# Supplementary material for: An in silico investigation of menthol metabolism
Source: PLoS One. 2019 Sep 27;14(9):e0216577. doi: 10.1371/journal.pone.0216577 (PMC6764827; doi:10.1371/journal.pone.0216577)
Supplement: S1 File — (ZIP) [file pone.0216577.s001.zip]

Archive with 6 entries (6 files):
- 7_rxntab.csv
- 8_relstab.csv
- calculations.pdf
- calculations.xlsx
- README.txt
- 6_cmpdtab.csv
