# Supplementary material for: An in silico investigation of menthol metabolism
Source: PLoS One. 2019 Sep 27;14(9):e0216577. doi: 10.1371/journal.pone.0216577 (PMC6764827; doi:10.1371/journal.pone.0216577)
Supplement: S2 File — (ZIP) [file pone.0216577.s002.zip]

Archive with 156 entries (150 files):
- B3LYP/
- B3LYP/common/
- B3LYP/common/0_file_list.txt
- B3LYP/common/1_final_energy.csv
- B3LYP/common/2_solvation.csv
- B3LYP/common/3_zero_point.csv
- B3LYP/common/4_enthalpy.csv
- B3LYP/common/5_entropy.csv
- B3LYP/common/C6H10O7.out
- B3LYP/common/H2.out
- B3LYP/common/H2O.out
- B3LYP/common/H3O+.out
- B3LYP/common/O2.out
- B3LYP/common/O4S-2.out
- B3LYP/g-series/
- B3LYP/g-series/0_file_list.txt
- B3LYP/g-series/1_final_energy.csv
- B3LYP/g-series/2_solvation.csv
- B3LYP/g-series/3_zero_point.csv
- B3LYP/g-series/4_enthalpy.csv
- B3LYP/g-series/5_entropy.csv
- B3LYP/g-series/Oeeee.out
- B3LYP/g-series/Oeeoe-R.out
- B3LYP/g-series/oeeOe-R.out
- B3LYP/g-series/Oeeoe-S.out
- B3LYP/g-series/oeeOe-S.out
- B3LYP/g-series/Oeexe-R.out
- B3LYP/g-series/oeeXe-R.out
- B3LYP/g-series/Oeexe-S.out
- B3LYP/g-series/oeeXe-S.out
- B3LYP/g-series/Oeeye-R.out
- B3LYP/g-series/Oeeye-S.out
- B3LYP/g-series/Oeeyy.out
- B3LYP/g-series/Oeoee.out
- B3LYP/g-series/oeOee.out
- B3LYP/g-series/Ooeee.out
- B3LYP/g-series/oOeee.out
- B3LYP/g-series/Ooeoe-R.out
- B3LYP/g-series/oOeoe-R.out
- B3LYP/g-series/ooeOe-R.out
- B3LYP/g-series/Ooeoe-S.out
- B3LYP/g-series/oOeoe-S.out
- B3LYP/g-series/ooeOe-S.out
- B3LYP/g-series/oOeye-5A-RR.out
- B3LYP/g-series/ooeYe-5A-RR.out
- B3LYP/g-series/oOeye-5A-RS.out
- B3LYP/g-series/ooeYe-5A-RS.out
- B3LYP/g-series/oOeye-5A-SR.out
- B3LYP/g-series/ooeYe-5A-SR.out
- B3LYP/g-series/oOeye-5A-SS.out
- B3LYP/g-series/ooeYe-5A-SS.out
- B3LYP/g-series/Oxeee-R.out
- B3LYP/g-series/oXeee-R.out
- B3LYP/g-series/Oxeee-S.out
- B3LYP/g-series/oXeee-S.out
- B3LYP/g-series/Oyeee-R.out
- B3LYP/g-series/Oyeee-S.out
- B3LYP/g-series/Oyeye-RR.out
- B3LYP/g-series/Oyeye-RS.out
- B3LYP/g-series/Oyeye-SR.out
- B3LYP/g-series/Oyeye-SS.out
- B3LYP/o-series/
- B3LYP/o-series/0_file_list.txt
- B3LYP/o-series/1_final_energy.csv
- B3LYP/o-series/2_solvation.csv
- B3LYP/o-series/3_zero_point.csv
- B3LYP/o-series/4_enthalpy.csv
- B3LYP/o-series/5_entropy.csv
- B3LYP/o-series/oeeee.out
- B3LYP/o-series/oeeoe-R.out
- B3LYP/o-series/oeeoe-S.out
- B3LYP/o-series/oeeoo.out
- B3LYP/o-series/oeexe-R.out
- B3LYP/o-series/oeexe-S.out
- B3LYP/o-series/oeeye-R.out
- B3LYP/o-series/oeeye-S.out
- B3LYP/o-series/oeeyo-5A-RR.out
- B3LYP/o-series/oeeyo-5A-RS.out
- B3LYP/o-series/oeeyo-5A-SR.out
- B3LYP/o-series/oeeyo-5A-SS.out
- B3LYP/o-series/oeeyo-R.out
- B3LYP/o-series/oeeyo-S.out
- B3LYP/o-series/oeeyy.out
- B3LYP/o-series/oeoee-4D.out
- B3LYP/o-series/oeoee.out
- B3LYP/o-series/oeooe-R.out
- B3LYP/o-series/oeooe-S.out
- B3LYP/o-series/oeoye-5A-RR.out
- B3LYP/o-series/oeoye-5A-RS.out
- B3LYP/o-series/oeoye-5A-SR.out
- B3LYP/o-series/oeoye-5A-SS.out
- B3LYP/o-series/oeoye-R.out
- B3LYP/o-series/oeoye-S.out
- B3LYP/o-series/ooeee.out
- B3LYP/o-series/ooeoe-R.out
- B3LYP/o-series/ooeoe-S.out
- B3LYP/o-series/ooeye-5A-RR.out
- B3LYP/o-series/ooeye-5A-RS.out
- B3LYP/o-series/ooeye-5A-SR.out
- B3LYP/o-series/ooeye-5A-SS.out
- B3LYP/o-series/ooeye-R.out
- B3LYP/o-series/ooeye-S.out
- B3LYP/o-series/oooee-4D.out
- B3LYP/o-series/oooee.out
- B3LYP/o-series/oxeee-R.out
- B3LYP/o-series/oxeee-S.out
- B3LYP/o-series/oxoee-4D-R.out
- B3LYP/o-series/oxoee-4D-S.out
- B3LYP/o-series/oxoee-R.out
- B3LYP/o-series/oxoee-S.out
- B3LYP/o-series/oyeee-R.out
- B3LYP/o-series/oyeee-S.out
- B3LYP/o-series/oyeoe-RR.out
- B3LYP/o-series/oyeoe-RS.out
- B3LYP/o-series/oyeoe-SR.out
- B3LYP/o-series/oyeoe-SS.out
- B3LYP/o-series/oyeye-RR.out
- B3LYP/o-series/oyeye-RS.out
- B3LYP/o-series/oyeye-SR.out
- B3LYP/o-series/oyeye-SS.out
- B3LYP/o-series/oyoee-4D-R.out
- B3LYP/o-series/oyoee-4D-S.out
- B3LYP/o-series/oyoee-R.out
- B3LYP/o-series/oyoee-S.out
- B3LYP/s-series/
- B3LYP/s-series/0_file_list.txt
- B3LYP/s-series/1_final_energy.csv
- B3LYP/s-series/2_solvation.csv
- B3LYP/s-series/3_zero_point.csv
- B3LYP/s-series/4_enthalpy.csv
- B3LYP/s-series/5_entropy.csv
- B3LYP/s-series/seeee.out
- B3LYP/s-series/seeoe-R.out
- B3LYP/s-series/seeoe-S.out
- B3LYP/s-series/soeee.out
- B3LYP/s-series/soeoe-R.out
- B3LYP/s-series/soeoe-S.out
- MP2/
- MP2/0_file_list.txt
- MP2/1_final_energy.csv
- MP2/H2.out
- MP2/H2O.out
- MP2/H3O+.out
- MP2/O2.out
- MP2/oeeee.out
- MP2/oeoee.out
- MP2/ooeee.out
- MP2/ooeoe-S.out
- MP2/oooee.out
- MP2/oxoee-4D-R.out
- MP2/oxoee-R.out
- MP2/oyoee-R.out
- MP2/SO4-2.out
- MP2/soeoe-S.out
- README.txt
- Windows_10_case-sensitivity.txt
