# Supplementary material for: An in silico investigation of menthol metabolism
Source: PLoS One. 2019 Sep 27;14(9):e0216577. doi: 10.1371/journal.pone.0216577 (PMC6764827; doi:10.1371/journal.pone.0216577)
Supplement: S2 File — (ZIP) [file pone.0216577.s002.zip › B3LYP/common/1_final_energy.csv]

C6H10O7.out	-761.45152446237830
H2.out	-1.1795723426569649
H2O.out	-76.458528718849976
H3O+.out	-76.731248039023342
O2.out	-150.30894932020823
O4S-2.out	-699.11580459393349
