# Supplementary material for: An in silico investigation of menthol metabolism
Source: PLoS One. 2019 Sep 27;14(9):e0216577. doi: 10.1371/journal.pone.0216577 (PMC6764827; doi:10.1371/journal.pone.0216577)
Supplement: S2 File — (ZIP) [file pone.0216577.s002.zip › B3LYP/common/2_solvation.csv]

C6H10O7.out	-29.6282
H2.out	1.6252
H2O.out	-8.6190
H3O+.out	-96.4139
O2.out	-2.0181
O4S-2.out	-237.3887
