# Supplementary material for: An in silico investigation of menthol metabolism
Source: PLoS One. 2019 Sep 27;14(9):e0216577. doi: 10.1371/journal.pone.0216577 (PMC6764827; doi:10.1371/journal.pone.0216577)
Supplement: S2 File — (ZIP) [file pone.0216577.s002.zip › B3LYP/common/4_enthalpy.csv]

C6H10O7.out	120.400
H2.out	8.396
H2O.out	15.727
H3O+.out	23.941
O2.out	4.391
O4S-2.out	12.254
