# Supplementary material for: An in silico investigation of menthol metabolism
Source: PLoS One. 2019 Sep 27;14(9):e0216577. doi: 10.1371/journal.pone.0216577 (PMC6764827; doi:10.1371/journal.pone.0216577)
Supplement: S2 File — (ZIP) [file pone.0216577.s002.zip › B3LYP/g-series/Oeeee.out]

Q-Chem Developer Version!
                  Welcome to Q-Chem
     A Quantum Leap Into The Future Of Chemistry


 Q-Chem 5.1, Q-Chem, Inc., Pleasanton, CA (2018)

 Yihan Shao,  Zhengting Gan,  E. Epifanovsky,  A. T. B. Gilbert,  M. Wormit,  
 J. Kussmann,  A. W. Lange,  A. Behn,  Jia Deng,  Xintian Feng,  D. Ghosh,  
 M. Goldey,  P. R. Horn,  L. D. Jacobson,  I. Kaliman,  T. Kus,  A. Landau,  
 Jie Liu,  E. I. Proynov,  R. M. Richard,  R. P. Steele,  E. J. Sundstrom,  
 H. L. Woodcock III,  P. M. Zimmerman,  D. Zuev,  B. Albrecht,  E. Alguire,  
 S. A. Baeppler,  D. Barton,  Z. Benda,  Y. A. Bernard,  E. J. Berquist,  
 K. B. Bravaya,  H. Burton,  D. Casanova,  Chun-Min Chang,  Yunqing Chen,  
 A. Chien,  K. D. Closser,  M. P. Coons,  S. Coriani,  S. Dasgupta,  
 A. L. Dempwolff,  M. Diedenhofen,  Hainam Do,  R. G. Edgar,  Po-Tung Fang,  
 S. Faraji,  S. Fatehi,  Qingguo Feng,  K. D. Fenk,  J. Fosso-Tande,  
 Qinghui Ge,  A. Ghysels,  G. Gidofalvi,  J. Gomes,  J. Gonthier,  A. Gunina,  
 D. Hait,  M. W. D. Hanson-Heine,  P. H. P. Harbach,  A. W. Hauser,  
 J. E. Herr,  E. G. Hohenstein,  Z. C. Holden,  Kerwin Hui,  B. C. Huynh,  
 T.-C. Jagau,  Hyunjun Ji,  B. Kaduk,  K. Khistyaev,  Jaehoon Kim,  
 P. Klunzinger,  K. Koh,  D. Kosenkov,  L. Koulias,  T. Kowalczyk,  
 C. M. Krauter,  A. Kunitsa,  Ka Un Lao,  A. Laurent,  K. V. Lawler,  
 Joonho Lee,  D. Lefrancois,  S. Lehtola,  D. S. Levine,  Yi-Pei Li,  
 You-Sheng Lin,  Fenglai Liu,  E. Livshits,  A. Luenser,  P. Manohar,  
 E. Mansoor,  S. F. Manzer,  Shan-Ping Mao,  Yuezhi Mao,  N. Mardirossian,  
 A. V. Marenich,  T. Markovich,  L. A. Martinez-Martinez,  S. A. Maurer,  
 N. J. Mayhall,  S. C. McKenzie,  J.-M. Mewes,  A. F. Morrison,  
 J. W. Mullinax,  K. Nanda,  T. S. Nguyen-Beck,  R. Olivares-Amaya,  
 J. A. Parkhill,  T. M. Perrine,  F. Plasser,  P. Pokhilko,  S. Prager,  
 A. Prociuk,  E. Ramos,  D. R. Rehn,  F. Rob,  M. Schneider,  N. Sergueev,  
 S. M. Sharada,  S. Sharma,  D. W. Small,  T. Stauch,  T. Stein,  
 Yu-Chuan Su,  A. J. W. Thom,  A. Tkatchenko,  T. Tsuchimochi,  N. M. Tubman,  
 L. Vogt,  M. L. Vidal,  O. Vydrov,  M. A. Watson,  J. Wenzel,  
 M. de Wergifosse,  T. A. Wesolowski,  A. White,  J. Witte,  A. Yamada,  
 Jun Yang,  K. Yao,  S. Yeganeh,  S. R. Yost,  Zhi-Qiang You,  A. Zech,  
 Igor Ying Zhang,  Xing Zhang,  Yan Zhao,  Ying Zhu,  B. R. Brooks,  
 G. K. L. Chan,  C. J. Cramer,  M. S. Gordon,  W. J. Hehre,  A. Klamt,  
 M. W. Schmidt,  C. D. Sherrill,  D. G. Truhlar,  A. Aspuru-Guzik,  R. Baer,  
 A. T. Bell,  N. A. Besley,  Jeng-Da Chai,  A. E. DePrince, III,  
 R. A. DiStasio Jr.,  A. Dreuw,  B. D. Dunietz,  T. R. Furlani,  
 Chao-Ping Hsu,  Yousung Jung,  Jing Kong,  D. S. Lambrecht,  WanZhen Liang,  
 C. Ochsenfeld,  V. A. Rassolov,  L. V. Slipchenko,  J. E. Subotnik,  
 T. Van Voorhis,  J. M. Herbert,  A. I. Krylov,  P. M. W. Gill,  M. Head-Gordon

 Contributors to earlier versions of Q-Chem not listed above: 
 R. D. Adamson,  B. Austin,  J. Baker,  G. J. O. Beran,  K. Brandhorst,  
 S. T. Brown,  E. F. C. Byrd,  A. K. Chakraborty,  C.-L. Cheng,  
 Siu Hung Chien,  D. M. Chipman,  D. L. Crittenden,  H. Dachsel,  
 R. J. Doerksen,  A. D. Dutoi,  L. Fusti-Molnar,  W. A. Goddard III,  
 A. Golubeva-Zadorozhnaya,  S. R. Gwaltney,  G. Hawkins,  A. Heyden,  
 S. Hirata,  G. Kedziora,  F. J. Keil,  C. Kelley,  Jihan Kim,  R. A. King,  
 R. Z. Khaliullin,  P. P. Korambath,  W. Kurlancheek,  A. M. Lee,  M. S. Lee,  
 S. V. Levchenko,  Ching Yeh Lin,  D. Liotard,  R. C. Lochan,  I. Lotan,  
 P. E. Maslen,  N. Nair,  D. P. O'Neill,  D. Neuhauser,  E. Neuscamman,  
 C. M. Oana,  R. Olson,  B. Peters,  R. Peverati,  P. A. Pieniazek,  
 Y. M. Rhee,  J. Ritchie,  M. A. Rohrdanz,  E. Rosta,  N. J. Russ,  
 H. F. Schaefer III,  N. E. Schultz,  N. Shenvi,  A. C. Simmonett,  A. Sodt,  
 D. Stuck,  K. S. Thanthiriwatte,  V. Vanovschi,  Tao Wang,  A. Warshel,  
 C. F. Williams,  Q. Wu,  X. Xu,  W. Zhang

 Please cite Q-Chem as follows:
 Y. Shao et al., Mol. Phys. 113, 184-215 (2015)
 DOI: 10.1080/00268976.2014.952696

 Q-Chem 5.1.2 for Intel X86 EM64T Linux

 Parts of Q-Chem use Armadillo 8.300.2 (Tropical Shenanigans).
 http://arma.sourceforge.net/

 Q-Chem begins on Sun Mar  3 08:01:35 2019  

Host: 
0

     Scratch files written to /scratch/taweetham/qchem18413//
Input Ideriv = 2
Curr. Ideriv = -1
Max.  Ideriv = 2

Checking the input file for inconsistencies... 	...done.

--------------------------------------------------------------
User input:
--------------------------------------------------------------
$molecule
0 1
  C    2.7251349   -0.4509443   -0.7695069
  H    3.0846349    0.2630676   -1.5248285
  C    1.6885843    0.3042371    0.0755024
  H    1.2894207   -0.3697581    0.8401078
  O    0.5828253    0.6934311   -0.7906317
  C    2.2894378    1.5508306    0.7309999
  H    2.6087116    2.2374439   -0.0636754
  H    1.5248323    2.0751655    1.3151085
  C    3.4946493    1.2137908    1.6254563
  H    3.1397884    0.5621764    2.4367457
  C    4.0916387    2.4748014    2.2589430
  H    3.3508478    3.0071239    2.8630170
  H    4.9383796    2.2293431    2.9068637
  H    4.4514445    3.1652725    1.4880918
  C    4.5325512    0.4259163    0.8130679
  H    5.3618756    0.1268345    1.4635703
  H    4.9609216    1.0849338    0.0452403
  C    3.9196534   -0.8092233    0.1408021
  H    4.6845693   -1.3317956   -0.4396649
  H    3.5858786   -1.5089180    0.9159060
  C    2.1351754   -1.6572610   -1.5487509
  H    1.2553542   -1.2707604   -2.0719913
  C    3.1150054   -2.1593892   -2.6222276
  H    2.6306245   -2.9059582   -3.2586537
  H    3.4602946   -1.3454859   -3.2685139
  H    3.9973583   -2.6357445   -2.1830030
  C    1.6647324   -2.8191396   -0.6598703
  H    0.9003502   -2.5134419    0.0577748
  H    2.4967949   -3.2724087   -0.1122033
  H    1.2213692   -3.6042338   -1.2793877
  C   -0.6506543    0.7954723   -0.1800438
  H   -0.6000427    1.3931802    0.7465827
  O   -1.1206323   -0.5170259    0.1480901
  C   -2.3559831   -0.5066296    0.8303053
  H   -2.2936670    0.1150345    1.7404696
  C   -1.6190971    1.4368473   -1.1739594
  H   -1.6252886    0.8170298   -2.0796444
  O   -1.2672100    2.7796839   -1.4830803
  H   -0.3843667    2.7722903   -1.8707560
  C   -3.0132505    1.4767037   -0.5629181
  H   -2.9916700    2.1527704    0.3042544
  O   -4.0045184    1.9137103   -1.4862735
  H   -3.7361637    2.7740876   -1.8303467
  C   -3.4418313    0.0947485   -0.0835633
  H   -3.5862360   -0.5567517   -0.9542340
  O   -4.6583506    0.1849815    0.6662100
  H   -5.3219579    0.6231563    0.1189726
  C   -2.6479278   -1.9449489    1.3092288
  O   -1.8126356   -2.8012611    1.3491281
  O   -3.9061957   -2.1564002    1.7364508
  H   -4.4707308   -1.3802338    1.5497564
$end

$rem
   BASIS  =  6-311++G**
   JOB_TYPE  =  Optimization
   METHOD  =  B3LYP
$end

--------------------------------------------------------------
 ----------------------------------------------------------------
             Standard Nuclear Orientation (Angstroms)
    I     Atom           X                Y                Z
 ----------------------------------------------------------------
    1      C       2.7220252373    -0.4628503200    -0.7738381913
    2      H       3.0826843930     0.2479866508    -1.5315978743
    3      C       1.6897662343     0.2981502554     0.0712039884
    4      H       1.2896048246    -0.3725046656     0.8382211655
    5      O       0.5838054855     0.6891685814    -0.7938501750
    6      C       2.2963114313     1.5441973489     0.7224848955
    7      H       2.6165731654     2.2276830115    -0.0744857352
    8      H       1.5346812037     2.0727277230     1.3066993722
    9      C       3.5019638662     1.2050452490     1.6155475458
   10      H       3.1462719348     0.5567274139     2.4291108868
   11      C       4.1046559014     2.4654685715     2.2447890214
   12      H       3.3669058692     3.0019503545     2.8489048923
   13      H       4.9517116916     2.2185747402     2.8917519931
   14      H       4.4655074250     3.1527253202     1.4715578364
   15      C       4.5355173000     0.4114279947     0.8032049780
   16      H       5.3649688677     0.1109802387     1.4529152971
   17      H       4.9648254719     1.0669922906     0.0329488936
   18      C       3.9169379015    -0.8231636009     0.1351496132
   19      H       4.6788916246    -1.3499234695    -0.4454282416
   20      H       3.5820919266    -1.5197269510     0.9126083057
   21      C       2.1262887626    -1.6689673466    -1.5489853868
   22      H       1.2468913189    -1.2806040819    -2.0715585248
   23      C       3.1023123636    -2.1772801801    -2.6230188022
   24      H       2.6140707582    -2.9236792166    -3.2566882127
   25      H       3.4493222969    -1.3662309984    -3.2719660466
   26      H       3.9837625669    -2.6557149343    -2.1842421094
   27      C       1.6533265231    -2.8269361130    -0.6563475686
   28      H       0.8913821480    -2.5167101960     0.0619465011
   29      H       2.4847711482    -3.2818347996    -0.1090934739
   30      H       1.2059952800    -3.6119655710    -1.2730883148
   31      C      -0.6481630514     0.7971617691    -0.1812386266
   32      H      -0.5936828971     1.3969819157     0.7438022605
   33      O      -1.1222432075    -0.5128186905     0.1510291914
   34      C      -2.3562791258    -0.4962850060     0.8354992424
   35      H      -2.2900390798     0.1274081436     1.7439967460
   36      C      -1.6161400682     1.4395475241    -1.1749551879
   37      H      -1.6262410170     0.8175101694    -2.0790817760
   38      O      -1.2600055223     2.7803381141    -1.4880672691
   39      H      -0.3779162347     2.7688063235    -1.8773549680
   40      C      -3.0090036691     1.4859356483    -0.5614384100
   41      H      -2.9833833000     2.1640707106     0.3040074170
   42      O      -4.0004087771     1.9242122088    -1.4840442745
   43      H      -3.7296042867     2.7827618542    -1.8307532947
   44      C      -3.4416555732     0.1067252808    -0.0778540912
   45      H      -3.5900173729    -0.5464103444    -0.9466321568
   46      O      -4.6564477944     0.2031948468     0.6739402192
   47      H      -5.3194920309     0.6423944335     0.1268418374
   48      C      -2.6524993567    -1.9323515481     1.3185399206
   49      O      -1.8202164660    -2.7915614608     1.3590258846
   50      O      -3.9107229809    -2.1382138334     1.7486125058
   51      H      -4.4728116553    -1.3604873602     1.5610310205
 ----------------------------------------------------------------
 Molecular Point Group                 C1    NOp =  1
 Largest Abelian Subgroup              C1    NOp =  1
 Nuclear Repulsion Energy =  2218.8179449702 hartrees
 There are       90 alpha and       90 beta electrons
 Requested basis set is 6-311++G(d,p)
 There are 278 shells and 702 basis functions

 Total QAlloc Memory Limit   2000 MB
 Mega-Array Size       188 MB
 MEM_STATIC part       192 MB
 A cutoff of  1.0D-11 yielded  28311 shell pairs
 There are    176078 function pairs (    186224 Cartesian)

 -------------------------------------------------------
 OpenMP Integral Computing Module                       
 Release: version 1.0, May 2013, Q-Chem Inc. Pittsburgh 
 -------------------------------------------------------
 Integral Job Info:
 Integral job number is                      11
 Integral operator is                         1
 short-range coefficients                     0
 long-range coefficients              100000000
 Omega coefficients                           0
 if combine SR and LR in K                    0
 Integral screening is                        0
 Integral computing path is                   2
 max size of driver memory is            800000
 size of driver memory is                593474
 size of scratch memory is              2361544
 max col of scratch BK array               1296
 max len of scratch array in speh3          155
 max len of scratch index in speh4           18
 max int batch size is                      520
 min int batch size is                       52
 fixed nKL is                                52
 max L of basis functions is                  2
 order of int derivative is                   0
 number of shells is                        278
 number of basis is                         725
 number of cartesian basis is               725
 number of contracted shell pairs         28311
 number of primitive shell pairs          59324
 maxK2 (contraction) of shell pair           36
 max number of K2 of shell pair               1
 max number of CS2 of shell pair           5605
 max number of PS2 of shell pair           9006
 mem total for path MDJ                  774508
 -------------------------------------------------------
 Smallest overlap matrix eigenvalue = 9.22E-07

 Q-Chem warning in module stvman/mkSTV.C, line 306:

 Overlap eigenvalue is smaller than square root of threshold
 Use THRESH >= 12 to get rid of this warning

 Linear dependence detected in AO basis
 Tighter screening thresholds may be required for diffuse basis sets
 Use S2THRESH > 14 and THRESH = 14 in case of SCF convergence issues
 Number of orthogonalized atomic orbitals = 701
 Maximum deviation from orthogonality = 4.467E-10

 Scale SEOQF with 1.000000e-02/1.000000e-01/1.000000e-01

 Standard Electronic Orientation quadrupole field applied
 Nucleus-field energy     =     0.0000000102 hartrees
 Guess from superposition of atomic densities
 Warning:  Energy on first SCF cycle will be non-variational
 SAD guess density has 180.000000 electrons

 -----------------------------------------------------------------------
  General SCF calculation program by
  Eric Jon Sundstrom, Paul Horn, Yuezhi Mao, Dmitri Zuev, Alec White,
  David Stuck, Shaama M.S., Shane Yost, Joonho Lee, David Small,
  Daniel Levine, Susi Lehtola, Hugh Burton, Evgeny Epifanovsky
 -----------------------------------------------------------------------
 Exchange:     0.2000 Hartree-Fock + 0.0800 Slater + 0.7200 B88
 Correlation:  0.1900 VWN1RPA + 0.8100 LYP
 Using SG-1 standard quadrature grid
 using 6 threads for integral computing
 -------------------------------------------------------
 OpenMP Integral computing Module                
 Release: version 2.0, May 2017, Q-Chem Inc. Pleasanton 
 -------------------------------------------------------
 -------------------------------------------------------
 OpenMP BLAS3 based DFT computing Module                
 Release: version 1.0, May 2013, Q-Chem Inc. Pittsburgh 
 -------------------------------------------------------
 A restricted SCF calculation will be
 performed using DIIS
 SCF converges when DIIS error is below 1.0e-08
 ---------------------------------------
  Cycle       Energy         DIIS error
 ---------------------------------------
    1   -1158.0699886387      2.35e-02  
    2   -1152.9664153620      3.13e-03  
    3   -1152.3834271284      4.71e-03  
    4   -1153.4412243350      9.85e-04  
    5   -1153.4833931828      3.05e-04  
    6   -1153.4868430800      1.19e-04  
    7   -1153.4874980831      2.73e-05  
    8   -1153.4875330705      7.47e-06  
    9   -1153.4875356912      1.85e-06  
   10   -1153.4875358337      7.48e-07  
   11   -1153.4875358571      2.10e-07  
   12   -1153.4875358593      5.74e-08  
   13   -1153.4875358594      1.89e-08  
   14   -1153.4875358595      6.71e-09  Convergence criterion met
 ---------------------------------------
 SCF time:   CPU 2395.34s  wall 421.00s 
 SCF   energy in the final basis set =    -1153.4875358595
 Total energy in the final basis set =    -1153.4875358595

 --------------------------------------------------------------

                    Orbital Energies (a.u.)
 --------------------------------------------------------------

 Alpha MOs
 -- Occupied --
-19.173 -19.166 -19.158 -19.156 -19.155 -19.152 -19.115 -10.312
-10.296 -10.268 -10.265 -10.256 -10.250 -10.230 -10.182 -10.175
-10.174 -10.169 -10.167 -10.165 -10.165 -10.152 -10.142  -1.116
 -1.101  -1.080  -1.064  -1.049  -1.041  -1.028  -0.851  -0.819
 -0.804  -0.794  -0.750  -0.747  -0.695  -0.684  -0.675  -0.669
 -0.632  -0.621  -0.617  -0.610  -0.580  -0.576  -0.567  -0.554
 -0.546  -0.532  -0.527  -0.516  -0.490  -0.488  -0.475  -0.467
 -0.457  -0.455  -0.453  -0.446  -0.443  -0.431  -0.424  -0.416
 -0.414  -0.405  -0.401  -0.401  -0.393  -0.388  -0.382  -0.379
 -0.372  -0.367  -0.360  -0.349  -0.348  -0.344  -0.333  -0.329
 -0.328  -0.326  -0.321  -0.316  -0.314  -0.313  -0.303  -0.291
 -0.285  -0.282
 -- Virtual --
 -0.023  -0.018  -0.012  -0.006  -0.004   0.004   0.005   0.007
  0.017   0.023   0.025   0.027   0.030   0.034   0.041   0.043
  0.046   0.048   0.053   0.055   0.056   0.061   0.066   0.068
  0.071   0.075   0.078   0.079   0.083   0.086   0.089   0.093
  0.099   0.099   0.100   0.103   0.104   0.106   0.109   0.111
  0.113   0.117   0.121   0.122   0.125   0.126   0.129   0.130
  0.131   0.132   0.134   0.138   0.139   0.141   0.142   0.144
  0.146   0.149   0.149   0.152   0.153   0.156   0.159   0.162
  0.164   0.165   0.167   0.168   0.172   0.177   0.177   0.179
  0.182   0.183   0.185   0.186   0.188   0.191   0.196   0.199
  0.199   0.202   0.205   0.207   0.208   0.211   0.214   0.217
  0.220   0.220   0.222   0.227   0.228   0.228   0.233   0.236
  0.238   0.239   0.243   0.247   0.249   0.252   0.254   0.256
  0.259   0.265   0.265   0.271   0.271   0.275   0.278   0.282
  0.283   0.284   0.288   0.290   0.295   0.299   0.303   0.306
  0.310   0.310   0.313   0.314   0.317   0.319   0.324   0.326
  0.327   0.328   0.330   0.334   0.335   0.336   0.342   0.344
  0.346   0.350   0.355   0.357   0.364   0.365   0.367   0.371
  0.374   0.375   0.376   0.382   0.388   0.390   0.394   0.401
  0.402   0.404   0.409   0.413   0.415   0.420   0.424   0.427
  0.435   0.447   0.448   0.456   0.459   0.460   0.472   0.475
  0.482   0.490   0.493   0.502   0.507   0.510   0.514   0.521
  0.530   0.534   0.537   0.551   0.557   0.562   0.568   0.572
  0.577   0.585   0.591   0.594   0.596   0.600   0.604   0.612
  0.615   0.625   0.629   0.637   0.643   0.644   0.650   0.655
  0.662   0.665   0.673   0.675   0.677   0.683   0.688   0.691
  0.695   0.704   0.710   0.713   0.719   0.723   0.728   0.731
  0.741   0.744   0.750   0.757   0.760   0.767   0.770   0.774
  0.778   0.779   0.784   0.789   0.794   0.795   0.799   0.804
  0.807   0.811   0.817   0.820   0.833   0.843   0.849   0.852
  0.857   0.859   0.887   0.890   0.904   0.922   0.932   0.949
  0.950   0.968   0.983   0.986   0.991   1.009   1.026   1.028
  1.043   1.048   1.063   1.079   1.083   1.093   1.101   1.107
  1.114   1.127   1.132   1.140   1.150   1.153   1.162   1.167
  1.175   1.181   1.185   1.189   1.193   1.200   1.208   1.218
  1.232   1.236   1.244   1.248   1.257   1.267   1.271   1.275
  1.288   1.299   1.307   1.316   1.329   1.346   1.352   1.358
  1.364   1.378   1.392   1.407   1.425   1.435   1.443   1.447
  1.454   1.461   1.476   1.480   1.483   1.488   1.492   1.508
  1.513   1.518   1.524   1.542   1.546   1.550   1.558   1.562
  1.572   1.575   1.578   1.583   1.587   1.594   1.597   1.600
  1.607   1.612   1.614   1.618   1.624   1.628   1.631   1.637
  1.645   1.648   1.650   1.656   1.660   1.666   1.671   1.678
  1.691   1.693   1.700   1.703   1.709   1.713   1.719   1.728
  1.730   1.738   1.751   1.762   1.769   1.778   1.783   1.786
  1.797   1.797   1.805   1.813   1.822   1.828   1.830   1.844
  1.851   1.860   1.866   1.874   1.875   1.887   1.895   1.908
  1.918   1.924   1.928   1.940   1.959   1.968   1.980   1.987
  2.007   2.012   2.025   2.051   2.054   2.060   2.067   2.072
  2.078   2.089   2.091   2.096   2.115   2.129   2.133   2.139
  2.142   2.157   2.174   2.175   2.183   2.192   2.198   2.198
  2.213   2.225   2.240   2.243   2.259   2.262   2.283   2.289
  2.304   2.309   2.323   2.340   2.362   2.372   2.377   2.387
  2.401   2.408   2.430   2.437   2.446   2.484   2.486   2.500
  2.507   2.528   2.536   2.540   2.542   2.550   2.559   2.567
  2.571   2.580   2.587   2.593   2.608   2.614   2.620   2.621
  2.636   2.646   2.652   2.664   2.667   2.680   2.685   2.693
  2.696   2.712   2.725   2.741   2.756   2.771   2.776   2.781
  2.799   2.803   2.810   2.817   2.824   2.831   2.853   2.860
  2.867   2.875   2.886   2.893   2.904   2.915   2.924   2.931
  2.939   2.948   2.962   2.970   2.973   2.978   2.987   3.005
  3.015   3.022   3.040   3.047   3.059   3.063   3.071   3.080
  3.094   3.097   3.106   3.110   3.125   3.132   3.139   3.147
  3.177   3.186   3.194   3.199   3.208   3.224   3.230   3.254
  3.270   3.282   3.299   3.302   3.310   3.318   3.337   3.366
  3.377   3.409   3.437   3.446   3.471   3.502   3.526   3.539
  3.555   3.587   3.684   3.779   3.788   3.796   3.813   3.826
  3.844   3.851   3.853   3.863   3.870   3.877   3.896   3.898
  3.902   3.932   3.955   3.965   3.984   4.013   4.035   4.041
  4.072   4.121   4.132   4.167   4.167   4.194   4.224   4.268
  4.276   4.302   4.320   4.320   4.338   4.360   4.412   5.003
  5.070   5.078   5.106   5.111   5.176   5.196   5.217   5.381
  5.392   5.407   5.435   5.440   5.465   5.583   5.608   5.636
  5.690   5.733   5.831   5.930  23.742  23.768  23.799  23.813
 23.830  23.840  23.860  23.865  23.888  23.893  23.940  23.958
 23.973  23.987  23.998  24.031  49.870  49.900  49.941  49.956
 49.971  49.999  50.038
 --------------------------------------------------------------

          Ground-State Mulliken Net Atomic Charges

     Atom                 Charge (a.u.)
  ----------------------------------------
      1 C                     0.254898
      2 H                     0.208615
      3 C                    -0.384825
      4 H                     0.252911
      5 O                     0.135164
      6 C                    -1.077018
      7 H                     0.194432
      8 H                     0.104413
      9 C                     0.615606
     10 H                     0.174154
     11 C                    -0.696313
     12 H                     0.133643
     13 H                     0.149943
     14 H                     0.140736
     15 C                    -0.656777
     16 H                     0.170712
     17 H                     0.145814
     18 C                    -0.373537
     19 H                     0.173247
     20 H                     0.155963
     21 C                     0.490748
     22 H                     0.191152
     23 C                    -0.633339
     24 H                     0.154355
     25 H                     0.126109
     26 H                     0.137611
     27 C                    -0.750370
     28 H                     0.193569
     29 H                     0.140002
     30 H                     0.149362
     31 C                    -0.268884
     32 H                     0.256844
     33 O                     0.063295
     34 C                    -0.122660
     35 H                     0.250163
     36 C                    -0.503596
     37 H                     0.248869
     38 O                    -0.184396
     39 H                     0.276855
     40 C                    -0.451294
     41 H                     0.263774
     42 O                    -0.200291
     43 H                     0.269946
     44 C                    -0.158049
     45 H                     0.289697
     46 O                    -0.220652
     47 H                     0.284539
     48 C                    -0.026785
     49 O                    -0.253952
     50 O                    -0.127676
     51 H                     0.293273
  ----------------------------------------
  Sum of atomic charges =     0.000000

 -----------------------------------------------------------------
                    Cartesian Multipole Moments
 -----------------------------------------------------------------
    Charge (ESU x 10^10)
                 0.0000
    Dipole Moment (Debye)
         X       0.4875      Y       4.9697      Z      -1.0097
       Tot       5.0946
    Quadrupole Moments (Debye-Ang)
        XX    -132.6311     XY      -8.9499     YY    -156.5670
        XZ       5.0680     YZ       5.9014     ZZ    -142.8822
    Octopole Moments (Debye-Ang^2)
       XXX    -102.0534    XXY      30.7788    XYY       4.4592
       YYY      54.0608    XXZ      -6.8501    XYZ     -22.5473
       YYZ     -33.9649    XZZ     -10.0728    YZZ      20.6288
       ZZZ      -6.5721
    Hexadecapole Moments (Debye-Ang^3)
      XXXX   -7324.8376   XXXY    -117.7046   XXYY   -1778.0416
      XYYY    -131.8287   YYYY   -2759.5542   XXXZ      44.1912
      XXYZ       8.2531   XYYZ      68.9195   YYYZ     -16.8310
      XXZZ   -1605.8811   XYZZ     -28.5430   YYZZ    -715.4069
      XZZZ      13.5721   YZZZ     -66.0202   ZZZZ   -1607.6659
 -----------------------------------------------------------------
 Calculating analytic gradient of the SCF energy
 Gradient of SCF Energy
            1           2           3           4           5           6
    1  -0.0004385  -0.0000926   0.0009222   0.0000047  -0.0006925  -0.0005856
    2   0.0004675  -0.0000844  -0.0002406  -0.0001336   0.0004643   0.0005171
    3  -0.0010546   0.0003827   0.0001919   0.0000662  -0.0002860   0.0001432
            7           8           9          10          11          12
    1   0.0001562  -0.0001850   0.0009350  -0.0001358  -0.0002234  -0.0000419
    2   0.0000304   0.0001909  -0.0004561   0.0000827   0.0000822  -0.0000308
    3  -0.0000949  -0.0001310   0.0000551   0.0001056   0.0006469  -0.0001802
           13          14          15          16          17          18
    1   0.0001528   0.0000224  -0.0006591  -0.0000732   0.0001368   0.0008674
    2  -0.0000602   0.0000997   0.0000511   0.0002702  -0.0001662  -0.0007234
    3  -0.0001612  -0.0001950   0.0004242   0.0000740  -0.0004617   0.0003851
           19          20          21          22          23          24
    1   0.0000937  -0.0005485  -0.0004890   0.0000156   0.0002710  -0.0000208
    2  -0.0001708   0.0000296   0.0000323  -0.0000399   0.0002382  -0.0000647
    3   0.0001328  -0.0001860   0.0003771  -0.0001365   0.0000457  -0.0001905
           25          26          27          28          29          30
    1   0.0001832   0.0000652   0.0000133   0.0000595   0.0001197  -0.0000834
    2   0.0000774  -0.0001807  -0.0005911   0.0002625   0.0002990  -0.0000405
    3  -0.0000795   0.0000176   0.0001327   0.0001013  -0.0002367   0.0000651
           31          32          33          34          35          36
    1  -0.0002136   0.0000638   0.0001669   0.0001058   0.0001489  -0.0000913
    2   0.0004691   0.0001571  -0.0001478   0.0000589   0.0001110  -0.0007055
    3  -0.0005366  -0.0000464   0.0001739  -0.0001641   0.0002779   0.0009872
           37          38          39          40          41          42
    1   0.0001444  -0.0000590   0.0000010   0.0003978  -0.0002177   0.0001992
    2  -0.0001369   0.0000977   0.0000764   0.0000444   0.0000014  -0.0002764
    3  -0.0002668  -0.0000003  -0.0001697  -0.0000886   0.0000705   0.0001080
           43          44          45          46          47          48
    1  -0.0001472  -0.0001705   0.0000025  -0.0000430   0.0001352  -0.0003458
    2   0.0002920  -0.0003810   0.0000224   0.0001064   0.0000553   0.0002102
    3  -0.0001777   0.0002178  -0.0001518  -0.0001311   0.0000972  -0.0000529
           49          50          51
    1   0.0001160   0.0002185  -0.0001613
    2  -0.0001883  -0.0001226   0.0000444
    3  -0.0001545   0.0000236   0.0000311
 Max gradient component =       1.055E-03
 RMS gradient           =       2.976E-04
 Gradient time:  CPU 500.40 s  wall 84.55 s
 Geometry Optimization Parameters
   NAtoms,    NIC,     NZ,  NCons,   NDum,   NFix, NCnnct, MaxDiis
       51     408       0       0       0       0       0       0


** GEOMETRY OPTIMIZATION IN DELOCALIZED INTERNAL COORDINATES **
   Searching for a Minimum

   Optimization Cycle:   1

                       Coordinates (Angstroms)
     ATOM                X               Y               Z
      1  C         2.7220252373   -0.4628503200   -0.7738381913
      2  H         3.0826843930    0.2479866508   -1.5315978743
      3  C         1.6897662343    0.2981502554    0.0712039884
      4  H         1.2896048246   -0.3725046656    0.8382211655
      5  O         0.5838054855    0.6891685814   -0.7938501750
      6  C         2.2963114313    1.5441973489    0.7224848955
      7  H         2.6165731654    2.2276830115   -0.0744857352
      8  H         1.5346812037    2.0727277230    1.3066993722
      9  C         3.5019638662    1.2050452490    1.6155475458
     10  H         3.1462719348    0.5567274139    2.4291108868
     11  C         4.1046559014    2.4654685715    2.2447890214
     12  H         3.3669058692    3.0019503545    2.8489048923
     13  H         4.9517116916    2.2185747402    2.8917519931
     14  H         4.4655074250    3.1527253202    1.4715578364
     15  C         4.5355173000    0.4114279947    0.8032049780
     16  H         5.3649688677    0.1109802387    1.4529152971
     17  H         4.9648254719    1.0669922906    0.0329488936
     18  C         3.9169379015   -0.8231636009    0.1351496132
     19  H         4.6788916246   -1.3499234695   -0.4454282416
     20  H         3.5820919266   -1.5197269510    0.9126083057
     21  C         2.1262887626   -1.6689673466   -1.5489853868
     22  H         1.2468913189   -1.2806040819   -2.0715585248
     23  C         3.1023123636   -2.1772801801   -2.6230188022
     24  H         2.6140707582   -2.9236792166   -3.2566882127
     25  H         3.4493222969   -1.3662309984   -3.2719660466
     26  H         3.9837625669   -2.6557149343   -2.1842421094
     27  C         1.6533265231   -2.8269361130   -0.6563475686
     28  H         0.8913821480   -2.5167101960    0.0619465011
     29  H         2.4847711482   -3.2818347996   -0.1090934739
     30  H         1.2059952800   -3.6119655710   -1.2730883148
     31  C        -0.6481630514    0.7971617691   -0.1812386266
     32  H        -0.5936828971    1.3969819157    0.7438022605
     33  O        -1.1222432075   -0.5128186905    0.1510291914
     34  C        -2.3562791258   -0.4962850060    0.8354992424
     35  H        -2.2900390798    0.1274081436    1.7439967460
     36  C        -1.6161400682    1.4395475241   -1.1749551879
     37  H        -1.6262410170    0.8175101694   -2.0790817760
     38  O        -1.2600055223    2.7803381141   -1.4880672691
     39  H        -0.3779162347    2.7688063235   -1.8773549680
     40  C        -3.0090036691    1.4859356483   -0.5614384100
     41  H        -2.9833833000    2.1640707106    0.3040074170
     42  O        -4.0004087771    1.9242122088   -1.4840442745
     43  H        -3.7296042867    2.7827618542   -1.8307532947
     44  C        -3.4416555732    0.1067252808   -0.0778540912
     45  H        -3.5900173729   -0.5464103444   -0.9466321568
     46  O        -4.6564477944    0.2031948468    0.6739402192
     47  H        -5.3194920309    0.6423944335    0.1268418374
     48  C        -2.6524993567   -1.9323515481    1.3185399206
     49  O        -1.8202164660   -2.7915614608    1.3590258846
     50  O        -3.9107229809   -2.1382138334    1.7486125058
     51  H        -4.4728116553   -1.3604873602    1.5610310205
   Point Group: c1    Number of degrees of freedom:   147


   Energy is  -1153.487535860


 Attempting to Generate Delocalized Internal Coordinates

147 Hessian modes will be used to form the next step
  Hessian Eigenvalues:
     0.002225    0.003383    0.004190    0.004327    0.004910    0.006054
     0.006592    0.007464    0.007573    0.008037    0.008238    0.008569
     0.011431    0.012545    0.012712    0.015222    0.018277    0.019589
     0.019802    0.022850    0.030609    0.031887    0.033282    0.034007
     0.037604    0.038567    0.042369    0.043686    0.046557    0.047252
     0.047321    0.048373    0.049239    0.049324    0.049812    0.049819
     0.050817    0.051948    0.053222    0.053874    0.055191    0.055487
     0.055532    0.055956    0.056114    0.056781    0.056848    0.058353
     0.060183    0.061865    0.063653    0.067002    0.067119    0.069174
     0.071631    0.077084    0.082866    0.083007    0.083166    0.083768
     0.091618    0.091683    0.097185    0.111903    0.115222    0.127997
     0.141217    0.145230    0.156950    0.160000    0.160000    0.160000
     0.160000    0.160000    0.160000    0.160000    0.160000    0.160000
     0.160000    0.160000    0.160000    0.160000    0.164851    0.170358
     0.170414    0.172196    0.176823    0.179204    0.187964    0.193344
     0.196981    0.201139    0.249845    0.250000    0.250000    0.267778
     0.270873    0.272839    0.274338    0.277394    0.281837    0.284621
     0.287228    0.288150    0.289037    0.290067    0.291353    0.291913
     0.292148    0.292460    0.332469    0.332615    0.337040    0.337063
     0.337467    0.338150    0.339410    0.339616    0.340179    0.341002
     0.341533    0.341692    0.341712    0.342244    0.342745    0.342826
     0.343086    0.343330    0.343437    0.343445    0.343448    0.343591
     0.344437    0.345678    0.372766    0.391352    0.407233    0.419470
     0.420349    0.421340    0.490823    0.518249    0.543449    0.544743
     0.545713    0.559820    1.063950

 Minimum Search - Taking Simple RFO Step
 Searching for Lamda that Minimizes Along All modes
 Value Taken    Lamda =  -0.00026621
 Step Taken.  Stepsize is  0.154926

                             Maximum     Tolerance    Cnvgd?
         Gradient           0.002499      0.000300      NO
         Displacement       0.048073      0.001200      NO
         Energy change     *********      0.000001      NO


 New Cartesian Coordinates Obtained by Inverse Iteration

 Displacement from previous Coordinates is:  0.729981
 ----------------------------------------------------------------
             Standard Nuclear Orientation (Angstroms)
    I     Atom           X                Y                Z
 ----------------------------------------------------------------
    1      C       2.7256016863    -0.4717815682    -0.7785439205
    2      H       3.0484769359     0.2466522749    -1.5468992089
    3      C       1.6877377839     0.2632326913     0.0833066876
    4      H       1.3024824417    -0.4191763261     0.8473022117
    5      O       0.5760037644     0.6477041482    -0.7759831421
    6      C       2.2769467969     1.5149548064     0.7391849725
    7      H       2.5642106620     2.2163675748    -0.0544999520
    8      H       1.5134325209     2.0162799243     1.3441168683
    9      C       3.5059834646     1.2000193498     1.6068312296
   10      H       3.1856893295     0.5280552300     2.4157371352
   11      C       4.0814649905     2.4687416226     2.2444964243
   12      H       3.3380052979     2.9752028489     2.8674813932
   13      H       4.9437859464     2.2377826279     2.8769042854
   14      H       4.4113498141     3.1769473779     1.4767990905
   15      C       4.5485275345     0.4525499373     0.7633618750
   16      H       5.4018663589     0.1706315331     1.3902608395
   17      H       4.9377182895     1.1332550566    -0.0057863297
   18      C       3.9546994965    -0.7945187753     0.0971052461
   19      H       4.7192203998    -1.2860921163    -0.5101157889
   20      H       3.6707359186    -1.5111752424     0.8765112197
   21      C       2.1457738006    -1.6945816350    -1.5397735470
   22      H       1.2509501511    -1.3271277320    -2.0510220499
   23      C       3.1142694631    -2.1891509355    -2.6258101811
   24      H       2.6354463887    -2.9584868944    -3.2384445036
   25      H       3.4230843220    -1.3774416020    -3.2925543645
   26      H       4.0182126395    -2.6344871421    -2.1986211002
   27      C       1.7059669954    -2.8578207377    -0.6372344347
   28      H       0.9380404084    -2.5642113835     0.0814453453
   29      H       2.5487532368    -3.2915583472    -0.0896664678
   30      H       1.2760781218    -3.6563857257    -1.2488987246
   31      C      -0.6552705800     0.7702372201    -0.1642096191
   32      H      -0.5941999870     1.3649691626     0.7636026837
   33      O      -1.1547302726    -0.5319013785     0.1608473301
   34      C      -2.3923919366    -0.4932688262     0.8380812287
   35      H      -2.3219369732     0.1306780142     1.7455058541
   36      C      -1.6069633928     1.4370507823    -1.1597683926
   37      H      -1.6237008943     0.8215192146    -2.0676905226
   38      O      -1.2235448126     2.7728480549    -1.4606597681
   39      H      -0.3372476659     2.7468400385    -1.8393856164
   40      C      -3.0028062256     1.5041642857    -0.5542642898
   41      H      -2.9685717285     2.1764713341     0.3153082605
   42      O      -3.9809153815     1.9663217356    -1.4793874212
   43      H      -3.6891125038     2.8201508675    -1.8198859362
   44      C      -3.4609919008     0.1295007037    -0.0816507752
   45      H      -3.6118065071    -0.5182126730    -0.9538559213
   46      O      -4.6806351682     0.2392664227     0.6606108962
   47      H      -5.3348872303     0.6852936041     0.1082661029
   48      C      -2.7169741271    -1.9223264485     1.3234771583
   49      O      -1.8956645148    -2.7899404974     1.3943489466
   50      O      -3.9873332479    -2.1082791011     1.7261403933
   51      H      -4.5339784548    -1.3251293576     1.5173410194
 ----------------------------------------------------------------
 Molecular Point Group                 C1    NOp =  1
 Largest Abelian Subgroup              C1    NOp =  1
 Nuclear Repulsion Energy =  2215.8201446686 hartrees
 There are       90 alpha and       90 beta electrons
 Applying Cartesian multipole field
    Component          Value
    ---------          -----
     (2,0,0)        1.00000E-12
     (0,2,0)        2.00000E-11
     (0,0,2)       -3.00000E-11
 Nucleus-field energy     =     0.0000000106 hartrees
 Requested basis set is 6-311++G(d,p)
 There are 278 shells and 702 basis functions
 A cutoff of  1.0D-11 yielded  28276 shell pairs
 There are    175836 function pairs (    185981 Cartesian)
 Smallest overlap matrix eigenvalue = 9.09E-07

 Q-Chem warning in module stvman/mkSTV.C, line 306:

 Overlap eigenvalue is smaller than square root of threshold
 Use THRESH >= 12 to get rid of this warning

 Linear dependence detected in AO basis
 Tighter screening thresholds may be required for diffuse basis sets
 Use S2THRESH > 14 and THRESH = 14 in case of SCF convergence issues
 Number of orthogonalized atomic orbitals = 701
 Maximum deviation from orthogonality = 4.156E-10
 Guess MOs from SCF MO coefficient file

 -----------------------------------------------------------------------
  General SCF calculation program by
  Eric Jon Sundstrom, Paul Horn, Yuezhi Mao, Dmitri Zuev, Alec White,
  David Stuck, Shaama M.S., Shane Yost, Joonho Lee, David Small,
  Daniel Levine, Susi Lehtola, Hugh Burton, Evgeny Epifanovsky
 -----------------------------------------------------------------------
 Exchange:     0.2000 Hartree-Fock + 0.0800 Slater + 0.7200 B88
 Correlation:  0.1900 VWN1RPA + 0.8100 LYP
 Using SG-1 standard quadrature grid
 using 6 threads for integral computing
 -------------------------------------------------------
 OpenMP Integral computing Module                
 Release: version 2.0, May 2017, Q-Chem Inc. Pleasanton 
 -------------------------------------------------------
 -------------------------------------------------------
 OpenMP BLAS3 based DFT computing Module                
 Release: version 1.0, May 2013, Q-Chem Inc. Pittsburgh 
 -------------------------------------------------------
 A restricted SCF calculation will be
 performed using DIIS
 SCF converges when DIIS error is below 1.0e-08
 ---------------------------------------
  Cycle       Energy         DIIS error
 ---------------------------------------
    1   -1153.4802384653      3.12e-04  
    2   -1153.4875676864      4.19e-05  
    3   -1153.4875284444      5.83e-05  
    4   -1153.4876730796      7.58e-06  
    5   -1153.4876749427      3.85e-06  
    6   -1153.4876756448      1.09e-06  
    7   -1153.4876756856      5.29e-07  
    8   -1153.4876756981      1.31e-07  
    9   -1153.4876756987      3.73e-08  
   10   -1153.4876756988      1.14e-08  
   11   -1153.4876756987      3.53e-09  Convergence criterion met
 ---------------------------------------
 SCF time:   CPU 1975.87s  wall 348.00s 
 SCF   energy in the final basis set =    -1153.4876756987
 Total energy in the final basis set =    -1153.4876756987

 --------------------------------------------------------------

                    Orbital Energies (a.u.)
 --------------------------------------------------------------

 Alpha MOs
 -- Occupied --
-19.174 -19.165 -19.158 -19.156 -19.155 -19.152 -19.114 -10.311
-10.296 -10.268 -10.265 -10.256 -10.250 -10.230 -10.182 -10.175
-10.174 -10.169 -10.168 -10.166 -10.165 -10.153 -10.143  -1.115
 -1.101  -1.081  -1.064  -1.049  -1.041  -1.027  -0.852  -0.819
 -0.804  -0.794  -0.750  -0.748  -0.695  -0.684  -0.676  -0.669
 -0.632  -0.621  -0.617  -0.610  -0.580  -0.576  -0.567  -0.554
 -0.547  -0.532  -0.527  -0.517  -0.490  -0.488  -0.475  -0.468
 -0.457  -0.455  -0.454  -0.446  -0.443  -0.431  -0.425  -0.417
 -0.414  -0.405  -0.402  -0.401  -0.393  -0.389  -0.382  -0.379
 -0.372  -0.368  -0.361  -0.350  -0.348  -0.345  -0.334  -0.329
 -0.328  -0.326  -0.321  -0.316  -0.315  -0.313  -0.303  -0.291
 -0.285  -0.282
 -- Virtual --
 -0.023  -0.018  -0.013  -0.006  -0.005   0.004   0.005   0.007
  0.017   0.023   0.025   0.027   0.029   0.034   0.041   0.043
  0.047   0.047   0.053   0.055   0.056   0.061   0.066   0.067
  0.071   0.075   0.078   0.079   0.083   0.086   0.089   0.093
  0.098   0.099   0.100   0.103   0.103   0.106   0.108   0.111
  0.113   0.117   0.121   0.122   0.125   0.126   0.129   0.129
  0.131   0.132   0.134   0.137   0.139   0.141   0.142   0.144
  0.146   0.148   0.149   0.152   0.154   0.155   0.158   0.162
  0.164   0.165   0.167   0.168   0.172   0.176   0.177   0.179
  0.182   0.183   0.184   0.185   0.187   0.191   0.195   0.199
  0.200   0.203   0.204   0.206   0.208   0.211   0.214   0.217
  0.220   0.221   0.222   0.226   0.227   0.228   0.232   0.236
  0.238   0.238   0.243   0.247   0.249   0.252   0.254   0.256
  0.258   0.264   0.264   0.270   0.271   0.274   0.277   0.282
  0.283   0.284   0.287   0.289   0.294   0.299   0.302   0.306
  0.309   0.310   0.313   0.314   0.318   0.320   0.324   0.324
  0.326   0.328   0.330   0.333   0.334   0.335   0.342   0.344
  0.345   0.349   0.353   0.356   0.363   0.364   0.366   0.371
  0.373   0.374   0.376   0.381   0.387   0.389   0.393   0.400
  0.401   0.404   0.409   0.412   0.413   0.421   0.423   0.427
  0.435   0.445   0.449   0.456   0.457   0.460   0.472   0.474
  0.482   0.490   0.491   0.501   0.507   0.508   0.514   0.519
  0.529   0.535   0.537   0.551   0.555   0.563   0.567   0.571
  0.578   0.583   0.590   0.593   0.595   0.600   0.604   0.612
  0.614   0.626   0.628   0.636   0.643   0.644   0.651   0.655
  0.662   0.664   0.673   0.674   0.677   0.682   0.689   0.691
  0.695   0.702   0.708   0.712   0.718   0.722   0.726   0.732
  0.740   0.743   0.749   0.757   0.761   0.767   0.769   0.773
  0.776   0.779   0.783   0.790   0.794   0.795   0.798   0.803
  0.807   0.810   0.815   0.819   0.832   0.842   0.848   0.852
  0.857   0.860   0.881   0.889   0.906   0.922   0.934   0.946
  0.951   0.966   0.981   0.987   0.989   1.011   1.025   1.030
  1.042   1.048   1.065   1.077   1.083   1.093   1.101   1.105
  1.114   1.125   1.132   1.140   1.147   1.154   1.162   1.165
  1.176   1.180   1.182   1.188   1.195   1.201   1.207   1.217
  1.232   1.234   1.244   1.249   1.257   1.265   1.270   1.272
  1.288   1.298   1.306   1.313   1.329   1.346   1.350   1.359
  1.363   1.379   1.391   1.407   1.425   1.434   1.444   1.446
  1.454   1.462   1.476   1.480   1.483   1.489   1.493   1.508
  1.512   1.518   1.524   1.541   1.545   1.550   1.558   1.561
  1.572   1.575   1.578   1.582   1.587   1.593   1.596   1.599
  1.606   1.611   1.613   1.616   1.624   1.626   1.631   1.637
  1.644   1.647   1.650   1.655   1.658   1.664   1.670   1.678
  1.689   1.691   1.699   1.703   1.708   1.710   1.716   1.727
  1.730   1.739   1.749   1.761   1.770   1.777   1.783   1.785
  1.796   1.797   1.805   1.813   1.820   1.826   1.829   1.844
  1.850   1.857   1.866   1.871   1.875   1.887   1.896   1.907
  1.916   1.921   1.927   1.939   1.957   1.967   1.980   1.986
  2.007   2.013   2.024   2.051   2.053   2.062   2.066   2.071
  2.080   2.088   2.090   2.098   2.113   2.129   2.135   2.140
  2.141   2.157   2.174   2.175   2.183   2.192   2.198   2.198
  2.211   2.223   2.240   2.242   2.259   2.261   2.282   2.288
  2.303   2.307   2.323   2.339   2.363   2.372   2.383   2.389
  2.399   2.407   2.429   2.438   2.444   2.484   2.485   2.500
  2.507   2.528   2.537   2.540   2.541   2.550   2.558   2.566
  2.569   2.578   2.585   2.593   2.608   2.613   2.619   2.622
  2.636   2.645   2.650   2.664   2.666   2.680   2.684   2.692
  2.695   2.712   2.726   2.741   2.756   2.770   2.775   2.781
  2.798   2.801   2.808   2.815   2.823   2.830   2.851   2.860
  2.867   2.874   2.886   2.893   2.903   2.915   2.922   2.931
  2.937   2.947   2.961   2.969   2.973   2.975   2.985   3.005
  3.014   3.021   3.040   3.048   3.058   3.063   3.069   3.081
  3.094   3.099   3.105   3.110   3.124   3.132   3.138   3.147
  3.178   3.187   3.194   3.201   3.208   3.223   3.231   3.254
  3.267   3.283   3.299   3.302   3.310   3.314   3.337   3.367
  3.378   3.409   3.436   3.446   3.470   3.500   3.527   3.539
  3.552   3.588   3.685   3.778   3.788   3.796   3.813   3.825
  3.844   3.851   3.852   3.861   3.870   3.877   3.893   3.899
  3.904   3.931   3.955   3.964   3.983   4.015   4.034   4.041
  4.073   4.118   4.132   4.167   4.167   4.195   4.223   4.268
  4.276   4.302   4.319   4.319   4.337   4.363   4.411   5.004
  5.070   5.077   5.106   5.111   5.174   5.195   5.215   5.382
  5.391   5.408   5.435   5.441   5.463   5.584   5.607   5.636
  5.690   5.731   5.833   5.930  23.743  23.767  23.798  23.812
 23.830  23.840  23.860  23.865  23.887  23.892  23.937  23.958
 23.973  23.987  23.997  24.029  49.869  49.901  49.942  49.955
 49.971  49.999  50.039
 --------------------------------------------------------------

          Ground-State Mulliken Net Atomic Charges

     Atom                 Charge (a.u.)
  ----------------------------------------
      1 C                     0.261304
      2 H                     0.210452
      3 C                    -0.397344
      4 H                     0.253913
      5 O                     0.137546
      6 C                    -1.081239
      7 H                     0.194437
      8 H                     0.100805
      9 C                     0.623432
     10 H                     0.174201
     11 C                    -0.698656
     12 H                     0.133895
     13 H                     0.150378
     14 H                     0.140787
     15 C                    -0.651370
     16 H                     0.172047
     17 H                     0.145061
     18 C                    -0.385252
     19 H                     0.170215
     20 H                     0.155087
     21 C                     0.500025
     22 H                     0.192787
     23 C                    -0.636426
     24 H                     0.154005
     25 H                     0.126408
     26 H                     0.138525
     27 C                    -0.741252
     28 H                     0.186179
     29 H                     0.140244
     30 H                     0.148878
     31 C                    -0.261272
     32 H                     0.260041
     33 O                     0.058380
     34 C                    -0.121568
     35 H                     0.248537
     36 C                    -0.507516
     37 H                     0.247568
     38 O                    -0.182950
     39 H                     0.276760
     40 C                    -0.432858
     41 H                     0.263639
     42 O                    -0.201642
     43 H                     0.269746
     44 C                    -0.171002
     45 H                     0.289401
     46 O                    -0.222505
     47 H                     0.285842
     48 C                    -0.027632
     49 O                    -0.254479
     50 O                    -0.130491
     51 H                     0.294930
  ----------------------------------------
  Sum of atomic charges =     0.000000

 -----------------------------------------------------------------
                    Cartesian Multipole Moments
 -----------------------------------------------------------------
    Charge (ESU x 10^10)
                 0.0000
    Dipole Moment (Debye)
         X       0.6530      Y       4.9859      Z      -1.0973
       Tot       5.1469
    Quadrupole Moments (Debye-Ang)
        XX    -132.8257     XY      -9.3700     YY    -156.5854
        XZ       5.4295     YZ       6.1573     ZZ    -143.0796
    Octopole Moments (Debye-Ang^2)
       XXX     -97.6044    XXY      32.6780    XYY       6.6996
       YYY      53.7357    XXZ      -9.0893    XYZ     -23.5578
       YYZ     -34.6621    XZZ      -8.1216    YZZ      20.6324
       ZZZ      -7.5248
    Hexadecapole Moments (Debye-Ang^3)
      XXXX   -7393.5066   XXXY    -119.3901   XXYY   -1798.2143
      XYYY    -129.0879   YYYY   -2762.7800   XXXZ      72.6353
      XXYZ      13.0180   XYYZ      75.9420   YYYZ     -20.1552
      XXZZ   -1619.7050   XYZZ     -27.5669   YYZZ    -716.5020
      XZZZ      30.7219   YZZZ     -68.0806   ZZZZ   -1599.1143
 -----------------------------------------------------------------
 Calculating analytic gradient of the SCF energy
 Gradient of SCF Energy
            1           2           3           4           5           6
    1  -0.0002716  -0.0000274  -0.0000328   0.0004039  -0.0000614  -0.0003788
    2  -0.0003379  -0.0001648  -0.0006605  -0.0000610   0.0011593   0.0001813
    3  -0.0004412   0.0000116   0.0005625  -0.0000144  -0.0000248  -0.0002645
            7           8           9          10          11          12
    1   0.0002128  -0.0000808   0.0000184   0.0000209   0.0000334   0.0000045
    2  -0.0000473   0.0000269  -0.0002006   0.0000179   0.0000249  -0.0000371
    3  -0.0000565  -0.0001447   0.0000010  -0.0000139   0.0000277  -0.0000780
           13          14          15          16          17          18
    1  -0.0000092   0.0000855  -0.0001387   0.0000464  -0.0000188   0.0004127
    2   0.0000118   0.0000482   0.0000797   0.0000907  -0.0000222   0.0000629
    3  -0.0000283   0.0000290  -0.0000256   0.0000774  -0.0000063  -0.0000536
           19          20          21          22          23          24
    1   0.0000451  -0.0001521   0.0001682   0.0000706  -0.0000072  -0.0000007
    2   0.0000215   0.0001590   0.0000885  -0.0001036   0.0001380  -0.0000538
    3   0.0001578   0.0002528   0.0001756  -0.0000321  -0.0000331  -0.0000332
           25          26          27          28          29          30
    1   0.0000425   0.0000497  -0.0001152   0.0000839  -0.0000088   0.0000109
    2  -0.0000143  -0.0000304  -0.0000011  -0.0000449  -0.0000289   0.0000489
    3  -0.0000167  -0.0000563   0.0001221  -0.0000810  -0.0001546   0.0000163
           31          32          33          34          35          36
    1   0.0000698  -0.0000056  -0.0005108   0.0002105  -0.0000889   0.0000391
    2  -0.0001122   0.0001928  -0.0001621   0.0002290   0.0000896  -0.0003390
    3  -0.0002835  -0.0000087   0.0002990   0.0001392  -0.0000619   0.0002075
           37          38          39          40          41          42
    1   0.0000150   0.0001167  -0.0000636   0.0001754   0.0000092  -0.0000453
    2  -0.0000039   0.0001211   0.0000507   0.0001525  -0.0000412  -0.0000703
    3   0.0000080   0.0000223  -0.0000664  -0.0001669  -0.0000038  -0.0000385
           43          44          45          46          47          48
    1   0.0000326  -0.0004600   0.0000136   0.0002744   0.0000309   0.0000121
    2  -0.0000168  -0.0003436  -0.0000131  -0.0003945  -0.0000103   0.0000506
    3   0.0000799   0.0003646   0.0000101   0.0002003   0.0000195  -0.0007441
           49          50          51
    1  -0.0000994  -0.0003322   0.0002007
    2  -0.0000970   0.0006733  -0.0003067
    3   0.0001746   0.0002312  -0.0002573
 Max gradient component =       1.159E-03
 RMS gradient           =       2.096E-04
 Gradient time:  CPU 498.66 s  wall 84.26 s
 Geometry Optimization Parameters
   NAtoms,    NIC,     NZ,  NCons,   NDum,   NFix, NCnnct, MaxDiis
       51     408       0       0       0       0       0       0

 Cartesian Hessian Update
 Hessian Updated using BFGS Update


** GEOMETRY OPTIMIZATION IN DELOCALIZED INTERNAL COORDINATES **
   Searching for a Minimum

   Optimization Cycle:   2

                       Coordinates (Angstroms)
     ATOM                X               Y               Z
      1  C         2.7256016863   -0.4717815682   -0.7785439205
      2  H         3.0484769359    0.2466522749   -1.5468992089
      3  C         1.6877377839    0.2632326913    0.0833066876
      4  H         1.3024824417   -0.4191763261    0.8473022117
      5  O         0.5760037644    0.6477041482   -0.7759831421
      6  C         2.2769467969    1.5149548064    0.7391849725
      7  H         2.5642106620    2.2163675748   -0.0544999520
      8  H         1.5134325209    2.0162799243    1.3441168683
      9  C         3.5059834646    1.2000193498    1.6068312296
     10  H         3.1856893295    0.5280552300    2.4157371352
     11  C         4.0814649905    2.4687416226    2.2444964243
     12  H         3.3380052979    2.9752028489    2.8674813932
     13  H         4.9437859464    2.2377826279    2.8769042854
     14  H         4.4113498141    3.1769473779    1.4767990905
     15  C         4.5485275345    0.4525499373    0.7633618750
     16  H         5.4018663589    0.1706315331    1.3902608395
     17  H         4.9377182895    1.1332550566   -0.0057863297
     18  C         3.9546994965   -0.7945187753    0.0971052461
     19  H         4.7192203998   -1.2860921163   -0.5101157889
     20  H         3.6707359186   -1.5111752424    0.8765112197
     21  C         2.1457738006   -1.6945816350   -1.5397735470
     22  H         1.2509501511   -1.3271277320   -2.0510220499
     23  C         3.1142694631   -2.1891509355   -2.6258101811
     24  H         2.6354463887   -2.9584868944   -3.2384445036
     25  H         3.4230843220   -1.3774416020   -3.2925543645
     26  H         4.0182126395   -2.6344871421   -2.1986211002
     27  C         1.7059669954   -2.8578207377   -0.6372344347
     28  H         0.9380404084   -2.5642113835    0.0814453453
     29  H         2.5487532368   -3.2915583472   -0.0896664678
     30  H         1.2760781218   -3.6563857257   -1.2488987246
     31  C        -0.6552705800    0.7702372201   -0.1642096191
     32  H        -0.5941999870    1.3649691626    0.7636026837
     33  O        -1.1547302726   -0.5319013785    0.1608473301
     34  C        -2.3923919366   -0.4932688262    0.8380812287
     35  H        -2.3219369732    0.1306780142    1.7455058541
     36  C        -1.6069633928    1.4370507823   -1.1597683926
     37  H        -1.6237008943    0.8215192146   -2.0676905226
     38  O        -1.2235448126    2.7728480549   -1.4606597681
     39  H        -0.3372476659    2.7468400385   -1.8393856164
     40  C        -3.0028062256    1.5041642857   -0.5542642898
     41  H        -2.9685717285    2.1764713341    0.3153082605
     42  O        -3.9809153815    1.9663217356   -1.4793874212
     43  H        -3.6891125038    2.8201508675   -1.8198859362
     44  C        -3.4609919008    0.1295007037   -0.0816507752
     45  H        -3.6118065071   -0.5182126730   -0.9538559213
     46  O        -4.6806351682    0.2392664227    0.6606108962
     47  H        -5.3348872303    0.6852936041    0.1082661029
     48  C        -2.7169741271   -1.9223264485    1.3234771583
     49  O        -1.8956645148   -2.7899404974    1.3943489466
     50  O        -3.9873332479   -2.1082791011    1.7261403933
     51  H        -4.5339784548   -1.3251293576    1.5173410194
   Point Group: c1    Number of degrees of freedom:   147


   Energy is  -1153.487675699

 Hessian Updated using BFGS Update

136 Hessian modes will be used to form the next step
  Hessian Eigenvalues:
     0.002084    0.003565    0.004065    0.004269    0.004933    0.005468
     0.006401    0.006896    0.007492    0.008172    0.008548    0.008630
     0.011415    0.012515    0.012661    0.015207    0.017631    0.019615
     0.019951    0.023345    0.030637    0.032050    0.033296    0.034572
     0.037601    0.038443    0.042463    0.043601    0.046478    0.047164
     0.047462    0.048395    0.049275    0.049356    0.049791    0.050394
     0.050767    0.051967    0.053342    0.053874    0.055354    0.055497
     0.055864    0.055958    0.056114    0.056763    0.057398    0.058337
     0.060442    0.061734    0.064018    0.066787    0.067073    0.069305
     0.071638    0.077118    0.082904    0.083004    0.083249    0.084017
     0.091554    0.092485    0.099494    0.111608    0.119683    0.124445
     0.139837    0.146385    0.157174    0.158973    0.161136    0.165406
     0.170386    0.171910    0.172194    0.176225    0.177776    0.188418
     0.195892    0.198509    0.204135    0.244482    0.249856    0.260923
     0.268245    0.272336    0.274327    0.276932    0.279591    0.283104
     0.286431    0.287258    0.288226    0.289390    0.290448    0.291408
     0.292141    0.292430    0.298119    0.332477    0.332779    0.336823
     0.337079    0.337486    0.338293    0.339366    0.339730    0.340192
     0.341059    0.341558    0.341663    0.341842    0.342233    0.342721
     0.343019    0.343085    0.343386    0.343407    0.343444    0.343508
     0.343705    0.344577    0.346167    0.372113    0.391845    0.407295
     0.419491    0.420319    0.421246    0.492348    0.519102    0.543426
     0.544861    0.545749    0.559858    1.063939

 Minimum Search - Taking Simple RFO Step
 Searching for Lamda that Minimizes Along All modes
 Value Taken    Lamda =  -0.00012658
 Step Taken.  Stepsize is  0.142949

                             Maximum     Tolerance    Cnvgd?
         Gradient           0.001545      0.000300      NO
         Displacement       0.062390      0.001200      NO
         Energy change     -0.000140      0.000001      NO


 New Cartesian Coordinates Obtained by Inverse Iteration

 Displacement from previous Coordinates is:  0.448124
 ----------------------------------------------------------------
             Standard Nuclear Orientation (Angstroms)
    I     Atom           X                Y                Z
 ----------------------------------------------------------------
    1      C       2.7216020095    -0.4652936647    -0.7815520314
    2      H       3.0258711762     0.2530434144    -1.5581954699
    3      C       1.6887449803     0.2626436881     0.0910088641
    4      H       1.3052004915    -0.4243930613     0.8518292409
    5      O       0.5762439729     0.6455303021    -0.7661297731
    6      C       2.2771499307     1.5113470137     0.7536384537
    7      H       2.5446368990     2.2256555626    -0.0351788266
    8      H       1.5183661873     1.9976087816     1.3763880623
    9      C       3.5204930234     1.2003090675     1.6011371322
   10      H       3.2187030685     0.5167782585     2.4074247864
   11      C       4.0910988507     2.4689629467     2.2429731177
   12      H       3.3517800441     2.9609957440     2.8825225232
   13      H       4.9650125380     2.2417941951     2.8606606179
   14      H       4.4011273951     3.1882539224     1.4775715086
   15      C       4.5592731359     0.4720846030     0.7359626053
   16      H       5.4253915669     0.1932638811     1.3464484760
   17      H       4.9285107104     1.1648116382    -0.0320473197
   18      C       3.9691586212    -0.7765336928     0.0695471866
   19      H       4.7282949343    -1.2500895211    -0.5584661408
   20      H       3.7137083322    -1.5064623847     0.8462236559
   21      C       2.1359665437    -1.6955766544    -1.5264285036
   22      H       1.2446731932    -1.3298546131    -2.0452061970
   23      C       3.1032042550    -2.2157941635    -2.6006089708
   24      H       2.6223907142    -2.9966821477    -3.1964658341
   25      H       3.4140638039    -1.4192123046    -3.2841830248
   26      H       4.0054742542    -2.6538756539    -2.1628608339
   27      C       1.6842575676    -2.8403931460    -0.6062838866
   28      H       0.9074594577    -2.5323939974     0.0968656843
   29      H       2.5186696455    -3.2651080257    -0.0387058022
   30      H       1.2607078367    -3.6501705192    -1.2076230095
   31      C      -0.6566196962     0.7647129881    -0.1576201269
   32      H      -0.5985209127     1.3469334484     0.7780496093
   33      O      -1.1595163974    -0.5398611794     0.1483674867
   34      C      -2.4003206869    -0.5069433073     0.8204105523
   35      H      -2.3325144405     0.1083245596     1.7336853855
   36      C      -1.6008920516     1.4466658983    -1.1513071399
   37      H      -1.6132192884     0.8427618522    -2.0668390949
   38      O      -1.2121743837     2.7849178755    -1.4320990944
   39      H      -0.3212643632     2.7607671209    -1.7999759410
   40      C      -3.0004629064     1.5080263444    -0.5539471325
   41      H      -2.9702762488     2.1702816377     0.3234432324
   42      O      -3.9720365580     1.9825721012    -1.4797800518
   43      H      -3.6750063058     2.8382795220    -1.8106037245
   44      C      -3.4624780695     0.1283093150    -0.1005892443
   45      H      -3.6071455167    -0.5094694041    -0.9810297484
   46      O      -4.6894198605     0.2330446476     0.6308395626
   47      H      -5.3384041631     0.6833338933     0.0755874147
   48      C      -2.7208155602    -1.9415832365     1.2944897730
   49      O      -1.8993959178    -2.8107904874     1.3385721028
   50      O      -3.9858270018    -2.1351611528     1.7100156294
   51      H      -4.5340733557    -1.3457379062     1.5298269782
 ----------------------------------------------------------------
 Molecular Point Group                 C1    NOp =  1
 Largest Abelian Subgroup              C1    NOp =  1
 Nuclear Repulsion Energy =  2216.3069882800 hartrees
 There are       90 alpha and       90 beta electrons
 Applying Cartesian multipole field
    Component          Value
    ---------          -----
     (2,0,0)        1.00000E-12
     (0,2,0)        2.00000E-11
     (0,0,2)       -3.00000E-11
 Nucleus-field energy     =     0.0000000115 hartrees
 Requested basis set is 6-311++G(d,p)
 There are 278 shells and 702 basis functions
 A cutoff of  1.0D-11 yielded  28276 shell pairs
 There are    175857 function pairs (    186007 Cartesian)
 Smallest overlap matrix eigenvalue = 9.03E-07

 Q-Chem warning in module stvman/mkSTV.C, line 306:

 Overlap eigenvalue is smaller than square root of threshold
 Use THRESH >= 12 to get rid of this warning

 Linear dependence detected in AO basis
 Tighter screening thresholds may be required for diffuse basis sets
 Use S2THRESH > 14 and THRESH = 14 in case of SCF convergence issues
 Number of orthogonalized atomic orbitals = 701
 Maximum deviation from orthogonality = 2.859E-10
 Guess MOs from SCF MO coefficient file

 -----------------------------------------------------------------------
  General SCF calculation program by
  Eric Jon Sundstrom, Paul Horn, Yuezhi Mao, Dmitri Zuev, Alec White,
  David Stuck, Shaama M.S., Shane Yost, Joonho Lee, David Small,
  Daniel Levine, Susi Lehtola, Hugh Burton, Evgeny Epifanovsky
 -----------------------------------------------------------------------
 Exchange:     0.2000 Hartree-Fock + 0.0800 Slater + 0.7200 B88
 Correlation:  0.1900 VWN1RPA + 0.8100 LYP
 Using SG-1 standard quadrature grid
 using 6 threads for integral computing
 -------------------------------------------------------
 OpenMP Integral computing Module                
 Release: version 2.0, May 2017, Q-Chem Inc. Pleasanton 
 -------------------------------------------------------
 -------------------------------------------------------
 OpenMP BLAS3 based DFT computing Module                
 Release: version 1.0, May 2013, Q-Chem Inc. Pittsburgh 
 -------------------------------------------------------
 A restricted SCF calculation will be
 performed using DIIS
 SCF converges when DIIS error is below 1.0e-08
 ---------------------------------------
  Cycle       Energy         DIIS error
 ---------------------------------------
    1   -1153.4847428472      1.95e-04  
    2   -1153.4876361401      2.34e-05  
    3   -1153.4876355257      2.93e-05  
    4   -1153.4876724844      5.22e-06  
    5   -1153.4876734471      2.34e-06  
    6   -1153.4876736749      9.21e-07  
    7   -1153.4876737074      3.40e-07  
    8   -1153.4876737127      5.88e-08  
    9   -1153.4876737127      2.89e-08  
   10   -1153.4876737129      7.35e-09  Convergence criterion met
 ---------------------------------------
 SCF time:   CPU 1799.80s  wall 316.00s 
 SCF   energy in the final basis set =    -1153.4876737129
 Total energy in the final basis set =    -1153.4876737129

 --------------------------------------------------------------

                    Orbital Energies (a.u.)
 --------------------------------------------------------------

 Alpha MOs
 -- Occupied --
-19.172 -19.167 -19.158 -19.156 -19.155 -19.152 -19.115 -10.312
-10.296 -10.268 -10.264 -10.255 -10.250 -10.230 -10.182 -10.175
-10.175 -10.169 -10.168 -10.166 -10.165 -10.153 -10.142  -1.116
 -1.101  -1.080  -1.063  -1.049  -1.042  -1.028  -0.852  -0.818
 -0.804  -0.794  -0.750  -0.748  -0.695  -0.684  -0.675  -0.669
 -0.632  -0.621  -0.617  -0.610  -0.580  -0.576  -0.567  -0.554
 -0.546  -0.531  -0.527  -0.516  -0.490  -0.488  -0.475  -0.468
 -0.457  -0.455  -0.454  -0.446  -0.443  -0.431  -0.425  -0.416
 -0.414  -0.405  -0.402  -0.401  -0.393  -0.389  -0.382  -0.379
 -0.372  -0.368  -0.361  -0.350  -0.348  -0.345  -0.334  -0.329
 -0.328  -0.326  -0.321  -0.316  -0.314  -0.312  -0.303  -0.290
 -0.285  -0.283
 -- Virtual --
 -0.023  -0.018  -0.013  -0.006  -0.004   0.004   0.005   0.007
  0.017   0.023   0.025   0.027   0.029   0.034   0.041   0.043
  0.047   0.047   0.053   0.055   0.056   0.061   0.066   0.067
  0.071   0.075   0.078   0.079   0.083   0.086   0.089   0.093
  0.098   0.100   0.101   0.103   0.103   0.106   0.109   0.110
  0.113   0.117   0.121   0.122   0.125   0.126   0.129   0.130
  0.131   0.132   0.134   0.137   0.139   0.141   0.143   0.144
  0.146   0.148   0.149   0.152   0.153   0.156   0.158   0.162
  0.164   0.165   0.167   0.168   0.172   0.176   0.177   0.179
  0.182   0.184   0.184   0.185   0.187   0.191   0.195   0.199
  0.200   0.202   0.204   0.205   0.209   0.211   0.214   0.217
  0.219   0.221   0.222   0.226   0.227   0.228   0.232   0.235
  0.238   0.239   0.243   0.247   0.250   0.252   0.253   0.256
  0.258   0.264   0.265   0.270   0.272   0.275   0.277   0.282
  0.283   0.284   0.287   0.289   0.295   0.300   0.301   0.307
  0.309   0.310   0.313   0.314   0.318   0.321   0.323   0.325
  0.325   0.328   0.330   0.334   0.334   0.336   0.342   0.345
  0.347   0.349   0.353   0.357   0.363   0.364   0.366   0.371
  0.373   0.374   0.376   0.381   0.387   0.390   0.394   0.399
  0.401   0.404   0.408   0.411   0.414   0.422   0.423   0.428
  0.435   0.446   0.449   0.455   0.457   0.461   0.473   0.474
  0.482   0.490   0.492   0.501   0.507   0.509   0.515   0.519
  0.529   0.535   0.537   0.550   0.554   0.563   0.567   0.570
  0.578   0.582   0.589   0.594   0.595   0.600   0.604   0.612
  0.615   0.626   0.630   0.636   0.643   0.644   0.651   0.656
  0.662   0.664   0.673   0.674   0.678   0.682   0.690   0.690
  0.695   0.702   0.708   0.711   0.719   0.722   0.726   0.733
  0.739   0.744   0.750   0.757   0.761   0.767   0.770   0.772
  0.776   0.779   0.782   0.790   0.794   0.795   0.798   0.803
  0.807   0.810   0.815   0.819   0.831   0.841   0.849   0.852
  0.858   0.861   0.882   0.888   0.907   0.921   0.934   0.946
  0.952   0.967   0.982   0.986   0.989   1.012   1.025   1.031
  1.041   1.047   1.066   1.075   1.083   1.091   1.101   1.104
  1.116   1.125   1.132   1.138   1.148   1.154   1.162   1.165
  1.176   1.180   1.181   1.188   1.195   1.201   1.207   1.216
  1.233   1.234   1.244   1.248   1.255   1.265   1.270   1.272
  1.288   1.299   1.304   1.311   1.329   1.345   1.351   1.359
  1.364   1.380   1.391   1.408   1.425   1.433   1.441   1.447
  1.454   1.463   1.477   1.480   1.484   1.491   1.495   1.508
  1.512   1.517   1.526   1.542   1.545   1.549   1.559   1.561
  1.571   1.575   1.577   1.582   1.586   1.593   1.596   1.600
  1.606   1.612   1.614   1.617   1.624   1.627   1.631   1.638
  1.644   1.647   1.651   1.656   1.657   1.665   1.670   1.679
  1.689   1.692   1.699   1.703   1.708   1.709   1.715   1.729
  1.730   1.741   1.750   1.762   1.771   1.776   1.783   1.784
  1.796   1.798   1.805   1.813   1.821   1.825   1.829   1.844
  1.849   1.857   1.867   1.872   1.876   1.887   1.897   1.907
  1.916   1.924   1.928   1.940   1.957   1.968   1.981   1.986
  2.006   2.014   2.024   2.051   2.055   2.065   2.065   2.070
  2.079   2.088   2.090   2.099   2.113   2.129   2.135   2.140
  2.141   2.156   2.172   2.176   2.182   2.192   2.198   2.199
  2.212   2.224   2.239   2.242   2.258   2.262   2.281   2.288
  2.303   2.307   2.323   2.337   2.361   2.371   2.372   2.391
  2.399   2.408   2.431   2.439   2.443   2.484   2.485   2.501
  2.507   2.528   2.537   2.540   2.541   2.550   2.558   2.566
  2.572   2.577   2.587   2.594   2.608   2.614   2.619   2.623
  2.635   2.645   2.650   2.663   2.668   2.679   2.684   2.692
  2.694   2.712   2.727   2.742   2.757   2.771   2.774   2.783
  2.799   2.801   2.808   2.815   2.823   2.830   2.849   2.863
  2.867   2.875   2.886   2.892   2.902   2.915   2.921   2.932
  2.938   2.948   2.961   2.967   2.972   2.975   2.986   3.004
  3.015   3.022   3.039   3.048   3.058   3.064   3.070   3.083
  3.093   3.099   3.103   3.111   3.123   3.133   3.139   3.147
  3.177   3.188   3.194   3.201   3.207   3.223   3.230   3.255
  3.269   3.284   3.299   3.302   3.311   3.314   3.336   3.367
  3.378   3.409   3.437   3.444   3.470   3.501   3.527   3.539
  3.552   3.587   3.683   3.778   3.789   3.797   3.814   3.825
  3.844   3.851   3.853   3.862   3.871   3.877   3.894   3.897
  3.902   3.932   3.959   3.966   3.983   4.016   4.035   4.041
  4.072   4.117   4.132   4.166   4.168   4.194   4.222   4.269
  4.278   4.302   4.318   4.319   4.337   4.367   4.411   5.002
  5.070   5.077   5.106   5.111   5.175   5.196   5.218   5.379
  5.392   5.407   5.436   5.442   5.463   5.582   5.608   5.636
  5.690   5.732   5.835   5.928  23.743  23.768  23.798  23.813
 23.830  23.840  23.860  23.866  23.887  23.892  23.936  23.959
 23.973  23.987  23.998  24.030  49.870  49.900  49.941  49.955
 49.971  49.999  50.038
 --------------------------------------------------------------

          Ground-State Mulliken Net Atomic Charges

     Atom                 Charge (a.u.)
  ----------------------------------------
      1 C                     0.261123
      2 H                     0.210669
      3 C                    -0.387837
      4 H                     0.248897
      5 O                     0.140203
      6 C                    -1.096514
      7 H                     0.193941
      8 H                     0.101926
      9 C                     0.628599
     10 H                     0.173992
     11 C                    -0.702708
     12 H                     0.134118
     13 H                     0.150719
     14 H                     0.140642
     15 C                    -0.642111
     16 H                     0.172594
     17 H                     0.145194
     18 C                    -0.385006
     19 H                     0.166330
     20 H                     0.154517
     21 C                     0.502438
     22 H                     0.192544
     23 C                    -0.633645
     24 H                     0.152926
     25 H                     0.127320
     26 H                     0.140489
     27 C                    -0.745480
     28 H                     0.189120
     29 H                     0.137922
     30 H                     0.149146
     31 C                    -0.260919
     32 H                     0.259371
     33 O                     0.057004
     34 C                    -0.127463
     35 H                     0.248423
     36 C                    -0.512009
     37 H                     0.248091
     38 O                    -0.182433
     39 H                     0.276663
     40 C                    -0.428144
     41 H                     0.263385
     42 O                    -0.202452
     43 H                     0.269774
     44 C                    -0.159020
     45 H                     0.287660
     46 O                    -0.223103
     47 H                     0.284974
     48 C                    -0.032945
     49 O                    -0.253102
     50 O                    -0.127271
     51 H                     0.291445
  ----------------------------------------
  Sum of atomic charges =     0.000000

 -----------------------------------------------------------------
                    Cartesian Multipole Moments
 -----------------------------------------------------------------
    Charge (ESU x 10^10)
                 0.0000
    Dipole Moment (Debye)
         X       0.6636      Y       4.9702      Z      -0.9668
       Tot       5.1067
    Quadrupole Moments (Debye-Ang)
        XX    -132.9674     XY      -9.1978     YY    -156.7887
        XZ       5.1206     YZ       5.8400     ZZ    -142.7336
    Octopole Moments (Debye-Ang^2)
       XXX     -96.5832    XXY      32.4764    XYY       7.2622
       YYY      55.1623    XXZ      -7.7181    XYZ     -22.8742
       YYZ     -33.6808    XZZ      -9.3873    YZZ      19.6949
       ZZZ      -4.9666
    Hexadecapole Moments (Debye-Ang^3)
      XXXX   -7407.3638   XXXY    -125.4490   XXYY   -1804.8749
      XYYY    -140.1674   YYYY   -2781.8302   XXXZ      62.6638
      XXYZ      10.3386   XYYZ      72.3381   YYYZ     -23.1992
      XXZZ   -1611.0970   XYZZ     -27.9961   YYZZ    -713.4216
      XZZZ      18.7170   YZZZ     -70.4425   ZZZZ   -1571.7374
 -----------------------------------------------------------------
 Calculating analytic gradient of the SCF energy
 Gradient of SCF Energy
            1           2           3           4           5           6
    1  -0.0000721   0.0000570  -0.0004490   0.0000883   0.0000306   0.0002538
    2  -0.0003166   0.0000095  -0.0003372  -0.0000590   0.0001184  -0.0000632
    3  -0.0000619  -0.0001824   0.0003562  -0.0001390   0.0000663  -0.0001477
            7           8           9          10          11          12
    1   0.0000655   0.0001342  -0.0005599   0.0001320   0.0001003   0.0000253
    2  -0.0001115  -0.0000832   0.0002027  -0.0000252  -0.0000163   0.0000214
    3   0.0000257  -0.0000685   0.0001222  -0.0000760  -0.0002900   0.0000417
           13          14          15          16          17          18
    1  -0.0000834   0.0000528   0.0003516   0.0000909  -0.0001255  -0.0002802
    2   0.0000395  -0.0000235   0.0000845  -0.0001191   0.0000935   0.0003304
    3   0.0000682   0.0000973  -0.0003813  -0.0000410   0.0002666   0.0000212
           19          20          21          22          23          24
    1  -0.0000494   0.0001502   0.0003169  -0.0000277  -0.0000347   0.0000183
    2   0.0000034   0.0000421   0.0002559  -0.0000282  -0.0000072  -0.0000262
    3  -0.0000254   0.0001906  -0.0001059   0.0000004  -0.0000471   0.0001121
           25          26          27          28          29          30
    1  -0.0001409   0.0000342   0.0000212  -0.0000509  -0.0000519  -0.0000039
    2  -0.0000775   0.0000472   0.0001810   0.0000917  -0.0000927   0.0000492
    3   0.0001158   0.0000694  -0.0001279   0.0001995   0.0000263  -0.0000425
           31          32          33          34          35          36
    1   0.0001275  -0.0000305  -0.0002792   0.0002125  -0.0000369   0.0001630
    2  -0.0002605   0.0000087  -0.0000948   0.0000228  -0.0001941  -0.0000164
    3   0.0002143   0.0000429   0.0001181  -0.0001183  -0.0001303  -0.0004065
           37          38          39          40          41          42
    1  -0.0000685   0.0000300  -0.0000738  -0.0004755   0.0001365  -0.0000560
    2   0.0000733   0.0000514  -0.0000424  -0.0000068   0.0000046   0.0001271
    3   0.0000922   0.0000832   0.0000169  -0.0001494  -0.0000140  -0.0001127
           43          44          45          46          47          48
    1   0.0000520   0.0005829  -0.0001366  -0.0002751  -0.0001973  -0.0001359
    2  -0.0001102   0.0003414   0.0000252   0.0006099   0.0000581  -0.0000148
    3   0.0001042  -0.0001868   0.0000398  -0.0004885  -0.0000874   0.0009392
           49          50          51
    1   0.0001927   0.0005732  -0.0002986
    2  -0.0001005  -0.0010693   0.0004037
    3  -0.0002768  -0.0001309   0.0004077
 Max gradient component =       1.069E-03
 RMS gradient           =       2.197E-04
 Gradient time:  CPU 499.66 s  wall 84.42 s
 Geometry Optimization Parameters
   NAtoms,    NIC,     NZ,  NCons,   NDum,   NFix, NCnnct, MaxDiis
       51     408       0       0       0       0       0       0

 Cartesian Hessian Update
 Hessian Updated using BFGS Update


** GEOMETRY OPTIMIZATION IN DELOCALIZED INTERNAL COORDINATES **
   Searching for a Minimum

   Optimization Cycle:   3

                       Coordinates (Angstroms)
     ATOM                X               Y               Z
      1  C         2.7216020095   -0.4652936647   -0.7815520314
      2  H         3.0258711762    0.2530434144   -1.5581954699
      3  C         1.6887449803    0.2626436881    0.0910088641
      4  H         1.3052004915   -0.4243930613    0.8518292409
      5  O         0.5762439729    0.6455303021   -0.7661297731
      6  C         2.2771499307    1.5113470137    0.7536384537
      7  H         2.5446368990    2.2256555626   -0.0351788266
      8  H         1.5183661873    1.9976087816    1.3763880623
      9  C         3.5204930234    1.2003090675    1.6011371322
     10  H         3.2187030685    0.5167782585    2.4074247864
     11  C         4.0910988507    2.4689629467    2.2429731177
     12  H         3.3517800441    2.9609957440    2.8825225232
     13  H         4.9650125380    2.2417941951    2.8606606179
     14  H         4.4011273951    3.1882539224    1.4775715086
     15  C         4.5592731359    0.4720846030    0.7359626053
     16  H         5.4253915669    0.1932638811    1.3464484760
     17  H         4.9285107104    1.1648116382   -0.0320473197
     18  C         3.9691586212   -0.7765336928    0.0695471866
     19  H         4.7282949343   -1.2500895211   -0.5584661408
     20  H         3.7137083322   -1.5064623847    0.8462236559
     21  C         2.1359665437   -1.6955766544   -1.5264285036
     22  H         1.2446731932   -1.3298546131   -2.0452061970
     23  C         3.1032042550   -2.2157941635   -2.6006089708
     24  H         2.6223907142   -2.9966821477   -3.1964658341
     25  H         3.4140638039   -1.4192123046   -3.2841830248
     26  H         4.0054742542   -2.6538756539   -2.1628608339
     27  C         1.6842575676   -2.8403931460   -0.6062838866
     28  H         0.9074594577   -2.5323939974    0.0968656843
     29  H         2.5186696455   -3.2651080257   -0.0387058022
     30  H         1.2607078367   -3.6501705192   -1.2076230095
     31  C        -0.6566196962    0.7647129881   -0.1576201269
     32  H        -0.5985209127    1.3469334484    0.7780496093
     33  O        -1.1595163974   -0.5398611794    0.1483674867
     34  C        -2.4003206869   -0.5069433073    0.8204105523
     35  H        -2.3325144405    0.1083245596    1.7336853855
     36  C        -1.6008920516    1.4466658983   -1.1513071399
     37  H        -1.6132192884    0.8427618522   -2.0668390949
     38  O        -1.2121743837    2.7849178755   -1.4320990944
     39  H        -0.3212643632    2.7607671209   -1.7999759410
     40  C        -3.0004629064    1.5080263444   -0.5539471325
     41  H        -2.9702762488    2.1702816377    0.3234432324
     42  O        -3.9720365580    1.9825721012   -1.4797800518
     43  H        -3.6750063058    2.8382795220   -1.8106037245
     44  C        -3.4624780695    0.1283093150   -0.1005892443
     45  H        -3.6071455167   -0.5094694041   -0.9810297484
     46  O        -4.6894198605    0.2330446476    0.6308395626
     47  H        -5.3384041631    0.6833338933    0.0755874147
     48  C        -2.7208155602   -1.9415832365    1.2944897730
     49  O        -1.8993959178   -2.8107904874    1.3385721028
     50  O        -3.9858270018   -2.1351611528    1.7100156294
     51  H        -4.5340733557   -1.3457379062    1.5298269782
   Point Group: c1    Number of degrees of freedom:   147


   Energy is  -1153.487673713

 Hessian Updated using BFGS Update

137 Hessian modes will be used to form the next step
  Hessian Eigenvalues:
     0.002190    0.003784    0.004220    0.004505    0.004906    0.005864
     0.006442    0.006745    0.007498    0.008171    0.008561    0.008740
     0.011427    0.012501    0.012654    0.015194    0.018112    0.019570
     0.020159    0.024202    0.030895    0.032048    0.033417    0.034509
     0.037596    0.038547    0.042567    0.043820    0.046520    0.047222
     0.047572    0.048547    0.049307    0.049358    0.049962    0.050125
     0.050874    0.052450    0.053337    0.053875    0.055497    0.055730
     0.055856    0.055958    0.056107    0.056746    0.057401    0.058342
     0.060358    0.061738    0.063826    0.066553    0.067061    0.069388
     0.072029    0.077140    0.082900    0.083007    0.083456    0.084010
     0.091177    0.091782    0.097893    0.112870    0.122158    0.126740
     0.143502    0.146422    0.156805    0.159395    0.160881    0.160943
     0.165596    0.169971    0.170937    0.172541    0.176668    0.180256
     0.189518    0.196705    0.199502    0.210016    0.249624    0.254072
     0.262332    0.266590    0.272090    0.274055    0.277349    0.279560
     0.283584    0.287083    0.288161    0.288658    0.289330    0.291311
     0.292115    0.292160    0.292403    0.332450    0.332589    0.336731
     0.337051    0.337470    0.338200    0.339287    0.339683    0.340174
     0.340938    0.341112    0.341660    0.341745    0.341991    0.342618
     0.342922    0.343019    0.343208    0.343395    0.343443    0.343464
     0.343591    0.344258    0.344570    0.365302    0.372533    0.390761
     0.408019    0.419475    0.420803    0.421606    0.492025    0.521962
     0.543813    0.544831    0.545742    0.559960    1.064139

 Minimum Search - Taking Simple RFO Step
 Searching for Lamda that Minimizes Along All modes
 Value Taken    Lamda =  -0.00010293
 Step Taken.  Stepsize is  0.077750

                             Maximum     Tolerance    Cnvgd?
         Gradient           0.002370      0.000300      NO
         Displacement       0.022866      0.001200      NO
         Energy change      0.000002      0.000001      NO


 New Cartesian Coordinates Obtained by Inverse Iteration

 Displacement from previous Coordinates is:  0.199817
 ----------------------------------------------------------------
             Standard Nuclear Orientation (Angstroms)
    I     Atom           X                Y                Z
 ----------------------------------------------------------------
    1      C       2.7213670493    -0.4640673750    -0.7805179124
    2      H       3.0332522759     0.2537534943    -1.5544244533
    3      C       1.6889434774     0.2688315759     0.0879981714
    4      H       1.3009254163    -0.4159672748     0.8487551914
    5      O       0.5781378150     0.6515059028    -0.7713353263
    6      C       2.2790345754     1.5156748721     0.7526388385
    7      H       2.5515051704     2.2293489343    -0.0351354092
    8      H       1.5197542900     2.0046444905     1.3729357903
    9      C       3.5181892468     1.1989396491     1.6048031706
   10      H       3.2088016833     0.5198179309     2.4120340794
   11      C       4.0934850852     2.4661192132     2.2453571307
   12      H       3.3555537358     2.9624576946     2.8831713194
   13      H       4.9662818843     2.2364025280     2.8637407432
   14      H       4.4067325514     3.1825940332     1.4784968744
   15      C       4.5560731949     0.4613530534     0.7462227086
   16      H       5.4166881259     0.1779448717     1.3621754258
   17      H       4.9349418851     1.1495523450    -0.0214420771
   18      C       3.9622437688    -0.7841128574     0.0768007957
   19      H       4.7218305850    -1.2621516409    -0.5473491661
   20      H       3.6970116724    -1.5132800432     0.8507734873
   21      C       2.1326401403    -1.6911356437    -1.5291081342
   22      H       1.2404635357    -1.3227147221    -2.0444896712
   23      C       3.0977046643    -2.2070376210    -2.6076433904
   24      H       2.6135005853    -2.9810039113    -3.2098381305
   25      H       3.4123526782    -1.4065298609    -3.2850988245
   26      H       3.9979853891    -2.6527079879    -2.1734981454
   27      C       1.6839302162    -2.8399693983    -0.6122484863
   28      H       0.9061150851    -2.5359737363     0.0913997537
   29      H       2.5198610096    -3.2627710759    -0.0454768572
   30      H       1.2630519509    -3.6499038517    -1.2152954944
   31      C      -0.6539973981     0.7713225758    -0.1617012110
   32      H      -0.5954066721     1.3579882534     0.7710852054
   33      O      -1.1508777522    -0.5335964996     0.1521345419
   34      C      -2.3904105051    -0.5012538977     0.8266916077
   35      H      -2.3230558403     0.1191759454     1.7367803659
   36      C      -1.6034603076     1.4445646269    -1.1561326247
   37      H      -1.6157830215     0.8353587456    -2.0683252770
   38      O      -1.2205093832     2.7825099942    -1.4460407609
   39      H      -0.3304568331     2.7596011075    -1.8161980502
   40      C      -3.0016665256     1.5038359284    -0.5552907368
   41      H      -2.9727845663     2.1708049961     0.3185870001
   42      O      -3.9775632709     1.9689084489    -1.4814020403
   43      H      -3.6859111439     2.8241077957    -1.8185252604
   44      C      -3.4570150467     0.1245237136    -0.0942134929
   45      H      -3.6011734253    -0.5181442935    -0.9712278775
   46      O      -4.6811267771     0.2259524795     0.6422907534
   47      H      -5.3342297940     0.6717237492     0.0884105334
   48      C      -2.7094707616    -1.9330924651     1.3079822833
   49      O      -1.8831042105    -2.7956728733     1.3799498970
   50      O      -3.9820931579    -2.1299533754     1.6980035711
   51      H      -4.5314108954    -1.3476445452     1.4925022904
 ----------------------------------------------------------------
 Molecular Point Group                 C1    NOp =  1
 Largest Abelian Subgroup              C1    NOp =  1
 Nuclear Repulsion Energy =  2216.9966733939 hartrees
 There are       90 alpha and       90 beta electrons
 Applying Cartesian multipole field
    Component          Value
    ---------          -----
     (2,0,0)        1.00000E-12
     (0,2,0)        2.00000E-11
     (0,0,2)       -3.00000E-11
 Nucleus-field energy     =     0.0000000111 hartrees
 Requested basis set is 6-311++G(d,p)
 There are 278 shells and 702 basis functions
 A cutoff of  1.0D-11 yielded  28285 shell pairs
 There are    175911 function pairs (    186062 Cartesian)
 Smallest overlap matrix eigenvalue = 9.04E-07

 Q-Chem warning in module stvman/mkSTV.C, line 306:

 Overlap eigenvalue is smaller than square root of threshold
 Use THRESH >= 12 to get rid of this warning

 Linear dependence detected in AO basis
 Tighter screening thresholds may be required for diffuse basis sets
 Use S2THRESH > 14 and THRESH = 14 in case of SCF convergence issues
 Number of orthogonalized atomic orbitals = 701
 Maximum deviation from orthogonality = 2.921E-10
 Guess MOs from SCF MO coefficient file

 -----------------------------------------------------------------------
  General SCF calculation program by
  Eric Jon Sundstrom, Paul Horn, Yuezhi Mao, Dmitri Zuev, Alec White,
  David Stuck, Shaama M.S., Shane Yost, Joonho Lee, David Small,
  Daniel Levine, Susi Lehtola, Hugh Burton, Evgeny Epifanovsky
 -----------------------------------------------------------------------
 Exchange:     0.2000 Hartree-Fock + 0.0800 Slater + 0.7200 B88
 Correlation:  0.1900 VWN1RPA + 0.8100 LYP
 Using SG-1 standard quadrature grid
 using 6 threads for integral computing
 -------------------------------------------------------
 OpenMP Integral computing Module                
 Release: version 2.0, May 2017, Q-Chem Inc. Pleasanton 
 -------------------------------------------------------
 -------------------------------------------------------
 OpenMP BLAS3 based DFT computing Module                
 Release: version 1.0, May 2013, Q-Chem Inc. Pittsburgh 
 -------------------------------------------------------
 A restricted SCF calculation will be
 performed using DIIS
 SCF converges when DIIS error is below 1.0e-08
 ---------------------------------------
  Cycle       Energy         DIIS error
 ---------------------------------------
    1   -1153.4865099668      1.16e-04  
    2   -1153.4876967891      1.83e-05  
    3   -1153.4876901994      2.53e-05  
    4   -1153.4877161135      5.96e-06  
    5   -1153.4877172728      3.13e-06  
    6   -1153.4877177041      4.99e-07  
    7   -1153.4877177135      1.93e-07  
    8   -1153.4877177155      3.56e-08  
    9   -1153.4877177156      1.94e-08  
   10   -1153.4877177155      5.20e-09  Convergence criterion met
 ---------------------------------------
 SCF time:   CPU 1798.30s  wall 316.00s 
 SCF   energy in the final basis set =    -1153.4877177155
 Total energy in the final basis set =    -1153.4877177155

 --------------------------------------------------------------

                    Orbital Energies (a.u.)
 --------------------------------------------------------------

 Alpha MOs
 -- Occupied --
-19.173 -19.166 -19.158 -19.156 -19.155 -19.152 -19.114 -10.312
-10.296 -10.268 -10.265 -10.256 -10.250 -10.230 -10.182 -10.175
-10.175 -10.169 -10.168 -10.166 -10.165 -10.153 -10.142  -1.115
 -1.101  -1.080  -1.064  -1.049  -1.042  -1.027  -0.852  -0.819
 -0.804  -0.794  -0.750  -0.748  -0.695  -0.684  -0.675  -0.669
 -0.632  -0.621  -0.617  -0.610  -0.580  -0.576  -0.567  -0.554
 -0.546  -0.532  -0.527  -0.517  -0.490  -0.488  -0.475  -0.468
 -0.457  -0.455  -0.454  -0.446  -0.443  -0.431  -0.425  -0.416
 -0.414  -0.405  -0.402  -0.401  -0.393  -0.389  -0.382  -0.379
 -0.372  -0.368  -0.361  -0.350  -0.348  -0.345  -0.334  -0.329
 -0.328  -0.326  -0.321  -0.316  -0.314  -0.313  -0.303  -0.291
 -0.285  -0.283
 -- Virtual --
 -0.023  -0.018  -0.013  -0.006  -0.005   0.004   0.005   0.007
  0.017   0.023   0.025   0.027   0.029   0.034   0.041   0.043
  0.047   0.047   0.053   0.055   0.056   0.061   0.066   0.067
  0.071   0.075   0.078   0.079   0.083   0.086   0.089   0.093
  0.098   0.100   0.100   0.103   0.104   0.106   0.109   0.110
  0.113   0.117   0.121   0.122   0.126   0.126   0.129   0.130
  0.131   0.132   0.134   0.138   0.139   0.141   0.143   0.144
  0.146   0.148   0.149   0.152   0.154   0.156   0.158   0.162
  0.164   0.165   0.167   0.168   0.172   0.176   0.178   0.179
  0.182   0.184   0.184   0.185   0.187   0.191   0.195   0.199
  0.200   0.203   0.204   0.206   0.208   0.211   0.214   0.217
  0.220   0.221   0.222   0.227   0.227   0.228   0.232   0.236
  0.238   0.238   0.243   0.247   0.249   0.252   0.254   0.256
  0.258   0.264   0.265   0.270   0.272   0.274   0.277   0.282
  0.283   0.283   0.287   0.289   0.295   0.300   0.301   0.307
  0.309   0.311   0.313   0.314   0.317   0.320   0.324   0.325
  0.326   0.328   0.330   0.334   0.334   0.336   0.342   0.344
  0.346   0.349   0.353   0.357   0.363   0.364   0.366   0.371
  0.373   0.374   0.376   0.381   0.387   0.390   0.393   0.400
  0.402   0.404   0.408   0.411   0.414   0.422   0.422   0.427
  0.435   0.446   0.450   0.456   0.457   0.460   0.472   0.474
  0.482   0.490   0.492   0.501   0.507   0.508   0.515   0.519
  0.529   0.535   0.537   0.551   0.554   0.563   0.568   0.571
  0.578   0.582   0.589   0.595   0.595   0.600   0.604   0.612
  0.615   0.626   0.630   0.636   0.643   0.644   0.651   0.655
  0.662   0.664   0.673   0.673   0.677   0.682   0.689   0.690
  0.695   0.702   0.708   0.712   0.719   0.722   0.726   0.732
  0.739   0.744   0.750   0.757   0.761   0.768   0.770   0.773
  0.776   0.778   0.783   0.790   0.794   0.795   0.798   0.803
  0.807   0.810   0.815   0.820   0.831   0.841   0.849   0.852
  0.858   0.861   0.883   0.889   0.906   0.922   0.934   0.946
  0.952   0.966   0.982   0.986   0.989   1.012   1.025   1.030
  1.042   1.048   1.066   1.076   1.083   1.093   1.102   1.105
  1.116   1.125   1.132   1.139   1.148   1.154   1.162   1.165
  1.176   1.180   1.181   1.188   1.196   1.201   1.208   1.217
  1.233   1.234   1.244   1.250   1.257   1.265   1.270   1.271
  1.288   1.299   1.305   1.313   1.330   1.346   1.350   1.359
  1.364   1.379   1.391   1.407   1.424   1.432   1.444   1.447
  1.454   1.463   1.476   1.480   1.483   1.490   1.494   1.508
  1.512   1.518   1.525   1.542   1.545   1.549   1.558   1.561
  1.571   1.575   1.577   1.582   1.587   1.593   1.595   1.600
  1.606   1.612   1.614   1.617   1.624   1.626   1.631   1.638
  1.644   1.647   1.650   1.656   1.657   1.665   1.671   1.679
  1.689   1.691   1.700   1.704   1.708   1.710   1.715   1.728
  1.731   1.740   1.749   1.762   1.770   1.777   1.783   1.785
  1.796   1.798   1.806   1.814   1.820   1.826   1.830   1.844
  1.850   1.857   1.866   1.873   1.876   1.886   1.896   1.907
  1.916   1.923   1.928   1.940   1.957   1.968   1.981   1.987
  2.007   2.014   2.024   2.051   2.054   2.065   2.065   2.070
  2.080   2.088   2.090   2.098   2.113   2.129   2.135   2.139
  2.141   2.156   2.172   2.176   2.183   2.191   2.198   2.198
  2.212   2.224   2.239   2.242   2.258   2.262   2.282   2.288
  2.303   2.307   2.323   2.339   2.363   2.372   2.381   2.391
  2.399   2.408   2.430   2.439   2.444   2.484   2.485   2.501
  2.507   2.528   2.537   2.540   2.541   2.550   2.558   2.566
  2.571   2.577   2.586   2.593   2.608   2.614   2.619   2.623
  2.635   2.645   2.650   2.664   2.667   2.680   2.684   2.693
  2.695   2.712   2.727   2.742   2.757   2.771   2.774   2.783
  2.799   2.801   2.808   2.815   2.823   2.830   2.850   2.862
  2.867   2.874   2.886   2.892   2.903   2.915   2.922   2.932
  2.937   2.947   2.961   2.968   2.972   2.975   2.985   3.005
  3.015   3.021   3.040   3.049   3.058   3.064   3.070   3.083
  3.094   3.099   3.104   3.111   3.124   3.132   3.140   3.147
  3.178   3.188   3.195   3.201   3.208   3.223   3.231   3.255
  3.268   3.282   3.299   3.302   3.310   3.315   3.336   3.367
  3.378   3.409   3.437   3.445   3.471   3.501   3.527   3.539
  3.553   3.588   3.685   3.777   3.789   3.797   3.813   3.824
  3.844   3.851   3.853   3.861   3.870   3.877   3.892   3.899
  3.903   3.930   3.958   3.964   3.983   4.016   4.035   4.041
  4.073   4.118   4.132   4.167   4.168   4.194   4.223   4.269
  4.278   4.302   4.318   4.320   4.337   4.367   4.410   5.003
  5.070   5.077   5.106   5.111   5.175   5.196   5.217   5.382
  5.392   5.407   5.435   5.441   5.464   5.584   5.607   5.636
  5.690   5.732   5.833   5.929  23.743  23.768  23.798  23.813
 23.830  23.840  23.860  23.866  23.888  23.892  23.937  23.958
 23.972  23.987  23.998  24.030  49.869  49.901  49.942  49.955
 49.971  49.999  50.038
 --------------------------------------------------------------

          Ground-State Mulliken Net Atomic Charges

     Atom                 Charge (a.u.)
  ----------------------------------------
      1 C                     0.254521
      2 H                     0.210440
      3 C                    -0.389943
      4 H                     0.250335
      5 O                     0.140000
      6 C                    -1.089959
      7 H                     0.194015
      8 H                     0.101455
      9 C                     0.624811
     10 H                     0.174509
     11 C                    -0.702395
     12 H                     0.134134
     13 H                     0.150625
     14 H                     0.140656
     15 C                    -0.644877
     16 H                     0.172242
     17 H                     0.145231
     18 C                    -0.380789
     19 H                     0.167595
     20 H                     0.153410
     21 C                     0.504041
     22 H                     0.192391
     23 C                    -0.633540
     24 H                     0.153083
     25 H                     0.127046
     26 H                     0.140109
     27 C                    -0.746022
     28 H                     0.188787
     29 H                     0.138249
     30 H                     0.149303
     31 C                    -0.261501
     32 H                     0.259447
     33 O                     0.057435
     34 C                    -0.117329
     35 H                     0.248397
     36 C                    -0.509579
     37 H                     0.248167
     38 O                    -0.182539
     39 H                     0.276797
     40 C                    -0.430253
     41 H                     0.263456
     42 O                    -0.201856
     43 H                     0.269786
     44 C                    -0.170116
     45 H                     0.289276
     46 O                    -0.222752
     47 H                     0.285648
     48 C                    -0.031836
     49 O                    -0.253977
     50 O                    -0.130759
     51 H                     0.294626
  ----------------------------------------
  Sum of atomic charges =     0.000000

 -----------------------------------------------------------------
                    Cartesian Multipole Moments
 -----------------------------------------------------------------
    Charge (ESU x 10^10)
                 0.0000
    Dipole Moment (Debye)
         X       0.6267      Y       4.9846      Z      -1.0620
       Tot       5.1349
    Quadrupole Moments (Debye-Ang)
        XX    -132.8236     XY      -9.2090     YY    -156.6699
        XZ       5.3911     YZ       6.0541     ZZ    -143.0018
    Octopole Moments (Debye-Ang^2)
       XXX     -98.0587    XXY      32.3468    XYY       6.6592
       YYY      54.2972    XXZ      -8.7574    XYZ     -23.2360
       YYZ     -34.2356    XZZ      -8.7896    YZZ      20.3447
       ZZZ      -6.2075
    Hexadecapole Moments (Debye-Ang^3)
      XXXX   -7388.7910   XXXY    -124.7296   XXYY   -1799.4163
      XYYY    -137.0459   YYYY   -2770.5175   XXXZ      64.7360
      XXYZ      11.6515   XYYZ      72.5272   YYYZ     -20.4494
      XXZZ   -1613.8792   XYZZ     -29.0104   YYZZ    -714.4195
      XZZZ      19.9536   YZZZ     -68.1871   ZZZZ   -1582.2129
 -----------------------------------------------------------------
 Calculating analytic gradient of the SCF energy
 Gradient of SCF Energy
            1           2           3           4           5           6
    1  -0.0000273   0.0000380  -0.0000909  -0.0001125  -0.0000799   0.0002144
    2  -0.0001009   0.0000527   0.0001704   0.0000261  -0.0004293  -0.0000268
    3  -0.0000791  -0.0000182  -0.0000906  -0.0000825   0.0001268   0.0001113
            7           8           9          10          11          12
    1  -0.0000263   0.0000430  -0.0002196   0.0000680  -0.0000183   0.0000021
    2  -0.0000740  -0.0000175   0.0002731  -0.0000026  -0.0000270   0.0000551
    3   0.0000072  -0.0000270   0.0000761  -0.0000185  -0.0001012   0.0000254
           13          14          15          16          17          18
    1  -0.0000261   0.0000092   0.0001808   0.0000337  -0.0000451  -0.0001502
    2   0.0000150  -0.0000228  -0.0000044  -0.0000785   0.0000346   0.0000607
    3   0.0000370   0.0000175  -0.0001270  -0.0000672   0.0000828   0.0000429
           19          20          21          22          23          24
    1  -0.0000572   0.0000335   0.0001203  -0.0000603  -0.0000038   0.0000065
    2  -0.0000275  -0.0000590   0.0001184   0.0000375  -0.0000528  -0.0000098
    3  -0.0000289   0.0000172   0.0000064  -0.0000229   0.0000052   0.0000617
           25          26          27          28          29          30
    1  -0.0000682  -0.0000052   0.0000340  -0.0000286   0.0000416  -0.0000379
    2  -0.0000225   0.0000354   0.0000431   0.0000199  -0.0000236   0.0000141
    3   0.0000483   0.0000466  -0.0000685   0.0000688   0.0000620   0.0000140
           31          32          33          34          35          36
    1  -0.0000209   0.0000158   0.0001583   0.0001221  -0.0000597  -0.0000330
    2  -0.0000048  -0.0000669   0.0000377   0.0000288  -0.0000179   0.0000268
    3   0.0000707   0.0000267   0.0000032  -0.0001256  -0.0000385  -0.0002089
           37          38          39          40          41          42
    1  -0.0000043   0.0000190  -0.0000296  -0.0000763   0.0000417   0.0000261
    2   0.0000303   0.0000496  -0.0000375  -0.0000410   0.0000247  -0.0000121
    3   0.0000302   0.0000180  -0.0000076   0.0000048   0.0000064  -0.0000229
           43          44          45          46          47          48
    1   0.0000035  -0.0001816   0.0000037   0.0001153   0.0000193   0.0004675
    2  -0.0000278   0.0000073  -0.0000353  -0.0000626  -0.0000331   0.0000992
    3   0.0000094  -0.0000225   0.0000167   0.0000942   0.0000154   0.0003886
           49          50          51
    1  -0.0001823  -0.0002593   0.0000870
    2  -0.0000442   0.0002988  -0.0001966
    3  -0.0001803  -0.0000071  -0.0001967
 Max gradient component =       4.675E-04
 RMS gradient           =       1.018E-04
 Gradient time:  CPU 499.40 s  wall 84.37 s
 Geometry Optimization Parameters
   NAtoms,    NIC,     NZ,  NCons,   NDum,   NFix, NCnnct, MaxDiis
       51     408       0       0       0       0       0       0

 Cartesian Hessian Update
 Hessian Updated using BFGS Update


** GEOMETRY OPTIMIZATION IN DELOCALIZED INTERNAL COORDINATES **
   Searching for a Minimum

   Optimization Cycle:   4

                       Coordinates (Angstroms)
     ATOM                X               Y               Z
      1  C         2.7213670493   -0.4640673750   -0.7805179124
      2  H         3.0332522759    0.2537534943   -1.5544244533
      3  C         1.6889434774    0.2688315759    0.0879981714
      4  H         1.3009254163   -0.4159672748    0.8487551914
      5  O         0.5781378150    0.6515059028   -0.7713353263
      6  C         2.2790345754    1.5156748721    0.7526388385
      7  H         2.5515051704    2.2293489343   -0.0351354092
      8  H         1.5197542900    2.0046444905    1.3729357903
      9  C         3.5181892468    1.1989396491    1.6048031706
     10  H         3.2088016833    0.5198179309    2.4120340794
     11  C         4.0934850852    2.4661192132    2.2453571307
     12  H         3.3555537358    2.9624576946    2.8831713194
     13  H         4.9662818843    2.2364025280    2.8637407432
     14  H         4.4067325514    3.1825940332    1.4784968744
     15  C         4.5560731949    0.4613530534    0.7462227086
     16  H         5.4166881259    0.1779448717    1.3621754258
     17  H         4.9349418851    1.1495523450   -0.0214420771
     18  C         3.9622437688   -0.7841128574    0.0768007957
     19  H         4.7218305850   -1.2621516409   -0.5473491661
     20  H         3.6970116724   -1.5132800432    0.8507734873
     21  C         2.1326401403   -1.6911356437   -1.5291081342
     22  H         1.2404635357   -1.3227147221   -2.0444896712
     23  C         3.0977046643   -2.2070376210   -2.6076433904
     24  H         2.6135005853   -2.9810039113   -3.2098381305
     25  H         3.4123526782   -1.4065298609   -3.2850988245
     26  H         3.9979853891   -2.6527079879   -2.1734981454
     27  C         1.6839302162   -2.8399693983   -0.6122484863
     28  H         0.9061150851   -2.5359737363    0.0913997537
     29  H         2.5198610096   -3.2627710759   -0.0454768572
     30  H         1.2630519509   -3.6499038517   -1.2152954944
     31  C        -0.6539973981    0.7713225758   -0.1617012110
     32  H        -0.5954066721    1.3579882534    0.7710852054
     33  O        -1.1508777522   -0.5335964996    0.1521345419
     34  C        -2.3904105051   -0.5012538977    0.8266916077
     35  H        -2.3230558403    0.1191759454    1.7367803659
     36  C        -1.6034603076    1.4445646269   -1.1561326247
     37  H        -1.6157830215    0.8353587456   -2.0683252770
     38  O        -1.2205093832    2.7825099942   -1.4460407609
     39  H        -0.3304568331    2.7596011075   -1.8161980502
     40  C        -3.0016665256    1.5038359284   -0.5552907368
     41  H        -2.9727845663    2.1708049961    0.3185870001
     42  O        -3.9775632709    1.9689084489   -1.4814020403
     43  H        -3.6859111439    2.8241077957   -1.8185252604
     44  C        -3.4570150467    0.1245237136   -0.0942134929
     45  H        -3.6011734253   -0.5181442935   -0.9712278775
     46  O        -4.6811267771    0.2259524795    0.6422907534
     47  H        -5.3342297940    0.6717237492    0.0884105334
     48  C        -2.7094707616   -1.9330924651    1.3079822833
     49  O        -1.8831042105   -2.7956728733    1.3799498970
     50  O        -3.9820931579   -2.1299533754    1.6980035711
     51  H        -4.5314108954   -1.3476445452    1.4925022904
   Point Group: c1    Number of degrees of freedom:   147


   Energy is  -1153.487717715

 Hessian Updated using BFGS Update

138 Hessian modes will be used to form the next step
  Hessian Eigenvalues:
     0.002130    0.003795    0.004113    0.004780    0.005010    0.005735
     0.006432    0.006687    0.007515    0.008236    0.008535    0.008638
     0.011421    0.012501    0.012654    0.015173    0.017977    0.019455
     0.020241    0.025352    0.031237    0.032044    0.033428    0.034574
     0.037602    0.038487    0.042603    0.043684    0.046468    0.047141
     0.047575    0.048550    0.049349    0.049369    0.049988    0.050532
     0.050876    0.052642    0.053354    0.053873    0.055459    0.055749
     0.055954    0.056090    0.056154    0.056769    0.057452    0.058350
     0.060364    0.061742    0.063976    0.066605    0.066976    0.069443
     0.071894    0.076975    0.082917    0.083008    0.083535    0.084006
     0.091424    0.092252    0.098683    0.112558    0.123284    0.124844
     0.144004    0.150051    0.156875    0.159161    0.159796    0.160715
     0.161273    0.165628    0.170328    0.171293    0.172688    0.176531
     0.177743    0.190568    0.197243    0.198347    0.208860    0.249668
     0.253645    0.264150    0.267651    0.272962    0.273997    0.277694
     0.279441    0.283309    0.286914    0.288107    0.288859    0.289309
     0.291131    0.292122    0.292308    0.292725    0.332421    0.332568
     0.336783    0.337076    0.337459    0.338094    0.339292    0.339586
     0.340187    0.340847    0.341462    0.341616    0.341718    0.342185
     0.342535    0.342749    0.342972    0.343367    0.343399    0.343444
     0.343472    0.343607    0.344429    0.345421    0.369957    0.381194
     0.394506    0.410409    0.419596    0.420006    0.421407    0.492076
     0.524791    0.544115    0.544799    0.545700    0.560433    1.064634

 Minimum Search - Taking Simple RFO Step
 Searching for Lamda that Minimizes Along All modes
 Value Taken    Lamda =  -0.00003093
 Step Taken.  Stepsize is  0.064985

                             Maximum     Tolerance    Cnvgd?
         Gradient           0.000521      0.000300      NO
         Displacement       0.021351      0.001200      NO
         Energy change     -0.000044      0.000001      NO


 New Cartesian Coordinates Obtained by Inverse Iteration

 Displacement from previous Coordinates is:  0.322117
 ----------------------------------------------------------------
             Standard Nuclear Orientation (Angstroms)
    I     Atom           X                Y                Z
 ----------------------------------------------------------------
    1      C       2.7244713109    -0.4689016543    -0.7813784303
    2      H       3.0385272678     0.2523694881    -1.5509483043
    3      C       1.6861162242     0.2597677790     0.0842774977
    4      H       1.2984990807    -0.4268582669     0.8436891536
    5      O       0.5761275217     0.6421343329    -0.7768948029
    6      C       2.2696272904     1.5078196197     0.7521120883
    7      H       2.5439982860     2.2229878554    -0.0338261613
    8      H       1.5061292310     1.9944435903     1.3692866877
    9      C       3.5058391363     1.1929128797     1.6095967733
   10      H       3.1935565985     0.5134864602     2.4155261878
   11      C       4.0757673657     2.4613245367     2.2526312914
   12      H       3.3347151869     2.9544429773     2.8892012476
   13      H       4.9483816959     2.2339470797     2.8721372058
   14      H       4.3878974962     3.1795930127     1.4868544676
   15      C       4.5490410600     0.4574575828     0.7562277338
   16      H       5.4064581146     0.1760059666     1.3774439493
   17      H       4.9314452179     1.1459854037    -0.0096006857
   18      C       3.9615665826    -0.7884519607     0.0821438483
   19      H       4.7259244796    -1.2645784446    -0.5376643951
   20      H       3.6921711815    -1.5185281334     0.8537281893
   21      C       2.1444156964    -1.6952385984    -1.5388558944
   22      H       1.2474450999    -1.3306092788    -2.0483479584
   23      C       3.1110540357    -2.1914240841    -2.6256948719
   24      H       2.6301491254    -2.9595861288    -3.2380198679
   25      H       3.4211041553    -1.3803556324    -3.2928413867
   26      H       4.0142074099    -2.6385837404    -2.1990568254
   27      C       1.7100947613    -2.8572398439    -0.6315822375
   28      H       0.9302756227    -2.5683046283     0.0759890147
   29      H       2.5519963659    -3.2752646330    -0.0703509120
   30      H       1.2975215992    -3.6666841865    -1.2409896703
   31      C      -0.6551255383     0.7694207746    -0.1664225031
   32      H      -0.5934579499     1.3639739767     0.7611788163
   33      O      -1.1560920146    -0.5313613218     0.1592105099
   34      C      -2.3940505601    -0.4896388310     0.8365409596
   35      H      -2.3218724636     0.1375881359     1.7417738333
   36      C      -1.6047301001     1.4368948971    -1.1639814964
   37      H      -1.6211934540     0.8194857901    -2.0707318537
   38      O      -1.2182849543     2.7709002465    -1.4671786872
   39      H      -0.3293302985     2.7421759069    -1.8396511639
   40      C      -3.0012178321     1.5061558464    -0.5603092800
   41      H      -2.9686600740     2.1801729788     0.3079718610
   42      O      -3.9778482257     1.9665531637    -1.4880285614
   43      H      -3.6847764114     2.8181284596    -1.8331493312
   44      C      -3.4603546719     0.1322696489    -0.0869629393
   45      H      -3.6082198835    -0.5166969710    -0.9587206143
   46      O      -4.6828287877     0.2435460279     0.6508860148
   47      H      -5.3350080707     0.6881450375     0.0949960175
   48      C      -2.7174710946    -1.9166928401     1.3289683255
   49      O      -1.8926211628    -2.7800597750     1.4091127429
   50      O      -3.9835931866    -2.0995205139     1.7458420334
   51      H      -4.5309360105    -1.3148759892     1.5436251037
 ----------------------------------------------------------------
 Molecular Point Group                 C1    NOp =  1
 Largest Abelian Subgroup              C1    NOp =  1
 Nuclear Repulsion Energy =  2215.9064796690 hartrees
 There are       90 alpha and       90 beta electrons
 Applying Cartesian multipole field
    Component          Value
    ---------          -----
     (2,0,0)        1.00000E-12
     (0,2,0)        2.00000E-11
     (0,0,2)       -3.00000E-11
 Nucleus-field energy     =     0.0000000103 hartrees
 Requested basis set is 6-311++G(d,p)
 There are 278 shells and 702 basis functions
 A cutoff of  1.0D-11 yielded  28270 shell pairs
 There are    175809 function pairs (    185954 Cartesian)
 Smallest overlap matrix eigenvalue = 9.04E-07

 Q-Chem warning in module stvman/mkSTV.C, line 306:

 Overlap eigenvalue is smaller than square root of threshold
 Use THRESH >= 12 to get rid of this warning

 Linear dependence detected in AO basis
 Tighter screening thresholds may be required for diffuse basis sets
 Use S2THRESH > 14 and THRESH = 14 in case of SCF convergence issues
 Number of orthogonalized atomic orbitals = 701
 Maximum deviation from orthogonality = 2.165E-10
 Guess MOs from SCF MO coefficient file

 -----------------------------------------------------------------------
  General SCF calculation program by
  Eric Jon Sundstrom, Paul Horn, Yuezhi Mao, Dmitri Zuev, Alec White,
  David Stuck, Shaama M.S., Shane Yost, Joonho Lee, David Small,
  Daniel Levine, Susi Lehtola, Hugh Burton, Evgeny Epifanovsky
 -----------------------------------------------------------------------
 Exchange:     0.2000 Hartree-Fock + 0.0800 Slater + 0.7200 B88
 Correlation:  0.1900 VWN1RPA + 0.8100 LYP
 Using SG-1 standard quadrature grid
 using 6 threads for integral computing
 -------------------------------------------------------
 OpenMP Integral computing Module                
 Release: version 2.0, May 2017, Q-Chem Inc. Pleasanton 
 -------------------------------------------------------
 -------------------------------------------------------
 OpenMP BLAS3 based DFT computing Module                
 Release: version 1.0, May 2013, Q-Chem Inc. Pittsburgh 
 -------------------------------------------------------
 A restricted SCF calculation will be
 performed using DIIS
 SCF converges when DIIS error is below 1.0e-08
 ---------------------------------------
  Cycle       Energy         DIIS error
 ---------------------------------------
    1   -1153.4865803332      1.18e-04  
    2   -1153.4876783992      1.57e-05  
    3   -1153.4876764283      2.05e-05  
    4   -1153.4876934969      5.62e-06  
    5   -1153.4876946382      2.53e-06  
    6   -1153.4876949077      7.04e-07  
    7   -1153.4876949292      2.33e-07  
    8   -1153.4876949321      5.39e-08  
    9   -1153.4876949320      2.74e-08  
   10   -1153.4876949320      8.91e-09  Convergence criterion met
 ---------------------------------------
 SCF time:   CPU 1798.59s  wall 317.00s 
 SCF   energy in the final basis set =    -1153.4876949320
 Total energy in the final basis set =    -1153.4876949320

 --------------------------------------------------------------

                    Orbital Energies (a.u.)
 --------------------------------------------------------------

 Alpha MOs
 -- Occupied --
-19.173 -19.166 -19.158 -19.156 -19.155 -19.152 -19.114 -10.312
-10.296 -10.268 -10.264 -10.256 -10.250 -10.230 -10.182 -10.175
-10.175 -10.169 -10.168 -10.166 -10.165 -10.153 -10.143  -1.115
 -1.101  -1.080  -1.064  -1.049  -1.042  -1.027  -0.852  -0.819
 -0.804  -0.794  -0.750  -0.748  -0.695  -0.684  -0.676  -0.669
 -0.632  -0.621  -0.617  -0.610  -0.580  -0.576  -0.567  -0.554
 -0.546  -0.532  -0.527  -0.517  -0.490  -0.488  -0.475  -0.468
 -0.457  -0.455  -0.454  -0.446  -0.443  -0.431  -0.425  -0.417
 -0.414  -0.405  -0.402  -0.401  -0.393  -0.389  -0.382  -0.379
 -0.372  -0.368  -0.361  -0.350  -0.348  -0.345  -0.334  -0.329
 -0.328  -0.326  -0.321  -0.316  -0.314  -0.313  -0.303  -0.291
 -0.285  -0.283
 -- Virtual --
 -0.023  -0.019  -0.013  -0.006  -0.004   0.004   0.005   0.007
  0.017   0.023   0.025   0.027   0.029   0.034   0.041   0.043
  0.047   0.047   0.053   0.055   0.056   0.061   0.066   0.067
  0.071   0.075   0.078   0.079   0.083   0.086   0.089   0.093
  0.098   0.099   0.100   0.103   0.103   0.106   0.109   0.110
  0.113   0.117   0.121   0.122   0.125   0.126   0.129   0.129
  0.131   0.132   0.134   0.137   0.139   0.141   0.142   0.144
  0.146   0.148   0.149   0.152   0.154   0.155   0.158   0.162
  0.164   0.165   0.167   0.168   0.172   0.176   0.177   0.179
  0.182   0.183   0.184   0.185   0.187   0.191   0.195   0.199
  0.200   0.202   0.204   0.206   0.208   0.210   0.214   0.217
  0.220   0.221   0.222   0.226   0.227   0.228   0.232   0.236
  0.237   0.238   0.243   0.247   0.249   0.252   0.254   0.256
  0.259   0.264   0.264   0.270   0.271   0.275   0.278   0.282
  0.283   0.284   0.287   0.289   0.294   0.300   0.301   0.307
  0.309   0.310   0.313   0.314   0.318   0.320   0.323   0.324
  0.326   0.328   0.330   0.333   0.334   0.336   0.342   0.344
  0.346   0.349   0.353   0.356   0.363   0.364   0.366   0.371
  0.373   0.374   0.376   0.381   0.387   0.389   0.393   0.400
  0.401   0.404   0.409   0.411   0.414   0.422   0.423   0.427
  0.435   0.445   0.449   0.455   0.457   0.460   0.473   0.474
  0.481   0.490   0.492   0.501   0.507   0.508   0.514   0.519
  0.529   0.535   0.537   0.551   0.554   0.564   0.568   0.570
  0.578   0.582   0.589   0.594   0.594   0.600   0.604   0.612
  0.613   0.626   0.629   0.636   0.642   0.644   0.651   0.655
  0.662   0.664   0.673   0.673   0.678   0.682   0.689   0.690
  0.695   0.702   0.708   0.712   0.718   0.722   0.726   0.732
  0.739   0.744   0.750   0.757   0.761   0.768   0.769   0.773
  0.776   0.779   0.783   0.790   0.794   0.795   0.798   0.803
  0.808   0.810   0.815   0.820   0.831   0.841   0.848   0.851
  0.857   0.860   0.882   0.889   0.907   0.922   0.934   0.946
  0.952   0.967   0.981   0.986   0.989   1.012   1.025   1.030
  1.042   1.048   1.067   1.076   1.083   1.092   1.101   1.104
  1.114   1.124   1.132   1.139   1.147   1.154   1.163   1.165
  1.176   1.180   1.181   1.188   1.195   1.201   1.207   1.216
  1.232   1.234   1.244   1.249   1.256   1.265   1.270   1.271
  1.288   1.299   1.305   1.312   1.329   1.347   1.351   1.359
  1.363   1.379   1.391   1.408   1.424   1.433   1.442   1.447
  1.454   1.462   1.476   1.480   1.483   1.491   1.494   1.508
  1.512   1.518   1.524   1.541   1.545   1.549   1.558   1.561
  1.571   1.575   1.577   1.581   1.586   1.593   1.595   1.599
  1.607   1.612   1.614   1.616   1.624   1.626   1.631   1.638
  1.644   1.647   1.650   1.656   1.657   1.664   1.670   1.679
  1.689   1.690   1.699   1.704   1.708   1.710   1.716   1.728
  1.730   1.740   1.750   1.762   1.771   1.777   1.783   1.784
  1.795   1.797   1.805   1.813   1.820   1.826   1.829   1.844
  1.850   1.857   1.866   1.871   1.875   1.887   1.897   1.907
  1.915   1.921   1.927   1.939   1.958   1.967   1.981   1.986
  2.007   2.014   2.024   2.051   2.054   2.064   2.065   2.069
  2.079   2.088   2.089   2.098   2.113   2.129   2.135   2.140
  2.141   2.156   2.173   2.176   2.183   2.192   2.198   2.198
  2.212   2.224   2.240   2.242   2.258   2.262   2.282   2.287
  2.303   2.307   2.323   2.338   2.362   2.372   2.379   2.391
  2.399   2.407   2.430   2.439   2.443   2.484   2.485   2.500
  2.506   2.528   2.537   2.539   2.541   2.550   2.557   2.566
  2.570   2.577   2.585   2.593   2.608   2.613   2.620   2.622
  2.636   2.645   2.650   2.664   2.667   2.679   2.683   2.693
  2.694   2.712   2.726   2.742   2.756   2.771   2.774   2.782
  2.798   2.800   2.808   2.815   2.824   2.830   2.850   2.861
  2.867   2.874   2.886   2.892   2.903   2.915   2.922   2.932
  2.937   2.947   2.961   2.968   2.972   2.975   2.985   3.005
  3.015   3.022   3.039   3.048   3.058   3.063   3.069   3.082
  3.095   3.098   3.104   3.110   3.123   3.132   3.139   3.146
  3.177   3.188   3.194   3.201   3.208   3.222   3.232   3.255
  3.267   3.281   3.299   3.302   3.310   3.314   3.336   3.367
  3.378   3.410   3.437   3.445   3.470   3.500   3.526   3.539
  3.552   3.588   3.685   3.777   3.788   3.796   3.812   3.824
  3.844   3.851   3.852   3.861   3.871   3.877   3.893   3.899
  3.903   3.931   3.956   3.965   3.983   4.015   4.035   4.041
  4.073   4.118   4.133   4.166   4.168   4.194   4.223   4.269
  4.277   4.302   4.318   4.319   4.338   4.367   4.410   5.002
  5.070   5.077   5.106   5.110   5.174   5.195   5.216   5.381
  5.391   5.407   5.436   5.441   5.463   5.583   5.607   5.636
  5.690   5.731   5.833   5.929  23.743  23.768  23.798  23.813
 23.830  23.840  23.859  23.865  23.887  23.892  23.937  23.958
 23.972  23.987  23.997  24.029  49.869  49.900  49.941  49.955
 49.971  49.999  50.039
 --------------------------------------------------------------

          Ground-State Mulliken Net Atomic Charges

     Atom                 Charge (a.u.)
  ----------------------------------------
      1 C                     0.256414
      2 H                     0.210815
      3 C                    -0.401351
      4 H                     0.254445
      5 O                     0.139844
      6 C                    -1.081752
      7 H                     0.194280
      8 H                     0.099599
      9 C                     0.620516
     10 H                     0.174879
     11 C                    -0.701702
     12 H                     0.134162
     13 H                     0.150525
     14 H                     0.140793
     15 C                    -0.649159
     16 H                     0.172034
     17 H                     0.145110
     18 C                    -0.382215
     19 H                     0.169298
     20 H                     0.152659
     21 C                     0.503952
     22 H                     0.192520
     23 C                    -0.635467
     24 H                     0.153522
     25 H                     0.126519
     26 H                     0.139559
     27 C                    -0.741814
     28 H                     0.186684
     29 H                     0.139307
     30 H                     0.149027
     31 C                    -0.251837
     32 H                     0.259557
     33 O                     0.056802
     34 C                    -0.124025
     35 H                     0.249689
     36 C                    -0.512842
     37 H                     0.248007
     38 O                    -0.182917
     39 H                     0.276805
     40 C                    -0.427242
     41 H                     0.263398
     42 O                    -0.202031
     43 H                     0.269787
     44 C                    -0.167651
     45 H                     0.288114
     46 O                    -0.223025
     47 H                     0.285308
     48 C                    -0.029255
     49 O                    -0.253922
     50 O                    -0.129382
     51 H                     0.293660
  ----------------------------------------
  Sum of atomic charges =     0.000000

 -----------------------------------------------------------------
                    Cartesian Multipole Moments
 -----------------------------------------------------------------
    Charge (ESU x 10^10)
                 0.0000
    Dipole Moment (Debye)
         X       0.6503      Y       4.9592      Z      -1.0988
       Tot       5.1209
    Quadrupole Moments (Debye-Ang)
        XX    -132.8521     XY      -9.2546     YY    -156.4812
        XZ       5.4108     YZ       6.2144     ZZ    -143.1324
    Octopole Moments (Debye-Ang^2)
       XXX     -97.2868    XXY      32.2039    XYY       6.3417
       YYY      52.7225    XXZ      -8.8888    XYZ     -23.5351
       YYZ     -34.7091    XZZ      -8.2952    YZZ      20.8300
       ZZZ      -7.6310
    Hexadecapole Moments (Debye-Ang^3)
      XXXX   -7391.5565   XXXY    -114.6509   XXYY   -1795.4009
      XYYY    -123.5058   YYYY   -2753.2411   XXXZ      72.3855
      XXYZ      12.7364   XYYZ      76.3682   YYYZ     -18.5000
      XXZZ   -1618.8295   XYZZ     -27.2698   YYZZ    -717.5557
      XZZZ      31.0193   YZZZ     -65.7504   ZZZZ   -1607.8228
 -----------------------------------------------------------------
 Calculating analytic gradient of the SCF energy
 Gradient of SCF Energy
            1           2           3           4           5           6
    1   0.0000184  -0.0000103   0.0000850   0.0000515  -0.0000420  -0.0001223
    2  -0.0001716  -0.0000102   0.0001124   0.0000948   0.0001490   0.0000473
    3  -0.0000682   0.0000705  -0.0001325   0.0000762   0.0000832   0.0000050
            7           8           9          10          11          12
    1  -0.0000048  -0.0001097   0.0000612  -0.0000041  -0.0000413  -0.0000136
    2   0.0000108   0.0000359   0.0000541   0.0000103  -0.0000171   0.0000255
    3  -0.0000279  -0.0000217   0.0000455   0.0000118   0.0000119  -0.0000305
           13          14          15          16          17          18
    1   0.0000095  -0.0000008  -0.0000112  -0.0000270   0.0000030   0.0001116
    2   0.0000007   0.0000124  -0.0000411   0.0000399  -0.0000232  -0.0000743
    3  -0.0000083  -0.0000253   0.0000329  -0.0000048  -0.0000630  -0.0000171
           19          20          21          22          23          24
    1   0.0000012  -0.0000382  -0.0000031   0.0000239  -0.0000294   0.0000044
    2   0.0000068  -0.0000039  -0.0000475   0.0000087  -0.0000267  -0.0000138
    3   0.0000554  -0.0000428   0.0001472  -0.0000087   0.0000362  -0.0000098
           25          26          27          28          29          30
    1   0.0000506  -0.0000176  -0.0000577   0.0000726   0.0000556  -0.0000055
    2   0.0000157   0.0000135  -0.0000099  -0.0001423  -0.0000069  -0.0000082
    3  -0.0000652  -0.0000479   0.0001004  -0.0001658   0.0000067   0.0000400
           31          32          33          34          35          36
    1   0.0000903   0.0000124  -0.0000390   0.0002431   0.0000446  -0.0000671
    2   0.0000410  -0.0000013   0.0000267   0.0001487   0.0002311  -0.0000620
    3  -0.0001437  -0.0000060   0.0000543   0.0008723  -0.0000278   0.0000973
           37          38          39          40          41          42
    1   0.0000399   0.0000037   0.0000126   0.0000680  -0.0000416   0.0000282
    2  -0.0000196  -0.0000115   0.0000029   0.0000162  -0.0000175  -0.0000723
    3  -0.0000076  -0.0000123  -0.0000287   0.0000728  -0.0000177   0.0000345
           43          44          45          46          47          48
    1  -0.0000254  -0.0000314   0.0000149  -0.0000549   0.0000261  -0.0007866
    2   0.0000253  -0.0000254   0.0000051  -0.0000998  -0.0000057  -0.0009043
    3  -0.0000389  -0.0000558  -0.0000169   0.0000339  -0.0000275  -0.0027109
           49          50          51
    1   0.0002110   0.0002411   0.0000002
    2   0.0004147   0.0000846   0.0001823
    3   0.0010463   0.0006189   0.0002797
 Max gradient component =       2.711E-03
 RMS gradient           =       2.797E-04
 Gradient time:  CPU 499.51 s  wall 84.38 s
 Geometry Optimization Parameters
   NAtoms,    NIC,     NZ,  NCons,   NDum,   NFix, NCnnct, MaxDiis
       51     408       0       0       0       0       0       0

 Cartesian Hessian Update
 Hessian Updated using BFGS Update


** GEOMETRY OPTIMIZATION IN DELOCALIZED INTERNAL COORDINATES **
   Searching for a Minimum

   Optimization Cycle:   5

                       Coordinates (Angstroms)
     ATOM                X               Y               Z
      1  C         2.7244713109   -0.4689016543   -0.7813784303
      2  H         3.0385272678    0.2523694881   -1.5509483043
      3  C         1.6861162242    0.2597677790    0.0842774977
      4  H         1.2984990807   -0.4268582669    0.8436891536
      5  O         0.5761275217    0.6421343329   -0.7768948029
      6  C         2.2696272904    1.5078196197    0.7521120883
      7  H         2.5439982860    2.2229878554   -0.0338261613
      8  H         1.5061292310    1.9944435903    1.3692866877
      9  C         3.5058391363    1.1929128797    1.6095967733
     10  H         3.1935565985    0.5134864602    2.4155261878
     11  C         4.0757673657    2.4613245367    2.2526312914
     12  H         3.3347151869    2.9544429773    2.8892012476
     13  H         4.9483816959    2.2339470797    2.8721372058
     14  H         4.3878974962    3.1795930127    1.4868544676
     15  C         4.5490410600    0.4574575828    0.7562277338
     16  H         5.4064581146    0.1760059666    1.3774439493
     17  H         4.9314452179    1.1459854037   -0.0096006857
     18  C         3.9615665826   -0.7884519607    0.0821438483
     19  H         4.7259244796   -1.2645784446   -0.5376643951
     20  H         3.6921711815   -1.5185281334    0.8537281893
     21  C         2.1444156964   -1.6952385984   -1.5388558944
     22  H         1.2474450999   -1.3306092788   -2.0483479584
     23  C         3.1110540357   -2.1914240841   -2.6256948719
     24  H         2.6301491254   -2.9595861288   -3.2380198679
     25  H         3.4211041553   -1.3803556324   -3.2928413867
     26  H         4.0142074099   -2.6385837404   -2.1990568254
     27  C         1.7100947613   -2.8572398439   -0.6315822375
     28  H         0.9302756227   -2.5683046283    0.0759890147
     29  H         2.5519963659   -3.2752646330   -0.0703509120
     30  H         1.2975215992   -3.6666841865   -1.2409896703
     31  C        -0.6551255383    0.7694207746   -0.1664225031
     32  H        -0.5934579499    1.3639739767    0.7611788163
     33  O        -1.1560920146   -0.5313613218    0.1592105099
     34  C        -2.3940505601   -0.4896388310    0.8365409596
     35  H        -2.3218724636    0.1375881359    1.7417738333
     36  C        -1.6047301001    1.4368948971   -1.1639814964
     37  H        -1.6211934540    0.8194857901   -2.0707318537
     38  O        -1.2182849543    2.7709002465   -1.4671786872
     39  H        -0.3293302985    2.7421759069   -1.8396511639
     40  C        -3.0012178321    1.5061558464   -0.5603092800
     41  H        -2.9686600740    2.1801729788    0.3079718610
     42  O        -3.9778482257    1.9665531637   -1.4880285614
     43  H        -3.6847764114    2.8181284596   -1.8331493312
     44  C        -3.4603546719    0.1322696489   -0.0869629393
     45  H        -3.6082198835   -0.5166969710   -0.9587206143
     46  O        -4.6828287877    0.2435460279    0.6508860148
     47  H        -5.3350080707    0.6881450375    0.0949960175
     48  C        -2.7174710946   -1.9166928401    1.3289683255
     49  O        -1.8926211628   -2.7800597750    1.4091127429
     50  O        -3.9835931866   -2.0995205139    1.7458420334
     51  H        -4.5309360105   -1.3148759892    1.5436251037
   Point Group: c1    Number of degrees of freedom:   147


   Energy is  -1153.487694932

 Hessian Updated using BFGS Update

139 Hessian modes will be used to form the next step
  Hessian Eigenvalues:
     0.002242    0.003794    0.003934    0.004776    0.004858    0.005808
     0.006450    0.006698    0.007486    0.008014    0.008555    0.011411
     0.012500    0.012654    0.015122    0.017893    0.019240    0.020117
     0.021455    0.030232    0.032043    0.033344    0.033504    0.037546
     0.037919    0.038960    0.042620    0.043799    0.046430    0.047542
     0.048422    0.048564    0.049333    0.049512    0.050076    0.050580
     0.050933    0.052750    0.053521    0.053877    0.055440    0.055774
     0.055955    0.056102    0.056549    0.056794    0.057822    0.058362
     0.060367    0.061741    0.063904    0.066560    0.067355    0.069444
     0.071911    0.077379    0.082904    0.083022    0.083512    0.084204
     0.091715    0.092182    0.100410    0.112792    0.122580    0.126005
     0.144738    0.148656    0.156836    0.159028    0.159785    0.160429
     0.160721    0.161269    0.165637    0.169898    0.172066    0.172762
     0.176479    0.180208    0.189756    0.196781    0.198638    0.210201
     0.249627    0.254017    0.263175    0.266833    0.271831    0.273067
     0.277671    0.279578    0.283186    0.286800    0.288142    0.288903
     0.290028    0.291074    0.292138    0.292276    0.292748    0.332509
     0.332622    0.336746    0.337071    0.337454    0.338052    0.339224
     0.339586    0.340183    0.340849    0.341502    0.341617    0.341731
     0.342192    0.342637    0.342741    0.342964    0.343328    0.343394
     0.343443    0.343468    0.343594    0.344435    0.345731    0.370001
     0.372955    0.391078    0.408811    0.419330    0.420021    0.421353
     0.490656    0.523644    0.543959    0.544811    0.545701    0.560052
     1.064225

 Minimum Search - Taking Simple RFO Step
 Searching for Lamda that Minimizes Along All modes
 Value Taken    Lamda =  -0.00006527
 Step Taken.  Stepsize is  0.044351

                             Maximum     Tolerance    Cnvgd?
         Gradient           0.000694      0.000300      NO
         Displacement       0.018961      0.001200      NO
         Energy change      0.000023      0.000001      NO


 New Cartesian Coordinates Obtained by Inverse Iteration

 Displacement from previous Coordinates is:  0.074900
 ----------------------------------------------------------------
             Standard Nuclear Orientation (Angstroms)
    I     Atom           X                Y                Z
 ----------------------------------------------------------------
    1      C       2.7248760536    -0.4686741205    -0.7821703808
    2      H       3.0362148210     0.2530060752    -1.5524809151
    3      C       1.6864609132     0.2579178016     0.0852004088
    4      H       1.3006054088    -0.4298271327     0.8445156475
    5      O       0.5755843196     0.6401783973    -0.7750183827
    6      C       2.2691243764     1.5064334839     0.7528950611
    7      H       2.5409490627     2.2227288473    -0.0329265512
    8      H       1.5059834440     1.9913150710     1.3718389862
    9      C       3.5073575811     1.1932832532     1.6080346743
   10      H       3.1978143600     0.5125641687     2.4139280185
   11      C       4.0758983332     2.4623863728     2.2510101470
   12      H       3.3352154545     2.9529664605     2.8899371588
   13      H       4.9505686644     2.2364603156     2.8681216889
   14      H       4.3844188640     3.1822635103     1.4852773147
   15      C       4.5505499448     0.4609294816     0.7523383953
   16      H       5.4096735178     0.1810499655     1.3719338638
   17      H       4.9300532423     1.1507889867    -0.0137312191
   18      C       3.9643757697    -0.7858143075     0.0788668215
   19      H       4.7286205248    -1.2600147982    -0.5425754855
   20      H       3.6982191892    -1.5165606627     0.8509282358
   21      C       2.1456209539    -1.6960276859    -1.5387216600
   22      H       1.2503275166    -1.3315414579    -2.0511734066
   23      C       3.1145187187    -2.1955369465    -2.6220298383
   24      H       2.6340406736    -2.9638073411    -3.2345567207
   25      H       3.4278730939    -1.3860374049    -3.2895068766
   26      H       4.0156809657    -2.6436298957    -2.1921252591
   27      C       1.7073350071    -2.8554709430    -0.6301349377
   28      H       0.9260831958    -2.5638091048     0.0748132111
   29      H       2.5470580166    -3.2735509563    -0.0657762320
   30      H       1.2953031719    -3.6656203433    -1.2389700370
   31      C      -0.6555449688     0.7679772623    -0.1641788243
   32      H      -0.5934726729     1.3626985574     0.7632966214
   33      O      -1.1579759574    -0.5323180857     0.1614217050
   34      C      -2.3958744938    -0.4895876240     0.8389155267
   35      H      -2.3229388509     0.1371311223     1.7443817825
   36      C      -1.6044987894     1.4362710203    -1.1617734933
   37      H      -1.6218106560     0.8187202398    -2.0684129951
   38      O      -1.2166579787     2.7698045020    -1.4651902966
   39      H      -0.3276329930     2.7401470651    -1.8374156168
   40      C      -3.0008253559     1.5071387488    -0.5579854708
   41      H      -2.9672334355     2.1811059813     0.3102836804
   42      O      -3.9770397963     1.9688970266    -1.4854944819
   43      H      -3.6826899721     2.8200136999    -1.8306152431
   44      C      -3.4615869375     0.1338218511    -0.0844391235
   45      H      -3.6104962715    -0.5149513127    -0.9561476050
   46      O      -4.6839984654     0.2471334633     0.6532442246
   47      H      -5.3355114288     0.6926639010     0.0972871080
   48      C      -2.7195988056    -1.9165395322     1.3317071297
   49      O      -1.8978955029    -2.7840215227     1.3991236139
   50      O      -3.9900920243    -2.1048590331     1.7324306707
   51      H      -4.5361783474    -1.3189624223     1.5315820761
 ----------------------------------------------------------------
 Molecular Point Group                 C1    NOp =  1
 Largest Abelian Subgroup              C1    NOp =  1
 Nuclear Repulsion Energy =  2215.8520399083 hartrees
 There are       90 alpha and       90 beta electrons
 Applying Cartesian multipole field
    Component          Value
    ---------          -----
     (2,0,0)        1.00000E-12
     (0,2,0)        2.00000E-11
     (0,0,2)       -3.00000E-11
 Nucleus-field energy     =     0.0000000105 hartrees
 Requested basis set is 6-311++G(d,p)
 There are 278 shells and 702 basis functions
 A cutoff of  1.0D-11 yielded  28266 shell pairs
 There are    175781 function pairs (    185926 Cartesian)
 Smallest overlap matrix eigenvalue = 9.03E-07

 Q-Chem warning in module stvman/mkSTV.C, line 306:

 Overlap eigenvalue is smaller than square root of threshold
 Use THRESH >= 12 to get rid of this warning

 Linear dependence detected in AO basis
 Tighter screening thresholds may be required for diffuse basis sets
 Use S2THRESH > 14 and THRESH = 14 in case of SCF convergence issues
 Number of orthogonalized atomic orbitals = 701
 Maximum deviation from orthogonality = 2.011E-10
 Guess MOs from SCF MO coefficient file

 -----------------------------------------------------------------------
  General SCF calculation program by
  Eric Jon Sundstrom, Paul Horn, Yuezhi Mao, Dmitri Zuev, Alec White,
  David Stuck, Shaama M.S., Shane Yost, Joonho Lee, David Small,
  Daniel Levine, Susi Lehtola, Hugh Burton, Evgeny Epifanovsky
 -----------------------------------------------------------------------
 Exchange:     0.2000 Hartree-Fock + 0.0800 Slater + 0.7200 B88
 Correlation:  0.1900 VWN1RPA + 0.8100 LYP
 Using SG-1 standard quadrature grid
 using 6 threads for integral computing
 -------------------------------------------------------
 OpenMP Integral computing Module                
 Release: version 2.0, May 2017, Q-Chem Inc. Pleasanton 
 -------------------------------------------------------
 -------------------------------------------------------
 OpenMP BLAS3 based DFT computing Module                
 Release: version 1.0, May 2013, Q-Chem Inc. Pittsburgh 
 -------------------------------------------------------
 A restricted SCF calculation will be
 performed using DIIS
 SCF converges when DIIS error is below 1.0e-08
 ---------------------------------------
  Cycle       Energy         DIIS error
 ---------------------------------------
    1   -1153.4874843157      4.98e-05  
    2   -1153.4877145340      7.66e-06  
    3   -1153.4877175103      4.37e-06  
    4   -1153.4877182097      2.17e-06  
    5   -1153.4877184157      4.62e-07  
    6   -1153.4877184252      2.03e-07  
    7   -1153.4877184275      4.49e-08  
    8   -1153.4877184276      2.11e-08  
    9   -1153.4877184278      8.27e-09  Convergence criterion met
 ---------------------------------------
 SCF time:   CPU 1618.45s  wall 286.00s 
 SCF   energy in the final basis set =    -1153.4877184278
 Total energy in the final basis set =    -1153.4877184278

 --------------------------------------------------------------

                    Orbital Energies (a.u.)
 --------------------------------------------------------------

 Alpha MOs
 -- Occupied --
-19.173 -19.166 -19.158 -19.156 -19.155 -19.152 -19.114 -10.312
-10.296 -10.268 -10.265 -10.256 -10.250 -10.230 -10.182 -10.175
-10.175 -10.169 -10.168 -10.166 -10.165 -10.153 -10.143  -1.115
 -1.101  -1.080  -1.064  -1.049  -1.042  -1.027  -0.852  -0.819
 -0.804  -0.794  -0.750  -0.748  -0.695  -0.684  -0.676  -0.669
 -0.632  -0.621  -0.617  -0.610  -0.580  -0.576  -0.567  -0.554
 -0.546  -0.532  -0.527  -0.517  -0.490  -0.488  -0.475  -0.468
 -0.457  -0.455  -0.455  -0.446  -0.443  -0.431  -0.425  -0.416
 -0.414  -0.405  -0.402  -0.401  -0.393  -0.389  -0.382  -0.379
 -0.372  -0.368  -0.361  -0.350  -0.348  -0.345  -0.334  -0.329
 -0.328  -0.326  -0.321  -0.316  -0.314  -0.313  -0.303  -0.291
 -0.285  -0.283
 -- Virtual --
 -0.023  -0.018  -0.013  -0.006  -0.004   0.004   0.005   0.007
  0.017   0.023   0.025   0.027   0.029   0.034   0.041   0.043
  0.047   0.047   0.053   0.055   0.056   0.061   0.066   0.067
  0.071   0.075   0.078   0.079   0.083   0.086   0.089   0.093
  0.098   0.099   0.101   0.103   0.103   0.106   0.108   0.110
  0.113   0.117   0.121   0.122   0.125   0.126   0.129   0.130
  0.131   0.132   0.134   0.137   0.139   0.141   0.142   0.144
  0.146   0.148   0.149   0.152   0.154   0.155   0.158   0.162
  0.164   0.165   0.167   0.168   0.172   0.176   0.177   0.179
  0.182   0.183   0.184   0.185   0.187   0.191   0.195   0.199
  0.200   0.202   0.204   0.206   0.208   0.210   0.214   0.217
  0.220   0.221   0.222   0.226   0.227   0.228   0.232   0.236
  0.237   0.238   0.243   0.247   0.249   0.252   0.254   0.256
  0.258   0.264   0.264   0.270   0.271   0.275   0.277   0.282
  0.283   0.284   0.287   0.289   0.294   0.300   0.301   0.307
  0.309   0.310   0.313   0.314   0.318   0.320   0.323   0.324
  0.326   0.328   0.330   0.333   0.334   0.336   0.342   0.345
  0.346   0.349   0.353   0.356   0.363   0.364   0.366   0.371
  0.373   0.374   0.376   0.381   0.387   0.389   0.393   0.399
  0.401   0.404   0.409   0.411   0.413   0.422   0.423   0.427
  0.435   0.445   0.449   0.455   0.457   0.460   0.473   0.474
  0.481   0.490   0.492   0.501   0.507   0.508   0.515   0.519
  0.529   0.535   0.537   0.551   0.554   0.563   0.567   0.570
  0.578   0.582   0.589   0.594   0.595   0.600   0.604   0.612
  0.614   0.626   0.629   0.636   0.642   0.644   0.651   0.655
  0.662   0.664   0.673   0.673   0.678   0.682   0.689   0.690
  0.695   0.702   0.708   0.712   0.718   0.722   0.726   0.732
  0.739   0.743   0.750   0.757   0.761   0.768   0.769   0.772
  0.776   0.779   0.783   0.790   0.794   0.795   0.798   0.803
  0.808   0.810   0.815   0.820   0.831   0.841   0.848   0.852
  0.857   0.860   0.881   0.889   0.907   0.922   0.934   0.946
  0.952   0.966   0.981   0.986   0.989   1.012   1.025   1.030
  1.042   1.048   1.067   1.076   1.083   1.092   1.101   1.104
  1.114   1.124   1.132   1.139   1.147   1.154   1.163   1.165
  1.176   1.180   1.181   1.188   1.195   1.201   1.207   1.216
  1.232   1.234   1.244   1.249   1.256   1.265   1.270   1.271
  1.288   1.299   1.306   1.312   1.330   1.346   1.350   1.359
  1.364   1.379   1.391   1.408   1.424   1.433   1.442   1.447
  1.454   1.463   1.476   1.481   1.483   1.491   1.494   1.508
  1.512   1.518   1.524   1.541   1.545   1.549   1.558   1.561
  1.571   1.575   1.577   1.581   1.586   1.593   1.594   1.600
  1.607   1.612   1.614   1.616   1.624   1.626   1.631   1.638
  1.644   1.647   1.650   1.656   1.657   1.664   1.670   1.679
  1.689   1.690   1.699   1.703   1.708   1.710   1.715   1.728
  1.730   1.740   1.749   1.762   1.770   1.777   1.783   1.784
  1.796   1.797   1.805   1.813   1.820   1.826   1.829   1.844
  1.850   1.857   1.866   1.871   1.875   1.886   1.897   1.907
  1.916   1.922   1.927   1.939   1.957   1.968   1.980   1.986
  2.007   2.014   2.024   2.051   2.054   2.064   2.065   2.070
  2.079   2.088   2.089   2.098   2.113   2.129   2.135   2.140
  2.141   2.156   2.173   2.175   2.182   2.192   2.198   2.198
  2.212   2.224   2.240   2.242   2.258   2.262   2.282   2.287
  2.303   2.307   2.323   2.338   2.362   2.372   2.378   2.391
  2.399   2.407   2.430   2.439   2.443   2.483   2.485   2.500
  2.506   2.528   2.538   2.539   2.541   2.550   2.557   2.566
  2.570   2.577   2.585   2.593   2.608   2.613   2.619   2.622
  2.636   2.645   2.649   2.664   2.667   2.679   2.683   2.693
  2.694   2.712   2.727   2.742   2.756   2.771   2.774   2.782
  2.798   2.800   2.808   2.815   2.823   2.830   2.850   2.861
  2.867   2.874   2.886   2.892   2.903   2.914   2.922   2.932
  2.937   2.947   2.961   2.968   2.972   2.975   2.985   3.005
  3.015   3.021   3.040   3.048   3.057   3.063   3.069   3.082
  3.095   3.099   3.103   3.111   3.123   3.132   3.139   3.147
  3.178   3.188   3.194   3.200   3.208   3.222   3.230   3.255
  3.267   3.282   3.299   3.302   3.310   3.313   3.336   3.367
  3.378   3.409   3.437   3.445   3.470   3.500   3.526   3.539
  3.552   3.587   3.684   3.777   3.788   3.796   3.813   3.824
  3.844   3.851   3.852   3.861   3.871   3.877   3.893   3.899
  3.903   3.931   3.957   3.964   3.983   4.015   4.035   4.041
  4.072   4.118   4.132   4.166   4.168   4.194   4.222   4.269
  4.277   4.302   4.318   4.319   4.338   4.367   4.410   5.003
  5.070   5.077   5.106   5.111   5.174   5.195   5.216   5.381
  5.391   5.407   5.436   5.441   5.462   5.583   5.607   5.636
  5.690   5.731   5.834   5.929  23.743  23.767  23.798  23.813
 23.830  23.840  23.860  23.865  23.887  23.892  23.937  23.958
 23.972  23.987  23.997  24.029  49.869  49.900  49.941  49.955
 49.971  49.999  50.038
 --------------------------------------------------------------

          Ground-State Mulliken Net Atomic Charges

     Atom                 Charge (a.u.)
  ----------------------------------------
      1 C                     0.258427
      2 H                     0.210812
      3 C                    -0.401641
      4 H                     0.254402
      5 O                     0.139961
      6 C                    -1.084656
      7 H                     0.194324
      8 H                     0.099597
      9 C                     0.621359
     10 H                     0.174831
     11 C                    -0.702384
     12 H                     0.134198
     13 H                     0.150524
     14 H                     0.140797
     15 C                    -0.648273
     16 H                     0.172064
     17 H                     0.145145
     18 C                    -0.382714
     19 H                     0.168937
     20 H                     0.152838
     21 C                     0.502372
     22 H                     0.192247
     23 C                    -0.635237
     24 H                     0.153388
     25 H                     0.126655
     26 H                     0.139882
     27 C                    -0.741098
     28 H                     0.187055
     29 H                     0.139032
     30 H                     0.149118
     31 C                    -0.249878
     32 H                     0.259040
     33 O                     0.057528
     34 C                    -0.118708
     35 H                     0.248094
     36 C                    -0.512465
     37 H                     0.247908
     38 O                    -0.182978
     39 H                     0.276848
     40 C                    -0.428224
     41 H                     0.263377
     42 O                    -0.202045
     43 H                     0.269796
     44 C                    -0.170110
     45 H                     0.289161
     46 O                    -0.222792
     47 H                     0.285452
     48 C                    -0.032515
     49 O                    -0.253735
     50 O                    -0.129425
     51 H                     0.293708
  ----------------------------------------
  Sum of atomic charges =     0.000000

 -----------------------------------------------------------------
                    Cartesian Multipole Moments
 -----------------------------------------------------------------
    Charge (ESU x 10^10)
                 0.0000
    Dipole Moment (Debye)
         X       0.6647      Y       4.9695      Z      -1.0745
       Tot       5.1276
    Quadrupole Moments (Debye-Ang)
        XX    -132.8995     XY      -9.3219     YY    -156.5587
        XZ       5.3637     YZ       6.1376     ZZ    -143.0286
    Octopole Moments (Debye-Ang^2)
       XXX     -96.9057    XXY      32.5276    XYY       6.7031
       YYY      53.1251    XXZ      -8.9025    XYZ     -23.3793
       YYZ     -34.5416    XZZ      -8.4252    YZZ      20.5166
       ZZZ      -7.3510
    Hexadecapole Moments (Debye-Ang^3)
      XXXX   -7398.0967   XXXY    -116.5043   XXYY   -1798.0635
      XYYY    -125.7878   YYYY   -2756.3210   XXXZ      73.8979
      XXYZ      12.1991   XYYZ      76.3866   YYYZ     -19.7138
      XXZZ   -1618.8048   XYZZ     -26.8077   YYZZ    -716.4771
      XZZZ      31.1278   YZZZ     -67.4049   ZZZZ   -1602.4054
 -----------------------------------------------------------------
 Calculating analytic gradient of the SCF energy
 Gradient of SCF Energy
            1           2           3           4           5           6
    1   0.0000420  -0.0000186  -0.0000058   0.0001068   0.0000404  -0.0001355
    2  -0.0001591  -0.0000255  -0.0000363   0.0000418   0.0003372   0.0000269
    3  -0.0000211   0.0000385  -0.0000347   0.0000845   0.0000351  -0.0000669
            7           8           9          10          11          12
    1   0.0000176  -0.0000887   0.0000301  -0.0000070  -0.0000091  -0.0000098
    2   0.0000323   0.0000253  -0.0000235   0.0000059  -0.0000158   0.0000079
    3  -0.0000297  -0.0000199   0.0000287   0.0000055  -0.0000134  -0.0000363
           13          14          15          16          17          18
    1   0.0000023   0.0000099  -0.0000121  -0.0000272   0.0000015   0.0000892
    2   0.0000077   0.0000235  -0.0000234   0.0000515  -0.0000151  -0.0000091
    3  -0.0000105  -0.0000163   0.0000071   0.0000190  -0.0000479  -0.0000280
           19          20          21          22          23          24
    1   0.0000347  -0.0000127  -0.0000204   0.0000500  -0.0000159   0.0000092
    2   0.0000089   0.0000437  -0.0000386  -0.0000242  -0.0000024  -0.0000198
    3   0.0000482  -0.0000092   0.0000934   0.0000032   0.0000092  -0.0000116
           25          26          27          28          29          30
    1   0.0000418   0.0000010  -0.0000445   0.0000502   0.0000141   0.0000026
    2   0.0000028  -0.0000022  -0.0000136  -0.0000904  -0.0000049  -0.0000060
    3  -0.0000472  -0.0000321   0.0000957  -0.0001059  -0.0000222   0.0000260
           31          32          33          34          35          36
    1   0.0000946  -0.0000062  -0.0001328  -0.0000939   0.0000057  -0.0000343
    2  -0.0000276   0.0000360   0.0000261  -0.0001497  -0.0000558  -0.0000603
    3  -0.0001416  -0.0000120   0.0000381  -0.0002441   0.0000418   0.0001156
           37          38          39          40          41          42
    1   0.0000246   0.0000167   0.0000114  -0.0000141  -0.0000299   0.0000147
    2  -0.0000212  -0.0000230   0.0000125   0.0000019  -0.0000192  -0.0000101
    3  -0.0000044  -0.0000115  -0.0000261   0.0000178  -0.0000243   0.0000060
           43          44          45          46          47          48
    1  -0.0000238   0.0000491   0.0000151  -0.0000550  -0.0000066   0.0001450
    2   0.0000100   0.0000659   0.0000243   0.0000053  -0.0000037   0.0003003
    3  -0.0000255  -0.0000235  -0.0000157  -0.0000375   0.0000014   0.0009683
           49          50          51
    1  -0.0000347  -0.0000486  -0.0000331
    2  -0.0000995  -0.0001760   0.0000580
    3  -0.0003614  -0.0002340   0.0000312
 Max gradient component =       9.683E-04
 RMS gradient           =       1.071E-04
 Gradient time:  CPU 499.30 s  wall 84.36 s
 Geometry Optimization Parameters
   NAtoms,    NIC,     NZ,  NCons,   NDum,   NFix, NCnnct, MaxDiis
       51     408       0       0       0       0       0       0

 Cartesian Hessian Update
 Hessian Updated using BFGS Update


** GEOMETRY OPTIMIZATION IN DELOCALIZED INTERNAL COORDINATES **
   Searching for a Minimum

   Optimization Cycle:   6

                       Coordinates (Angstroms)
     ATOM                X               Y               Z
      1  C         2.7248760536   -0.4686741205   -0.7821703808
      2  H         3.0362148210    0.2530060752   -1.5524809151
      3  C         1.6864609132    0.2579178016    0.0852004088
      4  H         1.3006054088   -0.4298271327    0.8445156475
      5  O         0.5755843196    0.6401783973   -0.7750183827
      6  C         2.2691243764    1.5064334839    0.7528950611
      7  H         2.5409490627    2.2227288473   -0.0329265512
      8  H         1.5059834440    1.9913150710    1.3718389862
      9  C         3.5073575811    1.1932832532    1.6080346743
     10  H         3.1978143600    0.5125641687    2.4139280185
     11  C         4.0758983332    2.4623863728    2.2510101470
     12  H         3.3352154545    2.9529664605    2.8899371588
     13  H         4.9505686644    2.2364603156    2.8681216889
     14  H         4.3844188640    3.1822635103    1.4852773147
     15  C         4.5505499448    0.4609294816    0.7523383953
     16  H         5.4096735178    0.1810499655    1.3719338638
     17  H         4.9300532423    1.1507889867   -0.0137312191
     18  C         3.9643757697   -0.7858143075    0.0788668215
     19  H         4.7286205248   -1.2600147982   -0.5425754855
     20  H         3.6982191892   -1.5165606627    0.8509282358
     21  C         2.1456209539   -1.6960276859   -1.5387216600
     22  H         1.2503275166   -1.3315414579   -2.0511734066
     23  C         3.1145187187   -2.1955369465   -2.6220298383
     24  H         2.6340406736   -2.9638073411   -3.2345567207
     25  H         3.4278730939   -1.3860374049   -3.2895068766
     26  H         4.0156809657   -2.6436298957   -2.1921252591
     27  C         1.7073350071   -2.8554709430   -0.6301349377
     28  H         0.9260831958   -2.5638091048    0.0748132111
     29  H         2.5470580166   -3.2735509563   -0.0657762320
     30  H         1.2953031719   -3.6656203433   -1.2389700370
     31  C        -0.6555449688    0.7679772623   -0.1641788243
     32  H        -0.5934726729    1.3626985574    0.7632966214
     33  O        -1.1579759574   -0.5323180857    0.1614217050
     34  C        -2.3958744938   -0.4895876240    0.8389155267
     35  H        -2.3229388509    0.1371311223    1.7443817825
     36  C        -1.6044987894    1.4362710203   -1.1617734933
     37  H        -1.6218106560    0.8187202398   -2.0684129951
     38  O        -1.2166579787    2.7698045020   -1.4651902966
     39  H        -0.3276329930    2.7401470651   -1.8374156168
     40  C        -3.0008253559    1.5071387488   -0.5579854708
     41  H        -2.9672334355    2.1811059813    0.3102836804
     42  O        -3.9770397963    1.9688970266   -1.4854944819
     43  H        -3.6826899721    2.8200136999   -1.8306152431
     44  C        -3.4615869375    0.1338218511   -0.0844391235
     45  H        -3.6104962715   -0.5149513127   -0.9561476050
     46  O        -4.6839984654    0.2471334633    0.6532442246
     47  H        -5.3355114288    0.6926639010    0.0972871080
     48  C        -2.7195988056   -1.9165395322    1.3317071297
     49  O        -1.8978955029   -2.7840215227    1.3991236139
     50  O        -3.9900920243   -2.1048590331    1.7324306707
     51  H        -4.5361783474   -1.3189624223    1.5315820761
   Point Group: c1    Number of degrees of freedom:   147


   Energy is  -1153.487718428

 Hessian Updated using BFGS Update

140 Hessian modes will be used to form the next step
  Hessian Eigenvalues:
     0.002093    0.003794    0.003963    0.004772    0.004901    0.005808
     0.006446    0.006696    0.007494    0.008209    0.008555    0.011411
     0.012499    0.012653    0.015160    0.017894    0.019426    0.020213
     0.023695    0.030940    0.032036    0.033371    0.034443    0.037587
     0.038472    0.042578    0.043665    0.045155    0.046412    0.047225
     0.048542    0.048980    0.049333    0.049689    0.050232    0.050848
     0.051465    0.053273    0.053532    0.053875    0.055419    0.055765
     0.055956    0.056103    0.056539    0.056749    0.058341    0.058771
     0.060681    0.061744    0.063826    0.066576    0.066897    0.069489
     0.071885    0.076415    0.082905    0.082983    0.083508    0.084724
     0.091202    0.091770    0.098470    0.112516    0.121880    0.124587
     0.143811    0.148532    0.156835    0.158945    0.159745    0.159937
     0.160089    0.160727    0.161176    0.165627    0.170057    0.170675
     0.172684    0.176454    0.177458    0.190340    0.196730    0.198303
     0.209754    0.249623    0.253710    0.263067    0.267044    0.271403
     0.273057    0.277507    0.279535    0.283185    0.286790    0.288099
     0.288796    0.288968    0.291047    0.292112    0.292291    0.292543
     0.332485    0.332617    0.336712    0.337068    0.337453    0.338050
     0.339229    0.339589    0.340186    0.340837    0.341414    0.341605
     0.341717    0.342149    0.342530    0.342737    0.342960    0.343334
     0.343397    0.343443    0.343466    0.343596    0.344422    0.345217
     0.369959    0.373671    0.391393    0.408909    0.419361    0.419968
     0.421325    0.490805    0.523570    0.543963    0.544800    0.545694
     0.560050    1.064265

 Minimum Search - Taking Simple RFO Step
 Searching for Lamda that Minimizes Along All modes
 Value Taken    Lamda =  -0.00003137
 Step Taken.  Stepsize is  0.080831

                             Maximum     Tolerance    Cnvgd?
         Gradient           0.000576      0.000300      NO
         Displacement       0.034689      0.001200      NO
         Energy change     -0.000023      0.000001      NO


 New Cartesian Coordinates Obtained by Inverse Iteration

 Displacement from previous Coordinates is:  0.406285
 ----------------------------------------------------------------
             Standard Nuclear Orientation (Angstroms)
    I     Atom           X                Y                Z
 ----------------------------------------------------------------
    1      C       2.7213513310    -0.4603518404    -0.7825379352
    2      H       3.0306100084     0.2580615861    -1.5569692222
    3      C       1.6901295274     0.2699529724     0.0891675144
    4      H       1.3034279366    -0.4171319185     0.8486337805
    5      O       0.5786517640     0.6537113589    -0.7690893581
    6      C       2.2806410056     1.5157612263     0.7555015454
    7      H       2.5496452853     2.2323222121    -0.0308978517
    8      H       1.5229807170     2.0019752782     1.3798629598
    9      C       3.5228473013     1.1987552349     1.6031975424
   10      H       3.2164772296     0.5179669542     2.4101930649
   11      C       4.0984716740     2.4657938637     2.2440065281
   12      H       3.3630252796     2.9578427086     2.8879175557
   13      H       4.9759935282     2.2370159133     2.8559799228
   14      H       4.4044720495     3.1854971386     1.4772014614
   15      C       4.5591110783     0.4643268876     0.7407229225
   16      H       5.4214756319     0.1810537962     1.3543215584
   17      H       4.9355004655     1.1541976398    -0.0267344649
   18      C       3.9649589214    -0.7805259332     0.0707591217
   19      H       4.7234799750    -1.2562826881    -0.5564869276
   20      H       3.7028970373    -1.5112759348     0.8442770815
   21      C       2.1308002753    -1.6873194344    -1.5302530139
   22      H       1.2456559884    -1.3154404425    -2.0550626477
   23      C       3.1017754477    -2.2158978031    -2.5973190743
   24      H       2.6159869220    -2.9865278867    -3.2025303525
   25      H       3.4316215581    -1.4205007086    -3.2735267358
   26      H       3.9928810229    -2.6696182057    -2.1525944802
   27      C       1.6654589901    -2.8273606830    -0.6108070510
   28      H       0.8831468830    -2.5131027065     0.0835341340
   29      H       2.4927687495    -3.2521301039    -0.0331543692
   30      H       1.2450404520    -3.6383128463    -1.2128187686
   31      C      -0.6541151513     0.7709718287    -0.1598932323
   32      H      -0.5970729712     1.3562352863     0.7738560904
   33      O      -1.1503512616    -0.5350193974     0.1507612489
   34      C      -2.3904886579    -0.5052741745     0.8245441516
   35      H      -2.3241221702     0.1130774868     1.7361318218
   36      C      -1.6031786419     1.4448721680    -1.1541487570
   37      H      -1.6145863759     0.8367839657    -2.0671613404
   38      O      -1.2211606111     2.7834496818    -1.4420646556
   39      H      -0.3304037599     2.7618944404    -1.8106161149
   40      C      -3.0017742318     1.5021624054    -0.5542477172
   41      H      -2.9738443674     2.1676380658     0.3207948151
   42      O      -3.9774091908     1.9683976959    -1.4801057945
   43      H      -3.6854882287     2.8240076870    -1.8159123973
   44      C      -3.4567776567     0.1217848261    -0.0957100639
   45      H      -3.6003823047    -0.5194662970    -0.9738384893
   46      O      -4.6814327851     0.2220136161     0.6401061573
   47      H      -5.3340833041     0.6690531167     0.0866808516
   48      C      -2.7076612683    -1.9387055125     1.3025028675
   49      O      -1.8781285480    -2.7978316694     1.3798582172
   50      O      -3.9803816563    -2.1393667152     1.6899058459
   51      H      -4.5315894376    -1.3585001409     1.4838247741
 ----------------------------------------------------------------
 Molecular Point Group                 C1    NOp =  1
 Largest Abelian Subgroup              C1    NOp =  1
 Nuclear Repulsion Energy =  2217.3413353439 hartrees
 There are       90 alpha and       90 beta electrons
 Applying Cartesian multipole field
    Component          Value
    ---------          -----
     (2,0,0)        1.00000E-12
     (0,2,0)        2.00000E-11
     (0,0,2)       -3.00000E-11
 Nucleus-field energy     =     0.0000000113 hartrees
 Requested basis set is 6-311++G(d,p)
 There are 278 shells and 702 basis functions
 A cutoff of  1.0D-11 yielded  28284 shell pairs
 There are    175902 function pairs (    186052 Cartesian)
 Smallest overlap matrix eigenvalue = 9.04E-07

 Q-Chem warning in module stvman/mkSTV.C, line 306:

 Overlap eigenvalue is smaller than square root of threshold
 Use THRESH >= 12 to get rid of this warning

 Linear dependence detected in AO basis
 Tighter screening thresholds may be required for diffuse basis sets
 Use S2THRESH > 14 and THRESH = 14 in case of SCF convergence issues
 Number of orthogonalized atomic orbitals = 701
 Maximum deviation from orthogonality = 1.738E-10
 Guess MOs from SCF MO coefficient file

 -----------------------------------------------------------------------
  General SCF calculation program by
  Eric Jon Sundstrom, Paul Horn, Yuezhi Mao, Dmitri Zuev, Alec White,
  David Stuck, Shaama M.S., Shane Yost, Joonho Lee, David Small,
  Daniel Levine, Susi Lehtola, Hugh Burton, Evgeny Epifanovsky
 -----------------------------------------------------------------------
 Exchange:     0.2000 Hartree-Fock + 0.0800 Slater + 0.7200 B88
 Correlation:  0.1900 VWN1RPA + 0.8100 LYP
 Using SG-1 standard quadrature grid
 using 6 threads for integral computing
 -------------------------------------------------------
 OpenMP Integral computing Module                
 Release: version 2.0, May 2017, Q-Chem Inc. Pleasanton 
 -------------------------------------------------------
 -------------------------------------------------------
 OpenMP BLAS3 based DFT computing Module                
 Release: version 1.0, May 2013, Q-Chem Inc. Pittsburgh 
 -------------------------------------------------------
 A restricted SCF calculation will be
 performed using DIIS
 SCF converges when DIIS error is below 1.0e-08
 ---------------------------------------
  Cycle       Energy         DIIS error
 ---------------------------------------
    1   -1153.4860581573      1.48e-04  
    2   -1153.4876846717      1.90e-05  
    3   -1153.4876701265      2.91e-05  
    4   -1153.4877059193      6.12e-06  
    5   -1153.4877071988      3.07e-06  
    6   -1153.4877075975      7.50e-07  
    7   -1153.4877076218      2.30e-07  
    8   -1153.4877076241      5.32e-08  
    9   -1153.4877076244      2.11e-08  
   10   -1153.4877076244      7.43e-09  Convergence criterion met
 ---------------------------------------
 SCF time:   CPU 1802.05s  wall 317.00s 
 SCF   energy in the final basis set =    -1153.4877076244
 Total energy in the final basis set =    -1153.4877076244

 --------------------------------------------------------------

                    Orbital Energies (a.u.)
 --------------------------------------------------------------

 Alpha MOs
 -- Occupied --
-19.173 -19.166 -19.159 -19.156 -19.155 -19.152 -19.114 -10.312
-10.296 -10.268 -10.265 -10.256 -10.250 -10.230 -10.182 -10.175
-10.175 -10.169 -10.167 -10.166 -10.165 -10.153 -10.142  -1.116
 -1.101  -1.080  -1.064  -1.049  -1.042  -1.027  -0.852  -0.819
 -0.804  -0.794  -0.750  -0.748  -0.695  -0.684  -0.675  -0.669
 -0.632  -0.621  -0.617  -0.610  -0.580  -0.576  -0.567  -0.554
 -0.546  -0.532  -0.527  -0.517  -0.490  -0.488  -0.475  -0.468
 -0.457  -0.455  -0.454  -0.446  -0.443  -0.431  -0.425  -0.416
 -0.414  -0.405  -0.402  -0.401  -0.393  -0.389  -0.382  -0.379
 -0.372  -0.368  -0.361  -0.350  -0.348  -0.345  -0.334  -0.329
 -0.328  -0.326  -0.321  -0.316  -0.314  -0.313  -0.303  -0.291
 -0.285  -0.283
 -- Virtual --
 -0.023  -0.018  -0.013  -0.006  -0.005   0.004   0.005   0.007
  0.017   0.023   0.025   0.027   0.029   0.034   0.041   0.043
  0.047   0.047   0.053   0.055   0.056   0.061   0.066   0.067
  0.071   0.075   0.078   0.079   0.083   0.086   0.089   0.093
  0.098   0.100   0.100   0.103   0.104   0.106   0.108   0.110
  0.113   0.117   0.121   0.122   0.125   0.126   0.130   0.130
  0.131   0.132   0.134   0.138   0.139   0.141   0.143   0.144
  0.146   0.148   0.149   0.152   0.153   0.156   0.158   0.162
  0.164   0.165   0.167   0.168   0.172   0.176   0.177   0.179
  0.182   0.184   0.184   0.186   0.187   0.191   0.195   0.199
  0.201   0.203   0.204   0.206   0.209   0.211   0.214   0.217
  0.220   0.221   0.222   0.227   0.227   0.228   0.232   0.236
  0.238   0.238   0.243   0.247   0.250   0.252   0.253   0.256
  0.258   0.264   0.265   0.271   0.272   0.274   0.277   0.282
  0.283   0.284   0.287   0.289   0.296   0.300   0.301   0.307
  0.309   0.311   0.313   0.314   0.317   0.320   0.324   0.325
  0.326   0.328   0.330   0.334   0.334   0.336   0.342   0.344
  0.346   0.349   0.354   0.357   0.363   0.365   0.366   0.371
  0.373   0.374   0.376   0.381   0.387   0.390   0.394   0.400
  0.402   0.404   0.408   0.411   0.414   0.421   0.422   0.427
  0.435   0.446   0.450   0.456   0.457   0.460   0.472   0.474
  0.481   0.490   0.493   0.501   0.507   0.508   0.515   0.520
  0.529   0.536   0.537   0.551   0.554   0.563   0.568   0.571
  0.578   0.582   0.589   0.595   0.595   0.600   0.604   0.612
  0.615   0.626   0.630   0.636   0.643   0.644   0.651   0.656
  0.662   0.665   0.673   0.674   0.677   0.682   0.689   0.690
  0.695   0.702   0.708   0.712   0.719   0.723   0.726   0.732
  0.739   0.744   0.750   0.757   0.761   0.768   0.770   0.772
  0.777   0.778   0.783   0.790   0.794   0.795   0.799   0.803
  0.807   0.811   0.815   0.820   0.830   0.841   0.849   0.852
  0.858   0.862   0.884   0.888   0.907   0.922   0.934   0.945
  0.952   0.966   0.982   0.986   0.989   1.013   1.025   1.031
  1.042   1.048   1.067   1.076   1.083   1.093   1.102   1.105
  1.117   1.126   1.132   1.138   1.148   1.153   1.162   1.165
  1.176   1.180   1.180   1.188   1.197   1.200   1.208   1.217
  1.233   1.235   1.244   1.250   1.257   1.265   1.270   1.272
  1.288   1.300   1.305   1.312   1.330   1.346   1.350   1.359
  1.365   1.379   1.391   1.408   1.424   1.432   1.444   1.448
  1.454   1.463   1.476   1.480   1.484   1.490   1.494   1.509
  1.512   1.518   1.526   1.541   1.545   1.549   1.559   1.562
  1.570   1.574   1.577   1.582   1.587   1.593   1.595   1.601
  1.606   1.612   1.614   1.617   1.624   1.627   1.631   1.638
  1.644   1.647   1.651   1.656   1.657   1.665   1.671   1.679
  1.689   1.691   1.700   1.704   1.708   1.710   1.715   1.729
  1.731   1.740   1.749   1.762   1.770   1.776   1.784   1.785
  1.796   1.798   1.806   1.814   1.821   1.826   1.830   1.844
  1.850   1.858   1.866   1.873   1.876   1.886   1.897   1.907
  1.915   1.923   1.928   1.939   1.957   1.969   1.981   1.987
  2.007   2.014   2.024   2.051   2.054   2.065   2.066   2.070
  2.080   2.088   2.090   2.098   2.113   2.129   2.135   2.139
  2.142   2.156   2.172   2.176   2.182   2.191   2.198   2.199
  2.213   2.225   2.240   2.242   2.259   2.262   2.282   2.288
  2.303   2.307   2.323   2.339   2.363   2.372   2.381   2.392
  2.399   2.408   2.431   2.439   2.444   2.483   2.485   2.501
  2.507   2.528   2.537   2.540   2.541   2.550   2.559   2.567
  2.572   2.577   2.587   2.593   2.608   2.614   2.619   2.623
  2.635   2.645   2.650   2.664   2.668   2.681   2.684   2.692
  2.695   2.713   2.728   2.742   2.757   2.772   2.773   2.783
  2.800   2.801   2.809   2.815   2.823   2.830   2.849   2.863
  2.867   2.874   2.886   2.892   2.902   2.915   2.922   2.932
  2.937   2.947   2.961   2.967   2.972   2.975   2.985   3.005
  3.015   3.021   3.040   3.050   3.058   3.064   3.070   3.084
  3.094   3.099   3.103   3.112   3.124   3.133   3.140   3.147
  3.178   3.189   3.195   3.201   3.208   3.222   3.231   3.255
  3.268   3.283   3.299   3.302   3.310   3.315   3.336   3.368
  3.378   3.409   3.438   3.445   3.470   3.501   3.527   3.539
  3.552   3.588   3.685   3.777   3.789   3.797   3.814   3.824
  3.844   3.851   3.853   3.862   3.870   3.877   3.892   3.899
  3.903   3.930   3.960   3.965   3.983   4.016   4.035   4.041
  4.073   4.117   4.132   4.167   4.168   4.194   4.223   4.269
  4.278   4.302   4.317   4.320   4.338   4.368   4.410   5.003
  5.070   5.077   5.106   5.111   5.175   5.196   5.218   5.382
  5.392   5.407   5.435   5.441   5.464   5.584   5.607   5.636
  5.690   5.731   5.833   5.930  23.743  23.768  23.798  23.813
 23.831  23.840  23.860  23.866  23.888  23.892  23.936  23.958
 23.972  23.987  23.998  24.031  49.869  49.901  49.942  49.955
 49.971  49.999  50.038
 --------------------------------------------------------------

          Ground-State Mulliken Net Atomic Charges

     Atom                 Charge (a.u.)
  ----------------------------------------
      1 C                     0.255695
      2 H                     0.210109
      3 C                    -0.387026
      4 H                     0.248456
      5 O                     0.140442
      6 C                    -1.094831
      7 H                     0.194036
      8 H                     0.102209
      9 C                     0.626037
     10 H                     0.174614
     11 C                    -0.703938
     12 H                     0.134245
     13 H                     0.150607
     14 H                     0.140614
     15 C                    -0.643361
     16 H                     0.172139
     17 H                     0.145462
     18 C                    -0.378792
     19 H                     0.166767
     20 H                     0.153814
     21 C                     0.501786
     22 H                     0.191255
     23 C                    -0.631932
     24 H                     0.152623
     25 H                     0.127470
     26 H                     0.141066
     27 C                    -0.746626
     28 H                     0.190647
     29 H                     0.137290
     30 H                     0.149829
     31 C                    -0.266233
     32 H                     0.258721
     33 O                     0.057266
     34 C                    -0.113145
     35 H                     0.249133
     36 C                    -0.507350
     37 H                     0.248537
     38 O                    -0.182692
     39 H                     0.276876
     40 C                    -0.430071
     41 H                     0.263372
     42 O                    -0.201864
     43 H                     0.269769
     44 C                    -0.171439
     45 H                     0.289314
     46 O                    -0.222727
     47 H                     0.285493
     48 C                    -0.033389
     49 O                    -0.253716
     50 O                    -0.130919
     51 H                     0.294356
  ----------------------------------------
  Sum of atomic charges =     0.000000

 -----------------------------------------------------------------
                    Cartesian Multipole Moments
 -----------------------------------------------------------------
    Charge (ESU x 10^10)
                 0.0000
    Dipole Moment (Debye)
         X       0.6167      Y       4.9792      Z      -1.0606
       Tot       5.1281
    Quadrupole Moments (Debye-Ang)
        XX    -132.7989     XY      -9.1356     YY    -156.6954
        XZ       5.3754     YZ       6.0507     ZZ    -143.0066
    Octopole Moments (Debye-Ang^2)
       XXX     -98.2647    XXY      32.1654    XYY       6.5695
       YYY      54.6239    XXZ      -8.6547    XYZ     -23.2074
       YYZ     -34.1928    XZZ      -8.8491    YZZ      20.3317
       ZZZ      -6.0448
    Hexadecapole Moments (Debye-Ang^3)
      XXXX   -7390.9865   XXXY    -127.0371   XXYY   -1799.8551
      XYYY    -140.8308   YYYY   -2771.4616   XXXZ      63.3767
      XXYZ      11.2700   XYYZ      72.0810   YYYZ     -20.4650
      XXZZ   -1613.0204   XYZZ     -30.0120   YYZZ    -713.6949
      XZZZ      18.1812   YZZZ     -68.0099   ZZZZ   -1576.4721
 -----------------------------------------------------------------
 Calculating analytic gradient of the SCF energy
 Gradient of SCF Energy
            1           2           3           4           5           6
    1   0.0000010   0.0000151  -0.0001924  -0.0001023   0.0000342   0.0002609
    2   0.0001111   0.0000431  -0.0000121  -0.0001154  -0.0003805  -0.0000641
    3  -0.0000129  -0.0000524   0.0000278  -0.0000864  -0.0000285   0.0000600
            7           8           9          10          11          12
    1  -0.0000102   0.0001210  -0.0001793   0.0000393   0.0000301   0.0000063
    2  -0.0000218  -0.0000278   0.0001278  -0.0000029  -0.0000156   0.0000292
    3   0.0000152  -0.0000074   0.0000060  -0.0000223  -0.0000863   0.0000149
           13          14          15          16          17          18
    1  -0.0000231   0.0000108   0.0001183   0.0000279  -0.0000253  -0.0001988
    2   0.0000301  -0.0000051   0.0000280  -0.0000530   0.0000360   0.0001159
    3   0.0000211   0.0000099  -0.0001055  -0.0000260   0.0000685   0.0000804
           19          20          21          22          23          24
    1   0.0000102   0.0000514   0.0000316  -0.0000372   0.0000516   0.0000097
    2  -0.0000462   0.0000045   0.0001475  -0.0000137  -0.0000008  -0.0000143
    3  -0.0000853   0.0000312  -0.0001463   0.0000048  -0.0000415   0.0000549
           25          26          27          28          29          30
    1  -0.0000853   0.0000239   0.0001198  -0.0001393  -0.0000451  -0.0000398
    2  -0.0000480  -0.0000160  -0.0000222   0.0001997   0.0000193   0.0000190
    3   0.0001084   0.0001153  -0.0001091   0.0002464   0.0000211  -0.0000051
           31          32          33          34          35          36
    1  -0.0000975  -0.0000106   0.0000768   0.0001343  -0.0000333   0.0000372
    2  -0.0000258  -0.0000113  -0.0000259   0.0000626   0.0000322   0.0000509
    3   0.0001892  -0.0000009   0.0000021   0.0000554  -0.0000457  -0.0001536
           37          38          39          40          41          42
    1  -0.0000395   0.0000052  -0.0000262  -0.0000492   0.0000512  -0.0000063
    2   0.0000120   0.0000247  -0.0000292  -0.0000333   0.0000285   0.0000141
    3   0.0000069   0.0000144  -0.0000048  -0.0000335   0.0000004  -0.0000367
           43          44          45          46          47          48
    1   0.0000163  -0.0001284  -0.0000063   0.0000960  -0.0000157   0.0001847
    2  -0.0000482  -0.0001081  -0.0000493   0.0001370  -0.0000226  -0.0000956
    3   0.0000246   0.0000284   0.0000427   0.0000098   0.0000293  -0.0003568
           49          50          51
    1  -0.0000836  -0.0000363   0.0000460
    2   0.0000149   0.0002133  -0.0001927
    3   0.0001238   0.0002448  -0.0002108
 Max gradient component =       3.805E-04
 RMS gradient           =       9.256E-05
 Gradient time:  CPU 500.06 s  wall 84.47 s
 Geometry Optimization Parameters
   NAtoms,    NIC,     NZ,  NCons,   NDum,   NFix, NCnnct, MaxDiis
       51     408       0       0       0       0       0       0

 Cartesian Hessian Update
 Hessian Updated using BFGS Update


** GEOMETRY OPTIMIZATION IN DELOCALIZED INTERNAL COORDINATES **
   Searching for a Minimum

   Optimization Cycle:   7

                       Coordinates (Angstroms)
     ATOM                X               Y               Z
      1  C         2.7213513310   -0.4603518404   -0.7825379352
      2  H         3.0306100084    0.2580615861   -1.5569692222
      3  C         1.6901295274    0.2699529724    0.0891675144
      4  H         1.3034279366   -0.4171319185    0.8486337805
      5  O         0.5786517640    0.6537113589   -0.7690893581
      6  C         2.2806410056    1.5157612263    0.7555015454
      7  H         2.5496452853    2.2323222121   -0.0308978517
      8  H         1.5229807170    2.0019752782    1.3798629598
      9  C         3.5228473013    1.1987552349    1.6031975424
     10  H         3.2164772296    0.5179669542    2.4101930649
     11  C         4.0984716740    2.4657938637    2.2440065281
     12  H         3.3630252796    2.9578427086    2.8879175557
     13  H         4.9759935282    2.2370159133    2.8559799228
     14  H         4.4044720495    3.1854971386    1.4772014614
     15  C         4.5591110783    0.4643268876    0.7407229225
     16  H         5.4214756319    0.1810537962    1.3543215584
     17  H         4.9355004655    1.1541976398   -0.0267344649
     18  C         3.9649589214   -0.7805259332    0.0707591217
     19  H         4.7234799750   -1.2562826881   -0.5564869276
     20  H         3.7028970373   -1.5112759348    0.8442770815
     21  C         2.1308002753   -1.6873194344   -1.5302530139
     22  H         1.2456559884   -1.3154404425   -2.0550626477
     23  C         3.1017754477   -2.2158978031   -2.5973190743
     24  H         2.6159869220   -2.9865278867   -3.2025303525
     25  H         3.4316215581   -1.4205007086   -3.2735267358
     26  H         3.9928810229   -2.6696182057   -2.1525944802
     27  C         1.6654589901   -2.8273606830   -0.6108070510
     28  H         0.8831468830   -2.5131027065    0.0835341340
     29  H         2.4927687495   -3.2521301039   -0.0331543692
     30  H         1.2450404520   -3.6383128463   -1.2128187686
     31  C        -0.6541151513    0.7709718287   -0.1598932323
     32  H        -0.5970729712    1.3562352863    0.7738560904
     33  O        -1.1503512616   -0.5350193974    0.1507612489
     34  C        -2.3904886579   -0.5052741745    0.8245441516
     35  H        -2.3241221702    0.1130774868    1.7361318218
     36  C        -1.6031786419    1.4448721680   -1.1541487570
     37  H        -1.6145863759    0.8367839657   -2.0671613404
     38  O        -1.2211606111    2.7834496818   -1.4420646556
     39  H        -0.3304037599    2.7618944404   -1.8106161149
     40  C        -3.0017742318    1.5021624054   -0.5542477172
     41  H        -2.9738443674    2.1676380658    0.3207948151
     42  O        -3.9774091908    1.9683976959   -1.4801057945
     43  H        -3.6854882287    2.8240076870   -1.8159123973
     44  C        -3.4567776567    0.1217848261   -0.0957100639
     45  H        -3.6003823047   -0.5194662970   -0.9738384893
     46  O        -4.6814327851    0.2220136161    0.6401061573
     47  H        -5.3340833041    0.6690531167    0.0866808516
     48  C        -2.7076612683   -1.9387055125    1.3025028675
     49  O        -1.8781285480   -2.7978316694    1.3798582172
     50  O        -3.9803816563   -2.1393667152    1.6899058459
     51  H        -4.5315894376   -1.3585001409    1.4838247741
   Point Group: c1    Number of degrees of freedom:   147


   Energy is  -1153.487707624

 Hessian Updated using BFGS Update

141 Hessian modes will be used to form the next step
  Hessian Eigenvalues:
     0.003061    0.003818    0.004085    0.004790    0.005298    0.005819
     0.006442    0.006738    0.007491    0.008555    0.009814    0.011413
     0.012498    0.012652    0.015337    0.017907    0.019560    0.020268
     0.025376    0.031053    0.032051    0.033391    0.035295    0.037612
     0.038537    0.042617    0.043695    0.043754    0.046443    0.048178
     0.048542    0.048752    0.049332    0.049628    0.050308    0.050758
     0.050930    0.052919    0.053477    0.053882    0.055460    0.055768
     0.055956    0.056102    0.056525    0.056810    0.058306    0.058351
     0.060484    0.061741    0.064039    0.066557    0.067591    0.069464
     0.071979    0.077997    0.082905    0.083017    0.083516    0.084800
     0.091725    0.092460    0.101668    0.112953    0.123172    0.127417
     0.145138    0.149288    0.156881    0.159063    0.159813    0.159964
     0.160024    0.160684    0.160806    0.161322    0.165622    0.169780
     0.172456    0.172787    0.176484    0.184871    0.192214    0.197584
     0.200030    0.209939    0.249830    0.253815    0.263307    0.267344
     0.272980    0.274696    0.278932    0.279700    0.283207    0.286809
     0.288139    0.288887    0.290521    0.291231    0.292101    0.292305
     0.293830    0.332487    0.332614    0.336783    0.337073    0.337455
     0.338060    0.339227    0.339585    0.340183    0.340824    0.341537
     0.341619    0.341724    0.342238    0.342711    0.342848    0.342964
     0.343352    0.343394    0.343443    0.343468    0.343596    0.344480
     0.347751    0.370499    0.373239    0.391434    0.408927    0.419494
     0.420464    0.421449    0.491090    0.523894    0.543979    0.544821
     0.545703    0.560034    1.064327

 Minimum Search - Taking Simple RFO Step
 Searching for Lamda that Minimizes Along All modes
 Value Taken    Lamda =  -0.00003780
 Step Taken.  Stepsize is  0.061338

                             Maximum     Tolerance    Cnvgd?
         Gradient           0.001016      0.000300      NO
         Displacement       0.027054      0.001200      NO
         Energy change      0.000011      0.000001      NO


 New Cartesian Coordinates Obtained by Inverse Iteration

 Displacement from previous Coordinates is:  0.279114
 ----------------------------------------------------------------
             Standard Nuclear Orientation (Angstroms)
    I     Atom           X                Y                Z
 ----------------------------------------------------------------
    1      C       2.7229267492    -0.4656147343    -0.7813410944
    2      H       3.0331695003     0.2546371326    -1.5535501568
    3      C       1.6876044892     0.2625318987     0.0877736538
    4      H       1.3007457271    -0.4249281242     0.8468045722
    5      O       0.5769276147     0.6452087565    -0.7722935239
    6      C       2.2734986934     1.5097041990     0.7553985924
    7      H       2.5438738792     2.2264391319    -0.0304313282
    8      H       1.5127559761     1.9948276947     1.3769820382
    9      C       3.5135828235     1.1948352563     1.6071685310
   10      H       3.2054828153     0.5140449516     2.4135303219
   11      C       4.0850453319     2.4631260090     2.2492647612
   12      H       3.3470056801     2.9535991627     2.8913640608
   13      H       4.9617909805     2.2362502643     2.8630631946
   14      H       4.3911422519     3.1834214755     1.4829999643
   15      C       4.5537784692     0.4616864925     0.7484759865
   16      H       5.4143104343     0.1801829668     1.3654162733
   17      H       4.9320263744     1.1517106921    -0.0180138838
   18      C       3.9642837540    -0.7841356656     0.0761343664
   19      H       4.7259974004    -1.2585439862    -0.5481961731
   20      H       3.7001380558    -1.5153938257     0.8484557163
   21      C       2.1387781543    -1.6929997078    -1.5338732013
   22      H       1.2444694988    -1.3267187707    -2.0469013760
   23      C       3.1050713510    -2.2002580388    -2.6156602949
   24      H       2.6213734521    -2.9692845602    -3.2246374527
   25      H       3.4206003321    -1.3944865877    -3.2865366947
   26      H       4.0049368661    -2.6496794456    -2.1844664811
   27      C       1.6963895489    -2.8472375023    -0.6207495543
   28      H       0.9162012290    -2.5498330225     0.0830830668
   29      H       2.5344465486    -3.2660790570    -0.0543825976
   30      H       1.2815416301    -3.6583627279    -1.2263750165
   31      C      -0.6550694508     0.7694070658    -0.1627542697
   32      H      -0.5953368812     1.3607312183     0.7670103589
   33      O      -1.1549701858    -0.5330267036     0.1573589792
   34      C      -2.3940461482    -0.4948091326     0.8328473433
   35      H      -2.3240933387     0.1294914072     1.7401654793
   36      C      -1.6035672151     1.4394142138    -1.1599517115
   37      H      -1.6179944402     0.8251347736    -2.0688244180
   38      O      -1.2180362678     2.7748479292    -1.4576897979
   39      H      -0.3279613110     2.7482769192    -1.8275949539
   40      C      -3.0011403169     1.5050245213    -0.5584995815
   41      H      -2.9704093524     2.1761443878     0.3121125362
   42      O      -3.9767024087     1.9677813528    -1.4861941945
   43      H      -3.6831449338     2.8204259365    -1.8281494902
   44      C      -3.4595140834     0.1290358168    -0.0903759933
   45      H      -3.6055097083    -0.5173821380    -0.9643271096
   46      O      -4.6833512133     0.2369036591     0.6457336675
   47      H      -5.3350622982     0.6825428210     0.0900843936
   48      C      -2.7156097865    -1.9237668688     1.3210595153
   49      O      -1.8906050912    -2.7875587808     1.3951110602
   50      O      -3.9866074818    -2.1154239963     1.7185199227
   51      H      -4.5343122430    -1.3312107310     1.5156147130
 ----------------------------------------------------------------
 Molecular Point Group                 C1    NOp =  1
 Largest Abelian Subgroup              C1    NOp =  1
 Nuclear Repulsion Energy =  2216.3965078109 hartrees
 There are       90 alpha and       90 beta electrons
 Applying Cartesian multipole field
    Component          Value
    ---------          -----
     (2,0,0)        1.00000E-12
     (0,2,0)        2.00000E-11
     (0,0,2)       -3.00000E-11
 Nucleus-field energy     =     0.0000000107 hartrees
 Requested basis set is 6-311++G(d,p)
 There are 278 shells and 702 basis functions
 A cutoff of  1.0D-11 yielded  28273 shell pairs
 There are    175833 function pairs (    185983 Cartesian)
 Smallest overlap matrix eigenvalue = 9.04E-07

 Q-Chem warning in module stvman/mkSTV.C, line 306:

 Overlap eigenvalue is smaller than square root of threshold
 Use THRESH >= 12 to get rid of this warning

 Linear dependence detected in AO basis
 Tighter screening thresholds may be required for diffuse basis sets
 Use S2THRESH > 14 and THRESH = 14 in case of SCF convergence issues
 Number of orthogonalized atomic orbitals = 701
 Maximum deviation from orthogonality = 3.000E-10
 Guess MOs from SCF MO coefficient file

 -----------------------------------------------------------------------
  General SCF calculation program by
  Eric Jon Sundstrom, Paul Horn, Yuezhi Mao, Dmitri Zuev, Alec White,
  David Stuck, Shaama M.S., Shane Yost, Joonho Lee, David Small,
  Daniel Levine, Susi Lehtola, Hugh Burton, Evgeny Epifanovsky
 -----------------------------------------------------------------------
 Exchange:     0.2000 Hartree-Fock + 0.0800 Slater + 0.7200 B88
 Correlation:  0.1900 VWN1RPA + 0.8100 LYP
 Using SG-1 standard quadrature grid
 using 6 threads for integral computing
 -------------------------------------------------------
 OpenMP Integral computing Module                
 Release: version 2.0, May 2017, Q-Chem Inc. Pleasanton 
 -------------------------------------------------------
 -------------------------------------------------------
 OpenMP BLAS3 based DFT computing Module                
 Release: version 1.0, May 2013, Q-Chem Inc. Pittsburgh 
 -------------------------------------------------------
 A restricted SCF calculation will be
 performed using DIIS
 SCF converges when DIIS error is below 1.0e-08
 ---------------------------------------
  Cycle       Energy         DIIS error
 ---------------------------------------
    1   -1153.4869335028      1.03e-04  
    2   -1153.4877150079      1.23e-05  
    3   -1153.4877097002      1.87e-05  
    4   -1153.4877244611      4.01e-06  
    5   -1153.4877250046      2.04e-06  
    6   -1153.4877251804      4.93e-07  
    7   -1153.4877251912      1.52e-07  
    8   -1153.4877251921      3.51e-08  
    9   -1153.4877251921      1.45e-08  
   10   -1153.4877251922      5.40e-09  Convergence criterion met
 ---------------------------------------
 SCF time:   CPU 1798.74s  wall 317.00s 
 SCF   energy in the final basis set =    -1153.4877251922
 Total energy in the final basis set =    -1153.4877251922

 --------------------------------------------------------------

                    Orbital Energies (a.u.)
 --------------------------------------------------------------

 Alpha MOs
 -- Occupied --
-19.173 -19.166 -19.158 -19.156 -19.155 -19.152 -19.114 -10.312
-10.296 -10.268 -10.265 -10.256 -10.250 -10.230 -10.182 -10.175
-10.175 -10.169 -10.168 -10.166 -10.165 -10.153 -10.143  -1.115
 -1.101  -1.080  -1.064  -1.049  -1.042  -1.027  -0.852  -0.819
 -0.804  -0.794  -0.750  -0.748  -0.695  -0.684  -0.676  -0.669
 -0.632  -0.621  -0.617  -0.610  -0.580  -0.576  -0.567  -0.554
 -0.546  -0.532  -0.527  -0.517  -0.490  -0.488  -0.475  -0.468
 -0.457  -0.455  -0.455  -0.446  -0.443  -0.431  -0.425  -0.416
 -0.414  -0.405  -0.402  -0.401  -0.393  -0.389  -0.382  -0.379
 -0.372  -0.368  -0.361  -0.350  -0.348  -0.345  -0.334  -0.329
 -0.328  -0.326  -0.321  -0.316  -0.314  -0.313  -0.303  -0.291
 -0.285  -0.283
 -- Virtual --
 -0.023  -0.018  -0.013  -0.006  -0.004   0.004   0.005   0.007
  0.017   0.023   0.025   0.027   0.029   0.034   0.041   0.043
  0.047   0.047   0.053   0.055   0.056   0.061   0.066   0.067
  0.071   0.075   0.078   0.079   0.083   0.086   0.089   0.093
  0.098   0.100   0.100   0.103   0.103   0.106   0.108   0.110
  0.113   0.117   0.121   0.122   0.125   0.126   0.129   0.130
  0.131   0.132   0.134   0.137   0.139   0.141   0.142   0.144
  0.146   0.148   0.149   0.152   0.154   0.155   0.158   0.162
  0.164   0.165   0.167   0.168   0.172   0.176   0.177   0.179
  0.182   0.183   0.184   0.185   0.187   0.191   0.195   0.199
  0.200   0.202   0.204   0.206   0.208   0.210   0.214   0.217
  0.220   0.221   0.222   0.226   0.227   0.228   0.232   0.236
  0.238   0.238   0.243   0.247   0.249   0.252   0.254   0.256
  0.258   0.264   0.264   0.270   0.272   0.275   0.277   0.282
  0.283   0.283   0.287   0.289   0.295   0.300   0.301   0.307
  0.309   0.310   0.313   0.314   0.318   0.320   0.323   0.324
  0.326   0.328   0.330   0.333   0.334   0.336   0.342   0.345
  0.346   0.349   0.353   0.356   0.363   0.364   0.366   0.371
  0.373   0.374   0.376   0.381   0.387   0.389   0.393   0.400
  0.402   0.404   0.409   0.411   0.414   0.422   0.423   0.427
  0.435   0.445   0.449   0.455   0.457   0.460   0.473   0.474
  0.481   0.490   0.492   0.501   0.507   0.508   0.515   0.519
  0.529   0.535   0.537   0.551   0.554   0.563   0.568   0.570
  0.578   0.582   0.589   0.594   0.595   0.600   0.604   0.612
  0.614   0.626   0.630   0.636   0.642   0.644   0.651   0.655
  0.662   0.664   0.673   0.673   0.678   0.682   0.689   0.690
  0.695   0.702   0.708   0.712   0.718   0.722   0.726   0.732
  0.739   0.744   0.750   0.757   0.761   0.768   0.769   0.772
  0.776   0.779   0.783   0.790   0.794   0.795   0.798   0.803
  0.807   0.810   0.815   0.820   0.831   0.841   0.848   0.852
  0.857   0.861   0.882   0.889   0.907   0.922   0.934   0.946
  0.952   0.966   0.982   0.986   0.989   1.012   1.025   1.030
  1.042   1.048   1.067   1.076   1.083   1.093   1.102   1.104
  1.115   1.125   1.132   1.139   1.148   1.154   1.163   1.165
  1.176   1.180   1.181   1.188   1.196   1.201   1.207   1.217
  1.233   1.234   1.244   1.249   1.257   1.265   1.270   1.271
  1.288   1.299   1.305   1.312   1.330   1.346   1.350   1.359
  1.364   1.379   1.391   1.408   1.424   1.433   1.443   1.447
  1.454   1.463   1.476   1.480   1.483   1.491   1.494   1.508
  1.512   1.518   1.525   1.541   1.545   1.549   1.558   1.561
  1.571   1.575   1.577   1.582   1.586   1.594   1.595   1.600
  1.606   1.612   1.614   1.617   1.624   1.626   1.631   1.638
  1.644   1.647   1.650   1.656   1.657   1.664   1.670   1.679
  1.689   1.691   1.700   1.704   1.708   1.710   1.715   1.728
  1.731   1.740   1.749   1.762   1.770   1.777   1.783   1.785
  1.796   1.797   1.805   1.813   1.820   1.826   1.829   1.844
  1.850   1.857   1.866   1.872   1.875   1.886   1.897   1.907
  1.915   1.922   1.928   1.939   1.957   1.968   1.981   1.986
  2.007   2.014   2.024   2.051   2.054   2.064   2.065   2.069
  2.080   2.088   2.090   2.098   2.113   2.129   2.135   2.140
  2.141   2.156   2.173   2.176   2.183   2.191   2.198   2.198
  2.212   2.224   2.240   2.242   2.258   2.262   2.282   2.287
  2.303   2.307   2.323   2.338   2.362   2.372   2.379   2.391
  2.399   2.407   2.430   2.439   2.443   2.483   2.485   2.501
  2.507   2.528   2.537   2.539   2.541   2.550   2.558   2.566
  2.571   2.577   2.586   2.593   2.608   2.614   2.619   2.623
  2.635   2.645   2.649   2.664   2.667   2.679   2.683   2.693
  2.695   2.712   2.727   2.742   2.756   2.771   2.774   2.783
  2.799   2.800   2.808   2.815   2.823   2.830   2.850   2.862
  2.867   2.874   2.886   2.892   2.903   2.915   2.922   2.932
  2.937   2.947   2.961   2.968   2.972   2.975   2.985   3.005
  3.015   3.021   3.040   3.048   3.057   3.063   3.069   3.082
  3.094   3.099   3.104   3.111   3.123   3.132   3.139   3.147
  3.178   3.189   3.194   3.200   3.208   3.222   3.231   3.255
  3.267   3.282   3.299   3.302   3.310   3.314   3.336   3.367
  3.378   3.409   3.437   3.445   3.470   3.500   3.526   3.539
  3.552   3.588   3.685   3.777   3.788   3.797   3.813   3.824
  3.844   3.851   3.852   3.861   3.870   3.877   3.893   3.899
  3.903   3.931   3.958   3.964   3.983   4.015   4.035   4.041
  4.073   4.118   4.132   4.167   4.168   4.194   4.223   4.269
  4.278   4.302   4.318   4.319   4.338   4.367   4.410   5.003
  5.070   5.077   5.106   5.111   5.174   5.196   5.217   5.381
  5.392   5.407   5.435   5.441   5.463   5.583   5.607   5.636
  5.690   5.731   5.833   5.929  23.743  23.768  23.798  23.813
 23.830  23.840  23.860  23.865  23.887  23.892  23.937  23.958
 23.972  23.987  23.997  24.030  49.869  49.901  49.941  49.955
 49.971  49.999  50.038
 --------------------------------------------------------------

          Ground-State Mulliken Net Atomic Charges

     Atom                 Charge (a.u.)
  ----------------------------------------
      1 C                     0.255522
      2 H                     0.210690
      3 C                    -0.396260
      4 H                     0.252392
      5 O                     0.140121
      6 C                    -1.087293
      7 H                     0.194148
      8 H                     0.100600
      9 C                     0.622223
     10 H                     0.174786
     11 C                    -0.702767
     12 H                     0.134261
     13 H                     0.150572
     14 H                     0.140738
     15 C                    -0.647292
     16 H                     0.172056
     17 H                     0.145216
     18 C                    -0.380694
     19 H                     0.168381
     20 H                     0.152838
     21 C                     0.504158
     22 H                     0.192231
     23 C                    -0.634418
     24 H                     0.153205
     25 H                     0.126871
     26 H                     0.140158
     27 C                    -0.743184
     28 H                     0.187763
     29 H                     0.138590
     30 H                     0.149319
     31 C                    -0.255088
     32 H                     0.259119
     33 O                     0.057206
     34 C                    -0.118085
     35 H                     0.248613
     36 C                    -0.511281
     37 H                     0.248151
     38 O                    -0.182835
     39 H                     0.276860
     40 C                    -0.428529
     41 H                     0.263346
     42 O                    -0.201945
     43 H                     0.269785
     44 C                    -0.169840
     45 H                     0.289000
     46 O                    -0.222859
     47 H                     0.285487
     48 C                    -0.032261
     49 O                    -0.253831
     50 O                    -0.129976
     51 H                     0.294032
  ----------------------------------------
  Sum of atomic charges =     0.000000

 -----------------------------------------------------------------
                    Cartesian Multipole Moments
 -----------------------------------------------------------------
    Charge (ESU x 10^10)
                 0.0000
    Dipole Moment (Debye)
         X       0.6473      Y       4.9724      Z      -1.0743
       Tot       5.1281
    Quadrupole Moments (Debye-Ang)
        XX    -132.8651     XY      -9.2491     YY    -156.5921
        XZ       5.3840     YZ       6.1269     ZZ    -143.0408
    Octopole Moments (Debye-Ang^2)
       XXX     -97.3639    XXY      32.3751    XYY       6.6386
       YYY      53.5343    XXZ      -8.8350    XYZ     -23.3509
       YYZ     -34.4504    XZZ      -8.5682    YZZ      20.5190
       ZZZ      -6.8847
    Hexadecapole Moments (Debye-Ang^3)
      XXXX   -7394.7560   XXXY    -120.4713   XXYY   -1798.3656
      XYYY    -130.9448   YYYY   -2760.4774   XXXZ      69.1092
      XXYZ      12.1249   XYYZ      74.5113   YYYZ     -19.4709
      XXZZ   -1616.8003   XYZZ     -28.1398   YYZZ    -715.6665
      XZZZ      25.3890   YZZZ     -67.0714   ZZZZ   -1594.6204
 -----------------------------------------------------------------
 Calculating analytic gradient of the SCF energy
 Gradient of SCF Energy
            1           2           3           4           5           6
    1  -0.0000120   0.0000075  -0.0000221  -0.0000048  -0.0000045   0.0000497
    2  -0.0000000   0.0000043   0.0000309   0.0000026  -0.0000974  -0.0000034
    3  -0.0000039  -0.0000185  -0.0000108  -0.0000034   0.0000009   0.0000092
            7           8           9          10          11          12
    1  -0.0000056   0.0000100  -0.0000350   0.0000115   0.0000023  -0.0000016
    2  -0.0000007   0.0000029   0.0000548   0.0000055  -0.0000028   0.0000223
    3  -0.0000031  -0.0000097   0.0000020  -0.0000063  -0.0000260  -0.0000082
           13          14          15          16          17          18
    1  -0.0000057   0.0000030   0.0000190   0.0000034  -0.0000087  -0.0000287
    2   0.0000175   0.0000060   0.0000022   0.0000002   0.0000073   0.0000109
    3  -0.0000011  -0.0000084  -0.0000177  -0.0000077   0.0000044   0.0000139
           19          20          21          22          23          24
    1  -0.0000127   0.0000054   0.0000020  -0.0000186   0.0000043  -0.0000014
    2   0.0000155  -0.0000165  -0.0000098   0.0000086  -0.0000251  -0.0000068
    3   0.0000104   0.0000071   0.0000283   0.0000054   0.0000071   0.0000172
           25          26          27          28          29          30
    1  -0.0000041  -0.0000073  -0.0000008   0.0000163   0.0000130   0.0000054
    2  -0.0000074   0.0000053   0.0000202  -0.0000044   0.0000003  -0.0000080
    3   0.0000023   0.0000014   0.0000030   0.0000126   0.0000235   0.0000122
           31          32          33          34          35          36
    1  -0.0000134   0.0000014   0.0000179   0.0000211  -0.0000062   0.0000012
    2   0.0000081  -0.0000099  -0.0000022   0.0000178   0.0000032   0.0000004
    3   0.0000125  -0.0000021  -0.0000096   0.0000201  -0.0000017  -0.0000306
           37          38          39          40          41          42
    1  -0.0000056  -0.0000048  -0.0000078   0.0000072   0.0000020  -0.0000013
    2  -0.0000071   0.0000011  -0.0000145  -0.0000039  -0.0000003  -0.0000100
    3  -0.0000021  -0.0000047  -0.0000089  -0.0000061  -0.0000065  -0.0000126
           43          44          45          46          47          48
    1  -0.0000012  -0.0000144  -0.0000038   0.0000121   0.0000066   0.0000358
    2  -0.0000161   0.0000138  -0.0000077  -0.0000460  -0.0000075  -0.0000141
    3  -0.0000043  -0.0000048   0.0000020   0.0000199  -0.0000099  -0.0000449
           49          50          51
    1  -0.0000061  -0.0000329   0.0000127
    2   0.0000164   0.0000333   0.0000102
    3   0.0000274   0.0000103   0.0000207
 Max gradient component =       9.744E-05
 RMS gradient           =       1.678E-05
 Gradient time:  CPU 498.78 s  wall 84.27 s
 Geometry Optimization Parameters
   NAtoms,    NIC,     NZ,  NCons,   NDum,   NFix, NCnnct, MaxDiis
       51     408       0       0       0       0       0       0

 Cartesian Hessian Update
 Hessian Updated using BFGS Update


** GEOMETRY OPTIMIZATION IN DELOCALIZED INTERNAL COORDINATES **
   Searching for a Minimum

   Optimization Cycle:   8

                       Coordinates (Angstroms)
     ATOM                X               Y               Z
      1  C         2.7229267492   -0.4656147343   -0.7813410944
      2  H         3.0331695003    0.2546371326   -1.5535501568
      3  C         1.6876044892    0.2625318987    0.0877736538
      4  H         1.3007457271   -0.4249281242    0.8468045722
      5  O         0.5769276147    0.6452087565   -0.7722935239
      6  C         2.2734986934    1.5097041990    0.7553985924
      7  H         2.5438738792    2.2264391319   -0.0304313282
      8  H         1.5127559761    1.9948276947    1.3769820382
      9  C         3.5135828235    1.1948352563    1.6071685310
     10  H         3.2054828153    0.5140449516    2.4135303219
     11  C         4.0850453319    2.4631260090    2.2492647612
     12  H         3.3470056801    2.9535991627    2.8913640608
     13  H         4.9617909805    2.2362502643    2.8630631946
     14  H         4.3911422519    3.1834214755    1.4829999643
     15  C         4.5537784692    0.4616864925    0.7484759865
     16  H         5.4143104343    0.1801829668    1.3654162733
     17  H         4.9320263744    1.1517106921   -0.0180138838
     18  C         3.9642837540   -0.7841356656    0.0761343664
     19  H         4.7259974004   -1.2585439862   -0.5481961731
     20  H         3.7001380558   -1.5153938257    0.8484557163
     21  C         2.1387781543   -1.6929997078   -1.5338732013
     22  H         1.2444694988   -1.3267187707   -2.0469013760
     23  C         3.1050713510   -2.2002580388   -2.6156602949
     24  H         2.6213734521   -2.9692845602   -3.2246374527
     25  H         3.4206003321   -1.3944865877   -3.2865366947
     26  H         4.0049368661   -2.6496794456   -2.1844664811
     27  C         1.6963895489   -2.8472375023   -0.6207495543
     28  H         0.9162012290   -2.5498330225    0.0830830668
     29  H         2.5344465486   -3.2660790570   -0.0543825976
     30  H         1.2815416301   -3.6583627279   -1.2263750165
     31  C        -0.6550694508    0.7694070658   -0.1627542697
     32  H        -0.5953368812    1.3607312183    0.7670103589
     33  O        -1.1549701858   -0.5330267036    0.1573589792
     34  C        -2.3940461482   -0.4948091326    0.8328473433
     35  H        -2.3240933387    0.1294914072    1.7401654793
     36  C        -1.6035672151    1.4394142138   -1.1599517115
     37  H        -1.6179944402    0.8251347736   -2.0688244180
     38  O        -1.2180362678    2.7748479292   -1.4576897979
     39  H        -0.3279613110    2.7482769192   -1.8275949539
     40  C        -3.0011403169    1.5050245213   -0.5584995815
     41  H        -2.9704093524    2.1761443878    0.3121125362
     42  O        -3.9767024087    1.9677813528   -1.4861941945
     43  H        -3.6831449338    2.8204259365   -1.8281494902
     44  C        -3.4595140834    0.1290358168   -0.0903759933
     45  H        -3.6055097083   -0.5173821380   -0.9643271096
     46  O        -4.6833512133    0.2369036591    0.6457336675
     47  H        -5.3350622982    0.6825428210    0.0900843936
     48  C        -2.7156097865   -1.9237668688    1.3210595153
     49  O        -1.8906050912   -2.7875587808    1.3951110602
     50  O        -3.9866074818   -2.1154239963    1.7185199227
     51  H        -4.5343122430   -1.3312107310    1.5156147130
   Point Group: c1    Number of degrees of freedom:   147


   Energy is  -1153.487725192

 Hessian Updated using BFGS Update

142 Hessian modes will be used to form the next step
  Hessian Eigenvalues:
     0.003265    0.003870    0.004093    0.004798    0.005281    0.005888
     0.006451    0.006752    0.007493    0.008555    0.009895    0.011411
     0.012498    0.012652    0.015395    0.017882    0.019531    0.020272
     0.025802    0.031059    0.032057    0.033411    0.035115    0.037608
     0.038507    0.042669    0.043631    0.043781    0.046414    0.048150
     0.048557    0.048735    0.049336    0.049627    0.050319    0.050800
     0.051012    0.052960    0.053493    0.053886    0.055448    0.055762
     0.055963    0.056103    0.056505    0.056841    0.058306    0.058353
     0.060491    0.061741    0.064000    0.066555    0.067551    0.069466
     0.071981    0.077502    0.082905    0.083002    0.083514    0.084879
     0.091723    0.092417    0.100820    0.112887    0.122646    0.126396
     0.144640    0.148766    0.156940    0.159016    0.159792    0.159958
     0.159998    0.160019    0.160684    0.160901    0.161285    0.165622
     0.169747    0.171957    0.172715    0.176470    0.183156    0.191643
     0.197311    0.199160    0.210052    0.249923    0.253661    0.263109
     0.267358    0.272946    0.273893    0.278212    0.279545    0.283188
     0.286816    0.288112    0.288849    0.290087    0.291158    0.292103
     0.292306    0.292801    0.332484    0.332613    0.336722    0.337071
     0.337454    0.338053    0.339225    0.339584    0.340183    0.340820
     0.341494    0.341614    0.341722    0.342225    0.342721    0.342852
     0.342970    0.343330    0.343398    0.343444    0.343471    0.343594
     0.344507    0.347156    0.370584    0.373861    0.391197    0.408839
     0.419456    0.420361    0.421442    0.490858    0.523751    0.543970
     0.544809    0.545697    0.560058    1.064282

 Minimum Search - Taking Simple RFO Step
 Searching for Lamda that Minimizes Along All modes
 Value Taken    Lamda =  -0.00000120
 Step Taken.  Stepsize is  0.013353

                             Maximum     Tolerance    Cnvgd?
         Gradient           0.000114      0.000300     YES
         Displacement       0.004600      0.001200      NO
         Energy change     -0.000018      0.000001      NO


 New Cartesian Coordinates Obtained by Inverse Iteration

 Displacement from previous Coordinates is:  0.060474
 ----------------------------------------------------------------
             Standard Nuclear Orientation (Angstroms)
    I     Atom           X                Y                Z
 ----------------------------------------------------------------
    1      C       2.7238219864    -0.4658511859    -0.7824993285
    2      H       3.0348242564     0.2552293892    -1.5535605643
    3      C       1.6873349674     0.2614032304     0.0862135963
    4      H       1.3006392636    -0.4265061340     0.8449204940
    5      O       0.5765546449     0.6444386074    -0.7736902374
    6      C       2.2720248431     1.5086773358     0.7545398460
    7      H       2.5427995097     2.2256633308    -0.0309530483
    8      H       1.5104840678     1.9933602131     1.3755352091
    9      C       3.5116040033     1.1940668930     1.6072343347
   10      H       3.2029964381     0.5132088186     2.4133525837
   11      C       4.0820825296     2.4625697150     2.2498093738
   12      H       3.3435503228     2.9522849016     2.8918924250
   13      H       4.9589360853     2.2361210401     2.8636095320
   14      H       4.3877502667     3.1833106449     1.4837707333
   15      C       4.5527770813     0.4613364896     0.7494374539
   16      H       5.4127214436     0.1801093533     1.3673146506
   17      H       4.9316934811     1.1514485407    -0.0166745439
   18      C       3.9643329512    -0.7845225071     0.0762610968
   19      H       4.7268766821    -1.2589039128    -0.5471208118
   20      H       3.6991555205    -1.5156944514     0.8482784099
   21      C       2.1414726318    -1.6927533292    -1.5373761488
   22      H       1.2498996626    -1.3255508756    -2.0544081800
   23      C       3.1120154764    -2.2010758993    -2.6149087803
   24      H       2.6299246709    -2.9689445210    -3.2266432203
   25      H       3.4321886963    -1.3955131625    -3.2838468088
   26      H       4.0090521287    -2.6523480498    -2.1797138547
   27      C       1.6936577502    -2.8465716835    -0.6263190075
   28      H       0.9105679656    -2.5483372174     0.0739223522
   29      H       2.5286708391    -3.2663978805    -0.0562530490
   30      H       1.2806457653    -3.6571793360    -1.2338783304
   31      C      -0.6550697541     0.7694101806    -0.1634252868
   32      H      -0.5945518249     1.3619684539     0.7655157789
   33      O      -1.1552129159    -0.5324891006     0.1587547245
   34      C      -2.3937052520    -0.4933531244     0.8353538394
   35      H      -2.3226559160     0.1316968556     1.7420903630
   36      C      -1.6042989852     1.4382776610    -1.1605554079
   37      H      -1.6198085789     0.8226764049    -2.0685299920
   38      O      -1.2186138297     2.7731453210    -1.4606680604
   39      H      -0.3289467488     2.7458324047    -1.8315162194
   40      C      -3.0012286020     1.5052442256    -0.5577472329
   41      H      -2.9693534259     2.1774325254     0.3119927469
   42      O      -3.9775672380     1.9673009310    -1.4849797250
   43      H      -3.6840721899     2.8194244052    -1.8283141521
   44      C      -3.4598586273     0.1300836362    -0.0873905569
   45      H      -3.6072549171    -0.5172673663    -0.9604134831
   46      O      -4.6828145216     0.2398943378     0.6499274781
   47      H      -5.3347631497     0.6855768967     0.0945928583
   48      C      -2.7149695013    -1.9219444398     1.3250228790
   49      O      -1.8897481927    -2.7855173723     1.3993817738
   50      O      -3.9857582161    -2.1137709942     1.7229980666
   51      H      -4.5339520897    -1.3300662008     1.5194261501
 ----------------------------------------------------------------
 Molecular Point Group                 C1    NOp =  1
 Largest Abelian Subgroup              C1    NOp =  1
 Nuclear Repulsion Energy =  2216.3216863269 hartrees
 There are       90 alpha and       90 beta electrons
 Applying Cartesian multipole field
    Component          Value
    ---------          -----
     (2,0,0)        1.00000E-12
     (0,2,0)        2.00000E-11
     (0,0,2)       -3.00000E-11
 Nucleus-field energy     =     0.0000000106 hartrees
 Requested basis set is 6-311++G(d,p)
 There are 278 shells and 702 basis functions
 A cutoff of  1.0D-11 yielded  28274 shell pairs
 There are    175868 function pairs (    186017 Cartesian)
 Smallest overlap matrix eigenvalue = 9.03E-07

 Q-Chem warning in module stvman/mkSTV.C, line 306:

 Overlap eigenvalue is smaller than square root of threshold
 Use THRESH >= 12 to get rid of this warning

 Linear dependence detected in AO basis
 Tighter screening thresholds may be required for diffuse basis sets
 Use S2THRESH > 14 and THRESH = 14 in case of SCF convergence issues
 Number of orthogonalized atomic orbitals = 701
 Maximum deviation from orthogonality = 2.839E-10
 Guess MOs from SCF MO coefficient file

 -----------------------------------------------------------------------
  General SCF calculation program by
  Eric Jon Sundstrom, Paul Horn, Yuezhi Mao, Dmitri Zuev, Alec White,
  David Stuck, Shaama M.S., Shane Yost, Joonho Lee, David Small,
  Daniel Levine, Susi Lehtola, Hugh Burton, Evgeny Epifanovsky
 -----------------------------------------------------------------------
 Exchange:     0.2000 Hartree-Fock + 0.0800 Slater + 0.7200 B88
 Correlation:  0.1900 VWN1RPA + 0.8100 LYP
 Using SG-1 standard quadrature grid
 using 6 threads for integral computing
 -------------------------------------------------------
 OpenMP Integral computing Module                
 Release: version 2.0, May 2017, Q-Chem Inc. Pleasanton 
 -------------------------------------------------------
 -------------------------------------------------------
 OpenMP BLAS3 based DFT computing Module                
 Release: version 1.0, May 2013, Q-Chem Inc. Pittsburgh 
 -------------------------------------------------------
 A restricted SCF calculation will be
 performed using DIIS
 SCF converges when DIIS error is below 1.0e-08
 ---------------------------------------
  Cycle       Energy         DIIS error
 ---------------------------------------
    1   -1153.4876837255      2.46e-05  
    2   -1153.4877248534      2.24e-06  
    3   -1153.4877249221      2.74e-06  
    4   -1153.4877252410      6.40e-07  
    5   -1153.4877252515      4.17e-07  
    6   -1153.4877252592      9.58e-08  
    7   -1153.4877252597      2.82e-08  
    8   -1153.4877252598      5.26e-09  Convergence criterion met
 ---------------------------------------
 SCF time:   CPU 1438.56s  wall 254.00s 
 SCF   energy in the final basis set =    -1153.4877252598
 Total energy in the final basis set =    -1153.4877252598

 --------------------------------------------------------------

                    Orbital Energies (a.u.)
 --------------------------------------------------------------

 Alpha MOs
 -- Occupied --
-19.173 -19.166 -19.158 -19.156 -19.155 -19.152 -19.114 -10.312
-10.296 -10.268 -10.265 -10.256 -10.250 -10.230 -10.182 -10.175
-10.175 -10.169 -10.168 -10.166 -10.165 -10.153 -10.143  -1.115
 -1.101  -1.080  -1.064  -1.049  -1.042  -1.027  -0.852  -0.819
 -0.804  -0.794  -0.750  -0.748  -0.695  -0.684  -0.676  -0.669
 -0.632  -0.621  -0.617  -0.610  -0.580  -0.576  -0.567  -0.554
 -0.546  -0.532  -0.527  -0.517  -0.490  -0.488  -0.475  -0.468
 -0.457  -0.455  -0.455  -0.446  -0.443  -0.431  -0.425  -0.416
 -0.414  -0.405  -0.402  -0.401  -0.393  -0.389  -0.382  -0.379
 -0.372  -0.368  -0.361  -0.350  -0.348  -0.345  -0.334  -0.329
 -0.328  -0.326  -0.321  -0.316  -0.314  -0.313  -0.303  -0.291
 -0.285  -0.283
 -- Virtual --
 -0.023  -0.018  -0.013  -0.006  -0.004   0.004   0.005   0.007
  0.017   0.023   0.025   0.027   0.029   0.034   0.041   0.043
  0.047   0.047   0.053   0.055   0.056   0.061   0.066   0.067
  0.071   0.075   0.078   0.079   0.083   0.086   0.089   0.093
  0.098   0.100   0.101   0.103   0.103   0.106   0.108   0.110
  0.113   0.117   0.121   0.122   0.125   0.126   0.129   0.130
  0.131   0.132   0.134   0.137   0.139   0.141   0.142   0.144
  0.146   0.148   0.149   0.152   0.154   0.155   0.158   0.162
  0.164   0.165   0.167   0.168   0.172   0.176   0.177   0.179
  0.182   0.184   0.184   0.185   0.187   0.191   0.195   0.199
  0.200   0.202   0.204   0.206   0.208   0.210   0.214   0.217
  0.220   0.221   0.222   0.227   0.227   0.228   0.232   0.236
  0.238   0.238   0.243   0.247   0.249   0.252   0.254   0.256
  0.258   0.264   0.264   0.270   0.272   0.275   0.277   0.282
  0.283   0.284   0.287   0.289   0.295   0.300   0.301   0.307
  0.309   0.310   0.313   0.314   0.317   0.320   0.323   0.324
  0.326   0.328   0.330   0.333   0.334   0.336   0.342   0.345
  0.346   0.349   0.353   0.356   0.363   0.364   0.366   0.371
  0.373   0.374   0.376   0.381   0.387   0.389   0.393   0.400
  0.402   0.404   0.409   0.411   0.414   0.422   0.423   0.427
  0.435   0.445   0.450   0.456   0.457   0.460   0.473   0.474
  0.481   0.490   0.492   0.501   0.507   0.508   0.515   0.519
  0.529   0.535   0.537   0.551   0.554   0.563   0.568   0.570
  0.578   0.582   0.589   0.594   0.595   0.600   0.604   0.612
  0.614   0.626   0.630   0.636   0.643   0.644   0.651   0.655
  0.662   0.664   0.673   0.673   0.677   0.682   0.689   0.690
  0.695   0.702   0.708   0.712   0.718   0.722   0.726   0.732
  0.739   0.743   0.750   0.757   0.761   0.768   0.769   0.772
  0.776   0.779   0.783   0.790   0.794   0.795   0.798   0.803
  0.807   0.810   0.815   0.820   0.830   0.841   0.848   0.852
  0.857   0.861   0.882   0.889   0.907   0.922   0.934   0.946
  0.952   0.966   0.982   0.986   0.989   1.012   1.025   1.030
  1.042   1.048   1.067   1.076   1.083   1.093   1.101   1.105
  1.115   1.125   1.132   1.139   1.147   1.154   1.163   1.165
  1.176   1.180   1.180   1.188   1.196   1.201   1.207   1.216
  1.233   1.234   1.244   1.249   1.257   1.265   1.270   1.271
  1.288   1.299   1.306   1.312   1.330   1.346   1.350   1.359
  1.364   1.379   1.391   1.408   1.424   1.433   1.443   1.447
  1.454   1.463   1.476   1.480   1.483   1.491   1.494   1.508
  1.512   1.518   1.525   1.541   1.545   1.549   1.558   1.561
  1.571   1.575   1.577   1.582   1.586   1.593   1.594   1.600
  1.606   1.612   1.614   1.617   1.624   1.626   1.631   1.638
  1.644   1.647   1.650   1.656   1.657   1.664   1.670   1.679
  1.689   1.691   1.700   1.703   1.708   1.710   1.715   1.728
  1.731   1.740   1.749   1.762   1.770   1.777   1.783   1.785
  1.796   1.797   1.805   1.813   1.820   1.826   1.830   1.844
  1.850   1.857   1.866   1.872   1.875   1.886   1.897   1.907
  1.915   1.922   1.928   1.939   1.957   1.968   1.980   1.986
  2.007   2.014   2.024   2.051   2.054   2.065   2.065   2.070
  2.080   2.088   2.090   2.098   2.113   2.129   2.135   2.140
  2.141   2.156   2.173   2.176   2.182   2.191   2.198   2.198
  2.212   2.224   2.240   2.242   2.258   2.262   2.282   2.287
  2.303   2.307   2.323   2.338   2.362   2.372   2.379   2.391
  2.399   2.407   2.430   2.439   2.443   2.483   2.485   2.501
  2.506   2.528   2.537   2.539   2.541   2.550   2.558   2.566
  2.571   2.577   2.586   2.593   2.608   2.614   2.619   2.622
  2.636   2.645   2.649   2.664   2.667   2.679   2.683   2.693
  2.695   2.712   2.727   2.742   2.756   2.771   2.774   2.783
  2.799   2.800   2.808   2.815   2.823   2.830   2.849   2.862
  2.867   2.874   2.886   2.892   2.903   2.915   2.922   2.932
  2.937   2.947   2.961   2.968   2.972   2.975   2.985   3.005
  3.015   3.021   3.040   3.048   3.057   3.063   3.069   3.082
  3.095   3.099   3.103   3.111   3.123   3.132   3.139   3.147
  3.178   3.189   3.194   3.200   3.208   3.222   3.231   3.255
  3.267   3.282   3.299   3.302   3.310   3.314   3.336   3.367
  3.378   3.409   3.437   3.445   3.470   3.500   3.526   3.539
  3.552   3.588   3.685   3.777   3.788   3.797   3.813   3.824
  3.844   3.851   3.852   3.861   3.870   3.877   3.893   3.899
  3.903   3.931   3.958   3.964   3.983   4.015   4.035   4.042
  4.073   4.118   4.132   4.167   4.168   4.194   4.223   4.269
  4.278   4.302   4.317   4.319   4.338   4.367   4.410   5.003
  5.070   5.077   5.106   5.111   5.174   5.196   5.216   5.381
  5.392   5.407   5.435   5.441   5.463   5.583   5.607   5.636
  5.690   5.731   5.833   5.929  23.743  23.768  23.798  23.813
 23.830  23.840  23.860  23.865  23.887  23.892  23.937  23.958
 23.972  23.987  23.997  24.030  49.869  49.900  49.941  49.955
 49.971  49.999  50.038
 --------------------------------------------------------------

          Ground-State Mulliken Net Atomic Charges

     Atom                 Charge (a.u.)
  ----------------------------------------
      1 C                     0.257069
      2 H                     0.210549
      3 C                    -0.397446
      4 H                     0.252772
      5 O                     0.140229
      6 C                    -1.087304
      7 H                     0.194287
      8 H                     0.100340
      9 C                     0.622092
     10 H                     0.174863
     11 C                    -0.703117
     12 H                     0.134259
     13 H                     0.150538
     14 H                     0.140742
     15 C                    -0.647009
     16 H                     0.172029
     17 H                     0.145280
     18 C                    -0.380894
     19 H                     0.168257
     20 H                     0.153003
     21 C                     0.501830
     22 H                     0.191808
     23 C                    -0.633959
     24 H                     0.153096
     25 H                     0.126898
     26 H                     0.140281
     27 C                    -0.742514
     28 H                     0.188161
     29 H                     0.138466
     30 H                     0.149347
     31 C                    -0.254358
     32 H                     0.258843
     33 O                     0.057283
     34 C                    -0.116685
     35 H                     0.248714
     36 C                    -0.510950
     37 H                     0.248185
     38 O                    -0.182926
     39 H                     0.276871
     40 C                    -0.428600
     41 H                     0.263364
     42 O                    -0.201975
     43 H                     0.269786
     44 C                    -0.170686
     45 H                     0.289125
     46 O                    -0.222755
     47 H                     0.285409
     48 C                    -0.032854
     49 O                    -0.253720
     50 O                    -0.129908
     51 H                     0.293887
  ----------------------------------------
  Sum of atomic charges =     0.000000

 -----------------------------------------------------------------
                    Cartesian Multipole Moments
 -----------------------------------------------------------------
    Charge (ESU x 10^10)
                 0.0000
    Dipole Moment (Debye)
         X       0.6465      Y       4.9678      Z      -1.0799
       Tot       5.1247
    Quadrupole Moments (Debye-Ang)
        XX    -132.8568     XY      -9.2434     YY    -156.5717
        XZ       5.3800     YZ       6.1420     ZZ    -143.0561
    Octopole Moments (Debye-Ang^2)
       XXX     -97.4104    XXY      32.2959    XYY       6.5412
       YYY      53.3695    XXZ      -8.8557    XYZ     -23.3633
       YYZ     -34.5141    XZZ      -8.4982    YZZ      20.5570
       ZZZ      -7.1485
    Hexadecapole Moments (Debye-Ang^3)
      XXXX   -7394.5013   XXXY    -118.7180   XXYY   -1797.6520
      XYYY    -129.2199   YYYY   -2758.4570   XXXZ      70.9545
      XXYZ      11.9949   XYYZ      75.2917   YYYZ     -19.4420
      XXZZ   -1617.4028   XYZZ     -27.8288   YYZZ    -715.9474
      XZZZ      27.7856   YZZZ     -67.0091   ZZZZ   -1597.0912
 -----------------------------------------------------------------
 Calculating analytic gradient of the SCF energy
 Gradient of SCF Energy
            1           2           3           4           5           6
    1   0.0000341  -0.0000079  -0.0000107   0.0000126   0.0000157  -0.0000495
    2  -0.0000381  -0.0000133   0.0000040   0.0000177   0.0000822   0.0000097
    3  -0.0000049   0.0000238  -0.0000257   0.0000215   0.0000324  -0.0000136
            7           8           9          10          11          12
    1   0.0000005  -0.0000261   0.0000140  -0.0000021  -0.0000057  -0.0000036
    2   0.0000053   0.0000138  -0.0000013   0.0000112   0.0000044   0.0000139
    3  -0.0000152  -0.0000106  -0.0000027  -0.0000001  -0.0000090  -0.0000186
           13          14          15          16          17          18
    1  -0.0000007   0.0000006  -0.0000024  -0.0000048   0.0000013   0.0000247
    2   0.0000125   0.0000117   0.0000001   0.0000185  -0.0000018   0.0000024
    3  -0.0000113  -0.0000153  -0.0000026   0.0000020  -0.0000167  -0.0000058
           19          20          21          22          23          24
    1   0.0000170  -0.0000013  -0.0000145   0.0000265  -0.0000009   0.0000061
    2  -0.0000160   0.0000268  -0.0000024  -0.0000262   0.0000037  -0.0000170
    3  -0.0000014  -0.0000047   0.0000049  -0.0000026   0.0000083   0.0000039
           25          26          27          28          29          30
    1   0.0000032   0.0000114   0.0000029  -0.0000037   0.0000034  -0.0000072
    2  -0.0000113  -0.0000119  -0.0000327  -0.0000082   0.0000017   0.0000032
    3   0.0000020   0.0000171   0.0000332  -0.0000127  -0.0000073   0.0000219
           31          32          33          34          35          36
    1   0.0000142   0.0000016  -0.0000220   0.0000041   0.0000057  -0.0000113
    2   0.0000031   0.0000073   0.0000092  -0.0000261   0.0000135  -0.0000206
    3  -0.0000322  -0.0000061   0.0000222   0.0000120   0.0000026   0.0000272
           37          38          39          40          41          42
    1   0.0000034   0.0000036   0.0000003  -0.0000094  -0.0000078   0.0000013
    2  -0.0000122  -0.0000109  -0.0000031  -0.0000028  -0.0000035  -0.0000085
    3  -0.0000027  -0.0000100  -0.0000156   0.0000064  -0.0000129  -0.0000036
           43          44          45          46          47          48
    1  -0.0000086  -0.0000025   0.0000082  -0.0000094  -0.0000086  -0.0000138
    2  -0.0000057  -0.0000186  -0.0000031   0.0000560  -0.0000052   0.0000065
    3  -0.0000142   0.0000005   0.0000031  -0.0000237   0.0000097   0.0000109
           49          50          51
    1   0.0000023   0.0000280  -0.0000126
    2  -0.0000015  -0.0000280  -0.0000081
    3   0.0000075   0.0000411  -0.0000122
 Max gradient component =       8.220E-05
 RMS gradient           =       1.655E-05
 Gradient time:  CPU 498.86 s  wall 84.29 s
 Geometry Optimization Parameters
   NAtoms,    NIC,     NZ,  NCons,   NDum,   NFix, NCnnct, MaxDiis
       51     408       0       0       0       0       0       0

 Cartesian Hessian Update
 Hessian Updated using BFGS Update


** GEOMETRY OPTIMIZATION IN DELOCALIZED INTERNAL COORDINATES **
   Searching for a Minimum

   Optimization Cycle:   9

                       Coordinates (Angstroms)
     ATOM                X               Y               Z
      1  C         2.7238219864   -0.4658511859   -0.7824993285
      2  H         3.0348242564    0.2552293892   -1.5535605643
      3  C         1.6873349674    0.2614032304    0.0862135963
      4  H         1.3006392636   -0.4265061340    0.8449204940
      5  O         0.5765546449    0.6444386074   -0.7736902374
      6  C         2.2720248431    1.5086773358    0.7545398460
      7  H         2.5427995097    2.2256633308   -0.0309530483
      8  H         1.5104840678    1.9933602131    1.3755352091
      9  C         3.5116040033    1.1940668930    1.6072343347
     10  H         3.2029964381    0.5132088186    2.4133525837
     11  C         4.0820825296    2.4625697150    2.2498093738
     12  H         3.3435503228    2.9522849016    2.8918924250
     13  H         4.9589360853    2.2361210401    2.8636095320
     14  H         4.3877502667    3.1833106449    1.4837707333
     15  C         4.5527770813    0.4613364896    0.7494374539
     16  H         5.4127214436    0.1801093533    1.3673146506
     17  H         4.9316934811    1.1514485407   -0.0166745439
     18  C         3.9643329512   -0.7845225071    0.0762610968
     19  H         4.7268766821   -1.2589039128   -0.5471208118
     20  H         3.6991555205   -1.5156944514    0.8482784099
     21  C         2.1414726318   -1.6927533292   -1.5373761488
     22  H         1.2498996626   -1.3255508756   -2.0544081800
     23  C         3.1120154764   -2.2010758993   -2.6149087803
     24  H         2.6299246709   -2.9689445210   -3.2266432203
     25  H         3.4321886963   -1.3955131625   -3.2838468088
     26  H         4.0090521287   -2.6523480498   -2.1797138547
     27  C         1.6936577502   -2.8465716835   -0.6263190075
     28  H         0.9105679656   -2.5483372174    0.0739223522
     29  H         2.5286708391   -3.2663978805   -0.0562530490
     30  H         1.2806457653   -3.6571793360   -1.2338783304
     31  C        -0.6550697541    0.7694101806   -0.1634252868
     32  H        -0.5945518249    1.3619684539    0.7655157789
     33  O        -1.1552129159   -0.5324891006    0.1587547245
     34  C        -2.3937052520   -0.4933531244    0.8353538394
     35  H        -2.3226559160    0.1316968556    1.7420903630
     36  C        -1.6042989852    1.4382776610   -1.1605554079
     37  H        -1.6198085789    0.8226764049   -2.0685299920
     38  O        -1.2186138297    2.7731453210   -1.4606680604
     39  H        -0.3289467488    2.7458324047   -1.8315162194
     40  C        -3.0012286020    1.5052442256   -0.5577472329
     41  H        -2.9693534259    2.1774325254    0.3119927469
     42  O        -3.9775672380    1.9673009310   -1.4849797250
     43  H        -3.6840721899    2.8194244052   -1.8283141521
     44  C        -3.4598586273    0.1300836362   -0.0873905569
     45  H        -3.6072549171   -0.5172673663   -0.9604134831
     46  O        -4.6828145216    0.2398943378    0.6499274781
     47  H        -5.3347631497    0.6855768967    0.0945928583
     48  C        -2.7149695013   -1.9219444398    1.3250228790
     49  O        -1.8897481927   -2.7855173723    1.3993817738
     50  O        -3.9857582161   -2.1137709942    1.7229980666
     51  H        -4.5339520897   -1.3300662008    1.5194261501
   Point Group: c1    Number of degrees of freedom:   147


   Energy is  -1153.487725260

 Hessian Updated using BFGS Update

143 Hessian modes will be used to form the next step
  Hessian Eigenvalues:
     0.003143    0.003992    0.004184    0.004744    0.005278    0.006149
     0.006578    0.006859    0.007830    0.008565    0.009801    0.011405
     0.012501    0.012655    0.015489    0.017807    0.019605    0.020266
     0.027355    0.031083    0.032032    0.033459    0.035431    0.037613
     0.038615    0.042928    0.043744    0.044147    0.046463    0.048196
     0.048499    0.048748    0.049340    0.049627    0.050340    0.050872
     0.051098    0.053412    0.053484    0.053917    0.055451    0.055846
     0.055998    0.056103    0.056577    0.056918    0.058330    0.058351
     0.060688    0.061737    0.064025    0.066566    0.067570    0.069455
     0.071987    0.078903    0.082905    0.083078    0.083533    0.085687
     0.091730    0.092463    0.103859    0.112944    0.124173    0.129670
     0.146051    0.151584    0.156809    0.159174    0.159683    0.159980
     0.159992    0.160012    0.160384    0.160681    0.161098    0.161293
     0.165726    0.170620    0.172672    0.175673    0.177451    0.189982
     0.193591    0.197975    0.203739    0.210256    0.250131    0.256120
     0.263980    0.267369    0.273019    0.275672    0.279400    0.280500
     0.283133    0.286820    0.288144    0.288990    0.291067    0.291517
     0.292083    0.292302    0.306298    0.332514    0.332639    0.337046
     0.337263    0.337464    0.338047    0.339227    0.339610    0.340198
     0.341008    0.341590    0.341712    0.341874    0.342265    0.342736
     0.342845    0.342956    0.343377    0.343441    0.343462    0.343511
     0.343802    0.344835    0.349486    0.370457    0.386017    0.399020
     0.414527    0.420031    0.420352    0.421476    0.492145    0.524389
     0.544010    0.544832    0.545725    0.559968    1.064264

 Minimum Search - Taking Simple RFO Step
 Searching for Lamda that Minimizes Along All modes
 Value Taken    Lamda =   0.00000000
 Step Taken.  Stepsize is  0.004471

                             Maximum     Tolerance    Cnvgd?
         Gradient           0.000142      0.000300     YES
         Displacement       0.001622      0.001200      NO
         Energy change     -0.000000      0.000001     YES

 Final energy is   -1153.4877252597566     


 ******************************
 **  OPTIMIZATION CONVERGED  **
 ******************************

                       Coordinates (Angstroms)
     ATOM                X               Y               Z
      1  C         2.7238219864   -0.4658511859   -0.7824993285
      2  H         3.0348242564    0.2552293892   -1.5535605643
      3  C         1.6873349674    0.2614032304    0.0862135963
      4  H         1.3006392636   -0.4265061340    0.8449204940
      5  O         0.5765546449    0.6444386074   -0.7736902374
      6  C         2.2720248431    1.5086773358    0.7545398460
      7  H         2.5427995097    2.2256633308   -0.0309530483
      8  H         1.5104840678    1.9933602131    1.3755352091
      9  C         3.5116040033    1.1940668930    1.6072343347
     10  H         3.2029964381    0.5132088186    2.4133525837
     11  C         4.0820825296    2.4625697150    2.2498093738
     12  H         3.3435503228    2.9522849016    2.8918924250
     13  H         4.9589360853    2.2361210401    2.8636095320
     14  H         4.3877502667    3.1833106449    1.4837707333
     15  C         4.5527770813    0.4613364896    0.7494374539
     16  H         5.4127214436    0.1801093533    1.3673146506
     17  H         4.9316934811    1.1514485407   -0.0166745439
     18  C         3.9643329512   -0.7845225071    0.0762610968
     19  H         4.7268766821   -1.2589039128   -0.5471208118
     20  H         3.6991555205   -1.5156944514    0.8482784099
     21  C         2.1414726318   -1.6927533292   -1.5373761488
     22  H         1.2498996626   -1.3255508756   -2.0544081800
     23  C         3.1120154764   -2.2010758993   -2.6149087803
     24  H         2.6299246709   -2.9689445210   -3.2266432203
     25  H         3.4321886963   -1.3955131625   -3.2838468088
     26  H         4.0090521287   -2.6523480498   -2.1797138547
     27  C         1.6936577502   -2.8465716835   -0.6263190075
     28  H         0.9105679656   -2.5483372174    0.0739223522
     29  H         2.5286708391   -3.2663978805   -0.0562530490
     30  H         1.2806457653   -3.6571793360   -1.2338783304
     31  C        -0.6550697541    0.7694101806   -0.1634252868
     32  H        -0.5945518249    1.3619684539    0.7655157789
     33  O        -1.1552129159   -0.5324891006    0.1587547245
     34  C        -2.3937052520   -0.4933531244    0.8353538394
     35  H        -2.3226559160    0.1316968556    1.7420903630
     36  C        -1.6042989852    1.4382776610   -1.1605554079
     37  H        -1.6198085789    0.8226764049   -2.0685299920
     38  O        -1.2186138297    2.7731453210   -1.4606680604
     39  H        -0.3289467488    2.7458324047   -1.8315162194
     40  C        -3.0012286020    1.5052442256   -0.5577472329
     41  H        -2.9693534259    2.1774325254    0.3119927469
     42  O        -3.9775672380    1.9673009310   -1.4849797250
     43  H        -3.6840721899    2.8194244052   -1.8283141521
     44  C        -3.4598586273    0.1300836362   -0.0873905569
     45  H        -3.6072549171   -0.5172673663   -0.9604134831
     46  O        -4.6828145216    0.2398943378    0.6499274781
     47  H        -5.3347631497    0.6855768967    0.0945928583
     48  C        -2.7149695013   -1.9219444398    1.3250228790
     49  O        -1.8897481927   -2.7855173723    1.3993817738
     50  O        -3.9857582161   -2.1137709942    1.7229980666
     51  H        -4.5339520897   -1.3300662008    1.5194261501

Z-matrix Print:
$molecule
0 1
O 
C  1 1.411801
H  2 1.103588 1 110.669922
C  1 1.431393 2 112.903121 3 -55.345937 0
H  4 1.103503 1 108.547252 2 55.551969 0
O  4 1.380196 1 109.205950 2 177.710760 0
C  6 1.456016 4 116.324594 1 -72.712729 0
H  7 1.094710 6 107.766866 4 34.895143 0
C  4 1.530584 1 109.111404 2 -64.744257 0
H  9 1.097098 4 107.621323 1 -61.614055 0
O  9 1.421511 4 112.311348 1 176.101407 0
H  11 0.964252 9 107.754069 4 59.302507 0
C  9 1.522916 4 109.281947 1 57.613371 0
H  13 1.099682 9 108.261175 4 65.650224 0
O  13 1.423550 9 112.678557 4 -172.878341 0
H  15 0.964434 13 108.055925 9 -55.195975 0
C  13 1.524022 9 111.009568 4 -53.256383 0
H  17 1.096794 13 109.108064 9 -67.671894 0
O  17 1.432242 13 110.283184 9 171.534028 0
H  19 0.965436 17 108.414280 13 55.789917 0
C  7 1.531083 6 109.561595 4 -84.941183 0
H  21 1.095672 7 110.019403 6 61.200724 0
H  21 1.097446 7 108.301308 6 -55.128387 0
C  7 1.535535 6 107.783894 4 152.923609 0
H  24 1.100552 7 106.069219 6 60.174101 0
C  21 1.537083 7 112.543073 6 -176.171626 0
H  26 1.099378 21 107.887597 7 -62.239060 0
C  26 1.532138 21 111.313683 7 179.382215 0
H  28 1.094030 26 111.245137 21 179.492475 0
H  28 1.094313 26 111.425994 21 59.270720 0
H  28 1.095315 26 110.817168 21 -60.652204 0
C  26 1.535171 21 109.552123 7 54.772387 0
H  32 1.095612 26 109.860135 21 -176.543380 0
H  32 1.098526 26 108.891283 21 67.189531 0
C  32 1.533492 26 111.888918 21 -54.202396 0
H  35 1.093213 32 109.584818 26 178.301979 0
H  35 1.095875 32 109.005520 26 -65.723611 0
C  2 1.543975 1 107.991513 3 -115.699716 0
O  38 1.196778 2 122.948560 1 17.034871 0
O  38 1.345394 2 114.978418 1 -165.848107 0
H  40 0.977830 38 110.712427 2 7.665798 0
C  24 1.553788 7 113.318651 6 -56.232983 0
H  42 1.094103 24 105.663552 7 51.657547 0
C  42 1.536692 24 111.416942 7 167.655138 0
H  44 1.093733 42 110.245249 24 -171.999867 0
H  44 1.094402 42 112.039310 24 68.816627 0
H  44 1.094952 42 111.697114 24 -52.321414 0
C  42 1.536834 24 114.458306 7 -65.971322 0
H  48 1.092022 42 112.584640 24 60.220760 0
H  48 1.093980 42 109.699235 24 178.902859 0
H  48 1.094749 42 111.984511 24 -62.401272 0
$end


 --------------------------------------------------------------

                    Orbital Energies (a.u.)
 --------------------------------------------------------------

 Alpha MOs
 -- Occupied --
-19.173 -19.166 -19.158 -19.156 -19.155 -19.152 -19.114 -10.312
-10.296 -10.268 -10.265 -10.256 -10.250 -10.230 -10.182 -10.175
-10.175 -10.169 -10.168 -10.166 -10.165 -10.153 -10.143  -1.115
 -1.101  -1.080  -1.064  -1.049  -1.042  -1.027  -0.852  -0.819
 -0.804  -0.794  -0.750  -0.748  -0.695  -0.684  -0.676  -0.669
 -0.632  -0.621  -0.617  -0.610  -0.580  -0.576  -0.567  -0.554
 -0.546  -0.532  -0.527  -0.517  -0.490  -0.488  -0.475  -0.468
 -0.457  -0.455  -0.455  -0.446  -0.443  -0.431  -0.425  -0.416
 -0.414  -0.405  -0.402  -0.401  -0.393  -0.389  -0.382  -0.379
 -0.372  -0.368  -0.361  -0.350  -0.348  -0.345  -0.334  -0.329
 -0.328  -0.326  -0.321  -0.316  -0.314  -0.313  -0.303  -0.291
 -0.285  -0.283
 -- Virtual --
 -0.023  -0.018  -0.013  -0.006  -0.004   0.004   0.005   0.007
  0.017   0.023   0.025   0.027   0.029   0.034   0.041   0.043
  0.047   0.047   0.053   0.055   0.056   0.061   0.066   0.067
  0.071   0.075   0.078   0.079   0.083   0.086   0.089   0.093
  0.098   0.100   0.101   0.103   0.103   0.106   0.108   0.110
  0.113   0.117   0.121   0.122   0.125   0.126   0.129   0.130
  0.131   0.132   0.134   0.137   0.139   0.141   0.142   0.144
  0.146   0.148   0.149   0.152   0.154   0.155   0.158   0.162
  0.164   0.165   0.167   0.168   0.172   0.176   0.177   0.179
  0.182   0.184   0.184   0.185   0.187   0.191   0.195   0.199
  0.200   0.202   0.204   0.206   0.208   0.210   0.214   0.217
  0.220   0.221   0.222   0.227   0.227   0.228   0.232   0.236
  0.238   0.238   0.243   0.247   0.249   0.252   0.254   0.256
  0.258   0.264   0.264   0.270   0.272   0.275   0.277   0.282
  0.283   0.284   0.287   0.289   0.295   0.300   0.301   0.307
  0.309   0.310   0.313   0.314   0.317   0.320   0.323   0.324
  0.326   0.328   0.330   0.333   0.334   0.336   0.342   0.345
  0.346   0.349   0.353   0.356   0.363   0.364   0.366   0.371
  0.373   0.374   0.376   0.381   0.387   0.389   0.393   0.400
  0.402   0.404   0.409   0.411   0.414   0.422   0.423   0.427
  0.435   0.445   0.450   0.456   0.457   0.460   0.473   0.474
  0.481   0.490   0.492   0.501   0.507   0.508   0.515   0.519
  0.529   0.535   0.537   0.551   0.554   0.563   0.568   0.570
  0.578   0.582   0.589   0.594   0.595   0.600   0.604   0.612
  0.614   0.626   0.630   0.636   0.643   0.644   0.651   0.655
  0.662   0.664   0.673   0.673   0.677   0.682   0.689   0.690
  0.695   0.702   0.708   0.712   0.718   0.722   0.726   0.732
  0.739   0.743   0.750   0.757   0.761   0.768   0.769   0.772
  0.776   0.779   0.783   0.790   0.794   0.795   0.798   0.803
  0.807   0.810   0.815   0.820   0.830   0.841   0.848   0.852
  0.857   0.861   0.882   0.889   0.907   0.922   0.934   0.946
  0.952   0.966   0.982   0.986   0.989   1.012   1.025   1.030
  1.042   1.048   1.067   1.076   1.083   1.093   1.101   1.105
  1.115   1.125   1.132   1.139   1.147   1.154   1.163   1.165
  1.176   1.180   1.180   1.188   1.196   1.201   1.207   1.216
  1.233   1.234   1.244   1.249   1.257   1.265   1.270   1.271
  1.288   1.299   1.306   1.312   1.330   1.346   1.350   1.359
  1.364   1.379   1.391   1.408   1.424   1.433   1.443   1.447
  1.454   1.463   1.476   1.480   1.483   1.491   1.494   1.508
  1.512   1.518   1.525   1.541   1.545   1.549   1.558   1.561
  1.571   1.575   1.577   1.582   1.586   1.593   1.594   1.600
  1.606   1.612   1.614   1.617   1.624   1.626   1.631   1.638
  1.644   1.647   1.650   1.656   1.657   1.664   1.670   1.679
  1.689   1.691   1.700   1.703   1.708   1.710   1.715   1.728
  1.731   1.740   1.749   1.762   1.770   1.777   1.783   1.785
  1.796   1.797   1.805   1.813   1.820   1.826   1.830   1.844
  1.850   1.857   1.866   1.872   1.875   1.886   1.897   1.907
  1.915   1.922   1.928   1.939   1.957   1.968   1.980   1.986
  2.007   2.014   2.024   2.051   2.054   2.065   2.065   2.070
  2.080   2.088   2.090   2.098   2.113   2.129   2.135   2.140
  2.141   2.156   2.173   2.176   2.182   2.191   2.198   2.198
  2.212   2.224   2.240   2.242   2.258   2.262   2.282   2.287
  2.303   2.307   2.323   2.338   2.362   2.372   2.379   2.391
  2.399   2.407   2.430   2.439   2.443   2.483   2.485   2.501
  2.506   2.528   2.537   2.539   2.541   2.550   2.558   2.566
  2.571   2.577   2.586   2.593   2.608   2.614   2.619   2.622
  2.636   2.645   2.649   2.664   2.667   2.679   2.683   2.693
  2.695   2.712   2.727   2.742   2.756   2.771   2.774   2.783
  2.799   2.800   2.808   2.815   2.823   2.830   2.849   2.862
  2.867   2.874   2.886   2.892   2.903   2.915   2.922   2.932
  2.937   2.947   2.961   2.968   2.972   2.975   2.985   3.005
  3.015   3.021   3.040   3.048   3.057   3.063   3.069   3.082
  3.095   3.099   3.103   3.111   3.123   3.132   3.139   3.147
  3.178   3.189   3.194   3.200   3.208   3.222   3.231   3.255
  3.267   3.282   3.299   3.302   3.310   3.314   3.336   3.367
  3.378   3.409   3.437   3.445   3.470   3.500   3.526   3.539
  3.552   3.588   3.685   3.777   3.788   3.797   3.813   3.824
  3.844   3.851   3.852   3.861   3.870   3.877   3.893   3.899
  3.903   3.931   3.958   3.964   3.983   4.015   4.035   4.042
  4.073   4.118   4.132   4.167   4.168   4.194   4.223   4.269
  4.278   4.302   4.317   4.319   4.338   4.367   4.410   5.003
  5.070   5.077   5.106   5.111   5.174   5.196   5.216   5.381
  5.392   5.407   5.435   5.441   5.463   5.583   5.607   5.636
  5.690   5.731   5.833   5.929  23.743  23.768  23.798  23.813
 23.830  23.840  23.860  23.865  23.887  23.892  23.937  23.958
 23.972  23.987  23.997  24.030  49.869  49.900  49.941  49.955
 49.971  49.999  50.038
 --------------------------------------------------------------

          Ground-State Mulliken Net Atomic Charges

     Atom                 Charge (a.u.)
  ----------------------------------------
      1 C                     0.257069
      2 H                     0.210549
      3 C                    -0.397446
      4 H                     0.252772
      5 O                     0.140229
      6 C                    -1.087304
      7 H                     0.194287
      8 H                     0.100340
      9 C                     0.622092
     10 H                     0.174863
     11 C                    -0.703117
     12 H                     0.134259
     13 H                     0.150538
     14 H                     0.140742
     15 C                    -0.647009
     16 H                     0.172029
     17 H                     0.145280
     18 C                    -0.380894
     19 H                     0.168257
     20 H                     0.153003
     21 C                     0.501830
     22 H                     0.191808
     23 C                    -0.633959
     24 H                     0.153096
     25 H                     0.126898
     26 H                     0.140281
     27 C                    -0.742514
     28 H                     0.188161
     29 H                     0.138466
     30 H                     0.149347
     31 C                    -0.254358
     32 H                     0.258843
     33 O                     0.057283
     34 C                    -0.116685
     35 H                     0.248714
     36 C                    -0.510950
     37 H                     0.248185
     38 O                    -0.182926
     39 H                     0.276871
     40 C                    -0.428600
     41 H                     0.263364
     42 O                    -0.201975
     43 H                     0.269786
     44 C                    -0.170686
     45 H                     0.289125
     46 O                    -0.222755
     47 H                     0.285409
     48 C                    -0.032854
     49 O                    -0.253720
     50 O                    -0.129908
     51 H                     0.293887
  ----------------------------------------
  Sum of atomic charges =     0.000000

 -----------------------------------------------------------------
                    Cartesian Multipole Moments
 -----------------------------------------------------------------
    Charge (ESU x 10^10)
                 0.0000
    Dipole Moment (Debye)
         X       0.6465      Y       4.9678      Z      -1.0799
       Tot       5.1247
    Quadrupole Moments (Debye-Ang)
        XX    -132.8568     XY      -9.2434     YY    -156.5717
        XZ       5.3800     YZ       6.1420     ZZ    -143.0561
    Octopole Moments (Debye-Ang^2)
       XXX     -97.4104    XXY      32.2959    XYY       6.5412
       YYY      53.3695    XXZ      -8.8557    XYZ     -23.3633
       YYZ     -34.5141    XZZ      -8.4982    YZZ      20.5570
       ZZZ      -7.1485
    Hexadecapole Moments (Debye-Ang^3)
      XXXX   -7394.5013   XXXY    -118.7180   XXYY   -1797.6520
      XYYY    -129.2199   YYYY   -2758.4570   XXXZ      70.9545
      XXYZ      11.9949   XYYZ      75.2917   YYYZ     -19.4420
      XXZZ   -1617.4028   XYZZ     -27.8288   YYZZ    -715.9474
      XZZZ      27.7856   YZZZ     -67.0091   ZZZZ   -1597.0912
 -----------------------------------------------------------------
Archival summary:
1\1\november\OPT\ProcedureUnspecified\BasisUnspecified\71628\taweetha\SunMar309:02:512019SunMar309:02:512019\0\\#,OPT,ProcedureUnspecified,BasisUnspecified,\\0,1\O\C,1,1.4118\H,2,1.10359,1,110.67\C,1,1.43139,2,112.903,3,-55.3459,0\H,4,1.1035,1,108.547,2,55.552,0\O,4,1.3802,1,109.206,2,177.711,0\C,6,1.45602,4,116.325,1,-72.7127,0\H,7,1.09471,6,107.767,4,34.8951,0\C,4,1.53058,1,109.111,2,-64.7443,0\H,9,1.0971,4,107.621,1,-61.6141,0\O,9,1.42151,4,112.311,1,176.101,0\H,11,0.964252,9,107.754,4,59.3025,0\C,9,1.52292,4,109.282,1,57.6134,0\H,13,1.09968,9,108.261,4,65.6502,0\O,13,1.42355,9,112.679,4,-172.878,0\H,15,0.964434,13,108.056,9,-55.196,0\C,13,1.52402,9,111.01,4,-53.2564,0\H,17,1.09679,13,109.108,9,-67.6719,0\O,17,1.43224,13,110.283,9,171.534,0\H,19,0.965436,17,108.414,13,55.7899,0\C,7,1.53108,6,109.562,4,-84.9412,0\H,21,1.09567,7,110.019,6,61.2007,0\H,21,1.09745,7,108.301,6,-55.1284,0\C,7,1.53553,6,107.784,4,152.924,0\H,24,1.10055,7,106.069,6,60.1741,0\C,21,1.53708,7,112.543,6,-176.172,0\H,26,1.09938,21,107.888,7,-62.2391,0\C,26,1.53214,21,111.314,7,179.382,0\H,28,1.09403,26,111.245,21,179.492,0\H,28,1.09431,26,111.426,21,59.2707,0\H,28,1.09532,26,110.817,21,-60.6522,0\C,26,1.53517,21,109.552,7,54.7724,0\H,32,1.09561,26,109.86,21,-176.543,0\H,32,1.09853,26,108.891,21,67.1895,0\C,32,1.53349,26,111.889,21,-54.2024,0\H,35,1.09321,32,109.585,26,178.302,0\H,35,1.09588,32,109.006,26,-65.7236,0\C,2,1.54398,1,107.992,3,-115.7,0\O,38,1.19678,2,122.949,1,17.0349,0\O,38,1.34539,2,114.978,1,-165.848,0\H,40,0.97783,38,110.712,2,7.6658,0\C,24,1.55379,7,113.319,6,-56.233,0\H,42,1.0941,24,105.664,7,51.6575,0\C,42,1.53669,24,111.417,7,167.655,0\H,44,1.09373,42,110.245,24,-172,0\H,44,1.0944,42,112.039,24,68.8166,0\H,44,1.09495,42,111.697,24,-52.3214,0\C,42,1.53683,24,114.458,7,-65.9713,0\H,48,1.09202,42,112.585,24,60.2208,0\H,48,1.09398,42,109.699,24,178.903,0\H,48,1.09475,42,111.985,24,-62.4013,0\\\@

 Total job time:  3676.29s(wall), 20947.74s(cpu) 
 Sun Mar  3 09:02:51 2019

        *************************************************************
        *                                                           *
        *  Thank you very much for using Q-Chem.  Have a nice day.  *
        *                                                           *
        *************************************************************


 
User input: 2 of 2 
 
Q-Chem Developer Version!
                  Welcome to Q-Chem
     A Quantum Leap Into The Future Of Chemistry


 Q-Chem 5.1, Q-Chem, Inc., Pleasanton, CA (2018)

 Yihan Shao,  Zhengting Gan,  E. Epifanovsky,  A. T. B. Gilbert,  M. Wormit,  
 J. Kussmann,  A. W. Lange,  A. Behn,  Jia Deng,  Xintian Feng,  D. Ghosh,  
 M. Goldey,  P. R. Horn,  L. D. Jacobson,  I. Kaliman,  T. Kus,  A. Landau,  
 Jie Liu,  E. I. Proynov,  R. M. Richard,  R. P. Steele,  E. J. Sundstrom,  
 H. L. Woodcock III,  P. M. Zimmerman,  D. Zuev,  B. Albrecht,  E. Alguire,  
 S. A. Baeppler,  D. Barton,  Z. Benda,  Y. A. Bernard,  E. J. Berquist,  
 K. B. Bravaya,  H. Burton,  D. Casanova,  Chun-Min Chang,  Yunqing Chen,  
 A. Chien,  K. D. Closser,  M. P. Coons,  S. Coriani,  S. Dasgupta,  
 A. L. Dempwolff,  M. Diedenhofen,  Hainam Do,  R. G. Edgar,  Po-Tung Fang,  
 S. Faraji,  S. Fatehi,  Qingguo Feng,  K. D. Fenk,  J. Fosso-Tande,  
 Qinghui Ge,  A. Ghysels,  G. Gidofalvi,  J. Gomes,  J. Gonthier,  A. Gunina,  
 D. Hait,  M. W. D. Hanson-Heine,  P. H. P. Harbach,  A. W. Hauser,  
 J. E. Herr,  E. G. Hohenstein,  Z. C. Holden,  Kerwin Hui,  B. C. Huynh,  
 T.-C. Jagau,  Hyunjun Ji,  B. Kaduk,  K. Khistyaev,  Jaehoon Kim,  
 P. Klunzinger,  K. Koh,  D. Kosenkov,  L. Koulias,  T. Kowalczyk,  
 C. M. Krauter,  A. Kunitsa,  Ka Un Lao,  A. Laurent,  K. V. Lawler,  
 Joonho Lee,  D. Lefrancois,  S. Lehtola,  D. S. Levine,  Yi-Pei Li,  
 You-Sheng Lin,  Fenglai Liu,  E. Livshits,  A. Luenser,  P. Manohar,  
 E. Mansoor,  S. F. Manzer,  Shan-Ping Mao,  Yuezhi Mao,  N. Mardirossian,  
 A. V. Marenich,  T. Markovich,  L. A. Martinez-Martinez,  S. A. Maurer,  
 N. J. Mayhall,  S. C. McKenzie,  J.-M. Mewes,  A. F. Morrison,  
 J. W. Mullinax,  K. Nanda,  T. S. Nguyen-Beck,  R. Olivares-Amaya,  
 J. A. Parkhill,  T. M. Perrine,  F. Plasser,  P. Pokhilko,  S. Prager,  
 A. Prociuk,  E. Ramos,  D. R. Rehn,  F. Rob,  M. Schneider,  N. Sergueev,  
 S. M. Sharada,  S. Sharma,  D. W. Small,  T. Stauch,  T. Stein,  
 Yu-Chuan Su,  A. J. W. Thom,  A. Tkatchenko,  T. Tsuchimochi,  N. M. Tubman,  
 L. Vogt,  M. L. Vidal,  O. Vydrov,  M. A. Watson,  J. Wenzel,  
 M. de Wergifosse,  T. A. Wesolowski,  A. White,  J. Witte,  A. Yamada,  
 Jun Yang,  K. Yao,  S. Yeganeh,  S. R. Yost,  Zhi-Qiang You,  A. Zech,  
 Igor Ying Zhang,  Xing Zhang,  Yan Zhao,  Ying Zhu,  B. R. Brooks,  
 G. K. L. Chan,  C. J. Cramer,  M. S. Gordon,  W. J. Hehre,  A. Klamt,  
 M. W. Schmidt,  C. D. Sherrill,  D. G. Truhlar,  A. Aspuru-Guzik,  R. Baer,  
 A. T. Bell,  N. A. Besley,  Jeng-Da Chai,  A. E. DePrince, III,  
 R. A. DiStasio Jr.,  A. Dreuw,  B. D. Dunietz,  T. R. Furlani,  
 Chao-Ping Hsu,  Yousung Jung,  Jing Kong,  D. S. Lambrecht,  WanZhen Liang,  
 C. Ochsenfeld,  V. A. Rassolov,  L. V. Slipchenko,  J. E. Subotnik,  
 T. Van Voorhis,  J. M. Herbert,  A. I. Krylov,  P. M. W. Gill,  M. Head-Gordon

 Contributors to earlier versions of Q-Chem not listed above: 
 R. D. Adamson,  B. Austin,  J. Baker,  G. J. O. Beran,  K. Brandhorst,  
 S. T. Brown,  E. F. C. Byrd,  A. K. Chakraborty,  C.-L. Cheng,  
 Siu Hung Chien,  D. M. Chipman,  D. L. Crittenden,  H. Dachsel,  
 R. J. Doerksen,  A. D. Dutoi,  L. Fusti-Molnar,  W. A. Goddard III,  
 A. Golubeva-Zadorozhnaya,  S. R. Gwaltney,  G. Hawkins,  A. Heyden,  
 S. Hirata,  G. Kedziora,  F. J. Keil,  C. Kelley,  Jihan Kim,  R. A. King,  
 R. Z. Khaliullin,  P. P. Korambath,  W. Kurlancheek,  A. M. Lee,  M. S. Lee,  
 S. V. Levchenko,  Ching Yeh Lin,  D. Liotard,  R. C. Lochan,  I. Lotan,  
 P. E. Maslen,  N. Nair,  D. P. O'Neill,  D. Neuhauser,  E. Neuscamman,  
 C. M. Oana,  R. Olson,  B. Peters,  R. Peverati,  P. A. Pieniazek,  
 Y. M. Rhee,  J. Ritchie,  M. A. Rohrdanz,  E. Rosta,  N. J. Russ,  
 H. F. Schaefer III,  N. E. Schultz,  N. Shenvi,  A. C. Simmonett,  A. Sodt,  
 D. Stuck,  K. S. Thanthiriwatte,  V. Vanovschi,  Tao Wang,  A. Warshel,  
 C. F. Williams,  Q. Wu,  X. Xu,  W. Zhang

 Please cite Q-Chem as follows:
 Y. Shao et al., Mol. Phys. 113, 184-215 (2015)
 DOI: 10.1080/00268976.2014.952696

 Q-Chem 5.1.2 for Intel X86 EM64T Linux

 Parts of Q-Chem use Armadillo 8.300.2 (Tropical Shenanigans).
 http://arma.sourceforge.net/

 Q-Chem begins on Sun Mar  3 09:02:51 2019  

Host: 
0

     Scratch files written to /scratch/taweetham/qchem18413//
The previous job contains 0 fragments, simply inherited here
Input Ideriv = 2
Curr. Ideriv = -1
Max.  Ideriv = 2

Checking the input file for inconsistencies... 	...done.

--------------------------------------------------------------
User input:
--------------------------------------------------------------

$molecule
read
$end

$rem
   mem_total = 64000
   BASIS  =  6-311++G**
   JOB_TYPE  =  Frequency
   METHOD  =  B3LYP
$end
--------------------------------------------------------------
 ----------------------------------------------------------------
             Standard Nuclear Orientation (Angstroms)
    I     Atom           X                Y                Z
 ----------------------------------------------------------------
    1      C       2.7344160457    -0.4670239697    -0.7680349696
    2      H       3.0478915787     0.2491541934    -1.5426554999
    3      C       1.6925537830     0.2645328099     0.0905768031
    4      H       1.3033890127    -0.4186920833     0.8522483494
    5      O       0.5852609957     0.6396037064    -0.7772988413
    6      C       2.2719301324     1.5174771115     0.7528973775
    7      H       2.5452546251     2.2293901592    -0.0363177124
    8      H       1.5066065279     2.0052009640     1.3668210773
    9      C       3.5079391912     1.2110003277     1.6136979954
   10      H       3.1966225280     0.5352940996     2.4231027190
   11      C       4.0731919223     2.4849673669     2.2500510205
   12      H       3.3307670770     2.9779111850     2.8851361883
   13      H       4.9474757573     2.2643470227     2.8696123446
   14      H       4.3813095032     3.2008320108     1.4804298019
   15      C       4.5544443970     0.4740524816     0.7660627923
   16      H       5.4118921437     0.1986546647     1.3900056124
   17      H       4.9358617221     1.1594145774    -0.0030662579
   18      C       3.9713346889    -0.7775172933     0.0988643894
   19      H       4.7376552891    -1.2549549895    -0.5175134552
   20      H       3.7036958493    -1.5037009882     0.8747309413
   21      C       2.1577604444    -1.7002010569    -1.5170351317
   22      H       1.2680563402    -1.3381759003    -2.0408924745
   23      C       3.1343103844    -2.2144126952    -2.5863145274
   24      H       2.6564518547    -2.9873898074    -3.1949280334
   25      H       3.4563249872    -1.4130211204    -3.2593661146
   26      H       4.0300119850    -2.6610710642    -2.1436737287
   27      C       1.7075334876    -2.8483572623    -0.6000328999
   28      H       0.9205960802    -2.5465571134     0.0943427594
   29      H       2.5405131608    -3.2627294110    -0.0230435778
   30      H       1.2988049926    -3.6639240765    -1.2038406389
   31      C      -0.6494818845     0.7667413531    -0.1738206706
   32      H      -0.5944146263     1.3659164720     0.7512068990
   33      O      -1.1489655512    -0.5337203360     0.1551175340
   34      C      -2.3907492434    -0.4919616884     0.8254985680
   35      H      -2.3250991592     0.1395663645     1.7281441206
   36      C      -1.5950505064     1.4269504942    -1.1801566926
   37      H      -1.6051715749     0.8049577886    -2.0838413375
   38      O      -1.2101847071     2.7603378231    -1.4878072424
   39      H      -0.3187064427     2.7319503689    -1.8541984593
   40      C      -2.9949628880     1.4957477944    -0.5845168466
   41      H      -2.9683887521     2.1740855269     0.2806146496
   42      O      -3.9676264987     1.9495961365    -1.5196322452
   43      H      -3.6739281080     2.7997895318    -1.8675470815
   44      C      -3.4535202046     0.1231394745    -0.1066935144
   45      H      -3.5956401409    -0.5305834678    -0.9758346162
   46      O      -4.6801777718     0.2360244401     0.6239812367
   47      H      -5.3302095401     0.6766708124     0.0624155934
   48      C      -2.7119449286    -1.9176272409     1.3236659062
   49      O      -1.8856335261    -2.7792349862     1.4080413911
   50      O      -3.9843001486    -2.1088387083     1.7169037521
   51      H      -4.5328339358    -1.3275283661     1.5052056537
 ----------------------------------------------------------------
 Molecular Point Group                 C1    NOp =  1
 Largest Abelian Subgroup              C1    NOp =  1
 Nuclear Repulsion Energy =  2216.3216863269 hartrees
 There are       90 alpha and       90 beta electrons
 Requested basis set is 6-311++G(d,p)
 There are 278 shells and 702 basis functions

 Total QAlloc Memory Limit  64000 MB
 Mega-Array Size       188 MB
 MEM_STATIC part       192 MB
 A cutoff of  1.0D-11 yielded  28274 shell pairs
 There are    175868 function pairs (    186017 Cartesian)

 -------------------------------------------------------
 OpenMP Integral Computing Module                       
 Release: version 1.0, May 2013, Q-Chem Inc. Pittsburgh 
 -------------------------------------------------------
 Integral Job Info:
 Integral job number is                      11
 Integral operator is                         1
 short-range coefficients                     0
 long-range coefficients              100000000
 Omega coefficients                           0
 if combine SR and LR in K                    0
 Integral screening is                        0
 Integral computing path is                   2
 max size of driver memory is            800000
 size of driver memory is                593474
 size of scratch memory is              2361544
 max col of scratch BK array               1296
 max len of scratch array in speh3          155
 max len of scratch index in speh4           18
 max int batch size is                      520
 min int batch size is                       52
 fixed nKL is                                52
 max L of basis functions is                  2
 order of int derivative is                   0
 number of shells is                        278
 number of basis is                         725
 number of cartesian basis is               725
 number of contracted shell pairs         28274
 number of primitive shell pairs          59249
 maxK2 (contraction) of shell pair           36
 max number of K2 of shell pair               1
 max number of CS2 of shell pair           5591
 max number of PS2 of shell pair           9006
 mem total for path MDJ                  774300
 -------------------------------------------------------
 Smallest overlap matrix eigenvalue = 9.03E-07

 Q-Chem warning in module stvman/mkSTV.C, line 306:

 Overlap eigenvalue is smaller than square root of threshold
 Use THRESH >= 12 to get rid of this warning

 Linear dependence detected in AO basis
 Tighter screening thresholds may be required for diffuse basis sets
 Use S2THRESH > 14 and THRESH = 14 in case of SCF convergence issues
 Number of orthogonalized atomic orbitals = 701
 Maximum deviation from orthogonality = 4.620E-10
 Guess from superposition of atomic densities
 Warning:  Energy on first SCF cycle will be non-variational
 SAD guess density has 180.000000 electrons

 -----------------------------------------------------------------------
  General SCF calculation program by
  Eric Jon Sundstrom, Paul Horn, Yuezhi Mao, Dmitri Zuev, Alec White,
  David Stuck, Shaama M.S., Shane Yost, Joonho Lee, David Small,
  Daniel Levine, Susi Lehtola, Hugh Burton, Evgeny Epifanovsky
 -----------------------------------------------------------------------
 Exchange:     0.2000 Hartree-Fock + 0.0800 Slater + 0.7200 B88
 Correlation:  0.1900 VWN1RPA + 0.8100 LYP
 Using SG-1 standard quadrature grid
 using 6 threads for integral computing
 -------------------------------------------------------
 OpenMP Integral computing Module                
 Release: version 2.0, May 2017, Q-Chem Inc. Pleasanton 
 -------------------------------------------------------
 -------------------------------------------------------
 OpenMP BLAS3 based DFT computing Module                
 Release: version 1.0, May 2013, Q-Chem Inc. Pittsburgh 
 -------------------------------------------------------
 A restricted SCF calculation will be
 performed using DIIS
 SCF converges when DIIS error is below 1.0e-08
 ---------------------------------------
  Cycle       Energy         DIIS error
 ---------------------------------------
    1   -1158.0750752796      2.35e-02  
    2   -1152.9663240309      3.13e-03  
    3   -1152.3833366299      4.71e-03  
    4   -1153.4414407527      9.84e-04  
    5   -1153.4835561725      3.05e-04  
    6   -1153.4870144096      1.19e-04  
    7   -1153.4876703100      2.73e-05  
    8   -1153.4877053643      7.48e-06  
    9   -1153.4877079898      1.85e-06  
   10   -1153.4877081326      7.46e-07  
   11   -1153.4877081558      2.10e-07  
   12   -1153.4877081580      5.75e-08  
   13   -1153.4877081580      1.89e-08  
   14   -1153.4877081581      6.72e-09  Convergence criterion met
 ---------------------------------------
 SCF time:   CPU 2393.87s  wall 421.00s 
 SCF   energy in the final basis set =    -1153.4877081581
 Total energy in the final basis set =    -1153.4877081581

 --------------------------------------------------------------

                    Orbital Energies (a.u.)
 --------------------------------------------------------------

 Alpha MOs
 -- Occupied --
-19.173 -19.166 -19.158 -19.156 -19.155 -19.152 -19.114 -10.312
-10.296 -10.268 -10.265 -10.256 -10.250 -10.230 -10.182 -10.175
-10.175 -10.169 -10.168 -10.166 -10.165 -10.153 -10.143  -1.115
 -1.101  -1.080  -1.064  -1.049  -1.042  -1.027  -0.852  -0.819
 -0.804  -0.794  -0.750  -0.748  -0.695  -0.684  -0.676  -0.669
 -0.632  -0.621  -0.617  -0.610  -0.580  -0.576  -0.567  -0.554
 -0.546  -0.532  -0.527  -0.517  -0.490  -0.488  -0.475  -0.468
 -0.457  -0.455  -0.455  -0.446  -0.443  -0.431  -0.425  -0.416
 -0.414  -0.405  -0.402  -0.401  -0.393  -0.389  -0.382  -0.379
 -0.372  -0.368  -0.361  -0.350  -0.348  -0.345  -0.334  -0.329
 -0.328  -0.326  -0.321  -0.316  -0.314  -0.313  -0.303  -0.291
 -0.285  -0.283
 -- Virtual --
 -0.023  -0.018  -0.013  -0.006  -0.004   0.004   0.005   0.007
  0.017   0.023   0.025   0.027   0.029   0.034   0.041   0.043
  0.047   0.047   0.053   0.055   0.056   0.061   0.066   0.067
  0.071   0.075   0.078   0.079   0.083   0.086   0.089   0.093
  0.098   0.100   0.101   0.103   0.104   0.106   0.108   0.110
  0.113   0.117   0.121   0.122   0.125   0.126   0.129   0.130
  0.131   0.132   0.134   0.137   0.139   0.141   0.142   0.144
  0.146   0.148   0.149   0.152   0.154   0.155   0.158   0.162
  0.164   0.165   0.167   0.168   0.172   0.176   0.177   0.179
  0.182   0.184   0.184   0.185   0.187   0.191   0.195   0.199
  0.200   0.202   0.204   0.206   0.208   0.210   0.214   0.217
  0.220   0.221   0.222   0.227   0.227   0.228   0.232   0.236
  0.238   0.238   0.243   0.247   0.249   0.252   0.254   0.256
  0.258   0.264   0.264   0.270   0.272   0.275   0.277   0.282
  0.283   0.283   0.287   0.289   0.295   0.300   0.301   0.307
  0.309   0.310   0.313   0.314   0.317   0.320   0.323   0.324
  0.326   0.328   0.330   0.333   0.334   0.336   0.342   0.345
  0.346   0.349   0.353   0.356   0.363   0.364   0.366   0.371
  0.373   0.374   0.376   0.381   0.387   0.389   0.393   0.400
  0.402   0.404   0.409   0.411   0.414   0.422   0.423   0.427
  0.435   0.445   0.450   0.456   0.457   0.460   0.473   0.474
  0.481   0.490   0.492   0.501   0.507   0.508   0.515   0.519
  0.529   0.535   0.537   0.551   0.554   0.563   0.568   0.570
  0.578   0.582   0.589   0.594   0.595   0.600   0.604   0.612
  0.614   0.626   0.630   0.636   0.643   0.644   0.651   0.655
  0.662   0.664   0.673   0.673   0.677   0.682   0.689   0.690
  0.695   0.702   0.708   0.712   0.718   0.722   0.726   0.732
  0.739   0.743   0.750   0.757   0.761   0.768   0.769   0.772
  0.776   0.779   0.783   0.790   0.794   0.795   0.798   0.803
  0.807   0.810   0.815   0.820   0.830   0.841   0.848   0.852
  0.857   0.861   0.882   0.889   0.907   0.922   0.934   0.946
  0.952   0.966   0.982   0.986   0.989   1.012   1.025   1.030
  1.042   1.048   1.067   1.076   1.083   1.093   1.101   1.105
  1.115   1.125   1.132   1.139   1.147   1.154   1.163   1.165
  1.176   1.180   1.180   1.188   1.196   1.201   1.207   1.216
  1.233   1.234   1.244   1.249   1.257   1.265   1.270   1.271
  1.288   1.299   1.306   1.312   1.330   1.346   1.350   1.359
  1.364   1.379   1.391   1.408   1.424   1.433   1.443   1.447
  1.454   1.463   1.476   1.480   1.483   1.491   1.494   1.508
  1.512   1.518   1.525   1.541   1.545   1.549   1.558   1.561
  1.571   1.575   1.577   1.582   1.586   1.593   1.594   1.600
  1.606   1.612   1.614   1.617   1.624   1.626   1.631   1.638
  1.644   1.647   1.650   1.656   1.657   1.664   1.670   1.679
  1.689   1.691   1.700   1.703   1.708   1.710   1.715   1.728
  1.731   1.740   1.749   1.762   1.770   1.777   1.783   1.785
  1.796   1.797   1.805   1.813   1.820   1.826   1.830   1.844
  1.850   1.857   1.866   1.872   1.875   1.886   1.897   1.907
  1.915   1.922   1.928   1.939   1.957   1.968   1.980   1.986
  2.007   2.014   2.024   2.051   2.054   2.065   2.065   2.070
  2.080   2.088   2.090   2.098   2.113   2.129   2.135   2.140
  2.141   2.156   2.173   2.176   2.182   2.191   2.198   2.198
  2.212   2.224   2.240   2.242   2.258   2.262   2.282   2.287
  2.303   2.307   2.323   2.338   2.362   2.372   2.379   2.391
  2.399   2.407   2.430   2.439   2.443   2.483   2.485   2.501
  2.506   2.528   2.537   2.539   2.541   2.550   2.558   2.566
  2.571   2.577   2.586   2.593   2.608   2.614   2.619   2.622
  2.636   2.645   2.649   2.664   2.667   2.679   2.683   2.693
  2.695   2.712   2.727   2.742   2.756   2.771   2.774   2.783
  2.799   2.800   2.808   2.815   2.823   2.830   2.849   2.862
  2.867   2.874   2.886   2.892   2.903   2.915   2.922   2.932
  2.937   2.947   2.961   2.968   2.972   2.975   2.985   3.005
  3.015   3.021   3.040   3.048   3.057   3.063   3.069   3.082
  3.095   3.099   3.103   3.111   3.123   3.132   3.139   3.147
  3.178   3.189   3.194   3.200   3.208   3.222   3.231   3.255
  3.267   3.282   3.299   3.302   3.310   3.314   3.336   3.367
  3.378   3.409   3.437   3.445   3.470   3.500   3.526   3.539
  3.552   3.588   3.685   3.777   3.788   3.797   3.813   3.824
  3.844   3.851   3.852   3.861   3.870   3.877   3.893   3.899
  3.903   3.931   3.958   3.964   3.983   4.015   4.035   4.042
  4.073   4.118   4.132   4.167   4.168   4.194   4.223   4.269
  4.278   4.302   4.317   4.319   4.338   4.367   4.410   5.003
  5.070   5.077   5.106   5.111   5.174   5.196   5.216   5.381
  5.392   5.407   5.435   5.441   5.463   5.583   5.607   5.636
  5.690   5.731   5.833   5.929  23.743  23.768  23.798  23.813
 23.830  23.840  23.860  23.865  23.887  23.892  23.937  23.958
 23.972  23.987  23.997  24.030  49.869  49.900  49.941  49.955
 49.971  49.999  50.038
 --------------------------------------------------------------

          Ground-State Mulliken Net Atomic Charges

     Atom                 Charge (a.u.)
  ----------------------------------------
      1 C                     0.256576
      2 H                     0.210595
      3 C                    -0.397391
      4 H                     0.252736
      5 O                     0.140429
      6 C                    -1.087033
      7 H                     0.194229
      8 H                     0.100337
      9 C                     0.622237
     10 H                     0.174840
     11 C                    -0.703090
     12 H                     0.134252
     13 H                     0.150539
     14 H                     0.140721
     15 C                    -0.646878
     16 H                     0.172014
     17 H                     0.145239
     18 C                    -0.380835
     19 H                     0.168258
     20 H                     0.153010
     21 C                     0.501803
     22 H                     0.191793
     23 C                    -0.634104
     24 H                     0.153095
     25 H                     0.126889
     26 H                     0.140260
     27 C                    -0.742553
     28 H                     0.188157
     29 H                     0.138478
     30 H                     0.149353
     31 C                    -0.253728
     32 H                     0.258894
     33 O                     0.057168
     34 C                    -0.116843
     35 H                     0.248683
     36 C                    -0.511402
     37 H                     0.248205
     38 O                    -0.182936
     39 H                     0.276877
     40 C                    -0.428349
     41 H                     0.263333
     42 O                    -0.201961
     43 H                     0.269780
     44 C                    -0.170797
     45 H                     0.289135
     46 O                    -0.222758
     47 H                     0.285411
     48 C                    -0.032918
     49 O                    -0.253720
     50 O                    -0.129909
     51 H                     0.293879
  ----------------------------------------
  Sum of atomic charges =     0.000000

 -----------------------------------------------------------------
                    Cartesian Multipole Moments
 -----------------------------------------------------------------
    Charge (ESU x 10^10)
                 0.0000
    Dipole Moment (Debye)
         X       0.6433      Y       4.9612      Z      -1.1117
       Tot       5.1248
    Quadrupole Moments (Debye-Ang)
        XX    -132.8698     XY      -9.1644     YY    -156.5201
        XZ       5.4749     YZ       6.1930     ZZ    -143.0868
    Octopole Moments (Debye-Ang^2)
       XXX     -99.8742    XXY      32.2057    XYY       5.4499
       YYY      52.8491    XXZ      -9.0754    XYZ     -23.3158
       YYZ     -34.3591    XZZ      -9.1495    YZZ      20.7836
       ZZZ      -6.9077
    Hexadecapole Moments (Debye-Ang^3)
      XXXX   -7397.3494   XXXY    -121.2249   XXYY   -1798.0947
      XYYY    -131.7707   YYYY   -2759.9180   XXXZ      59.5759
      XXYZ      12.4864   XYYZ      70.4976   YYYZ     -15.4575
      XXZZ   -1617.1214   XYZZ     -29.6017   YYZZ    -715.9075
      XZZZ      12.9294   YZZZ     -63.6204   ZZZZ   -1594.8110
 -----------------------------------------------------------------
 Calculating MO derivatives via CPSCF
 D1JvT checksum  = 32850936 357368.2926519397
 D1KAT checksum  = 92596824 24969.5867016204
   1         3         153      0.249322    0.017904
   2         3         153      0.030558    0.002047
   3         3         153      0.001899    0.000154
   4       124          32      0.000066    0.000010
   5       156           0      0.000000    0.000000    Roots Converged
 Time for AOints: 16021.3 s (CPU) 2733.2 s (wall)
 ------------------------------------------------------------------------------
                     AOints        : Timing summary (seconds)
 ------------------------------------------------------------------------------
     job step          cpu (% of tot)      sys (% of tot)     wall (% of tot)
 ------------------------------------------------------------------------------
  cpscf_lag         0.3329E+05 (23.3)   0.5550E-03 (10.7)   0.5636E+04 (23.1)
  iterzp            0.9339E+05 (65.4)   0.4317E-02 (83.4)   0.1600E+05 (65.5)
  make_fx           0.0000E+00 ( 0.0)   0.0000E+00 ( 0.0)   0.0000E+00 ( 0.0)
  AOints            0.1602E+05 (11.2)   0.1890E-03 ( 3.7)   0.2733E+04 (11.2)
 ------------------------------------------------------------------------------
   Grand Totals     0.1428E+06          0.5177E-02          0.2443E+05
 ------------------------------------------------------------------------------
 Calculating analytic Hessian of the SCF energy
 Polarizability Matrix (a.u.)
            1           2           3
    1-241.8718117   1.3532569  -0.8962325
    2   1.3532569-211.9557543  -2.4945631
    3  -0.8962325  -2.4945631-189.3862871

 Direct stationary perturbation theory relativistic correction:

 rels  =       0.350277137573
 relv  =      -2.034248814907
 rel2e =       1.099026366050
 E_rel =      -0.584945311284

 Hessian of the SCF Energy
            1           2           3           4           5           6
    1   0.4648284   0.0210575  -0.0223649  -0.0675488  -0.0438225   0.0488306
    2   0.0210575   0.4942678  -0.0556324  -0.0432280  -0.1460794   0.1099138
    3  -0.0223649  -0.0556324   0.5240085   0.0484581   0.1096317  -0.1684699
    4  -0.0675488  -0.0432280   0.0484581   0.0781134   0.0477632  -0.0529759
    5  -0.0438225  -0.1460794   0.1096317   0.0477632   0.1645621  -0.1167364
    6   0.0488306   0.1099138  -0.1684699  -0.0529759  -0.1167364   0.1901119
    7  -0.1080533   0.0165664   0.0490452  -0.0102450   0.0054867   0.0077507
    8   0.0191562  -0.0944201  -0.0267539  -0.0142782   0.0079170   0.0128509
    9   0.0360207  -0.0190957  -0.1152224   0.0204173  -0.0111375  -0.0179197
   10  -0.0080060  -0.0133962   0.0154165  -0.0027087   0.0022426   0.0023768
   11   0.0052425   0.0106513  -0.0100151   0.0025589  -0.0009483  -0.0023609
   12   0.0085040   0.0111449  -0.0126419   0.0023255  -0.0016334  -0.0012296
   13  -0.0343311   0.0143903  -0.0233499   0.0019756  -0.0011829  -0.0009660
   14   0.0148679  -0.0045004   0.0109058  -0.0003349   0.0005675  -0.0005962
   15   0.0090019  -0.0010629   0.0123072  -0.0005698  -0.0000217   0.0015111
   16   0.0125870   0.0183772   0.0086538   0.0005580   0.0000854   0.0001775
   17  -0.0020629  -0.0171838  -0.0101096  -0.0012492   0.0009365   0.0011924
   18  -0.0037123  -0.0207269  -0.0100912  -0.0008730  -0.0004211   0.0002350
   19   0.0000168   0.0011344   0.0004095   0.0003954   0.0001228  -0.0004478
   20  -0.0008631   0.0011345   0.0019738   0.0006229   0.0003541  -0.0009385
   21  -0.0002133  -0.0000220   0.0009689  -0.0001816  -0.0001292  -0.0001269
   22  -0.0009312  -0.0020702  -0.0013500  -0.0000053   0.0000018  -0.0001084
   23  -0.0044731  -0.0034993  -0.0010995   0.0000689   0.0001695  -0.0002440
   24  -0.0022534  -0.0026445  -0.0004512  -0.0004125   0.0001548   0.0004698
   25   0.0016454  -0.0003362   0.0004055  -0.0001114   0.0002147  -0.0001715
   26   0.0008351   0.0017940   0.0013236   0.0000917   0.0000349  -0.0003161
   27   0.0013470   0.0009251   0.0003971  -0.0000971  -0.0001648  -0.0001097
   28  -0.0000905   0.0001010  -0.0000738  -0.0001660  -0.0000140   0.0000284
   29   0.0000038   0.0000564  -0.0001537   0.0000128  -0.0001318   0.0000292
   30  -0.0000972  -0.0002939  -0.0001250   0.0000219   0.0000043   0.0003071
   31  -0.0007093   0.0002413  -0.0001595   0.0000711  -0.0000412  -0.0000038
   32   0.0004193  -0.0000792   0.0000219  -0.0000544   0.0000163   0.0000165
   33   0.0001382  -0.0001272   0.0003187   0.0000129   0.0000324  -0.0000753
   34   0.0001578   0.0000791   0.0000754  -0.0000012   0.0000013  -0.0000143
   35   0.0002720  -0.0000163   0.0001838  -0.0000116   0.0000187  -0.0000176
   36   0.0002931   0.0001201   0.0001419  -0.0000048   0.0000131  -0.0000033
   37  -0.0001476   0.0000310   0.0000519   0.0000165  -0.0000069   0.0000010
   38  -0.0000744   0.0001456   0.0001033   0.0000139  -0.0000041  -0.0000281
   39  -0.0000946   0.0002521   0.0000554   0.0000095  -0.0000032  -0.0000070
   40   0.0000554  -0.0000267   0.0000536   0.0000090   0.0000006  -0.0000302
   41  -0.0000175  -0.0000029   0.0000862  -0.0000050   0.0000044  -0.0000666
   42   0.0000209   0.0000512  -0.0000058  -0.0000014  -0.0000033   0.0000018
   43  -0.0134998  -0.0228488  -0.0136557   0.0015338  -0.0007753   0.0011323
   44  -0.0025963   0.0072982  -0.0005082   0.0006728   0.0004693   0.0006414
   45  -0.0115258  -0.0165989  -0.0113970   0.0003473  -0.0010160   0.0001883
   46   0.0005890  -0.0028101  -0.0002681   0.0000880   0.0001150  -0.0000758
   47  -0.0010452  -0.0050774  -0.0013749   0.0001680   0.0001328  -0.0001769
   48  -0.0002547  -0.0035370  -0.0004186   0.0004436  -0.0002129   0.0004634
   49   0.0004570  -0.0004033   0.0015653  -0.0001646   0.0003282  -0.0004513
   50   0.0011419   0.0006626   0.0016107  -0.0006270   0.0006626  -0.0012745
   51   0.0002990  -0.0003352   0.0010660   0.0003854   0.0000986   0.0001696
   52  -0.1293385   0.0200407  -0.0360587   0.0057998  -0.0013410   0.0036063
   53   0.0185567  -0.0858987   0.0123841   0.0175872  -0.0061846   0.0120485
   54  -0.0345700   0.0152967  -0.1065020  -0.0213941   0.0067648  -0.0147637
   55  -0.0206546   0.0111887   0.0151395   0.0009498   0.0002237  -0.0002339
   56   0.0062007  -0.0041653  -0.0037336   0.0000295  -0.0002256  -0.0002298
   57  -0.0140660   0.0091667   0.0117542   0.0006009  -0.0000979   0.0007290
   58   0.0061811   0.0174162  -0.0194659  -0.0040531   0.0013289  -0.0032318
   59  -0.0007635  -0.0053625   0.0060337   0.0011253   0.0002931   0.0004842
   60   0.0036380   0.0116970  -0.0146934  -0.0036774   0.0006389  -0.0010658
   61  -0.0916364  -0.0230605  -0.0129296  -0.0045320  -0.0086735  -0.0038544
   62  -0.0227878  -0.1202753  -0.0193358  -0.0107194  -0.0210301  -0.0105717
   63  -0.0142498  -0.0258753  -0.0902885   0.0087529   0.0179484   0.0085099
   64  -0.0115954   0.0020618  -0.0087044  -0.0000708  -0.0001253   0.0003186
   65  -0.0225883   0.0070348  -0.0141104   0.0001256   0.0009701   0.0006647
   66  -0.0145836   0.0039845  -0.0099297   0.0003045  -0.0001177   0.0006651
   67   0.0100872  -0.0017521  -0.0070629   0.0003769  -0.0003185  -0.0004719
   68   0.0156611  -0.0129336  -0.0200632   0.0011447  -0.0000015  -0.0011247
   69   0.0105300  -0.0118931  -0.0166667   0.0003467   0.0016643   0.0009705
   70  -0.0029273   0.0007519   0.0031027  -0.0001571   0.0000291  -0.0000879
   71   0.0025976  -0.0002111  -0.0014856   0.0001786   0.0005834   0.0000376
   72   0.0039166   0.0000580  -0.0024261  -0.0000317  -0.0001558   0.0002506
   73   0.0004959  -0.0010593  -0.0006867   0.0002674   0.0007001  -0.0000313
   74   0.0003241   0.0008145  -0.0008414   0.0001852   0.0000846  -0.0001100
   75   0.0002061   0.0020812   0.0002072  -0.0002286  -0.0012858  -0.0002833
   76  -0.0001182  -0.0009260  -0.0006305   0.0000452   0.0000049   0.0000465
   77   0.0006271   0.0002842   0.0010593   0.0000562  -0.0000087  -0.0000441
   78  -0.0003858   0.0003523   0.0009096  -0.0000745  -0.0001330  -0.0000885
   79  -0.0044582  -0.0107198   0.0063947  -0.0003133  -0.0017601  -0.0008622
   80  -0.0095764  -0.0233492   0.0125917  -0.0011858  -0.0023926  -0.0024295
   81  -0.0034078  -0.0088471   0.0130039  -0.0020611  -0.0046132  -0.0012376
   82  -0.0004258   0.0003502   0.0006445   0.0000664  -0.0000010  -0.0000876
   83   0.0000870   0.0014057  -0.0003957   0.0002361   0.0001484   0.0000993
   84   0.0001128  -0.0002225  -0.0001452  -0.0000292  -0.0000160  -0.0000482
   85   0.0001750  -0.0001456  -0.0007033   0.0000724   0.0002790   0.0000629
   86   0.0012617   0.0009464   0.0004293  -0.0001865   0.0002172  -0.0001319
   87  -0.0000684  -0.0010868   0.0002229   0.0000395   0.0000145  -0.0000144
   88  -0.0001010  -0.0007379   0.0016544  -0.0000958  -0.0005622  -0.0002457
   89  -0.0004963  -0.0019239   0.0045784  -0.0006964  -0.0013695  -0.0006157
   90   0.0014117   0.0028137  -0.0028276   0.0004055   0.0009821   0.0005510
   91  -0.0017380  -0.0002635  -0.0015222  -0.0001811  -0.0003225  -0.0000527
   92   0.0030011  -0.0014892   0.0036455  -0.0003134   0.0000280   0.0001086
   93  -0.0031452   0.0009693  -0.0047241   0.0001923  -0.0002685   0.0001131
   94  -0.0002154   0.0001872  -0.0003168   0.0001575   0.0000201  -0.0001033
   95   0.0000900  -0.0001373   0.0001811  -0.0000568   0.0000374   0.0000544
   96   0.0001346  -0.0001183   0.0002531  -0.0001339   0.0000486   0.0000136
   97   0.0002145  -0.0005272  -0.0001613  -0.0000698   0.0001421   0.0001066
   98  -0.0000958   0.0002783  -0.0009734   0.0002268   0.0000961  -0.0001040
   99   0.0002016  -0.0004099   0.0006435  -0.0002482   0.0000144   0.0001604
  100  -0.0000232   0.0001360   0.0003146   0.0000817  -0.0000127  -0.0001358
  101  -0.0001256  -0.0000383  -0.0001688   0.0000835   0.0000149  -0.0000472
  102  -0.0000669  -0.0000925  -0.0002011  -0.0000616   0.0000313   0.0000697
  103  -0.0000035   0.0000385  -0.0000491   0.0000064  -0.0000093  -0.0000027
  104   0.0000089  -0.0000271   0.0000291  -0.0000041   0.0000095   0.0000039
  105   0.0000030  -0.0000013   0.0000192   0.0000087   0.0000004  -0.0000088
  106  -0.0009843   0.0001861  -0.0016190  -0.0000505  -0.0000756   0.0001096
  107  -0.0001903  -0.0000192  -0.0004136  -0.0001366  -0.0000119   0.0001410
  108   0.0008078  -0.0001705   0.0014805   0.0000012   0.0001130  -0.0000828
  109   0.0000209  -0.0000613   0.0000578  -0.0000410   0.0000036   0.0000079
  110  -0.0000128   0.0000477  -0.0000649   0.0000150  -0.0000173  -0.0000128
  111  -0.0000282  -0.0000426  -0.0000174  -0.0000129   0.0000095  -0.0000008
  112   0.0001280  -0.0000597   0.0000560   0.0000796   0.0000322  -0.0000504
  113   0.0000682  -0.0000399   0.0003169   0.0000847   0.0000529  -0.0001257
  114   0.0001029   0.0000473  -0.0001938  -0.0000705  -0.0000508   0.0000501
  115   0.0000423   0.0001284  -0.0001065  -0.0001085  -0.0000369   0.0000914
  116  -0.0000505  -0.0000415  -0.0001668   0.0000610   0.0000200   0.0000203
  117  -0.0001022  -0.0000558   0.0002592   0.0000441   0.0000457  -0.0000289
  118   0.0000571   0.0000288   0.0002921  -0.0000102  -0.0000153  -0.0000284
  119   0.0000848  -0.0000622   0.0001613  -0.0000202  -0.0000042   0.0000052
  120  -0.0003732   0.0000297  -0.0005360   0.0000229  -0.0000091   0.0000036
  121   0.0000030  -0.0000060  -0.0000046   0.0000051   0.0000018   0.0000033
  122   0.0000100  -0.0000092  -0.0000006  -0.0000010   0.0000009   0.0000023
  123   0.0000230  -0.0000010   0.0000170  -0.0000027  -0.0000013  -0.0000015
  124  -0.0002723  -0.0000058  -0.0006024   0.0000213  -0.0000020   0.0000385
  125   0.0000606   0.0000071   0.0001500   0.0000259   0.0000208  -0.0000373
  126   0.0000125  -0.0000060  -0.0001099  -0.0000307  -0.0000242   0.0000348
  127   0.0000225   0.0000167   0.0000438  -0.0000211  -0.0000110   0.0000076
  128  -0.0000413   0.0000027  -0.0000865   0.0000019  -0.0000016   0.0000106
  129   0.0000004  -0.0000066   0.0000418   0.0000069   0.0000073  -0.0000074
  130   0.0000670  -0.0000168   0.0001628  -0.0000043   0.0000111  -0.0000175
  131   0.0000545   0.0000069   0.0000923  -0.0000364  -0.0000096   0.0000183
  132  -0.0000602   0.0000730  -0.0000544   0.0000401   0.0000016  -0.0000284
  133   0.0000035  -0.0000140  -0.0000085   0.0000003   0.0000030   0.0000019
  134  -0.0000053  -0.0000006  -0.0000108   0.0000001  -0.0000018  -0.0000022
  135   0.0000092  -0.0000093   0.0000077  -0.0000007   0.0000039   0.0000010
  136  -0.0000409  -0.0000564  -0.0001792  -0.0000139   0.0000066   0.0000419
  137  -0.0000357   0.0000002  -0.0000695   0.0000475   0.0000326  -0.0000292
  138   0.0000568  -0.0000147   0.0000817  -0.0000332  -0.0000149   0.0000142
  139   0.0000164   0.0000003   0.0000388  -0.0000069   0.0000007  -0.0000017
  140   0.0000077   0.0000059   0.0000183  -0.0000093  -0.0000077   0.0000054
  141  -0.0000112   0.0000054  -0.0000016   0.0000066   0.0000013  -0.0000052
  142  -0.0000966   0.0000089  -0.0002339   0.0001882   0.0001823  -0.0001184
  143   0.0000879   0.0001549   0.0004930  -0.0001088  -0.0001909   0.0000045
  144  -0.0000016  -0.0000074  -0.0000912  -0.0000137   0.0000037   0.0000182
  145   0.0000697   0.0000171   0.0001850  -0.0001146  -0.0001256   0.0000649
  146  -0.0000484  -0.0001214  -0.0003371   0.0000743   0.0001519   0.0000025
  147   0.0000252  -0.0000636   0.0000593  -0.0000012   0.0000168   0.0000184
  148   0.0000302  -0.0000203   0.0000296  -0.0000978  -0.0001059   0.0000744
  149  -0.0000324  -0.0000484  -0.0001722   0.0000282   0.0000478   0.0000056
  150   0.0000094   0.0000165   0.0000525   0.0000142   0.0000097  -0.0000177
  151  -0.0000038   0.0000161   0.0000170   0.0000141   0.0000098  -0.0000171
  152   0.0000199   0.0000126   0.0000719  -0.0000271  -0.0000343   0.0000102
  153  -0.0000212   0.0000015  -0.0000460   0.0000134   0.0000127  -0.0000065
            7           8           9          10          11          12
    1  -0.1080533   0.0191562   0.0360207  -0.0080060   0.0052425   0.0085040
    2   0.0165664  -0.0944201  -0.0190957  -0.0133962   0.0106513   0.0111449
    3   0.0490452  -0.0267539  -0.1152224   0.0154165  -0.0100151  -0.0126419
    4  -0.0102450  -0.0142782   0.0204173  -0.0027087   0.0025589   0.0023255
    5   0.0054867   0.0079170  -0.0111375   0.0022426  -0.0009483  -0.0016334
    6   0.0077507   0.0128509  -0.0179197   0.0023768  -0.0023609  -0.0012296
    7   0.4567424   0.0447701  -0.0744475  -0.0871839  -0.0572000   0.0650126
    8   0.0447701   0.5077680  -0.0515601  -0.0626623  -0.1465515   0.1054436
    9  -0.0744475  -0.0515601   0.5209806   0.0750541   0.1066638  -0.1679280
   10  -0.0871839  -0.0626623   0.0750541   0.0994758   0.0597807  -0.0672118
   11  -0.0572000  -0.1465515   0.1066638   0.0597807   0.1627771  -0.1175568
   12   0.0650126   0.1054436  -0.1679280  -0.0672118  -0.1175568   0.1884059
   13  -0.0995148   0.0141564  -0.0448997  -0.0030247   0.0053271  -0.0057748
   14   0.0066000  -0.0635274   0.0224802   0.0216521  -0.0052118   0.0162566
   15  -0.0183780   0.0176745  -0.1324937  -0.0290687   0.0088582  -0.0207613
   16  -0.0844652  -0.0225433  -0.0015421  -0.0026076  -0.0118349  -0.0053020
   17  -0.0317010  -0.1566387  -0.0347927  -0.0073698  -0.0180439  -0.0104710
   18  -0.0042899  -0.0258683  -0.0877080   0.0086315   0.0177272   0.0113461
   19  -0.0051230  -0.0106052   0.0087539  -0.0002231  -0.0019036  -0.0017089
   20  -0.0085987  -0.0227652   0.0215664  -0.0016981  -0.0034405  -0.0030669
   21  -0.0046449  -0.0098197   0.0085006  -0.0012870  -0.0022133  -0.0006869
   22   0.0091495  -0.0060737  -0.0083272   0.0007380   0.0007522   0.0003453
   23   0.0217307  -0.0139626  -0.0166774   0.0002666   0.0007999   0.0006502
   24   0.0099187  -0.0058136  -0.0090136  -0.0006296   0.0001891   0.0006546
   25  -0.0135799  -0.0034252  -0.0109696   0.0005812   0.0006168   0.0006846
   26  -0.0173086   0.0110949  -0.0111532  -0.0002440  -0.0000157   0.0002068
   27  -0.0120412  -0.0001296  -0.0111728   0.0010308   0.0012170   0.0008973
   28   0.0009370   0.0008027  -0.0002633  -0.0001852  -0.0004944   0.0001234
   29  -0.0008292  -0.0001825  -0.0008102   0.0004952   0.0006380   0.0001181
   30   0.0010010   0.0012742  -0.0001494  -0.0005081  -0.0011668   0.0000262
   31  -0.0024881   0.0030325  -0.0009415  -0.0000180  -0.0000196   0.0000723
   32   0.0010930  -0.0015886   0.0007158  -0.0000055   0.0001250  -0.0002050
   33  -0.0011548   0.0023190  -0.0010467  -0.0001635  -0.0004649   0.0001438
   34   0.0000563  -0.0000463   0.0000084   0.0000033   0.0000014  -0.0000027
   35  -0.0000438  -0.0001330   0.0002436  -0.0000037  -0.0000446  -0.0000219
   36  -0.0002711  -0.0000334   0.0001724   0.0000164   0.0000178  -0.0000183
   37   0.0001720   0.0011215  -0.0000740  -0.0000167  -0.0000382   0.0000292
   38  -0.0007229   0.0012234  -0.0004788   0.0000122   0.0000111   0.0000781
   39  -0.0004992   0.0008023   0.0004925  -0.0000250  -0.0001324  -0.0000402
   40   0.0000199  -0.0000271  -0.0002043   0.0000593   0.0001941  -0.0000033
   41   0.0002337   0.0001182  -0.0001590   0.0001330   0.0002576   0.0000500
   42  -0.0000567  -0.0003552   0.0001783  -0.0000390   0.0000155  -0.0001326
   43  -0.0001917  -0.0009156   0.0006574  -0.0002375  -0.0000345  -0.0000028
   44  -0.0010158   0.0012948   0.0007147   0.0000607  -0.0000090  -0.0001475
   45   0.0009642   0.0006990   0.0013478  -0.0001125  -0.0001127   0.0000433
   46   0.0009349   0.0003569   0.0004567  -0.0000717  -0.0000342  -0.0000127
   47   0.0001408  -0.0006836  -0.0005485  -0.0000317   0.0000473   0.0000478
   48   0.0002057  -0.0004691  -0.0003621  -0.0000319   0.0000356   0.0000412
   49  -0.0001929   0.0000299   0.0000298   0.0001645   0.0001198  -0.0000677
   50   0.0001802  -0.0001121  -0.0001690   0.0001396  -0.0000603  -0.0000366
   51  -0.0002457  -0.0002128  -0.0000369  -0.0000664  -0.0000495  -0.0001152
   52  -0.0270906   0.0105741  -0.0116235   0.0011927  -0.0008609  -0.0007866
   53   0.0118720  -0.0043782   0.0092853  -0.0008584   0.0006213   0.0002984
   54   0.0073020   0.0000464   0.0128726   0.0005280  -0.0000441   0.0002599
   55  -0.0009202  -0.0005563  -0.0048225   0.0002476  -0.0002199  -0.0001656
   56  -0.0000112   0.0003321   0.0014746   0.0002084  -0.0000077  -0.0002719
   57  -0.0018855  -0.0002701  -0.0026885  -0.0001894  -0.0000712   0.0002218
   58   0.0015517   0.0005413  -0.0012524  -0.0005641   0.0002007   0.0002225
   59  -0.0007431  -0.0001948   0.0009898   0.0006031  -0.0002401  -0.0003166
   60   0.0011719  -0.0004863  -0.0002963  -0.0006199   0.0000256   0.0006556
   61   0.0142919   0.0179620   0.0095574   0.0003321  -0.0001076   0.0003137
   62   0.0013151  -0.0158624  -0.0091418  -0.0005853   0.0005922   0.0011040
   63  -0.0025864  -0.0183156  -0.0110433  -0.0006304  -0.0001362  -0.0000246
   64  -0.0011219   0.0007021  -0.0001950   0.0000094  -0.0001163  -0.0001018
   65  -0.0003343   0.0011009  -0.0004718   0.0001312  -0.0001066   0.0000383
   66  -0.0021346   0.0007635  -0.0012189   0.0000613  -0.0001751  -0.0001409
   67  -0.0029215  -0.0028459  -0.0021790  -0.0000276   0.0000247  -0.0000357
   68  -0.0032097  -0.0031205  -0.0018498  -0.0000641  -0.0000242  -0.0000981
   69  -0.0026363  -0.0008768  -0.0013254   0.0000688   0.0000693  -0.0000052
   70   0.0007945   0.0009561   0.0005944   0.0000501  -0.0000451  -0.0000179
   71  -0.0010155  -0.0001363  -0.0005886   0.0001153  -0.0000557  -0.0000876
   72  -0.0013317  -0.0009727  -0.0002928  -0.0000225   0.0000273  -0.0000257
   73  -0.0000027   0.0000325  -0.0001635   0.0000754  -0.0000702  -0.0001218
   74   0.0001460   0.0002753   0.0000795   0.0000554  -0.0000034  -0.0000656
   75   0.0001488  -0.0003014   0.0003910  -0.0001724   0.0001467   0.0001901
   76  -0.0001867   0.0000571  -0.0001636  -0.0000075  -0.0000115   0.0000225
   77   0.0002515  -0.0000505  -0.0000580  -0.0000001   0.0000191  -0.0000048
   78   0.0003537   0.0000442   0.0001407  -0.0000227   0.0000182   0.0000144
   79   0.0002345   0.0006249  -0.0013872   0.0002130   0.0000800   0.0005913
   80  -0.0005512   0.0001645   0.0001020   0.0001061  -0.0006633  -0.0000352
   81  -0.0012733  -0.0001697   0.0009371  -0.0000953  -0.0003171  -0.0001515
   82   0.0002132  -0.0003487   0.0010618   0.0002157  -0.0000407  -0.0003775
   83  -0.0002511  -0.0013595  -0.0001068  -0.0003065  -0.0014010  -0.0007735
   84   0.0003482  -0.0001615   0.0001823  -0.0000088  -0.0010391   0.0000621
   85  -0.0001406   0.0000361  -0.0001104  -0.0000693  -0.0000326  -0.0000740
   86   0.0002798  -0.0002234   0.0001765   0.0000672   0.0000148   0.0000018
   87   0.0000483  -0.0000404  -0.0001165   0.0000251   0.0000514   0.0000580
   88  -0.0002009   0.0000365   0.0004309   0.0000815  -0.0000931  -0.0003182
   89  -0.0006899   0.0004864   0.0001806   0.0000186   0.0001176   0.0001186
   90   0.0001823   0.0001309  -0.0007142  -0.0002125   0.0000361   0.0003606
   91  -0.0501184   0.0124604  -0.0018976   0.0033327  -0.0020585   0.0043304
   92   0.0091893  -0.0058082  -0.0089024   0.0024562  -0.0000685   0.0009719
   93  -0.0083844  -0.0044219   0.0210941  -0.0029860   0.0027088  -0.0016383
   94   0.0034687  -0.0002368   0.0030852  -0.0004665   0.0004492  -0.0002651
   95  -0.0011506   0.0001400  -0.0013992  -0.0000020  -0.0004337   0.0000317
   96  -0.0035278   0.0025591  -0.0012897   0.0002736  -0.0003806   0.0005230
   97   0.0056218  -0.0037202   0.0033441  -0.0012632  -0.0006370   0.0001431
   98   0.0040759  -0.0012363   0.0037572  -0.0010498   0.0007189  -0.0011089
   99  -0.0045287   0.0023061  -0.0038375   0.0000011  -0.0010400   0.0011007
  100  -0.0015158  -0.0004857  -0.0002814  -0.0001299   0.0003313  -0.0002486
  101   0.0016188  -0.0009488   0.0014219  -0.0001599   0.0001411  -0.0004539
  102   0.0010596   0.0002810   0.0007761   0.0003285  -0.0000984   0.0003946
  103   0.0002523  -0.0000405   0.0002026   0.0000496   0.0000479   0.0000055
  104  -0.0001965   0.0000867  -0.0002118  -0.0000028  -0.0000348  -0.0000074
  105  -0.0001782  -0.0000809  -0.0001224  -0.0000348  -0.0000197  -0.0000527
  106  -0.0012969   0.0013517   0.0050093   0.0000412   0.0000356  -0.0001324
  107  -0.0004914   0.0008938   0.0007271   0.0002493  -0.0004395   0.0001739
  108   0.0017466  -0.0005120  -0.0033353   0.0000438  -0.0001476   0.0000888
  109  -0.0001506   0.0000760  -0.0000287   0.0000682  -0.0001161   0.0001082
  110  -0.0001580   0.0000409   0.0000994   0.0000090   0.0000732  -0.0000157
  111  -0.0003315   0.0002105   0.0001111   0.0001252  -0.0001028   0.0000665
  112   0.0018223  -0.0001866  -0.0000407  -0.0004074   0.0002459  -0.0003181
  113  -0.0012255   0.0005394  -0.0009682  -0.0000682   0.0001012  -0.0000800
  114   0.0002875  -0.0007587   0.0004916   0.0001214  -0.0000100   0.0000800
  115  -0.0006132  -0.0000121  -0.0000168   0.0001884  -0.0001236   0.0001581
  116   0.0023201   0.0001026   0.0006265  -0.0004263   0.0001243  -0.0003904
  117  -0.0010445   0.0003925  -0.0006508   0.0001411  -0.0001217   0.0001370
  118  -0.0006848   0.0001597  -0.0006479   0.0000722   0.0000164   0.0001141
  119   0.0001143   0.0001583  -0.0003564   0.0001129  -0.0000580   0.0000950
  120  -0.0005507   0.0006750   0.0015988  -0.0000394   0.0000565  -0.0001074
  121   0.0001118  -0.0000797  -0.0000336  -0.0000175   0.0000103  -0.0000232
  122   0.0000658  -0.0000635   0.0000028  -0.0000048  -0.0000106  -0.0000086
  123   0.0000459  -0.0000529  -0.0000339   0.0000086  -0.0000117   0.0000113
  124   0.0012437  -0.0000092   0.0018685  -0.0001215   0.0000448  -0.0001958
  125  -0.0004304  -0.0000581  -0.0004511  -0.0000298   0.0000189  -0.0000053
  126   0.0005080  -0.0001011   0.0002704   0.0000190  -0.0000338   0.0000086
  127  -0.0003444   0.0001145  -0.0002190   0.0000463  -0.0000285   0.0000589
  128   0.0002645  -0.0000103   0.0002836  -0.0000191   0.0000004  -0.0000318
  129  -0.0000961   0.0000110  -0.0000965   0.0000047   0.0000036   0.0000032
  130  -0.0008067   0.0001734  -0.0006468   0.0000605  -0.0000273   0.0001055
  131  -0.0001057   0.0001017  -0.0002507   0.0001040  -0.0000431   0.0000960
  132  -0.0001671  -0.0000858   0.0000856  -0.0001745   0.0000378  -0.0001650
  133   0.0000319  -0.0000273   0.0000104   0.0000009  -0.0000115  -0.0000100
  134  -0.0000086  -0.0000075   0.0000238  -0.0000053   0.0000079  -0.0000005
  135  -0.0000194  -0.0000121  -0.0000339   0.0000102  -0.0000079  -0.0000013
  136   0.0012646  -0.0001610   0.0007312   0.0000503  -0.0000258   0.0000080
  137  -0.0000134  -0.0001911   0.0001970  -0.0000956   0.0000360  -0.0001166
  138  -0.0002609   0.0001428  -0.0003274   0.0000687  -0.0000291   0.0000947
  139  -0.0001784   0.0000527  -0.0001434   0.0000220  -0.0000070   0.0000369
  140  -0.0000129   0.0000331  -0.0000555   0.0000160  -0.0000079   0.0000205
  141  -0.0000299  -0.0000020   0.0000236  -0.0000123   0.0000092  -0.0000164
  142   0.0002377  -0.0010617   0.0010072  -0.0002306  -0.0000096  -0.0003355
  143  -0.0024896   0.0011616  -0.0019385  -0.0000181   0.0001330   0.0002725
  144   0.0007122  -0.0001265   0.0003797   0.0000486  -0.0000376   0.0000311
  145  -0.0003236   0.0006969  -0.0007332   0.0001339   0.0000865   0.0001859
  146   0.0013851  -0.0006136   0.0010314   0.0000424  -0.0000809  -0.0001677
  147  -0.0004804   0.0002064  -0.0004956  -0.0000009  -0.0000287  -0.0000075
  148   0.0007951   0.0003107   0.0000606   0.0001054   0.0000205   0.0001233
  149   0.0010144  -0.0003607   0.0007235   0.0000039  -0.0000202  -0.0000863
  150  -0.0005284   0.0000198  -0.0002520  -0.0000304   0.0000047  -0.0000062
  151  -0.0002926   0.0000030  -0.0001064  -0.0000232   0.0000147  -0.0000103
  152  -0.0002070   0.0001574  -0.0002350   0.0000255  -0.0000021   0.0000470
  153   0.0001887  -0.0000885   0.0001977  -0.0000078   0.0000057  -0.0000238
           13          14          15          16          17          18
    1  -0.0343311   0.0148679   0.0090019   0.0125870  -0.0020629  -0.0037123
    2   0.0143903  -0.0045004  -0.0010629   0.0183772  -0.0171838  -0.0207269
    3  -0.0233499   0.0109058   0.0123072   0.0086538  -0.0101096  -0.0100912
    4   0.0019756  -0.0003349  -0.0005698   0.0005580  -0.0012492  -0.0008730
    5  -0.0011829   0.0005675  -0.0000217   0.0000854   0.0009365  -0.0004211
    6  -0.0009660  -0.0005962   0.0015111   0.0001775   0.0011924   0.0002350
    7  -0.0995148   0.0066000  -0.0183780  -0.0844652  -0.0317010  -0.0042899
    8   0.0141564  -0.0635274   0.0176745  -0.0225433  -0.1566387  -0.0258683
    9  -0.0448997   0.0224802  -0.1324937  -0.0015421  -0.0347927  -0.0877080
   10  -0.0030247   0.0216521  -0.0290687  -0.0026076  -0.0073698   0.0086315
   11   0.0053271  -0.0052118   0.0088582  -0.0118349  -0.0180439   0.0177272
   12  -0.0057748   0.0162566  -0.0207613  -0.0053020  -0.0104710   0.0113461
   13   0.4624106  -0.0586879  -0.0236885  -0.0305226   0.0077916  -0.0242924
   14  -0.0586879   0.1309330  -0.0275898  -0.0182805   0.0098488  -0.0137311
   15  -0.0236885  -0.0275898   0.3022261  -0.0237007   0.0056454  -0.0172638
   16  -0.0305226  -0.0182805  -0.0237007   0.5059417  -0.0242635  -0.0693237
   17   0.0077916   0.0098488   0.0056454  -0.0242635   0.5164777  -0.0200753
   18  -0.0242924  -0.0137311  -0.0172638  -0.0693237  -0.0200753   0.5360692
   19   0.0012384   0.0004918   0.0004603  -0.0626248  -0.0391739   0.0474278
   20   0.0016083   0.0024511  -0.0003104  -0.0403576  -0.1478027   0.1127884
   21   0.0013620  -0.0004227   0.0015856   0.0476254   0.1156631  -0.1779859
   22   0.0013650   0.0008019   0.0012376  -0.1684890   0.0753757   0.1011698
   23  -0.0001896   0.0016479   0.0016350   0.0746524  -0.0950631  -0.0621119
   24  -0.0003195   0.0010802   0.0010203   0.1014638  -0.0614707  -0.1295851
   25   0.0018764  -0.0003592   0.0005580  -0.1325312   0.0192238  -0.0411597
   26  -0.0081622  -0.0036791  -0.0060220   0.0136530  -0.0854952   0.0134598
   27  -0.0007153  -0.0012473  -0.0002070  -0.0404219   0.0157231  -0.1075499
   28  -0.0001235  -0.0002391   0.0004598   0.0062057   0.0172975  -0.0214013
   29   0.0003092   0.0002038  -0.0001730  -0.0007288  -0.0048930   0.0062816
   30  -0.0003592  -0.0005447   0.0004944   0.0040503   0.0117193  -0.0153974
   31  -0.0021458  -0.0009243  -0.0016920  -0.0150998  -0.0253009  -0.0151658
   32   0.0018403   0.0006548   0.0010494  -0.0013738   0.0059672   0.0001456
   33  -0.0012387  -0.0005670  -0.0005170  -0.0120018  -0.0177447  -0.0120943
   34   0.0002562   0.0000118   0.0000958   0.0011275  -0.0002719  -0.0002087
   35  -0.0001597   0.0000852   0.0000806   0.0011995   0.0008679   0.0007218
   36  -0.0001537   0.0000809   0.0000101   0.0012419   0.0003443   0.0002175
   37  -0.0007341  -0.0002364  -0.0004003  -0.0001882  -0.0035961  -0.0005188
   38  -0.0008905  -0.0003700  -0.0005822  -0.0011860  -0.0052765  -0.0019726
   39  -0.0005881  -0.0002132  -0.0003721  -0.0003885  -0.0034638  -0.0005581
   40  -0.0000139   0.0000683  -0.0000852   0.0004771  -0.0003661   0.0016645
   41  -0.0001157   0.0000032  -0.0001734   0.0013611   0.0008348   0.0013476
   42   0.0002049   0.0000883   0.0000648   0.0001389  -0.0005069   0.0012548
   43   0.0012755   0.0000254   0.0001929  -0.0294954   0.0164013   0.0132625
   44   0.0001758  -0.0004675  -0.0004290   0.0119789  -0.0056579  -0.0034228
   45  -0.0001011  -0.0002721  -0.0004498  -0.0107844   0.0075180   0.0117127
   46  -0.0004532  -0.0000380  -0.0001711  -0.0020129   0.0017196   0.0041081
   47  -0.0000066   0.0002661   0.0002075   0.0020254  -0.0011657  -0.0027571
   48  -0.0002102   0.0002093   0.0001553   0.0023743  -0.0017856  -0.0017975
   49  -0.0000339   0.0000434  -0.0001090   0.0010545  -0.0012405   0.0006306
   50  -0.0001964   0.0001295  -0.0000053  -0.0005478   0.0006048  -0.0002525
   51   0.0002193   0.0000121   0.0001147  -0.0011050   0.0003662   0.0004262
   52  -0.0027424   0.0015289   0.0026052   0.0021365  -0.0003539  -0.0000639
   53   0.0038872  -0.0012644  -0.0016573  -0.0012875   0.0003672   0.0006591
   54   0.0076481  -0.0032201  -0.0017767  -0.0008003   0.0008026   0.0010285
   55  -0.0026718   0.0011690   0.0007198   0.0000120  -0.0003724  -0.0002346
   56   0.0006007   0.0001253  -0.0003088  -0.0005244   0.0003879   0.0001109
   57  -0.0015227   0.0005679   0.0006028  -0.0001930   0.0001488  -0.0001310
   58   0.0000180  -0.0003298   0.0002377  -0.0001412   0.0000896  -0.0000375
   59   0.0000704   0.0002425  -0.0003518   0.0001666  -0.0001753  -0.0001525
   60  -0.0003289  -0.0003359   0.0002727  -0.0000393  -0.0000473   0.0000835
   61  -0.0006305  -0.0004418  -0.0016301  -0.0048792   0.0018041   0.0030104
   62  -0.0016602  -0.0005866  -0.0013164   0.0011982   0.0001992  -0.0003653
   63  -0.0015088  -0.0016051  -0.0015634   0.0023117   0.0001580  -0.0009882
   64  -0.0001414   0.0022683   0.0022032   0.0000513  -0.0000075  -0.0000646
   65   0.0003946  -0.0025729  -0.0014757  -0.0001435   0.0000340   0.0002251
   66   0.0003708   0.0003779   0.0005620   0.0001005  -0.0000394   0.0001193
   67   0.0005175   0.0006661   0.0008382   0.0011386  -0.0003892  -0.0005290
   68   0.0002461  -0.0000679  -0.0000820   0.0012192  -0.0002494  -0.0006912
   69  -0.0000632   0.0010125   0.0009254   0.0005635  -0.0002436  -0.0001723
   70   0.0000321  -0.0001228  -0.0001007  -0.0003766   0.0001385   0.0001306
   71   0.0003559  -0.0000462   0.0000997   0.0003223  -0.0000487  -0.0001231
   72   0.0003610   0.0000034   0.0000491   0.0004717  -0.0001101  -0.0002548
   73  -0.0000201   0.0000808  -0.0000906   0.0000008   0.0000145  -0.0000220
   74  -0.0000840   0.0001083   0.0000257  -0.0001032   0.0000129   0.0000319
   75  -0.0001686  -0.0000974  -0.0000237   0.0000025  -0.0000175  -0.0000163
   76  -0.0000428   0.0003851   0.0003811  -0.0000848   0.0000154   0.0000258
   77  -0.0002045  -0.0001301  -0.0002227   0.0000364  -0.0000261   0.0000203
   78  -0.0000957  -0.0002436  -0.0002194  -0.0000472   0.0000295   0.0000164
   79  -0.0002252   0.0000412   0.0008050  -0.0001543  -0.0000361   0.0004765
   80   0.0004703   0.0002949   0.0002617  -0.0002991   0.0000497   0.0002820
   81   0.0007343  -0.0000394  -0.0000673   0.0003150  -0.0001811  -0.0000463
   82  -0.0005087   0.0001672  -0.0003305   0.0000865   0.0000935  -0.0004297
   83  -0.0001018   0.0004166  -0.0000125   0.0000171   0.0000753  -0.0001907
   84  -0.0003301  -0.0000857  -0.0000654  -0.0001580  -0.0000461   0.0001956
   85   0.0002380   0.0000202   0.0001033  -0.0000155   0.0000351  -0.0000477
   86  -0.0002249  -0.0000753  -0.0003375   0.0000560  -0.0000478  -0.0000091
   87  -0.0002102   0.0001852   0.0001908  -0.0000493   0.0000051   0.0000139
   88   0.0000803   0.0000568  -0.0000938   0.0000935   0.0000271  -0.0002039
   89   0.0005158  -0.0001316   0.0000453   0.0001226  -0.0001018   0.0000485
   90   0.0001884  -0.0001969   0.0001420  -0.0000916  -0.0000089   0.0001727
   91  -0.1902093   0.0311890   0.0449280   0.0044899  -0.0034432   0.0020468
   92   0.0329560  -0.0678187  -0.0065601  -0.0031018   0.0012724   0.0004066
   93   0.0695079  -0.0104220  -0.1391161  -0.0060457   0.0039801  -0.0015243
   94  -0.0131709   0.0181562   0.0360568  -0.0006669  -0.0000255   0.0005609
   95   0.0044805   0.0030882  -0.0046890   0.0002186  -0.0000978  -0.0000105
   96   0.0148019  -0.0099604  -0.0152982   0.0007511  -0.0009374   0.0000946
   97  -0.0434714  -0.0361571   0.0237584  -0.0013624   0.0003990  -0.0004315
   98  -0.0234971   0.0064645   0.0092141  -0.0002256  -0.0001558  -0.0012338
   99   0.0259336   0.0206535  -0.0071156   0.0011413  -0.0007583   0.0002069
  100   0.0050375  -0.0014985  -0.0007485   0.0002052  -0.0000362   0.0001510
  101  -0.0073398  -0.0044813   0.0041850  -0.0002996   0.0002383  -0.0002161
  102  -0.0026687   0.0010650   0.0007966  -0.0001307   0.0000003   0.0002156
  103  -0.0006207  -0.0006053  -0.0005282  -0.0000875   0.0000281  -0.0000036
  104   0.0002894  -0.0001856   0.0000713   0.0000365  -0.0000059   0.0000308
  105   0.0003583   0.0005826   0.0006458   0.0000755  -0.0000315  -0.0000406
  106  -0.0487791   0.0162591  -0.0215820  -0.0003041   0.0006776   0.0000243
  107   0.0091116  -0.0043680   0.0034542   0.0002284   0.0004255  -0.0004204
  108   0.0142255  -0.0066085   0.0135867   0.0002152  -0.0005582   0.0001124
  109   0.0025299  -0.0004206   0.0008215   0.0000391  -0.0000846  -0.0000967
  110  -0.0007865   0.0004000  -0.0004323   0.0000445  -0.0000653   0.0000818
  111   0.0019472   0.0000242   0.0024109   0.0002041  -0.0001393  -0.0000355
  112   0.0012665   0.0035702  -0.0016002  -0.0002675  -0.0002413   0.0000688
  113   0.0007490   0.0011801   0.0004236   0.0000943  -0.0004458   0.0003814
  114  -0.0001079   0.0009832   0.0010120   0.0000269   0.0000176  -0.0003249
  115  -0.0007955  -0.0006142   0.0005313   0.0003582   0.0002867  -0.0003739
  116  -0.0010004   0.0012109  -0.0018573  -0.0001282   0.0002434  -0.0001822
  117   0.0000737  -0.0023013   0.0005533   0.0001964   0.0001087   0.0000843
  118   0.0022559  -0.0004561  -0.0001110   0.0001509  -0.0000962   0.0002305
  119   0.0025658  -0.0013213   0.0020209  -0.0000022  -0.0001043   0.0001381
  120  -0.0051460   0.0023373  -0.0045163  -0.0001353   0.0001881   0.0001461
  121  -0.0003128  -0.0002051  -0.0004797  -0.0000698   0.0000536   0.0000037
  122  -0.0001691   0.0002051   0.0003591   0.0000203  -0.0000097  -0.0000456
  123   0.0002192   0.0002433   0.0006775   0.0000458  -0.0000414  -0.0000281
  124  -0.0056856   0.0023223  -0.0029119  -0.0002280   0.0001657  -0.0002305
  125   0.0018391   0.0001604   0.0004180   0.0000752  -0.0000834   0.0000614
  126  -0.0013941   0.0001367   0.0005344   0.0000015   0.0000183  -0.0001528
  127   0.0003289  -0.0004613   0.0004315   0.0000759   0.0000075   0.0000238
  128  -0.0008860   0.0003132  -0.0003562  -0.0000466   0.0000353  -0.0000550
  129   0.0003758  -0.0001802  -0.0000173  -0.0000105   0.0000001   0.0000427
  130   0.0022738  -0.0002512   0.0002453   0.0001230  -0.0000623   0.0001638
  131   0.0003794  -0.0011768   0.0009540   0.0000561  -0.0000182   0.0000302
  132   0.0003568   0.0011918  -0.0012468   0.0000137   0.0000027  -0.0000809
  133  -0.0001613   0.0000943   0.0000692   0.0000035  -0.0000046  -0.0000172
  134  -0.0000858   0.0001333  -0.0000655   0.0000028  -0.0000033  -0.0000060
  135   0.0000057  -0.0000286   0.0001563   0.0000096  -0.0000077  -0.0000063
  136  -0.0025412   0.0000174   0.0000217  -0.0001900   0.0000495  -0.0001321
  137  -0.0000131   0.0009618  -0.0006940  -0.0000115  -0.0000044  -0.0000575
  138   0.0004691  -0.0006822   0.0007604   0.0000729  -0.0000175   0.0000535
  139   0.0004029  -0.0002798   0.0001822   0.0000252  -0.0000027   0.0000416
  140   0.0000830  -0.0002106   0.0001520   0.0000042   0.0000033   0.0000076
  141   0.0000432   0.0001157  -0.0001555  -0.0000049  -0.0000000   0.0000024
  142  -0.0019292  -0.0007050   0.0005842  -0.0000680   0.0000769  -0.0002177
  143   0.0064423   0.0006445  -0.0014816   0.0003256  -0.0001376   0.0004798
  144  -0.0009256   0.0002493   0.0005555  -0.0000438   0.0000016  -0.0001150
  145   0.0011397  -0.0002155  -0.0000419   0.0000517  -0.0000376   0.0001914
  146  -0.0032051   0.0003941   0.0005103  -0.0001783   0.0000621  -0.0002646
  147   0.0009787  -0.0001476  -0.0000963   0.0000471  -0.0000150   0.0000904
  148  -0.0016824  -0.0010513   0.0009604  -0.0000934   0.0000281   0.0000059
  149  -0.0025924  -0.0005224   0.0006369  -0.0001415   0.0000578  -0.0001576
  150   0.0011134   0.0002973  -0.0003680   0.0000697  -0.0000232   0.0000401
  151   0.0007211   0.0003610  -0.0003780   0.0000319  -0.0000104   0.0000297
  152   0.0004065  -0.0004187   0.0002881   0.0000319  -0.0000021   0.0000543
  153  -0.0003712   0.0001987  -0.0002132  -0.0000387   0.0000109  -0.0000305
           19          20          21          22          23          24
    1   0.0000168  -0.0008631  -0.0002133  -0.0009312  -0.0044731  -0.0022534
    2   0.0011344   0.0011345  -0.0000220  -0.0020702  -0.0034993  -0.0026445
    3   0.0004095   0.0019738   0.0009689  -0.0013500  -0.0010995  -0.0004512
    4   0.0003954   0.0006229  -0.0001816  -0.0000053   0.0000689  -0.0004125
    5   0.0001228   0.0003541  -0.0001292   0.0000018   0.0001695   0.0001548
    6  -0.0004478  -0.0009385  -0.0001269  -0.0001084  -0.0002440   0.0004698
    7  -0.0051230  -0.0085987  -0.0046449   0.0091495   0.0217307   0.0099187
    8  -0.0106052  -0.0227652  -0.0098197  -0.0060737  -0.0139626  -0.0058136
    9   0.0087539   0.0215664   0.0085006  -0.0083272  -0.0166774  -0.0090136
   10  -0.0002231  -0.0016981  -0.0012870   0.0007380   0.0002666  -0.0006296
   11  -0.0019036  -0.0034405  -0.0022133   0.0007522   0.0007999   0.0001891
   12  -0.0017089  -0.0030669  -0.0006869   0.0003453   0.0006502   0.0006546
   13   0.0012384   0.0016083   0.0013620   0.0013650  -0.0001896  -0.0003195
   14   0.0004918   0.0024511  -0.0004227   0.0008019   0.0016479   0.0010802
   15   0.0004603  -0.0003104   0.0015856   0.0012376   0.0016350   0.0010203
   16  -0.0626248  -0.0403576   0.0476254  -0.1684890   0.0746524   0.1014638
   17  -0.0391739  -0.1478027   0.1156631   0.0753757  -0.0950631  -0.0614707
   18   0.0474278   0.1127884  -0.1779859   0.1011698  -0.0621119  -0.1295851
   19   0.0688542   0.0461699  -0.0482831  -0.0062488  -0.0148044   0.0164728
   20   0.0461699   0.1644089  -0.1258564   0.0031458   0.0092277  -0.0101438
   21  -0.0482831  -0.1258564   0.1952739   0.0045742   0.0114745  -0.0134982
   22  -0.0062488   0.0031458   0.0045742   0.1878003  -0.0828441  -0.1076230
   23  -0.0148044   0.0092277   0.0114745  -0.0828441   0.1036220   0.0701092
   24   0.0164728  -0.0101438  -0.0134982  -0.1076230   0.0701092   0.1397089
   25   0.0059592  -0.0010802   0.0044186  -0.0202889   0.0056456  -0.0142929
   26   0.0172556  -0.0051831   0.0123616   0.0111274  -0.0042166   0.0082194
   27  -0.0205262   0.0056448  -0.0155434   0.0156832  -0.0034965   0.0103148
   28  -0.0038672   0.0010192  -0.0036382   0.0010742  -0.0000043   0.0006540
   29   0.0012675   0.0003455   0.0005163   0.0001822  -0.0001399  -0.0000597
   30  -0.0033033   0.0004049  -0.0010754  -0.0001964  -0.0001929   0.0009333
   31   0.0012999  -0.0002275   0.0011649   0.0009498  -0.0009400   0.0001589
   32   0.0010605   0.0006520   0.0009757   0.0005818   0.0004253   0.0006187
   33   0.0001574  -0.0011043   0.0004540   0.0015321   0.0002018   0.0009988
   34  -0.0000678   0.0000649  -0.0000072   0.0001275  -0.0001356   0.0001694
   35  -0.0001304   0.0000331   0.0000536  -0.0008143   0.0004055  -0.0001471
   36   0.0000963  -0.0000256  -0.0000625  -0.0007904  -0.0001414  -0.0000610
   37   0.0001187   0.0001417  -0.0000513   0.0004926  -0.0000435   0.0001658
   38   0.0001104   0.0000513  -0.0003132  -0.0000437  -0.0001192   0.0002190
   39   0.0003358  -0.0001164   0.0004314  -0.0002241   0.0001395   0.0001257
   40  -0.0003203   0.0000335  -0.0008288   0.0000579   0.0000143   0.0000424
   41  -0.0006480   0.0004736  -0.0012135   0.0000117   0.0000498  -0.0001059
   42   0.0005522   0.0002000   0.0002635  -0.0000237   0.0001155  -0.0001138
   43   0.0018929  -0.0007516   0.0011335  -0.0034757   0.0002937  -0.0029237
   44   0.0001844  -0.0001561  -0.0006781   0.0005739   0.0003962   0.0004422
   45  -0.0006949   0.0004869   0.0004989  -0.0052202   0.0013951  -0.0019121
   46   0.0002098   0.0000796  -0.0000477  -0.0012829   0.0003454  -0.0008082
   47  -0.0003867   0.0001913  -0.0003341   0.0012083   0.0001026   0.0004268
   48   0.0001021  -0.0002360   0.0001791   0.0009025  -0.0002982   0.0006251
   49  -0.0005220   0.0007459  -0.0007773   0.0003734   0.0002389  -0.0002731
   50  -0.0001092  -0.0003209   0.0000034  -0.0002727   0.0000444  -0.0000553
   51   0.0002770  -0.0003480   0.0008268  -0.0001922  -0.0002566   0.0001756
   52  -0.0001089   0.0001997  -0.0001872  -0.0000692  -0.0003847  -0.0002032
   53   0.0000682  -0.0001392  -0.0001323  -0.0004580   0.0003757   0.0000116
   54  -0.0000328  -0.0002412   0.0000022  -0.0001980  -0.0000259  -0.0002117
   55   0.0000378   0.0000767   0.0000329   0.0000653   0.0000657   0.0001088
   56   0.0000281  -0.0000552   0.0000421   0.0000523  -0.0000354  -0.0000121
   57   0.0000736   0.0000129   0.0000435   0.0000682   0.0000221   0.0000016
   58  -0.0001224  -0.0001085   0.0000402   0.0000398   0.0000313   0.0000614
   59  -0.0000995   0.0002073  -0.0001169   0.0000736  -0.0000520  -0.0000108
   60   0.0000159  -0.0001054  -0.0001158   0.0000171   0.0000916   0.0000387
   61  -0.0000301  -0.0000797  -0.0001821   0.0005896   0.0017522   0.0011316
   62   0.0000761   0.0001938   0.0000148  -0.0002781   0.0000488  -0.0001746
   63  -0.0000599  -0.0003962   0.0001459  -0.0003947  -0.0007014   0.0001122
   64  -0.0000339  -0.0000122   0.0000033   0.0000205  -0.0000613  -0.0000235
   65  -0.0000282  -0.0000225  -0.0000005   0.0000625   0.0000375   0.0000497
   66  -0.0000203   0.0000171   0.0000078   0.0000339  -0.0000317  -0.0000306
   67  -0.0000203   0.0000018   0.0000375  -0.0001288  -0.0004341  -0.0002792
   68  -0.0000129  -0.0000511   0.0000530  -0.0001326  -0.0004903  -0.0002358
   69  -0.0000245  -0.0000252  -0.0000007  -0.0000913  -0.0001670  -0.0000862
   70   0.0000015   0.0000124  -0.0000035   0.0000538   0.0001285   0.0000745
   71  -0.0000154   0.0000104   0.0000131  -0.0000356  -0.0001299  -0.0000805
   72  -0.0000088  -0.0000031   0.0000204  -0.0000499  -0.0001786  -0.0001073
   73   0.0000121   0.0000240   0.0000020  -0.0000078  -0.0000061   0.0000049
   74   0.0000060   0.0000079  -0.0000088   0.0000067   0.0000411   0.0000280
   75  -0.0000024  -0.0000487  -0.0000041  -0.0000086   0.0000134   0.0000148
   76  -0.0000019  -0.0000054   0.0000019   0.0000215   0.0000337   0.0000252
   77   0.0000074   0.0000030  -0.0000086  -0.0000301  -0.0000004  -0.0000080
   78   0.0000025  -0.0000042  -0.0000025   0.0000041   0.0000163   0.0000141
   79  -0.0000925  -0.0001340  -0.0000411  -0.0000031   0.0000385  -0.0000387
   80   0.0000172   0.0000335  -0.0000913   0.0000814   0.0000670  -0.0000697
   81   0.0000499   0.0001482  -0.0000750   0.0000183  -0.0001163  -0.0001961
   82   0.0000857   0.0001721   0.0000381  -0.0000037  -0.0000016   0.0000223
   83   0.0000219   0.0000794   0.0000446  -0.0000038   0.0000015   0.0000105
   84  -0.0000311  -0.0000914  -0.0000445   0.0000073   0.0000456   0.0000309
   85   0.0000084   0.0000118   0.0000181   0.0000087   0.0000069   0.0000062
   86   0.0000085   0.0000017  -0.0000168  -0.0000327  -0.0000073  -0.0000046
   87  -0.0000022  -0.0000079  -0.0000021   0.0000119   0.0000184   0.0000244
   88   0.0000270   0.0000881   0.0000340   0.0000066  -0.0000334  -0.0000261
   89  -0.0000104   0.0000080  -0.0000370   0.0000007  -0.0000612  -0.0000963
   90  -0.0000491  -0.0001062  -0.0000034   0.0000071   0.0000150   0.0000285
   91  -0.0008140  -0.0001998  -0.0000677  -0.0011269   0.0001850   0.0003078
   92  -0.0000022  -0.0002231  -0.0001670  -0.0002784  -0.0006664  -0.0014675
   93   0.0007042   0.0001608  -0.0000913   0.0001349  -0.0010801  -0.0011676
   94   0.0001773   0.0000560  -0.0000290  -0.0010123  -0.0009375  -0.0005561
   95  -0.0001698  -0.0000113   0.0001012  -0.0005487   0.0003896   0.0002718
   96  -0.0000953   0.0000282   0.0000313  -0.0006781   0.0003212   0.0006899
   97  -0.0000240  -0.0000381   0.0000268   0.0000546   0.0001688   0.0001513
   98   0.0001503   0.0002189   0.0000684  -0.0002208   0.0003103   0.0006620
   99  -0.0002315  -0.0001752   0.0000349  -0.0001805   0.0001784   0.0001306
  100   0.0000762   0.0001307  -0.0000597   0.0000002  -0.0001925  -0.0002336
  101   0.0000695   0.0000850   0.0000288   0.0000368  -0.0000112   0.0000058
  102  -0.0000295  -0.0001047  -0.0000614   0.0000189  -0.0000544   0.0000547
  103   0.0000160  -0.0000017  -0.0000126   0.0000047  -0.0000281   0.0000053
  104  -0.0000113  -0.0000035   0.0000085  -0.0000058   0.0000157  -0.0000227
  105  -0.0000103   0.0000121   0.0000102  -0.0000121   0.0000292   0.0000168
  106  -0.0001148  -0.0001100   0.0000856   0.0001473  -0.0001711  -0.0003242
  107  -0.0004620  -0.0001375   0.0003565   0.0001234   0.0004627   0.0000997
  108   0.0000136   0.0000840  -0.0000660  -0.0000733   0.0002051   0.0001307
  109  -0.0000148  -0.0000072   0.0000083  -0.0000242   0.0001150   0.0001289
  110   0.0000655   0.0000109  -0.0000447  -0.0000264  -0.0000754  -0.0000044
  111  -0.0000403   0.0000016   0.0000219  -0.0000317   0.0001150   0.0001298
  112   0.0003108   0.0000710  -0.0002054  -0.0000789  -0.0000747   0.0002235
  113   0.0003188   0.0001167  -0.0002528  -0.0000550  -0.0001610   0.0000987
  114   0.0000609  -0.0000460  -0.0000214  -0.0000653   0.0000415   0.0003024
  115  -0.0003357  -0.0001522   0.0001271  -0.0000185   0.0000234   0.0000170
  116  -0.0000806   0.0000092   0.0001253   0.0000484   0.0000308  -0.0000772
  117  -0.0003481  -0.0000151   0.0001261   0.0000583   0.0000060  -0.0003131
  118   0.0000002   0.0000062  -0.0000387  -0.0000072  -0.0001038  -0.0001319
  119   0.0000247   0.0000008  -0.0000165  -0.0000108   0.0000376   0.0000230
  120   0.0000245  -0.0000067  -0.0000063   0.0000361  -0.0000780  -0.0000839
  121   0.0000006  -0.0000011   0.0000069   0.0000145  -0.0000026  -0.0000301
  122  -0.0000095   0.0000007   0.0000092  -0.0000046   0.0000232   0.0000180
  123   0.0000019   0.0000019  -0.0000042  -0.0000080   0.0000130   0.0000343
  124   0.0000185  -0.0000111   0.0000357   0.0000287   0.0000675   0.0001190
  125   0.0000385   0.0000279  -0.0000404  -0.0000188  -0.0000445  -0.0000018
  126  -0.0000392  -0.0000261   0.0000384  -0.0000106   0.0000659   0.0000592
  127  -0.0000461  -0.0000140   0.0000174  -0.0000004  -0.0000053  -0.0000488
  128  -0.0000061  -0.0000034   0.0000157   0.0000103   0.0000171   0.0000154
  129   0.0000022   0.0000053  -0.0000043   0.0000083  -0.0000133  -0.0000232
  130   0.0000068   0.0000033  -0.0000302  -0.0000123  -0.0000543  -0.0000599
  131  -0.0000510  -0.0000192   0.0000195   0.0000001   0.0000059  -0.0000486
  132   0.0000345   0.0000350   0.0000004   0.0000038   0.0000034   0.0000290
  133  -0.0000016  -0.0000002   0.0000035  -0.0000001   0.0000170   0.0000111
  134   0.0000067   0.0000008  -0.0000040  -0.0000001  -0.0000041   0.0000087
  135  -0.0000044  -0.0000001   0.0000042  -0.0000042   0.0000119  -0.0000002
  136   0.0000025  -0.0000258   0.0000137   0.0000127   0.0000717   0.0001012
  137   0.0000508   0.0000352  -0.0000209  -0.0000135   0.0000025   0.0000508
  138  -0.0000365  -0.0000222   0.0000115  -0.0000068   0.0000000  -0.0000424
  139  -0.0000092  -0.0000034  -0.0000031   0.0000007  -0.0000149  -0.0000286
  140  -0.0000122  -0.0000062   0.0000075   0.0000051   0.0000006  -0.0000149
  141   0.0000073   0.0000053  -0.0000032   0.0000041  -0.0000062  -0.0000021
  142   0.0001144   0.0001509  -0.0000409  -0.0000294  -0.0000157   0.0000661
  143  -0.0000539  -0.0000698  -0.0000158   0.0000256  -0.0001915  -0.0002550
  144  -0.0000161  -0.0000112   0.0000061   0.0000022   0.0000564   0.0000779
  145  -0.0000667  -0.0000889   0.0000219   0.0000233  -0.0000224  -0.0000828
  146   0.0000367   0.0000375   0.0000009  -0.0000233   0.0001260   0.0001686
  147  -0.0000109  -0.0000173   0.0000123  -0.0000060   0.0000038  -0.0000421
  148  -0.0000615  -0.0000786   0.0000430   0.0000259   0.0000438  -0.0000001
  149   0.0000178   0.0000150   0.0000081  -0.0000028   0.0000653   0.0000851
  150   0.0000062   0.0000138  -0.0000040  -0.0000077  -0.0000198  -0.0000340
  151   0.0000142   0.0000127  -0.0000155  -0.0000019  -0.0000267  -0.0000090
  152  -0.0000234  -0.0000164   0.0000110   0.0000092  -0.0000180  -0.0000419
  153   0.0000150   0.0000091  -0.0000104   0.0000032  -0.0000026   0.0000281
           25          26          27          28          29          30
    1   0.0016454   0.0008351   0.0013470  -0.0000905   0.0000038  -0.0000972
    2  -0.0003362   0.0017940   0.0009251   0.0001010   0.0000564  -0.0002939
    3   0.0004055   0.0013236   0.0003971  -0.0000738  -0.0001537  -0.0001250
    4  -0.0001114   0.0000917  -0.0000971  -0.0001660   0.0000128   0.0000219
    5   0.0002147   0.0000349  -0.0001648  -0.0000140  -0.0001318   0.0000043
    6  -0.0001715  -0.0003161  -0.0001097   0.0000284   0.0000292   0.0003071
    7  -0.0135799  -0.0173086  -0.0120412   0.0009370  -0.0008292   0.0010010
    8  -0.0034252   0.0110949  -0.0001296   0.0008027  -0.0001825   0.0012742
    9  -0.0109696  -0.0111532  -0.0111728  -0.0002633  -0.0008102  -0.0001494
   10   0.0005812  -0.0002440   0.0010308  -0.0001852   0.0004952  -0.0005081
   11   0.0006168  -0.0000157   0.0012170  -0.0004944   0.0006380  -0.0011668
   12   0.0006846   0.0002068   0.0008973   0.0001234   0.0001181   0.0000262
   13   0.0018764  -0.0081622  -0.0007153  -0.0001235   0.0003092  -0.0003592
   14  -0.0003592  -0.0036791  -0.0012473  -0.0002391   0.0002038  -0.0005447
   15   0.0005580  -0.0060220  -0.0002070   0.0004598  -0.0001730   0.0004944
   16  -0.1325312   0.0136530  -0.0404219   0.0062057  -0.0007288   0.0040503
   17   0.0192238  -0.0854952   0.0157231   0.0172975  -0.0048930   0.0117193
   18  -0.0411597   0.0134598  -0.1075499  -0.0214013   0.0062816  -0.0153974
   19   0.0059592   0.0172556  -0.0205262  -0.0038672   0.0012675  -0.0033033
   20  -0.0010802  -0.0051831   0.0056448   0.0010192   0.0003455   0.0004049
   21   0.0044186   0.0123616  -0.0155434  -0.0036382   0.0005163  -0.0010754
   22  -0.0202889   0.0111274   0.0156832   0.0010742   0.0001822  -0.0001964
   23   0.0056456  -0.0042166  -0.0034965  -0.0000043  -0.0001399  -0.0001929
   24  -0.0142929   0.0082194   0.0103148   0.0006540  -0.0000597   0.0009333
   25   0.4653821   0.0262467  -0.0239997  -0.0679968  -0.0411147   0.0498357
   26   0.0262467   0.5135804  -0.0472866  -0.0408065  -0.1374668   0.1095541
   27  -0.0239997  -0.0472866   0.5287722   0.0502025   0.1088754  -0.1818223
   28  -0.0679968  -0.0408065   0.0502025   0.0784361   0.0444871  -0.0539874
   29  -0.0411147  -0.1374668   0.1088754   0.0444871   0.1543793  -0.1172587
   30   0.0498357   0.1095541  -0.1818223  -0.0539874  -0.1172587   0.2004970
   31  -0.0912972  -0.0330518  -0.0153611  -0.0039761  -0.0089722  -0.0044139
   32  -0.0334050  -0.1501057  -0.0346878  -0.0085957  -0.0199106  -0.0099274
   33  -0.0144152  -0.0322253  -0.0919073   0.0086417   0.0194930   0.0100491
   34   0.0085381  -0.0055542  -0.0086333   0.0005891   0.0007429   0.0001743
   35   0.0202249  -0.0123143  -0.0159427   0.0003775   0.0005146   0.0007479
   36   0.0089880  -0.0044447  -0.0085731  -0.0003661   0.0000949   0.0007083
   37  -0.0100343   0.0031541  -0.0060624  -0.0002040  -0.0001878   0.0003379
   38  -0.0223831   0.0060819  -0.0166177   0.0000708   0.0010697   0.0005696
   39  -0.0094847   0.0033109  -0.0084940   0.0003452  -0.0001981   0.0006636
   40  -0.0047564  -0.0088595   0.0093738  -0.0003492  -0.0021306  -0.0014099
   41  -0.0083650  -0.0204762   0.0205363  -0.0020855  -0.0040967  -0.0031373
   42  -0.0037104  -0.0090881   0.0093819  -0.0011920  -0.0027035   0.0000303
   43  -0.1256563   0.0289066   0.0379631  -0.0089986   0.0049437   0.0070694
   44   0.0275775  -0.0949335  -0.0206325  -0.0132792   0.0082927   0.0105570
   45   0.0390419  -0.0208384  -0.1089461   0.0193378  -0.0122054  -0.0153788
   46  -0.0188215   0.0067583  -0.0132821   0.0005154  -0.0007343  -0.0000468
   47   0.0111174  -0.0054564   0.0093085  -0.0005635   0.0006078  -0.0002883
   48   0.0152390  -0.0059729   0.0102469  -0.0005869   0.0004268   0.0009928
   49  -0.0088815  -0.0137396   0.0175920  -0.0027834   0.0021818   0.0025368
   50   0.0055588   0.0085940  -0.0114886   0.0023589  -0.0007408  -0.0022070
   51   0.0071338   0.0116040  -0.0159945   0.0029636  -0.0024882  -0.0010994
   52   0.0113078   0.0193166   0.0087803   0.0005432   0.0000879  -0.0002314
   53  -0.0020879  -0.0182696  -0.0107855  -0.0010638   0.0011420   0.0011242
   54  -0.0052669  -0.0194414  -0.0108154  -0.0007727  -0.0000638   0.0002745
   55  -0.0008313  -0.0020806  -0.0008931  -0.0000477   0.0000422  -0.0001052
   56  -0.0041506  -0.0037912  -0.0012970   0.0000249   0.0002215  -0.0002230
   57  -0.0025034  -0.0024243  -0.0004320  -0.0003788   0.0001904   0.0004510
   58   0.0001837   0.0007440   0.0001550   0.0003349   0.0000743  -0.0004728
   59  -0.0003952   0.0009107   0.0017910   0.0006534   0.0001059  -0.0007177
   60  -0.0004192   0.0001646   0.0010192  -0.0001313  -0.0000411  -0.0002805
   61  -0.0006673   0.0002947  -0.0001840   0.0000766  -0.0000544   0.0000209
   62   0.0002771  -0.0002015  -0.0002623  -0.0000270  -0.0000163   0.0000269
   63   0.0000473  -0.0000425   0.0001363   0.0000004   0.0000181  -0.0000383
   64  -0.0001548   0.0000324   0.0000742   0.0000155   0.0000034  -0.0000110
   65  -0.0001380   0.0001496   0.0001287   0.0000243  -0.0000011  -0.0000147
   66  -0.0001580   0.0001817   0.0000840   0.0000175   0.0000018   0.0000034
   67   0.0002124   0.0000379   0.0001506   0.0000019   0.0000147  -0.0000258
   68  -0.0000383  -0.0002389   0.0001346  -0.0000210   0.0000287  -0.0000100
   69   0.0001060   0.0000088   0.0000121   0.0000068   0.0000052  -0.0000078
   70  -0.0001524  -0.0000834  -0.0000620   0.0000068  -0.0000009   0.0000050
   71   0.0000584   0.0000360   0.0000751   0.0000028   0.0000043  -0.0000121
   72   0.0000181  -0.0000583   0.0000806  -0.0000028   0.0000128  -0.0000114
   73   0.0000087  -0.0000129   0.0000064  -0.0000062   0.0000042  -0.0000062
   74   0.0000085   0.0000238  -0.0000156   0.0000076  -0.0000023  -0.0000072
   75   0.0000019  -0.0000109  -0.0000081  -0.0000107  -0.0000020   0.0000252
   76  -0.0001451  -0.0000923  -0.0000651  -0.0000032   0.0000016   0.0000113
   77   0.0002112   0.0001121   0.0000370  -0.0000117  -0.0000041  -0.0000003
   78   0.0000254   0.0000032  -0.0000044  -0.0000019  -0.0000030  -0.0000012
   79   0.0001709  -0.0000107   0.0000121   0.0000192  -0.0000081   0.0000084
   80  -0.0000719   0.0000537   0.0000172  -0.0000042   0.0000071   0.0000239
   81   0.0000579   0.0000735   0.0001361   0.0000084   0.0000157  -0.0000516
   82  -0.0000910  -0.0000413   0.0000532   0.0000035   0.0000078  -0.0000545
   83  -0.0000429   0.0000257  -0.0000293  -0.0000025  -0.0000057  -0.0000067
   84   0.0000418  -0.0000519   0.0000301  -0.0000050   0.0000037  -0.0000080
   85  -0.0000327   0.0000645  -0.0000575  -0.0000075  -0.0000077   0.0000366
   86   0.0001323  -0.0000477   0.0000437  -0.0000023  -0.0000007  -0.0000379
   87  -0.0000815  -0.0000274   0.0000030   0.0000041   0.0000027  -0.0000073
   88  -0.0000636   0.0000222   0.0000293  -0.0000010   0.0000051  -0.0000051
   89   0.0000399   0.0000062   0.0000748   0.0000031   0.0000069  -0.0000123
   90  -0.0000077   0.0000078  -0.0000446   0.0000012  -0.0000007   0.0000410
   91  -0.0002090   0.0025185   0.0003717   0.0000947  -0.0001839   0.0001351
   92   0.0000041  -0.0004345  -0.0010865   0.0000259  -0.0000619   0.0001656
   93   0.0002378  -0.0023189  -0.0006069  -0.0000604   0.0001754  -0.0001352
   94   0.0001662  -0.0000843  -0.0004498  -0.0000285   0.0000054   0.0000154
   95   0.0000790   0.0000897   0.0000761   0.0000128  -0.0000236   0.0000126
   96   0.0000120   0.0005455   0.0003676  -0.0000144  -0.0000056  -0.0000276
   97   0.0003295  -0.0006018   0.0001827  -0.0000522   0.0000838  -0.0000645
   98   0.0001100  -0.0002123   0.0004951  -0.0000541   0.0000806  -0.0001413
   99  -0.0000987   0.0004629   0.0000694   0.0000611  -0.0000884   0.0001004
  100  -0.0001201   0.0001705  -0.0002628  -0.0000003  -0.0000272   0.0000022
  101   0.0000514  -0.0001524  -0.0000096  -0.0000231   0.0000235  -0.0000296
  102   0.0000855  -0.0001510   0.0001551  -0.0000188   0.0000627  -0.0000347
  103   0.0000006  -0.0000402   0.0000175  -0.0000070   0.0000145  -0.0000125
  104   0.0000004   0.0000336  -0.0000415   0.0000072  -0.0000185   0.0000154
  105  -0.0000085   0.0000245  -0.0000002   0.0000037  -0.0000074   0.0000039
  106  -0.0000062  -0.0003778  -0.0001326   0.0000362  -0.0000150   0.0000437
  107  -0.0001106  -0.0001957   0.0002076   0.0000767  -0.0000754   0.0000921
  108  -0.0001217   0.0003470   0.0000374  -0.0000081   0.0000025  -0.0000205
  109   0.0000032   0.0000551   0.0000951   0.0000013  -0.0000011  -0.0000025
  110   0.0000223   0.0000372  -0.0000293  -0.0000130   0.0000107  -0.0000132
  111   0.0000046   0.0000743   0.0000866   0.0000012  -0.0000044  -0.0000020
  112   0.0002005   0.0000695   0.0001220  -0.0000700   0.0000686  -0.0000845
  113   0.0000604   0.0002683  -0.0000427  -0.0000585   0.0000660  -0.0000895
  114   0.0000613   0.0000047   0.0001728  -0.0000161  -0.0000002  -0.0000085
  115  -0.0002003  -0.0000815   0.0000424   0.0000745  -0.0000509   0.0000722
  116   0.0000195  -0.0002023   0.0000277   0.0000155  -0.0000197   0.0000266
  117  -0.0001716  -0.0000496  -0.0001396   0.0000629  -0.0000353   0.0000550
  118  -0.0000656   0.0001246  -0.0001312   0.0000040  -0.0000094   0.0000130
  119   0.0000370   0.0000743   0.0000029  -0.0000116  -0.0000001   0.0000027
  120   0.0000286  -0.0000877  -0.0000343  -0.0000060   0.0000192  -0.0000076
  121   0.0000000  -0.0000337  -0.0000169   0.0000018  -0.0000006   0.0000029
  122   0.0000038   0.0000001   0.0000097   0.0000018  -0.0000038   0.0000014
  123   0.0000018   0.0000187   0.0000170  -0.0000012  -0.0000009  -0.0000020
  124   0.0001167  -0.0001801   0.0001388  -0.0000086   0.0000154  -0.0000153
  125  -0.0000379   0.0000590  -0.0000260  -0.0000033   0.0000110  -0.0000165
  126   0.0000299  -0.0000352   0.0000463   0.0000039  -0.0000170   0.0000166
  127  -0.0000404   0.0000184  -0.0000387   0.0000101  -0.0000128   0.0000154
  128   0.0000208  -0.0000341   0.0000255  -0.0000009  -0.0000009   0.0000009
  129  -0.0000058   0.0000060  -0.0000156   0.0000005   0.0000028  -0.0000018
  130  -0.0000541   0.0000771  -0.0000657   0.0000008  -0.0000005  -0.0000008
  131  -0.0000151   0.0000248  -0.0000342   0.0000112  -0.0000185   0.0000204
  132  -0.0000094  -0.0000005   0.0000326  -0.0000017   0.0000070  -0.0000137
  133   0.0000060   0.0000016   0.0000028   0.0000012  -0.0000031   0.0000021
  134  -0.0000003  -0.0000019   0.0000070  -0.0000020   0.0000028  -0.0000029
  135   0.0000003   0.0000070  -0.0000064   0.0000015  -0.0000051   0.0000030
  136   0.0001049  -0.0001128   0.0001141  -0.0000065   0.0000151  -0.0000079
  137   0.0000008  -0.0000133   0.0000330  -0.0000065   0.0000153  -0.0000269
  138  -0.0000247   0.0000385  -0.0000509   0.0000071  -0.0000208   0.0000211
  139  -0.0000204   0.0000127  -0.0000220   0.0000019  -0.0000014   0.0000019
  140  -0.0000022   0.0000044  -0.0000087   0.0000018  -0.0000043   0.0000065
  141  -0.0000001   0.0000007   0.0000007  -0.0000009   0.0000037  -0.0000028
  142  -0.0000747  -0.0000874   0.0000343  -0.0000181   0.0000389  -0.0001079
  143  -0.0001280   0.0002591  -0.0002332   0.0000073  -0.0000397   0.0000903
  144   0.0000425  -0.0000782   0.0001184   0.0000023   0.0000195  -0.0000157
  145   0.0000283   0.0000752  -0.0000687   0.0000099  -0.0000261   0.0000742
  146   0.0000797  -0.0001439   0.0001386  -0.0000018   0.0000231  -0.0000570
  147  -0.0000002   0.0000983  -0.0001213   0.0000037  -0.0000352   0.0000435
  148   0.0000865  -0.0000282   0.0000222   0.0000035  -0.0000162   0.0000524
  149   0.0000556  -0.0000994   0.0000834  -0.0000043   0.0000139  -0.0000273
  150  -0.0000376   0.0000493  -0.0000527  -0.0000003  -0.0000134   0.0000007
  151  -0.0000236   0.0000117  -0.0000067  -0.0000014   0.0000076  -0.0000103
  152  -0.0000107   0.0000330  -0.0000429   0.0000026  -0.0000124   0.0000223
  153   0.0000102  -0.0000309   0.0000366  -0.0000028   0.0000158  -0.0000154
           31          32          33          34          35          36
    1  -0.0007093   0.0004193   0.0001382   0.0001578   0.0002720   0.0002931
    2   0.0002413  -0.0000792  -0.0001272   0.0000791  -0.0000163   0.0001201
    3  -0.0001595   0.0000219   0.0003187   0.0000754   0.0001838   0.0001419
    4   0.0000711  -0.0000544   0.0000129  -0.0000012  -0.0000116  -0.0000048
    5  -0.0000412   0.0000163   0.0000324   0.0000013   0.0000187   0.0000131
    6  -0.0000038   0.0000165  -0.0000753  -0.0000143  -0.0000176  -0.0000033
    7  -0.0024881   0.0010930  -0.0011548   0.0000563  -0.0000438  -0.0002711
    8   0.0030325  -0.0015886   0.0023190  -0.0000463  -0.0001330  -0.0000334
    9  -0.0009415   0.0007158  -0.0010467   0.0000084   0.0002436   0.0001724
   10  -0.0000180  -0.0000055  -0.0001635   0.0000033  -0.0000037   0.0000164
   11  -0.0000196   0.0001250  -0.0004649   0.0000014  -0.0000446   0.0000178
   12   0.0000723  -0.0002050   0.0001438  -0.0000027  -0.0000219  -0.0000183
   13  -0.0021458   0.0018403  -0.0012387   0.0002562  -0.0001597  -0.0001537
   14  -0.0009243   0.0006548  -0.0005670   0.0000118   0.0000852   0.0000809
   15  -0.0016920   0.0010494  -0.0005170   0.0000958   0.0000806   0.0000101
   16  -0.0150998  -0.0013738  -0.0120018   0.0011275   0.0011995   0.0012419
   17  -0.0253009   0.0059672  -0.0177447  -0.0002719   0.0008679   0.0003443
   18  -0.0151658   0.0001456  -0.0120943  -0.0002087   0.0007218   0.0002175
   19   0.0012999   0.0010605   0.0001574  -0.0000678  -0.0001304   0.0000963
   20  -0.0002275   0.0006520  -0.0011043   0.0000649   0.0000331  -0.0000256
   21   0.0011649   0.0009757   0.0004540  -0.0000072   0.0000536  -0.0000625
   22   0.0009498   0.0005818   0.0015321   0.0001275  -0.0008143  -0.0007904
   23  -0.0009400   0.0004253   0.0002018  -0.0001356   0.0004055  -0.0001414
   24   0.0001589   0.0006187   0.0009988   0.0001694  -0.0001471  -0.0000610
   25  -0.0912972  -0.0334050  -0.0144152   0.0085381   0.0202249   0.0089880
   26  -0.0330518  -0.1501057  -0.0322253  -0.0055542  -0.0123143  -0.0044447
   27  -0.0153611  -0.0346878  -0.0919073  -0.0086333  -0.0159427  -0.0085731
   28  -0.0039761  -0.0085957   0.0086417   0.0005891   0.0003775  -0.0003661
   29  -0.0089722  -0.0199106   0.0194930   0.0007429   0.0005146   0.0000949
   30  -0.0044139  -0.0099274   0.0100491   0.0001743   0.0007479   0.0007083
   31   0.5491267  -0.0356757  -0.0132804  -0.1691358   0.0771658   0.1018414
   32  -0.0356757   0.4864097  -0.0328907   0.0779747  -0.0958651  -0.0653948
   33  -0.0132804  -0.0328907   0.5444379   0.1026635  -0.0653926  -0.1335386
   34  -0.1691358   0.0779747   0.1026635   0.1822643  -0.0842313  -0.1122118
   35   0.0771658  -0.0958651  -0.0653926  -0.0842313   0.1047148   0.0744708
   36   0.1018414  -0.0653948  -0.1335386  -0.1122118   0.0744708   0.1426212
   37  -0.2104945   0.0445226  -0.1165172  -0.0174395   0.0046241  -0.0126232
   38   0.0453493  -0.0587299   0.0323611   0.0103731  -0.0038128   0.0085068
   39  -0.1160175   0.0316840  -0.1287751   0.0154617  -0.0037928   0.0118164
   40  -0.0653207  -0.0440919   0.0505586  -0.0063658  -0.0151871   0.0157423
   41  -0.0441285  -0.1507557   0.1170537   0.0033613   0.0100552  -0.0107035
   42   0.0509115   0.1178796  -0.1766632   0.0040262   0.0116505  -0.0133871
   43   0.0108012  -0.0036662  -0.0056806  -0.0006181  -0.0043075  -0.0024138
   44   0.0194829  -0.0184974  -0.0196228  -0.0013612  -0.0042896  -0.0022980
   45   0.0091475  -0.0107100  -0.0112808  -0.0009888  -0.0014232  -0.0003802
   46   0.0005215  -0.0009000  -0.0007271   0.0002027  -0.0002390   0.0002654
   47   0.0005290   0.0004756   0.0010599  -0.0003082   0.0001789  -0.0001113
   48   0.0003020   0.0006151   0.0009019   0.0000441   0.0002669   0.0001131
   49   0.0005164  -0.0008894  -0.0007979  -0.0000281   0.0000221  -0.0003474
   50   0.0003620   0.0013532  -0.0004411  -0.0000343   0.0002408   0.0001678
   51   0.0000399   0.0012069   0.0004129  -0.0002231  -0.0002550   0.0004204
   52  -0.0041967   0.0020912   0.0025945   0.0004571   0.0016450   0.0010119
   53   0.0020155  -0.0006168  -0.0005929  -0.0005793  -0.0001363  -0.0002738
   54   0.0028737  -0.0009367  -0.0017193  -0.0004441  -0.0011040   0.0000416
   55   0.0005772  -0.0003742  -0.0003548  -0.0000631  -0.0002500  -0.0001357
   56   0.0014407  -0.0002994  -0.0009286  -0.0001523  -0.0005715  -0.0002708
   57   0.0009454  -0.0003672  -0.0000924  -0.0000746  -0.0003187  -0.0001636
   58   0.0000049   0.0000778  -0.0000973   0.0000260   0.0000019  -0.0000518
   59  -0.0000089   0.0001326  -0.0003922   0.0000492   0.0000240  -0.0001018
   60  -0.0002083  -0.0001193   0.0002057   0.0000249   0.0001077  -0.0000256
   61   0.0002354  -0.0001330   0.0000243   0.0000159  -0.0001014  -0.0000929
   62  -0.0001223   0.0000077   0.0000547  -0.0000450   0.0000876   0.0000463
   63   0.0000116   0.0000404  -0.0000427   0.0000052   0.0000019   0.0000302
   64   0.0000697  -0.0000181  -0.0000328   0.0000110  -0.0000383  -0.0000241
   65   0.0001093  -0.0000360  -0.0000126   0.0000111  -0.0000460  -0.0000303
   66   0.0001074  -0.0000456  -0.0000033   0.0000126  -0.0000451  -0.0000350
   67  -0.0000631   0.0000463  -0.0000187   0.0000046   0.0000156   0.0000225
   68   0.0000601   0.0000299  -0.0000673  -0.0000018  -0.0000342  -0.0000074
   69  -0.0000210   0.0000105   0.0000160  -0.0000071   0.0000133   0.0000089
   70   0.0000711  -0.0000290  -0.0000126  -0.0000022  -0.0000287  -0.0000223
   71  -0.0000167   0.0000185  -0.0000037   0.0000105  -0.0000021  -0.0000016
   72   0.0000154   0.0000109  -0.0000257   0.0000025  -0.0000153  -0.0000043
   73  -0.0000084   0.0000024  -0.0000028  -0.0000010   0.0000029   0.0000039
   74  -0.0000082  -0.0000060   0.0000107  -0.0000019   0.0000063   0.0000025
   75  -0.0000050   0.0000033  -0.0000038  -0.0000044   0.0000056   0.0000065
   76   0.0000811  -0.0000360  -0.0000144  -0.0000076  -0.0000279  -0.0000209
   77  -0.0001059   0.0000327   0.0000289   0.0000009   0.0000436   0.0000298
   78  -0.0000156   0.0000043   0.0000108   0.0000008   0.0000082   0.0000041
   79  -0.0000737   0.0000318   0.0000162  -0.0000016   0.0000288   0.0000202
   80   0.0000432  -0.0000150   0.0000099   0.0000074  -0.0000236  -0.0000247
   81   0.0000017   0.0000211  -0.0000143   0.0000122  -0.0000111  -0.0000066
   82   0.0000349  -0.0000131  -0.0000284  -0.0000049  -0.0000066  -0.0000006
   83   0.0000223  -0.0000183   0.0000049  -0.0000065   0.0000007  -0.0000021
   84  -0.0000309   0.0000190  -0.0000105   0.0000006   0.0000053   0.0000084
   85   0.0000221  -0.0000200   0.0000229  -0.0000011  -0.0000039  -0.0000121
   86  -0.0000742   0.0000296  -0.0000052  -0.0000043   0.0000311   0.0000286
   87   0.0000362  -0.0000164  -0.0000132  -0.0000025  -0.0000109  -0.0000091
   88   0.0000368  -0.0000104  -0.0000070   0.0000037  -0.0000158  -0.0000130
   89  -0.0000097   0.0000178  -0.0000079   0.0000112  -0.0000085  -0.0000046
   90   0.0000099  -0.0000031   0.0000113   0.0000043  -0.0000089  -0.0000094
   91   0.0009392  -0.0007076   0.0003346  -0.0001692   0.0000802   0.0000543
   92  -0.0000873  -0.0000394   0.0000505  -0.0000214  -0.0000460  -0.0001298
   93  -0.0006772   0.0004679  -0.0002792   0.0000778  -0.0001271  -0.0001242
   94  -0.0000195  -0.0000257  -0.0000066  -0.0000025  -0.0000141  -0.0000227
   95   0.0000149   0.0000107   0.0000112   0.0000032   0.0000218   0.0000132
   96   0.0001399  -0.0000553   0.0000558  -0.0000133   0.0000240   0.0000439
   97  -0.0002860   0.0002723  -0.0000981   0.0000879  -0.0000321  -0.0000005
   98  -0.0001356   0.0001535  -0.0000779   0.0000373   0.0000076   0.0000656
   99   0.0001536  -0.0001155   0.0000576  -0.0000310   0.0000467   0.0000181
  100   0.0001071  -0.0001215   0.0000289  -0.0000491   0.0000187  -0.0000044
  101  -0.0000594   0.0000483  -0.0000189   0.0000131  -0.0000123  -0.0000008
  102  -0.0000822   0.0000747  -0.0000063   0.0000322  -0.0000422  -0.0000134
  103  -0.0000121   0.0000096  -0.0000064   0.0000027  -0.0000080  -0.0000017
  104   0.0000128  -0.0000136   0.0000056  -0.0000055   0.0000107   0.0000010
  105   0.0000114  -0.0000099  -0.0000005  -0.0000033   0.0000069   0.0000066
  106  -0.0000656   0.0000603  -0.0000512   0.0000098  -0.0000127  -0.0000374
  107  -0.0000118   0.0000784  -0.0000629   0.0000237   0.0000102  -0.0000376
  108   0.0001008  -0.0000937   0.0000505  -0.0000173   0.0000046   0.0000166
  109   0.0000065  -0.0000000   0.0000046  -0.0000005   0.0000068   0.0000104
  110   0.0000063  -0.0000130   0.0000049  -0.0000037  -0.0000017   0.0000096
  111   0.0000178  -0.0000050   0.0000028  -0.0000013   0.0000091   0.0000112
  112  -0.0000568   0.0000377   0.0000117   0.0000181  -0.0000094   0.0000364
  113   0.0000460  -0.0001042   0.0000642  -0.0000288  -0.0000028   0.0000591
  114  -0.0000148   0.0000506  -0.0000430   0.0000083   0.0000137   0.0000362
  115   0.0000414  -0.0000200  -0.0000304  -0.0000158   0.0000072  -0.0000021
  116  -0.0000453   0.0000844  -0.0000490   0.0000206  -0.0000045  -0.0000285
  117   0.0000409  -0.0000625   0.0000218  -0.0000118  -0.0000036  -0.0000375
  118   0.0000586  -0.0000635   0.0000335  -0.0000243   0.0000015  -0.0000088
  119  -0.0000042   0.0000066   0.0000211   0.0000087  -0.0000027  -0.0000094
  120  -0.0000402   0.0000282   0.0000178   0.0000078  -0.0000196  -0.0000283
  121  -0.0000108   0.0000069  -0.0000027   0.0000022  -0.0000031  -0.0000056
  122   0.0000013   0.0000007  -0.0000038   0.0000002   0.0000046   0.0000040
  123   0.0000062  -0.0000047  -0.0000051  -0.0000020   0.0000037   0.0000102
  124  -0.0000820   0.0000868  -0.0000371   0.0000325  -0.0000048   0.0000074
  125   0.0000289  -0.0000377   0.0000114  -0.0000166   0.0000007   0.0000115
  126  -0.0000066   0.0000231  -0.0000279   0.0000048   0.0000128   0.0000137
  127   0.0000214  -0.0000167   0.0000021  -0.0000089   0.0000030  -0.0000055
  128  -0.0000167   0.0000209  -0.0000073   0.0000095  -0.0000010  -0.0000050
  129  -0.0000028  -0.0000030   0.0000113   0.0000021  -0.0000040  -0.0000092
  130   0.0000372  -0.0000446   0.0000185  -0.0000207   0.0000030  -0.0000031
  131   0.0000155  -0.0000069   0.0000029  -0.0000015   0.0000037  -0.0000098
  132   0.0000035  -0.0000032  -0.0000047   0.0000030  -0.0000027   0.0000065
  133  -0.0000005   0.0000005  -0.0000020   0.0000001   0.0000032   0.0000031
  134   0.0000002  -0.0000008  -0.0000023  -0.0000008  -0.0000002   0.0000031
  135   0.0000037  -0.0000036  -0.0000009  -0.0000021   0.0000044   0.0000021
  136  -0.0000658   0.0000673  -0.0000208   0.0000318  -0.0000070   0.0000076
  137   0.0000014  -0.0000081  -0.0000072  -0.0000081   0.0000038   0.0000189
  138   0.0000238  -0.0000184   0.0000017  -0.0000102   0.0000098  -0.0000029
  139   0.0000083  -0.0000093   0.0000051  -0.0000052  -0.0000008  -0.0000049
  140  -0.0000008   0.0000024   0.0000018   0.0000030  -0.0000011  -0.0000062
  141  -0.0000031   0.0000000   0.0000033   0.0000020  -0.0000027  -0.0000019
  142   0.0000102  -0.0000364  -0.0000354  -0.0000465   0.0000217   0.0000340
  143   0.0000950  -0.0000800   0.0000707  -0.0000094  -0.0000231  -0.0000598
  144  -0.0000316   0.0000395  -0.0000193   0.0000191  -0.0000084   0.0000102
  145   0.0000048   0.0000116   0.0000289   0.0000226  -0.0000152  -0.0000284
  146  -0.0000564   0.0000415  -0.0000398  -0.0000008   0.0000202   0.0000429
  147   0.0000190  -0.0000251   0.0000261  -0.0000112   0.0000159  -0.0000051
  148  -0.0000385   0.0000564   0.0000032   0.0000390  -0.0000150  -0.0000167
  149  -0.0000389   0.0000360  -0.0000249   0.0000083   0.0000042   0.0000184
  150   0.0000283  -0.0000300   0.0000034  -0.0000178   0.0000115   0.0000001
  151   0.0000103  -0.0000139   0.0000035  -0.0000074  -0.0000019   0.0000011
  152   0.0000079  -0.0000040   0.0000105   0.0000026  -0.0000023  -0.0000142
  153  -0.0000135   0.0000103  -0.0000030   0.0000052  -0.0000070   0.0000037
           37          38          39          40          41          42
    1  -0.0001476  -0.0000744  -0.0000946   0.0000554  -0.0000175   0.0000209
    2   0.0000310   0.0001456   0.0002521  -0.0000267  -0.0000029   0.0000512
    3   0.0000519   0.0001033   0.0000554   0.0000536   0.0000862  -0.0000058
    4   0.0000165   0.0000139   0.0000095   0.0000090  -0.0000050  -0.0000014
    5  -0.0000069  -0.0000041  -0.0000032   0.0000006   0.0000044  -0.0000033
    6   0.0000010  -0.0000281  -0.0000070  -0.0000302  -0.0000666   0.0000018
    7   0.0001720  -0.0007229  -0.0004992   0.0000199   0.0002337  -0.0000567
    8   0.0011215   0.0012234   0.0008023  -0.0000271   0.0001182  -0.0003552
    9  -0.0000740  -0.0004788   0.0004925  -0.0002043  -0.0001590   0.0001783
   10  -0.0000167   0.0000122  -0.0000250   0.0000593   0.0001330  -0.0000390
   11  -0.0000382   0.0000111  -0.0001324   0.0001941   0.0002576   0.0000155
   12   0.0000292   0.0000781  -0.0000402  -0.0000033   0.0000500  -0.0001326
   13  -0.0007341  -0.0008905  -0.0005881  -0.0000139  -0.0001157   0.0002049
   14  -0.0002364  -0.0003700  -0.0002132   0.0000683   0.0000032   0.0000883
   15  -0.0004003  -0.0005822  -0.0003721  -0.0000852  -0.0001734   0.0000648
   16  -0.0001882  -0.0011860  -0.0003885   0.0004771   0.0013611   0.0001389
   17  -0.0035961  -0.0052765  -0.0034638  -0.0003661   0.0008348  -0.0005069
   18  -0.0005188  -0.0019726  -0.0005581   0.0016645   0.0013476   0.0012548
   19   0.0001187   0.0001104   0.0003358  -0.0003203  -0.0006480   0.0005522
   20   0.0001417   0.0000513  -0.0001164   0.0000335   0.0004736   0.0002000
   21  -0.0000513  -0.0003132   0.0004314  -0.0008288  -0.0012135   0.0002635
   22   0.0004926  -0.0000437  -0.0002241   0.0000579   0.0000117  -0.0000237
   23  -0.0000435  -0.0001192   0.0001395   0.0000143   0.0000498   0.0001155
   24   0.0001658   0.0002190   0.0001257   0.0000424  -0.0001059  -0.0001138
   25  -0.0100343  -0.0223831  -0.0094847  -0.0047564  -0.0083650  -0.0037104
   26   0.0031541   0.0060819   0.0033109  -0.0088595  -0.0204762  -0.0090881
   27  -0.0060624  -0.0166177  -0.0084940   0.0093738   0.0205363   0.0093819
   28  -0.0002040   0.0000708   0.0003452  -0.0003492  -0.0020855  -0.0011920
   29  -0.0001878   0.0010697  -0.0001981  -0.0021306  -0.0040967  -0.0027035
   30   0.0003379   0.0005696   0.0006636  -0.0014099  -0.0031373   0.0000303
   31  -0.2104945   0.0453493  -0.1160175  -0.0653207  -0.0441285   0.0509115
   32   0.0445226  -0.0587299   0.0316840  -0.0440919  -0.1507557   0.1178796
   33  -0.1165172   0.0323611  -0.1287751   0.0505586   0.1170537  -0.1766632
   34  -0.0174395   0.0103731   0.0154617  -0.0063658   0.0033613   0.0040262
   35   0.0046241  -0.0038128  -0.0037928  -0.0151871   0.0100552   0.0116505
   36  -0.0126232   0.0085068   0.0118164   0.0157423  -0.0107035  -0.0133871
   37   0.2284377  -0.0477495   0.1295488   0.0083297  -0.0017079   0.0055395
   38  -0.0477495   0.0633171  -0.0330741   0.0172022  -0.0047719   0.0107229
   39   0.1295488  -0.0330741   0.1375079  -0.0187755   0.0046608  -0.0130011
   40   0.0083297   0.0172022  -0.0187755   0.0677640   0.0517634  -0.0557513
   41  -0.0017079  -0.0047719   0.0046608   0.0517634   0.1667211  -0.1283369
   42   0.0055395   0.0107229  -0.0130011  -0.0557513  -0.1283369   0.1908755
   43   0.0005562  -0.0007059  -0.0004967   0.0001678  -0.0005766  -0.0004051
   44   0.0007217   0.0013795   0.0009228   0.0009672   0.0010839  -0.0000496
   45   0.0006880   0.0002017   0.0001849  -0.0001701   0.0017988   0.0011473
   46   0.0006291   0.0002735   0.0003579   0.0000369  -0.0000089   0.0000955
   47  -0.0002986  -0.0000557  -0.0004220   0.0000674  -0.0000308  -0.0000160
   48  -0.0001060   0.0000944   0.0000823  -0.0000761  -0.0000683  -0.0000989
   49   0.0000129   0.0001616  -0.0000725   0.0002514   0.0005291  -0.0001205
   50  -0.0000684  -0.0000558  -0.0000079   0.0001747   0.0001449   0.0003605
   51  -0.0000021   0.0000311  -0.0001494  -0.0000808  -0.0010240   0.0001064
   52   0.0001337  -0.0001501   0.0002387  -0.0000186   0.0000675  -0.0002020
   53  -0.0002079   0.0000011  -0.0002376   0.0001063   0.0000992  -0.0001454
   54   0.0001329   0.0002297   0.0001321  -0.0000167  -0.0004202   0.0001995
   55   0.0000254   0.0000528   0.0000155   0.0000010   0.0000088   0.0000354
   56  -0.0000321   0.0000495  -0.0000331   0.0000148  -0.0000166   0.0001074
   57  -0.0000095   0.0000631  -0.0000182  -0.0000430  -0.0001172   0.0000038
   58  -0.0000320  -0.0000164   0.0000013  -0.0000148   0.0001345   0.0000230
   59  -0.0000254  -0.0000201   0.0000398   0.0000856   0.0003246  -0.0000189
   60   0.0000020  -0.0000065  -0.0000009   0.0000362   0.0000099  -0.0001469
   61   0.0001285   0.0000748   0.0001101  -0.0000320   0.0000170  -0.0000066
   62  -0.0000076  -0.0000231  -0.0000384   0.0000160   0.0000080  -0.0000150
   63  -0.0000106   0.0000050   0.0000185  -0.0000024  -0.0000125   0.0000076
   64   0.0000050   0.0000079   0.0000157  -0.0000087  -0.0000004   0.0000077
   65   0.0000180   0.0000298   0.0000344  -0.0000107   0.0000037   0.0000038
   66   0.0000224   0.0000281   0.0000322  -0.0000128   0.0000021   0.0000059
   67  -0.0000388  -0.0000130  -0.0000236   0.0000093  -0.0000020   0.0000066
   68  -0.0000373  -0.0000061  -0.0000169  -0.0000013  -0.0000149   0.0000149
   69  -0.0000139  -0.0000040  -0.0000123   0.0000047   0.0000033  -0.0000018
   70   0.0000074   0.0000093   0.0000090  -0.0000067   0.0000001   0.0000019
   71  -0.0000173  -0.0000039  -0.0000097   0.0000011   0.0000004   0.0000060
   72  -0.0000206  -0.0000013  -0.0000084   0.0000007  -0.0000039   0.0000068
   73  -0.0000009  -0.0000014  -0.0000024   0.0000040   0.0000016  -0.0000012
   74   0.0000063  -0.0000001   0.0000045   0.0000001   0.0000055  -0.0000058
   75   0.0000035  -0.0000012  -0.0000008  -0.0000005  -0.0000086   0.0000011
   76   0.0000132   0.0000117   0.0000136  -0.0000069  -0.0000018   0.0000011
   77  -0.0000041  -0.0000121  -0.0000135   0.0000098   0.0000014  -0.0000046
   78   0.0000029  -0.0000030   0.0000012  -0.0000006   0.0000011  -0.0000022
   79  -0.0000218  -0.0000176  -0.0000272   0.0000082   0.0000009  -0.0000016
   80   0.0000014   0.0000075   0.0000021  -0.0000039   0.0000009   0.0000032
   81  -0.0000186  -0.0000012  -0.0000098   0.0000059   0.0000117   0.0000058
   82   0.0000122   0.0000050   0.0000164   0.0000029   0.0000138  -0.0000034
   83   0.0000167   0.0000072   0.0000115  -0.0000029   0.0000023  -0.0000019
   84  -0.0000089  -0.0000073  -0.0000089   0.0000063   0.0000002  -0.0000003
   85   0.0000150   0.0000089   0.0000097  -0.0000074  -0.0000067   0.0000009
   86  -0.0000072  -0.0000131  -0.0000110   0.0000114   0.0000060  -0.0000037
   87   0.0000074   0.0000048   0.0000089  -0.0000020   0.0000049  -0.0000011
   88  -0.0000015   0.0000063   0.0000047  -0.0000031   0.0000013   0.0000035
   89  -0.0000187  -0.0000033  -0.0000117   0.0000021  -0.0000001   0.0000067
   90  -0.0000061   0.0000010  -0.0000043  -0.0000053  -0.0000087   0.0000019
   91   0.0004042   0.0003377   0.0003362  -0.0000349   0.0000547  -0.0000895
   92   0.0001087  -0.0000336   0.0000339  -0.0000488  -0.0000107  -0.0000123
   93  -0.0001586  -0.0002512  -0.0001703   0.0000236   0.0000007   0.0000228
   94   0.0000095  -0.0000017   0.0000095  -0.0000015   0.0000047  -0.0000037
   95  -0.0000142   0.0000009  -0.0000059  -0.0000038  -0.0000052   0.0000074
   96   0.0000093   0.0000469   0.0000202   0.0000093  -0.0000000  -0.0000036
   97  -0.0002013  -0.0001046  -0.0001428   0.0000236  -0.0000269   0.0000441
   98  -0.0001338  -0.0000440  -0.0000797   0.0000456  -0.0000004   0.0000119
   99   0.0000620   0.0000516   0.0000497  -0.0000255  -0.0000092   0.0000061
  100   0.0001017   0.0000376   0.0000689  -0.0000087   0.0000183  -0.0000203
  101  -0.0000248  -0.0000197  -0.0000188   0.0000085   0.0000004   0.0000005
  102  -0.0000527  -0.0000247  -0.0000355   0.0000185   0.0000029  -0.0000069
  103  -0.0000044  -0.0000035  -0.0000034   0.0000041   0.0000027  -0.0000021
  104   0.0000084   0.0000039   0.0000040  -0.0000052  -0.0000027   0.0000030
  105   0.0000039   0.0000042   0.0000041  -0.0000012  -0.0000003   0.0000008
  106  -0.0000082  -0.0000404  -0.0000093  -0.0000274  -0.0000097   0.0000175
  107  -0.0000219  -0.0000464  -0.0000088  -0.0000618  -0.0000306   0.0000480
  108   0.0000440   0.0000457   0.0000343   0.0000147   0.0000164  -0.0000205
  109  -0.0000025   0.0000034  -0.0000009   0.0000027  -0.0000017  -0.0000004
  110  -0.0000000   0.0000092   0.0000005   0.0000106   0.0000032  -0.0000066
  111  -0.0000038   0.0000057   0.0000001   0.0000004  -0.0000013   0.0000017
  112  -0.0000610   0.0000063  -0.0000441   0.0000493   0.0000056  -0.0000081
  113   0.0000206   0.0000626   0.0000145   0.0000688   0.0000328  -0.0000545
  114  -0.0000500  -0.0000067  -0.0000275   0.0000064  -0.0000173   0.0000206
  115   0.0000294  -0.0000027   0.0000292  -0.0000297  -0.0000094  -0.0000009
  116  -0.0000289  -0.0000443  -0.0000173  -0.0000354  -0.0000184   0.0000317
  117   0.0000565   0.0000054   0.0000383  -0.0000262   0.0000119  -0.0000115
  118   0.0000595   0.0000197   0.0000384  -0.0000061   0.0000108  -0.0000190
  119  -0.0000085   0.0000021  -0.0000101  -0.0000003  -0.0000037   0.0000049
  120   0.0000059  -0.0000169  -0.0000039  -0.0000030   0.0000040  -0.0000095
  121   0.0000001  -0.0000046  -0.0000018  -0.0000011  -0.0000009   0.0000020
  122  -0.0000032  -0.0000006  -0.0000013  -0.0000005  -0.0000016   0.0000026
  123  -0.0000036   0.0000044  -0.0000006   0.0000035  -0.0000007  -0.0000000
  124  -0.0000774  -0.0000268  -0.0000515   0.0000077  -0.0000138   0.0000229
  125   0.0000242   0.0000146   0.0000182   0.0000097   0.0000116  -0.0000188
  126  -0.0000276  -0.0000051  -0.0000166  -0.0000048  -0.0000133   0.0000185
  127   0.0000217   0.0000016   0.0000150  -0.0000096   0.0000005  -0.0000018
  128  -0.0000135  -0.0000080  -0.0000094  -0.0000033  -0.0000040   0.0000086
  129   0.0000068  -0.0000010   0.0000034  -0.0000011   0.0000030  -0.0000034
  130   0.0000436   0.0000120   0.0000275  -0.0000019   0.0000111  -0.0000139
  131   0.0000103  -0.0000000   0.0000070  -0.0000124  -0.0000034   0.0000045
  132  -0.0000064   0.0000043  -0.0000011   0.0000055   0.0000028  -0.0000023
  133  -0.0000025   0.0000005  -0.0000014   0.0000002  -0.0000010   0.0000015
  134  -0.0000007   0.0000009  -0.0000000   0.0000022   0.0000007  -0.0000005
  135   0.0000017   0.0000011   0.0000009  -0.0000015  -0.0000007   0.0000011
  136  -0.0000714  -0.0000175  -0.0000464   0.0000096  -0.0000129   0.0000170
  137  -0.0000051   0.0000044  -0.0000009   0.0000128   0.0000073  -0.0000095
  138   0.0000203   0.0000038   0.0000114  -0.0000101  -0.0000030   0.0000044
  139   0.0000150   0.0000005   0.0000094  -0.0000032   0.0000028  -0.0000040
  140   0.0000026  -0.0000018   0.0000012  -0.0000040  -0.0000014   0.0000031
  141  -0.0000000   0.0000002   0.0000005   0.0000013   0.0000013  -0.0000019
  142   0.0000524  -0.0000030   0.0000360   0.0000199   0.0000417  -0.0000364
  143   0.0000917   0.0000312   0.0000538  -0.0000313  -0.0000086   0.0000007
  144  -0.0000462  -0.0000108  -0.0000239   0.0000084  -0.0000029   0.0000031
  145  -0.0000137   0.0000037  -0.0000120  -0.0000162  -0.0000242   0.0000200
  146  -0.0000509  -0.0000173  -0.0000303   0.0000213   0.0000074  -0.0000048
  147   0.0000284   0.0000096   0.0000110  -0.0000112  -0.0000101   0.0000058
  148  -0.0000609  -0.0000107  -0.0000407  -0.0000091  -0.0000289   0.0000296
  149  -0.0000407  -0.0000125  -0.0000247   0.0000107  -0.0000005   0.0000031
  150   0.0000329   0.0000081   0.0000186  -0.0000042   0.0000049  -0.0000025
  151   0.0000145   0.0000033   0.0000105   0.0000028   0.0000071  -0.0000091
  152   0.0000116   0.0000011   0.0000053  -0.0000088  -0.0000049   0.0000054
  153  -0.0000122  -0.0000029  -0.0000055   0.0000070   0.0000035  -0.0000053
           43          44          45          46          47          48
    1  -0.0134998  -0.0025963  -0.0115258   0.0005890  -0.0010452  -0.0002547
    2  -0.0228488   0.0072982  -0.0165989  -0.0028101  -0.0050774  -0.0035370
    3  -0.0136557  -0.0005082  -0.0113970  -0.0002681  -0.0013749  -0.0004186
    4   0.0015338   0.0006728   0.0003473   0.0000880   0.0001680   0.0004436
    5  -0.0007753   0.0004693  -0.0010160   0.0001150   0.0001328  -0.0002129
    6   0.0011323   0.0006414   0.0001883  -0.0000758  -0.0001769   0.0004634
    7  -0.0001917  -0.0010158   0.0009642   0.0009349   0.0001408   0.0002057
    8  -0.0009156   0.0012948   0.0006990   0.0003569  -0.0006836  -0.0004691
    9   0.0006574   0.0007147   0.0013478   0.0004567  -0.0005485  -0.0003621
   10  -0.0002375   0.0000607  -0.0001125  -0.0000717  -0.0000317  -0.0000319
   11  -0.0000345  -0.0000090  -0.0001127  -0.0000342   0.0000473   0.0000356
   12  -0.0000028  -0.0001475   0.0000433  -0.0000127   0.0000478   0.0000412
   13   0.0012755   0.0001758  -0.0001011  -0.0004532  -0.0000066  -0.0002102
   14   0.0000254  -0.0004675  -0.0002721  -0.0000380   0.0002661   0.0002093
   15   0.0001929  -0.0004290  -0.0004498  -0.0001711   0.0002075   0.0001553
   16  -0.0294954   0.0119789  -0.0107844  -0.0020129   0.0020254   0.0023743
   17   0.0164013  -0.0056579   0.0075180   0.0017196  -0.0011657  -0.0017856
   18   0.0132625  -0.0034228   0.0117127   0.0041081  -0.0027571  -0.0017975
   19   0.0018929   0.0001844  -0.0006949   0.0002098  -0.0003867   0.0001021
   20  -0.0007516  -0.0001561   0.0004869   0.0000796   0.0001913  -0.0002360
   21   0.0011335  -0.0006781   0.0004989  -0.0000477  -0.0003341   0.0001791
   22  -0.0034757   0.0005739  -0.0052202  -0.0012829   0.0012083   0.0009025
   23   0.0002937   0.0003962   0.0013951   0.0003454   0.0001026  -0.0002982
   24  -0.0029237   0.0004422  -0.0019121  -0.0008082   0.0004268   0.0006251
   25  -0.1256563   0.0275775   0.0390419  -0.0188215   0.0111174   0.0152390
   26   0.0289066  -0.0949335  -0.0208384   0.0067583  -0.0054564  -0.0059729
   27   0.0379631  -0.0206325  -0.1089461  -0.0132821   0.0093085   0.0102469
   28  -0.0089986  -0.0132792   0.0193378   0.0005154  -0.0005635  -0.0005869
   29   0.0049437   0.0082927  -0.0122054  -0.0007343   0.0006078   0.0004268
   30   0.0070694   0.0105570  -0.0153788  -0.0000468  -0.0002883   0.0009928
   31   0.0108012   0.0194829   0.0091475   0.0005215   0.0005290   0.0003020
   32  -0.0036662  -0.0184974  -0.0107100  -0.0009000   0.0004756   0.0006151
   33  -0.0056806  -0.0196228  -0.0112808  -0.0007271   0.0010599   0.0009019
   34  -0.0006181  -0.0013612  -0.0009888   0.0002027  -0.0003082   0.0000441
   35  -0.0043075  -0.0042896  -0.0014232  -0.0002390   0.0001789   0.0002669
   36  -0.0024138  -0.0022980  -0.0003802   0.0002654  -0.0001113   0.0001131
   37   0.0005562   0.0007217   0.0006880   0.0006291  -0.0002986  -0.0001060
   38  -0.0007059   0.0013795   0.0002017   0.0002735  -0.0000557   0.0000944
   39  -0.0004967   0.0009228   0.0001849   0.0003579  -0.0004220   0.0000823
   40   0.0001678   0.0009672  -0.0001701   0.0000369   0.0000674  -0.0000761
   41  -0.0005766   0.0010839   0.0017988  -0.0000089  -0.0000308  -0.0000683
   42  -0.0004051  -0.0000496   0.0011473   0.0000955  -0.0000160  -0.0000989
   43   0.5347712  -0.0006005   0.0309603  -0.1987458   0.0518806  -0.1128934
   44  -0.0006005   0.4906865  -0.0662184   0.0510562  -0.0647937   0.0391641
   45   0.0309603  -0.0662184   0.5304691  -0.1119699   0.0392228  -0.1317832
   46  -0.1987458   0.0510562  -0.1119699   0.2178406  -0.0564304   0.1229540
   47   0.0518806  -0.0647937   0.0392228  -0.0564304   0.0713038  -0.0386833
   48  -0.1128934   0.0391641  -0.1317832   0.1229540  -0.0386833   0.1425492
   49  -0.0769820  -0.0495943   0.0582403   0.0089850   0.0156755  -0.0175518
   50  -0.0498038  -0.1403581   0.1079356  -0.0024268  -0.0055848   0.0061526
   51   0.0584773   0.1086808  -0.1698049   0.0060547   0.0114869  -0.0135719
   52  -0.0949128  -0.0319456  -0.0155071  -0.0093370  -0.0229073  -0.0102405
   53  -0.0303933  -0.1479049  -0.0341217   0.0027755   0.0068347   0.0041541
   54  -0.0160374  -0.0334496  -0.0949668  -0.0068073  -0.0170993  -0.0086716
   55   0.0102044  -0.0065502  -0.0085936   0.0006646   0.0006390   0.0002797
   56   0.0196893  -0.0129090  -0.0162913  -0.0001836   0.0010230   0.0001382
   57   0.0095730  -0.0051332  -0.0084221  -0.0000058   0.0003301  -0.0002833
   58  -0.0046540  -0.0097833   0.0091874  -0.0001179   0.0001093   0.0001986
   59  -0.0085072  -0.0206230   0.0188748   0.0000026   0.0011918  -0.0002412
   60  -0.0040390  -0.0109213   0.0101400   0.0004576   0.0006558   0.0008935
   61  -0.0038894   0.0028073  -0.0024041  -0.0005159  -0.0013131  -0.0009230
   62   0.0026626  -0.0010469   0.0022715   0.0006861   0.0008797   0.0006930
   63  -0.0013482   0.0019142  -0.0012443  -0.0002927  -0.0007192   0.0000378
   64  -0.0005030   0.0005603  -0.0004825  -0.0001102  -0.0002549  -0.0001654
   65  -0.0011532   0.0007805  -0.0008331  -0.0002684  -0.0004618  -0.0003047
   66  -0.0008618   0.0006470  -0.0004192  -0.0001440  -0.0003354  -0.0002382
   67  -0.0003327   0.0002209  -0.0001567  -0.0000911  -0.0000994  -0.0000936
   68   0.0007566   0.0000653  -0.0000657  -0.0000270   0.0000607   0.0000493
   69   0.0002745  -0.0001560   0.0003322   0.0000448   0.0000987   0.0000468
   70   0.0003590  -0.0000315  -0.0000470   0.0000171   0.0000270   0.0000139
   71  -0.0001495   0.0000303   0.0000111  -0.0000337  -0.0000266  -0.0000444
   72   0.0000957   0.0000804  -0.0000705  -0.0000425  -0.0000231  -0.0000302
   73   0.0000409  -0.0000166  -0.0000004   0.0000037   0.0000119   0.0000098
   74  -0.0000483  -0.0000506   0.0000220   0.0000145   0.0000059   0.0000155
   75  -0.0000126   0.0000192  -0.0000536  -0.0000053  -0.0000100   0.0000086
   76   0.0005186  -0.0000873   0.0000255   0.0000408   0.0000631   0.0000458
   77  -0.0005062  -0.0000048   0.0001335  -0.0000027  -0.0000180  -0.0000184
   78  -0.0000181  -0.0000313  -0.0000000   0.0000155   0.0000143   0.0000224
   79  -0.0000006  -0.0000543  -0.0000945  -0.0000138   0.0000434  -0.0000270
   80   0.0003721  -0.0003246   0.0008020   0.0000600   0.0001405  -0.0000285
   81  -0.0004717   0.0001116   0.0000129  -0.0000801  -0.0000749  -0.0001724
   82   0.0000320   0.0000185  -0.0000450   0.0000034  -0.0000105   0.0000029
   83  -0.0000318   0.0000244  -0.0000266   0.0000126  -0.0000144   0.0000004
   84   0.0000387  -0.0000270  -0.0000117  -0.0000014   0.0000184   0.0000164
   85   0.0000846  -0.0001677   0.0003991   0.0000481   0.0000513   0.0000281
   86  -0.0000875   0.0001689  -0.0004914  -0.0000238  -0.0000436   0.0000040
   87   0.0002037  -0.0001785   0.0002319   0.0000351   0.0000596   0.0000366
   88  -0.0000185  -0.0000865   0.0002596   0.0000021   0.0000100  -0.0000279
   89  -0.0001129   0.0000839  -0.0001628  -0.0000448  -0.0000404  -0.0000796
   90   0.0000719  -0.0000842   0.0002400   0.0000117   0.0000259   0.0000301
   91  -0.0003394  -0.0000139   0.0002432   0.0003572  -0.0000634   0.0001512
   92   0.0001284  -0.0000102   0.0004218   0.0001643  -0.0001126  -0.0000673
   93   0.0004373   0.0001760   0.0001718  -0.0000825  -0.0000882  -0.0001237
   94   0.0001034   0.0000324   0.0001388   0.0000312  -0.0000575  -0.0000464
   95  -0.0000327  -0.0000172  -0.0000531  -0.0000212   0.0000258   0.0000130
   96  -0.0001267  -0.0000265  -0.0001275  -0.0000232   0.0000548   0.0000516
   97   0.0000760   0.0000255  -0.0001835  -0.0002122   0.0000501  -0.0000697
   98  -0.0000368  -0.0000296  -0.0002960  -0.0001540   0.0000867   0.0000224
   99  -0.0000509  -0.0000594   0.0000013   0.0000597   0.0000182   0.0000463
  100   0.0000046  -0.0000373   0.0001312   0.0001267  -0.0000256   0.0000408
  101   0.0000182   0.0000038  -0.0000143  -0.0000222   0.0000048  -0.0000061
  102   0.0000035   0.0000528  -0.0000487  -0.0000687  -0.0000024  -0.0000343
  103   0.0000013   0.0000132  -0.0000061  -0.0000058  -0.0000030  -0.0000047
  104   0.0000042  -0.0000139   0.0000108   0.0000107   0.0000011   0.0000048
  105  -0.0000012  -0.0000099  -0.0000013   0.0000064   0.0000044   0.0000071
  106   0.0001227   0.0000796   0.0000707   0.0000061  -0.0000392  -0.0000340
  107  -0.0000267   0.0001061  -0.0000835  -0.0000456  -0.0000108  -0.0000178
  108  -0.0001041  -0.0000322   0.0000075   0.0000328   0.0000068   0.0000193
  109  -0.0000196  -0.0000142  -0.0000325  -0.0000064   0.0000167   0.0000148
  110   0.0000038  -0.0000063   0.0000044   0.0000024  -0.0000004   0.0000008
  111  -0.0000203  -0.0000112  -0.0000325  -0.0000076   0.0000152   0.0000124
  112  -0.0000153  -0.0000454  -0.0000792  -0.0000650   0.0000388  -0.0000021
  113  -0.0000221  -0.0000891   0.0000425   0.0000363   0.0000242   0.0000307
  114   0.0000005   0.0000070  -0.0001191  -0.0000546   0.0000323   0.0000105
  115   0.0000020   0.0000441   0.0000009   0.0000297  -0.0000219   0.0000139
  116   0.0000266   0.0000500  -0.0000344  -0.0000356  -0.0000113  -0.0000234
  117  -0.0000053   0.0000077   0.0001264   0.0000644  -0.0000369  -0.0000118
  118  -0.0000030  -0.0000191   0.0000750   0.0000683  -0.0000172   0.0000222
  119  -0.0000147  -0.0000050  -0.0000032  -0.0000140   0.0000062  -0.0000101
  120   0.0000218   0.0000169   0.0000299   0.0000058  -0.0000132  -0.0000052
  121   0.0000042   0.0000063   0.0000053  -0.0000004  -0.0000039  -0.0000044
  122   0.0000008  -0.0000044  -0.0000082  -0.0000030   0.0000037   0.0000017
  123  -0.0000014  -0.0000050  -0.0000099  -0.0000031   0.0000049   0.0000031
  124   0.0000203   0.0000241  -0.0000807  -0.0000859   0.0000188  -0.0000319
  125  -0.0000068  -0.0000184   0.0000208   0.0000294  -0.0000022   0.0000178
  126   0.0000117   0.0000065  -0.0000421  -0.0000296   0.0000120  -0.0000072
  127   0.0000017   0.0000021   0.0000199   0.0000243  -0.0000079   0.0000089
  128   0.0000015   0.0000089  -0.0000158  -0.0000170   0.0000016  -0.0000079
  129  -0.0000042  -0.0000022   0.0000143   0.0000065  -0.0000038  -0.0000006
  130  -0.0000038  -0.0000062   0.0000362   0.0000487  -0.0000099   0.0000210
  131  -0.0000022   0.0000071   0.0000119   0.0000089  -0.0000070  -0.0000021
  132  -0.0000130   0.0000022  -0.0000097  -0.0000075  -0.0000000  -0.0000032
  133   0.0000017  -0.0000060  -0.0000030  -0.0000015   0.0000034   0.0000022
  134   0.0000007  -0.0000010  -0.0000015   0.0000002   0.0000012   0.0000011
  135   0.0000014  -0.0000054  -0.0000005   0.0000025   0.0000017   0.0000028
  136   0.0000084   0.0000162  -0.0000645  -0.0000811   0.0000174  -0.0000350
  137  -0.0000019  -0.0000129  -0.0000158  -0.0000028   0.0000068   0.0000095
  138   0.0000048  -0.0000071   0.0000201   0.0000232  -0.0000032   0.0000086
  139  -0.0000023  -0.0000015   0.0000133   0.0000164  -0.0000050   0.0000072
  140  -0.0000005   0.0000039   0.0000039   0.0000019  -0.0000024  -0.0000020
  141  -0.0000011   0.0000015   0.0000019   0.0000001  -0.0000009  -0.0000008
  142  -0.0000200  -0.0000364  -0.0000452   0.0000636   0.0000022   0.0000766
  143  -0.0000040   0.0000285   0.0001620   0.0000977  -0.0000405  -0.0000102
  144  -0.0000061   0.0000197  -0.0000491  -0.0000532   0.0000075  -0.0000201
  145   0.0000171   0.0000224   0.0000530  -0.0000185  -0.0000067  -0.0000417
  146   0.0000011  -0.0000294  -0.0001055  -0.0000541   0.0000270   0.0000153
  147   0.0000110  -0.0000309   0.0000317   0.0000368   0.0000052   0.0000149
  148   0.0000180   0.0000275  -0.0000019  -0.0000702   0.0000063  -0.0000565
  149   0.0000041  -0.0000045  -0.0000542  -0.0000441   0.0000137  -0.0000056
  150  -0.0000015  -0.0000130   0.0000204   0.0000371  -0.0000042   0.0000186
  151  -0.0000037  -0.0000020   0.0000092   0.0000162  -0.0000040   0.0000097
  152   0.0000025   0.0000060   0.0000217   0.0000118  -0.0000053  -0.0000039
  153  -0.0000020   0.0000050  -0.0000137  -0.0000139   0.0000013  -0.0000032
           49          50          51          52          53          54
    1   0.0004570   0.0011419   0.0002990  -0.1293385   0.0185567  -0.0345700
    2  -0.0004033   0.0006626  -0.0003352   0.0200407  -0.0858987   0.0152967
    3   0.0015653   0.0016107   0.0010660  -0.0360587   0.0123841  -0.1065020
    4  -0.0001646  -0.0006270   0.0003854   0.0057998   0.0175872  -0.0213941
    5   0.0003282   0.0006626   0.0000986  -0.0013410  -0.0061846   0.0067648
    6  -0.0004513  -0.0012745   0.0001696   0.0036063   0.0120485  -0.0147637
    7  -0.0001929   0.0001802  -0.0002457  -0.0270906   0.0118720   0.0073020
    8   0.0000299  -0.0001121  -0.0002128   0.0105741  -0.0043782   0.0000464
    9   0.0000298  -0.0001690  -0.0000369  -0.0116235   0.0092853   0.0128726
   10   0.0001645   0.0001396  -0.0000664   0.0011927  -0.0008584   0.0005280
   11   0.0001198  -0.0000603  -0.0000495  -0.0008609   0.0006213  -0.0000441
   12  -0.0000677  -0.0000366  -0.0001152  -0.0007866   0.0002984   0.0002599
   13  -0.0000339  -0.0001964   0.0002193  -0.0027424   0.0038872   0.0076481
   14   0.0000434   0.0001295   0.0000121   0.0015289  -0.0012644  -0.0032201
   15  -0.0001090  -0.0000053   0.0001147   0.0026052  -0.0016573  -0.0017767
   16   0.0010545  -0.0005478  -0.0011050   0.0021365  -0.0012875  -0.0008003
   17  -0.0012405   0.0006048   0.0003662  -0.0003539   0.0003672   0.0008026
   18   0.0006306  -0.0002525   0.0004262  -0.0000639   0.0006591   0.0010285
   19  -0.0005220  -0.0001092   0.0002770  -0.0001089   0.0000682  -0.0000328
   20   0.0007459  -0.0003209  -0.0003480   0.0001997  -0.0001392  -0.0002412
   21  -0.0007773   0.0000034   0.0008268  -0.0001872  -0.0001323   0.0000022
   22   0.0003734  -0.0002727  -0.0001922  -0.0000692  -0.0004580  -0.0001980
   23   0.0002389   0.0000444  -0.0002566  -0.0003847   0.0003757  -0.0000259
   24  -0.0002731  -0.0000553   0.0001756  -0.0002032   0.0000116  -0.0002117
   25  -0.0088815   0.0055588   0.0071338   0.0113078  -0.0020879  -0.0052669
   26  -0.0137396   0.0085940   0.0116040   0.0193166  -0.0182696  -0.0194414
   27   0.0175920  -0.0114886  -0.0159945   0.0087803  -0.0107855  -0.0108154
   28  -0.0027834   0.0023589   0.0029636   0.0005432  -0.0010638  -0.0007727
   29   0.0021818  -0.0007408  -0.0024882   0.0000879   0.0011420  -0.0000638
   30   0.0025368  -0.0022070  -0.0010994  -0.0002314   0.0011242   0.0002745
   31   0.0005164   0.0003620   0.0000399  -0.0041967   0.0020155   0.0028737
   32  -0.0008894   0.0013532   0.0012069   0.0020912  -0.0006168  -0.0009367
   33  -0.0007979  -0.0004411   0.0004129   0.0025945  -0.0005929  -0.0017193
   34  -0.0000281  -0.0000343  -0.0002231   0.0004571  -0.0005793  -0.0004441
   35   0.0000221   0.0002408  -0.0002550   0.0016450  -0.0001363  -0.0011040
   36  -0.0003474   0.0001678   0.0004204   0.0010119  -0.0002738   0.0000416
   37   0.0000129  -0.0000684  -0.0000021   0.0001337  -0.0002079   0.0001329
   38   0.0001616  -0.0000558   0.0000311  -0.0001501   0.0000011   0.0002297
   39  -0.0000725  -0.0000079  -0.0001494   0.0002387  -0.0002376   0.0001321
   40   0.0002514   0.0001747  -0.0000808  -0.0000186   0.0001063  -0.0000167
   41   0.0005291   0.0001449  -0.0010240   0.0000675   0.0000992  -0.0004202
   42  -0.0001205   0.0003605   0.0001064  -0.0002020  -0.0001454   0.0001995
   43  -0.0769820  -0.0498038   0.0584773  -0.0949128  -0.0303933  -0.0160374
   44  -0.0495943  -0.1403581   0.1086808  -0.0319456  -0.1479049  -0.0334496
   45   0.0582403   0.1079356  -0.1698049  -0.0155071  -0.0341217  -0.0949668
   46   0.0089850  -0.0024268   0.0060547  -0.0093370   0.0027755  -0.0068073
   47   0.0156755  -0.0055848   0.0114869  -0.0229073   0.0068347  -0.0170993
   48  -0.0175518   0.0061526  -0.0135719  -0.0102405   0.0041541  -0.0086716
   49   0.0817355   0.0554552  -0.0670064  -0.0044098  -0.0083495   0.0085864
   50   0.0554552   0.1577068  -0.1161877  -0.0096415  -0.0198250   0.0194726
   51  -0.0670064  -0.1161877   0.1859413  -0.0055705  -0.0102530   0.0105139
   52  -0.0044098  -0.0096415  -0.0055705   0.4993099  -0.0246281  -0.0765873
   53  -0.0083495  -0.0198250  -0.0102530  -0.0246281   0.5178503  -0.0183540
   54   0.0085864   0.0194726   0.0105139  -0.0765873  -0.0183540   0.5330222
   55   0.0005622   0.0006663   0.0002520  -0.1735582   0.0772812   0.1040776
   56   0.0005159   0.0005446   0.0008060   0.0773041  -0.0934129  -0.0616183
   57  -0.0003239   0.0001009   0.0008492   0.1050401  -0.0620981  -0.1318148
   58  -0.0001207  -0.0023904  -0.0016444  -0.0642343  -0.0386352   0.0450002
   59  -0.0019505  -0.0037436  -0.0027796  -0.0388057  -0.1536086   0.1165018
   60  -0.0009978  -0.0031914  -0.0003060   0.0446765   0.1171655  -0.1772190
   61   0.0001024   0.0001823   0.0001874  -0.0111175  -0.0216470  -0.0131420
   62   0.0000151   0.0000385  -0.0001698  -0.0031116   0.0090851  -0.0001902
   63  -0.0002302  -0.0002680   0.0001513  -0.0099917  -0.0140987  -0.0105077
   64  -0.0000077  -0.0000158   0.0000315   0.0003997  -0.0028056  -0.0001016
   65   0.0000078   0.0000004   0.0000556  -0.0004047  -0.0047901  -0.0019550
   66  -0.0000076  -0.0000592   0.0000213  -0.0000930  -0.0037611  -0.0004029
   67   0.0000293   0.0000234   0.0000190   0.0012290  -0.0006562  -0.0004175
   68  -0.0000486  -0.0001006   0.0000343  -0.0008789   0.0002461   0.0001622
   69   0.0000208   0.0000537  -0.0000058   0.0002389   0.0002914  -0.0001044
   70  -0.0000075   0.0000076   0.0000101  -0.0006635   0.0001451   0.0000586
   71   0.0000210   0.0000242   0.0000048   0.0004773   0.0000754   0.0002452
   72  -0.0000032  -0.0000294   0.0000118   0.0001834  -0.0001031   0.0003695
   73   0.0000090  -0.0000081   0.0000012   0.0000623   0.0000179   0.0000713
   74   0.0000044   0.0000467  -0.0000120   0.0000052   0.0000709   0.0001249
   75  -0.0000383  -0.0000951  -0.0000079  -0.0002044  -0.0002536  -0.0001493
   76  -0.0000286  -0.0000517  -0.0000003  -0.0006363  -0.0000805  -0.0002520
   77   0.0000237   0.0000007  -0.0000203   0.0007325  -0.0001961  -0.0005289
   78   0.0000051   0.0000399  -0.0000017  -0.0003844  -0.0002510  -0.0003770
   79   0.0000452   0.0002000  -0.0000548   0.0000112  -0.0003952   0.0012540
   80  -0.0000467  -0.0001925  -0.0001363   0.0004440   0.0007238  -0.0011211
   81   0.0000651   0.0001101  -0.0000801   0.0001974  -0.0009519   0.0007835
   82   0.0000050   0.0000260  -0.0000060  -0.0001384  -0.0002855   0.0000239
   83   0.0000041   0.0000151   0.0000041  -0.0000429  -0.0000388  -0.0001039
   84  -0.0000001  -0.0000077   0.0000033   0.0000157   0.0000794   0.0000755
   85  -0.0000492  -0.0001536  -0.0000250  -0.0001731  -0.0002561  -0.0011668
   86   0.0000895   0.0002127   0.0000834  -0.0002689  -0.0006003   0.0005369
   87  -0.0000486  -0.0000844  -0.0000495  -0.0003069  -0.0001099  -0.0001507
   88  -0.0000352  -0.0000949  -0.0000637   0.0003161  -0.0000329  -0.0002304
   89   0.0000483   0.0000731   0.0000048   0.0005158   0.0000232   0.0006045
   90  -0.0000495  -0.0001305  -0.0000167  -0.0001343   0.0002330  -0.0006245
   91  -0.0000663   0.0000284  -0.0001130   0.0000650  -0.0001429  -0.0003459
   92  -0.0000457  -0.0000226  -0.0000010   0.0008361  -0.0004461  -0.0014659
   93   0.0000163  -0.0000357   0.0000354  -0.0010426   0.0007077   0.0018559
   94   0.0000036  -0.0000046  -0.0000048  -0.0000006   0.0001045   0.0001116
   95   0.0000026   0.0000052   0.0000084   0.0000247  -0.0000280  -0.0000245
   96   0.0000032   0.0000047  -0.0000059   0.0000106  -0.0000834  -0.0001444
   97   0.0000406  -0.0000372   0.0000577   0.0001578   0.0001482   0.0003815
   98   0.0000459   0.0000164   0.0000175  -0.0001468   0.0001777   0.0005315
   99  -0.0000296   0.0000020   0.0000022   0.0000649  -0.0000525  -0.0002450
  100  -0.0000145   0.0000267  -0.0000309  -0.0000335  -0.0000306  -0.0002359
  101   0.0000091   0.0000008   0.0000017  -0.0000080   0.0000659   0.0000901
  102   0.0000216  -0.0000140   0.0000000   0.0000201   0.0000148   0.0001791
  103   0.0000044  -0.0000021  -0.0000027  -0.0000049  -0.0000100   0.0000204
  104  -0.0000053   0.0000031   0.0000033  -0.0000033   0.0000067  -0.0000189
  105  -0.0000022   0.0000025   0.0000003  -0.0000044   0.0000112  -0.0000146
  106  -0.0000176  -0.0000217   0.0000156  -0.0003297   0.0002511   0.0006117
  107  -0.0000276  -0.0000357   0.0000395  -0.0000679  -0.0000144   0.0001635
  108   0.0000095   0.0000280  -0.0000235   0.0002267  -0.0003121  -0.0005955
  109  -0.0000008   0.0000016   0.0000009   0.0000010   0.0000027  -0.0000104
  110   0.0000027   0.0000014  -0.0000040  -0.0000062   0.0000002   0.0000099
  111   0.0000007   0.0000019   0.0000015  -0.0000073   0.0000189   0.0000089
  112   0.0000289   0.0000056   0.0000006   0.0000475   0.0000222   0.0000576
  113   0.0000296   0.0000439  -0.0000436  -0.0000050  -0.0000235  -0.0001170
  114  -0.0000087  -0.0000249   0.0000253  -0.0000206   0.0000288   0.0000868
  115  -0.0000303  -0.0000094   0.0000029  -0.0000490  -0.0000412  -0.0000213
  116  -0.0000073  -0.0000195   0.0000264   0.0000203   0.0000544   0.0001191
  117  -0.0000017   0.0000194  -0.0000200   0.0000415  -0.0000249  -0.0001300
  118  -0.0000095   0.0000140  -0.0000211   0.0000115  -0.0000424  -0.0001718
  119   0.0000035  -0.0000072   0.0000061   0.0000439  -0.0000204  -0.0000683
  120   0.0000040   0.0000026  -0.0000073  -0.0000975   0.0000976   0.0002093
  121   0.0000001  -0.0000008   0.0000016   0.0000047  -0.0000039   0.0000044
  122  -0.0000007  -0.0000004   0.0000021  -0.0000023   0.0000055   0.0000051
  123   0.0000000  -0.0000001   0.0000011   0.0000018   0.0000005  -0.0000061
  124   0.0000115  -0.0000206   0.0000264  -0.0000532   0.0001078   0.0003110
  125   0.0000026   0.0000181  -0.0000176   0.0000020  -0.0000263  -0.0000686
  126  -0.0000056  -0.0000173   0.0000196   0.0000022   0.0000312   0.0000582
  127  -0.0000079   0.0000012  -0.0000035  -0.0000053  -0.0000090  -0.0000395
  128   0.0000013  -0.0000059   0.0000075  -0.0000030   0.0000117   0.0000446
  129   0.0000017   0.0000041  -0.0000045   0.0000041  -0.0000084  -0.0000199
  130  -0.0000042   0.0000160  -0.0000171  -0.0000012  -0.0000298  -0.0000898
  131  -0.0000076  -0.0000035   0.0000040   0.0000167  -0.0000311  -0.0000523
  132   0.0000062   0.0000041  -0.0000016  -0.0000095  -0.0000278   0.0000114
  133  -0.0000007   0.0000008   0.0000019  -0.0000019   0.0000118   0.0000077
  134   0.0000008  -0.0000001  -0.0000008  -0.0000024   0.0000051   0.0000051
  135  -0.0000017   0.0000013   0.0000012  -0.0000015   0.0000053  -0.0000028
  136   0.0000116  -0.0000199   0.0000227   0.0000219   0.0000303   0.0001369
  137   0.0000085   0.0000148  -0.0000080  -0.0000246   0.0000078   0.0000493
  138  -0.0000099  -0.0000024   0.0000024   0.0000049   0.0000055  -0.0000537
  139  -0.0000026   0.0000042  -0.0000050  -0.0000018  -0.0000068  -0.0000234
  140  -0.0000024  -0.0000033   0.0000014   0.0000052  -0.0000056  -0.0000140
  141   0.0000012   0.0000011  -0.0000021  -0.0000004  -0.0000027  -0.0000008
  142   0.0000206   0.0000849  -0.0000457  -0.0001192  -0.0000167   0.0001799
  143  -0.0000344  -0.0000460  -0.0000065   0.0000725  -0.0000394  -0.0004093
  144   0.0000103  -0.0000075   0.0000070   0.0000138  -0.0000146   0.0000864
  145  -0.0000175  -0.0000538   0.0000237   0.0000742   0.0000240  -0.0001569
  146   0.0000221   0.0000393   0.0000013  -0.0000594   0.0000283   0.0002765
  147  -0.0000145  -0.0000012   0.0000089   0.0000027   0.0000658  -0.0000782
  148  -0.0000078  -0.0000574   0.0000357   0.0000764   0.0000377  -0.0000371
  149   0.0000115   0.0000076   0.0000067  -0.0000124   0.0000193   0.0001356
  150  -0.0000054   0.0000115  -0.0000070  -0.0000154  -0.0000072  -0.0000426
  151   0.0000016   0.0000096  -0.0000102  -0.0000122  -0.0000123  -0.0000095
  152  -0.0000077  -0.0000113   0.0000040   0.0000152   0.0000004  -0.0000617
  153   0.0000064   0.0000034  -0.0000039  -0.0000058  -0.0000071   0.0000396
           55          56          57          58          59          60
    1  -0.0206546   0.0062007  -0.0140660   0.0061811  -0.0007635   0.0036380
    2   0.0111887  -0.0041653   0.0091667   0.0174162  -0.0053625   0.0116970
    3   0.0151395  -0.0037336   0.0117542  -0.0194659   0.0060337  -0.0146934
    4   0.0009498   0.0000295   0.0006009  -0.0040531   0.0011253  -0.0036774
    5   0.0002237  -0.0002256  -0.0000979   0.0013289   0.0002931   0.0006389
    6  -0.0002339  -0.0002298   0.0007290  -0.0032318   0.0004842  -0.0010658
    7  -0.0009202  -0.0000112  -0.0018855   0.0015517  -0.0007431   0.0011719
    8  -0.0005563   0.0003321  -0.0002701   0.0005413  -0.0001948  -0.0004863
    9  -0.0048225   0.0014746  -0.0026885  -0.0012524   0.0009898  -0.0002963
   10   0.0002476   0.0002084  -0.0001894  -0.0005641   0.0006031  -0.0006199
   11  -0.0002199  -0.0000077  -0.0000712   0.0002007  -0.0002401   0.0000256
   12  -0.0001656  -0.0002719   0.0002218   0.0002225  -0.0003166   0.0006556
   13  -0.0026718   0.0006007  -0.0015227   0.0000180   0.0000704  -0.0003289
   14   0.0011690   0.0001253   0.0005679  -0.0003298   0.0002425  -0.0003359
   15   0.0007198  -0.0003088   0.0006028   0.0002377  -0.0003518   0.0002727
   16   0.0000120  -0.0005244  -0.0001930  -0.0001412   0.0001666  -0.0000393
   17  -0.0003724   0.0003879   0.0001488   0.0000896  -0.0001753  -0.0000473
   18  -0.0002346   0.0001109  -0.0001310  -0.0000375  -0.0001525   0.0000835
   19   0.0000378   0.0000281   0.0000736  -0.0001224  -0.0000995   0.0000159
   20   0.0000767  -0.0000552   0.0000129  -0.0001085   0.0002073  -0.0001054
   21   0.0000329   0.0000421   0.0000435   0.0000402  -0.0001169  -0.0001158
   22   0.0000653   0.0000523   0.0000682   0.0000398   0.0000736   0.0000171
   23   0.0000657  -0.0000354   0.0000221   0.0000313  -0.0000520   0.0000916
   24   0.0001088  -0.0000121   0.0000016   0.0000614  -0.0000108   0.0000387
   25  -0.0008313  -0.0041506  -0.0025034   0.0001837  -0.0003952  -0.0004192
   26  -0.0020806  -0.0037912  -0.0024243   0.0007440   0.0009107   0.0001646
   27  -0.0008931  -0.0012970  -0.0004320   0.0001550   0.0017910   0.0010192
   28  -0.0000477   0.0000249  -0.0003788   0.0003349   0.0006534  -0.0001313
   29   0.0000422   0.0002215   0.0001904   0.0000743   0.0001059  -0.0000411
   30  -0.0001052  -0.0002230   0.0004510  -0.0004728  -0.0007177  -0.0002805
   31   0.0005772   0.0014407   0.0009454   0.0000049  -0.0000089  -0.0002083
   32  -0.0003742  -0.0002994  -0.0003672   0.0000778   0.0001326  -0.0001193
   33  -0.0003548  -0.0009286  -0.0000924  -0.0000973  -0.0003922   0.0002057
   34  -0.0000631  -0.0001523  -0.0000746   0.0000260   0.0000492   0.0000249
   35  -0.0002500  -0.0005715  -0.0003187   0.0000019   0.0000240   0.0001077
   36  -0.0001357  -0.0002708  -0.0001636  -0.0000518  -0.0001018  -0.0000256
   37   0.0000254  -0.0000321  -0.0000095  -0.0000320  -0.0000254   0.0000020
   38   0.0000528   0.0000495   0.0000631  -0.0000164  -0.0000201  -0.0000065
   39   0.0000155  -0.0000331  -0.0000182   0.0000013   0.0000398  -0.0000009
   40   0.0000010   0.0000148  -0.0000430  -0.0000148   0.0000856   0.0000362
   41   0.0000088  -0.0000166  -0.0001172   0.0001345   0.0003246   0.0000099
   42   0.0000354   0.0001074   0.0000038   0.0000230  -0.0000189  -0.0001469
   43   0.0102044   0.0196893   0.0095730  -0.0046540  -0.0085072  -0.0040390
   44  -0.0065502  -0.0129090  -0.0051332  -0.0097833  -0.0206230  -0.0109213
   45  -0.0085936  -0.0162913  -0.0084221   0.0091874   0.0188748   0.0101400
   46   0.0006646  -0.0001836  -0.0000058  -0.0001179   0.0000026   0.0004576
   47   0.0006390   0.0010230   0.0003301   0.0001093   0.0011918   0.0006558
   48   0.0002797   0.0001382  -0.0002833   0.0001986  -0.0002412   0.0008935
   49   0.0005622   0.0005159  -0.0003239  -0.0001207  -0.0019505  -0.0009978
   50   0.0006663   0.0005446   0.0001009  -0.0023904  -0.0037436  -0.0031914
   51   0.0002520   0.0008060   0.0008492  -0.0016444  -0.0027796  -0.0003060
   52  -0.1735582   0.0773041   0.1050401  -0.0642343  -0.0388057   0.0446765
   53   0.0772812  -0.0934129  -0.0620981  -0.0386352  -0.1536086   0.1171655
   54   0.1040776  -0.0616183  -0.1318148   0.0450002   0.1165018  -0.1772190
   55   0.1892116  -0.0841940  -0.1107040  -0.0058625   0.0030978   0.0048598
   56  -0.0841940   0.1037671   0.0717421  -0.0152987   0.0098911   0.0122931
   57  -0.1107040   0.0717421   0.1446136   0.0160354  -0.0099231  -0.0137669
   58  -0.0058625  -0.0152987   0.0160354   0.0714751   0.0469852  -0.0451149
   59   0.0030978   0.0098911  -0.0099231   0.0469852   0.1717543  -0.1276092
   60   0.0048598   0.0122931  -0.0137669  -0.0451149  -0.1276092   0.1932513
   61   0.0008551  -0.0003147   0.0006624   0.0008906  -0.0002731   0.0007386
   62   0.0011823   0.0002694  -0.0003869   0.0000752  -0.0001281   0.0010597
   63   0.0017394   0.0001635   0.0007901   0.0004913  -0.0005677   0.0004824
   64   0.0001795   0.0000605   0.0002291   0.0001111   0.0000381  -0.0000598
   65   0.0000376  -0.0000129   0.0003047   0.0000687   0.0000299  -0.0002041
   66  -0.0000254  -0.0000240   0.0000883   0.0003179   0.0001306   0.0001828
   67  -0.0003039  -0.0005954  -0.0002856  -0.0000157   0.0000269  -0.0001546
   68   0.0007190  -0.0004672  -0.0010435   0.0000658  -0.0001024  -0.0002732
   69  -0.0001108  -0.0009747  -0.0007704   0.0000354  -0.0000935  -0.0001212
   70   0.0005828  -0.0001394  -0.0000657   0.0000768  -0.0000187  -0.0000692
   71  -0.0001878  -0.0000155   0.0001260  -0.0000386   0.0000277  -0.0000808
   72   0.0001893   0.0000743  -0.0000019  -0.0000027   0.0000066  -0.0000993
   73  -0.0000659   0.0001164  -0.0000559  -0.0001133   0.0000498  -0.0000100
   74   0.0000047  -0.0001111   0.0001468   0.0000575  -0.0000132  -0.0000407
   75  -0.0000597   0.0001180  -0.0002527   0.0000452   0.0000108   0.0003032
   76   0.0008902  -0.0006658  -0.0007143   0.0000156  -0.0000070   0.0000200
   77  -0.0014566  -0.0003848  -0.0008997  -0.0001083   0.0000572   0.0001274
   78  -0.0005278  -0.0011508  -0.0010785   0.0000315  -0.0000104  -0.0001146
   79  -0.0001277  -0.0000918   0.0000818  -0.0001190  -0.0005080  -0.0006282
   80  -0.0002244   0.0000565  -0.0000898  -0.0005640  -0.0006767   0.0010025
   81  -0.0003042  -0.0000546   0.0001363  -0.0002543  -0.0004021  -0.0002502
   82   0.0002063   0.0001079  -0.0000958  -0.0002774   0.0000863  -0.0000563
   83   0.0001012  -0.0000119   0.0000619  -0.0000698  -0.0000131  -0.0000633
   84  -0.0000356   0.0000397  -0.0000751  -0.0000302   0.0000668   0.0000116
   85  -0.0001960  -0.0000727   0.0000365  -0.0005070  -0.0010015   0.0003286
   86  -0.0001999  -0.0000805   0.0000534  -0.0006605  -0.0003244  -0.0012338
   87   0.0003507   0.0002570  -0.0001222  -0.0006207  -0.0008824   0.0005673
   88  -0.0000314   0.0000477   0.0000016   0.0000131  -0.0000415   0.0004206
   89  -0.0001212  -0.0000086  -0.0000006   0.0000730   0.0001423  -0.0002394
   90  -0.0000097  -0.0000300   0.0000608   0.0000808  -0.0002052   0.0004256
   91   0.0005654  -0.0001011  -0.0000479   0.0000096   0.0000498   0.0002135
   92   0.0005562  -0.0001752   0.0002621  -0.0000356  -0.0000699   0.0001564
   93  -0.0007652   0.0001404  -0.0003709   0.0000698   0.0000106  -0.0000841
   94  -0.0000635  -0.0000000  -0.0000267  -0.0000222   0.0000096  -0.0000178
   95  -0.0000016   0.0000051   0.0000147   0.0000066  -0.0000081  -0.0000117
   96   0.0000699  -0.0000037   0.0000366   0.0000148  -0.0000073   0.0000193
   97  -0.0002845   0.0000664  -0.0000233  -0.0000045  -0.0000078  -0.0001031
   98  -0.0002521   0.0000685  -0.0000611  -0.0000189   0.0000270  -0.0001432
   99   0.0001155  -0.0000267   0.0000459   0.0000377  -0.0000422   0.0000638
  100   0.0001577  -0.0000400   0.0000192  -0.0000307   0.0000104   0.0000280
  101  -0.0000463   0.0000118  -0.0000164  -0.0000189   0.0000095  -0.0000287
  102  -0.0000910   0.0000174  -0.0000266   0.0000093   0.0000128  -0.0000214
  103  -0.0000066   0.0000017  -0.0000042   0.0000010   0.0000047  -0.0000004
  104   0.0000065  -0.0000021   0.0000054  -0.0000006  -0.0000062  -0.0000004
  105   0.0000070  -0.0000013   0.0000022   0.0000002  -0.0000018   0.0000006
  106  -0.0002215   0.0000373  -0.0001345   0.0000333  -0.0000096  -0.0000003
  107  -0.0000832   0.0000251  -0.0000399   0.0000126  -0.0000201   0.0000135
  108   0.0002655  -0.0000561   0.0001162  -0.0000259   0.0000170   0.0000045
  109   0.0000047   0.0000024   0.0000043   0.0000047  -0.0000048   0.0000037
  110  -0.0000012   0.0000015  -0.0000011   0.0000011   0.0000020   0.0000016
  111  -0.0000072   0.0000050  -0.0000000   0.0000007  -0.0000023  -0.0000037
  112  -0.0000546   0.0000178   0.0000122  -0.0000028   0.0000097  -0.0000395
  113   0.0000706  -0.0000141   0.0000280  -0.0000120   0.0000273  -0.0000292
  114  -0.0000652   0.0000328  -0.0000025   0.0000195  -0.0000197   0.0000120
  115   0.0000350  -0.0000074  -0.0000048   0.0000129  -0.0000131   0.0000383
  116  -0.0000732   0.0000085  -0.0000198  -0.0000094  -0.0000081  -0.0000153
  117   0.0000803  -0.0000354   0.0000064  -0.0000182   0.0000145  -0.0000007
  118   0.0001020  -0.0000299   0.0000187  -0.0000039   0.0000005   0.0000294
  119   0.0000079  -0.0000009   0.0000148   0.0000020  -0.0000050   0.0000087
  120  -0.0000756   0.0000072  -0.0000518  -0.0000008   0.0000069  -0.0000121
  121  -0.0000030   0.0000001  -0.0000019  -0.0000015  -0.0000000  -0.0000017
  122  -0.0000048   0.0000022   0.0000010  -0.0000000  -0.0000012  -0.0000012
  123  -0.0000004   0.0000025   0.0000033   0.0000003  -0.0000013  -0.0000005
  124  -0.0001616   0.0000420  -0.0000447   0.0000110  -0.0000019  -0.0000338
  125   0.0000477  -0.0000113   0.0000106  -0.0000094   0.0000099  -0.0000074
  126  -0.0000485   0.0000176  -0.0000025   0.0000091  -0.0000135   0.0000066
  127   0.0000266  -0.0000080   0.0000016   0.0000005  -0.0000038   0.0000137
  128  -0.0000245   0.0000059  -0.0000067   0.0000015  -0.0000010  -0.0000033
  129   0.0000139  -0.0000065   0.0000011  -0.0000016   0.0000034  -0.0000008
  130   0.0000620  -0.0000180   0.0000064  -0.0000073   0.0000047   0.0000054
  131   0.0000247  -0.0000058   0.0000078   0.0000046  -0.0000063   0.0000146
  132   0.0000069   0.0000033  -0.0000007  -0.0000042   0.0000089  -0.0000100
  133  -0.0000059   0.0000014  -0.0000003   0.0000008  -0.0000020  -0.0000017
  134  -0.0000021   0.0000010  -0.0000011  -0.0000002   0.0000004  -0.0000000
  135  -0.0000001   0.0000000   0.0000012   0.0000001  -0.0000019  -0.0000010
  136  -0.0000981   0.0000278  -0.0000073   0.0000130  -0.0000035  -0.0000192
  137  -0.0000125   0.0000059  -0.0000045  -0.0000083   0.0000117  -0.0000292
  138   0.0000202  -0.0000060   0.0000063   0.0000020  -0.0000108   0.0000190
  139   0.0000180  -0.0000061  -0.0000001  -0.0000024   0.0000002   0.0000038
  140   0.0000063  -0.0000022   0.0000008   0.0000013  -0.0000021   0.0000069
  141   0.0000032  -0.0000017  -0.0000007  -0.0000006   0.0000027  -0.0000008
  142   0.0000218   0.0000044  -0.0000422  -0.0000706   0.0000574  -0.0001403
  143   0.0001696  -0.0000562   0.0000383   0.0000298  -0.0000364   0.0001678
  144  -0.0000485   0.0000168  -0.0000066   0.0000124   0.0000048  -0.0000167
  145   0.0000067  -0.0000121   0.0000288   0.0000479  -0.0000401   0.0001027
  146  -0.0001100   0.0000336  -0.0000239  -0.0000196   0.0000206  -0.0001223
  147   0.0000127  -0.0000162   0.0000137   0.0000012  -0.0000261   0.0000096
  148  -0.0000591   0.0000115   0.0000173   0.0000436  -0.0000324   0.0000713
  149  -0.0000680   0.0000212  -0.0000106  -0.0000040   0.0000085  -0.0000473
  150   0.0000336  -0.0000083   0.0000024  -0.0000135   0.0000009  -0.0000013
  151   0.0000200  -0.0000055  -0.0000019  -0.0000057   0.0000069  -0.0000057
  152   0.0000210  -0.0000079   0.0000052   0.0000057  -0.0000094   0.0000292
  153  -0.0000111   0.0000040  -0.0000056  -0.0000000   0.0000086  -0.0000130
           61          62          63          64          65          66
    1  -0.0916364  -0.0227878  -0.0142498  -0.0115954  -0.0225883  -0.0145836
    2  -0.0230605  -0.1202753  -0.0258753   0.0020618   0.0070348   0.0039845
    3  -0.0129296  -0.0193358  -0.0902885  -0.0087044  -0.0141104  -0.0099297
    4  -0.0045320  -0.0107194   0.0087529  -0.0000708   0.0001256   0.0003045
    5  -0.0086735  -0.0210301   0.0179484  -0.0001253   0.0009701  -0.0001177
    6  -0.0038544  -0.0105717   0.0085099   0.0003186   0.0006647   0.0006651
    7   0.0142919   0.0013151  -0.0025864  -0.0011219  -0.0003343  -0.0021346
    8   0.0179620  -0.0158624  -0.0183156   0.0007021   0.0011009   0.0007635
    9   0.0095574  -0.0091418  -0.0110433  -0.0001950  -0.0004718  -0.0012189
   10   0.0003321  -0.0005853  -0.0006304   0.0000094   0.0001312   0.0000613
   11  -0.0001076   0.0005922  -0.0001362  -0.0001163  -0.0001066  -0.0001751
   12   0.0003137   0.0011040  -0.0000246  -0.0001018   0.0000383  -0.0001409
   13  -0.0006305  -0.0016602  -0.0015088  -0.0001414   0.0003946   0.0003708
   14  -0.0004418  -0.0005866  -0.0016051   0.0022683  -0.0025729   0.0003779
   15  -0.0016301  -0.0013164  -0.0015634   0.0022032  -0.0014757   0.0005620
   16  -0.0048792   0.0011982   0.0023117   0.0000513  -0.0001435   0.0001005
   17   0.0018041   0.0001992   0.0001580  -0.0000075   0.0000340  -0.0000394
   18   0.0030104  -0.0003653  -0.0009882  -0.0000646   0.0002251   0.0001193
   19  -0.0000301   0.0000761  -0.0000599  -0.0000339  -0.0000282  -0.0000203
   20  -0.0000797   0.0001938  -0.0003962  -0.0000122  -0.0000225   0.0000171
   21  -0.0001821   0.0000148   0.0001459   0.0000033  -0.0000005   0.0000078
   22   0.0005896  -0.0002781  -0.0003947   0.0000205   0.0000625   0.0000339
   23   0.0017522   0.0000488  -0.0007014  -0.0000613   0.0000375  -0.0000317
   24   0.0011316  -0.0001746   0.0001122  -0.0000235   0.0000497  -0.0000306
   25  -0.0006673   0.0002771   0.0000473  -0.0001548  -0.0001380  -0.0001580
   26   0.0002947  -0.0002015  -0.0000425   0.0000324   0.0001496   0.0001817
   27  -0.0001840  -0.0002623   0.0001363   0.0000742   0.0001287   0.0000840
   28   0.0000766  -0.0000270   0.0000004   0.0000155   0.0000243   0.0000175
   29  -0.0000544  -0.0000163   0.0000181   0.0000034  -0.0000011   0.0000018
   30   0.0000209   0.0000269  -0.0000383  -0.0000110  -0.0000147   0.0000034
   31   0.0002354  -0.0001223   0.0000116   0.0000697   0.0001093   0.0001074
   32  -0.0001330   0.0000077   0.0000404  -0.0000181  -0.0000360  -0.0000456
   33   0.0000243   0.0000547  -0.0000427  -0.0000328  -0.0000126  -0.0000033
   34   0.0000159  -0.0000450   0.0000052   0.0000110   0.0000111   0.0000126
   35  -0.0001014   0.0000876   0.0000019  -0.0000383  -0.0000460  -0.0000451
   36  -0.0000929   0.0000463   0.0000302  -0.0000241  -0.0000303  -0.0000350
   37   0.0001285  -0.0000076  -0.0000106   0.0000050   0.0000180   0.0000224
   38   0.0000748  -0.0000231   0.0000050   0.0000079   0.0000298   0.0000281
   39   0.0001101  -0.0000384   0.0000185   0.0000157   0.0000344   0.0000322
   40  -0.0000320   0.0000160  -0.0000024  -0.0000087  -0.0000107  -0.0000128
   41   0.0000170   0.0000080  -0.0000125  -0.0000004   0.0000037   0.0000021
   42  -0.0000066  -0.0000150   0.0000076   0.0000077   0.0000038   0.0000059
   43  -0.0038894   0.0026626  -0.0013482  -0.0005030  -0.0011532  -0.0008618
   44   0.0028073  -0.0010469   0.0019142   0.0005603   0.0007805   0.0006470
   45  -0.0024041   0.0022715  -0.0012443  -0.0004825  -0.0008331  -0.0004192
   46  -0.0005159   0.0006861  -0.0002927  -0.0001102  -0.0002684  -0.0001440
   47  -0.0013131   0.0008797  -0.0007192  -0.0002549  -0.0004618  -0.0003354
   48  -0.0009230   0.0006930   0.0000378  -0.0001654  -0.0003047  -0.0002382
   49   0.0001024   0.0000151  -0.0002302  -0.0000077   0.0000078  -0.0000076
   50   0.0001823   0.0000385  -0.0002680  -0.0000158   0.0000004  -0.0000592
   51   0.0001874  -0.0001698   0.0001513   0.0000315   0.0000556   0.0000213
   52  -0.0111175  -0.0031116  -0.0099917   0.0003997  -0.0004047  -0.0000930
[truncated: 447,814 more chars]
