# Supplementary material for: An in silico investigation of menthol metabolism
Source: PLoS One. 2019 Sep 27;14(9):e0216577. doi: 10.1371/journal.pone.0216577 (PMC6764827; doi:10.1371/journal.pone.0216577)
Supplement: S2 File — (ZIP) [file pone.0216577.s002.zip › B3LYP/g-series/Oeeoe-R.out]

Q-Chem Developer Version!
                  Welcome to Q-Chem
     A Quantum Leap Into The Future Of Chemistry


 Q-Chem 5.1, Q-Chem, Inc., Pleasanton, CA (2018)

 Yihan Shao,  Zhengting Gan,  E. Epifanovsky,  A. T. B. Gilbert,  M. Wormit,  
 J. Kussmann,  A. W. Lange,  A. Behn,  Jia Deng,  Xintian Feng,  D. Ghosh,  
 M. Goldey,  P. R. Horn,  L. D. Jacobson,  I. Kaliman,  T. Kus,  A. Landau,  
 Jie Liu,  E. I. Proynov,  R. M. Richard,  R. P. Steele,  E. J. Sundstrom,  
 H. L. Woodcock III,  P. M. Zimmerman,  D. Zuev,  B. Albrecht,  E. Alguire,  
 S. A. Baeppler,  D. Barton,  Z. Benda,  Y. A. Bernard,  E. J. Berquist,  
 K. B. Bravaya,  H. Burton,  D. Casanova,  Chun-Min Chang,  Yunqing Chen,  
 A. Chien,  K. D. Closser,  M. P. Coons,  S. Coriani,  S. Dasgupta,  
 A. L. Dempwolff,  M. Diedenhofen,  Hainam Do,  R. G. Edgar,  Po-Tung Fang,  
 S. Faraji,  S. Fatehi,  Qingguo Feng,  K. D. Fenk,  J. Fosso-Tande,  
 J. Gayvert,  Qinghui Ge,  A. Ghysels,  G. Gidofalvi,  J. Gomes,  
 J. Gonthier,  A. Gunina,  D. Hait,  M. W. D. Hanson-Heine,  
 P. H. P. Harbach,  A. W. Hauser,  J. E. Herr,  E. G. Hohenstein,  
 Z. C. Holden,  Kerwin Hui,  B. C. Huynh,  T.-C. Jagau,  Hyunjun Ji,  
 B. Kaduk,  K. Khistyaev,  Jaehoon Kim,  P. Klunzinger,  K. Koh,  
 D. Kosenkov,  L. Koulias,  T. Kowalczyk,  C. M. Krauter,  A. Kunitsa,  
 Ka Un Lao,  A. Laurent,  K. V. Lawler,  Joonho Lee,  D. Lefrancois,  
 S. Lehtola,  D. S. Levine,  Yi-Pei Li,  You-Sheng Lin,  Fenglai Liu,  
 E. Livshits,  A. Luenser,  P. Manohar,  E. Mansoor,  S. F. Manzer,  
 Shan-Ping Mao,  Yuezhi Mao,  N. Mardirossian,  A. V. Marenich,  
 T. Markovich,  L. A. Martinez-Martinez,  S. A. Maurer,  N. J. Mayhall,  
 S. C. McKenzie,  J.-M. Mewes,  A. F. Morrison,  J. W. Mullinax,  K. Nanda,  
 T. S. Nguyen-Beck,  R. Olivares-Amaya,  J. A. Parkhill,  T. M. Perrine,  
 F. Plasser,  P. Pokhilko,  S. Prager,  A. Prociuk,  E. Ramos,  D. R. Rehn,  
 F. Rob,  M. Schneider,  N. Sergueev,  S. M. Sharada,  S. Sharma,  
 D. W. Small,  T. Stauch,  T. Stein,  Yu-Chuan Su,  A. J. W. Thom,  
 A. Tkatchenko,  T. Tsuchimochi,  N. M. Tubman,  L. Vogt,  M. L. Vidal,  
 O. Vydrov,  M. A. Watson,  J. Wenzel,  M. de Wergifosse,  T. A. Wesolowski,  
 A. White,  J. Witte,  A. Yamada,  Jun Yang,  K. Yao,  S. Yeganeh,  
 S. R. Yost,  Zhi-Qiang You,  A. Zech,  Igor Ying Zhang,  Xing Zhang,  
 Yan Zhao,  Ying Zhu,  B. R. Brooks,  G. K. L. Chan,  C. J. Cramer,  
 M. S. Gordon,  W. J. Hehre,  A. Klamt,  M. W. Schmidt,  C. D. Sherrill,  
 D. G. Truhlar,  A. Aspuru-Guzik,  R. Baer,  A. T. Bell,  N. A. Besley,  
 Jeng-Da Chai,  A. E. DePrince, III,  R. A. DiStasio Jr.,  A. Dreuw,  
 B. D. Dunietz,  T. R. Furlani,  Chao-Ping Hsu,  Yousung Jung,  Jing Kong,  
 D. S. Lambrecht,  WanZhen Liang,  C. Ochsenfeld,  V. A. Rassolov,  
 L. V. Slipchenko,  J. E. Subotnik,  T. Van Voorhis,  J. M. Herbert,  
 A. I. Krylov,  P. M. W. Gill,  M. Head-Gordon

 Contributors to earlier versions of Q-Chem not listed above: 
 R. D. Adamson,  B. Austin,  J. Baker,  G. J. O. Beran,  K. Brandhorst,  
 S. T. Brown,  E. F. C. Byrd,  A. K. Chakraborty,  C.-L. Cheng,  
 Siu Hung Chien,  D. M. Chipman,  D. L. Crittenden,  H. Dachsel,  
 R. J. Doerksen,  A. D. Dutoi,  L. Fusti-Molnar,  W. A. Goddard III,  
 A. Golubeva-Zadorozhnaya,  S. R. Gwaltney,  G. Hawkins,  A. Heyden,  
 S. Hirata,  G. Kedziora,  F. J. Keil,  C. Kelley,  Jihan Kim,  R. A. King,  
 R. Z. Khaliullin,  P. P. Korambath,  W. Kurlancheek,  A. M. Lee,  M. S. Lee,  
 S. V. Levchenko,  Ching Yeh Lin,  D. Liotard,  R. C. Lochan,  I. Lotan,  
 P. E. Maslen,  N. Nair,  D. P. O'Neill,  D. Neuhauser,  E. Neuscamman,  
 C. M. Oana,  R. Olson,  B. Peters,  R. Peverati,  P. A. Pieniazek,  
 Y. M. Rhee,  J. Ritchie,  M. A. Rohrdanz,  E. Rosta,  N. J. Russ,  
 H. F. Schaefer III,  N. E. Schultz,  N. Shenvi,  A. C. Simmonett,  A. Sodt,  
 D. Stuck,  K. S. Thanthiriwatte,  V. Vanovschi,  Tao Wang,  A. Warshel,  
 C. F. Williams,  Q. Wu,  X. Xu,  W. Zhang

 Please cite Q-Chem as follows:
 Y. Shao et al., Mol. Phys. 113, 184-215 (2015)
 DOI: 10.1080/00268976.2014.952696

 Q-Chem 5.1.2 for Intel X86 EM64T Linux

 Parts of Q-Chem use Armadillo 8.300.2 (Tropical Shenanigans).
 http://arma.sourceforge.net/

 Q-Chem begins on Sun Mar  3 03:24:59 2019  

Host: 
0

     Scratch files written to /scratch/taweetham/qchem12670//
Input Ideriv = 2
Curr. Ideriv = -1
Max.  Ideriv = 2

Checking the input file for inconsistencies... 	...done.

--------------------------------------------------------------
User input:
--------------------------------------------------------------
$molecule
0 1
  C   -0.2468315    0.3620665    0.2878687
  H   -0.2002749    0.2368302    1.3799490
  C    0.3017131   -0.9512111   -0.3447006
  H    0.2618793   -0.8689705   -1.4377853
  C    1.7647506   -1.1781334    0.0841901
  H    1.7991938   -1.3868027    1.1617824
  H    2.1692445   -2.0714073   -0.4053821
  C    2.6663756    0.0097602   -0.2634908
  H    2.6771320    0.1291440   -1.3552173
  C    4.1013103   -0.2492061    0.1918207
  H    4.5031711   -1.1487440   -0.2865119
  H    4.7512413    0.5904409   -0.0760399
  H    4.1568505   -0.3889451    1.2766429
  C    2.1232238    1.2945464    0.3597316
  H    2.7420916    2.1483687    0.0590797
  H    2.1755171    1.2345556    1.4543979
  C    0.6799860    1.5460559   -0.0643404
  H    0.3277425    2.4579464    0.4329466
  H    0.6516724    1.7407337   -1.1430318
  C   -1.7308751    0.7436466   -0.0410005
  H   -1.8457754    1.8010306    0.2377268
  C   -2.0750144    0.6402235   -1.5290467
  H   -3.0927138    1.0037483   -1.7095300
  H   -1.3989185    1.2511824   -2.1346795
  H   -2.0227102   -0.3889233   -1.8963458
  C   -2.7672582    0.0027750    0.8306078
  H   -2.4565557   -0.0084538    1.8804127
  O   -3.0003943   -1.3353133    0.4209106
  H   -3.7292859    0.5244218    0.7833437
  H   -2.1418756   -1.6535936    0.0805584
  O   -0.5609087   -2.0259378    0.0539865
  C   -0.1213723   -3.3499313   -0.2748807
  H    0.7059576   -3.6052917    0.3991259
  O    0.2811553   -3.4510197   -1.6345825
  C    0.7905748   -4.7481167   -1.9643228
  H    1.6627661   -4.9569310   -1.3298854
  C   -1.3067256   -4.3050267   -0.0221901
  H   -2.1674358   -4.0304420   -0.6448038
  O   -1.7524180   -4.2704165    1.3397071
  H   -2.1090008   -3.3685490    1.4839182
  C   -0.8644401   -5.7275106   -0.3528543
  H   -0.1208354   -6.0748976    0.3758022
  O   -1.9616949   -6.6447270   -0.2444792
  H   -2.4133587   -6.4091716    0.5929666
  C   -0.2956529   -5.8106428   -1.7703681
  H   -1.0997686   -5.6841626   -2.5059439
  O    0.2525368   -7.1279658   -1.9697220
  H   -0.4444522   -7.7377063   -1.6353188
  C    1.3201086   -4.7772691   -3.4067175
  O    1.5297267   -3.7842093   -4.0890343
  O    1.6252477   -6.0220013   -3.8555723
  H    1.3491650   -6.7345020   -3.2267356
$end

$rem
   BASIS  =  6-311++G**
   JOB_TYPE  =  Optimization
   METHOD  =  B3LYP
$end

--------------------------------------------------------------
 ----------------------------------------------------------------
             Standard Nuclear Orientation (Angstroms)
    I     Atom           X                Y                Z
 ----------------------------------------------------------------
    1      C      -3.0725029249     0.3942051614     0.0229261621
    2      H      -3.2716980963     0.7711557352    -0.9913324725
    3      C      -1.6536309273    -0.2476638533    -0.0005168448
    4      H      -1.4132853736    -0.6278507222     0.9999212437
    5      C      -1.6160560854    -1.4200088986    -1.0005743007
    6      H      -1.7308143154    -1.0308137061    -2.0210114750
    7      H      -0.6349084933    -1.9078561032    -0.9763045249
    8      C      -2.6846709614    -2.4757900346    -0.7034391577
    9      H      -2.4821304206    -2.9050803768     0.2869759442
   10      C      -2.6230778785    -3.6097620755    -1.7250669777
   11      H      -1.6391068068    -4.0904679949    -1.7114522254
   12      H      -3.3724665713    -4.3759936292    -1.5004061587
   13      H      -2.8066347417    -3.2427042336    -2.7404616429
   14      C      -4.0737880176    -1.8401924537    -0.6818721257
   15      H      -4.8260421619    -2.5911579525    -0.4124914271
   16      H      -4.3363341355    -1.4726511976    -1.6821774565
   17      C      -4.1370136310    -0.6862379216     0.3133267975
   18      H      -5.1401604169    -0.2451965558     0.2675756540
   19      H      -4.0087878159    -1.0804166564     1.3284413268
   20      C      -3.2862188748     1.6114695739     0.9866359591
   21      H      -4.3738935033     1.7398982579     1.0837023586
   22      C      -2.7422292443     1.3784236251     2.3984343004
   23      H      -2.9992563301     2.2221598070     3.0484211489
   24      H      -3.1758307071     0.4789756490     2.8458162865
   25      H      -1.6534822511     1.2723348246     2.4111875466
   26      C      -2.7921519585     2.9536648380     0.4060401947
   27      H      -3.0979758321     3.0619162963    -0.6396681000
   28      O      -1.3849974914     3.1193226963     0.4778616066
   29      H      -3.2411482295     3.7837077141     0.9621676506
   30      H      -1.0139887609     2.2234375639     0.3597994235
   31      O      -0.7094976622     0.7824399495    -0.3254842069
   32      C       0.6354948198     0.3561464830    -0.5776226093
   33      H       0.6528895002    -0.1348404751    -1.5587433084
   34      O       1.1119934480    -0.5184219269     0.4368306780
   35      C       2.4289034520    -1.0116757099     0.1663750129
   36      H       2.4116045733    -1.5625805837    -0.7839072920
   37      C       1.5197409393     1.6201365730    -0.6171202156
   38      H       1.4702886173     2.1597559963     0.3369405639
   39      O       1.1077857438     2.5405711095    -1.6357942290
   40      H       0.2169363955     2.8537840229    -1.3719794612
   41      C       2.9593245044     1.1983019946    -0.8965311493
   42      H       3.0519753781     0.8123310977    -1.9197653624
   43      O       3.8459675536     2.3237767784    -0.8319571815
   44      H       3.3944286965     3.0370858971    -1.3300583403
   45      C       3.4292152870     0.1470795373     0.1103994404
   46      H       3.5520630547     0.6035426349     1.1004605113
   47      O       4.7261407369    -0.3314292736    -0.2953190658
   48      H       5.2381391057     0.4853437322    -0.4956741780
   49      C       2.8558788198    -2.0401981514     1.2254274201
   50      O       2.0966833074    -2.5674230606     2.0262518695
   51      O       4.1649721395    -2.3936180871     1.1525729008
   52      H       4.6739335258    -1.8469566536     0.5033933538
 ----------------------------------------------------------------
 Molecular Point Group                 C1    NOp =  1
 Largest Abelian Subgroup              C1    NOp =  1
 Nuclear Repulsion Energy =  2411.7990194885 hartrees
 There are       94 alpha and       94 beta electrons
 Requested basis set is 6-311++G(d,p)
 There are 284 shells and 724 basis functions

 Total QAlloc Memory Limit   2000 MB
 Mega-Array Size       188 MB
 MEM_STATIC part       192 MB
 A cutoff of  1.0D-11 yielded  29660 shell pairs
 There are    187927 function pairs (    198798 Cartesian)

 -------------------------------------------------------
 OpenMP Integral Computing Module                       
 Release: version 1.0, May 2013, Q-Chem Inc. Pittsburgh 
 -------------------------------------------------------
 Integral Job Info:
 Integral job number is                      11
 Integral operator is                         1
 short-range coefficients                     0
 long-range coefficients              100000000
 Omega coefficients                           0
 if combine SR and LR in K                    0
 Integral screening is                        0
 Integral computing path is                   2
 max size of driver memory is            800000
 size of driver memory is                593474
 size of scratch memory is              2361544
 max col of scratch BK array               1296
 max len of scratch array in speh3          155
 max len of scratch index in speh4           18
 max int batch size is                      520
 min int batch size is                       52
 fixed nKL is                                52
 max L of basis functions is                  2
 order of int derivative is                   0
 number of shells is                        284
 number of basis is                         748
 number of cartesian basis is               748
 number of contracted shell pairs         29660
 number of primitive shell pairs          62347
 maxK2 (contraction) of shell pair           36
 max number of K2 of shell pair               1
 max number of CS2 of shell pair           5882
 max number of PS2 of shell pair           9510
 mem total for path MDJ                  797180
 -------------------------------------------------------
 Smallest overlap matrix eigenvalue = 1.11E-06

 Q-Chem warning in module stvman/mkSTV.C, line 306:

 Overlap eigenvalue is smaller than square root of threshold
 Use THRESH >= 12 to get rid of this warning


 Scale SEOQF with 1.000000e-02/1.000000e-01/1.000000e-01

 Standard Electronic Orientation quadrupole field applied
 Nucleus-field energy     =     0.0000000314 hartrees
 Guess from superposition of atomic densities
 Warning:  Energy on first SCF cycle will be non-variational
 SAD guess density has 188.000000 electrons

 -----------------------------------------------------------------------
  General SCF calculation program by
  Eric Jon Sundstrom, Paul Horn, Yuezhi Mao, Dmitri Zuev, Alec White,
  David Stuck, Shaama M.S., Shane Yost, Joonho Lee, David Small,
  Daniel Levine, Susi Lehtola, Hugh Burton, Evgeny Epifanovsky
 -----------------------------------------------------------------------
 Exchange:     0.2000 Hartree-Fock + 0.0800 Slater + 0.7200 B88
 Correlation:  0.1900 VWN1RPA + 0.8100 LYP
 Using SG-1 standard quadrature grid
 using 6 threads for integral computing
 -------------------------------------------------------
 OpenMP Integral computing Module                
 Release: version 2.0, May 2017, Q-Chem Inc. Pleasanton 
 -------------------------------------------------------
 -------------------------------------------------------
 OpenMP BLAS3 based DFT computing Module                
 Release: version 1.0, May 2013, Q-Chem Inc. Pittsburgh 
 -------------------------------------------------------
 A restricted SCF calculation will be
 performed using DIIS
 SCF converges when DIIS error is below 1.0e-08
 ---------------------------------------
  Cycle       Energy         DIIS error
 ---------------------------------------
    1   -1233.4018423258      2.29e-02  
    2   -1228.1892542111      3.08e-03  
    3   -1227.5027842363      4.82e-03  
    4   -1228.6564421553      1.04e-03  
    5   -1228.7066826583      3.35e-04  
    6   -1228.7110674319      1.31e-04  
    7   -1228.7119243470      2.97e-05  
    8   -1228.7119687904      8.24e-06  
    9   -1228.7119720521      2.17e-06  
   10   -1228.7119722622      7.75e-07  
   11   -1228.7119722898      2.30e-07  
   12   -1228.7119722927      6.56e-08  
   13   -1228.7119722929      2.18e-08  
   14   -1228.7119722926      7.69e-09  Convergence criterion met
 ---------------------------------------
 SCF time:   CPU 2769.74s  wall 946.00s 
 SCF   energy in the final basis set =    -1228.7119722926
 Total energy in the final basis set =    -1228.7119722926

 --------------------------------------------------------------

                    Orbital Energies (a.u.)
 --------------------------------------------------------------

 Alpha MOs
 -- Occupied --
-19.1803 -19.1767 -19.1751 -19.1705 -19.1586 -19.1542 -19.1217 -19.1026
-10.3227 -10.3129 -10.2822 -10.2741 -10.2629 -10.2586 -10.2437 -10.2103
-10.1897 -10.1848 -10.1834 -10.1815 -10.1768 -10.1726 -10.1669 -10.1615
 -1.1186  -1.1048  -1.0821  -1.0634  -1.0594  -1.0410  -1.0224  -1.0113
 -0.8581  -0.8255  -0.8116  -0.8030  -0.7575  -0.7542  -0.7041  -0.6902
 -0.6839  -0.6748  -0.6411  -0.6290  -0.6242  -0.6157  -0.5828  -0.5801
 -0.5731  -0.5641  -0.5547  -0.5357  -0.5339  -0.5231  -0.5054  -0.4934
 -0.4889  -0.4843  -0.4793  -0.4697  -0.4635  -0.4602  -0.4573  -0.4510
 -0.4388  -0.4318  -0.4306  -0.4229  -0.4136  -0.4116  -0.4063  -0.4034
 -0.3962  -0.3918  -0.3840  -0.3774  -0.3743  -0.3699  -0.3678  -0.3620
 -0.3503  -0.3417  -0.3367  -0.3353  -0.3315  -0.3299  -0.3236  -0.3172
 -0.3145  -0.3077  -0.3025  -0.2913  -0.2890  -0.2677
 -- Virtual --
 -0.0261  -0.0224  -0.0142  -0.0095  -0.0060   0.0006   0.0016   0.0057
  0.0157   0.0187   0.0214   0.0273   0.0288   0.0316   0.0372   0.0416
  0.0438   0.0462   0.0474   0.0531   0.0587   0.0594   0.0626   0.0661
  0.0705   0.0721   0.0754   0.0784   0.0790   0.0816   0.0863   0.0897
  0.0910   0.0944   0.0946   0.0983   0.1004   0.1036   0.1071   0.1087
  0.1110   0.1120   0.1133   0.1171   0.1177   0.1215   0.1230   0.1235
  0.1254   0.1277   0.1314   0.1330   0.1344   0.1367   0.1396   0.1414
  0.1440   0.1454   0.1476   0.1500   0.1511   0.1528   0.1548   0.1559
  0.1571   0.1603   0.1638   0.1640   0.1656   0.1678   0.1721   0.1740
  0.1778   0.1789   0.1806   0.1820   0.1829   0.1852   0.1880   0.1910
  0.1916   0.1961   0.1968   0.1981   0.2027   0.2068   0.2086   0.2105
  0.2110   0.2133   0.2182   0.2207   0.2230   0.2253   0.2298   0.2337
  0.2361   0.2365   0.2378   0.2410   0.2421   0.2456   0.2484   0.2513
  0.2557   0.2575   0.2601   0.2641   0.2667   0.2690   0.2703   0.2736
  0.2758   0.2811   0.2838   0.2846   0.2880   0.2897   0.2919   0.2953
  0.2964   0.2990   0.3022   0.3053   0.3079   0.3090   0.3131   0.3157
  0.3175   0.3198   0.3238   0.3250   0.3267   0.3294   0.3327   0.3351
  0.3364   0.3375   0.3389   0.3441   0.3460   0.3480   0.3493   0.3527
  0.3588   0.3612   0.3666   0.3677   0.3714   0.3735   0.3761   0.3811
  0.3880   0.3903   0.3936   0.3954   0.3979   0.4032   0.4065   0.4097
  0.4133   0.4177   0.4226   0.4252   0.4313   0.4359   0.4389   0.4505
  0.4542   0.4579   0.4601   0.4638   0.4698   0.4764   0.4789   0.4829
  0.4945   0.5006   0.5077   0.5131   0.5141   0.5281   0.5319   0.5413
  0.5506   0.5535   0.5620   0.5628   0.5696   0.5709   0.5822   0.5837
  0.5873   0.5954   0.5962   0.6015   0.6115   0.6148   0.6213   0.6230
  0.6308   0.6357   0.6410   0.6461   0.6507   0.6530   0.6644   0.6681
  0.6724   0.6769   0.6811   0.6894   0.6956   0.6988   0.7051   0.7129
  0.7157   0.7199   0.7248   0.7295   0.7331   0.7431   0.7488   0.7501
  0.7516   0.7607   0.7615   0.7683   0.7705   0.7725   0.7760   0.7769
  0.7795   0.7864   0.7887   0.7899   0.7955   0.7993   0.8052   0.8082
  0.8127   0.8243   0.8311   0.8377   0.8404   0.8490   0.8565   0.8610
  0.8724   0.8862   0.8946   0.9292   0.9305   0.9348   0.9465   0.9639
  0.9735   0.9844   0.9962   1.0024   1.0181   1.0337   1.0431   1.0484
  1.0559   1.0671   1.0800   1.0859   1.0957   1.0988   1.1108   1.1135
  1.1214   1.1277   1.1306   1.1406   1.1522   1.1573   1.1635   1.1671
  1.1752   1.1764   1.1808   1.1972   1.2006   1.2119   1.2146   1.2181
  1.2314   1.2388   1.2445   1.2476   1.2568   1.2646   1.2694   1.2726
  1.2853   1.2884   1.2996   1.3106   1.3223   1.3294   1.3350   1.3394
  1.3518   1.3795   1.3882   1.3943   1.4060   1.4152   1.4314   1.4406
  1.4474   1.4564   1.4618   1.4641   1.4815   1.4855   1.4948   1.5004
  1.5066   1.5155   1.5220   1.5288   1.5336   1.5358   1.5495   1.5508
  1.5545   1.5611   1.5713   1.5742   1.5835   1.5892   1.5941   1.5974
  1.5985   1.6061   1.6108   1.6142   1.6194   1.6204   1.6264   1.6292
  1.6331   1.6380   1.6440   1.6464   1.6523   1.6570   1.6652   1.6694
  1.6739   1.6827   1.6838   1.6942   1.7029   1.7085   1.7133   1.7250
  1.7304   1.7333   1.7440   1.7512   1.7536   1.7602   1.7704   1.7783
  1.7795   1.7883   1.7950   1.7999   1.8039   1.8094   1.8155   1.8244
  1.8351   1.8433   1.8518   1.8653   1.8680   1.8763   1.8807   1.8899
  1.8918   1.9016   1.9164   1.9247   1.9344   1.9369   1.9496   1.9587
  1.9659   1.9844   1.9934   2.0136   2.0253   2.0275   2.0381   2.0464
  2.0498   2.0551   2.0655   2.0725   2.0841   2.1016   2.1086   2.1166
  2.1219   2.1248   2.1341   2.1435   2.1504   2.1558   2.1811   2.1860
  2.1874   2.1937   2.2153   2.2232   2.2302   2.2381   2.2467   2.2625
  2.2707   2.2756   2.2860   2.3060   2.3130   2.3240   2.3513   2.3536
  2.3673   2.3753   2.3810   2.3911   2.4027   2.4129   2.4320   2.4577
  2.4822   2.4869   2.4918   2.5004   2.5161   2.5209   2.5260   2.5480
  2.5507   2.5535   2.5652   2.5657   2.5739   2.5907   2.6032   2.6129
  2.6139   2.6238   2.6349   2.6460   2.6505   2.6552   2.6581   2.6772
  2.6894   2.7033   2.7147   2.7150   2.7355   2.7404   2.7514   2.7596
  2.7738   2.7797   2.7859   2.7939   2.8019   2.8119   2.8188   2.8319
  2.8427   2.8544   2.8613   2.8648   2.8719   2.8884   2.8984   2.9176
  2.9179   2.9334   2.9432   2.9483   2.9591   2.9650   2.9701   2.9820
  2.9946   2.9984   3.0131   3.0180   3.0214   3.0271   3.0391   3.0471
  3.0513   3.0649   3.0785   3.0877   3.0920   3.0974   3.1064   3.1163
  3.1208   3.1323   3.1373   3.1430   3.1594   3.1622   3.1769   3.1835
  3.1848   3.2042   3.2136   3.2296   3.2455   3.2626   3.2679   3.2872
  3.3008   3.3041   3.3162   3.3342   3.3566   3.3641   3.3862   3.4018
  3.4310   3.4394   3.4434   3.4775   3.5035   3.5153   3.5415   3.5477
  3.6462   3.7740   3.7871   3.7993   3.8188   3.8218   3.8339   3.8359
  3.8458   3.8533   3.8738   3.8767   3.8855   3.9075   3.9222   3.9280
  3.9439   3.9581   3.9872   4.0115   4.0345   4.0549   4.0748   4.0823
  4.1269   4.1454   4.1694   4.1767   4.1893   4.2180   4.2514   4.2663
  4.2787   4.2891   4.3067   4.3298   4.3639   4.3766   5.0047   5.0577
  5.0787   5.1002   5.1139   5.1325   5.1606   5.1771   5.2115   5.3358
  5.3827   5.4063   5.4210   5.4368   5.4647   5.5309   5.5534   5.5571
  5.6000   5.6385   5.6839   5.7520   5.8075   5.8974  23.7358  23.7567
 23.7782  23.7870  23.8010  23.8097  23.8431  23.8519  23.8625  23.8927
 23.9048  23.9329  23.9562  23.9605  23.9878  24.0093  49.8595  49.8985
 49.9319  49.9386  49.9616  49.9701  50.0137  50.0366
 --------------------------------------------------------------

          Ground-State Mulliken Net Atomic Charges

     Atom                 Charge (a.u.)
  ----------------------------------------
      1 C                     0.938535
      2 H                     0.215241
      3 C                    -1.896406
      4 H                     0.303404
      5 C                     0.005086
      6 H                     0.171278
      7 H                     0.152329
      8 C                     0.717828
      9 H                     0.199956
     10 C                    -0.709034
     11 H                     0.130286
     12 H                     0.153456
     13 H                     0.148050
     14 C                    -0.697617
     15 H                     0.169933
     16 H                     0.151037
     17 C                    -0.533370
     18 H                     0.159530
     19 H                     0.158579
     20 C                     0.190699
     21 H                     0.177548
     22 C                    -0.498275
     23 H                     0.171078
     24 H                     0.122985
     25 H                     0.202086
     26 C                    -0.631072
     27 H                     0.128279
     28 O                    -0.330886
     29 H                     0.175426
     30 H                     0.436144
     31 O                     0.007136
     32 C                     0.078884
     33 H                     0.281802
     34 O                     0.128758
     35 C                    -0.074007
     36 H                     0.283925
     37 C                    -1.133613
     38 H                     0.286032
     39 O                    -0.156232
     40 H                     0.318560
     41 C                    -0.619391
     42 H                     0.272896
     43 O                    -0.190516
     44 H                     0.271386
     45 C                    -0.140206
     46 H                     0.299629
     47 O                    -0.194626
     48 H                     0.274657
     49 C                    -0.010948
     50 O                    -0.242931
     51 O                    -0.120147
     52 H                     0.296841
  ----------------------------------------
  Sum of atomic charges =     0.000000

 -----------------------------------------------------------------
                    Cartesian Multipole Moments
 -----------------------------------------------------------------
    Charge (ESU x 10^10)
                 0.0000
    Dipole Moment (Debye)
         X      -1.6862      Y       0.7882      Z      -3.8029
       Tot       4.2340
    Quadrupole Moments (Debye-Ang)
        XX    -134.9273     XY      10.3145     YY    -165.1261
        XZ      -9.1066     YZ       9.5779     ZZ    -155.4664
    Octopole Moments (Debye-Ang^2)
       XXX      46.7389    XXY      39.4095    XYY     -17.5397
       YYY      18.9246    XXZ     -19.8089    XYZ      25.0699
       YYZ     -34.2071    XZZ       1.1464    YZZ      24.9928
       ZZZ     -10.5549
    Hexadecapole Moments (Debye-Ang^3)
      XXXX   -7103.8357   XXXY      52.4766   XXYY   -1872.3099
      XYYY      95.5853   YYYY   -3608.0737   XXXZ    -112.6126
      XXYZ      50.1079   XYYZ    -102.3703   YYYZ     -15.2274
      XXZZ   -1471.7826   XYZZ      39.6289   YYZZ    -847.8767
      XZZZ     -31.2330   YZZZ       4.6316   ZZZZ   -1279.1253
 -----------------------------------------------------------------
 Calculating analytic gradient of the SCF energy
 Gradient of SCF Energy
            1           2           3           4           5           6
    1   0.0020207  -0.0018362   0.0211938  -0.0005191  -0.0070971   0.0034253
    2  -0.0051288   0.0012510   0.0114338  -0.0006553  -0.0041677  -0.0005696
    3  -0.0017718  -0.0000431  -0.0021503   0.0018565  -0.0019156  -0.0003551
            7           8           9          10          11          12
    1   0.0007483   0.0033256   0.0000961  -0.0030916   0.0007681  -0.0006507
    2  -0.0011881   0.0021866  -0.0013625   0.0045505   0.0006445  -0.0004239
    3  -0.0022434   0.0060677  -0.0004341  -0.0003877   0.0011309   0.0008016
           13          14          15          16          17          18
    1   0.0002685   0.0016585  -0.0006157  -0.0010881   0.0000242  -0.0027617
    2  -0.0001931   0.0010748   0.0003686   0.0007661   0.0016553  -0.0026780
    3  -0.0003002  -0.0047200   0.0014123   0.0008152   0.0023882  -0.0018754
           19          20          21          22          23          24
    1   0.0001701  -0.0015890  -0.0006887   0.0000197  -0.0010836  -0.0008572
    2  -0.0007268  -0.0021322   0.0019073  -0.0000236   0.0008313  -0.0002935
    3  -0.0003573   0.0035682   0.0025971  -0.0041760   0.0007286   0.0001821
           25          26          27          28          29          30
    1   0.0015100  -0.0010797   0.0056499  -0.0059691  -0.0003473   0.0004430
    2  -0.0003691  -0.0004254   0.0019980  -0.0035077   0.0008174  -0.0076869
    3  -0.0012315  -0.0017661   0.0022726  -0.0032953  -0.0007432   0.0004251
           31          32          33          34          35          36
    1  -0.0285424   0.0039772  -0.0019498  -0.0027663   0.0046210  -0.0035756
    2   0.0163317  -0.0145098   0.0027249   0.0003354   0.0022410  -0.0022317
    3   0.0000027   0.0018599  -0.0003787  -0.0031157  -0.0042170   0.0033469
           37          38          39          40          41          42
    1   0.0069089  -0.0005664   0.0073822  -0.0110324   0.0001617   0.0056261
    2  -0.0042412   0.0072059   0.0055367  -0.0009069  -0.0108931   0.0074894
    3   0.0046804  -0.0036407  -0.0048542   0.0040277   0.0012926  -0.0012768
           43          44          45          46          47          48
    1   0.0087510  -0.0088984  -0.0054355   0.0064658  -0.0031954   0.0029530
    2  -0.0056693   0.0076172  -0.0124841  -0.0002616  -0.0187037   0.0167060
    3   0.0019022  -0.0064939   0.0089685   0.0003304   0.0078159  -0.0028421
           49          50          51          52
    1   0.0157126  -0.0241133   0.0088155   0.0066533
    2   0.0248641  -0.0201825  -0.0018979   0.0029764
    3  -0.0237115   0.0263812   0.0016502  -0.0082080
 Max gradient component =       2.854E-02
 RMS gradient           =       7.045E-03
 Gradient time:  CPU 594.56 s  wall 200.41 s
 Geometry Optimization Parameters
   NAtoms,    NIC,     NZ,  NCons,   NDum,   NFix, NCnnct, MaxDiis
       52     415       0       0       0       0       0       0


** GEOMETRY OPTIMIZATION IN DELOCALIZED INTERNAL COORDINATES **
   Searching for a Minimum

   Optimization Cycle:   1

                       Coordinates (Angstroms)
     ATOM                X               Y               Z
      1  C        -3.0725029249    0.3942051614    0.0229261621
      2  H        -3.2716980963    0.7711557352   -0.9913324725
      3  C        -1.6536309273   -0.2476638533   -0.0005168448
      4  H        -1.4132853736   -0.6278507222    0.9999212437
      5  C        -1.6160560854   -1.4200088986   -1.0005743007
      6  H        -1.7308143154   -1.0308137061   -2.0210114750
      7  H        -0.6349084933   -1.9078561032   -0.9763045249
      8  C        -2.6846709614   -2.4757900346   -0.7034391577
      9  H        -2.4821304206   -2.9050803768    0.2869759442
     10  C        -2.6230778785   -3.6097620755   -1.7250669777
     11  H        -1.6391068068   -4.0904679949   -1.7114522254
     12  H        -3.3724665713   -4.3759936292   -1.5004061587
     13  H        -2.8066347417   -3.2427042336   -2.7404616429
     14  C        -4.0737880176   -1.8401924537   -0.6818721257
     15  H        -4.8260421619   -2.5911579525   -0.4124914271
     16  H        -4.3363341355   -1.4726511976   -1.6821774565
     17  C        -4.1370136310   -0.6862379216    0.3133267975
     18  H        -5.1401604169   -0.2451965558    0.2675756540
     19  H        -4.0087878159   -1.0804166564    1.3284413268
     20  C        -3.2862188748    1.6114695739    0.9866359591
     21  H        -4.3738935033    1.7398982579    1.0837023586
     22  C        -2.7422292443    1.3784236251    2.3984343004
     23  H        -2.9992563301    2.2221598070    3.0484211489
     24  H        -3.1758307071    0.4789756490    2.8458162865
     25  H        -1.6534822511    1.2723348246    2.4111875466
     26  C        -2.7921519585    2.9536648380    0.4060401947
     27  H        -3.0979758321    3.0619162963   -0.6396681000
     28  O        -1.3849974914    3.1193226963    0.4778616066
     29  H        -3.2411482295    3.7837077141    0.9621676506
     30  H        -1.0139887609    2.2234375639    0.3597994235
     31  O        -0.7094976622    0.7824399495   -0.3254842069
     32  C         0.6354948198    0.3561464830   -0.5776226093
     33  H         0.6528895002   -0.1348404751   -1.5587433084
     34  O         1.1119934480   -0.5184219269    0.4368306780
     35  C         2.4289034520   -1.0116757099    0.1663750129
     36  H         2.4116045733   -1.5625805837   -0.7839072920
     37  C         1.5197409393    1.6201365730   -0.6171202156
     38  H         1.4702886173    2.1597559963    0.3369405639
     39  O         1.1077857438    2.5405711095   -1.6357942290
     40  H         0.2169363955    2.8537840229   -1.3719794612
     41  C         2.9593245044    1.1983019946   -0.8965311493
     42  H         3.0519753781    0.8123310977   -1.9197653624
     43  O         3.8459675536    2.3237767784   -0.8319571815
     44  H         3.3944286965    3.0370858971   -1.3300583403
     45  C         3.4292152870    0.1470795373    0.1103994404
     46  H         3.5520630547    0.6035426349    1.1004605113
     47  O         4.7261407369   -0.3314292736   -0.2953190658
     48  H         5.2381391057    0.4853437322   -0.4956741780
     49  C         2.8558788198   -2.0401981514    1.2254274201
     50  O         2.0966833074   -2.5674230606    2.0262518695
     51  O         4.1649721395   -2.3936180871    1.1525729008
     52  H         4.6739335258   -1.8469566536    0.5033933538
   Point Group: c1    Number of degrees of freedom:   150


   Energy is  -1228.711972293


 Attempting to Generate Delocalized Internal Coordinates

150 Hessian modes will be used to form the next step
  Hessian Eigenvalues:
     0.002000    0.003412    0.004311    0.005102    0.005328    0.005534
     0.006377    0.007344    0.007827    0.008031    0.008463    0.010263
     0.011067    0.011118    0.011229    0.011242    0.013173    0.014443
     0.019114    0.020340    0.021212    0.029506    0.030243    0.032485
     0.033581    0.038111    0.039964    0.042581    0.043964    0.046466
     0.047414    0.047565    0.047599    0.047698    0.048478    0.048962
     0.049395    0.049826    0.051038    0.051624    0.054576    0.055264
     0.055468    0.055899    0.056142    0.056880    0.056883    0.056992
     0.057518    0.058947    0.060854    0.064382    0.065476    0.067664
     0.070468    0.073379    0.076041    0.080665    0.082001    0.083116
     0.083667    0.088966    0.091868    0.097849    0.112223    0.115136
     0.118435    0.127880    0.140497    0.140823    0.144584    0.158512
     0.160000    0.160000    0.160000    0.160000    0.160000    0.160000
     0.160000    0.160000    0.160000    0.160000    0.160000    0.164955
     0.168241    0.172694    0.176360    0.179976    0.179996    0.186279
     0.193713    0.196457    0.201698    0.220367    0.249674    0.250000
     0.250000    0.260318    0.262384    0.269174    0.270081    0.274724
     0.282029    0.286277    0.287472    0.288042    0.288622    0.289857
     0.290198    0.293478    0.294165    0.296508    0.336574    0.337349
     0.338420    0.338722    0.338875    0.339539    0.339571    0.339875
     0.339927    0.340027    0.340275    0.340414    0.340676    0.340740
     0.341274    0.341684    0.341988    0.342186    0.342192    0.342338
     0.342552    0.343373    0.343570    0.391657    0.394907    0.403340
     0.403883    0.405062    0.405210    0.405577    0.426581    0.495640
     0.505050    0.512945    0.513450    0.520055    0.533708    0.940779

 Minimum Search - Taking Simple RFO Step
 Searching for Lamda that Minimizes Along All modes
 Value Taken    Lamda =  -0.03112761
 Calculated Step too Large.  Step scaled by  0.598686
 Step Taken.  Stepsize is  0.300000

                             Maximum     Tolerance    Cnvgd?
         Gradient           0.027719      0.000300      NO
         Displacement       0.101948      0.001200      NO
         Energy change     *********      0.000001      NO


 New Cartesian Coordinates Obtained by Inverse Iteration

 Displacement from previous Coordinates is:  1.279529
 ----------------------------------------------------------------
             Standard Nuclear Orientation (Angstroms)
    I     Atom           X                Y                Z
 ----------------------------------------------------------------
    1      C      -3.0381343049     0.3951555392     0.0278204781
    2      H      -3.2446568481     0.7718794133    -0.9843018813
    3      C      -1.6329101880    -0.2731020538    -0.0122075057
    4      H      -1.3871492163    -0.6599253456     0.9826696512
    5      C      -1.6064180162    -1.4380181155    -1.0156183340
    6      H      -1.7325530117    -1.0419072320    -2.0322504296
    7      H      -0.6260190442    -1.9252874816    -0.9941472773
    8      C      -2.6746796193    -2.4964738912    -0.7213128176
    9      H      -2.4657394121    -2.9263828067     0.2673610644
   10      C      -2.6193307167    -3.6326061950    -1.7470728339
   11      H      -1.6380554655    -4.1181329400    -1.7462666283
   12      H      -3.3685508978    -4.3977879182    -1.5219483194
   13      H      -2.8105952392    -3.2607710236    -2.7591349209
   14      C      -4.0575132785    -1.8479958890    -0.6775074253
   15      H      -4.8118631767    -2.5951986381    -0.4053218378
   16      H      -4.3245265511    -1.4783670303    -1.6760610403
   17      C      -4.0988911996    -0.6896037645     0.3206005993
   18      H      -5.0941300903    -0.2327702163     0.2910078484
   19      H      -3.9629909048    -1.0829645971     1.3350880673
   20      C      -3.2777278121     1.6084007581     1.0033743771
   21      H      -4.3708682465     1.6700970484     1.0929817331
   22      C      -2.7281763604     1.3840165024     2.4190222250
   23      H      -3.0355768998     2.2010181509     3.0793279366
   24      H      -3.1105180303     0.4546185924     2.8502450802
   25      H      -1.6365682646     1.3410230050     2.4422791480
   26      C      -2.8985523790     3.0112053283     0.4621941219
   27      H      -3.2372997346     3.1109888019    -0.5773451060
   28      O      -1.5254395252     3.3772055781     0.5457847876
   29      H      -3.4376751889     3.7633459726     1.0476571349
   30      H      -1.0192134534     2.5604643224     0.3946661504
   31      O      -0.6636173741     0.7368073336    -0.3491892989
   32      C       0.6717235777     0.3340028981    -0.6131508264
   33      H       0.6991045535    -0.1702561546    -1.5881725177
   34      O       1.1390882651    -0.5258898857     0.4109661656
   35      C       2.4512686001    -1.0189947998     0.1563845987
   36      H       2.4561093247    -1.5685369200    -0.7965484616
   37      C       1.5348298944     1.6042367692    -0.6541683765
   38      H       1.4793346875     2.1304897725     0.3065888901
   39      O       1.1380189408     2.5126422133    -1.6848787138
   40      H       0.2580712353     2.8534443250    -1.4429455324
   41      C       2.9728840847     1.1922090685    -0.9266280945
   42      H       3.0572705405     0.7835577179    -1.9426557835
   43      O       3.8658685052     2.3106620102    -0.8490784596
   44      H       3.4450705524     3.0326455317    -1.3468331753
   45      C       3.4461322718     0.1538063848     0.0850906899
   46      H       3.5486826860     0.6227545145     1.0707320891
   47      O       4.7423538992    -0.3264112245    -0.3234497416
   48      H       5.2780438025     0.4614185741    -0.5314104137
   49      C       2.7957015420    -2.0583570123     1.2412032835
   50      O       1.9769203345    -2.5355677396     1.9929116116
   51      O       4.0815385671    -2.4674001633     1.2634176085
   52      H       4.6485035626    -1.9354078262     0.6613842778
 ----------------------------------------------------------------
 Molecular Point Group                 C1    NOp =  1
 Largest Abelian Subgroup              C1    NOp =  1
 Nuclear Repulsion Energy =  2398.6381138910 hartrees
 There are       94 alpha and       94 beta electrons
 Applying Cartesian multipole field
    Component          Value
    ---------          -----
     (2,0,0)        1.00000E-12
     (0,2,0)        2.00000E-11
     (0,0,2)       -3.00000E-11
 Nucleus-field energy     =     0.0000000320 hartrees
 Requested basis set is 6-311++G(d,p)
 There are 284 shells and 724 basis functions
 A cutoff of  1.0D-11 yielded  29580 shell pairs
 There are    187429 function pairs (    198252 Cartesian)
 Smallest overlap matrix eigenvalue = 1.13E-06

 Q-Chem warning in module stvman/mkSTV.C, line 306:

 Overlap eigenvalue is smaller than square root of threshold
 Use THRESH >= 12 to get rid of this warning

 Guess MOs from SCF MO coefficient file

 -----------------------------------------------------------------------
  General SCF calculation program by
  Eric Jon Sundstrom, Paul Horn, Yuezhi Mao, Dmitri Zuev, Alec White,
  David Stuck, Shaama M.S., Shane Yost, Joonho Lee, David Small,
  Daniel Levine, Susi Lehtola, Hugh Burton, Evgeny Epifanovsky
 -----------------------------------------------------------------------
 Exchange:     0.2000 Hartree-Fock + 0.0800 Slater + 0.7200 B88
 Correlation:  0.1900 VWN1RPA + 0.8100 LYP
 Using SG-1 standard quadrature grid
 using 6 threads for integral computing
 -------------------------------------------------------
 OpenMP Integral computing Module                
 Release: version 2.0, May 2017, Q-Chem Inc. Pleasanton 
 -------------------------------------------------------
 -------------------------------------------------------
 OpenMP BLAS3 based DFT computing Module                
 Release: version 1.0, May 2013, Q-Chem Inc. Pittsburgh 
 -------------------------------------------------------
 A restricted SCF calculation will be
 performed using DIIS
 SCF converges when DIIS error is below 1.0e-08
 ---------------------------------------
  Cycle       Energy         DIIS error
 ---------------------------------------
    1   -1228.6833958135      6.94e-04  
    2   -1228.7179772317      1.39e-04  
    3   -1228.7169630650      2.11e-04  
    4   -1228.7189923136      2.05e-05  
    5   -1228.7190040184      1.36e-05  
    6   -1228.7190121771      4.56e-06  
    7   -1228.7190130873      1.39e-06  
    8   -1228.7190131777      4.14e-07  
    9   -1228.7190131859      8.34e-08  
   10   -1228.7190131860      2.34e-08  
   11   -1228.7190131864      8.66e-09  Convergence criterion met
 ---------------------------------------
 SCF time:   CPU 2265.83s  wall 774.00s 
 SCF   energy in the final basis set =    -1228.7190131864
 Total energy in the final basis set =    -1228.7190131864

 --------------------------------------------------------------

                    Orbital Energies (a.u.)
 --------------------------------------------------------------

 Alpha MOs
 -- Occupied --
-19.1758 -19.1737 -19.1722 -19.1638 -19.1575 -19.1574 -19.1214 -19.1170
-10.3212 -10.3070 -10.2791 -10.2710 -10.2606 -10.2574 -10.2398 -10.2151
-10.1892 -10.1859 -10.1831 -10.1781 -10.1760 -10.1719 -10.1659 -10.1618
 -1.1198  -1.1066  -1.0791  -1.0635  -1.0521  -1.0423  -1.0291  -1.0189
 -0.8558  -0.8237  -0.8097  -0.8020  -0.7551  -0.7532  -0.7013  -0.6894
 -0.6845  -0.6759  -0.6397  -0.6284  -0.6197  -0.6146  -0.5831  -0.5785
 -0.5730  -0.5647  -0.5534  -0.5349  -0.5325  -0.5188  -0.4996  -0.4924
 -0.4901  -0.4827  -0.4771  -0.4682  -0.4626  -0.4608  -0.4569  -0.4498
 -0.4376  -0.4311  -0.4299  -0.4192  -0.4116  -0.4088  -0.4053  -0.4012
 -0.3965  -0.3900  -0.3833  -0.3790  -0.3730  -0.3702  -0.3680  -0.3608
 -0.3491  -0.3391  -0.3347  -0.3326  -0.3318  -0.3287  -0.3243  -0.3176
 -0.3130  -0.3094  -0.3046  -0.2906  -0.2875  -0.2746
 -- Virtual --
 -0.0237  -0.0217  -0.0136  -0.0094  -0.0065  -0.0009   0.0022   0.0053
  0.0162   0.0177   0.0214   0.0264   0.0292   0.0322   0.0380   0.0400
  0.0442   0.0463   0.0474   0.0537   0.0590   0.0596   0.0623   0.0665
  0.0704   0.0729   0.0757   0.0776   0.0790   0.0812   0.0872   0.0880
  0.0902   0.0942   0.0966   0.0970   0.1006   0.1037   0.1070   0.1081
  0.1116   0.1119   0.1150   0.1176   0.1180   0.1208   0.1223   0.1238
  0.1261   0.1271   0.1322   0.1339   0.1345   0.1365   0.1393   0.1416
  0.1432   0.1444   0.1481   0.1504   0.1513   0.1531   0.1552   0.1553
  0.1569   0.1611   0.1621   0.1644   0.1658   0.1667   0.1702   0.1723
  0.1769   0.1791   0.1801   0.1814   0.1831   0.1848   0.1890   0.1911
  0.1926   0.1954   0.1961   0.1971   0.2013   0.2047   0.2078   0.2089
  0.2109   0.2138   0.2181   0.2212   0.2225   0.2256   0.2263   0.2334
  0.2348   0.2376   0.2383   0.2414   0.2420   0.2467   0.2472   0.2505
  0.2553   0.2578   0.2620   0.2651   0.2668   0.2693   0.2702   0.2727
  0.2751   0.2785   0.2825   0.2844   0.2865   0.2893   0.2912   0.2938
  0.2955   0.2969   0.3006   0.3060   0.3073   0.3099   0.3109   0.3131
  0.3164   0.3205   0.3219   0.3255   0.3271   0.3299   0.3308   0.3344
  0.3359   0.3384   0.3395   0.3430   0.3462   0.3481   0.3497   0.3512
  0.3588   0.3617   0.3647   0.3661   0.3719   0.3734   0.3777   0.3817
  0.3874   0.3894   0.3933   0.3942   0.3963   0.4016   0.4020   0.4074
  0.4144   0.4148   0.4167   0.4257   0.4338   0.4377   0.4402   0.4450
  0.4548   0.4572   0.4602   0.4664   0.4678   0.4748   0.4795   0.4848
  0.4959   0.5021   0.5064   0.5137   0.5149   0.5301   0.5327   0.5424
  0.5491   0.5545   0.5577   0.5642   0.5703   0.5772   0.5810   0.5817
  0.5878   0.5942   0.5958   0.6033   0.6079   0.6176   0.6221   0.6229
  0.6300   0.6345   0.6435   0.6459   0.6521   0.6532   0.6609   0.6655
  0.6670   0.6741   0.6806   0.6874   0.6958   0.6985   0.7041   0.7086
  0.7158   0.7208   0.7240   0.7261   0.7360   0.7412   0.7424   0.7507
  0.7524   0.7612   0.7621   0.7666   0.7709   0.7737   0.7765   0.7788
  0.7840   0.7862   0.7869   0.7928   0.7958   0.7993   0.8044   0.8089
  0.8140   0.8215   0.8281   0.8359   0.8373   0.8457   0.8533   0.8574
  0.8657   0.8803   0.9006   0.9302   0.9326   0.9411   0.9497   0.9586
  0.9762   0.9823   1.0013   1.0102   1.0207   1.0339   1.0447   1.0488
  1.0589   1.0675   1.0769   1.0826   1.0918   1.0953   1.1076   1.1135
  1.1223   1.1285   1.1322   1.1401   1.1428   1.1562   1.1637   1.1647
  1.1707   1.1726   1.1842   1.1911   1.1993   1.2045   1.2162   1.2225
  1.2273   1.2335   1.2366   1.2430   1.2549   1.2563   1.2630   1.2678
  1.2806   1.2862   1.2898   1.3004   1.3165   1.3202   1.3309   1.3422
  1.3545   1.3678   1.3873   1.3910   1.3947   1.4238   1.4318   1.4400
  1.4467   1.4513   1.4602   1.4614   1.4724   1.4844   1.4872   1.4930
  1.5035   1.5088   1.5174   1.5260   1.5339   1.5415   1.5475   1.5490
  1.5526   1.5614   1.5637   1.5723   1.5848   1.5892   1.5941   1.5956
  1.5977   1.6022   1.6117   1.6136   1.6172   1.6207   1.6264   1.6295
  1.6330   1.6402   1.6436   1.6455   1.6479   1.6566   1.6616   1.6676
  1.6697   1.6791   1.6835   1.6929   1.6992   1.7016   1.7147   1.7187
  1.7241   1.7304   1.7341   1.7447   1.7491   1.7573   1.7679   1.7715
  1.7818   1.7852   1.7922   1.7959   1.8025   1.8062   1.8174   1.8205
  1.8226   1.8383   1.8455   1.8511   1.8643   1.8733   1.8773   1.8823
  1.8910   1.8941   1.9080   1.9132   1.9328   1.9349   1.9487   1.9567
  1.9658   1.9907   1.9950   2.0169   2.0209   2.0319   2.0393   2.0428
  2.0471   2.0570   2.0702   2.0737   2.0834   2.1041   2.1079   2.1081
  2.1248   2.1292   2.1346   2.1437   2.1481   2.1552   2.1821   2.1873
  2.1878   2.1905   2.2093   2.2183   2.2310   2.2366   2.2493   2.2609
  2.2666   2.2733   2.2860   2.3022   2.3061   2.3243   2.3308   2.3381
  2.3513   2.3626   2.3709   2.3867   2.3894   2.4104   2.4261   2.4354
  2.4539   2.4866   2.4928   2.5014   2.5130   2.5179   2.5251   2.5356
  2.5490   2.5543   2.5613   2.5647   2.5759   2.5817   2.5955   2.6045
  2.6099   2.6203   2.6268   2.6436   2.6462   2.6466   2.6526   2.6697
  2.6813   2.6944   2.7052   2.7094   2.7227   2.7337   2.7411   2.7525
  2.7633   2.7709   2.7817   2.7838   2.8006   2.8101   2.8208   2.8309
  2.8451   2.8551   2.8574   2.8648   2.8763   2.8828   2.8968   2.9092
  2.9194   2.9314   2.9402   2.9460   2.9583   2.9631   2.9675   2.9714
  2.9832   2.9910   3.0086   3.0159   3.0221   3.0261   3.0336   3.0409
  3.0453   3.0682   3.0759   3.0792   3.0919   3.0943   3.1007   3.1126
  3.1215   3.1267   3.1342   3.1405   3.1455   3.1618   3.1695   3.1804
  3.1843   3.1951   3.2057   3.2221   3.2347   3.2645   3.2749   3.2873
  3.2934   3.3065   3.3082   3.3257   3.3494   3.3629   3.3887   3.3984
  3.4297   3.4335   3.4509   3.4540   3.5053   3.5184   3.5432   3.5624
  3.6601   3.7747   3.7903   3.7943   3.8159   3.8242   3.8321   3.8425
  3.8480   3.8616   3.8722   3.8829   3.8860   3.8946   3.9099   3.9316
  3.9477   3.9537   3.9617   4.0146   4.0350   4.0494   4.0611   4.0723
  4.1228   4.1412   4.1687   4.1757   4.1845   4.2165   4.2555   4.2678
  4.2833   4.2957   4.3076   4.3303   4.3648   4.3863   4.9961   5.0609
  5.0764   5.1023   5.1077   5.1095   5.1677   5.1857   5.2031   5.3465
  5.3830   5.4018   5.4212   5.4364   5.4587   5.4797   5.5581   5.5836
  5.6169   5.6539   5.6923   5.7482   5.8201   5.9069  23.7368  23.7606
 23.7864  23.7966  23.8082  23.8144  23.8387  23.8599  23.8623  23.8833
 23.8934  23.9290  23.9577  23.9611  23.9880  24.0096  49.8600  49.8969
 49.9321  49.9418  49.9557  49.9735  49.9959  50.0232
 --------------------------------------------------------------

          Ground-State Mulliken Net Atomic Charges

     Atom                 Charge (a.u.)
  ----------------------------------------
      1 C                     0.985461
      2 H                     0.219604
      3 C                    -1.921876
      4 H                     0.297896
      5 C                    -0.032545
      6 H                     0.169700
      7 H                     0.149938
      8 C                     0.736275
      9 H                     0.197435
     10 C                    -0.713931
     11 H                     0.131835
     12 H                     0.153054
     13 H                     0.147796
     14 C                    -0.724610
     15 H                     0.171633
     16 H                     0.149913
     17 C                    -0.522664
     18 H                     0.154466
     19 H                     0.159497
     20 C                     0.232090
     21 H                     0.168069
     22 C                    -0.495333
     23 H                     0.173036
     24 H                     0.123017
     25 H                     0.194089
     26 C                    -0.633693
     27 H                     0.131601
     28 O                    -0.273217
     29 H                     0.176400
     30 H                     0.320344
     31 O                     0.048733
     32 C                     0.079524
     33 H                     0.272148
     34 O                     0.115556
     35 C                    -0.078349
     36 H                     0.284320
     37 C                    -1.046960
     38 H                     0.276246
     39 O                    -0.151987
     40 H                     0.300478
     41 C                    -0.599753
     42 H                     0.270430
     43 O                    -0.193683
     44 H                     0.270472
     45 C                    -0.127875
     46 H                     0.295073
     47 O                    -0.202298
     48 H                     0.272189
     49 C                    -0.034428
     50 O                    -0.240849
     51 O                    -0.111200
     52 H                     0.276933
  ----------------------------------------
  Sum of atomic charges =     0.000000

 -----------------------------------------------------------------
                    Cartesian Multipole Moments
 -----------------------------------------------------------------
    Charge (ESU x 10^10)
                 0.0000
    Dipole Moment (Debye)
         X      -1.3296      Y       0.7291      Z      -3.5969
       Tot       3.9035
    Quadrupole Moments (Debye-Ang)
        XX    -133.9501     XY       9.4727     YY    -165.0400
        XZ      -8.1037     YZ       8.5912     ZZ    -155.2282
    Octopole Moments (Debye-Ang^2)
       XXX      54.3866    XXY      34.5384    XYY      -8.1367
       YYY       8.5845    XXZ     -14.1269    XYZ      22.3227
       YYZ     -35.6553    XZZ       3.1630    YZZ      24.3038
       ZZZ      -8.4315
    Hexadecapole Moments (Debye-Ang^3)
      XXXX   -7052.9687   XXXY      28.8420   XXYY   -1865.5074
      XYYY     126.4638   YYYY   -3743.8014   XXXZ     -77.5712
      XXYZ      33.6721   XYYZ     -89.8874   YYYZ     -38.6090
      XXZZ   -1469.0733   XYZZ      41.7029   YYZZ    -867.1366
      XZZZ     -11.7550   YZZZ      -6.5332   ZZZZ   -1313.1060
 -----------------------------------------------------------------
 Calculating analytic gradient of the SCF energy
 Gradient of SCF Energy
            1           2           3           4           5           6
    1   0.0000268  -0.0018563   0.0123808  -0.0006210  -0.0039399   0.0024039
    2  -0.0044890   0.0004754   0.0050235  -0.0005176  -0.0020210  -0.0003772
    3  -0.0003894   0.0002936  -0.0015493   0.0003091  -0.0009629  -0.0003245
            7           8           9          10          11          12
    1   0.0001171   0.0014918  -0.0000664  -0.0015930   0.0004337  -0.0001511
    2  -0.0012742   0.0023325  -0.0007682   0.0019294   0.0000179  -0.0002223
    3  -0.0015199   0.0043027  -0.0004414  -0.0008021   0.0004345   0.0004172
           13          14          15          16          17          18
    1   0.0002363   0.0012605  -0.0000807  -0.0005067   0.0009886  -0.0012047
    2  -0.0001846   0.0000328  -0.0000674   0.0003579   0.0021355  -0.0010822
    3  -0.0000287  -0.0033289   0.0007332   0.0005915   0.0026377  -0.0012191
           19          20          21          22          23          24
    1   0.0000501  -0.0056123  -0.0005217   0.0006529  -0.0005153  -0.0006301
    2  -0.0003594  -0.0008762   0.0005063  -0.0000677   0.0002522  -0.0001709
    3  -0.0002071   0.0012564   0.0008676  -0.0016713   0.0003352   0.0002238
           25          26          27          28          29          30
    1   0.0001952   0.0034032   0.0016095  -0.0078723  -0.0001149   0.0028477
    2  -0.0000314   0.0017759   0.0016297   0.0097859   0.0007754  -0.0032549
    3   0.0000458   0.0003541   0.0011388   0.0006291  -0.0001374  -0.0003609
           31          32          33          34          35          36
    1  -0.0158840   0.0128445  -0.0025656  -0.0041056   0.0026503  -0.0026347
    2  -0.0050343  -0.0096175   0.0024630  -0.0000600   0.0017998  -0.0012465
    3  -0.0032212  -0.0001225   0.0002979  -0.0015271  -0.0026078   0.0021581
           37          38          39          40          41          42
    1   0.0036821   0.0001553   0.0054439  -0.0075871  -0.0013352   0.0037138
    2  -0.0035259   0.0049616   0.0031964   0.0004732  -0.0086949   0.0044035
    3   0.0044646  -0.0026972  -0.0038034   0.0036210   0.0006267  -0.0010230
           43          44          45          46          47          48
    1   0.0056952  -0.0047493  -0.0079915   0.0037056   0.0016082   0.0027173
    2  -0.0014641   0.0042160  -0.0049939  -0.0001756  -0.0038808   0.0081877
    3   0.0008031  -0.0029144   0.0057449  -0.0000402  -0.0001803  -0.0026551
           49          50          51          52
    1   0.0112912  -0.0129731  -0.0015184   0.0050253
    2   0.0112645  -0.0098214  -0.0055561   0.0018391
    3  -0.0138163   0.0136765   0.0052195  -0.0036314
 Max gradient component =       1.588E-02
 RMS gradient           =       4.222E-03
 Gradient time:  CPU 586.47 s  wall 196.43 s
 Geometry Optimization Parameters
   NAtoms,    NIC,     NZ,  NCons,   NDum,   NFix, NCnnct, MaxDiis
       52     415       0       0       0       0       0       0

 Cartesian Hessian Update
 Hessian Updated using BFGS Update


** GEOMETRY OPTIMIZATION IN DELOCALIZED INTERNAL COORDINATES **
   Searching for a Minimum

   Optimization Cycle:   2

                       Coordinates (Angstroms)
     ATOM                X               Y               Z
      1  C        -3.0381343049    0.3951555392    0.0278204781
      2  H        -3.2446568481    0.7718794133   -0.9843018813
      3  C        -1.6329101880   -0.2731020538   -0.0122075057
      4  H        -1.3871492163   -0.6599253456    0.9826696512
      5  C        -1.6064180162   -1.4380181155   -1.0156183340
      6  H        -1.7325530117   -1.0419072320   -2.0322504296
      7  H        -0.6260190442   -1.9252874816   -0.9941472773
      8  C        -2.6746796193   -2.4964738912   -0.7213128176
      9  H        -2.4657394121   -2.9263828067    0.2673610644
     10  C        -2.6193307167   -3.6326061950   -1.7470728339
     11  H        -1.6380554655   -4.1181329400   -1.7462666283
     12  H        -3.3685508978   -4.3977879182   -1.5219483194
     13  H        -2.8105952392   -3.2607710236   -2.7591349209
     14  C        -4.0575132785   -1.8479958890   -0.6775074253
     15  H        -4.8118631767   -2.5951986381   -0.4053218378
     16  H        -4.3245265511   -1.4783670303   -1.6760610403
     17  C        -4.0988911996   -0.6896037645    0.3206005993
     18  H        -5.0941300903   -0.2327702163    0.2910078484
     19  H        -3.9629909048   -1.0829645971    1.3350880673
     20  C        -3.2777278121    1.6084007581    1.0033743771
     21  H        -4.3708682465    1.6700970484    1.0929817331
     22  C        -2.7281763604    1.3840165024    2.4190222250
     23  H        -3.0355768998    2.2010181509    3.0793279366
     24  H        -3.1105180303    0.4546185924    2.8502450802
     25  H        -1.6365682646    1.3410230050    2.4422791480
     26  C        -2.8985523790    3.0112053283    0.4621941219
     27  H        -3.2372997346    3.1109888019   -0.5773451060
     28  O        -1.5254395252    3.3772055781    0.5457847876
     29  H        -3.4376751889    3.7633459726    1.0476571349
     30  H        -1.0192134534    2.5604643224    0.3946661504
     31  O        -0.6636173741    0.7368073336   -0.3491892989
     32  C         0.6717235777    0.3340028981   -0.6131508264
     33  H         0.6991045535   -0.1702561546   -1.5881725177
     34  O         1.1390882651   -0.5258898857    0.4109661656
     35  C         2.4512686001   -1.0189947998    0.1563845987
     36  H         2.4561093247   -1.5685369200   -0.7965484616
     37  C         1.5348298944    1.6042367692   -0.6541683765
     38  H         1.4793346875    2.1304897725    0.3065888901
     39  O         1.1380189408    2.5126422133   -1.6848787138
     40  H         0.2580712353    2.8534443250   -1.4429455324
     41  C         2.9728840847    1.1922090685   -0.9266280945
     42  H         3.0572705405    0.7835577179   -1.9426557835
     43  O         3.8658685052    2.3106620102   -0.8490784596
     44  H         3.4450705524    3.0326455317   -1.3468331753
     45  C         3.4461322718    0.1538063848    0.0850906899
     46  H         3.5486826860    0.6227545145    1.0707320891
     47  O         4.7423538992   -0.3264112245   -0.3234497416
     48  H         5.2780438025    0.4614185741   -0.5314104137
     49  C         2.7957015420   -2.0583570123    1.2412032835
     50  O         1.9769203345   -2.5355677396    1.9929116116
     51  O         4.0815385671   -2.4674001633    1.2634176085
     52  H         4.6485035626   -1.9354078262    0.6613842778
   Point Group: c1    Number of degrees of freedom:   150


   Energy is  -1228.719013186

 Hessian Updated using BFGS Update

141 Hessian modes will be used to form the next step
  Hessian Eigenvalues:
     0.002153    0.003518    0.004312    0.005102    0.005329    0.005534
     0.006376    0.007383    0.007818    0.008034    0.008460    0.010251
     0.011025    0.011111    0.011181    0.011315    0.013193    0.014451
     0.019145    0.020338    0.021249    0.030238    0.032008    0.033324
     0.034636    0.038081    0.039860    0.042420    0.044179    0.047068
     0.047477    0.047552    0.047684    0.048150    0.048924    0.048979
     0.049428    0.049771    0.051040    0.051673    0.053820    0.054580
     0.055468    0.056123    0.056161    0.056872    0.056985    0.057483
     0.057796    0.059500    0.060764    0.063087    0.065689    0.067749
     0.070153    0.073208    0.076634    0.080370    0.081943    0.082902
     0.083656    0.089017    0.091791    0.103041    0.112689    0.117347
     0.117545    0.128969    0.138978    0.141292    0.144074    0.148108
     0.159493    0.160701    0.163185    0.168618    0.172009    0.177823
     0.179685    0.181515    0.189564    0.196361    0.200857    0.202956
     0.240061    0.243869    0.249739    0.252960    0.261165    0.267177
     0.269839    0.274218    0.278812    0.285200    0.286931    0.287823
     0.288565    0.289820    0.289998    0.293167    0.294062    0.296273
     0.336552    0.337289    0.338253    0.338720    0.338873    0.339504
     0.339543    0.339743    0.339917    0.339992    0.340173    0.340373
     0.340669    0.340740    0.341221    0.341625    0.341968    0.342154
     0.342189    0.342241    0.342369    0.343359    0.343525    0.380807
     0.390949    0.395319    0.402557    0.403822    0.405068    0.405379
     0.425547    0.484412    0.497254    0.503948    0.509871    0.515939
     0.519610    0.546409    0.900145

 Minimum Search - Taking Simple RFO Step
 Searching for Lamda that Minimizes Along All modes
 Value Taken    Lamda =  -0.01493081
 Calculated Step too Large.  Step scaled by  0.657042
 Step Taken.  Stepsize is  0.300000

                             Maximum     Tolerance    Cnvgd?
         Gradient           0.023732      0.000300      NO
         Displacement       0.107346      0.001200      NO
         Energy change     -0.007041      0.000001      NO


 New Cartesian Coordinates Obtained by Inverse Iteration

 Displacement from previous Coordinates is:  2.034772
 ----------------------------------------------------------------
             Standard Nuclear Orientation (Angstroms)
    I     Atom           X                Y                Z
 ----------------------------------------------------------------
    1      C      -3.0253118272     0.3684565549     0.0366291157
    2      H      -3.2253429816     0.7673435797    -0.9675510883
    3      C      -1.6570486383    -0.3363294625    -0.0345584377
    4      H      -1.4013330687    -0.7436068648     0.9481729180
    5      C      -1.6639577789    -1.4733664569    -1.0616803324
    6      H      -1.8099408421    -1.0490867031    -2.0644333051
    7      H      -0.6894353396    -1.9700965005    -1.0600571500
    8      C      -2.7497771397    -2.5227751814    -0.7793593976
    9      H      -2.5322766981    -2.9723564368     0.1986814335
   10      C      -2.7278685418    -3.6444177085    -1.8277640592
   11      H      -1.7575128780    -4.1492837179    -1.8571796861
   12      H      -3.4871513221    -4.4001896847    -1.6084274886
   13      H      -2.9302530832    -3.2474030610    -2.8279930511
   14      C      -4.1179154040    -1.8404628941    -0.6879647893
   15      H      -4.8851982710    -2.5750059951    -0.4196326760
   16      H      -4.3899446791    -1.4490337472    -1.6772234242
   17      C      -4.1111871751    -0.6916973130     0.3295142742
   18      H      -5.0858606577    -0.1947545509     0.3329256918
   19      H      -3.9670316195    -1.1015291343     1.3364094692
   20      C      -3.1631506708     1.5749891233     1.0289686992
   21      H      -4.2463697158     1.7189959382     1.1293787317
   22      C      -2.6062873137     1.2957284739     2.4361564151
   23      H      -2.8353460482     2.1275585344     3.1077167247
   24      H      -3.0478977726     0.3941934378     2.8679525249
   25      H      -1.5218711486     1.1697220097     2.4404266082
   26      C      -2.6727265766     2.9365451404     0.4863645534
   27      H      -3.0549328132     3.0651292616    -0.5381929908
   28      O      -1.2626928151     3.1661470000     0.5142320851
   29      H      -3.1150457921     3.7277212097     1.0996230610
   30      H      -0.8446025004     2.3127032990     0.3326686737
   31      O      -0.6798508652     0.6830289398    -0.3645772408
   32      C       0.6492827046     0.3292937380    -0.6282550852
   33      H       0.7115544494    -0.2172184274    -1.5806728849
   34      O       1.1227330374    -0.4750622737     0.4323650779
   35      C       2.4443694254    -0.9353156784     0.2176495690
   36      H       2.5071505364    -1.5032585216    -0.7247880309
   37      C       1.4641727433     1.6214927172    -0.7078815234
   38      H       1.3762598372     2.1594156121     0.2436650533
   39      O       1.0813115285     2.4663907356    -1.7904272777
   40      H       0.2030815757     2.8238815851    -1.6092275839
   41      C       2.9159559765     1.2476705395    -0.9398116602
   42      H       3.0123759732     0.7771856887    -1.9286465330
   43      O       3.7892977738     2.3790625209    -0.8746804657
   44      H       3.3995526023     3.0812173938    -1.4076284136
   45      C       3.4004225789     0.2693171116     0.1180209796
   46      H       3.4463899906     0.7808533469     1.0857620412
   47      O       4.7077099685    -0.2204652003    -0.2327303039
   48      H       5.2705434555     0.5313733796    -0.4490989661
   49      C       2.7541575127    -1.9362576485     1.3478453812
   50      O       1.9111576419    -2.3922265962     2.0598687971
   51      O       4.0394997553    -2.3027750147     1.4626110808
   52      H       4.6087218888    -1.7574628360     0.8879887517
 ----------------------------------------------------------------
 Molecular Point Group                 C1    NOp =  1
 Largest Abelian Subgroup              C1    NOp =  1
 Nuclear Repulsion Energy =  2415.8659919417 hartrees
 There are       94 alpha and       94 beta electrons
 Applying Cartesian multipole field
    Component          Value
    ---------          -----
     (2,0,0)        1.00000E-12
     (0,2,0)        2.00000E-11
     (0,0,2)       -3.00000E-11
 Nucleus-field energy     =     0.0000000277 hartrees
 Requested basis set is 6-311++G(d,p)
 There are 284 shells and 724 basis functions
 A cutoff of  1.0D-11 yielded  29692 shell pairs
 There are    188233 function pairs (    199138 Cartesian)
 Smallest overlap matrix eigenvalue = 1.09E-06

 Q-Chem warning in module stvman/mkSTV.C, line 306:

 Overlap eigenvalue is smaller than square root of threshold
 Use THRESH >= 12 to get rid of this warning

 Guess MOs from SCF MO coefficient file

 -----------------------------------------------------------------------
  General SCF calculation program by
  Eric Jon Sundstrom, Paul Horn, Yuezhi Mao, Dmitri Zuev, Alec White,
  David Stuck, Shaama M.S., Shane Yost, Joonho Lee, David Small,
  Daniel Levine, Susi Lehtola, Hugh Burton, Evgeny Epifanovsky
 -----------------------------------------------------------------------
 Exchange:     0.2000 Hartree-Fock + 0.0800 Slater + 0.7200 B88
 Correlation:  0.1900 VWN1RPA + 0.8100 LYP
 Using SG-1 standard quadrature grid
 using 6 threads for integral computing
 -------------------------------------------------------
 OpenMP Integral computing Module                
 Release: version 2.0, May 2017, Q-Chem Inc. Pleasanton 
 -------------------------------------------------------
 -------------------------------------------------------
 OpenMP BLAS3 based DFT computing Module                
 Release: version 1.0, May 2013, Q-Chem Inc. Pittsburgh 
 -------------------------------------------------------
 A restricted SCF calculation will be
 performed using DIIS
 SCF converges when DIIS error is below 1.0e-08
 ---------------------------------------
  Cycle       Energy         DIIS error
 ---------------------------------------
    1   -1228.6813652467      7.33e-04  
    2   -1228.7224748604      1.34e-04  
    3   -1228.7217769321      1.93e-04  
    4   -1228.7234653139      2.92e-05  
    5   -1228.7234973001      1.50e-05  
    6   -1228.7235069019      5.61e-06  
    7   -1228.7235083152      1.34e-06  
    8   -1228.7235084012      4.35e-07  
    9   -1228.7235084105      1.18e-07  
   10   -1228.7235084111      4.59e-08  
   11   -1228.7235084111      1.09e-08  
   12   -1228.7235084111      3.38e-09  Convergence criterion met
 ---------------------------------------
 SCF time:   CPU 2484.57s  wall 829.00s 
 SCF   energy in the final basis set =    -1228.7235084111
 Total energy in the final basis set =    -1228.7235084111

 --------------------------------------------------------------

                    Orbital Energies (a.u.)
 --------------------------------------------------------------

 Alpha MOs
 -- Occupied --
-19.1733 -19.1715 -19.1688 -19.1634 -19.1553 -19.1543 -19.1189 -19.1093
-10.3163 -10.3043 -10.2739 -10.2676 -10.2580 -10.2547 -10.2393 -10.2134
-10.1872 -10.1850 -10.1842 -10.1791 -10.1767 -10.1735 -10.1672 -10.1602
 -1.1241  -1.1107  -1.0790  -1.0634  -1.0540  -1.0425  -1.0341  -1.0127
 -0.8576  -0.8238  -0.8100  -0.8009  -0.7548  -0.7543  -0.7008  -0.6907
 -0.6839  -0.6757  -0.6388  -0.6277  -0.6223  -0.6149  -0.5832  -0.5794
 -0.5732  -0.5649  -0.5540  -0.5343  -0.5339  -0.5202  -0.5008  -0.4910
 -0.4882  -0.4821  -0.4770  -0.4668  -0.4611  -0.4605  -0.4568  -0.4466
 -0.4372  -0.4301  -0.4297  -0.4175  -0.4116  -0.4085  -0.4051  -0.4001
 -0.3942  -0.3892  -0.3821  -0.3767  -0.3720  -0.3690  -0.3675  -0.3615
 -0.3494  -0.3387  -0.3344  -0.3324  -0.3308  -0.3284  -0.3238  -0.3169
 -0.3129  -0.3072  -0.3059  -0.2902  -0.2879  -0.2714
 -- Virtual --
 -0.0209  -0.0194  -0.0128  -0.0071  -0.0054   0.0014   0.0028   0.0063
  0.0167   0.0182   0.0224   0.0280   0.0302   0.0330   0.0379   0.0416
  0.0449   0.0479   0.0493   0.0542   0.0596   0.0607   0.0641   0.0676
  0.0708   0.0732   0.0758   0.0790   0.0797   0.0824   0.0889   0.0895
  0.0911   0.0971   0.0994   0.1005   0.1008   0.1043   0.1077   0.1091
  0.1122   0.1135   0.1163   0.1189   0.1205   0.1222   0.1228   0.1248
  0.1261   0.1276   0.1338   0.1358   0.1362   0.1374   0.1414   0.1420
  0.1449   0.1470   0.1486   0.1524   0.1527   0.1540   0.1559   0.1564
  0.1585   0.1614   0.1636   0.1655   0.1666   0.1679   0.1732   0.1742
  0.1780   0.1798   0.1803   0.1827   0.1838   0.1868   0.1905   0.1926
  0.1927   0.1963   0.1988   0.2012   0.2048   0.2051   0.2079   0.2102
  0.2132   0.2167   0.2186   0.2230   0.2251   0.2277   0.2296   0.2343
  0.2366   0.2388   0.2411   0.2427   0.2448   0.2471   0.2489   0.2530
  0.2586   0.2597   0.2637   0.2671   0.2688   0.2727   0.2733   0.2741
  0.2768   0.2823   0.2834   0.2873   0.2879   0.2913   0.2945   0.2963
  0.2983   0.3008   0.3030   0.3062   0.3085   0.3097   0.3115   0.3153
  0.3163   0.3206   0.3254   0.3271   0.3295   0.3310   0.3357   0.3363
  0.3385   0.3398   0.3433   0.3455   0.3478   0.3515   0.3528   0.3569
  0.3604   0.3635   0.3673   0.3702   0.3727   0.3749   0.3781   0.3840
  0.3886   0.3921   0.3964   0.3996   0.4017   0.4034   0.4043   0.4119
  0.4155   0.4203   0.4221   0.4290   0.4351   0.4389   0.4459   0.4473
  0.4553   0.4603   0.4619   0.4681   0.4736   0.4767   0.4815   0.4913
  0.5009   0.5048   0.5069   0.5133   0.5152   0.5313   0.5363   0.5468
  0.5515   0.5579   0.5636   0.5654   0.5706   0.5747   0.5831   0.5886
  0.5913   0.5978   0.6016   0.6102   0.6119   0.6183   0.6207   0.6283
  0.6361   0.6390   0.6477   0.6485   0.6557   0.6595   0.6686   0.6688
  0.6703   0.6788   0.6899   0.6910   0.6991   0.7033   0.7066   0.7127
  0.7164   0.7213   0.7243   0.7308   0.7387   0.7470   0.7480   0.7501
  0.7542   0.7605   0.7646   0.7678   0.7728   0.7752   0.7788   0.7816
  0.7828   0.7884   0.7915   0.7928   0.7970   0.8011   0.8065   0.8091
  0.8122   0.8251   0.8323   0.8380   0.8443   0.8548   0.8610   0.8636
  0.8736   0.8876   0.9082   0.9317   0.9325   0.9443   0.9571   0.9601
  0.9742   0.9859   1.0017   1.0129   1.0256   1.0360   1.0436   1.0493
  1.0633   1.0672   1.0822   1.0857   1.0897   1.0954   1.1097   1.1126
  1.1210   1.1313   1.1332   1.1459   1.1544   1.1578   1.1650   1.1730
  1.1745   1.1817   1.1883   1.1948   1.1998   1.2072   1.2173   1.2275
  1.2320   1.2356   1.2446   1.2496   1.2550   1.2635   1.2654   1.2732
  1.2877   1.2916   1.3042   1.3124   1.3248   1.3314   1.3397   1.3460
  1.3575   1.3830   1.3930   1.3982   1.4048   1.4273   1.4344   1.4441
  1.4532   1.4596   1.4636   1.4725   1.4737   1.4854   1.4899   1.4934
  1.5020   1.5164   1.5217   1.5303   1.5376   1.5475   1.5496   1.5562
  1.5620   1.5685   1.5740   1.5774   1.5822   1.5940   1.5967   1.6011
  1.6021   1.6064   1.6152   1.6182   1.6209   1.6240   1.6295   1.6315
  1.6349   1.6392   1.6429   1.6454   1.6532   1.6584   1.6652   1.6681
  1.6761   1.6807   1.6864   1.6956   1.7002   1.7057   1.7183   1.7231
  1.7274   1.7286   1.7396   1.7492   1.7539   1.7652   1.7698   1.7728
  1.7823   1.7926   1.7953   1.8006   1.8036   1.8116   1.8197   1.8236
  1.8394   1.8410   1.8478   1.8561   1.8638   1.8824   1.8834   1.8873
  1.8913   1.8966   1.9158   1.9213   1.9372   1.9408   1.9486   1.9560
  1.9728   1.9926   2.0028   2.0204   2.0288   2.0379   2.0411   2.0475
  2.0557   2.0664   2.0777   2.0828   2.0954   2.1034   2.1116   2.1134
  2.1315   2.1352   2.1432   2.1503   2.1538   2.1651   2.1879   2.1910
  2.1951   2.2038   2.2187   2.2289   2.2399   2.2443   2.2471   2.2634
  2.2722   2.2796   2.2887   2.3035   2.3177   2.3252   2.3418   2.3540
  2.3624   2.3709   2.3848   2.3953   2.4130   2.4215   2.4341   2.4566
  2.4677   2.4824   2.4934   2.5010   2.5166   2.5225   2.5286   2.5426
  2.5513   2.5550   2.5633   2.5668   2.5760   2.5852   2.5944   2.6007
  2.6136   2.6243   2.6296   2.6446   2.6483   2.6516   2.6566   2.6753
  2.6798   2.6979   2.7061   2.7118   2.7282   2.7362   2.7474   2.7529
  2.7645   2.7766   2.7821   2.7871   2.8041   2.8133   2.8261   2.8338
  2.8511   2.8620   2.8667   2.8752   2.8834   2.8870   2.8987   2.9151
  2.9238   2.9353   2.9443   2.9474   2.9629   2.9636   2.9726   2.9755
  2.9900   2.9969   3.0122   3.0186   3.0284   3.0327   3.0456   3.0523
  3.0538   3.0724   3.0801   3.0869   3.1005   3.1084   3.1108   3.1243
  3.1330   3.1338   3.1371   3.1515   3.1656   3.1703   3.1837   3.1937
  3.1971   3.2043   3.2177   3.2322   3.2389   3.2739   3.2775   3.2968
  3.3046   3.3127   3.3190   3.3352   3.3699   3.3749   3.4035   3.4141
  3.4315   3.4477   3.4567   3.4705   3.5124   3.5255   3.5526   3.5853
  3.6827   3.7744   3.7909   3.7988   3.8169   3.8255   3.8368   3.8495
  3.8545   3.8714   3.8751   3.8930   3.8941   3.9017   3.9099   3.9384
  3.9638   3.9647   3.9799   4.0200   4.0379   4.0418   4.0711   4.0765
  4.1198   4.1464   4.1677   4.1766   4.1887   4.2220   4.2692   4.2715
  4.2970   4.3070   4.3288   4.3410   4.3668   4.3968   4.9963   5.0650
  5.0778   5.1045   5.1125   5.1226   5.1710   5.1972   5.2192   5.3694
  5.4011   5.4167   5.4320   5.4429   5.4837   5.4992   5.5858   5.6112
  5.6447   5.6896   5.7196   5.7667   5.8314   5.9245  23.7409  23.7731
 23.7966  23.8099  23.8195  23.8332  23.8483  23.8619  23.8837  23.8867
 23.8927  23.9356  23.9567  23.9622  23.9855  24.0163  49.8663  49.9038
 49.9382  49.9498  49.9701  49.9839  50.0224  50.0374
 --------------------------------------------------------------

          Ground-State Mulliken Net Atomic Charges

     Atom                 Charge (a.u.)
  ----------------------------------------
      1 C                     0.921526
      2 H                     0.214914
      3 C                    -1.952509
      4 H                     0.297581
      5 C                    -0.029951
      6 H                     0.172011
      7 H                     0.140556
      8 C                     0.701633
      9 H                     0.193473
     10 C                    -0.708867
     11 H                     0.134809
     12 H                     0.155078
     13 H                     0.147310
     14 C                    -0.710708
     15 H                     0.172988
     16 H                     0.149848
     17 C                    -0.502766
     18 H                     0.156595
     19 H                     0.156926
     20 C                     0.264703
     21 H                     0.174665
     22 C                    -0.523200
     23 H                     0.170318
     24 H                     0.123184
     25 H                     0.204037
     26 C                    -0.645699
     27 H                     0.121180
     28 O                    -0.303003
     29 H                     0.177249
     30 H                     0.416235
     31 O                     0.026796
     32 C                     0.085441
     33 H                     0.269035
     34 O                     0.129212
     35 C                    -0.068455
     36 H                     0.284402
     37 C                    -1.080842
     38 H                     0.280116
     39 O                    -0.146334
     40 H                     0.314679
     41 C                    -0.534571
     42 H                     0.264266
     43 O                    -0.191755
     44 H                     0.270555
     45 C                    -0.108525
     46 H                     0.294713
     47 O                    -0.209532
     48 H                     0.274766
     49 C                    -0.061416
     50 O                    -0.244067
     51 O                    -0.110549
     52 H                     0.271951
  ----------------------------------------
  Sum of atomic charges =     0.000000

 -----------------------------------------------------------------
                    Cartesian Multipole Moments
 -----------------------------------------------------------------
    Charge (ESU x 10^10)
                 0.0000
    Dipole Moment (Debye)
         X      -1.4300      Y       0.6626      Z      -3.6976
       Tot       4.0194
    Quadrupole Moments (Debye-Ang)
        XX    -133.1710     XY       8.6787     YY    -162.0218
        XZ      -7.7631     YZ       8.1016     ZZ    -155.4773
    Octopole Moments (Debye-Ang^2)
       XXX      66.0235    XXY      33.1484    XYY      -8.6462
       YYY       7.9161    XXZ     -14.2069    XYZ      20.1376
       YYZ     -35.8858    XZZ       2.4026    YZZ      25.2754
       ZZZ     -12.5105
    Hexadecapole Moments (Debye-Ang^3)
      XXXX   -6869.2469   XXXY     -69.7042   XXYY   -1798.8547
      XYYY     -28.5818   YYYY   -3525.7097   XXXZ    -123.0650
      XXYZ      32.3536   XYYZ    -106.8520   YYYZ     -38.9616
      XXZZ   -1458.9779   XYZZ       2.3934   YYZZ    -847.6169
      XZZZ     -73.3656   YZZZ       4.5873   ZZZZ   -1403.6760
 -----------------------------------------------------------------
 Calculating analytic gradient of the SCF energy
 Gradient of SCF Energy
            1           2           3           4           5           6
    1   0.0002626  -0.0002038   0.0057538  -0.0014783  -0.0030401   0.0006397
    2  -0.0021764   0.0001750   0.0026607  -0.0004782  -0.0013892  -0.0000205
    3  -0.0007065   0.0003406  -0.0007781   0.0000407   0.0006590  -0.0002872
            7           8           9          10          11          12
    1  -0.0005869  -0.0002529  -0.0001340  -0.0000311   0.0000099   0.0002922
    2  -0.0003891   0.0016935  -0.0000127  -0.0009846  -0.0005473  -0.0001447
    3  -0.0000656   0.0008830  -0.0003899  -0.0008748  -0.0002656  -0.0000886
           13          14          15          16          17          18
    1   0.0001152   0.0006138   0.0000370   0.0001972  -0.0001020   0.0004584
    2  -0.0000649  -0.0013103  -0.0002483  -0.0000376   0.0010121   0.0002202
    3   0.0001676  -0.0010212   0.0000616   0.0002347   0.0016633  -0.0003061
           19          20          21          22          23          24
    1   0.0000285  -0.0053322   0.0004598   0.0012202   0.0001949  -0.0000494
    2  -0.0000480   0.0013557  -0.0001699   0.0004940  -0.0002672   0.0002187
    3  -0.0000152  -0.0002976  -0.0001504   0.0000052   0.0001520  -0.0002563
           25          26          27          28          29          30
    1  -0.0001309   0.0007574  -0.0002584   0.0024105  -0.0003657   0.0026745
    2   0.0000231   0.0002364  -0.0001307  -0.0011802  -0.0000274   0.0020498
    3   0.0005752   0.0011044  -0.0002511  -0.0010849   0.0002960   0.0004425
           31          32          33          34          35          36
    1  -0.0058600   0.0113905  -0.0013859  -0.0034841   0.0011510  -0.0003885
    2  -0.0024755  -0.0009233   0.0016073   0.0001964   0.0013035  -0.0001885
    3   0.0005927   0.0011907   0.0001883   0.0002669  -0.0003679   0.0006999
           37          38          39          40          41          42
    1  -0.0004115   0.0006487  -0.0007649   0.0000093  -0.0048295   0.0012592
    2  -0.0046164   0.0008695   0.0040546  -0.0018101  -0.0040911   0.0006724
    3   0.0041049  -0.0008017  -0.0011125  -0.0017686  -0.0001278  -0.0001383
           43          44          45          46          47          48
    1   0.0024118   0.0001153  -0.0069039   0.0004979   0.0054669  -0.0005867
    2   0.0038162  -0.0007281   0.0016820  -0.0004457   0.0040927  -0.0018331
    3  -0.0009054   0.0016625   0.0005791  -0.0002666  -0.0031207  -0.0009845
           49          50          51          52
    1  -0.0012991   0.0046585  -0.0053754  -0.0004798
    2  -0.0020834   0.0021433  -0.0017533  -0.0000016
    3  -0.0012680  -0.0016750   0.0023035   0.0011618
 Max gradient component =       1.139E-02
 RMS gradient           =       2.030E-03
 Gradient time:  CPU 596.54 s  wall 191.20 s
 Geometry Optimization Parameters
   NAtoms,    NIC,     NZ,  NCons,   NDum,   NFix, NCnnct, MaxDiis
       52     415       0       0       0       0       0       0

 Cartesian Hessian Update
 Hessian Updated using BFGS Update


** GEOMETRY OPTIMIZATION IN DELOCALIZED INTERNAL COORDINATES **
   Searching for a Minimum

   Optimization Cycle:   3

                       Coordinates (Angstroms)
     ATOM                X               Y               Z
      1  C        -3.0253118272    0.3684565549    0.0366291157
      2  H        -3.2253429816    0.7673435797   -0.9675510883
      3  C        -1.6570486383   -0.3363294625   -0.0345584377
      4  H        -1.4013330687   -0.7436068648    0.9481729180
      5  C        -1.6639577789   -1.4733664569   -1.0616803324
      6  H        -1.8099408421   -1.0490867031   -2.0644333051
      7  H        -0.6894353396   -1.9700965005   -1.0600571500
      8  C        -2.7497771397   -2.5227751814   -0.7793593976
      9  H        -2.5322766981   -2.9723564368    0.1986814335
     10  C        -2.7278685418   -3.6444177085   -1.8277640592
     11  H        -1.7575128780   -4.1492837179   -1.8571796861
     12  H        -3.4871513221   -4.4001896847   -1.6084274886
     13  H        -2.9302530832   -3.2474030610   -2.8279930511
     14  C        -4.1179154040   -1.8404628941   -0.6879647893
     15  H        -4.8851982710   -2.5750059951   -0.4196326760
     16  H        -4.3899446791   -1.4490337472   -1.6772234242
     17  C        -4.1111871751   -0.6916973130    0.3295142742
     18  H        -5.0858606577   -0.1947545509    0.3329256918
     19  H        -3.9670316195   -1.1015291343    1.3364094692
     20  C        -3.1631506708    1.5749891233    1.0289686992
     21  H        -4.2463697158    1.7189959382    1.1293787317
     22  C        -2.6062873137    1.2957284739    2.4361564151
     23  H        -2.8353460482    2.1275585344    3.1077167247
     24  H        -3.0478977726    0.3941934378    2.8679525249
     25  H        -1.5218711486    1.1697220097    2.4404266082
     26  C        -2.6727265766    2.9365451404    0.4863645534
     27  H        -3.0549328132    3.0651292616   -0.5381929908
     28  O        -1.2626928151    3.1661470000    0.5142320851
     29  H        -3.1150457921    3.7277212097    1.0996230610
     30  H        -0.8446025004    2.3127032990    0.3326686737
     31  O        -0.6798508652    0.6830289398   -0.3645772408
     32  C         0.6492827046    0.3292937380   -0.6282550852
     33  H         0.7115544494   -0.2172184274   -1.5806728849
     34  O         1.1227330374   -0.4750622737    0.4323650779
     35  C         2.4443694254   -0.9353156784    0.2176495690
     36  H         2.5071505364   -1.5032585216   -0.7247880309
     37  C         1.4641727433    1.6214927172   -0.7078815234
     38  H         1.3762598372    2.1594156121    0.2436650533
     39  O         1.0813115285    2.4663907356   -1.7904272777
     40  H         0.2030815757    2.8238815851   -1.6092275839
     41  C         2.9159559765    1.2476705395   -0.9398116602
     42  H         3.0123759732    0.7771856887   -1.9286465330
     43  O         3.7892977738    2.3790625209   -0.8746804657
     44  H         3.3995526023    3.0812173938   -1.4076284136
     45  C         3.4004225789    0.2693171116    0.1180209796
     46  H         3.4463899906    0.7808533469    1.0857620412
     47  O         4.7077099685   -0.2204652003   -0.2327303039
     48  H         5.2705434555    0.5313733796   -0.4490989661
     49  C         2.7541575127   -1.9362576485    1.3478453812
     50  O         1.9111576419   -2.3922265962    2.0598687971
     51  O         4.0394997553   -2.3027750147    1.4626110808
     52  H         4.6087218888   -1.7574628360    0.8879887517
   Point Group: c1    Number of degrees of freedom:   150


   Energy is  -1228.723508411

 Hessian Updated using BFGS Update

142 Hessian modes will be used to form the next step
  Hessian Eigenvalues:
     0.002274    0.003748    0.004328    0.005102    0.005336    0.005534
     0.006380    0.007411    0.007756    0.008039    0.008519    0.010218
     0.010965    0.011136    0.011217    0.011583    0.013195    0.014473
     0.019168    0.020352    0.021390    0.030223    0.032718    0.033455
     0.034968    0.038108    0.040161    0.042722    0.045020    0.047104
     0.047470    0.047574    0.047768    0.048111    0.048961    0.049311
     0.049468    0.050450    0.051001    0.051647    0.054573    0.054972
     0.055489    0.056138    0.056662    0.056864    0.056990    0.057436
     0.057776    0.060250    0.061144    0.062994    0.065733    0.067795
     0.069805    0.073074    0.077754    0.080258    0.082018    0.083121
     0.083643    0.088991    0.091525    0.105545    0.112013    0.116795
     0.118551    0.134113    0.137998    0.140984    0.146722    0.154375
     0.159731    0.160598    0.162842    0.164074    0.170436    0.171561
     0.178022    0.180272    0.187990    0.196344    0.200718    0.202776
     0.206896    0.240750    0.248627    0.251341    0.260645    0.264999
     0.269316    0.273550    0.278697    0.281719    0.286858    0.287663
     0.288434    0.289687    0.289838    0.292184    0.293531    0.295649
     0.308279    0.336586    0.337433    0.337989    0.338731    0.338882
     0.339384    0.339553    0.339659    0.339935    0.340065    0.340259
     0.340494    0.340662    0.340740    0.341336    0.341692    0.341942
     0.342144    0.342193    0.342348    0.342568    0.343407    0.343541
     0.377472    0.393409    0.396863    0.402248    0.404278    0.405226
     0.410577    0.431042    0.480421    0.495553    0.504023    0.512941
     0.515123    0.519956    0.539994    0.923529

 Minimum Search - Taking Simple RFO Step
 Searching for Lamda that Minimizes Along All modes
 Value Taken    Lamda =  -0.00492235
 Calculated Step too Large.  Step scaled by  0.675331
 Step Taken.  Stepsize is  0.300000

                             Maximum     Tolerance    Cnvgd?
         Gradient           0.012044      0.000300      NO
         Displacement       0.074423      0.001200      NO
         Energy change     -0.004495      0.000001      NO


 New Cartesian Coordinates Obtained by Inverse Iteration

 Displacement from previous Coordinates is:  1.165963
 ----------------------------------------------------------------
             Standard Nuclear Orientation (Angstroms)
    I     Atom           X                Y                Z
 ----------------------------------------------------------------
    1      C      -3.0391307020     0.3791316285     0.0580047785
    2      H      -3.2405686106     0.7855038878    -0.9429574500
    3      C      -1.6628393318    -0.3047800839    -0.0117012565
    4      H      -1.4015735242    -0.7212283648     0.9656066831
    5      C      -1.6421306582    -1.4240403277    -1.0542624792
    6      H      -1.7975658127    -0.9863189234    -2.0496685526
    7      H      -0.6562745978    -1.8980022372    -1.0544503930
    8      C      -2.7117591987    -2.4974321715    -0.7939147177
    9      H      -2.4910167510    -2.9553613745     0.1799176823
   10      C      -2.6649406655    -3.6027411119    -1.8567310817
   11      H      -1.6854257160    -4.0886142427    -1.8882808684
   12      H      -3.4122944105    -4.3742672440    -1.6519298701
   13      H      -2.8703037507    -3.1947684073    -2.8521182709
   14      C      -4.0926108753    -1.8382859179    -0.6988736265
   15      H      -4.8494384482    -2.5881299293    -0.4445367897
   16      H      -4.3662050610    -1.4389873682    -1.6849127140
   17      C      -4.1081042352    -0.7034187799     0.3323114523
   18      H      -5.0903643513    -0.2217723718     0.3431917215
   19      H      -3.9590472776    -1.1236166896     1.3342297224
   20      C      -3.1960878444     1.5646477720     1.0643103087
   21      H      -4.2801746918     1.6478499686     1.2140812523
   22      C      -2.5632315253     1.3117631595     2.4439629994
   23      H      -2.8078083059     2.1281778005     3.1286887856
   24      H      -2.9316963012     0.3850644822     2.8909688716
   25      H      -1.4744397850     1.2480120059     2.3965528106
   26      C      -2.8172726460     2.9475658527     0.5000846972
   27      H      -3.2640235286     3.0534704128    -0.5010660315
   28      O      -1.4203240614     3.2306071721     0.4478219124
   29      H      -3.2600333700     3.7170970812     1.1392667106
   30      H      -0.9999410117     2.3857920073     0.2370200038
   31      O      -0.6779932630     0.7188901781    -0.3268960444
   32      C       0.6363686255     0.3408336599    -0.6039316136
   33      H       0.6824331765    -0.2291438343    -1.5450449044
   34      O       1.1127895046    -0.4585670340     0.4628906946
   35      C       2.4210971810    -0.9493501276     0.2404081479
   36      H       2.4716804122    -1.5260393094    -0.6985347415
   37      C       1.4879726145     1.6094022447    -0.7201323072
   38      H       1.4293746842     2.1574509613     0.2281658924
   39      O       1.1177897764     2.4443149067    -1.8099005497
   40      H       0.2775498899     2.8703553290    -1.6053060007
   41      C       2.9286801021     1.1906188492    -0.9634702779
   42      H       2.9886628740     0.6790032940    -1.9348748827
   43      O       3.8351678721     2.2926265978    -0.9452746289
   44      H       3.4753951900     2.9827371608    -1.5122986688
   45      C       3.3984768432     0.2309000805     0.1181560153
   46      H       3.4476691400     0.7637801973     1.0744179210
   47      O       4.6856959409    -0.3182374324    -0.1999936432
   48      H       5.2881020234     0.4040913867    -0.4037296148
   49      C       2.7502477032    -1.9347323781     1.3766571364
   50      O       1.9222918837    -2.3945861454     2.1012307142
   51      O       4.0442409133    -2.2850608807     1.4538739695
   52      H       4.5835129398    -1.7382261281     0.8541249615
 ----------------------------------------------------------------
 Molecular Point Group                 C1    NOp =  1
 Largest Abelian Subgroup              C1    NOp =  1
 Nuclear Repulsion Energy =  2415.0388747939 hartrees
 There are       94 alpha and       94 beta electrons
 Applying Cartesian multipole field
    Component          Value
    ---------          -----
     (2,0,0)        1.00000E-12
     (0,2,0)        2.00000E-11
     (0,0,2)       -3.00000E-11
 Nucleus-field energy     =     0.0000000267 hartrees
 Requested basis set is 6-311++G(d,p)
 There are 284 shells and 724 basis functions
 A cutoff of  1.0D-11 yielded  29698 shell pairs
 There are    188110 function pairs (    198983 Cartesian)
 Smallest overlap matrix eigenvalue = 1.06E-06

 Q-Chem warning in module stvman/mkSTV.C, line 306:

 Overlap eigenvalue is smaller than square root of threshold
 Use THRESH >= 12 to get rid of this warning

 Guess MOs from SCF MO coefficient file

 -----------------------------------------------------------------------
  General SCF calculation program by
  Eric Jon Sundstrom, Paul Horn, Yuezhi Mao, Dmitri Zuev, Alec White,
  David Stuck, Shaama M.S., Shane Yost, Joonho Lee, David Small,
  Daniel Levine, Susi Lehtola, Hugh Burton, Evgeny Epifanovsky
 -----------------------------------------------------------------------
 Exchange:     0.2000 Hartree-Fock + 0.0800 Slater + 0.7200 B88
 Correlation:  0.1900 VWN1RPA + 0.8100 LYP
 Using SG-1 standard quadrature grid
 using 6 threads for integral computing
 -------------------------------------------------------
 OpenMP Integral computing Module                
 Release: version 2.0, May 2017, Q-Chem Inc. Pleasanton 
 -------------------------------------------------------
 -------------------------------------------------------
 OpenMP BLAS3 based DFT computing Module                
 Release: version 1.0, May 2013, Q-Chem Inc. Pittsburgh 
 -------------------------------------------------------
 A restricted SCF calculation will be
 performed using DIIS
 SCF converges when DIIS error is below 1.0e-08
 ---------------------------------------
  Cycle       Energy         DIIS error
 ---------------------------------------
    1   -1228.7035556229      5.32e-04  
    2   -1228.7244676214      1.07e-04  
    3   -1228.7238242104      1.67e-04  
    4   -1228.7250614663      1.64e-05  
    5   -1228.7250671608      1.31e-05  
    6   -1228.7250750017      2.66e-06  
    7   -1228.7250753371      7.48e-07  
    8   -1228.7250753656      1.97e-07  
    9   -1228.7250753671      6.95e-08  
   10   -1228.7250753674      1.51e-08  
   11   -1228.7250753676      5.59e-09  Convergence criterion met
 ---------------------------------------
 SCF time:   CPU 2293.25s  wall 755.00s 
 SCF   energy in the final basis set =    -1228.7250753676
 Total energy in the final basis set =    -1228.7250753676

 --------------------------------------------------------------

                    Orbital Energies (a.u.)
 --------------------------------------------------------------

 Alpha MOs
 -- Occupied --
-19.1760 -19.1674 -19.1672 -19.1640 -19.1565 -19.1565 -19.1174 -19.1090
-10.3139 -10.3039 -10.2719 -10.2678 -10.2589 -10.2556 -10.2392 -10.2126
-10.1875 -10.1852 -10.1831 -10.1792 -10.1773 -10.1739 -10.1672 -10.1600
 -1.1224  -1.1090  -1.0831  -1.0663  -1.0544  -1.0452  -1.0326  -1.0139
 -0.8582  -0.8251  -0.8101  -0.8009  -0.7552  -0.7545  -0.7007  -0.6911
 -0.6841  -0.6757  -0.6392  -0.6261  -0.6223  -0.6152  -0.5848  -0.5802
 -0.5735  -0.5654  -0.5556  -0.5353  -0.5335  -0.5215  -0.5016  -0.4919
 -0.4886  -0.4830  -0.4765  -0.4675  -0.4607  -0.4593  -0.4564  -0.4480
 -0.4375  -0.4312  -0.4299  -0.4199  -0.4100  -0.4092  -0.4044  -0.4001
 -0.3948  -0.3889  -0.3819  -0.3769  -0.3743  -0.3694  -0.3673  -0.3610
 -0.3488  -0.3392  -0.3346  -0.3321  -0.3305  -0.3286  -0.3256  -0.3180
 -0.3138  -0.3079  -0.3056  -0.2892  -0.2875  -0.2708
 -- Virtual --
 -0.0217  -0.0196  -0.0125  -0.0070  -0.0046   0.0006   0.0030   0.0065
  0.0169   0.0185   0.0224   0.0277   0.0305   0.0329   0.0381   0.0419
  0.0451   0.0478   0.0495   0.0543   0.0591   0.0605   0.0642   0.0675
  0.0710   0.0736   0.0758   0.0790   0.0797   0.0826   0.0883   0.0897
  0.0908   0.0969   0.0991   0.1011   0.1016   0.1050   0.1084   0.1090
  0.1121   0.1131   0.1163   0.1183   0.1209   0.1225   0.1234   0.1252
  0.1270   0.1273   0.1336   0.1358   0.1365   0.1379   0.1419   0.1423
  0.1448   0.1476   0.1489   0.1523   0.1529   0.1534   0.1559   0.1571
  0.1588   0.1614   0.1638   0.1653   0.1669   0.1682   0.1724   0.1735
  0.1784   0.1801   0.1814   0.1821   0.1840   0.1870   0.1922   0.1935
  0.1944   0.1966   0.1984   0.2011   0.2046   0.2086   0.2092   0.2115
  0.2130   0.2165   0.2194   0.2236   0.2248   0.2275   0.2290   0.2352
  0.2376   0.2397   0.2423   0.2428   0.2438   0.2474   0.2480   0.2527
  0.2581   0.2608   0.2645   0.2672   0.2689   0.2720   0.2729   0.2749
  0.2762   0.2817   0.2853   0.2868   0.2880   0.2911   0.2943   0.2958
  0.2983   0.2990   0.3023   0.3061   0.3103   0.3111   0.3134   0.3157
  0.3175   0.3208   0.3256   0.3268   0.3304   0.3318   0.3342   0.3355
  0.3378   0.3399   0.3413   0.3454   0.3466   0.3498   0.3525   0.3562
  0.3604   0.3659   0.3678   0.3709   0.3727   0.3756   0.3787   0.3858
  0.3903   0.3910   0.3950   0.3987   0.4017   0.4031   0.4064   0.4108
  0.4159   0.4180   0.4209   0.4295   0.4325   0.4397   0.4432   0.4458
  0.4560   0.4594   0.4615   0.4667   0.4713   0.4756   0.4832   0.4910
  0.5010   0.5062   0.5081   0.5154   0.5177   0.5313   0.5356   0.5456
  0.5499   0.5587   0.5608   0.5641   0.5723   0.5779   0.5824   0.5866
  0.5898   0.5972   0.6006   0.6084   0.6141   0.6195   0.6218   0.6270
  0.6349   0.6374   0.6457   0.6469   0.6534   0.6579   0.6650   0.6685
  0.6706   0.6800   0.6873   0.6896   0.6968   0.7055   0.7106   0.7119
  0.7137   0.7212   0.7253   0.7316   0.7385   0.7464   0.7482   0.7508
  0.7552   0.7607   0.7667   0.7683   0.7720   0.7757   0.7797   0.7800
  0.7843   0.7888   0.7903   0.7944   0.7975   0.8018   0.8059   0.8098
  0.8146   0.8256   0.8331   0.8357   0.8414   0.8518   0.8607   0.8632
  0.8689   0.8857   0.9093   0.9317   0.9330   0.9438   0.9580   0.9648
  0.9764   0.9804   1.0059   1.0142   1.0258   1.0377   1.0440   1.0511
  1.0660   1.0699   1.0801   1.0888   1.0893   1.0966   1.1089   1.1135
  1.1227   1.1272   1.1367   1.1474   1.1569   1.1613   1.1654   1.1695
  1.1754   1.1813   1.1852   1.1986   1.2094   1.2136   1.2205   1.2288
  1.2326   1.2389   1.2452   1.2538   1.2563   1.2622   1.2759   1.2847
  1.2891   1.2910   1.2981   1.3093   1.3249   1.3312   1.3420   1.3503
  1.3613   1.3831   1.3908   1.3980   1.4010   1.4218   1.4332   1.4449
  1.4520   1.4573   1.4640   1.4669   1.4734   1.4873   1.4934   1.4991
  1.5073   1.5175   1.5197   1.5269   1.5392   1.5469   1.5511   1.5553
  1.5637   1.5663   1.5697   1.5770   1.5838   1.5907   1.5957   1.6013
  1.6040   1.6071   1.6143   1.6168   1.6183   1.6231   1.6277   1.6329
  1.6336   1.6414   1.6441   1.6474   1.6540   1.6554   1.6640   1.6687
  1.6747   1.6835   1.6851   1.6961   1.7001   1.7026   1.7163   1.7242
  1.7292   1.7307   1.7402   1.7477   1.7531   1.7639   1.7665   1.7756
  1.7836   1.7930   1.7961   1.8017   1.8058   1.8130   1.8169   1.8257
  1.8328   1.8437   1.8467   1.8566   1.8655   1.8783   1.8841   1.8853
  1.8930   1.8941   1.9134   1.9196   1.9367   1.9397   1.9486   1.9562
  1.9742   1.9946   2.0029   2.0184   2.0283   2.0396   2.0412   2.0471
  2.0577   2.0660   2.0745   2.0852   2.0935   2.1094   2.1132   2.1152
  2.1322   2.1358   2.1458   2.1523   2.1567   2.1701   2.1879   2.1931
  2.1935   2.2059   2.2211   2.2354   2.2400   2.2462   2.2523   2.2659
  2.2739   2.2815   2.2929   2.3068   2.3215   2.3258   2.3545   2.3612
  2.3713   2.3865   2.3944   2.3963   2.4112   2.4232   2.4349   2.4569
  2.4712   2.4844   2.4952   2.5027   2.5159   2.5240   2.5282   2.5372
  2.5513   2.5555   2.5622   2.5672   2.5769   2.5847   2.5976   2.6068
  2.6142   2.6248   2.6343   2.6468   2.6480   2.6513   2.6575   2.6776
  2.6818   2.6982   2.7082   2.7120   2.7288   2.7349   2.7428   2.7540
  2.7669   2.7794   2.7847   2.7862   2.8022   2.8148   2.8290   2.8333
  2.8549   2.8655   2.8691   2.8798   2.8862   2.8906   2.8978   2.9184
  2.9228   2.9361   2.9446   2.9480   2.9655   2.9662   2.9733   2.9831
  2.9884   2.9979   3.0111   3.0182   3.0242   3.0332   3.0468   3.0561
  3.0591   3.0722   3.0816   3.0860   3.1012   3.1121   3.1151   3.1258
  3.1290   3.1369   3.1451   3.1541   3.1644   3.1687   3.1887   3.1925
  3.1985   3.2039   3.2271   3.2318   3.2415   3.2783   3.2799   3.3006
  3.3065   3.3163   3.3182   3.3389   3.3632   3.3832   3.4033   3.4176
  3.4315   3.4587   3.4607   3.4738   3.5158   3.5274   3.5553   3.5903
  3.6891   3.7741   3.7925   3.7996   3.8177   3.8269   3.8419   3.8486
  3.8527   3.8728   3.8763   3.8909   3.9007   3.9037   3.9058   3.9347
  3.9601   3.9650   3.9745   4.0182   4.0359   4.0409   4.0743   4.0826
  4.1232   4.1458   4.1677   4.1824   4.1925   4.2239   4.2690   4.2750
  4.3059   4.3136   4.3305   4.3434   4.3674   4.4020   5.0031   5.0657
  5.0794   5.1042   5.1119   5.1161   5.1711   5.1973   5.2144   5.3836
  5.4000   5.4157   5.4351   5.4529   5.4837   5.4983   5.5903   5.6125
  5.6457   5.6929   5.7204   5.7799   5.8353   5.9297  23.7429  23.7737
 23.7974  23.8124  23.8184  23.8349  23.8496  23.8623  23.8871  23.8903
 23.8962  23.9377  23.9557  23.9620  23.9854  24.0180  49.8680  49.9063
 49.9404  49.9501  49.9707  49.9842  50.0221  50.0415
 --------------------------------------------------------------

          Ground-State Mulliken Net Atomic Charges

     Atom                 Charge (a.u.)
  ----------------------------------------
      1 C                     0.880591
      2 H                     0.218947
      3 C                    -1.842545
      4 H                     0.303213
      5 C                    -0.012344
      6 H                     0.172711
      7 H                     0.131636
      8 C                     0.691439
      9 H                     0.194156
     10 C                    -0.702090
     11 H                     0.134391
     12 H                     0.154960
     13 H                     0.148526
     14 C                    -0.721631
     15 H                     0.174623
     16 H                     0.149576
     17 C                    -0.503165
     18 H                     0.155348
     19 H                     0.162807
     20 C                     0.261435
     21 H                     0.174577
     22 C                    -0.525021
     23 H                     0.171713
     24 H                     0.123360
     25 H                     0.206396
     26 C                    -0.644639
     27 H                     0.125947
     28 O                    -0.306549
     29 H                     0.176749
     30 H                     0.395681
     31 O                     0.044964
     32 C                     0.037280
     33 H                     0.271754
     34 O                     0.111982
     35 C                    -0.133200
     36 H                     0.286719
     37 C                    -1.061131
     38 H                     0.278844
     39 O                    -0.155471
     40 H                     0.301465
     41 C                    -0.517050
     42 H                     0.259365
     43 O                    -0.194475
     44 H                     0.269973
     45 C                    -0.101038
     46 H                     0.293698
     47 O                    -0.212682
     48 H                     0.279687
     49 C                    -0.029362
     50 O                    -0.247212
     51 O                    -0.118119
     52 H                     0.283209
  ----------------------------------------
  Sum of atomic charges =     0.000000

 -----------------------------------------------------------------
                    Cartesian Multipole Moments
 -----------------------------------------------------------------
    Charge (ESU x 10^10)
                 0.0000
    Dipole Moment (Debye)
         X      -1.2970      Y       0.7893      Z      -3.7937
       Tot       4.0862
    Quadrupole Moments (Debye-Ang)
        XX    -132.5821     XY      10.0893     YY    -162.5696
        XZ      -8.4285     YZ       8.5581     ZZ    -155.6757
    Octopole Moments (Debye-Ang^2)
       XXX      70.6291    XXY      35.2412    XYY      -6.4455
       YYY       6.8844    XXZ     -16.3910    XYZ      20.8325
       YYZ     -36.6062    XZZ       2.0836    YZZ      27.4243
       ZZZ     -14.3352
    Hexadecapole Moments (Debye-Ang^3)
      XXXX   -6850.8992   XXXY     -12.1840   XXYY   -1809.8965
      XYYY      39.4307   YYYY   -3508.7730   XXXZ    -124.6171
      XXYZ      41.5414   XYYZ    -108.5427   YYYZ     -33.4635
      XXZZ   -1468.0790   XYZZ      23.3786   YYZZ    -843.3771
      XZZZ     -70.7460   YZZZ       9.6154   ZZZZ   -1429.0389
 -----------------------------------------------------------------
 Calculating analytic gradient of the SCF energy
 Gradient of SCF Energy
            1           2           3           4           5           6
    1  -0.0009061  -0.0000873   0.0026504  -0.0004626  -0.0009963  -0.0000480
    2  -0.0008148   0.0002414   0.0032294  -0.0006360  -0.0001488   0.0000918
    3   0.0004059   0.0003305   0.0002740  -0.0000890   0.0007682  -0.0000780
            7           8           9          10          11          12
    1   0.0004547  -0.0003705   0.0000338   0.0002903  -0.0000979   0.0001718
    2   0.0004030   0.0010071   0.0000916  -0.0011371  -0.0003255   0.0000299
    3   0.0002649  -0.0001822  -0.0001791  -0.0005624  -0.0002131  -0.0000572
           13          14          15          16          17          18
    1   0.0000108  -0.0000103  -0.0000055   0.0001612   0.0000191   0.0004045
    2   0.0000244  -0.0009926  -0.0001282  -0.0001011   0.0010582   0.0003094
    3   0.0001369  -0.0001815  -0.0000869   0.0000458   0.0010852   0.0000914
           19          20          21          22          23          24
    1  -0.0000451  -0.0007780   0.0005808   0.0001767   0.0003492   0.0002412
    2  -0.0000887   0.0008329  -0.0000220   0.0000492  -0.0001875   0.0001603
    3  -0.0002871  -0.0016591  -0.0007332   0.0001210   0.0000629   0.0002360
           25          26          27          28          29          30
    1   0.0000530   0.0003440  -0.0002078   0.0017338  -0.0002410  -0.0019709
    2  -0.0000076  -0.0005332  -0.0005111  -0.0003866  -0.0003211   0.0020793
    3   0.0005936   0.0003876  -0.0003451   0.0003619   0.0001307   0.0003123
           31          32          33          34          35          36
    1  -0.0028109   0.0063815  -0.0008102  -0.0026778   0.0022061   0.0006046
    2  -0.0035845  -0.0003052   0.0002029   0.0013187  -0.0003314   0.0000928
    3  -0.0000077   0.0024092  -0.0001709  -0.0009118  -0.0005174  -0.0000380
           37          38          39          40          41          42
    1  -0.0003816   0.0012765  -0.0006555   0.0010654  -0.0059256   0.0004761
    2  -0.0030890   0.0000299   0.0024250  -0.0016376  -0.0011303  -0.0002488
    3   0.0004471  -0.0001761  -0.0005212  -0.0008196   0.0001233   0.0003523
           43          44          45          46          47          48
    1   0.0018921   0.0006535  -0.0023620  -0.0000776   0.0027497  -0.0021297
    2   0.0030784  -0.0011995   0.0019521  -0.0005554  -0.0008420  -0.0025061
    3  -0.0011467   0.0020615  -0.0011609  -0.0001017   0.0013391  -0.0000339
           49          50          51          52
    1  -0.0043820   0.0055513   0.0002408  -0.0023326
    2  -0.0012878   0.0028105   0.0027711  -0.0012299
    3   0.0034837  -0.0044483  -0.0029488   0.0018324
 Max gradient component =       6.381E-03
 RMS gradient           =       1.521E-03
 Gradient time:  CPU 563.68 s  wall 95.93 s
 Geometry Optimization Parameters
   NAtoms,    NIC,     NZ,  NCons,   NDum,   NFix, NCnnct, MaxDiis
       52     415       0       0       0       0       0       0

 Cartesian Hessian Update
 Hessian Updated using BFGS Update


** GEOMETRY OPTIMIZATION IN DELOCALIZED INTERNAL COORDINATES **
   Searching for a Minimum

   Optimization Cycle:   4

                       Coordinates (Angstroms)
     ATOM                X               Y               Z
      1  C        -3.0391307020    0.3791316285    0.0580047785
      2  H        -3.2405686106    0.7855038878   -0.9429574500
      3  C        -1.6628393318   -0.3047800839   -0.0117012565
      4  H        -1.4015735242   -0.7212283648    0.9656066831
      5  C        -1.6421306582   -1.4240403277   -1.0542624792
      6  H        -1.7975658127   -0.9863189234   -2.0496685526
      7  H        -0.6562745978   -1.8980022372   -1.0544503930
      8  C        -2.7117591987   -2.4974321715   -0.7939147177
      9  H        -2.4910167510   -2.9553613745    0.1799176823
     10  C        -2.6649406655   -3.6027411119   -1.8567310817
     11  H        -1.6854257160   -4.0886142427   -1.8882808684
     12  H        -3.4122944105   -4.3742672440   -1.6519298701
     13  H        -2.8703037507   -3.1947684073   -2.8521182709
     14  C        -4.0926108753   -1.8382859179   -0.6988736265
     15  H        -4.8494384482   -2.5881299293   -0.4445367897
     16  H        -4.3662050610   -1.4389873682   -1.6849127140
     17  C        -4.1081042352   -0.7034187799    0.3323114523
     18  H        -5.0903643513   -0.2217723718    0.3431917215
     19  H        -3.9590472776   -1.1236166896    1.3342297224
     20  C        -3.1960878444    1.5646477720    1.0643103087
     21  H        -4.2801746918    1.6478499686    1.2140812523
     22  C        -2.5632315253    1.3117631595    2.4439629994
     23  H        -2.8078083059    2.1281778005    3.1286887856
     24  H        -2.9316963012    0.3850644822    2.8909688716
     25  H        -1.4744397850    1.2480120059    2.3965528106
     26  C        -2.8172726460    2.9475658527    0.5000846972
     27  H        -3.2640235286    3.0534704128   -0.5010660315
     28  O        -1.4203240614    3.2306071721    0.4478219124
     29  H        -3.2600333700    3.7170970812    1.1392667106
     30  H        -0.9999410117    2.3857920073    0.2370200038
     31  O        -0.6779932630    0.7188901781   -0.3268960444
     32  C         0.6363686255    0.3408336599   -0.6039316136
     33  H         0.6824331765   -0.2291438343   -1.5450449044
     34  O         1.1127895046   -0.4585670340    0.4628906946
     35  C         2.4210971810   -0.9493501276    0.2404081479
     36  H         2.4716804122   -1.5260393094   -0.6985347415
     37  C         1.4879726145    1.6094022447   -0.7201323072
     38  H         1.4293746842    2.1574509613    0.2281658924
     39  O         1.1177897764    2.4443149067   -1.8099005497
     40  H         0.2775498899    2.8703553290   -1.6053060007
     41  C         2.9286801021    1.1906188492   -0.9634702779
     42  H         2.9886628740    0.6790032940   -1.9348748827
     43  O         3.8351678721    2.2926265978   -0.9452746289
     44  H         3.4753951900    2.9827371608   -1.5122986688
     45  C         3.3984768432    0.2309000805    0.1181560153
     46  H         3.4476691400    0.7637801973    1.0744179210
     47  O         4.6856959409   -0.3182374324   -0.1999936432
     48  H         5.2881020234    0.4040913867   -0.4037296148
     49  C         2.7502477032   -1.9347323781    1.3766571364
     50  O         1.9222918837   -2.3945861454    2.1012307142
     51  O         4.0442409133   -2.2850608807    1.4538739695
     52  H         4.5835129398   -1.7382261281    0.8541249615
   Point Group: c1    Number of degrees of freedom:   150


   Energy is  -1228.725075368

 Hessian Updated using BFGS Update

143 Hessian modes will be used to form the next step
  Hessian Eigenvalues:
     0.002645    0.003776    0.004370    0.005102    0.005350    0.005534
     0.006384    0.007432    0.007873    0.008041    0.008505    0.009950
     0.010630    0.011154    0.011314    0.011709    0.013219    0.014639
     0.019207    0.020351    0.021374    0.030184    0.032698    0.033459
     0.035512    0.038118    0.040162    0.042720    0.044915    0.047110
     0.047468    0.047574    0.047775    0.048131    0.048941    0.049279
     0.049585    0.050694    0.051038    0.051786    0.054585    0.055437
     0.056136    0.056545    0.056846    0.056946    0.057014    0.057571
     0.057772    0.060226    0.061086    0.063402    0.065753    0.067677
     0.070160    0.074108    0.078043    0.080442    0.082036    0.083178
     0.083732    0.088675    0.091940    0.109830    0.113052    0.118482
     0.120503    0.134962    0.140268    0.144341    0.149106    0.155970
     0.159722    0.160059    0.160633    0.163488    0.165086    0.170257
     0.172463    0.178036    0.179671    0.187085    0.196336    0.200324
     0.202779    0.210624    0.243578    0.247788    0.251103    0.261106
     0.266046    0.269239    0.273818    0.277520    0.281271    0.285799
     0.287208    0.288424    0.289111    0.289834    0.293314    0.293810
     0.296289    0.336568    0.337236    0.337881    0.338697    0.338871
     0.339312    0.339530    0.339602    0.339921    0.340012    0.340142
     0.340391    0.340650    0.340701    0.341107    0.341653    0.341940
     0.342132    0.342190    0.342312    0.342381    0.343357    0.343502
     0.366227    0.386327    0.392586    0.399497    0.402111    0.403769
     0.404460    0.414198    0.451577    0.489466    0.500282    0.504466
     0.511394    0.515494    0.523359    0.538385    0.915637

 Minimum Search - Taking Simple RFO Step
 Searching for Lamda that Minimizes Along All modes
 Value Taken    Lamda =  -0.00146237
 Step Taken.  Stepsize is  0.269427

                             Maximum     Tolerance    Cnvgd?
         Gradient           0.006524      0.000300      NO
         Displacement       0.066468      0.001200      NO
         Energy change     -0.001567      0.000001      NO


 New Cartesian Coordinates Obtained by Inverse Iteration

 Displacement from previous Coordinates is:  1.088594
 ----------------------------------------------------------------
             Standard Nuclear Orientation (Angstroms)
    I     Atom           X                Y                Z
 ----------------------------------------------------------------
    1      C      -3.0416272843     0.3758039281     0.0628212979
    2      H      -3.2450467130     0.8030010993    -0.9293900417
    3      C      -1.6725814161    -0.3205877796    -0.0276515780
    4      H      -1.4044173772    -0.7496683006     0.9422275773
    5      C      -1.6647910510    -1.4228845652    -1.0882104296
    6      H      -1.8233616116    -0.9687832040    -2.0754969474
    7      H      -0.6854059627    -1.9093797456    -1.1025229547
    8      C      -2.7464906952    -2.4868264778    -0.8355323011
    9      H      -2.5271110372    -2.9611626359     0.1311931378
   10      C      -2.7191815858    -3.5738002077    -1.9131933867
   11      H      -1.7442942067    -4.0676688519    -1.9551812971
   12      H      -3.4743663673    -4.3397447138    -1.7148898474
   13      H      -2.9251408406    -3.1493336792    -2.9017531927
   14      C      -4.1201783460    -1.8139398893    -0.7272191181
   15      H      -4.8845596268    -2.5590863600    -0.4825009833
   16      H      -4.3933581955    -1.3947214010    -1.7053364500
   17      C      -4.1209051763    -0.7003825337     0.3224133204
   18      H      -5.1001271559    -0.2121363321     0.3463460910
   19      H      -3.9713091688    -1.1390516216     1.3166739097
   20      C      -3.1744316062     1.5380535013     1.0977473288
   21      H      -4.2536300699     1.6162591713     1.2880711860
   22      C      -2.4990910878     1.2587975380     2.4494576044
   23      H      -2.7257151964     2.0605893341     3.1577057164
   24      H      -2.8505424378     0.3206753485     2.8867978779
   25      H      -1.4125054538     1.2008358716     2.3615422448
   26      C      -2.8146196563     2.9293466050     0.5420679813
   27      H      -3.3207339134     3.0677557631    -0.4257233262
   28      O      -1.4191545169     3.1811496825     0.4031318581
   29      H      -3.1984660471     3.6943346050     1.2233602610
   30      H      -1.0319073976     2.3285673447     0.1519393955
   31      O      -0.6774415783     0.7035799434    -0.3289479558
   32      C       0.6364828918     0.3206103613    -0.5913943644
   33      H       0.6956542005    -0.2829486936    -1.5110119158
   34      O       1.1320484703    -0.4344381868     0.5057563271
   35      C       2.4485996710    -0.9200858457     0.3138548806
   36      H       2.5050995253    -1.5351728561    -0.6002872137
   37      C       1.4824339390     1.5921854871    -0.7491293304
   38      H       1.4190007025     2.1670591601     0.1832633848
   39      O       1.0985030975     2.3913442920    -1.8572059903
   40      H       0.2865496966     2.8644883728    -1.6338254972
   41      C       2.9278498336     1.1705165763    -0.9866645846
   42      H       2.9756627124     0.6077137252    -1.9303835900
   43      O       3.8195072665     2.2769164386    -1.0468608637
   44      H       3.4608557981     2.9118593884    -1.6793683728
   45      C       3.4153385560     0.2693908182     0.1394486528
   46      H       3.4561506364     0.8479953460     1.0698791595
   47      O       4.7115266461    -0.2581251122    -0.1642808405
   48      H       5.3045118397     0.4771867974    -0.3646430529
   49      C       2.7794661955    -1.8611167232     1.4942899346
   50      O       1.9433210673    -2.2896240956     2.2357130626
   51      O       4.0712151130    -2.2292344525     1.5807682756
   52      H       4.6232938980    -1.7221329727     0.9532888257
 ----------------------------------------------------------------
 Molecular Point Group                 C1    NOp =  1
 Largest Abelian Subgroup              C1    NOp =  1
 Nuclear Repulsion Energy =  2412.5674064899 hartrees
 There are       94 alpha and       94 beta electrons
 Applying Cartesian multipole field
    Component          Value
    ---------          -----
     (2,0,0)        1.00000E-12
     (0,2,0)        2.00000E-11
     (0,0,2)       -3.00000E-11
 Nucleus-field energy     =     0.0000000233 hartrees
 Requested basis set is 6-311++G(d,p)
 There are 284 shells and 724 basis functions
 A cutoff of  1.0D-11 yielded  29677 shell pairs
 There are    187933 function pairs (    198799 Cartesian)
 Smallest overlap matrix eigenvalue = 1.06E-06

 Q-Chem warning in module stvman/mkSTV.C, line 306:

 Overlap eigenvalue is smaller than square root of threshold
 Use THRESH >= 12 to get rid of this warning

 Guess MOs from SCF MO coefficient file

 -----------------------------------------------------------------------
  General SCF calculation program by
  Eric Jon Sundstrom, Paul Horn, Yuezhi Mao, Dmitri Zuev, Alec White,
  David Stuck, Shaama M.S., Shane Yost, Joonho Lee, David Small,
  Daniel Levine, Susi Lehtola, Hugh Burton, Evgeny Epifanovsky
 -----------------------------------------------------------------------
 Exchange:     0.2000 Hartree-Fock + 0.0800 Slater + 0.7200 B88
 Correlation:  0.1900 VWN1RPA + 0.8100 LYP
 Using SG-1 standard quadrature grid
 using 6 threads for integral computing
 -------------------------------------------------------
 OpenMP Integral computing Module                
 Release: version 2.0, May 2017, Q-Chem Inc. Pleasanton 
 -------------------------------------------------------
 -------------------------------------------------------
 OpenMP BLAS3 based DFT computing Module                
 Release: version 1.0, May 2013, Q-Chem Inc. Pittsburgh 
 -------------------------------------------------------
 A restricted SCF calculation will be
 performed using DIIS
 SCF converges when DIIS error is below 1.0e-08
 ---------------------------------------
  Cycle       Energy         DIIS error
 ---------------------------------------
    1   -1228.7057191053      4.97e-04  
    2   -1228.7251887379      8.49e-05  
    3   -1228.7248680044      1.28e-04  
    4   -1228.7255871936      1.08e-05  
    5   -1228.7255906191      7.08e-06  
    6   -1228.7255928826      2.41e-06  
    7   -1228.7255931261      8.47e-07  
    8   -1228.7255931603      2.18e-07  
    9   -1228.7255931625      6.94e-08  
   10   -1228.7255931623      1.90e-08  
   11   -1228.7255931626      6.26e-09  Convergence criterion met
 ---------------------------------------
 SCF time:   CPU 2216.59s  wall 390.00s 
 SCF   energy in the final basis set =    -1228.7255931626
 Total energy in the final basis set =    -1228.7255931626

 --------------------------------------------------------------

                    Orbital Energies (a.u.)
 --------------------------------------------------------------

 Alpha MOs
 -- Occupied --
-19.1735 -19.1707 -19.1658 -19.1654 -19.1557 -19.1556 -19.1186 -19.1061
-10.3161 -10.3036 -10.2728 -10.2669 -10.2573 -10.2538 -10.2401 -10.2114
-10.1880 -10.1858 -10.1823 -10.1803 -10.1775 -10.1741 -10.1676 -10.1589
 -1.1202  -1.1076  -1.0813  -1.0651  -1.0538  -1.0446  -1.0319  -1.0117
 -0.8590  -0.8220  -0.8102  -0.7996  -0.7560  -0.7543  -0.6997  -0.6906
 -0.6830  -0.6740  -0.6374  -0.6267  -0.6224  -0.6147  -0.5829  -0.5801
 -0.5724  -0.5647  -0.5555  -0.5347  -0.5324  -0.5208  -0.5019  -0.4907
 -0.4874  -0.4835  -0.4760  -0.4676  -0.4609  -0.4592  -0.4561  -0.4478
 -0.4380  -0.4305  -0.4301  -0.4178  -0.4100  -0.4093  -0.4042  -0.3991
 -0.3940  -0.3884  -0.3815  -0.3763  -0.3745  -0.3700  -0.3660  -0.3604
 -0.3484  -0.3396  -0.3349  -0.3317  -0.3297  -0.3279  -0.3250  -0.3168
 -0.3142  -0.3064  -0.3053  -0.2891  -0.2872  -0.2687
 -- Virtual --
 -0.0219  -0.0202  -0.0127  -0.0072  -0.0052   0.0009   0.0026   0.0065
  0.0170   0.0188   0.0231   0.0274   0.0308   0.0325   0.0382   0.0415
  0.0451   0.0478   0.0500   0.0539   0.0584   0.0608   0.0649   0.0676
  0.0705   0.0739   0.0757   0.0787   0.0798   0.0816   0.0884   0.0901
  0.0910   0.0967   0.0998   0.1012   0.1022   0.1057   0.1084   0.1090
  0.1120   0.1135   0.1160   0.1179   0.1205   0.1224   0.1235   0.1251
  0.1270   0.1272   0.1337   0.1362   0.1367   0.1383   0.1419   0.1427
  0.1454   0.1470   0.1488   0.1523   0.1531   0.1535   0.1551   0.1573
  0.1594   0.1612   0.1624   0.1644   0.1659   0.1684   0.1727   0.1736
  0.1779   0.1800   0.1807   0.1817   0.1844   0.1874   0.1906   0.1928
  0.1937   0.1969   0.1992   0.2019   0.2036   0.2068   0.2092   0.2120
  0.2136   0.2154   0.2202   0.2244   0.2250   0.2275   0.2290   0.2348
  0.2378   0.2405   0.2422   0.2442   0.2447   0.2463   0.2483   0.2532
  0.2576   0.2601   0.2642   0.2668   0.2691   0.2720   0.2722   0.2747
  0.2762   0.2823   0.2847   0.2865   0.2876   0.2904   0.2945   0.2951
  0.2977   0.3002   0.3027   0.3059   0.3092   0.3104   0.3153   0.3168
  0.3176   0.3207   0.3262   0.3269   0.3303   0.3313   0.3341   0.3360
  0.3379   0.3405   0.3430   0.3443   0.3466   0.3491   0.3534   0.3575
  0.3611   0.3660   0.3686   0.3715   0.3730   0.3752   0.3765   0.3868
  0.3902   0.3911   0.3932   0.4005   0.4018   0.4035   0.4061   0.4109
  0.4166   0.4199   0.4222   0.4301   0.4323   0.4372   0.4441   0.4481
  0.4542   0.4595   0.4618   0.4675   0.4718   0.4776   0.4830   0.4931
  0.5002   0.5051   0.5077   0.5164   0.5188   0.5282   0.5367   0.5439
  0.5493   0.5585   0.5607   0.5638   0.5710   0.5740   0.5824   0.5877
  0.5896   0.5977   0.6001   0.6066   0.6122   0.6187   0.6220   0.6252
  0.6339   0.6366   0.6454   0.6464   0.6535   0.6577   0.6660   0.6690
  0.6720   0.6805   0.6857   0.6890   0.6945   0.7053   0.7071   0.7107
  0.7141   0.7190   0.7261   0.7337   0.7384   0.7453   0.7475   0.7500
  0.7573   0.7607   0.7653   0.7691   0.7721   0.7758   0.7784   0.7803
  0.7861   0.7890   0.7910   0.7924   0.7974   0.8010   0.8054   0.8101
  0.8128   0.8252   0.8334   0.8372   0.8416   0.8522   0.8620   0.8655
  0.8721   0.8863   0.9095   0.9291   0.9345   0.9419   0.9605   0.9676
  0.9746   0.9798   1.0072   1.0115   1.0267   1.0366   1.0431   1.0496
  1.0658   1.0709   1.0764   1.0840   1.0901   1.0971   1.1084   1.1157
  1.1242   1.1247   1.1356   1.1486   1.1596   1.1636   1.1676   1.1692
  1.1762   1.1819   1.1869   1.1995   1.2069   1.2113   1.2222   1.2280
  1.2282   1.2388   1.2441   1.2517   1.2551   1.2623   1.2736   1.2830
  1.2892   1.2922   1.2976   1.3121   1.3256   1.3341   1.3440   1.3493
  1.3659   1.3858   1.3887   1.4000   1.4105   1.4223   1.4333   1.4421
  1.4516   1.4567   1.4646   1.4668   1.4745   1.4881   1.4952   1.5005
  1.5055   1.5188   1.5204   1.5272   1.5373   1.5436   1.5515   1.5557
  1.5634   1.5645   1.5684   1.5752   1.5813   1.5871   1.5939   1.6000
  1.6039   1.6085   1.6145   1.6173   1.6196   1.6232   1.6272   1.6313
  1.6357   1.6398   1.6461   1.6497   1.6544   1.6564   1.6641   1.6695
  1.6751   1.6810   1.6875   1.6931   1.6984   1.7013   1.7166   1.7266
  1.7311   1.7314   1.7389   1.7458   1.7557   1.7639   1.7651   1.7763
  1.7809   1.7902   1.7969   1.8030   1.8035   1.8117   1.8150   1.8267
  1.8300   1.8435   1.8445   1.8572   1.8665   1.8750   1.8839   1.8858
  1.8928   1.8982   1.9137   1.9185   1.9345   1.9390   1.9471   1.9563
  1.9701   1.9936   2.0001   2.0184   2.0265   2.0395   2.0428   2.0446
  2.0540   2.0677   2.0715   2.0864   2.0929   2.1069   2.1111   2.1157
  2.1321   2.1367   2.1424   2.1533   2.1586   2.1712   2.1858   2.1935
  2.1956   2.2041   2.2190   2.2334   2.2375   2.2476   2.2557   2.2623
  2.2739   2.2801   2.2902   2.3045   2.3221   2.3249   2.3532   2.3578
  2.3625   2.3724   2.3875   2.3950   2.4121   2.4235   2.4339   2.4575
  2.4770   2.4868   2.4941   2.5037   2.5168   2.5256   2.5262   2.5371
  2.5527   2.5548   2.5628   2.5662   2.5765   2.5847   2.5995   2.6069
  2.6135   2.6259   2.6349   2.6463   2.6483   2.6525   2.6570   2.6745
  2.6787   2.6980   2.7090   2.7114   2.7313   2.7355   2.7423   2.7556
  2.7681   2.7816   2.7862   2.7899   2.7998   2.8151   2.8315   2.8337
  2.8572   2.8638   2.8721   2.8811   2.8845   2.8902   2.8965   2.9186
  2.9214   2.9353   2.9455   2.9478   2.9666   2.9683   2.9730   2.9845
  2.9903   3.0026   3.0103   3.0196   3.0243   3.0289   3.0429   3.0518
  3.0591   3.0702   3.0800   3.0851   3.0998   3.1058   3.1152   3.1184
  3.1267   3.1359   3.1414   3.1539   3.1633   3.1649   3.1828   3.1922
  3.1956   3.2060   3.2198   3.2339   3.2433   3.2709   3.2813   3.2982
  3.3038   3.3166   3.3172   3.3397   3.3617   3.3757   3.4029   3.4118
  3.4319   3.4508   3.4579   3.4699   3.5163   3.5269   3.5542   3.5831
  3.6796   3.7744   3.7924   3.8005   3.8209   3.8280   3.8437   3.8494
  3.8518   3.8722   3.8735   3.8890   3.8955   3.8989   3.9042   3.9343
  3.9601   3.9675   3.9793   4.0141   4.0342   4.0420   4.0737   4.0911
  4.1250   4.1420   4.1676   4.1822   4.1909   4.2242   4.2693   4.2768
  4.3069   4.3146   4.3265   4.3408   4.3679   4.4009   4.9972   5.0685
  5.0816   5.1062   5.1173   5.1195   5.1703   5.1943   5.2156   5.3695
  5.3985   5.4144   5.4360   5.4496   5.4884   5.4978   5.5792   5.6123
  5.6472   5.6910   5.7148   5.7783   5.8349   5.9204  23.7445  23.7682
 23.7937  23.8085  23.8174  23.8332  23.8493  23.8625  23.8825  23.8907
 23.8971  23.9388  23.9549  23.9612  23.9849  24.0198  49.8663  49.9043
 49.9362  49.9477  49.9722  49.9842  50.0249  50.0383
 --------------------------------------------------------------

          Ground-State Mulliken Net Atomic Charges

     Atom                 Charge (a.u.)
  ----------------------------------------
      1 C                     0.805601
      2 H                     0.222816
      3 C                    -1.712145
      4 H                     0.305672
      5 C                    -0.055406
      6 H                     0.176548
      7 H                     0.121397
      8 C                     0.667539
      9 H                     0.193178
     10 C                    -0.698741
     11 H                     0.133940
     12 H                     0.155054
     13 H                     0.148115
     14 C                    -0.710679
     15 H                     0.174449
     16 H                     0.149936
     17 C                    -0.503559
     18 H                     0.155547
     19 H                     0.165304
     20 C                     0.272541
     21 H                     0.177196
     22 C                    -0.536507
     23 H                     0.170377
     24 H                     0.122021
     25 H                     0.210826
     26 C                    -0.660081
     27 H                     0.127117
     28 O                    -0.317659
     29 H                     0.176522
     30 H                     0.427422
     31 O                     0.047956
     32 C                    -0.017089
     33 H                     0.270831
     34 O                     0.105507
     35 C                    -0.123616
     36 H                     0.285301
     37 C                    -1.020720
     38 H                     0.277072
     39 O                    -0.161270
     40 H                     0.299265
     41 C                    -0.480438
     42 H                     0.256821
     43 O                    -0.200472
     44 H                     0.270648
     45 C                    -0.104304
     46 H                     0.291208
     47 O                    -0.214304
     48 H                     0.278571
     49 C                    -0.043190
     50 O                    -0.245075
     51 O                    -0.114446
     52 H                     0.277405
  ----------------------------------------
  Sum of atomic charges =     0.000000

 -----------------------------------------------------------------
                    Cartesian Multipole Moments
 -----------------------------------------------------------------
    Charge (ESU x 10^10)
                 0.0000
    Dipole Moment (Debye)
         X      -1.3085      Y       0.5725      Z      -3.8803
       Tot       4.1348
    Quadrupole Moments (Debye-Ang)
        XX    -132.3141     XY       9.7804     YY    -161.2127
        XZ      -8.5453     YZ       8.6861     ZZ    -156.4877
    Octopole Moments (Debye-Ang^2)
       XXX      70.5135    XXY      32.4822    XYY      -4.2874
       YYY       2.2855    XXZ     -16.5978    XYZ      20.2517
       YYZ     -36.5471    XZZ      -0.0908    YZZ      30.3196
       ZZZ     -21.6291
    Hexadecapole Moments (Debye-Ang^3)
      XXXX   -6891.6773   XXXY     -31.7654   XXYY   -1795.3018
      XYYY      -1.2426   YYYY   -3400.5300   XXXZ    -148.7130
      XXYZ      46.5623   XYYZ    -121.4229   YYYZ     -27.1524
      XXZZ   -1493.6045   XYZZ      24.3965   YYZZ    -836.9488
      XZZZ    -119.2605   YZZZ      23.8370   ZZZZ   -1522.2800
 -----------------------------------------------------------------
 Calculating analytic gradient of the SCF energy
 Gradient of SCF Energy
            1           2           3           4           5           6
    1  -0.0004946  -0.0001745   0.0009037   0.0000956   0.0001105  -0.0003386
    2  -0.0005278   0.0000838   0.0023798  -0.0001092  -0.0007385   0.0000726
    3   0.0003823   0.0000949  -0.0000980   0.0000446  -0.0001228  -0.0000284
            7           8           9          10          11          12
    1   0.0002176   0.0000869   0.0001376   0.0000899  -0.0000662  -0.0000772
    2   0.0002298   0.0003238  -0.0000543   0.0000133   0.0001330   0.0000450
    3   0.0001758  -0.0000399   0.0000038   0.0000495   0.0001517   0.0000922
           13          14          15          16          17          18
    1  -0.0000790  -0.0001599  -0.0000318  -0.0000859   0.0001179  -0.0000799
    2   0.0001109  -0.0003258   0.0001434   0.0000664   0.0002803  -0.0000309
    3  -0.0000273  -0.0001670   0.0000839  -0.0000337   0.0003388   0.0000642
           19          20          21          22          23          24
    1  -0.0000473   0.0015225   0.0000864  -0.0008792   0.0002160   0.0001060
    2  -0.0001394  -0.0002616   0.0001115  -0.0002198   0.0001735   0.0000248
    3  -0.0001754  -0.0012302  -0.0000445  -0.0000608  -0.0000344   0.0000662
           25          26          27          28          29          30
    1   0.0003664  -0.0006465   0.0003673   0.0007066   0.0001043  -0.0015293
    2  -0.0001447  -0.0004286  -0.0000184  -0.0010826  -0.0000103   0.0003657
    3   0.0001706  -0.0000402  -0.0001252   0.0006828  -0.0001905  -0.0006413
           31          32          33          34          35          36
    1  -0.0026059   0.0005574   0.0001431  -0.0003691   0.0012911  -0.0001910
    2   0.0014967  -0.0014475  -0.0000925   0.0011438  -0.0014290   0.0001207
    3   0.0006662   0.0022079  -0.0006568  -0.0017538   0.0002396  -0.0002755
           37          38          39          40          41          42
    1  -0.0005463   0.0006621   0.0007881  -0.0005117  -0.0010074   0.0001390
    2  -0.0014691   0.0004520   0.0001505  -0.0003305  -0.0004231   0.0001915
    3  -0.0010495   0.0000714   0.0004695   0.0001148   0.0006076   0.0001286
           43          44          45          46          47          48
    1   0.0009524  -0.0000219  -0.0012896   0.0002132   0.0003393   0.0003720
    2   0.0003244   0.0001797   0.0009792  -0.0000785   0.0009297  -0.0000107
    3  -0.0005248  -0.0000868  -0.0006192  -0.0000529  -0.0004041  -0.0002206
           49          50          51          52
    1   0.0013525  -0.0014944  -0.0002780   0.0009594
    2   0.0009347  -0.0006080  -0.0008143  -0.0006656
    3   0.0024009  -0.0003031   0.0000260  -0.0003271
 Max gradient component =       2.606E-03
 RMS gradient           =       6.766E-04
 Gradient time:  CPU 562.48 s  wall 94.95 s
 Geometry Optimization Parameters
   NAtoms,    NIC,     NZ,  NCons,   NDum,   NFix, NCnnct, MaxDiis
       52     415       0       0       0       0       0       0

 Cartesian Hessian Update
 Hessian Updated using BFGS Update


** GEOMETRY OPTIMIZATION IN DELOCALIZED INTERNAL COORDINATES **
   Searching for a Minimum

   Optimization Cycle:   5

                       Coordinates (Angstroms)
     ATOM                X               Y               Z
      1  C        -3.0416272843    0.3758039281    0.0628212979
      2  H        -3.2450467130    0.8030010993   -0.9293900417
      3  C        -1.6725814161   -0.3205877796   -0.0276515780
      4  H        -1.4044173772   -0.7496683006    0.9422275773
      5  C        -1.6647910510   -1.4228845652   -1.0882104296
      6  H        -1.8233616116   -0.9687832040   -2.0754969474
      7  H        -0.6854059627   -1.9093797456   -1.1025229547
      8  C        -2.7464906952   -2.4868264778   -0.8355323011
      9  H        -2.5271110372   -2.9611626359    0.1311931378
     10  C        -2.7191815858   -3.5738002077   -1.9131933867
     11  H        -1.7442942067   -4.0676688519   -1.9551812971
     12  H        -3.4743663673   -4.3397447138   -1.7148898474
     13  H        -2.9251408406   -3.1493336792   -2.9017531927
     14  C        -4.1201783460   -1.8139398893   -0.7272191181
     15  H        -4.8845596268   -2.5590863600   -0.4825009833
     16  H        -4.3933581955   -1.3947214010   -1.7053364500
     17  C        -4.1209051763   -0.7003825337    0.3224133204
     18  H        -5.1001271559   -0.2121363321    0.3463460910
     19  H        -3.9713091688   -1.1390516216    1.3166739097
     20  C        -3.1744316062    1.5380535013    1.0977473288
     21  H        -4.2536300699    1.6162591713    1.2880711860
     22  C        -2.4990910878    1.2587975380    2.4494576044
     23  H        -2.7257151964    2.0605893341    3.1577057164
     24  H        -2.8505424378    0.3206753485    2.8867978779
     25  H        -1.4125054538    1.2008358716    2.3615422448
     26  C        -2.8146196563    2.9293466050    0.5420679813
     27  H        -3.3207339134    3.0677557631   -0.4257233262
     28  O        -1.4191545169    3.1811496825    0.4031318581
     29  H        -3.1984660471    3.6943346050    1.2233602610
     30  H        -1.0319073976    2.3285673447    0.1519393955
     31  O        -0.6774415783    0.7035799434   -0.3289479558
     32  C         0.6364828918    0.3206103613   -0.5913943644
     33  H         0.6956542005   -0.2829486936   -1.5110119158
     34  O         1.1320484703   -0.4344381868    0.5057563271
     35  C         2.4485996710   -0.9200858457    0.3138548806
     36  H         2.5050995253   -1.5351728561   -0.6002872137
     37  C         1.4824339390    1.5921854871   -0.7491293304
     38  H         1.4190007025    2.1670591601    0.1832633848
     39  O         1.0985030975    2.3913442920   -1.8572059903
     40  H         0.2865496966    2.8644883728   -1.6338254972
     41  C         2.9278498336    1.1705165763   -0.9866645846
     42  H         2.9756627124    0.6077137252   -1.9303835900
     43  O         3.8195072665    2.2769164386   -1.0468608637
     44  H         3.4608557981    2.9118593884   -1.6793683728
     45  C         3.4153385560    0.2693908182    0.1394486528
     46  H         3.4561506364    0.8479953460    1.0698791595
     47  O         4.7115266461   -0.2581251122   -0.1642808405
     48  H         5.3045118397    0.4771867974   -0.3646430529
     49  C         2.7794661955   -1.8611167232    1.4942899346
     50  O         1.9433210673   -2.2896240956    2.2357130626
     51  O         4.0712151130   -2.2292344525    1.5807682756
     52  H         4.6232938980   -1.7221329727    0.9532888257
   Point Group: c1    Number of degrees of freedom:   150


   Energy is  -1228.725593163

 Hessian Updated using BFGS Update

144 Hessian modes will be used to form the next step
  Hessian Eigenvalues:
     0.002613    0.003917    0.004516    0.005083    0.005299    0.005534
     0.006384    0.007312    0.007583    0.008037    0.008611    0.009915
     0.010521    0.011149    0.011628    0.012228    0.013798    0.014784
     0.019228    0.020350    0.021618    0.030030    0.032739    0.033427
     0.035505    0.038129    0.040122    0.042737    0.044766    0.047037
     0.047435    0.047571    0.047776    0.048116    0.048801    0.049283
     0.049561    0.050734    0.051038    0.051845    0.054584    0.055417
     0.056140    0.056677    0.056870    0.056992    0.057395    0.057556
     0.058647    0.060138    0.061060    0.063337    0.065760    0.067557
     0.070150    0.073654    0.078023    0.080442    0.082057    0.083222
     0.083605    0.089629    0.091896    0.109097    0.113005    0.118351
     0.123123    0.134954    0.140329    0.147466    0.148117    0.153752
     0.158594    0.159883    0.160488    0.162259    0.164311    0.164719
     0.171568    0.174042    0.177883    0.180555    0.187869    0.196161
     0.201045    0.205772    0.210658    0.244879    0.247928    0.258265
     0.262107    0.265337    0.269500    0.273824    0.278060    0.283817
     0.286702    0.287131    0.288689    0.289786    0.292038    0.293409
     0.294370    0.298279    0.336542    0.336958    0.337852    0.338667
     0.338852    0.339284    0.339556    0.339726    0.339947    0.339954
     0.340275    0.340464    0.340651    0.340730    0.341261    0.341685
     0.341945    0.342132    0.342195    0.342337    0.342545    0.343348
     0.343622    0.361938    0.392549    0.392939    0.400937    0.401846
     0.404320    0.409679    0.423437    0.448114    0.489329    0.500204
     0.510699    0.512758    0.518393    0.525406    0.537488    0.915546

 Minimum Search - Taking Simple RFO Step
 Searching for Lamda that Minimizes Along All modes
 Value Taken    Lamda =  -0.00078273
 Step Taken.  Stepsize is  0.239183

                             Maximum     Tolerance    Cnvgd?
         Gradient           0.006093      0.000300      NO
         Displacement       0.060776      0.001200      NO
         Energy change     -0.000518      0.000001      NO


 New Cartesian Coordinates Obtained by Inverse Iteration

 Displacement from previous Coordinates is:  0.770741
 ----------------------------------------------------------------
             Standard Nuclear Orientation (Angstroms)
    I     Atom           X                Y                Z
 ----------------------------------------------------------------
    1      C      -3.0338259715     0.3695628520     0.0551034525
    2      H      -3.2400618772     0.8028822314    -0.9340680574
    3      C      -1.6758618650    -0.3470084917    -0.0523183696
    4      H      -1.3994968049    -0.7726214602     0.9166622661
    5      C      -1.6909064367    -1.4525755192    -1.1094236433
    6      H      -1.8505879020    -1.0012745595    -2.0975439615
    7      H      -0.7205750509    -1.9561097090    -1.1311656834
    8      C      -2.7855145141    -2.4996872795    -0.8399086459
    9      H      -2.5663266617    -2.9705349390     0.1287174960
   10      C      -2.7834756765    -3.5933790957    -1.9096387982
   11      H      -1.8158098020    -4.1010596863    -1.9556467336
   12      H      -3.5477833236    -4.3471841265    -1.6994758762
   13      H      -2.9912789902    -3.1737304097    -2.8998084553
   14      C      -4.1479526965    -1.8056465702    -0.7260753049
   15      H      -4.9215736576    -2.5390382466    -0.4748317172
   16      H      -4.4209643358    -1.3849752437    -1.7035808832
   17      C      -4.1269435560    -0.6915772397     0.3207717106
   18      H      -5.0998427783    -0.1907694704     0.3488964487
   19      H      -3.9778956008    -1.1294298555     1.3158214035
   20      C      -3.1386520238     1.5286673698     1.1002576887
   21      H      -4.2116072866     1.6036949640     1.3271466573
   22      C      -2.4184437253     1.2471581934     2.4267021662
   23      H      -2.6318151325     2.0412629160     3.1477709861
   24      H      -2.7469145122     0.3018678088     2.8667161770
   25      H      -1.3354361750     1.2018193303     2.3003729753
   26      C      -2.7957271809     2.9218936719     0.5349841605
   27      H      -3.3246421067     3.0569078725    -0.4207585818
   28      O      -1.4045247717     3.1807078227     0.3645812948
   29      H      -3.1673817078     3.6879915239     1.2220884657
   30      H      -1.0015739614     2.3268928384     0.1358134434
   31      O      -0.6785303630     0.6758553876    -0.3638803298
   32      C       0.6368310734     0.3041949555    -0.6192636355
   33      H       0.7141418262    -0.2909869700    -1.5422219809
   34      O       1.1266762952    -0.4583352342     0.4793453047
   35      C       2.4515390406    -0.9226905036     0.3014143544
   36      H       2.5325718126    -1.5214504161    -0.6214875392
   37      C       1.4725752148     1.5887704367    -0.7487352930
   38      H       1.3765281132     2.1519441614     0.1877910340
   39      O       1.0985803118     2.3932845107    -1.8559539706
   40      H       0.2953509038     2.8820011471    -1.6314815929
   41      C       2.9306402426     1.1871634797    -0.9612756998
   42      H       3.0029779644     0.6340321104    -1.9096000174
   43      O       3.8019947429     2.3068209880    -0.9956445074
   44      H       3.4524276801     2.9315110271    -1.6449302840
   45      C       3.4074479355     0.2806780790     0.1666956397
   46      H       3.4179314992     0.8490530602     1.1046543256
   47      O       4.7165623817    -0.2217204780    -0.1155045574
   48      H       5.3039662014     0.5299749954    -0.2743965891
   49      C       2.7841052731    -1.8798318689     1.4678192330
   50      O       1.9490429816    -2.3417335371     2.1931165024
   51      O       4.0959466612    -2.1397640565     1.6257795691
   52      H       4.6346672706    -1.5794995051     1.0307518188
 ----------------------------------------------------------------
 Molecular Point Group                 C1    NOp =  1
 Largest Abelian Subgroup              C1    NOp =  1
 Nuclear Repulsion Energy =  2413.1204569736 hartrees
 There are       94 alpha and       94 beta electrons
 Applying Cartesian multipole field
    Component          Value
    ---------          -----
     (2,0,0)        1.00000E-12
     (0,2,0)        2.00000E-11
     (0,0,2)       -3.00000E-11
 Nucleus-field energy     =     0.0000000237 hartrees
 Requested basis set is 6-311++G(d,p)
 There are 284 shells and 724 basis functions
 A cutoff of  1.0D-11 yielded  29670 shell pairs
 There are    187933 function pairs (    198807 Cartesian)
 Smallest overlap matrix eigenvalue = 1.08E-06

 Q-Chem warning in module stvman/mkSTV.C, line 306:

 Overlap eigenvalue is smaller than square root of threshold
 Use THRESH >= 12 to get rid of this warning

 Guess MOs from SCF MO coefficient file

 -----------------------------------------------------------------------
  General SCF calculation program by
  Eric Jon Sundstrom, Paul Horn, Yuezhi Mao, Dmitri Zuev, Alec White,
  David Stuck, Shaama M.S., Shane Yost, Joonho Lee, David Small,
  Daniel Levine, Susi Lehtola, Hugh Burton, Evgeny Epifanovsky
 -----------------------------------------------------------------------
 Exchange:     0.2000 Hartree-Fock + 0.0800 Slater + 0.7200 B88
 Correlation:  0.1900 VWN1RPA + 0.8100 LYP
 Using SG-1 standard quadrature grid
 using 6 threads for integral computing
 -------------------------------------------------------
 OpenMP Integral computing Module                
 Release: version 2.0, May 2017, Q-Chem Inc. Pleasanton 
 -------------------------------------------------------
 -------------------------------------------------------
 OpenMP BLAS3 based DFT computing Module                
 Release: version 1.0, May 2013, Q-Chem Inc. Pittsburgh 
 -------------------------------------------------------
 A restricted SCF calculation will be
 performed using DIIS
 SCF converges when DIIS error is below 1.0e-08
 ---------------------------------------
  Cycle       Energy         DIIS error
 ---------------------------------------
    1   -1228.7117306183      3.88e-04  
    2   -1228.7252953330      5.47e-05  
    3   -1228.7252893751      6.85e-05  
    4   -1228.7255143642      1.51e-05  
    5   -1228.7255236602      5.54e-06  
    6   -1228.7255251236      2.15e-06  
    7   -1228.7255253134      9.52e-07  
    8   -1228.7255253561      2.57e-07  
    9   -1228.7255253595      7.94e-08  
   10   -1228.7255253596      3.63e-08  
   11   -1228.7255253599      5.91e-09  Convergence criterion met
 ---------------------------------------
 SCF time:   CPU 2216.78s  wall 390.00s 
 SCF   energy in the final basis set =    -1228.7255253599
 Total energy in the final basis set =    -1228.7255253599

 --------------------------------------------------------------

                    Orbital Energies (a.u.)
 --------------------------------------------------------------

 Alpha MOs
 -- Occupied --
-19.1763 -19.1678 -19.1656 -19.1645 -19.1562 -19.1555 -19.1175 -19.1079
-10.3151 -10.3032 -10.2724 -10.2678 -10.2577 -10.2541 -10.2401 -10.2122
-10.1878 -10.1855 -10.1829 -10.1802 -10.1772 -10.1738 -10.1673 -10.1593
 -1.1191  -1.1062  -1.0834  -1.0658  -1.0533  -1.0449  -1.0297  -1.0123
 -0.8588  -0.8218  -0.8101  -0.7990  -0.7560  -0.7543  -0.6993  -0.6904
 -0.6836  -0.6740  -0.6376  -0.6252  -0.6222  -0.6145  -0.5829  -0.5799
 -0.5723  -0.5651  -0.5563  -0.5351  -0.5324  -0.5204  -0.5017  -0.4912
 -0.4879  -0.4836  -0.4758  -0.4674  -0.4608  -0.4581  -0.4563  -0.4485
 -0.4376  -0.4314  -0.4305  -0.4180  -0.4095  -0.4086  -0.4037  -0.3991
 -0.3941  -0.3877  -0.3815  -0.3769  -0.3752  -0.3706  -0.3660  -0.3598
 -0.3482  -0.3396  -0.3348  -0.3302  -0.3294  -0.3280  -0.3260  -0.3171
 -0.3140  -0.3062  -0.3055  -0.2884  -0.2861  -0.2699
 -- Virtual --
 -0.0218  -0.0191  -0.0122  -0.0068  -0.0057   0.0009   0.0025   0.0057
  0.0167   0.0191   0.0232   0.0273   0.0308   0.0328   0.0379   0.0417
  0.0452   0.0476   0.0501   0.0535   0.0583   0.0610   0.0649   0.0676
  0.0701   0.0742   0.0754   0.0789   0.0800   0.0823   0.0883   0.0901
  0.0909   0.0962   0.0998   0.1013   0.1019   0.1058   0.1086   0.1091
  0.1117   0.1138   0.1163   0.1178   0.1205   0.1229   0.1230   0.1250
  0.1267   0.1273   0.1333   0.1358   0.1373   0.1381   0.1420   0.1428
  0.1456   0.1477   0.1490   0.1522   0.1527   0.1535   0.1554   0.1572
  0.1596   0.1615   0.1630   0.1642   0.1662   0.1681   0.1733   0.1738
  0.1775   0.1789   0.1806   0.1820   0.1840   0.1879   0.1900   0.1932
  0.1937   0.1970   0.1987   0.2015   0.2038   0.2080   0.2090   0.2123
  0.2143   0.2155   0.2207   0.2244   0.2252   0.2275   0.2299   0.2343
  0.2376   0.2413   0.2424   0.2437   0.2442   0.2454   0.2481   0.2529
  0.2571   0.2592   0.2643   0.2667   0.2684   0.2715   0.2719   0.2737
  0.2763   0.2823   0.2840   0.2854   0.2879   0.2902   0.2943   0.2950
  0.2987   0.3001   0.3025   0.3057   0.3082   0.3107   0.3145   0.3174
  0.3177   0.3220   0.3255   0.3268   0.3312   0.3318   0.3335   0.3361
  0.3382   0.3409   0.3430   0.3450   0.3476   0.3488   0.3538   0.3572
  0.3612   0.3666   0.3684   0.3712   0.3736   0.3748   0.3765   0.3858
  0.3903   0.3921   0.3950   0.3989   0.4020   0.4032   0.4071   0.4106
  0.4165   0.4189   0.4236   0.4300   0.4320   0.4359   0.4413   0.4471
  0.4541   0.4586   0.4602   0.4656   0.4712   0.4780   0.4824   0.4922
  0.5003   0.5067   0.5077   0.5167   0.5168   0.5280   0.5345   0.5423
  0.5503   0.5571   0.5605   0.5635   0.5696   0.5730   0.5826   0.5880
  0.5899   0.5969   0.5996   0.6066   0.6148   0.6184   0.6237   0.6263
  0.6328   0.6362   0.6439   0.6470   0.6534   0.6581   0.6665   0.6685
  0.6730   0.6815   0.6874   0.6881   0.6933   0.7042   0.7061   0.7094
  0.7123   0.7188   0.7256   0.7329   0.7381   0.7440   0.7477   0.7493
  0.7576   0.7609   0.7661   0.7687   0.7708   0.7749   0.7783   0.7805
  0.7868   0.7896   0.7905   0.7935   0.7976   0.8013   0.8050   0.8094
  0.8100   0.8245   0.8339   0.8363   0.8403   0.8537   0.8613   0.8635
  0.8719   0.8898   0.9093   0.9283   0.9347   0.9416   0.9599   0.9628
  0.9728   0.9803   1.0039   1.0102   1.0274   1.0362   1.0418   1.0482
  1.0657   1.0741   1.0771   1.0897   1.0908   1.1000   1.1080   1.1151
  1.1239   1.1248   1.1366   1.1487   1.1605   1.1643   1.1690   1.1700
  1.1778   1.1836   1.1878   1.2018   1.2083   1.2131   1.2201   1.2254
  1.2299   1.2365   1.2448   1.2537   1.2604   1.2611   1.2757   1.2852
  1.2873   1.2921   1.3022   1.3134   1.3264   1.3332   1.3433   1.3477
  1.3650   1.3851   1.3868   1.4031   1.4049   1.4241   1.4337   1.4428
  1.4519   1.4565   1.4666   1.4683   1.4768   1.4887   1.4943   1.4985
  1.5034   1.5174   1.5231   1.5266   1.5371   1.5416   1.5506   1.5549
  1.5625   1.5654   1.5698   1.5737   1.5812   1.5871   1.5938   1.6010
  1.6038   1.6082   1.6158   1.6164   1.6190   1.6221   1.6278   1.6305
  1.6354   1.6379   1.6470   1.6475   1.6544   1.6572   1.6635   1.6689
  1.6771   1.6838   1.6886   1.6922   1.6987   1.7020   1.7139   1.7255
  1.7311   1.7319   1.7368   1.7473   1.7551   1.7623   1.7663   1.7772
  1.7837   1.7927   1.7962   1.8015   1.8048   1.8127   1.8151   1.8245
  1.8313   1.8434   1.8449   1.8579   1.8667   1.8754   1.8832   1.8853
  1.8898   1.8959   1.9148   1.9174   1.9339   1.9398   1.9472   1.9577
  1.9710   1.9930   2.0000   2.0203   2.0264   2.0399   2.0417   2.0433
  2.0562   2.0687   2.0710   2.0849   2.0924   2.1055   2.1103   2.1177
  2.1312   2.1347   2.1449   2.1530   2.1622   2.1700   2.1860   2.1940
  2.2000   2.2018   2.2203   2.2340   2.2361   2.2462   2.2574   2.2638
  2.2728   2.2788   2.2877   2.3038   2.3224   2.3261   2.3531   2.3571
  2.3700   2.3837   2.3874   2.3950   2.4134   2.4219   2.4341   2.4571
  2.4712   2.4856   2.4936   2.5025   2.5163   2.5261   2.5272   2.5360
  2.5525   2.5544   2.5623   2.5645   2.5767   2.5842   2.5971   2.6060
  2.6135   2.6281   2.6358   2.6386   2.6483   2.6537   2.6571   2.6746
  2.6819   2.6977   2.7081   2.7111   2.7303   2.7364   2.7427   2.7575
  2.7670   2.7833   2.7852   2.7904   2.8002   2.8158   2.8313   2.8338
  2.8579   2.8642   2.8706   2.8824   2.8835   2.8919   2.8969   2.9142
  2.9221   2.9355   2.9427   2.9482   2.9659   2.9675   2.9735   2.9856
  2.9900   3.0026   3.0078   3.0197   3.0207   3.0323   3.0457   3.0542
  3.0599   3.0688   3.0806   3.0831   3.0998   3.1074   3.1170   3.1188
  3.1250   3.1343   3.1401   3.1554   3.1617   3.1655   3.1841   3.1928
  3.1980   3.2070   3.2185   3.2312   3.2386   3.2702   3.2788   3.2944
  3.3014   3.3167   3.3192   3.3382   3.3571   3.3814   3.3986   3.4078
  3.4315   3.4536   3.4588   3.4687   3.5156   3.5254   3.5520   3.5805
  3.6797   3.7744   3.7918   3.7992   3.8204   3.8286   3.8442   3.8469
  3.8504   3.8698   3.8738   3.8875   3.8944   3.8981   3.9021   3.9310
  3.9577   3.9645   3.9802   4.0138   4.0344   4.0433   4.0723   4.0864
  4.1240   4.1409   4.1673   4.1811   4.1934   4.2254   4.2699   4.2773
  4.3043   4.3121   4.3241   4.3391   4.3692   4.4012   5.0025   5.0709
  5.0822   5.1082   5.1141   5.1202   5.1681   5.1960   5.2182   5.3761
  5.3981   5.4162   5.4343   5.4504   5.4844   5.4935   5.5775   5.6082
  5.6443   5.6886   5.7173   5.7781   5.8346   5.9194  23.7446  23.7695
 23.7938  23.8066  23.8158  23.8316  23.8486  23.8616  23.8810  23.8902
 23.8968  23.9389  23.9545  23.9610  23.9848  24.0206  49.8648  49.9061
 49.9374  49.9480  49.9715  49.9846  50.0232  50.0359
 --------------------------------------------------------------

          Ground-State Mulliken Net Atomic Charges

     Atom                 Charge (a.u.)
  ----------------------------------------
      1 C                     0.819599
      2 H                     0.222422
      3 C                    -1.690244
      4 H                     0.304669
      5 C                    -0.123068
      6 H                     0.176536
      7 H                     0.126002
      8 C                     0.677016
      9 H                     0.192743
     10 C                    -0.705256
     11 H                     0.134349
     12 H                     0.154695
     13 H                     0.147260
     14 C                    -0.708168
     15 H                     0.173658
     16 H                     0.151042
     17 C                    -0.512483
     18 H                     0.154125
     19 H                     0.167764
     20 C                     0.265774
     21 H                     0.180789
     22 C                    -0.530381
     23 H                     0.172607
     24 H                     0.121414
     25 H                     0.209919
     26 C                    -0.668412
     27 H                     0.129049
     28 O                    -0.315987
     29 H                     0.177102
     30 H                     0.429070
     31 O                     0.041272
     32 C                     0.000198
     33 H                     0.266048
     34 O                     0.108289
     35 C                    -0.084501
     36 H                     0.276485
     37 C                    -0.992753
     38 H                     0.276007
     39 O                    -0.162363
     40 H                     0.300866
     41 C                    -0.493211
     42 H                     0.256674
     43 O                    -0.199645
     44 H                     0.271533
     45 C                    -0.123189
     46 H                     0.295441
     47 O                    -0.213613
     48 H                     0.282011
     49 C                    -0.054701
     50 O                    -0.248531
     51 O                    -0.119597
     52 H                     0.283679
  ----------------------------------------
  Sum of atomic charges =     0.000000

 -----------------------------------------------------------------
                    Cartesian Multipole Moments
 -----------------------------------------------------------------
    Charge (ESU x 10^10)
                 0.0000
    Dipole Moment (Debye)
         X      -1.3259      Y       0.7924      Z      -3.7866
       Tot       4.0895
    Quadrupole Moments (Debye-Ang)
        XX    -132.3968     XY      10.5209     YY    -161.4022
        XZ      -8.6580     YZ       9.1150     ZZ    -156.2635
    Octopole Moments (Debye-Ang^2)
       XXX      70.3241    XXY      36.6578    XYY      -5.3407
       YYY       4.2373    XXZ     -15.7206    XYZ      20.4315
       YYZ     -36.3044    XZZ      -0.4186    YZZ      30.8235
       ZZZ     -20.0201
    Hexadecapole Moments (Debye-Ang^3)
      XXXX   -6902.0894   XXXY     -34.1847   XXYY   -1802.2807
      XYYY     -29.7440   YYYY   -3406.7211   XXXZ    -168.2644
      XXYZ      48.3605   XYYZ    -133.0367   YYYZ     -26.2631
      XXZZ   -1494.8318   XYZZ      16.2503   YYZZ    -835.7638
      XZZZ    -147.7887   YZZZ      23.6384   ZZZZ   -1507.7924
 -----------------------------------------------------------------
 Calculating analytic gradient of the SCF energy
 Gradient of SCF Energy
            1           2           3           4           5           6
    1   0.0003229  -0.0001730  -0.0000962   0.0000507   0.0001056  -0.0000660
    2  -0.0000468  -0.0000299   0.0002515   0.0003922  -0.0009429   0.0000161
    3   0.0001715  -0.0001937  -0.0005952   0.0002595  -0.0004720  -0.0000065
            7           8           9          10          11          12
    1  -0.0005178   0.0001848  -0.0000110  -0.0000693   0.0000088  -0.0001235
    2  -0.0003443  -0.0001705  -0.0001412   0.0005844   0.0002244  -0.0000265
    3  -0.0000423   0.0002194   0.0001368   0.0002711   0.0002276   0.0000990
           13          14          15          16          17          18
    1  -0.0000493   0.0000210   0.0000510  -0.0001198   0.0000234  -0.0002028
    2   0.0000381   0.0001954   0.0001731   0.0000949  -0.0004636  -0.0001368
    3  -0.0000341  -0.0001822   0.0001585  -0.0000084  -0.0001931   0.0000039
           19          20          21          22          23          24
    1  -0.0000262   0.0011776  -0.0004010  -0.0004914   0.0000437  -0.0000758
    2  -0.0000428  -0.0002233   0.0000350  -0.0002087   0.0002598  -0.0000742
    3  -0.0000440  -0.0000075   0.0004093  -0.0001905  -0.0000350   0.0000192
           25          26          27          28          29          30
    1   0.0002980  -0.0002062   0.0000264  -0.0013232  -0.0000187   0.0014067
    2  -0.0000461   0.0003559  -0.0000166   0.0003853   0.0001674  -0.0006648
    3  -0.0003366  -0.0000645   0.0000425   0.0009418  -0.0003634  -0.0006375
           31          32          33          34          35          36
    1  -0.0006360  -0.0005842   0.0004718  -0.0004555   0.0007570  -0.0000597
    2   0.0011346  -0.0013800   0.0003205   0.0007553   0.0019294  -0.0002885
    3   0.0006136   0.0002452  -0.0002202  -0.0010956   0.0015481   0.0004261
           37          38          39          40          41          42
    1  -0.0005309  -0.0002800   0.0007292  -0.0008512   0.0015650   0.0001030
    2   0.0007342   0.0003467  -0.0004363   0.0002890  -0.0001158   0.0003211
    3  -0.0004704   0.0000090   0.0004640   0.0002891   0.0001263  -0.0001706
           43          44          45          46          47          48
    1  -0.0000852  -0.0004993   0.0013905   0.0001627  -0.0017960   0.0008472
    2  -0.0012068   0.0005939  -0.0008126   0.0001940  -0.0011133   0.0011541
    3   0.0003365  -0.0010508   0.0006107   0.0000731   0.0002848  -0.0001282
           49          50          51          52
    1  -0.0000199  -0.0021590   0.0020477   0.0001331
    2  -0.0065007   0.0015984   0.0016789   0.0012095
    3  -0.0071165   0.0044251   0.0006158   0.0006316
 Max gradient component =       7.116E-03
 RMS gradient           =       1.054E-03
 Gradient time:  CPU 563.32 s  wall 95.09 s
 Geometry Optimization Parameters
   NAtoms,    NIC,     NZ,  NCons,   NDum,   NFix, NCnnct, MaxDiis
       52     415       0       0       0       0       0       0

 Cartesian Hessian Update
 Hessian Updated using BFGS Update


** GEOMETRY OPTIMIZATION IN DELOCALIZED INTERNAL COORDINATES **
   Searching for a Minimum

   Optimization Cycle:   6

                       Coordinates (Angstroms)
     ATOM                X               Y               Z
      1  C        -3.0338259715    0.3695628520    0.0551034525
      2  H        -3.2400618772    0.8028822314   -0.9340680574
      3  C        -1.6758618650   -0.3470084917   -0.0523183696
      4  H        -1.3994968049   -0.7726214602    0.9166622661
      5  C        -1.6909064367   -1.4525755192   -1.1094236433
      6  H        -1.8505879020   -1.0012745595   -2.0975439615
      7  H        -0.7205750509   -1.9561097090   -1.1311656834
      8  C        -2.7855145141   -2.4996872795   -0.8399086459
      9  H        -2.5663266617   -2.9705349390    0.1287174960
     10  C        -2.7834756765   -3.5933790957   -1.9096387982
     11  H        -1.8158098020   -4.1010596863   -1.9556467336
     12  H        -3.5477833236   -4.3471841265   -1.6994758762
     13  H        -2.9912789902   -3.1737304097   -2.8998084553
     14  C        -4.1479526965   -1.8056465702   -0.7260753049
     15  H        -4.9215736576   -2.5390382466   -0.4748317172
     16  H        -4.4209643358   -1.3849752437   -1.7035808832
     17  C        -4.1269435560   -0.6915772397    0.3207717106
     18  H        -5.0998427783   -0.1907694704    0.3488964487
     19  H        -3.9778956008   -1.1294298555    1.3158214035
     20  C        -3.1386520238    1.5286673698    1.1002576887
     21  H        -4.2116072866    1.6036949640    1.3271466573
     22  C        -2.4184437253    1.2471581934    2.4267021662
     23  H        -2.6318151325    2.0412629160    3.1477709861
     24  H        -2.7469145122    0.3018678088    2.8667161770
     25  H        -1.3354361750    1.2018193303    2.3003729753
     26  C        -2.7957271809    2.9218936719    0.5349841605
     27  H        -3.3246421067    3.0569078725   -0.4207585818
     28  O        -1.4045247717    3.1807078227    0.3645812948
     29  H        -3.1673817078    3.6879915239    1.2220884657
     30  H        -1.0015739614    2.3268928384    0.1358134434
     31  O        -0.6785303630    0.6758553876   -0.3638803298
     32  C         0.6368310734    0.3041949555   -0.6192636355
     33  H         0.7141418262   -0.2909869700   -1.5422219809
     34  O         1.1266762952   -0.4583352342    0.4793453047
     35  C         2.4515390406   -0.9226905036    0.3014143544
     36  H         2.5325718126   -1.5214504161   -0.6214875392
     37  C         1.4725752148    1.5887704367   -0.7487352930
     38  H         1.3765281132    2.1519441614    0.1877910340
     39  O         1.0985803118    2.3932845107   -1.8559539706
     40  H         0.2953509038    2.8820011471   -1.6314815929
     41  C         2.9306402426    1.1871634797   -0.9612756998
     42  H         3.0029779644    0.6340321104   -1.9096000174
     43  O         3.8019947429    2.3068209880   -0.9956445074
     44  H         3.4524276801    2.9315110271   -1.6449302840
     45  C         3.4074479355    0.2806780790    0.1666956397
     46  H         3.4179314992    0.8490530602    1.1046543256
     47  O         4.7165623817   -0.2217204780   -0.1155045574
     48  H         5.3039662014    0.5299749954   -0.2743965891
     49  C         2.7841052731   -1.8798318689    1.4678192330
     50  O         1.9490429816   -2.3417335371    2.1931165024
     51  O         4.0959466612   -2.1397640565    1.6257795691
     52  H         4.6346672706   -1.5794995051    1.0307518188
   Point Group: c1    Number of degrees of freedom:   150


   Energy is  -1228.725525360

 Hessian Updated using BFGS Update

145 Hessian modes will be used to form the next step
  Hessian Eigenvalues:
     0.002657    0.003925    0.004412    0.005023    0.005284    0.005535
     0.006382    0.007210    0.007971    0.008044    0.008829    0.010438
     0.011137    0.011256    0.011722    0.012852    0.014654    0.018535
     0.019223    0.020358    0.027508    0.031935    0.032845    0.033440
     0.035609    0.038143    0.040177    0.042717    0.044847    0.047097
     0.047554    0.047581    0.047777    0.048262    0.049219    0.049304
     0.049500    0.050777    0.051500    0.052195    0.054583    0.055370
     0.056138    0.056531    0.056851    0.056999    0.057428    0.057517
     0.059001    0.060643    0.061122    0.062851    0.066347    0.067543
     0.070130    0.073810    0.078076    0.080526    0.082043    0.083180
     0.083875    0.088629    0.092555    0.109449    0.113506    0.118486
     0.123111    0.134991    0.140348    0.147298    0.149363    0.155224
     0.158891    0.159925    0.160117    0.160764    0.161426    0.164398
     0.165672    0.171543    0.173438    0.178212    0.181274    0.188011
     0.196057    0.200561    0.204344    0.210621    0.244765    0.248441
     0.260374    0.264576    0.266493    0.271751    0.277195    0.277672
     0.284139    0.286509    0.287902    0.288084    0.289517    0.291380
     0.293137    0.294171    0.296551    0.336585    0.337065    0.337941
     0.338701    0.338817    0.339265    0.339471    0.339608    0.339911
     0.339990    0.340160    0.340407    0.340651    0.340676    0.341429
     0.341665    0.341944    0.342134    0.342190    0.342325    0.342421
     0.343320    0.343377    0.356876    0.388718    0.392901    0.400645
     0.401140    0.404281    0.404836    0.419458    0.450804    0.489811
     0.501251    0.505042    0.512289    0.516819    0.520182    0.536944
     0.914629

 Minimum Search - Taking Simple RFO Step
 Searching for Lamda that Minimizes Along All modes
 Value Taken    Lamda =  -0.00097928
 Step Taken.  Stepsize is  0.189447

                             Maximum     Tolerance    Cnvgd?
         Gradient           0.002936      0.000300      NO
         Displacement       0.069424      0.001200      NO
         Energy change      0.000068      0.000001      NO


 New Cartesian Coordinates Obtained by Inverse Iteration

 Displacement from previous Coordinates is:  0.559040
 ----------------------------------------------------------------
             Standard Nuclear Orientation (Angstroms)
    I     Atom           X                Y                Z
 ----------------------------------------------------------------
    1      C      -3.0297923952     0.3718406644     0.0511693139
    2      H      -3.2326303481     0.7974856013    -0.9418555103
    3      C      -1.6718105180    -0.3462158925    -0.0496233447
    4      H      -1.3940424064    -0.7625567213     0.9227731466
    5      C      -1.6830516112    -1.4604273103    -1.0961100505
    6      H      -1.8412872085    -1.0191614506    -2.0888727703
    7      H      -0.7109144342    -1.9608932387    -1.1113724383
    8      C      -2.7746680842    -2.5087445051    -0.8176809706
    9      H      -2.5565251591    -2.9668090425     0.1571220997
   10      C      -2.7672128306    -3.6168997034    -1.8741799611
   11      H      -1.7987208282    -4.1239220826    -1.9130006918
   12      H      -3.5299466041    -4.3700113028    -1.6565438821
   13      H      -2.9739649214    -3.2105818929    -2.8699478764
   14      C      -4.1382149205    -1.8153422697    -0.7133406652
   15      H      -4.9111182600    -2.5479914698    -0.4572293795
   16      H      -4.4085816836    -1.4062788186    -1.6963409788
   17      C      -4.1225684157    -0.6886513453     0.3214624235
   18      H      -5.0953517403    -0.1875495664     0.3396490500
   19      H      -3.9777324245    -1.1143516190     1.3225249204
   20      C      -3.1405652201     1.5403094435     1.0883292456
   21      H      -4.2148167776     1.6169694029     1.3067363891
   22      C      -2.4271711638     1.2701620513     2.4214137341
   23      H      -2.6529142974     2.0645675681     3.1380940586
   24      H      -2.7515632061     0.3241484676     2.8626194553
   25      H      -1.3433881580     1.2333310931     2.3037842613
   26      C      -2.7916117502     2.9295292203     0.5146378607
   27      H      -3.3194092756     3.0570235353    -0.4429917972
   28      O      -1.3995321644     3.1894595870     0.3453933633
   29      H      -3.1653663508     3.7001551644     1.1957931310
   30      H      -0.9895106611     2.3323552642     0.1450151706
   31      O      -0.6785618375     0.6773738246    -0.3742493721
   32      C       0.6359307596     0.3144851960    -0.6319397044
   33      H       0.7156102845    -0.2722882520    -1.5595348102
   34      O       1.1168048262    -0.4623611184     0.4606613305
   35      C       2.4396661687    -0.9227340835     0.2765361799
   36      H       2.5265835022    -1.5018496071    -0.6583939976
   37      C       1.4689644829     1.6027650094    -0.7409530747
   38      H       1.3593821526     2.1541426267     0.2006381474
   39      O       1.1065509324     2.4158424702    -1.8467441730
   40      H       0.3050609394     2.9082767335    -1.6281796246
   41      C       2.9304260682     1.2094147707    -0.9412847966
   42      H       3.0171311875     0.6748578721    -1.8992615392
   43      O       3.7978252264     2.3324648635    -0.9355294124
   44      H       3.4559817804     2.9721150987    -1.5727554917
   45      C       3.3955826478     0.2820287674     0.1739446326
   46      H       3.3938535749     0.8324411395     1.1224769480
   47      O       4.7076040366    -0.2176852773    -0.1012726040
   48      H       5.2970515094     0.5347759897    -0.2402318671
   49      C       2.7665676189    -1.9007707381     1.4244095608
   50      O       1.9260528984    -2.4227789122     2.0977958143
   51      O       4.0694151526    -2.2146299979     1.5388650283
   52      H       4.6110788843    -1.6428559454     0.9587293843
 ----------------------------------------------------------------
 Molecular Point Group                 C1    NOp =  1
 Largest Abelian Subgroup              C1    NOp =  1
 Nuclear Repulsion Energy =  2414.4960363903 hartrees
 There are       94 alpha and       94 beta electrons
 Applying Cartesian multipole field
    Component          Value
    ---------          -----
     (2,0,0)        1.00000E-12
     (0,2,0)        2.00000E-11
     (0,0,2)       -3.00000E-11
 Nucleus-field energy     =     0.0000000258 hartrees
 Requested basis set is 6-311++G(d,p)
 There are 284 shells and 724 basis functions
 A cutoff of  1.0D-11 yielded  29682 shell pairs
 There are    188042 function pairs (    198926 Cartesian)
 Smallest overlap matrix eigenvalue = 1.08E-06

 Q-Chem warning in module stvman/mkSTV.C, line 306:

 Overlap eigenvalue is smaller than square root of threshold
 Use THRESH >= 12 to get rid of this warning

 Guess MOs from SCF MO coefficient file

 -----------------------------------------------------------------------
  General SCF calculation program by
  Eric Jon Sundstrom, Paul Horn, Yuezhi Mao, Dmitri Zuev, Alec White,
  David Stuck, Shaama M.S., Shane Yost, Joonho Lee, David Small,
  Daniel Levine, Susi Lehtola, Hugh Burton, Evgeny Epifanovsky
 -----------------------------------------------------------------------
 Exchange:     0.2000 Hartree-Fock + 0.0800 Slater + 0.7200 B88
 Correlation:  0.1900 VWN1RPA + 0.8100 LYP
 Using SG-1 standard quadrature grid
 using 6 threads for integral computing
 -------------------------------------------------------
 OpenMP Integral computing Module                
 Release: version 2.0, May 2017, Q-Chem Inc. Pleasanton 
 -------------------------------------------------------
 -------------------------------------------------------
 OpenMP BLAS3 based DFT computing Module                
 Release: version 1.0, May 2013, Q-Chem Inc. Pittsburgh 
 -------------------------------------------------------
 A restricted SCF calculation will be
 performed using DIIS
 SCF converges when DIIS error is below 1.0e-08
 ---------------------------------------
  Cycle       Energy         DIIS error
 ---------------------------------------
    1   -1228.7175574604      2.94e-04  
    2   -1228.7254923365      5.13e-05  
    3   -1228.7254998582      5.82e-05  
    4   -1228.7256404945      1.76e-05  
    5   -1228.7256530182      6.45e-06  
    6   -1228.7256548223      2.34e-06  
    7   -1228.7256550766      6.12e-07  
    8   -1228.7256550985      1.59e-07  
    9   -1228.7256550999      7.91e-08  
   10   -1228.7256551002      2.40e-08  
   11   -1228.7256551001      6.83e-09  Convergence criterion met
 ---------------------------------------
 SCF time:   CPU 2219.69s  wall 390.00s 
 SCF   energy in the final basis set =    -1228.7256551001
 Total energy in the final basis set =    -1228.7256551001

 --------------------------------------------------------------

                    Orbital Energies (a.u.)
 --------------------------------------------------------------

 Alpha MOs
 -- Occupied --
-19.1759 -19.1676 -19.1657 -19.1634 -19.1560 -19.1553 -19.1170 -19.1085
-10.3142 -10.3028 -10.2717 -10.2670 -10.2574 -10.2542 -10.2398 -10.2126
-10.1877 -10.1852 -10.1836 -10.1795 -10.1771 -10.1736 -10.1670 -10.1599
 -1.1200  -1.1070  -1.0833  -1.0658  -1.0534  -1.0448  -1.0302  -1.0125
 -0.8585  -0.8220  -0.8098  -0.7989  -0.7556  -0.7543  -0.6992  -0.6904
 -0.6840  -0.6740  -0.6373  -0.6249  -0.6222  -0.6145  -0.5831  -0.5797
 -0.5723  -0.5654  -0.5562  -0.5352  -0.5326  -0.5201  -0.5017  -0.4913
 -0.4880  -0.4832  -0.4756  -0.4671  -0.4605  -0.4581  -0.4562  -0.4483
 -0.4373  -0.4315  -0.4304  -0.4183  -0.4089  -0.4084  -0.4036  -0.3991
 -0.3939  -0.3876  -0.3813  -0.3773  -0.3750  -0.3706  -0.3666  -0.3596
 -0.3484  -0.3393  -0.3344  -0.3308  -0.3290  -0.3277  -0.3256  -0.3173
 -0.3138  -0.3063  -0.3057  -0.2880  -0.2860  -0.2704
 -- Virtual --
 -0.0217  -0.0203  -0.0124  -0.0074  -0.0045   0.0009   0.0026   0.0069
  0.0171   0.0192   0.0237   0.0276   0.0307   0.0330   0.0378   0.0421
  0.0452   0.0478   0.0502   0.0540   0.0585   0.0609   0.0648   0.0676
  0.0707   0.0743   0.0755   0.0792   0.0800   0.0826   0.0885   0.0901
  0.0910   0.0963   0.0996   0.1017   0.1019   0.1059   0.1085   0.1093
  0.1115   0.1138   0.1164   0.1179   0.1209   0.1229   0.1230   0.1253
  0.1271   0.1274   0.1335   0.1360   0.1371   0.1381   0.1420   0.1425
  0.1458   0.1477   0.1488   0.1524   0.1531   0.1538   0.1556   0.1573
  0.1599   0.1613   0.1633   0.1646   0.1667   0.1680   0.1735   0.1739
  0.1775   0.1794   0.1807   0.1819   0.1841   0.1879   0.1905   0.1934
  0.1943   0.1969   0.1986   0.2013   0.2040   0.2084   0.2089   0.2125
  0.2145   0.2160   0.2202   0.2248   0.2253   0.2278   0.2302   0.2350
  0.2379   0.2411   0.2426   0.2437   0.2439   0.2452   0.2484   0.2524
  0.2578   0.2591   0.2651   0.2666   0.2688   0.2718   0.2720   0.2738
  0.2766   0.2828   0.2836   0.2852   0.2884   0.2906   0.2946   0.2954
  0.2990   0.3000   0.3025   0.3063   0.3095   0.3114   0.3140   0.3175
  0.3183   0.3218   0.3259   0.3268   0.3307   0.3317   0.3337   0.3366
  0.3381   0.3401   0.3431   0.3449   0.3481   0.3492   0.3536   0.3569
  0.3605   0.3673   0.3681   0.3713   0.3733   0.3748   0.3764   0.3857
  0.3902   0.3922   0.3955   0.3981   0.4019   0.4035   0.4072   0.4108
  0.4162   0.4189   0.4233   0.4295   0.4324   0.4369   0.4416   0.4463
  0.4547   0.4580   0.4606   0.4663   0.4721   0.4773   0.4823   0.4915
  0.5007   0.5055   0.5074   0.5154   0.5169   0.5291   0.5358   0.5421
  0.5519   0.5567   0.5612   0.5646   0.5709   0.5737   0.5832   0.5873
  0.5902   0.5969   0.6007   0.6069   0.6137   0.6184   0.6239   0.6269
  0.6337   0.6366   0.6453   0.6474   0.6531   0.6569   0.6671   0.6684
  0.6732   0.6822   0.6873   0.6894   0.6941   0.7055   0.7079   0.7098
  0.7135   0.7196   0.7253   0.7333   0.7401   0.7446   0.7488   0.7495
  0.7573   0.7621   0.7666   0.7689   0.7716   0.7751   0.7786   0.7809
  0.7883   0.7903   0.7919   0.7934   0.7978   0.8018   0.8062   0.8095
  0.8129   0.8257   0.8335   0.8363   0.8420   0.8533   0.8620   0.8631
  0.8722   0.8886   0.9096   0.9301   0.9349   0.9407   0.9592   0.9663
  0.9740   0.9811   1.0033   1.0115   1.0262   1.0368   1.0444   1.0489
  1.0667   1.0735   1.0761   1.0887   1.0911   1.0984   1.1096   1.1152
  1.1231   1.1264   1.1390   1.1489   1.1610   1.1624   1.1688   1.1690
  1.1771   1.1854   1.1862   1.2029   1.2096   1.2131   1.2193   1.2277
  1.2314   1.2379   1.2458   1.2540   1.2569   1.2607   1.2760   1.2827
  1.2873   1.2906   1.3009   1.3137   1.3268   1.3333   1.3439   1.3489
  1.3595   1.3866   1.3881   1.4012   1.4033   1.4238   1.4297   1.4443
  1.4524   1.4570   1.4684   1.4689   1.4751   1.4879   1.4932   1.4996
  1.5084   1.5184   1.5224   1.5267   1.5371   1.5424   1.5509   1.5549
  1.5642   1.5655   1.5709   1.5737   1.5818   1.5868   1.5948   1.6004
  1.6042   1.6080   1.6158   1.6165   1.6206   1.6223   1.6284   1.6306
  1.6361   1.6382   1.6462   1.6485   1.6550   1.6572   1.6646   1.6691
  1.6768   1.6850   1.6876   1.6932   1.6987   1.7019   1.7145   1.7265
  1.7301   1.7320   1.7370   1.7454   1.7562   1.7629   1.7677   1.7767
  1.7845   1.7925   1.7966   1.8029   1.8059   1.8128   1.8154   1.8266
  1.8303   1.8445   1.8463   1.8571   1.8667   1.8759   1.8843   1.8848
  1.8920   1.8957   1.9147   1.9202   1.9345   1.9381   1.9479   1.9574
  1.9732   1.9933   2.0026   2.0201   2.0271   2.0397   2.0421   2.0428
  2.0575   2.0700   2.0722   2.0866   2.0934   2.1056   2.1118   2.1153
  2.1314   2.1341   2.1461   2.1533   2.1613   2.1704   2.1869   2.1939
  2.2014   2.2028   2.2232   2.2354   2.2384   2.2459   2.2577   2.2654
  2.2730   2.2805   2.2886   2.3043   2.3225   2.3258   2.3537   2.3581
  2.3696   2.3853   2.3878   2.3946   2.4137   2.4220   2.4340   2.4566
  2.4714   2.4849   2.4940   2.5024   2.5160   2.5257   2.5277   2.5371
  2.5529   2.5543   2.5628   2.5637   2.5771   2.5842   2.5964   2.6058
  2.6137   2.6292   2.6366   2.6467   2.6485   2.6536   2.6572   2.6777
  2.6840   2.6970   2.7082   2.7109   2.7307   2.7365   2.7422   2.7576
  2.7666   2.7819   2.7844   2.7916   2.8009   2.8161   2.8310   2.8335
  2.8573   2.8647   2.8726   2.8830   2.8857   2.8927   2.8966   2.9142
  2.9226   2.9354   2.9437   2.9494   2.9653   2.9678   2.9757   2.9864
  2.9906   3.0015   3.0078   3.0194   3.0224   3.0329   3.0470   3.0564
  3.0609   3.0692   3.0794   3.0846   3.1009   3.1084   3.1183   3.1205
  3.1274   3.1349   3.1419   3.1555   3.1635   3.1668   3.1874   3.1921
  3.1985   3.2080   3.2232   3.2330   3.2417   3.2712   3.2792   3.2975
  3.3030   3.3169   3.3194   3.3397   3.3564   3.3785   3.4010   3.4130
  3.4314   3.4535   3.4591   3.4708   3.5151   3.5257   3.5518   3.5873
  3.6839   3.7743   3.7918   3.7993   3.8199   3.8286   3.8442   3.8473
  3.8506   3.8704   3.8739   3.8873   3.8946   3.9003   3.9033   3.9329
  3.9605   3.9642   3.9798   4.0159   4.0354   4.0429   4.0754   4.0829
  4.1227   4.1415   4.1672   4.1796   4.1935   4.2257   4.2692   4.2774
  4.3039   4.3116   4.3263   4.3393   4.3694   4.4020   5.0007   5.0706
  5.0804   5.1074   5.1116   5.1198   5.1695   5.1961   5.2185   5.3784
  5.3998   5.4178   5.4357   5.4529   5.4830   5.4953   5.5824   5.6103
  5.6458   5.6921   5.7222   5.7772   5.8337   5.9244  23.7453  23.7723
 23.7953  23.8087  23.8154  23.8326  23.8486  23.8609  23.8845  23.8894
 23.8964  23.9385  23.9547  23.9616  23.9848  24.0201  49.8661  49.9062
 49.9390  49.9493  49.9723  49.9851  50.0261  50.0406
 --------------------------------------------------------------

          Ground-State Mulliken Net Atomic Charges

     Atom                 Charge (a.u.)
  ----------------------------------------
      1 C                     0.847640
      2 H                     0.222195
      3 C                    -1.728069
      4 H                     0.304381
      5 C                    -0.123202
      6 H                     0.175159
      7 H                     0.128288
      8 C                     0.684444
      9 H                     0.193004
     10 C                    -0.708445
     11 H                     0.135227
     12 H                     0.154515
     13 H                     0.147326
     14 C                    -0.709866
     15 H                     0.173789
     16 H                     0.151236
     17 C                    -0.514089
     18 H                     0.153875
     19 H                     0.167078
     20 C                     0.258536
     21 H                     0.180714
     22 C                    -0.524754
     23 H                     0.172508
     24 H                     0.122120
     25 H                     0.206921
     26 C                    -0.669477
     27 H                     0.130136
     28 O                    -0.319200
     29 H                     0.177614
     30 H                     0.434030
     31 O                     0.035409
     32 C                     0.023345
     33 H                     0.265829
     34 O                     0.106422
     35 C                    -0.095129
     36 H                     0.284046
     37 C                    -1.010814
     38 H                     0.277544
     39 O                    -0.162691
     40 H                     0.301986
     41 C                    -0.485816
     42 H                     0.257427
     43 O                    -0.198600
     44 H                     0.271946
     45 C                    -0.110571
     46 H                     0.290136
     47 O                    -0.214756
     48 H                     0.281102
     49 C                    -0.053103
     50 O                    -0.250447
     51 O                    -0.121155
     52 H                     0.284256
  ----------------------------------------
  Sum of atomic charges =     0.000000

 -----------------------------------------------------------------
                    Cartesian Multipole Moments
 -----------------------------------------------------------------
    Charge (ESU x 10^10)
                 0.0000
    Dipole Moment (Debye)
         X      -1.2928      Y       0.9734      Z      -3.5804
       Tot       3.9291
    Quadrupole Moments (Debye-Ang)
        XX    -132.3600     XY      10.7213     YY    -162.2126
        XZ      -8.2811     YZ       9.2005     ZZ    -155.3596
    Octopole Moments (Debye-Ang^2)
       XXX      71.7687    XXY      37.2856    XYY      -6.8622
       YYY       9.9469    XXZ     -13.7440    XYZ      19.9753
       YYZ     -36.5289    XZZ       2.1258    YZZ      29.1636
       ZZZ     -14.2264
    Hexadecapole Moments (Debye-Ang^3)
      XXXX   -6866.8210   XXXY     -34.1684   XXYY   -1808.8351
      XYYY     -13.3525   YYYY   -3474.0597   XXXZ    -153.1006
      XXYZ      45.9142   XYYZ    -131.7891   YYYZ     -21.7053
      XXZZ   -1474.4537   XYZZ      11.7692   YYZZ    -837.5766
      XZZZ    -124.9638   YZZZ      18.4738   ZZZZ   -1451.0423
 -----------------------------------------------------------------
 Calculating analytic gradient of the SCF energy
 Gradient of SCF Energy
            1           2           3           4           5           6
    1   0.0004676  -0.0000532  -0.0003781  -0.0000977   0.0000224   0.0001691
    2   0.0003709  -0.0001290  -0.0009706   0.0002034  -0.0000967  -0.0000293
    3   0.0002146  -0.0002299  -0.0004292   0.0001462  -0.0001454   0.0000247
            7           8           9          10          11          12
    1  -0.0005254  -0.0000567  -0.0001591  -0.0000385   0.0000188  -0.0000064
    2  -0.0004182  -0.0002333  -0.0000360   0.0001517  -0.0000014  -0.0000367
    3  -0.0001317   0.0001246   0.0001327   0.0000570   0.0000136   0.0000102
           13          14          15          16          17          18
    1   0.0000240   0.0001238   0.0000865   0.0000238  -0.0000307   0.0000331
    2  -0.0000890   0.0002297  -0.0000102  -0.0000372  -0.0004194   0.0000114
    3   0.0000590   0.0000309   0.0000335   0.0000304  -0.0003108   0.0000386
           19          20          21          22          23          24
    1   0.0000087  -0.0003173  -0.0003569   0.0002355   0.0000157  -0.0001526
    2   0.0000964   0.0000884  -0.0000895   0.0001408   0.0000629   0.0000221
    3   0.0000711   0.0006191   0.0002834  -0.0000688  -0.0000230  -0.0000184
           25          26          27          28          29          30
    1  -0.0001170   0.0003745  -0.0003684  -0.0008639   0.0000139   0.0017540
    2   0.0001070   0.0004037  -0.0002173   0.0005463   0.0001821  -0.0003051
    3  -0.0002098   0.0001390   0.0000229   0.0002912  -0.0002829   0.0000812
           31          32          33          34          35          36
    1   0.0014492   0.0003722   0.0000805  -0.0008670  -0.0007773   0.0000542
    2  -0.0006022  -0.0002267   0.0003078  -0.0000684  -0.0014330   0.0005073
    3   0.0001700  -0.0008261   0.0003054   0.0001731  -0.0021749  -0.0003598
           37          38          39          40          41          42
    1  -0.0005009  -0.0004349  -0.0000993   0.0001257   0.0010405  -0.0000491
    2   0.0013477  -0.0001810   0.0001074   0.0000296   0.0000661  -0.0001089
    3   0.0003856   0.0000237   0.0001140  -0.0002749  -0.0006363  -0.0000932
           43          44          45          46          47          48
    1  -0.0005094  -0.0002396   0.0014144  -0.0000593  -0.0008924  -0.0000091
    2  -0.0008011   0.0000792  -0.0007526   0.0000866  -0.0010468   0.0004188
    3   0.0003511  -0.0002255   0.0009298   0.0000448   0.0005923   0.0000307
           49          50          51          52
    1   0.0000134   0.0004215   0.0002370  -0.0006197
    2   0.0059393  -0.0021799  -0.0012083   0.0002211
    3   0.0041184  -0.0015363  -0.0013428  -0.0003429
 Max gradient component =       5.939E-03
 RMS gradient           =       7.815E-04
 Gradient time:  CPU 563.33 s  wall 95.10 s
 Geometry Optimization Parameters
   NAtoms,    NIC,     NZ,  NCons,   NDum,   NFix, NCnnct, MaxDiis
       52     415       0       0       0       0       0       0

 Cartesian Hessian Update
 Hessian Updated using BFGS Update


** GEOMETRY OPTIMIZATION IN DELOCALIZED INTERNAL COORDINATES **
   Searching for a Minimum

   Optimization Cycle:   7

                       Coordinates (Angstroms)
     ATOM                X               Y               Z
      1  C        -3.0297923952    0.3718406644    0.0511693139
      2  H        -3.2326303481    0.7974856013   -0.9418555103
      3  C        -1.6718105180   -0.3462158925   -0.0496233447
      4  H        -1.3940424064   -0.7625567213    0.9227731466
      5  C        -1.6830516112   -1.4604273103   -1.0961100505
      6  H        -1.8412872085   -1.0191614506   -2.0888727703
      7  H        -0.7109144342   -1.9608932387   -1.1113724383
      8  C        -2.7746680842   -2.5087445051   -0.8176809706
      9  H        -2.5565251591   -2.9668090425    0.1571220997
     10  C        -2.7672128306   -3.6168997034   -1.8741799611
     11  H        -1.7987208282   -4.1239220826   -1.9130006918
     12  H        -3.5299466041   -4.3700113028   -1.6565438821
     13  H        -2.9739649214   -3.2105818929   -2.8699478764
     14  C        -4.1382149205   -1.8153422697   -0.7133406652
     15  H        -4.9111182600   -2.5479914698   -0.4572293795
     16  H        -4.4085816836   -1.4062788186   -1.6963409788
     17  C        -4.1225684157   -0.6886513453    0.3214624235
     18  H        -5.0953517403   -0.1875495664    0.3396490500
     19  H        -3.9777324245   -1.1143516190    1.3225249204
     20  C        -3.1405652201    1.5403094435    1.0883292456
     21  H        -4.2148167776    1.6169694029    1.3067363891
     22  C        -2.4271711638    1.2701620513    2.4214137341
     23  H        -2.6529142974    2.0645675681    3.1380940586
     24  H        -2.7515632061    0.3241484676    2.8626194553
     25  H        -1.3433881580    1.2333310931    2.3037842613
     26  C        -2.7916117502    2.9295292203    0.5146378607
     27  H        -3.3194092756    3.0570235353   -0.4429917972
     28  O        -1.3995321644    3.1894595870    0.3453933633
     29  H        -3.1653663508    3.7001551644    1.1957931310
     30  H        -0.9895106611    2.3323552642    0.1450151706
     31  O        -0.6785618375    0.6773738246   -0.3742493721
     32  C         0.6359307596    0.3144851960   -0.6319397044
     33  H         0.7156102845   -0.2722882520   -1.5595348102
     34  O         1.1168048262   -0.4623611184    0.4606613305
     35  C         2.4396661687   -0.9227340835    0.2765361799
     36  H         2.5265835022   -1.5018496071   -0.6583939976
     37  C         1.4689644829    1.6027650094   -0.7409530747
     38  H         1.3593821526    2.1541426267    0.2006381474
     39  O         1.1065509324    2.4158424702   -1.8467441730
     40  H         0.3050609394    2.9082767335   -1.6281796246
     41  C         2.9304260682    1.2094147707   -0.9412847966
     42  H         3.0171311875    0.6748578721   -1.8992615392
     43  O         3.7978252264    2.3324648635   -0.9355294124
     44  H         3.4559817804    2.9721150987   -1.5727554917
     45  C         3.3955826478    0.2820287674    0.1739446326
     46  H         3.3938535749    0.8324411395    1.1224769480
     47  O         4.7076040366   -0.2176852773   -0.1012726040
     48  H         5.2970515094    0.5347759897   -0.2402318671
     49  C         2.7665676189   -1.9007707381    1.4244095608
     50  O         1.9260528984   -2.4227789122    2.0977958143
     51  O         4.0694151526   -2.2146299979    1.5388650283
     52  H         4.6110788843   -1.6428559454    0.9587293843
   Point Group: c1    Number of degrees of freedom:   150


   Energy is  -1228.725655100

 Hessian Updated using BFGS Update

146 Hessian modes will be used to form the next step
  Hessian Eigenvalues:
     0.002653    0.003863    0.004618    0.005018    0.005303    0.005534
     0.006375    0.007488    0.007910    0.008039    0.008932    0.010446
     0.011134    0.011565    0.012096    0.013234    0.014603    0.019221
     0.020249    0.020487    0.030007    0.032715    0.033377    0.035400
     0.038119    0.040116    0.042584    0.044764    0.045043    0.047311
     0.047475    0.047651    0.047956    0.048150    0.049206    0.049438
     0.050642    0.050936    0.051700    0.051978    0.054594    0.055390
     0.056140    0.056744    0.056872    0.056993    0.057482    0.058128
     0.058743    0.060330    0.061110    0.063416    0.065750    0.067570
     0.070127    0.073645    0.078017    0.081017    0.082055    0.083187
     0.083576    0.088649    0.091599    0.109067    0.112934    0.118327
     0.122979    0.134931    0.140501    0.147449    0.147904    0.153628
     0.158568    0.159895    0.159947    0.160010    0.160442    0.161603
     0.164275    0.164619    0.171597    0.173030    0.177944    0.180561
     0.188253    0.196037    0.201099    0.205936    0.210843    0.244820
     0.247838    0.257530    0.261390    0.265011    0.269400    0.273324
     0.277739    0.283811    0.286329    0.287124    0.288662    0.288768
     0.290102    0.293154    0.293981    0.296509    0.336527    0.336968
     0.337871    0.338669    0.338817    0.339266    0.339526    0.339649
     0.339878    0.339955    0.340186    0.340429    0.340651    0.340664
     0.341247    0.341666    0.341928    0.342131    0.342195    0.342332
     0.342505    0.343318    0.343370    0.358336    0.389551    0.392749
     0.400658    0.401624    0.403550    0.407129    0.419588    0.447107
     0.489528    0.499596    0.506852    0.511566    0.516758    0.519491
     0.536223    0.911565

 Minimum Search - Taking Simple RFO Step
 Searching for Lamda that Minimizes Along All modes
 Value Taken    Lamda =  -0.00075020
 Step Taken.  Stepsize is  0.195187

                             Maximum     Tolerance    Cnvgd?
         Gradient           0.005087      0.000300      NO
         Displacement       0.070228      0.001200      NO
         Energy change     -0.000130      0.000001      NO


 New Cartesian Coordinates Obtained by Inverse Iteration

 Displacement from previous Coordinates is:  0.725921
 ----------------------------------------------------------------
             Standard Nuclear Orientation (Angstroms)
    I     Atom           X                Y                Z
 ----------------------------------------------------------------
    1      C      -3.0370652263     0.3796927038     0.0620155197
    2      H      -3.2343672925     0.8050128231    -0.9319212288
    3      C      -1.6693775857    -0.3220650580    -0.0238120911
    4      H      -1.3990306611    -0.7454956404     0.9475597123
    5      C      -1.6573367878    -1.4275290339    -1.0777969990
    6      H      -1.8134369126    -0.9800933716    -2.0682513225
    7      H      -0.6756632724    -1.9101330163    -1.0872583481
    8      C      -2.7364150978    -2.4933289475    -0.8187315370
    9      H      -2.5190891708    -2.9559998189     0.1538354299
   10      C      -2.7041166071    -3.5937258186    -1.8844386914
   11      H      -1.7289180843    -4.0880378420    -1.9197878986
   12      H      -3.4583758994    -4.3587049125    -1.6796433518
   13      H      -2.9081723576    -3.1817069826    -2.8784379496
   14      C      -4.1106663243    -1.8195918235    -0.7195658681
   15      H      -4.8754604766    -2.5641055067    -0.4730933964
   16      H      -4.3791318247    -1.4098732456    -1.7027892644
   17      C      -4.1183217641    -0.6952263439     0.3198303871
   18      H      -5.0969428220    -0.2056618752     0.3311429775
   19      H      -3.9768219816    -1.1229127202     1.3203990617
   20      C      -3.1750307841     1.5455358134     1.0969613199
   21      H      -4.2520586091     1.6083482609     1.3016434009
   22      C      -2.4734488997     1.2830016281     2.4391523812
   23      H      -2.7204716789     2.0715528940     3.1550590144
   24      H      -2.7882036830     0.3312615712     2.8746974228
   25      H      -1.3875312299     1.2627466568     2.3381267737
   26      C      -2.8402757727     2.9398685487     0.5292131788
   27      H      -3.3918704708     3.0789273837    -0.4133498195
   28      O      -1.4532281419     3.1961805798     0.3220865850
   29      H      -3.1942295062     3.7020291027     1.2302429787
   30      H      -1.0685826535     2.3371401188     0.0901687202
   31      O      -0.6756167199     0.7022378470    -0.3370919082
   32      C       0.6351340168     0.3263975052    -0.6029436117
   33      H       0.6940547587    -0.2703479601    -1.5262556051
   34      O       1.1226038830    -0.4466130409     0.4881862037
   35      C       2.4331811864    -0.9331115266     0.2836849041
   36      H       2.4893801596    -1.5273369815    -0.6441637665
   37      C       1.4829197677     1.6001844580    -0.7386998229
   38      H       1.4052834936     2.1611713264     0.2002844632
   39      O       1.1107611663     2.4097895863    -1.8442920610
   40      H       0.3154354311     2.9070467956    -1.6168563638
   41      C       2.9316106898     1.1845713361    -0.9657115220
   42      H       2.9916287577     0.6448512742    -1.9226124032
   43      O       3.8200629398     2.2937479458    -0.9793374705
   44      H       3.4746770283     2.9429422960    -1.6032215784
   45      C       3.4061093227     0.2549856210     0.1427202075
   46      H       3.4386582820     0.8119976277     1.0864874639
   47      O       4.7033631482    -0.2698461707    -0.1621309918
   48      H       5.3007728054     0.4679044073    -0.3328106840
   49      C       2.7540832191    -1.9053983128     1.4385418512
   50      O       1.9143274613    -2.3533349037     2.1617560327
   51      O       4.0467159335    -2.2587963473     1.5431821372
   52      H       4.5990738255    -1.7361696484     0.9291812938
 ----------------------------------------------------------------
 Molecular Point Group                 C1    NOp =  1
 Largest Abelian Subgroup              C1    NOp =  1
 Nuclear Repulsion Energy =  2413.9253895973 hartrees
 There are       94 alpha and       94 beta electrons
 Applying Cartesian multipole field
    Component          Value
    ---------          -----
     (2,0,0)        1.00000E-12
     (0,2,0)        2.00000E-11
     (0,0,2)       -3.00000E-11
 Nucleus-field energy     =     0.0000000251 hartrees
 Requested basis set is 6-311++G(d,p)
 There are 284 shells and 724 basis functions
 A cutoff of  1.0D-11 yielded  29690 shell pairs
 There are    187993 function pairs (    198862 Cartesian)
 Smallest overlap matrix eigenvalue = 1.05E-06

 Q-Chem warning in module stvman/mkSTV.C, line 306:

 Overlap eigenvalue is smaller than square root of threshold
 Use THRESH >= 12 to get rid of this warning

 Guess MOs from SCF MO coefficient file

 -----------------------------------------------------------------------
  General SCF calculation program by
  Eric Jon Sundstrom, Paul Horn, Yuezhi Mao, Dmitri Zuev, Alec White,
  David Stuck, Shaama M.S., Shane Yost, Joonho Lee, David Small,
  Daniel Levine, Susi Lehtola, Hugh Burton, Evgeny Epifanovsky
 -----------------------------------------------------------------------
 Exchange:     0.2000 Hartree-Fock + 0.0800 Slater + 0.7200 B88
 Correlation:  0.1900 VWN1RPA + 0.8100 LYP
 Using SG-1 standard quadrature grid
 using 6 threads for integral computing
 -------------------------------------------------------
 OpenMP Integral computing Module                
 Release: version 2.0, May 2017, Q-Chem Inc. Pleasanton 
 -------------------------------------------------------
 -------------------------------------------------------
 OpenMP BLAS3 based DFT computing Module                
 Release: version 1.0, May 2013, Q-Chem Inc. Pittsburgh 
 -------------------------------------------------------
 A restricted SCF calculation will be
 performed using DIIS
 SCF converges when DIIS error is below 1.0e-08
 ---------------------------------------
  Cycle       Energy         DIIS error
 ---------------------------------------
    1   -1228.7134524817      3.79e-04  
    2   -1228.7255477282      5.98e-05  
    3   -1228.7254972448      7.69e-05  
    4   -1228.7257671039      1.49e-05  
    5   -1228.7257754680      6.17e-06  
    6   -1228.7257771234      2.64e-06  
    7   -1228.7257774230      8.09e-07  
    8   -1228.7257774543      1.83e-07  
    9   -1228.7257774558      7.57e-08  
   10   -1228.7257774562      2.40e-08  
   11   -1228.7257774561      5.09e-09  Convergence criterion met
 ---------------------------------------
 SCF time:   CPU 2220.76s  wall 391.00s 
 SCF   energy in the final basis set =    -1228.7257774561
 Total energy in the final basis set =    -1228.7257774561

 --------------------------------------------------------------

                    Orbital Energies (a.u.)
 --------------------------------------------------------------

 Alpha MOs
 -- Occupied --
-19.1738 -19.1698 -19.1655 -19.1643 -19.1558 -19.1554 -19.1176 -19.1068
-10.3148 -10.3029 -10.2719 -10.2667 -10.2572 -10.2539 -10.2400 -10.2119
-10.1882 -10.1856 -10.1832 -10.1798 -10.1776 -10.1740 -10.1674 -10.1593
 -1.1208  -1.1079  -1.0818  -1.0652  -1.0539  -1.0448  -1.0317  -1.0121
 -0.8587  -0.8219  -0.8098  -0.7993  -0.7558  -0.7544  -0.6997  -0.6907
 -0.6832  -0.6740  -0.6374  -0.6260  -0.6222  -0.6147  -0.5830  -0.5802
 -0.5725  -0.5652  -0.5556  -0.5346  -0.5325  -0.5203  -0.5020  -0.4910
 -0.4876  -0.4831  -0.4755  -0.4674  -0.4605  -0.4585  -0.4562  -0.4478
 -0.4378  -0.4312  -0.4302  -0.4173  -0.4094  -0.4090  -0.4041  -0.3988
 -0.3940  -0.3881  -0.3813  -0.3771  -0.3747  -0.3707  -0.3666  -0.3597
 -0.3486  -0.3396  -0.3346  -0.3312  -0.3292  -0.3275  -0.3253  -0.3173
 -0.3143  -0.3066  -0.3055  -0.2886  -0.2866  -0.2690
 -- Virtual --
 -0.0215  -0.0195  -0.0123  -0.0069  -0.0047   0.0009   0.0029   0.0064
  0.0169   0.0191   0.0232   0.0275   0.0307   0.0327   0.0379   0.0417
  0.0452   0.0479   0.0501   0.0541   0.0584   0.0608   0.0646   0.0675
  0.0707   0.0742   0.0757   0.0788   0.0800   0.0822   0.0883   0.0903
  0.0911   0.0968   0.0995   0.1015   0.1021   0.1064   0.1082   0.1091
  0.1119   0.1135   0.1160   0.1177   0.1210   0.1227   0.1234   0.1254
  0.1271   0.1277   0.1336   0.1362   0.1371   0.1382   0.1421   0.1427
  0.1455   0.1468   0.1489   0.1525   0.1531   0.1536   0.1548   0.1572
  0.1601   0.1612   0.1627   0.1648   0.1659   0.1683   0.1730   0.1741
  0.1783   0.1798   0.1806   0.1818   0.1843   0.1878   0.1909   0.1932
  0.1941   0.1968   0.1991   0.2015   0.2032   0.2077   0.2096   0.2127
  0.2143   0.2161   0.2197   0.2246   0.2256   0.2276   0.2293   0.2352
  0.2377   0.2406   0.2420   0.2439   0.2449   0.2460   0.2487   0.2529
  0.2579   0.2602   0.2647   0.2671   0.2696   0.2716   0.2722   0.2744
  0.2768   0.2823   0.2846   0.2855   0.2883   0.2907   0.2942   0.2953
  0.2982   0.3009   0.3024   0.3063   0.3101   0.3106   0.3156   0.3168
  0.3178   0.3209   0.3265   0.3272   0.3305   0.3319   0.3335   0.3355
  0.3385   0.3400   0.3431   0.3447   0.3473   0.3485   0.3539   0.3572
  0.3607   0.3671   0.3687   0.3714   0.3731   0.3760   0.3763   0.3873
  0.3910   0.3923   0.3941   0.3998   0.4020   0.4051   0.4060   0.4108
  0.4170   0.4192   0.4231   0.4306   0.4324   0.4373   0.4428   0.4481
  0.4543   0.4589   0.4612   0.4682   0.4723   0.4774   0.4831   0.4923
  0.5001   0.5067   0.5073   0.5163   0.5183   0.5289   0.5381   0.5415
  0.5508   0.5576   0.5614   0.5644   0.5719   0.5756   0.5820   0.5874
  0.5896   0.5980   0.6015   0.6063   0.6126   0.6185   0.6235   0.6256
  0.6336   0.6365   0.6447   0.6463   0.6525   0.6573   0.6667   0.6692
  0.6722   0.6808   0.6839   0.6888   0.6932   0.7050   0.7062   0.7116
  0.7141   0.7200   0.7263   0.7334   0.7386   0.7443   0.7482   0.7504
  0.7577   0.7614   0.7660   0.7693   0.7709   0.7757   0.7784   0.7809
  0.7872   0.7898   0.7916   0.7931   0.7976   0.8014   0.8065   0.8098
  0.8129   0.8257   0.8319   0.8369   0.8410   0.8529   0.8622   0.8657
  0.8702   0.8883   0.9103   0.9294   0.9345   0.9422   0.9615   0.9688
  0.9742   0.9797   1.0055   1.0115   1.0274   1.0378   1.0432   1.0496
  1.0681   1.0739   1.0744   1.0862   1.0906   1.0968   1.1083   1.1158
  1.1203   1.1262   1.1379   1.1482   1.1599   1.1640   1.1672   1.1713
  1.1757   1.1840   1.1863   1.2012   1.2094   1.2108   1.2220   1.2268
  1.2304   1.2386   1.2437   1.2520   1.2548   1.2624   1.2758   1.2848
  1.2891   1.2919   1.2991   1.3141   1.3250   1.3346   1.3448   1.3490
  1.3629   1.3870   1.3886   1.4003   1.4105   1.4227   1.4323   1.4425
  1.4529   1.4572   1.4636   1.4679   1.4747   1.4889   1.4959   1.5010
  1.5057   1.5194   1.5217   1.5253   1.5362   1.5418   1.5524   1.5538
  1.5611   1.5656   1.5684   1.5749   1.5822   1.5868   1.5936   1.6012
  1.6034   1.6083   1.6159   1.6176   1.6188   1.6219   1.6274   1.6310
  1.6365   1.6390   1.6475   1.6486   1.6544   1.6566   1.6644   1.6702
  1.6753   1.6823   1.6876   1.6926   1.6976   1.6999   1.7164   1.7254
  1.7289   1.7343   1.7367   1.7452   1.7556   1.7637   1.7662   1.7774
  1.7819   1.7908   1.7962   1.8020   1.8052   1.8107   1.8158   1.8261
  1.8286   1.8439   1.8449   1.8556   1.8665   1.8738   1.8842   1.8863
  1.8934   1.8995   1.9142   1.9189   1.9338   1.9388   1.9478   1.9573
  1.9725   1.9938   2.0007   2.0193   2.0237   2.0402   2.0436   2.0445
  2.0562   2.0672   2.0722   2.0877   2.0939   2.1063   2.1118   2.1167
  2.1325   2.1359   2.1452   2.1541   2.1602   2.1710   2.1843   2.1932
  2.1959   2.2055   2.2213   2.2338   2.2382   2.2468   2.2601   2.2638
  2.2750   2.2803   2.2909   2.3061   2.3220   2.3260   2.3542   2.3598
  2.3659   2.3718   2.3876   2.3931   2.4126   2.4244   2.4332   2.4555
  2.4765   2.4859   2.4945   2.5041   2.5164   2.5255   2.5271   2.5371
  2.5527   2.5563   2.5631   2.5650   2.5774   2.5837   2.5988   2.6082
  2.6136   2.6269   2.6353   2.6448   2.6484   2.6530   2.6567   2.6757
  2.6809   2.6962   2.7099   2.7106   2.7304   2.7356   2.7402   2.7571
  2.7679   2.7804   2.7859   2.7915   2.8005   2.8164   2.8315   2.8329
  2.8575   2.8658   2.8732   2.8826   2.8856   2.8913   2.8963   2.9165
  2.9209   2.9339   2.9449   2.9484   2.9651   2.9681   2.9738   2.9843
  2.9914   3.0029   3.0094   3.0185   3.0238   3.0301   3.0455   3.0517
  3.0601   3.0712   3.0815   3.0854   3.1005   3.1083   3.1159   3.1182
  3.1278   3.1359   3.1443   3.1559   3.1653   3.1655   3.1853   3.1917
  3.1971   3.2089   3.2212   3.2326   3.2432   3.2721   3.2815   3.2998
  3.3052   3.3148   3.3193   3.3404   3.3581   3.3796   3.4004   3.4125
  3.4311   3.4533   3.4560   3.4715   3.5160   3.5272   3.5529   3.5863
  3.6831   3.7741   3.7920   3.8011   3.8213   3.8286   3.8453   3.8496
  3.8507   3.8714   3.8723   3.8896   3.8962   3.8968   3.9035   3.9347
  3.9621   3.9676   3.9774   4.0161   4.0353   4.0415   4.0745   4.0889
  4.1241   4.1422   4.1667   4.1803   4.1932   4.2249   4.2684   4.2775
  4.3087   4.3138   4.3281   4.3423   4.3685   4.4020   4.9989   5.0697
  5.0811   5.1076   5.1133   5.1194   5.1698   5.1979   5.2155   5.3743
  5.3987   5.4152   5.4365   5.4529   5.4888   5.4986   5.5822   5.6127
  5.6476   5.6948   5.7209   5.7774   5.8370   5.9225  23.7450  23.7708
 23.7963  23.8096  23.8167  23.8329  23.8486  23.8619  23.8850  23.8902
 23.8970  23.9381  23.9546  23.9620  23.9845  24.0204  49.8666  49.9047
 49.9364  49.9493  49.9735  49.9832  50.0269  50.0405
 --------------------------------------------------------------

          Ground-State Mulliken Net Atomic Charges

     Atom                 Charge (a.u.)
  ----------------------------------------
      1 C                     0.792431
      2 H                     0.227880
      3 C                    -1.673829
      4 H                     0.307278
      5 C                    -0.084994
      6 H                     0.174618
      7 H                     0.122807
      8 C                     0.676449
      9 H                     0.193249
     10 C                    -0.702701
     11 H                     0.134707
     12 H                     0.154812
     13 H                     0.148557
     14 C                    -0.713765
     15 H                     0.175074
     16 H                     0.150161
     17 C                    -0.505692
     18 H                     0.154930
     19 H                     0.166709
     20 C                     0.269020
     21 H                     0.178672
     22 C                    -0.533498
     23 H                     0.169946
     24 H                     0.123002
     25 H                     0.207158
     26 C                    -0.673923
     27 H                     0.131346
     28 O                    -0.322818
     29 H                     0.176708
     30 H                     0.438480
     31 O                     0.044932
     32 C                     0.027626
     33 H                     0.267425
     34 O                     0.101136
     35 C                    -0.122652
     36 H                     0.282934
     37 C                    -1.045362
     38 H                     0.277273
     39 O                    -0.163813
     40 H                     0.296717
     41 C                    -0.481726
     42 H                     0.258089
     43 O                    -0.199445
     44 H                     0.271345
     45 C                    -0.102597
     46 H                     0.291803
     47 O                    -0.213814
     48 H                     0.278864
     49 C                    -0.048463
     50 O                    -0.246847
     51 O                    -0.114630
     52 H                     0.278429
  ----------------------------------------
  Sum of atomic charges =     0.000000

 -----------------------------------------------------------------
                    Cartesian Multipole Moments
 -----------------------------------------------------------------
    Charge (ESU x 10^10)
                 0.0000
    Dipole Moment (Debye)
         X      -1.2609      Y       0.7193      Z      -3.6826
       Tot       3.9584
    Quadrupole Moments (Debye-Ang)
        XX    -132.2919     XY      10.1747     YY    -161.5012
        XZ      -8.5239     YZ       9.1384     ZZ    -155.9596
    Octopole Moments (Debye-Ang^2)
       XXX      72.1042    XXY      33.4507    XYY      -3.5058
       YYY       6.7355    XXZ     -14.9666    XYZ      19.1600
       YYZ     -35.2853    XZZ       1.2256    YZZ      29.8409
       ZZZ     -16.8612
    Hexadecapole Moments (Debye-Ang^3)
      XXXX   -6860.0537   XXXY     -22.1296   XXYY   -1800.6087
      XYYY      17.9884   YYYY   -3449.1257   XXXZ    -139.3636
      XXYZ      44.6825   XYYZ    -123.2095   YYYZ     -18.6961
      XXZZ   -1478.7518   XYZZ      23.6004   YYZZ    -837.5516
      XZZZ    -107.5443   YZZZ      23.9972   ZZZZ   -1475.0869
 -----------------------------------------------------------------
 Calculating analytic gradient of the SCF energy
 Gradient of SCF Energy
            1           2           3           4           5           6
    1  -0.0003723  -0.0000776   0.0001805   0.0000338   0.0002408   0.0000176
    2  -0.0000407   0.0000684   0.0001739  -0.0003845   0.0007530  -0.0000028
    3   0.0003187   0.0001648   0.0004171  -0.0001501   0.0002594   0.0000402
            7           8           9          10          11          12
    1   0.0003905  -0.0001689  -0.0000259   0.0001023  -0.0000250   0.0000565
    2   0.0002497   0.0001349   0.0000954  -0.0004122  -0.0001549   0.0000203
    3   0.0000434  -0.0000449  -0.0000333  -0.0001618  -0.0001072  -0.0000123
           13          14          15          16          17          18
    1   0.0000071  -0.0000515  -0.0000381   0.0000770   0.0000765   0.0001147
    2  -0.0000605  -0.0000831  -0.0001227  -0.0000921   0.0003273   0.0001234
    3   0.0000667   0.0001839  -0.0000790   0.0000332   0.0001584   0.0000804
           19          20          21          22          23          24
    1  -0.0000057  -0.0006227   0.0001210   0.0001626   0.0001566   0.0000202
    2   0.0000065  -0.0001204  -0.0000733   0.0001506  -0.0000528   0.0001325
    3  -0.0000153  -0.0005954  -0.0001975   0.0000601  -0.0000617  -0.0000066
           25          26          27          28          29          30
    1  -0.0001825   0.0005714   0.0000697   0.0009917   0.0001451  -0.0018715
    2   0.0000283  -0.0003159  -0.0001147  -0.0002809   0.0000841   0.0007235
    3   0.0003904   0.0002497  -0.0001043  -0.0000517  -0.0000092  -0.0001598
           31          32          33          34          35          36
    1   0.0003040   0.0006223  -0.0004947  -0.0001153  -0.0001390  -0.0000134
    2  -0.0004638   0.0000692  -0.0002872  -0.0003261   0.0001238  -0.0000432
    3  -0.0004008   0.0007857   0.0000568   0.0000495   0.0000417   0.0001555
           37          38          39          40          41          42
    1   0.0000416   0.0004009  -0.0000958   0.0004538  -0.0004344  -0.0001049
    2  -0.0002420  -0.0001608   0.0002288  -0.0003739   0.0002348  -0.0002715
    3  -0.0003995   0.0000846  -0.0000503  -0.0001082  -0.0001248   0.0000549
           43          44          45          46          47          48
    1  -0.0000188   0.0002841  -0.0009068  -0.0000844   0.0010986  -0.0004294
    2   0.0006138  -0.0003304   0.0006825  -0.0000496   0.0013323  -0.0007760
    3  -0.0003945   0.0006443  -0.0005080  -0.0001073  -0.0005450   0.0000010
           49          50          51          52
    1  -0.0007646   0.0016424  -0.0013996   0.0000594
    2  -0.0011226   0.0010102  -0.0001709  -0.0004378
    3   0.0007055  -0.0013222   0.0009856  -0.0002808
 Max gradient component =       1.871E-03
 RMS gradient           =       4.380E-04
 Gradient time:  CPU 563.35 s  wall 95.09 s
 Geometry Optimization Parameters
   NAtoms,    NIC,     NZ,  NCons,   NDum,   NFix, NCnnct, MaxDiis
       52     415       0       0       0       0       0       0

 Cartesian Hessian Update
 Hessian Updated using BFGS Update


** GEOMETRY OPTIMIZATION IN DELOCALIZED INTERNAL COORDINATES **
   Searching for a Minimum

   Optimization Cycle:   8

                       Coordinates (Angstroms)
     ATOM                X               Y               Z
      1  C        -3.0370652263    0.3796927038    0.0620155197
      2  H        -3.2343672925    0.8050128231   -0.9319212288
      3  C        -1.6693775857   -0.3220650580   -0.0238120911
      4  H        -1.3990306611   -0.7454956404    0.9475597123
      5  C        -1.6573367878   -1.4275290339   -1.0777969990
      6  H        -1.8134369126   -0.9800933716   -2.0682513225
      7  H        -0.6756632724   -1.9101330163   -1.0872583481
      8  C        -2.7364150978   -2.4933289475   -0.8187315370
      9  H        -2.5190891708   -2.9559998189    0.1538354299
     10  C        -2.7041166071   -3.5937258186   -1.8844386914
     11  H        -1.7289180843   -4.0880378420   -1.9197878986
     12  H        -3.4583758994   -4.3587049125   -1.6796433518
     13  H        -2.9081723576   -3.1817069826   -2.8784379496
     14  C        -4.1106663243   -1.8195918235   -0.7195658681
     15  H        -4.8754604766   -2.5641055067   -0.4730933964
     16  H        -4.3791318247   -1.4098732456   -1.7027892644
     17  C        -4.1183217641   -0.6952263439    0.3198303871
     18  H        -5.0969428220   -0.2056618752    0.3311429775
     19  H        -3.9768219816   -1.1229127202    1.3203990617
     20  C        -3.1750307841    1.5455358134    1.0969613199
     21  H        -4.2520586091    1.6083482609    1.3016434009
     22  C        -2.4734488997    1.2830016281    2.4391523812
     23  H        -2.7204716789    2.0715528940    3.1550590144
     24  H        -2.7882036830    0.3312615712    2.8746974228
     25  H        -1.3875312299    1.2627466568    2.3381267737
     26  C        -2.8402757727    2.9398685487    0.5292131788
     27  H        -3.3918704708    3.0789273837   -0.4133498195
     28  O        -1.4532281419    3.1961805798    0.3220865850
     29  H        -3.1942295062    3.7020291027    1.2302429787
     30  H        -1.0685826535    2.3371401188    0.0901687202
     31  O        -0.6756167199    0.7022378470   -0.3370919082
     32  C         0.6351340168    0.3263975052   -0.6029436117
     33  H         0.6940547587   -0.2703479601   -1.5262556051
     34  O         1.1226038830   -0.4466130409    0.4881862037
     35  C         2.4331811864   -0.9331115266    0.2836849041
     36  H         2.4893801596   -1.5273369815   -0.6441637665
     37  C         1.4829197677    1.6001844580   -0.7386998229
     38  H         1.4052834936    2.1611713264    0.2002844632
     39  O         1.1107611663    2.4097895863   -1.8442920610
     40  H         0.3154354311    2.9070467956   -1.6168563638
     41  C         2.9316106898    1.1845713361   -0.9657115220
     42  H         2.9916287577    0.6448512742   -1.9226124032
     43  O         3.8200629398    2.2937479458   -0.9793374705
     44  H         3.4746770283    2.9429422960   -1.6032215784
     45  C         3.4061093227    0.2549856210    0.1427202075
     46  H         3.4386582820    0.8119976277    1.0864874639
     47  O         4.7033631482   -0.2698461707   -0.1621309918
     48  H         5.3007728054    0.4679044073   -0.3328106840
     49  C         2.7540832191   -1.9053983128    1.4385418512
     50  O         1.9143274613   -2.3533349037    2.1617560327
     51  O         4.0467159335   -2.2587963473    1.5431821372
     52  H         4.5990738255   -1.7361696484    0.9291812938
   Point Group: c1    Number of degrees of freedom:   150


   Energy is  -1228.725777456

 Hessian Updated using BFGS Update

147 Hessian modes will be used to form the next step
  Hessian Eigenvalues:
     0.002653    0.003989    0.005000    0.005181    0.005534    0.005556
     0.006385    0.007663    0.007976    0.008043    0.009142    0.010447
     0.011137    0.011715    0.011811    0.013513    0.014672    0.019207
     0.020330    0.020935    0.030359    0.032698    0.033378    0.035517
     0.038119    0.040133    0.042117    0.042668    0.044768    0.047168
     0.047533    0.047631    0.047830    0.048256    0.049199    0.049408
     0.049734    0.050837    0.051346    0.052148    0.054579    0.055370
     0.056138    0.056594    0.056852    0.056999    0.057490    0.058245
     0.058699    0.060521    0.061088    0.062950    0.066351    0.067581
     0.070135    0.073687    0.078091    0.080929    0.082044    0.083181
     0.083793    0.088632    0.092293    0.109533    0.113595    0.118398
     0.123974    0.135056    0.140204    0.147454    0.149451    0.156037
     0.159237    0.159937    0.159965    0.160004    0.160189    0.160922
     0.161127    0.164413    0.165412    0.171549    0.176168    0.178449
     0.183438    0.188533    0.196152    0.200600    0.206541    0.212259
     0.244804    0.248594    0.260399    0.264759    0.268235    0.272744
     0.275783    0.279411    0.283912    0.286804    0.288060    0.288751
     0.289757    0.293110    0.293608    0.296267    0.322196    0.336582
     0.337180    0.337915    0.338672    0.338816    0.339259    0.339506
     0.339739    0.339878    0.339979    0.340259    0.340426    0.340662
     0.340703    0.341646    0.341910    0.342005    0.342189    0.342197
     0.342326    0.342847    0.343331    0.343543    0.358104    0.389422
     0.393173    0.400749    0.401000    0.403752    0.404867    0.424330
     0.457298    0.490766    0.501467    0.504829    0.512056    0.516482
     0.522966    0.536453    0.913289

 Minimum Search - Taking Simple RFO Step
 Searching for Lamda that Minimizes Along All modes
 Value Taken    Lamda =  -0.00032373
 Step Taken.  Stepsize is  0.116106

                             Maximum     Tolerance    Cnvgd?
         Gradient           0.004924      0.000300      NO
         Displacement       0.042645      0.001200      NO
         Energy change     -0.000122      0.000001      NO


 New Cartesian Coordinates Obtained by Inverse Iteration

 Displacement from previous Coordinates is:  0.679589
 ----------------------------------------------------------------
             Standard Nuclear Orientation (Angstroms)
    I     Atom           X                Y                Z
 ----------------------------------------------------------------
    1      C      -3.0340508043     0.3742881329     0.0565730765
    2      H      -3.2319945053     0.8105037659    -0.9326297485
    3      C      -1.6754944440    -0.3420119338    -0.0425098708
    4      H      -1.4028947599    -0.7691494219     0.9266000139
    5      C      -1.6830009520    -1.4444879387    -1.1008683018
    6      H      -1.8391879368    -0.9917304225    -2.0888913893
    7      H      -0.7087250753    -1.9412748188    -1.1178803992
    8      C      -2.7751435407    -2.4962125684    -0.8395631936
    9      H      -2.5589561830    -2.9663153978     0.1298265278
   10      C      -2.7639764828    -3.5909519178    -1.9098905292
   11      H      -1.7953073554    -4.0972591118    -1.9519532391
   12      H      -3.5273787215    -4.3466940588    -1.7040961907
   13      H      -2.9678356370    -3.1715570501    -2.9009417909
   14      C      -4.1400009530    -1.8052123156    -0.7317060406
   15      H      -4.9134984907    -2.5404624888    -0.4849347833
   16      H      -4.4080978907    -1.3862280817    -1.7112198863
   17      C      -4.1279434483    -0.6880777626     0.3138139854
   18      H      -5.1008339224    -0.1871958393     0.3331372108
   19      H      -3.9865002571    -1.1236964321     1.3110319962
   20      C      -3.1474374905     1.5308795956     1.1043807992
   21      H      -4.2209400089     1.6010835258     1.3256293691
   22      C      -2.4294509108     1.2483294233     2.4330269513
   23      H      -2.6607097811     2.0306512343     3.1611809660
   24      H      -2.7443838250     0.2935695545     2.8620975474
   25      H      -1.3452687948     1.2216613797     2.3138330902
   26      C      -2.8086564486     2.9269072588     0.5440526991
   27      H      -3.3528564718     3.0711916625    -0.4018163115
   28      O      -1.4192175843     3.1816690025     0.3504660101
   29      H      -3.1670784524     3.6867279969     1.2453534353
   30      H      -1.0253323244     2.3225032245     0.1303178283
   31      O      -0.6772456060     0.6791957562    -0.3546524742
   32      C       0.6376978590     0.3072885198    -0.6077716774
   33      H       0.7107528889    -0.3005193511    -1.5228807989
   34      O       1.1301666439    -0.4439470197     0.4981781745
   35      C       2.4496367956    -0.9165063417     0.3126475750
   36      H       2.5210279384    -1.5241216104    -0.6055744678
   37      C       1.4737131111     1.5880647212    -0.7555613754
   38      H       1.3823454892     2.1619215288     0.1744500741
   39      O       1.0973253464     2.3783983098    -1.8732779487
   40      H       0.2994682096     2.8760551062    -1.6526131288
   41      C       2.9292169362     1.1846262647    -0.9681979275
   42      H       2.9996780430     0.6281608170    -1.9146748850
   43      O       3.8041043221     2.3031887204    -1.0025804399
   44      H       3.4571381954     2.9301790149    -1.6491982253
   45      C       3.4086518907     0.2810341060     0.1600717582
   46      H       3.4280292877     0.8542777760     1.0946249323
   47      O       4.7137539452    -0.2325420119    -0.1268539729
   48      H       5.3043869358     0.5116051159    -0.2993493433
   49      C       2.7819690217    -1.8655266831     1.4842079438
   50      O       1.9447618773    -2.3326082078     2.2008461557
   51      O       4.0855517021    -2.1727571107     1.6116844145
   52      H       4.6306015973    -1.6329363553     1.0052096707
 ----------------------------------------------------------------
 Molecular Point Group                 C1    NOp =  1
 Largest Abelian Subgroup              C1    NOp =  1
 Nuclear Repulsion Energy =  2412.9851442579 hartrees
 There are       94 alpha and       94 beta electrons
 Applying Cartesian multipole field
    Component          Value
    ---------          -----
     (2,0,0)        1.00000E-12
     (0,2,0)        2.00000E-11
     (0,0,2)       -3.00000E-11
 Nucleus-field energy     =     0.0000000236 hartrees
 Requested basis set is 6-311++G(d,p)
 There are 284 shells and 724 basis functions
 A cutoff of  1.0D-11 yielded  29673 shell pairs
 There are    187930 function pairs (    198803 Cartesian)
 Smallest overlap matrix eigenvalue = 1.07E-06

 Q-Chem warning in module stvman/mkSTV.C, line 306:

 Overlap eigenvalue is smaller than square root of threshold
 Use THRESH >= 12 to get rid of this warning

 Guess MOs from SCF MO coefficient file

 -----------------------------------------------------------------------
  General SCF calculation program by
  Eric Jon Sundstrom, Paul Horn, Yuezhi Mao, Dmitri Zuev, Alec White,
  David Stuck, Shaama M.S., Shane Yost, Joonho Lee, David Small,
  Daniel Levine, Susi Lehtola, Hugh Burton, Evgeny Epifanovsky
 -----------------------------------------------------------------------
 Exchange:     0.2000 Hartree-Fock + 0.0800 Slater + 0.7200 B88
 Correlation:  0.1900 VWN1RPA + 0.8100 LYP
 Using SG-1 standard quadrature grid
 using 6 threads for integral computing
 -------------------------------------------------------
 OpenMP Integral computing Module                
 Release: version 2.0, May 2017, Q-Chem Inc. Pleasanton 
 -------------------------------------------------------
 -------------------------------------------------------
 OpenMP BLAS3 based DFT computing Module                
 Release: version 1.0, May 2013, Q-Chem Inc. Pittsburgh 
 -------------------------------------------------------
 A restricted SCF calculation will be
 performed using DIIS
 SCF converges when DIIS error is below 1.0e-08
 ---------------------------------------
  Cycle       Energy         DIIS error
 ---------------------------------------
    1   -1228.7205657754      2.59e-04  
    2   -1228.7257648812      5.06e-05  
    3   -1228.7256369831      7.75e-05  
    4   -1228.7259074069      9.03e-06  
    5   -1228.7259103496      5.12e-06  
    6   -1228.7259114549      2.04e-06  
    7   -1228.7259116468      5.56e-07  
    8   -1228.7259116617      1.70e-07  
    9   -1228.7259116633      5.17e-08  
   10   -1228.7259116636      1.86e-08  
   11   -1228.7259116635      3.29e-09  Convergence criterion met
 ---------------------------------------
 SCF time:   CPU 2217.82s  wall 390.00s 
 SCF   energy in the final basis set =    -1228.7259116635
 Total energy in the final basis set =    -1228.7259116635

 --------------------------------------------------------------

                    Orbital Energies (a.u.)
 --------------------------------------------------------------

 Alpha MOs
 -- Occupied --
-19.1751 -19.1686 -19.1654 -19.1644 -19.1559 -19.1553 -19.1173 -19.1073
-10.3148 -10.3030 -10.2719 -10.2670 -10.2574 -10.2539 -10.2401 -10.2120
-10.1880 -10.1857 -10.1830 -10.1801 -10.1775 -10.1740 -10.1675 -10.1595
 -1.1197  -1.1068  -1.0825  -1.0654  -1.0535  -1.0447  -1.0306  -1.0120
 -0.8589  -0.8218  -0.8101  -0.7992  -0.7559  -0.7544  -0.6995  -0.6906
 -0.6835  -0.6739  -0.6373  -0.6256  -0.6223  -0.6145  -0.5829  -0.5800
 -0.5723  -0.5652  -0.5561  -0.5348  -0.5324  -0.5202  -0.5019  -0.4909
 -0.4876  -0.4835  -0.4756  -0.4673  -0.4606  -0.4581  -0.4563  -0.4480
 -0.4376  -0.4313  -0.4304  -0.4176  -0.4095  -0.4086  -0.4038  -0.3988
 -0.3940  -0.3877  -0.3814  -0.3772  -0.3751  -0.3707  -0.3661  -0.3596
 -0.3485  -0.3397  -0.3348  -0.3307  -0.3294  -0.3276  -0.3257  -0.3173
 -0.3142  -0.3061  -0.3055  -0.2884  -0.2863  -0.2695
 -- Virtual --
 -0.0216  -0.0196  -0.0124  -0.0070  -0.0050   0.0009   0.0026   0.0064
  0.0168   0.0191   0.0234   0.0274   0.0307   0.0328   0.0379   0.0417
  0.0452   0.0478   0.0502   0.0537   0.0583   0.0609   0.0648   0.0675
  0.0703   0.0743   0.0754   0.0789   0.0801   0.0821   0.0884   0.0901
  0.0910   0.0965   0.0997   0.1014   0.1019   0.1059   0.1083   0.1091
  0.1117   0.1138   0.1163   0.1178   0.1207   0.1228   0.1231   0.1251
  0.1270   0.1274   0.1334   0.1359   0.1373   0.1381   0.1420   0.1427
  0.1456   0.1473   0.1490   0.1524   0.1528   0.1534   0.1552   0.1570
  0.1599   0.1615   0.1628   0.1643   0.1660   0.1683   0.1732   0.1738
  0.1778   0.1792   0.1803   0.1818   0.1842   0.1878   0.1902   0.1930
  0.1935   0.1970   0.1989   0.2015   0.2033   0.2079   0.2090   0.2124
  0.2143   0.2156   0.2203   0.2245   0.2252   0.2277   0.2297   0.2345
  0.2378   0.2411   0.2422   0.2439   0.2446   0.2453   0.2486   0.2531
  0.2575   0.2595   0.2647   0.2670   0.2690   0.2715   0.2720   0.2738
  0.2765   0.2825   0.2840   0.2851   0.2880   0.2902   0.2945   0.2952
  0.2984   0.3002   0.3026   0.3060   0.3091   0.3107   0.3148   0.3171
  0.3180   0.3214   0.3259   0.3269   0.3308   0.3316   0.3339   0.3364
  0.3382   0.3404   0.3433   0.3449   0.3478   0.3486   0.3541   0.3575
  0.3611   0.3668   0.3682   0.3712   0.3739   0.3748   0.3762   0.3864
  0.3908   0.3919   0.3946   0.3994   0.4023   0.4033   0.4066   0.4106
  0.4166   0.4191   0.4232   0.4300   0.4324   0.4352   0.4424   0.4475
  0.4542   0.4588   0.4606   0.4665   0.4717   0.4781   0.4826   0.4926
  0.5005   0.5065   0.5072   0.5162   0.5177   0.5276   0.5365   0.5422
  0.5499   0.5576   0.5609   0.5644   0.5704   0.5726   0.5824   0.5874
  0.5897   0.5978   0.6006   0.6062   0.6139   0.6188   0.6236   0.6259
  0.6332   0.6364   0.6447   0.6464   0.6531   0.6582   0.6670   0.6684
  0.6731   0.6814   0.6868   0.6881   0.6932   0.7045   0.7063   0.7100
  0.7128   0.7189   0.7256   0.7335   0.7388   0.7439   0.7478   0.7495
  0.7575   0.7613   0.7661   0.7688   0.7712   0.7752   0.7781   0.7806
  0.7875   0.7899   0.7905   0.7929   0.7974   0.8012   0.8058   0.8097
  0.8114   0.8248   0.8334   0.8365   0.8409   0.8532   0.8614   0.8636
  0.8726   0.8885   0.9100   0.9289   0.9349   0.9409   0.9604   0.9663
  0.9731   0.9800   1.0050   1.0106   1.0274   1.0360   1.0428   1.0487
  1.0676   1.0737   1.0760   1.0877   1.0901   1.0982   1.1089   1.1163
  1.1220   1.1257   1.1378   1.1490   1.1610   1.1639   1.1683   1.1710
  1.1772   1.1848   1.1869   1.2026   1.2089   1.2125   1.2212   1.2268
  1.2296   1.2382   1.2451   1.2532   1.2575   1.2615   1.2757   1.2849
  1.2861   1.2920   1.2997   1.3139   1.3269   1.3344   1.3441   1.3482
  1.3627   1.3857   1.3883   1.4019   1.4059   1.4240   1.4315   1.4426
  1.4527   1.4567   1.4666   1.4679   1.4754   1.4883   1.4954   1.4999
  1.5056   1.5187   1.5225   1.5262   1.5367   1.5416   1.5508   1.5550
  1.5628   1.5644   1.5695   1.5735   1.5809   1.5858   1.5931   1.6011
  1.6032   1.6087   1.6162   1.6171   1.6188   1.6224   1.6279   1.6306
  1.6356   1.6380   1.6481   1.6482   1.6544   1.6573   1.6643   1.6694
  1.6767   1.6843   1.6885   1.6921   1.6980   1.7007   1.7145   1.7254
  1.7301   1.7331   1.7372   1.7462   1.7558   1.7629   1.7662   1.7773
  1.7822   1.7919   1.7970   1.8017   1.8048   1.8124   1.8148   1.8262
  1.8306   1.8437   1.8456   1.8569   1.8667   1.8747   1.8834   1.8849
  1.8920   1.8964   1.9149   1.9187   1.9337   1.9386   1.9472   1.9576
  1.9707   1.9935   2.0009   2.0193   2.0256   2.0401   2.0424   2.0444
  2.0562   2.0687   2.0718   2.0870   2.0929   2.1058   2.1111   2.1166
  2.1314   2.1349   2.1453   2.1538   2.1614   2.1710   2.1862   2.1941
  2.1996   2.2031   2.2209   2.2341   2.2374   2.2465   2.2592   2.2637
  2.2734   2.2801   2.2893   2.3045   2.3227   2.3266   2.3538   2.3588
  2.3691   2.3794   2.3870   2.3945   2.4135   2.4231   2.4337   2.4563
  2.4737   2.4856   2.4937   2.5029   2.5165   2.5263   2.5267   2.5363
  2.5528   2.5548   2.5627   2.5643   2.5767   2.5836   2.5976   2.6063
  2.6132   2.6275   2.6355   2.6434   2.6482   2.6531   2.6574   2.6757
  2.6813   2.6967   2.7084   2.7103   2.7299   2.7363   2.7416   2.7577
  2.7674   2.7822   2.7855   2.7911   2.7999   2.8164   2.8317   2.8332
  2.8578   2.8652   2.8728   2.8829   2.8850   2.8924   2.8965   2.9147
  2.9219   2.9349   2.9438   2.9484   2.9657   2.9670   2.9734   2.9852
  2.9905   3.0021   3.0073   3.0195   3.0230   3.0316   3.0457   3.0531
  3.0597   3.0700   3.0822   3.0835   3.0997   3.1075   3.1159   3.1181
  3.1267   3.1351   3.1428   3.1564   3.1635   3.1663   3.1853   3.1924
  3.1980   3.2089   3.2206   3.2322   3.2417   3.2705   3.2798   3.2971
  3.3032   3.3164   3.3187   3.3396   3.3571   3.3798   3.3998   3.4099
  3.4309   3.4527   3.4585   3.4702   3.5157   3.5265   3.5526   3.5842
  3.6822   3.7740   3.7918   3.8005   3.8208   3.8286   3.8455   3.8479
  3.8506   3.8703   3.8732   3.8878   3.8953   3.8983   3.9026   3.9330
  3.9594   3.9657   3.9795   4.0154   4.0344   4.0428   4.0740   4.0869
  4.1233   4.1413   4.1667   4.1804   4.1928   4.2251   4.2692   4.2774
  4.3066   4.3130   4.3274   4.3412   4.3690   4.4022   5.0000   5.0705
  5.0813   5.1082   5.1133   5.1209   5.1692   5.1965   5.2182   5.3751
  5.3989   5.4159   5.4351   5.4512   5.4859   5.4947   5.5806   5.6104
  5.6459   5.6920   5.7193   5.7782   5.8357   5.9220  23.7450  23.7704
 23.7952  23.8086  23.8164  23.8327  23.8489  23.8622  23.8833  23.8899
 23.8970  23.9386  23.9543  23.9610  23.9844  24.0213  49.8658  49.9055
 49.9374  49.9488  49.9723  49.9847  50.0258  50.0391
 --------------------------------------------------------------

          Ground-State Mulliken Net Atomic Charges

     Atom                 Charge (a.u.)
  ----------------------------------------
      1 C                     0.813211
      2 H                     0.224369
      3 C                    -1.685374
      4 H                     0.305392
      5 C                    -0.100608
      6 H                     0.177225
      7 H                     0.121792
      8 C                     0.674671
      9 H                     0.192608
     10 C                    -0.703437
     11 H                     0.134834
     12 H                     0.154814
     13 H                     0.147676
     14 C                    -0.710992
     15 H                     0.174289
     16 H                     0.150942
     17 C                    -0.509161
     18 H                     0.154256
     19 H                     0.167412
     20 C                     0.255614
     21 H                     0.180496
     22 C                    -0.529434
     23 H                     0.172080
     24 H                     0.122018
     25 H                     0.209065
     26 C                    -0.667054
     27 H                     0.130212
     28 O                    -0.321818
     29 H                     0.176877
     30 H                     0.435613
     31 O                     0.044351
     32 C                    -0.012091
     33 H                     0.267622
     34 O                     0.105833
     35 C                    -0.098964
     36 H                     0.280922
     37 C                    -1.007210
     38 H                     0.276777
     39 O                    -0.162977
     40 H                     0.299849
     41 C                    -0.478078
     42 H                     0.257626
     43 O                    -0.199329
     44 H                     0.271476
     45 C                    -0.111670
     46 H                     0.293041
     47 O                    -0.214876
     48 H                     0.280711
     49 C                    -0.054819
     50 O                    -0.248905
     51 O                    -0.117593
     52 H                     0.280714
  ----------------------------------------
  Sum of atomic charges =     0.000000

 -----------------------------------------------------------------
                    Cartesian Multipole Moments
 -----------------------------------------------------------------
    Charge (ESU x 10^10)
                 0.0000
    Dipole Moment (Debye)
         X      -1.3146      Y       0.7601      Z      -3.7563
       Tot       4.0516
    Quadrupole Moments (Debye-Ang)
        XX    -132.2813     XY      10.3967     YY    -161.3343
        XZ      -8.6815     YZ       9.1057     ZZ    -156.2341
    Octopole Moments (Debye-Ang^2)
       XXX      71.1397    XXY      35.1501    XYY      -4.7004
       YYY       4.5055    XXZ     -16.0147    XYZ      19.9402
       YYZ     -36.3917    XZZ      -0.1656    YZZ      30.8185
       ZZZ     -19.7031
    Hexadecapole Moments (Debye-Ang^3)
      XXXX   -6891.8783   XXXY     -34.6084   XXYY   -1800.2100
      XYYY     -16.9911   YYYY   -3404.3874   XXXZ    -165.6380
      XXYZ      47.6241   XYYZ    -131.6740   YYYZ     -24.0770
      XXZZ   -1493.1277   XYZZ      18.3249   YYZZ    -835.2974
      XZZZ    -140.7270   YZZZ      25.0392   ZZZZ   -1513.4101
 -----------------------------------------------------------------
 Calculating analytic gradient of the SCF energy
 Gradient of SCF Energy
            1           2           3           4           5           6
    1   0.0000240  -0.0000383  -0.0001093  -0.0000287   0.0000353  -0.0001031
    2   0.0000003   0.0000611   0.0000261   0.0001145  -0.0001223  -0.0000315
    3  -0.0001941   0.0000184   0.0001601   0.0000289  -0.0000415  -0.0000042
            7           8           9          10          11          12
    1  -0.0000293  -0.0000582   0.0000539  -0.0000053  -0.0000118  -0.0000224
    2   0.0000585   0.0000456   0.0000309   0.0000483   0.0000121  -0.0000217
    3   0.0000958   0.0000558  -0.0000119   0.0000743   0.0000574   0.0000368
           13          14          15          16          17          18
    1  -0.0000330  -0.0000253  -0.0000297  -0.0000209  -0.0000296  -0.0000388
    2   0.0000166  -0.0000412   0.0000218   0.0000320  -0.0000193   0.0000016
    3   0.0000015  -0.0000103   0.0000405   0.0000159   0.0000818   0.0000245
           19          20          21          22          23          24
    1  -0.0000113   0.0003040   0.0000317  -0.0000126   0.0000306   0.0000317
    2  -0.0000281  -0.0000163   0.0000006  -0.0001412   0.0000726   0.0000122
    3  -0.0000036  -0.0000192  -0.0000549   0.0000613  -0.0000339   0.0000041
           25          26          27          28          29          30
    1   0.0000903  -0.0000758  -0.0000003  -0.0000455  -0.0000051  -0.0001595
    2  -0.0000287   0.0000649  -0.0000177   0.0001038   0.0000147  -0.0001653
    3  -0.0000890  -0.0002086  -0.0000755   0.0003360  -0.0000777  -0.0000310
           31          32          33          34          35          36
    1  -0.0004434   0.0000184   0.0000527   0.0003312   0.0001734  -0.0000176
    2   0.0002228  -0.0001204   0.0000125   0.0000945   0.0001226  -0.0000720
    3  -0.0001371   0.0004152  -0.0001645  -0.0003008   0.0003891   0.0000259
           37          38          39          40          41          42
    1   0.0000295   0.0000196   0.0001052  -0.0001915   0.0000742  -0.0000042
    2  -0.0000950   0.0000699  -0.0002251   0.0001642   0.0000706   0.0000019
    3  -0.0003112  -0.0000224   0.0001731  -0.0000310   0.0000882   0.0000082
           43          44          45          46          47          48
    1  -0.0000279   0.0000009   0.0001933  -0.0000436  -0.0001982   0.0000836
    2  -0.0001199   0.0000345   0.0000566  -0.0000328  -0.0000216   0.0000127
    3  -0.0000654  -0.0001140  -0.0001672  -0.0000021  -0.0000188  -0.0000233
           49          50          51          52
    1   0.0000032  -0.0003810   0.0003215   0.0001930
    2  -0.0005461   0.0001214   0.0001257   0.0000178
    3  -0.0005387   0.0004568  -0.0001033   0.0002053
 Max gradient component =       5.461E-04
 RMS gradient           =       1.405E-04
 Gradient time:  CPU 562.01 s  wall 94.87 s
 Geometry Optimization Parameters
   NAtoms,    NIC,     NZ,  NCons,   NDum,   NFix, NCnnct, MaxDiis
       52     415       0       0       0       0       0       0

 Cartesian Hessian Update
 Hessian Updated using BFGS Update


** GEOMETRY OPTIMIZATION IN DELOCALIZED INTERNAL COORDINATES **
   Searching for a Minimum

   Optimization Cycle:   9

                       Coordinates (Angstroms)
     ATOM                X               Y               Z
      1  C        -3.0340508043    0.3742881329    0.0565730765
      2  H        -3.2319945053    0.8105037659   -0.9326297485
      3  C        -1.6754944440   -0.3420119338   -0.0425098708
      4  H        -1.4028947599   -0.7691494219    0.9266000139
      5  C        -1.6830009520   -1.4444879387   -1.1008683018
      6  H        -1.8391879368   -0.9917304225   -2.0888913893
      7  H        -0.7087250753   -1.9412748188   -1.1178803992
      8  C        -2.7751435407   -2.4962125684   -0.8395631936
      9  H        -2.5589561830   -2.9663153978    0.1298265278
     10  C        -2.7639764828   -3.5909519178   -1.9098905292
     11  H        -1.7953073554   -4.0972591118   -1.9519532391
     12  H        -3.5273787215   -4.3466940588   -1.7040961907
     13  H        -2.9678356370   -3.1715570501   -2.9009417909
     14  C        -4.1400009530   -1.8052123156   -0.7317060406
     15  H        -4.9134984907   -2.5404624888   -0.4849347833
     16  H        -4.4080978907   -1.3862280817   -1.7112198863
     17  C        -4.1279434483   -0.6880777626    0.3138139854
     18  H        -5.1008339224   -0.1871958393    0.3331372108
     19  H        -3.9865002571   -1.1236964321    1.3110319962
     20  C        -3.1474374905    1.5308795956    1.1043807992
     21  H        -4.2209400089    1.6010835258    1.3256293691
     22  C        -2.4294509108    1.2483294233    2.4330269513
     23  H        -2.6607097811    2.0306512343    3.1611809660
     24  H        -2.7443838250    0.2935695545    2.8620975474
     25  H        -1.3452687948    1.2216613797    2.3138330902
     26  C        -2.8086564486    2.9269072588    0.5440526991
     27  H        -3.3528564718    3.0711916625   -0.4018163115
     28  O        -1.4192175843    3.1816690025    0.3504660101
     29  H        -3.1670784524    3.6867279969    1.2453534353
     30  H        -1.0253323244    2.3225032245    0.1303178283
     31  O        -0.6772456060    0.6791957562   -0.3546524742
     32  C         0.6376978590    0.3072885198   -0.6077716774
     33  H         0.7107528889   -0.3005193511   -1.5228807989
     34  O         1.1301666439   -0.4439470197    0.4981781745
     35  C         2.4496367956   -0.9165063417    0.3126475750
     36  H         2.5210279384   -1.5241216104   -0.6055744678
     37  C         1.4737131111    1.5880647212   -0.7555613754
     38  H         1.3823454892    2.1619215288    0.1744500741
     39  O         1.0973253464    2.3783983098   -1.8732779487
     40  H         0.2994682096    2.8760551062   -1.6526131288
     41  C         2.9292169362    1.1846262647   -0.9681979275
     42  H         2.9996780430    0.6281608170   -1.9146748850
     43  O         3.8041043221    2.3031887204   -1.0025804399
     44  H         3.4571381954    2.9301790149   -1.6491982253
     45  C         3.4086518907    0.2810341060    0.1600717582
     46  H         3.4280292877    0.8542777760    1.0946249323
     47  O         4.7137539452   -0.2325420119   -0.1268539729
     48  H         5.3043869358    0.5116051159   -0.2993493433
     49  C         2.7819690217   -1.8655266831    1.4842079438
     50  O         1.9447618773   -2.3326082078    2.2008461557
     51  O         4.0855517021   -2.1727571107    1.6116844145
     52  H         4.6306015973   -1.6329363553    1.0052096707
   Point Group: c1    Number of degrees of freedom:   150


   Energy is  -1228.725911663

 Hessian Updated using BFGS Update

148 Hessian modes will be used to form the next step
  Hessian Eigenvalues:
     0.002640    0.004054    0.005002    0.005171    0.005534    0.006039
     0.006438    0.007645    0.008006    0.008047    0.009141    0.010458
     0.011130    0.011725    0.012555    0.013341    0.014884    0.019288
     0.020327    0.021188    0.030228    0.032698    0.033392    0.035538
     0.038117    0.040173    0.042454    0.042799    0.044760    0.047210
     0.047560    0.047628    0.047843    0.048247    0.049169    0.049403
     0.050153    0.050840    0.051324    0.052724    0.054588    0.055431
     0.056138    0.056794    0.056849    0.057007    0.057512    0.057984
     0.058603    0.060358    0.061093    0.063101    0.066634    0.067573
     0.070227    0.073626    0.077996    0.080927    0.082061    0.083196
     0.083744    0.089635    0.092531    0.109334    0.113352    0.118369
     0.124036    0.134994    0.140116    0.147469    0.149955    0.154329
     0.159211    0.159764    0.159960    0.159994    0.160006    0.160253
     0.160511    0.161987    0.164526    0.165417    0.171616    0.174255
     0.178661    0.181719    0.191300    0.195962    0.200665    0.204557
     0.213468    0.244742    0.249065    0.260683    0.264473    0.268096
     0.272858    0.275904    0.279234    0.284021    0.286743    0.288247
     0.288753    0.289731    0.293053    0.293686    0.296323    0.312490
     0.336580    0.336941    0.337877    0.338671    0.338828    0.339257
     0.339517    0.339626    0.339881    0.339970    0.340217    0.340424
     0.340657    0.340664    0.341603    0.341710    0.341953    0.342142
     0.342206    0.342331    0.342575    0.343347    0.343721    0.357529
     0.389380    0.392794    0.400715    0.401315    0.404080    0.409297
     0.419718    0.453443    0.489866    0.501676    0.506454    0.511999
     0.516437    0.522429    0.538880    0.917316

 Minimum Search - Taking Simple RFO Step
 Searching for Lamda that Minimizes Along All modes
 Value Taken    Lamda =  -0.00005229
 Step Taken.  Stepsize is  0.066680

                             Maximum     Tolerance    Cnvgd?
         Gradient           0.000860      0.000300      NO
         Displacement       0.025964      0.001200      NO
         Energy change     -0.000134      0.000001      NO


 New Cartesian Coordinates Obtained by Inverse Iteration

 Displacement from previous Coordinates is:  0.465685
 ----------------------------------------------------------------
             Standard Nuclear Orientation (Angstroms)
    I     Atom           X                Y                Z
 ----------------------------------------------------------------
    1      C      -3.0324940781     0.3729440850     0.0555225458
    2      H      -3.2331025774     0.8000988122    -0.9370837918
    3      C      -1.6726981460    -0.3412613849    -0.0417538831
    4      H      -1.3985837174    -0.7646329774     0.9286041763
    5      C      -1.6788429622    -1.4482753402    -1.0953325021
    6      H      -1.8383799819    -1.0006327975    -2.0851114886
    7      H      -0.7034801741    -1.9429650788    -1.1127499450
    8      C      -2.7670118634    -2.5020088279    -0.8249493485
    9      H      -2.5470113191    -2.9659247882     0.1466281084
   10      C      -2.7556672543    -3.6031259331    -1.8887344723
   11      H      -1.7857119913    -4.1070285841    -1.9304081742
   12      H      -3.5163670268    -4.3597107710    -1.6761844510
   13      H      -2.9633560965    -3.1904938709    -2.8817706278
   14      C      -4.1336741726    -1.8144682847    -0.7167858594
   15      H      -4.9039034739    -2.5508184041    -0.4632372702
   16      H      -4.4061040879    -1.4026157320    -1.6980986216
   17      C      -4.1227339092    -0.6906968260     0.3218073531
   18      H      -5.0969904009    -0.1924893193     0.3396399000
   19      H      -3.9779774183    -1.1190422822     1.3217303873
   20      C      -3.1473405764     1.5390416804     1.0936302475
   21      H      -4.2198306976     1.6044038924     1.3216262245
   22      C      -2.4196406004     1.2749394906     2.4205943330
   23      H      -2.6551074087     2.0609118499     3.1434512905
   24      H      -2.7232449232     0.3208669262     2.8592771803
   25      H      -1.3359738865     1.2580010413     2.2961252331
   26      C      -2.8211595057     2.9320702366     0.5175668254
   27      H      -3.3846699945     3.0689504765    -0.4179433920
   28      O      -1.4366081639     3.1903991445     0.2930784793
   29      H      -3.1677090533     3.6957595550     1.2207235926
   30      H      -1.0399863935     2.3322305354     0.0733504018
   31      O      -0.6775935607     0.6822611094    -0.3561210435
   32      C       0.6365492387     0.3141982244    -0.6139424014
   33      H       0.7117351857    -0.2771944833    -1.5393201970
   34      O       1.1229542599    -0.4584987571     0.4798490740
   35      C       2.4421927573    -0.9283490705     0.2884199123
   36      H       2.5166124691    -1.5153688903    -0.6428355324
   37      C       1.4735592695     1.5975017739    -0.7330227372
   38      H       1.3762942412     2.1531449979     0.2073260338
   39      O       1.1033595055     2.4090461487    -1.8377291183
   40      H       0.3050824858     2.9031241874    -1.6111434318
   41      C       2.9303952845     1.1982329843    -0.9452605978
   42      H       3.0066450429     0.6619142423    -1.9029216177
   43      O       3.8049074221     2.3174499368    -0.9504488927
   44      H       3.4617378152     2.9574158429    -1.5863476361
   45      C       3.4029806387     0.2711933627     0.1667748963
   46      H       3.4176003737     0.8250345586     1.1130814254
   47      O       4.7096674950    -0.2363645876    -0.1238005090
   48      H       5.3009645874     0.5116433395    -0.2766885621
   49      C       2.7698761008    -1.9029678498     1.4397201254
   50      O       1.9301869173    -2.3901428302     2.1398172479
   51      O       4.0726618717    -2.2138050038     1.5632370914
   52      H       4.6175714317    -1.6599164979     0.9692978847
 ----------------------------------------------------------------
 Molecular Point Group                 C1    NOp =  1
 Largest Abelian Subgroup              C1    NOp =  1
 Nuclear Repulsion Energy =  2414.0201995174 hartrees
 There are       94 alpha and       94 beta electrons
 Applying Cartesian multipole field
    Component          Value
    ---------          -----
     (2,0,0)        1.00000E-12
     (0,2,0)        2.00000E-11
     (0,0,2)       -3.00000E-11
 Nucleus-field energy     =     0.0000000253 hartrees
 Requested basis set is 6-311++G(d,p)
 There are 284 shells and 724 basis functions
 A cutoff of  1.0D-11 yielded  29672 shell pairs
 There are    187947 function pairs (    198832 Cartesian)
 Smallest overlap matrix eigenvalue = 1.07E-06

 Q-Chem warning in module stvman/mkSTV.C, line 306:

 Overlap eigenvalue is smaller than square root of threshold
 Use THRESH >= 12 to get rid of this warning

 Guess MOs from SCF MO coefficient file

 -----------------------------------------------------------------------
  General SCF calculation program by
  Eric Jon Sundstrom, Paul Horn, Yuezhi Mao, Dmitri Zuev, Alec White,
  David Stuck, Shaama M.S., Shane Yost, Joonho Lee, David Small,
  Daniel Levine, Susi Lehtola, Hugh Burton, Evgeny Epifanovsky
 -----------------------------------------------------------------------
 Exchange:     0.2000 Hartree-Fock + 0.0800 Slater + 0.7200 B88
 Correlation:  0.1900 VWN1RPA + 0.8100 LYP
 Using SG-1 standard quadrature grid
 using 6 threads for integral computing
 -------------------------------------------------------
 OpenMP Integral computing Module                
 Release: version 2.0, May 2017, Q-Chem Inc. Pleasanton 
 -------------------------------------------------------
 -------------------------------------------------------
 OpenMP BLAS3 based DFT computing Module                
 Release: version 1.0, May 2013, Q-Chem Inc. Pittsburgh 
 -------------------------------------------------------
 A restricted SCF calculation will be
 performed using DIIS
 SCF converges when DIIS error is below 1.0e-08
 ---------------------------------------
  Cycle       Energy         DIIS error
 ---------------------------------------
    1   -1228.7223426129      2.00e-04  
    2   -1228.7258190852      3.99e-05  
    3   -1228.7257457266      6.01e-05  
    4   -1228.7259029019      7.66e-06  
    5   -1228.7259043207      5.59e-06  
    6   -1228.7259057340      1.14e-06  
    7   -1228.7259057946      3.81e-07  
    8   -1228.7259058017      1.08e-07  
    9   -1228.7259058026      3.84e-08  
   10   -1228.7259058028      9.12e-09  Convergence criterion met
 ---------------------------------------
 SCF time:   CPU 2018.06s  wall 355.00s 
 SCF   energy in the final basis set =    -1228.7259058028
 Total energy in the final basis set =    -1228.7259058028

 --------------------------------------------------------------

                    Orbital Energies (a.u.)
 --------------------------------------------------------------

 Alpha MOs
 -- Occupied --
-19.1752 -19.1685 -19.1655 -19.1642 -19.1559 -19.1551 -19.1173 -19.1078
-10.3147 -10.3030 -10.2719 -10.2671 -10.2573 -10.2539 -10.2400 -10.2124
-10.1880 -10.1855 -10.1834 -10.1799 -10.1775 -10.1739 -10.1673 -10.1596
 -1.1199  -1.1071  -1.0826  -1.0654  -1.0536  -1.0447  -1.0306  -1.0122
 -0.8588  -0.8218  -0.8100  -0.7991  -0.7559  -0.7545  -0.6995  -0.6905
 -0.6837  -0.6740  -0.6373  -0.6255  -0.6223  -0.6147  -0.5828  -0.5800
 -0.5723  -0.5654  -0.5560  -0.5348  -0.5326  -0.5203  -0.5018  -0.4911
 -0.4881  -0.4833  -0.4755  -0.4675  -0.4605  -0.4581  -0.4562  -0.4481
 -0.4377  -0.4316  -0.4304  -0.4177  -0.4093  -0.4086  -0.4038  -0.3988
 -0.3941  -0.3878  -0.3814  -0.3774  -0.3750  -0.3709  -0.3665  -0.3595
 -0.3485  -0.3396  -0.3346  -0.3308  -0.3292  -0.3276  -0.3257  -0.3173
 -0.3142  -0.3064  -0.3056  -0.2883  -0.2862  -0.2699
 -- Virtual --
 -0.0215  -0.0197  -0.0122  -0.0071  -0.0047   0.0009   0.0027   0.0064
  0.0169   0.0193   0.0235   0.0275   0.0307   0.0328   0.0378   0.0418
  0.0452   0.0478   0.0502   0.0539   0.0584   0.0609   0.0647   0.0675
  0.0705   0.0743   0.0754   0.0789   0.0802   0.0824   0.0883   0.0902
  0.0911   0.0964   0.0996   0.1015   0.1020   0.1064   0.1084   0.1092
  0.1115   0.1138   0.1162   0.1177   0.1208   0.1228   0.1231   0.1253
  0.1271   0.1276   0.1333   0.1360   0.1373   0.1381   0.1421   0.1426
  0.1457   0.1474   0.1488   0.1523   0.1530   0.1535   0.1551   0.1571
  0.1603   0.1614   0.1630   0.1645   0.1661   0.1681   0.1733   0.1740
  0.1779   0.1791   0.1805   0.1818   0.1842   0.1880   0.1904   0.1934
  0.1939   0.1969   0.1988   0.2014   0.2035   0.2082   0.2091   0.2128
  0.2145   0.2161   0.2198   0.2247   0.2258   0.2278   0.2298   0.2348
  0.2376   0.2409   0.2425   0.2439   0.2444   0.2453   0.2487   0.2525
  0.2576   0.2593   0.2649   0.2668   0.2691   0.2713   0.2721   0.2738
  0.2767   0.2827   0.2836   0.2853   0.2884   0.2906   0.2939   0.2955
  0.2985   0.3008   0.3024   0.3063   0.3093   0.3107   0.3148   0.3171
  0.3182   0.3214   0.3259   0.3272   0.3306   0.3317   0.3337   0.3359
  0.3384   0.3399   0.3433   0.3447   0.3482   0.3485   0.3540   0.3570
  0.3606   0.3674   0.3682   0.3710   0.3737   0.3751   0.3765   0.3865
  0.3912   0.3924   0.3947   0.3989   0.4024   0.4047   0.4070   0.4110
  0.4167   0.4189   0.4237   0.4304   0.4322   0.4360   0.4422   0.4474
  0.4543   0.4585   0.4602   0.4677   0.4723   0.4777   0.4828   0.4914
  0.5003   0.5062   0.5073   0.5162   0.5168   0.5285   0.5369   0.5408
  0.5511   0.5565   0.5613   0.5649   0.5708   0.5747   0.5821   0.5875
  0.5893   0.5977   0.6011   0.6065   0.6136   0.6184   0.6240   0.6266
  0.6334   0.6365   0.6444   0.6468   0.6528   0.6573   0.6674   0.6686
  0.6730   0.6818   0.6847   0.6883   0.6932   0.7045   0.7053   0.7102
  0.7136   0.7194   0.7261   0.7333   0.7384   0.7437   0.7482   0.7498
  0.7578   0.7618   0.7668   0.7694   0.7706   0.7751   0.7782   0.7810
  0.7881   0.7901   0.7914   0.7934   0.7975   0.8017   0.8063   0.8094
  0.8114   0.8255   0.8319   0.8368   0.8415   0.8531   0.8621   0.8650
  0.8707   0.8904   0.9100   0.9291   0.9348   0.9413   0.9613   0.9666
  0.9730   0.9806   1.0044   1.0105   1.0276   1.0372   1.0432   1.0487
  1.0677   1.0741   1.0757   1.0884   1.0911   1.0988   1.1082   1.1153
  1.1202   1.1262   1.1389   1.1489   1.1604   1.1638   1.1685   1.1725
  1.1763   1.1848   1.1865   1.2032   1.2093   1.2121   1.2209   1.2262
  1.2311   1.2380   1.2447   1.2531   1.2570   1.2619   1.2769   1.2854
  1.2875   1.2917   1.3011   1.3153   1.3259   1.3340   1.3440   1.3480
  1.3617   1.3862   1.3880   1.4033   1.4096   1.4231   1.4314   1.4433
  1.4536   1.4569   1.4655   1.4678   1.4756   1.4885   1.4951   1.5002
  1.5058   1.5185   1.5232   1.5254   1.5363   1.5412   1.5510   1.5540
  1.5619   1.5648   1.5691   1.5744   1.5817   1.5866   1.5935   1.6008
  1.6035   1.6086   1.6159   1.6166   1.6193   1.6220   1.6281   1.6307
  1.6366   1.6383   1.6458   1.6483   1.6547   1.6577   1.6642   1.6702
  1.6765   1.6839   1.6886   1.6920   1.6977   1.7003   1.7151   1.7261
  1.7292   1.7338   1.7367   1.7456   1.7558   1.7626   1.7668   1.7781
  1.7824   1.7920   1.7968   1.8011   1.8057   1.8120   1.8153   1.8269
  1.8287   1.8445   1.8456   1.8560   1.8669   1.8741   1.8842   1.8861
  1.8925   1.8977   1.9155   1.9183   1.9335   1.9385   1.9478   1.9579
  1.9719   1.9930   2.0011   2.0201   2.0240   2.0404   2.0424   2.0435
  2.0564   2.0687   2.0720   2.0869   2.0938   2.1047   2.1120   2.1163
  2.1317   2.1349   2.1458   2.1537   2.1615   2.1706   2.1850   2.1937
  2.1996   2.2041   2.2224   2.2340   2.2382   2.2467   2.2606   2.2645
  2.2741   2.2800   2.2889   2.3052   2.3222   2.3270   2.3545   2.3589
  2.3691   2.3804   2.3876   2.3938   2.4132   2.4233   2.4336   2.4551
  2.4726   2.4855   2.4939   2.5033   2.5162   2.5260   2.5271   2.5364
  2.5526   2.5557   2.5630   2.5635   2.5773   2.5836   2.5974   2.6069
  2.6135   2.6285   2.6359   2.6434   2.6481   2.6543   2.6572   2.6762
  2.6824   2.6967   2.7097   2.7110   2.7301   2.7359   2.7406   2.7581
  2.7673   2.7816   2.7857   2.7922   2.8003   2.8162   2.8312   2.8332
  2.8575   2.8653   2.8729   2.8829   2.8847   2.8927   2.8960   2.9141
  2.9216   2.9348   2.9442   2.9478   2.9648   2.9675   2.9745   2.9849
  2.9917   3.0034   3.0090   3.0184   3.0226   3.0315   3.0471   3.0536
  3.0608   3.0702   3.0809   3.0841   3.1010   3.1082   3.1159   3.1188
  3.1268   3.1346   3.1428   3.1569   3.1634   3.1659   3.1861   3.1921
  3.1978   3.2098   3.2212   3.2320   3.2409   3.2703   3.2803   3.2974
  3.3033   3.3148   3.3197   3.3399   3.3563   3.3797   3.4001   3.4106
  3.4312   3.4529   3.4569   3.4702   3.5157   3.5266   3.5524   3.5851
  3.6827   3.7742   3.7919   3.8005   3.8209   3.8289   3.8455   3.8481
  3.8504   3.8711   3.8729   3.8881   3.8949   3.8986   3.9022   3.9334
  3.9605   3.9655   3.9794   4.0155   4.0349   4.0427   4.0744   4.0861
  4.1237   4.1417   4.1670   4.1799   4.1935   4.2258   4.2694   4.2777
  4.3074   4.3128   4.3271   4.3415   4.3694   4.4020   5.0003   5.0704
  5.0807   5.1083   5.1116   5.1198   5.1687   5.1967   5.2169   5.3761
  5.3984   5.4158   5.4356   5.4525   5.4845   5.4972   5.5808   5.6100
  5.6459   5.6927   5.7205   5.7779   5.8361   5.9226  23.7450  23.7705
 23.7955  23.8085  23.8162  23.8325  23.8486  23.8616  23.8837  23.8900
 23.8965  23.9389  23.9544  23.9617  23.9845  24.0209  49.8658  49.9055
 49.9370  49.9492  49.9731  49.9834  50.0262  50.0400
 --------------------------------------------------------------

          Ground-State Mulliken Net Atomic Charges

     Atom                 Charge (a.u.)
  ----------------------------------------
      1 C                     0.794277
      2 H                     0.226840
      3 C                    -1.649251
      4 H                     0.305692
      5 C                    -0.136891
      6 H                     0.175040
      7 H                     0.125631
      8 C                     0.680174
      9 H                     0.192923
     10 C                    -0.706057
     11 H                     0.134959
     12 H                     0.154594
     13 H                     0.147777
     14 C                    -0.712020
     15 H                     0.174279
     16 H                     0.150917
     17 C                    -0.508080
     18 H                     0.154221
     19 H                     0.168042
     20 C                     0.267005
     21 H                     0.180711
     22 C                    -0.529872
     23 H                     0.171363
     24 H                     0.122695
     25 H                     0.207146
     26 C                    -0.680768
     27 H                     0.132327
     28 O                    -0.320519
     29 H                     0.177210
     30 H                     0.441242
     31 O                     0.040381
     32 C                     0.032688
     33 H                     0.264306
     34 O                     0.100428
     35 C                    -0.107430
     36 H                     0.281203
     37 C                    -1.020038
     38 H                     0.277809
     39 O                    -0.162724
     40 H                     0.297159
     41 C                    -0.488188
     42 H                     0.257943
     43 O                    -0.199557
     44 H                     0.271746
     45 C                    -0.106311
     46 H                     0.292453
     47 O                    -0.214522
     48 H                     0.280578
     49 C                    -0.053903
     50 O                    -0.249264
     51 O                    -0.118169
     52 H                     0.281803
  ----------------------------------------
  Sum of atomic charges =     0.000000

 -----------------------------------------------------------------
                    Cartesian Multipole Moments
 -----------------------------------------------------------------
    Charge (ESU x 10^10)
                 0.0000
    Dipole Moment (Debye)
         X      -1.2882      Y       0.8424      Z      -3.6057
       Tot       3.9204
    Quadrupole Moments (Debye-Ang)
        XX    -132.3033     XY      10.6020     YY    -161.8836
        XZ      -8.5223     YZ       9.4428     ZZ    -155.7253
    Octopole Moments (Debye-Ang^2)
       XXX      71.6355    XXY      35.8556    XYY      -5.1776
       YYY       7.8522    XXZ     -14.6985    XYZ      19.4714
       YYZ     -35.2029    XZZ       1.2449    YZZ      30.0185
       ZZZ     -16.2305
    Hexadecapole Moments (Debye-Ang^3)
      XXXX   -6875.8835   XXXY     -27.7063   XXYY   -1807.1098
      XYYY      -2.6149   YYYY   -3455.1424   XXXZ    -158.5542
      XXYZ      46.4719   XYYZ    -133.1801   YYYZ     -15.2645
      XXZZ   -1480.3745   XYZZ      17.4950   YYZZ    -836.9510
      XZZZ    -131.1149   YZZZ      24.0746   ZZZZ   -1465.9826
 -----------------------------------------------------------------
 Calculating analytic gradient of the SCF energy
 Gradient of SCF Energy
            1           2           3           4           5           6
    1   0.0001644   0.0000034  -0.0001175   0.0000043  -0.0001025   0.0000401
    2  -0.0000148  -0.0000236  -0.0003174   0.0000186  -0.0000707   0.0000087
    3   0.0001100  -0.0000034  -0.0001947   0.0000231   0.0000126   0.0000185
            7           8           9          10          11          12
    1  -0.0001096   0.0000222  -0.0000437  -0.0000117  -0.0000014  -0.0000129
    2  -0.0001277  -0.0000752  -0.0000272   0.0000559   0.0000003  -0.0000138
    3  -0.0000346  -0.0000117   0.0000629   0.0000633   0.0000341   0.0000392
           13          14          15          16          17          18
    1  -0.0000083   0.0000163   0.0000023  -0.0000061   0.0000051   0.0000085
    2  -0.0000231   0.0000542   0.0000273  -0.0000162  -0.0001202   0.0000125
    3   0.0000329   0.0000348   0.0000357   0.0000183  -0.0000300   0.0000148
           19          20          21          22          23          24
    1   0.0000028  -0.0001018  -0.0000330  -0.0000358   0.0000519  -0.0000130
    2   0.0000236   0.0000170  -0.0000521   0.0000494   0.0000318  -0.0000076
    3   0.0000101  -0.0000286   0.0000552  -0.0000814   0.0000029   0.0000243
           25          26          27          28          29          30
    1   0.0000039   0.0001860  -0.0000807  -0.0003033  -0.0000646   0.0006252
    2   0.0000513   0.0002077  -0.0000324  -0.0001126   0.0000469   0.0002823
    3   0.0000694   0.0001059   0.0000178   0.0002104  -0.0000671  -0.0006014
           31          32          33          34          35          36
    1   0.0002173  -0.0001592   0.0000934  -0.0000947  -0.0001694   0.0000091
    2   0.0003220  -0.0002128   0.0001137   0.0000496  -0.0000650   0.0000684
    3   0.0002692  -0.0003632   0.0000761  -0.0000100  -0.0001867  -0.0000291
           37          38          39          40          41          42
    1  -0.0002785  -0.0000447  -0.0000145   0.0000654   0.0003027  -0.0000094
    2   0.0002532  -0.0000254   0.0000253  -0.0002480   0.0000627   0.0000001
    3   0.0001331  -0.0000295  -0.0000197   0.0001591  -0.0000986  -0.0000391
           43          44          45          46          47          48
    1  -0.0000717  -0.0000695   0.0002620   0.0000179  -0.0002403   0.0000629
    2  -0.0002016   0.0000571  -0.0002899   0.0000249  -0.0001575   0.0001233
    3   0.0000165  -0.0000956   0.0002338   0.0000004   0.0000659  -0.0000318
           49          50          51          52
    1   0.0000160  -0.0000995   0.0002201  -0.0001058
    2   0.0004258  -0.0002054  -0.0000719   0.0000987
    3  -0.0000187   0.0001382  -0.0001026  -0.0000109
 Max gradient component =       6.252E-04
 RMS gradient           =       1.395E-04
 Gradient time:  CPU 563.63 s  wall 95.13 s
 Geometry Optimization Parameters
   NAtoms,    NIC,     NZ,  NCons,   NDum,   NFix, NCnnct, MaxDiis
       52     415       0       0       0       0       0       0

 Cartesian Hessian Update
 Hessian Updated using BFGS Update


** GEOMETRY OPTIMIZATION IN DELOCALIZED INTERNAL COORDINATES **
   Searching for a Minimum

   Optimization Cycle:  10

                       Coordinates (Angstroms)
     ATOM                X               Y               Z
      1  C        -3.0324940781    0.3729440850    0.0555225458
      2  H        -3.2331025774    0.8000988122   -0.9370837918
      3  C        -1.6726981460   -0.3412613849   -0.0417538831
      4  H        -1.3985837174   -0.7646329774    0.9286041763
      5  C        -1.6788429622   -1.4482753402   -1.0953325021
      6  H        -1.8383799819   -1.0006327975   -2.0851114886
      7  H        -0.7034801741   -1.9429650788   -1.1127499450
      8  C        -2.7670118634   -2.5020088279   -0.8249493485
      9  H        -2.5470113191   -2.9659247882    0.1466281084
     10  C        -2.7556672543   -3.6031259331   -1.8887344723
     11  H        -1.7857119913   -4.1070285841   -1.9304081742
     12  H        -3.5163670268   -4.3597107710   -1.6761844510
     13  H        -2.9633560965   -3.1904938709   -2.8817706278
     14  C        -4.1336741726   -1.8144682847   -0.7167858594
     15  H        -4.9039034739   -2.5508184041   -0.4632372702
     16  H        -4.4061040879   -1.4026157320   -1.6980986216
     17  C        -4.1227339092   -0.6906968260    0.3218073531
     18  H        -5.0969904009   -0.1924893193    0.3396399000
     19  H        -3.9779774183   -1.1190422822    1.3217303873
     20  C        -3.1473405764    1.5390416804    1.0936302475
     21  H        -4.2198306976    1.6044038924    1.3216262245
     22  C        -2.4196406004    1.2749394906    2.4205943330
     23  H        -2.6551074087    2.0609118499    3.1434512905
     24  H        -2.7232449232    0.3208669262    2.8592771803
     25  H        -1.3359738865    1.2580010413    2.2961252331
     26  C        -2.8211595057    2.9320702366    0.5175668254
     27  H        -3.3846699945    3.0689504765   -0.4179433920
     28  O        -1.4366081639    3.1903991445    0.2930784793
     29  H        -3.1677090533    3.6957595550    1.2207235926
     30  H        -1.0399863935    2.3322305354    0.0733504018
     31  O        -0.6775935607    0.6822611094   -0.3561210435
     32  C         0.6365492387    0.3141982244   -0.6139424014
     33  H         0.7117351857   -0.2771944833   -1.5393201970
     34  O         1.1229542599   -0.4584987571    0.4798490740
     35  C         2.4421927573   -0.9283490705    0.2884199123
     36  H         2.5166124691   -1.5153688903   -0.6428355324
     37  C         1.4735592695    1.5975017739   -0.7330227372
     38  H         1.3762942412    2.1531449979    0.2073260338
     39  O         1.1033595055    2.4090461487   -1.8377291183
     40  H         0.3050824858    2.9031241874   -1.6111434318
     41  C         2.9303952845    1.1982329843   -0.9452605978
     42  H         3.0066450429    0.6619142423   -1.9029216177
     43  O         3.8049074221    2.3174499368   -0.9504488927
     44  H         3.4617378152    2.9574158429   -1.5863476361
     45  C         3.4029806387    0.2711933627    0.1667748963
     46  H         3.4176003737    0.8250345586    1.1130814254
     47  O         4.7096674950   -0.2363645876   -0.1238005090
     48  H         5.3009645874    0.5116433395   -0.2766885621
     49  C         2.7698761008   -1.9029678498    1.4397201254
     50  O         1.9301869173   -2.3901428302    2.1398172479
     51  O         4.0726618717   -2.2138050038    1.5632370914
     52  H         4.6175714317   -1.6599164979    0.9692978847
   Point Group: c1    Number of degrees of freedom:   150


   Energy is  -1228.725905803

 Hessian Updated using BFGS Update

149 Hessian modes will be used to form the next step
  Hessian Eigenvalues:
     0.002955    0.003997    0.004911    0.005196    0.005534    0.006297
     0.006589    0.007625    0.007974    0.008041    0.009105    0.010442
     0.011150    0.011623    0.012170    0.014378    0.017694    0.020051
     0.020593    0.023185    0.030364    0.032698    0.033543    0.035569
     0.038118    0.040169    0.041637    0.042860    0.045468    0.047126
     0.047535    0.047626    0.047812    0.048266    0.049200    0.049405
     0.049974    0.050837    0.051377    0.052296    0.054608    0.055498
     0.056135    0.056421    0.056855    0.057000    0.057696    0.058056
     0.059646    0.060348    0.062250    0.063029    0.066346    0.067592
     0.070089    0.073814    0.078372    0.080927    0.082047    0.083184
     0.083787    0.089508    0.092434    0.109450    0.113822    0.118420
     0.123980    0.135057    0.140856    0.147291    0.149108    0.156159
     0.158979    0.159907    0.159982    0.159990    0.160004    0.160124
     0.160250    0.160890    0.163042    0.164277    0.166445    0.171494
     0.175662    0.178986    0.185136    0.188017    0.196486    0.200399
     0.211685    0.225751    0.247260    0.257150    0.261000    0.266150
     0.268099    0.272796    0.276202    0.279400    0.283669    0.286745
     0.288199    0.288763    0.289732    0.293043    0.293622    0.296353
     0.328326    0.336577    0.337328    0.337942    0.338717    0.338824
     0.339257    0.339537    0.339875    0.339917    0.340014    0.340277
     0.340486    0.340661    0.340742    0.341669    0.341910    0.342033
     0.342184    0.342205    0.342332    0.343314    0.343375    0.344306
     0.363932    0.388910    0.392836    0.400596    0.401466    0.403798
     0.406311    0.434852    0.455255    0.490832    0.501203    0.508923
     0.512410    0.516427    0.521943    0.536339    0.913192

 Minimum Search - Taking Simple RFO Step
 Searching for Lamda that Minimizes Along All modes
 Value Taken    Lamda =  -0.00006037
 Step Taken.  Stepsize is  0.064060

                             Maximum     Tolerance    Cnvgd?
         Gradient           0.001246      0.000300      NO
         Displacement       0.019099      0.001200      NO
         Energy change      0.000006      0.000001      NO


 New Cartesian Coordinates Obtained by Inverse Iteration

 Displacement from previous Coordinates is:  0.294539
 ----------------------------------------------------------------
             Standard Nuclear Orientation (Angstroms)
    I     Atom           X                Y                Z
 ----------------------------------------------------------------
    1      C      -3.0334735180     0.3767971002     0.0553338917
    2      H      -3.2318935525     0.8050664114    -0.9372188891
    3      C      -1.6716073009    -0.3351788574    -0.0401612465
    4      H      -1.3964478626    -0.7563997737     0.9308257009
    5      C      -1.6734166240    -1.4438337676    -1.0918660183
    6      H      -1.8313975693    -0.9979061895    -2.0826564496
    7      H      -0.6967689395    -1.9362076266    -1.1063431271
    8      C      -2.7599781088    -2.4994620730    -0.8230866080
    9      H      -2.5423032962    -2.9611713616     0.1500608626
   10      C      -2.7431576674    -3.6025853200    -1.8849208709
   11      H      -1.7723046622    -4.1050773144    -1.9225456144
   12      H      -3.5033496985    -4.3599806965    -1.6735597520
   13      H      -2.9481979300    -3.1921236144    -2.8793845274
   14      C      -4.1279626622    -1.8139304640    -0.7207144928
   15      H      -4.8978515046    -2.5513840536    -0.4693372041
   16      H      -4.3973596188    -1.4036301752    -1.7035045359
   17      C      -4.1226865430    -0.6891189465     0.3168892974
   18      H      -5.0978157314    -0.1925413464     0.3306061406
   19      H      -3.9813040710    -1.1164955509     1.3177205938
   20      C      -3.1563789436     1.5407570581     1.0956482436
   21      H      -4.2322482330     1.6145452967     1.3043020217
   22      C      -2.4555404109     1.2659988106     2.4348596044
   23      H      -2.6989588976     2.0506550628     3.1564820018
   24      H      -2.7742748857     0.3124632346     2.8638105315
   25      H      -1.3699509026     1.2415974001     2.3306264980
   26      C      -2.8082821652     2.9332551786     0.5313999473
   27      H      -3.3506035898     3.0769847362    -0.4155141515
   28      O      -1.4174502745     3.1820183883     0.3378295719
   29      H      -3.1638794221     3.6973426965     1.2296058523
   30      H      -1.0232928942     2.3189794245     0.1337619826
   31      O      -0.6768685943     0.6872244244    -0.3587449454
   32      C       0.6359890070     0.3166538672    -0.6177975734
   33      H       0.7073007332    -0.2811923715    -1.5393391452
   34      O       1.1225296374    -0.4508363061     0.4795264907
   35      C       2.4397962587    -0.9252796264     0.2872701932
   36      H       2.5105101489    -1.5175017523    -0.6409895202
   37      C       1.4756737397     1.5974002344    -0.7471176608
   38      H       1.3815993100     2.1593514628     0.1897823154
   39      O       1.1062971721     2.4025313625    -1.8569867083
   40      H       0.3114422340     2.9029573536    -1.6325307097
   41      C       2.9309911144     1.1932347579    -0.9592759257
   42      H       3.0043888600     0.6512462303    -1.9139890386
   43      O       3.8084235276     2.3102050051    -0.9714392359
   44      H       3.4663797032     2.9476172020    -1.6103056272
   45      C       3.4031783701     0.2713738709     0.1570398284
   46      H       3.4206391540     0.8306322942     1.1000900937
   47      O       4.7083754196    -0.2407234247    -0.1328614447
   48      H       5.3010755246     0.5048935428    -0.2909575741
   49      C       2.7662476860    -1.8949154464     1.4430590877
   50      O       1.9263628756    -2.3732255672     2.1485953483
   51      O       4.0675103098    -2.2115367894     1.5649594803
   52      H       4.6128742663    -1.6655647296     0.9642168826
 ----------------------------------------------------------------
 Molecular Point Group                 C1    NOp =  1
 Largest Abelian Subgroup              C1    NOp =  1
 Nuclear Repulsion Energy =  2413.9130997890 hartrees
 There are       94 alpha and       94 beta electrons
 Applying Cartesian multipole field
    Component          Value
    ---------          -----
     (2,0,0)        1.00000E-12
     (0,2,0)        2.00000E-11
     (0,0,2)       -3.00000E-11
 Nucleus-field energy     =     0.0000000248 hartrees
 Requested basis set is 6-311++G(d,p)
 There are 284 shells and 724 basis functions
 A cutoff of  1.0D-11 yielded  29679 shell pairs
 There are    187961 function pairs (    198840 Cartesian)
 Smallest overlap matrix eigenvalue = 1.07E-06

 Q-Chem warning in module stvman/mkSTV.C, line 306:

 Overlap eigenvalue is smaller than square root of threshold
 Use THRESH >= 12 to get rid of this warning

 Guess MOs from SCF MO coefficient file

 -----------------------------------------------------------------------
  General SCF calculation program by
  Eric Jon Sundstrom, Paul Horn, Yuezhi Mao, Dmitri Zuev, Alec White,
  David Stuck, Shaama M.S., Shane Yost, Joonho Lee, David Small,
  Daniel Levine, Susi Lehtola, Hugh Burton, Evgeny Epifanovsky
 -----------------------------------------------------------------------
 Exchange:     0.2000 Hartree-Fock + 0.0800 Slater + 0.7200 B88
 Correlation:  0.1900 VWN1RPA + 0.8100 LYP
 Using SG-1 standard quadrature grid
 using 6 threads for integral computing
 -------------------------------------------------------
 OpenMP Integral computing Module                
 Release: version 2.0, May 2017, Q-Chem Inc. Pleasanton 
 -------------------------------------------------------
 -------------------------------------------------------
 OpenMP BLAS3 based DFT computing Module                
 Release: version 1.0, May 2013, Q-Chem Inc. Pittsburgh 
 -------------------------------------------------------
 A restricted SCF calculation will be
 performed using DIIS
 SCF converges when DIIS error is below 1.0e-08
 ---------------------------------------
  Cycle       Energy         DIIS error
 ---------------------------------------
    1   -1228.7246016100      1.28e-04  
    2   -1228.7258866420      1.91e-05  
    3   -1228.7258737020      2.81e-05  
    4   -1228.7259083497      3.68e-06  
    5   -1228.7259086447      2.90e-06  
    6   -1228.7259090207      6.57e-07  
    7   -1228.7259090431      1.32e-07  
    8   -1228.7259090439      3.94e-08  
    9   -1228.7259090438      1.22e-08  
   10   -1228.7259090440      5.41e-09  Convergence criterion met
 ---------------------------------------
 SCF time:   CPU 2016.04s  wall 355.00s 
 SCF   energy in the final basis set =    -1228.7259090440
 Total energy in the final basis set =    -1228.7259090440

 --------------------------------------------------------------

                    Orbital Energies (a.u.)
 --------------------------------------------------------------

 Alpha MOs
 -- Occupied --
-19.1750 -19.1687 -19.1655 -19.1642 -19.1559 -19.1550 -19.1173 -19.1070
-10.3146 -10.3029 -10.2719 -10.2670 -10.2573 -10.2539 -10.2401 -10.2120
-10.1881 -10.1855 -10.1834 -10.1798 -10.1774 -10.1738 -10.1673 -10.1598
 -1.1201  -1.1073  -1.0825  -1.0652  -1.0537  -1.0446  -1.0308  -1.0117
 -0.8587  -0.8218  -0.8099  -0.7991  -0.7558  -0.7544  -0.6995  -0.6906
 -0.6836  -0.6739  -0.6373  -0.6255  -0.6223  -0.6145  -0.5829  -0.5800
 -0.5723  -0.5653  -0.5559  -0.5347  -0.5325  -0.5202  -0.5020  -0.4910
 -0.4875  -0.4832  -0.4757  -0.4672  -0.4605  -0.4581  -0.4563  -0.4480
 -0.4376  -0.4314  -0.4304  -0.4176  -0.4092  -0.4087  -0.4038  -0.3989
 -0.3939  -0.3878  -0.3813  -0.3775  -0.3750  -0.3706  -0.3665  -0.3596
 -0.3486  -0.3396  -0.3346  -0.3308  -0.3292  -0.3275  -0.3256  -0.3173
 -0.3141  -0.3061  -0.3056  -0.2883  -0.2862  -0.2694
 -- Virtual --
 -0.0216  -0.0197  -0.0123  -0.0070  -0.0047   0.0009   0.0027   0.0065
  0.0170   0.0192   0.0234   0.0275   0.0307   0.0328   0.0379   0.0419
  0.0452   0.0478   0.0502   0.0540   0.0584   0.0609   0.0647   0.0676
  0.0706   0.0743   0.0756   0.0789   0.0800   0.0823   0.0885   0.0903
  0.0910   0.0966   0.0995   0.1015   0.1019   0.1061   0.1083   0.1091
  0.1117   0.1137   0.1162   0.1178   0.1208   0.1229   0.1232   0.1253
  0.1272   0.1274   0.1335   0.1360   0.1372   0.1381   0.1421   0.1426
  0.1456   0.1473   0.1489   0.1526   0.1531   0.1536   0.1551   0.1571
  0.1600   0.1613   0.1630   0.1647   0.1662   0.1681   0.1732   0.1739
  0.1780   0.1794   0.1804   0.1818   0.1843   0.1878   0.1906   0.1934
  0.1936   0.1969   0.1989   0.2014   0.2035   0.2082   0.2091   0.2124
  0.2145   0.2159   0.2201   0.2246   0.2252   0.2277   0.2298   0.2348
  0.2380   0.2409   0.2422   0.2439   0.2445   0.2453   0.2484   0.2529
  0.2579   0.2596   0.2650   0.2670   0.2693   0.2716   0.2720   0.2741
  0.2766   0.2825   0.2842   0.2854   0.2882   0.2904   0.2945   0.2953
  0.2987   0.3004   0.3024   0.3061   0.3095   0.3110   0.3149   0.3172
  0.3179   0.3215   0.3260   0.3268   0.3307   0.3318   0.3337   0.3365
  0.3382   0.3401   0.3431   0.3449   0.3475   0.3489   0.3539   0.3571
  0.3607   0.3670   0.3683   0.3715   0.3732   0.3753   0.3763   0.3862
  0.3910   0.3920   0.3950   0.3990   0.4028   0.4033   0.4062   0.4107
  0.4165   0.4190   0.4235   0.4300   0.4327   0.4368   0.4420   0.4466
  0.4544   0.4589   0.4606   0.4666   0.4722   0.4774   0.4825   0.4920
  0.5003   0.5067   0.5075   0.5156   0.5179   0.5286   0.5370   0.5424
  0.5510   0.5575   0.5612   0.5642   0.5712   0.5737   0.5828   0.5869
  0.5901   0.5975   0.6008   0.6063   0.6135   0.6186   0.6238   0.6258
  0.6335   0.6365   0.6451   0.6466   0.6529   0.6572   0.6672   0.6685
  0.6731   0.6816   0.6867   0.6887   0.6932   0.7052   0.7079   0.7101
  0.7136   0.7194   0.7251   0.7332   0.7393   0.7443   0.7486   0.7497
  0.7573   0.7615   0.7664   0.7686   0.7710   0.7754   0.7783   0.7807
  0.7875   0.7901   0.7913   0.7929   0.7977   0.8014   0.8065   0.8096
  0.8121   0.8252   0.8335   0.8371   0.8414   0.8532   0.8623   0.8635
  0.8722   0.8880   0.9101   0.9297   0.9348   0.9412   0.9599   0.9664
  0.9739   0.9800   1.0042   1.0111   1.0269   1.0371   1.0430   1.0491
  1.0687   1.0738   1.0754   1.0879   1.0905   1.0971   1.1095   1.1163
  1.1213   1.1259   1.1379   1.1489   1.1606   1.1633   1.1684   1.1700
  1.1769   1.1853   1.1863   1.2025   1.2093   1.2121   1.2202   1.2269
  1.2307   1.2382   1.2451   1.2535   1.2565   1.2617   1.2761   1.2844
  1.2858   1.2918   1.2999   1.3148   1.3271   1.3346   1.3439   1.3482
  1.3606   1.3869   1.3886   1.4019   1.4056   1.4232   1.4313   1.4427
  1.4532   1.4570   1.4669   1.4698   1.4747   1.4889   1.4944   1.5004
  1.5065   1.5188   1.5225   1.5263   1.5364   1.5421   1.5517   1.5546
  1.5627   1.5649   1.5698   1.5736   1.5815   1.5864   1.5938   1.6012
  1.6034   1.6085   1.6165   1.6168   1.6197   1.6222   1.6278   1.6308
  1.6362   1.6380   1.6474   1.6484   1.6545   1.6571   1.6642   1.6697
  1.6766   1.6846   1.6875   1.6924   1.6983   1.7006   1.7148   1.7253
  1.7290   1.7332   1.7366   1.7451   1.7556   1.7633   1.7673   1.7770
  1.7832   1.7921   1.7962   1.8021   1.8047   1.8115   1.8152   1.8263
  1.8308   1.8439   1.8463   1.8561   1.8660   1.8751   1.8837   1.8846
  1.8924   1.8971   1.9150   1.9192   1.9338   1.9386   1.9476   1.9570
  1.9721   1.9937   2.0013   2.0196   2.0254   2.0402   2.0430   2.0437
  2.0570   2.0693   2.0721   2.0872   2.0934   2.1060   2.1119   2.1166
  2.1315   2.1351   2.1457   2.1539   2.1610   2.1706   2.1861   2.1937
  2.1991   2.2036   2.2216   2.2348   2.2377   2.2460   2.2589   2.2644
  2.2739   2.2802   2.2900   2.3049   2.3230   2.3252   2.3544   2.3589
  2.3689   2.3789   2.3866   2.3939   2.4136   2.4229   2.4335   2.4562
  2.4762   2.4859   2.4942   2.5033   2.5165   2.5254   2.5269   2.5377
  2.5529   2.5552   2.5631   2.5639   2.5769   2.5841   2.5979   2.6066
  2.6134   2.6285   2.6360   2.6444   2.6484   2.6529   2.6572   2.6763
  2.6822   2.6961   2.7086   2.7108   2.7307   2.7361   2.7410   2.7572
  2.7675   2.7806   2.7857   2.7924   2.8004   2.8166   2.8312   2.8332
  2.8578   2.8656   2.8726   2.8829   2.8855   2.8923   2.8962   2.9150
  2.9219   2.9344   2.9442   2.9483   2.9649   2.9676   2.9743   2.9852
  2.9915   3.0013   3.0087   3.0195   3.0230   3.0320   3.0458   3.0542
  3.0606   3.0710   3.0819   3.0847   3.1005   3.1086   3.1168   3.1183
  3.1269   3.1361   3.1436   3.1565   3.1645   3.1671   3.1861   3.1920
  3.1977   3.2097   3.2211   3.2318   3.2417   3.2717   3.2805   3.2978
  3.3043   3.3164   3.3191   3.3399   3.3568   3.3804   3.3992   3.4108
  3.4313   3.4533   3.4589   3.4706   3.5155   3.5264   3.5522   3.5855
  3.6827   3.7742   3.7919   3.8009   3.8207   3.8287   3.8454   3.8477
  3.8507   3.8702   3.8731   3.8882   3.8949   3.8983   3.9032   3.9334
  3.9603   3.9662   3.9798   4.0157   4.0350   4.0425   4.0743   4.0850
  4.1230   4.1418   4.1670   4.1799   4.1932   4.2252   4.2684   4.2776
  4.3064   4.3129   4.3272   4.3407   4.3690   4.4016   5.0001   5.0704
  5.0811   5.1079   5.1124   5.1209   5.1693   5.1971   5.2170   5.3764
  5.3995   5.4164   5.4358   5.4523   5.4862   5.4970   5.5814   5.6103
  5.6458   5.6926   5.7209   5.7766   5.8348   5.9226  23.7450  23.7712
 23.7956  23.8090  23.8161  23.8325  23.8487  23.8614  23.8842  23.8898
 23.8971  23.9384  23.9545  23.9613  23.9846  24.0200  49.8659  49.9056
 49.9378  49.9491  49.9730  49.9846  50.0276  50.0403
 --------------------------------------------------------------

          Ground-State Mulliken Net Atomic Charges

     Atom                 Charge (a.u.)
  ----------------------------------------
      1 C                     0.820698
      2 H                     0.224443
      3 C                    -1.709767
      4 H                     0.305784
      5 C                    -0.091941
      6 H                     0.176397
      7 H                     0.124054
      8 C                     0.676668
      9 H                     0.193180
     10 C                    -0.704467
     11 H                     0.134871
     12 H                     0.154582
     13 H                     0.147888
     14 C                    -0.710627
     15 H                     0.174318
     16 H                     0.150905
     17 C                    -0.509214
     18 H                     0.154694
     19 H                     0.166286
     20 C                     0.253795
     21 H                     0.179349
     22 C                    -0.525349
     23 H                     0.171062
     24 H                     0.122639
     25 H                     0.206662
     26 C                    -0.668513
     27 H                     0.131115
     28 O                    -0.327919
     29 H                     0.177250
     30 H                     0.445570
     31 O                     0.038289
     32 C                     0.011064
     33 H                     0.267602
     34 O                     0.106298
     35 C                    -0.099339
     36 H                     0.281698
     37 C                    -1.019044
     38 H                     0.276711
     39 O                    -0.164206
     40 H                     0.300420
     41 C                    -0.481505
     42 H                     0.257846
     43 O                    -0.199358
     44 H                     0.271681
     45 C                    -0.112763
     46 H                     0.292256
     47 O                    -0.214333
     48 H                     0.280495
     49 C                    -0.053064
     50 O                    -0.249071
     51 O                    -0.117493
     52 H                     0.281402
  ----------------------------------------
  Sum of atomic charges =     0.000000

 -----------------------------------------------------------------
                    Cartesian Multipole Moments
 -----------------------------------------------------------------
    Charge (ESU x 10^10)
                 0.0000
    Dipole Moment (Debye)
         X      -1.2932      Y       0.8215      Z      -3.6609
       Tot       3.9685
    Quadrupole Moments (Debye-Ang)
        XX    -132.2855     XY      10.4273     YY    -161.6410
        XZ      -8.5503     YZ       9.1863     ZZ    -155.8268
    Octopole Moments (Debye-Ang^2)
       XXX      71.5446    XXY      35.5141    XYY      -5.0892
       YYY       7.5314    XXZ     -14.8679    XYZ      19.5512
       YYZ     -35.9454    XZZ       1.0358    YZZ      29.9844
       ZZZ     -16.4827
    Hexadecapole Moments (Debye-Ang^3)
      XXXX   -6872.3321   XXXY     -29.3750   XXYY   -1803.0082
      XYYY      -5.0823   YYYY   -3440.6144   XXXZ    -150.2872
      XXYZ      45.7589   XYYZ    -128.3090   YYYZ     -21.5106
      XXZZ   -1481.5317   XYZZ      17.9529   YYZZ    -836.5696
      XZZZ    -121.9803   YZZZ      22.7995   ZZZZ   -1478.3720
 -----------------------------------------------------------------
 Calculating analytic gradient of the SCF energy
 Gradient of SCF Energy
            1           2           3           4           5           6
    1  -0.0000014   0.0000087  -0.0001252   0.0000751   0.0001445   0.0000564
    2   0.0000770  -0.0001344  -0.0001703  -0.0000168   0.0001666  -0.0000107
    3   0.0001663  -0.0000644  -0.0001682  -0.0000493   0.0000111   0.0000300
            7           8           9          10          11          12
    1   0.0000051   0.0000003  -0.0000439  -0.0000146  -0.0000102  -0.0000062
    2  -0.0000925  -0.0000823  -0.0000213  -0.0000030  -0.0000123   0.0000047
    3  -0.0000709   0.0000333   0.0000622   0.0000215   0.0000153   0.0000374
           13          14          15          16          17          18
    1   0.0000026   0.0000147   0.0000279  -0.0000032   0.0000291   0.0000246
    2  -0.0000436   0.0000588  -0.0000141  -0.0000270   0.0000185  -0.0000011
    3   0.0000428   0.0000402   0.0000097   0.0000212  -0.0001232   0.0000124
           19          20          21          22          23          24
    1   0.0000250  -0.0001264  -0.0000043   0.0000315  -0.0000310  -0.0000736
    2   0.0000680  -0.0000233   0.0000448   0.0001698   0.0000071   0.0000581
    3   0.0000806   0.0003502   0.0000975   0.0000806  -0.0000017  -0.0000255
           25          26          27          28          29          30
    1  -0.0001941  -0.0000075  -0.0000483   0.0001280   0.0001464  -0.0000479
    2   0.0000871  -0.0000161  -0.0000304  -0.0000680   0.0000863  -0.0001533
    3  -0.0000626   0.0000359  -0.0000019  -0.0002038  -0.0000923   0.0003212
           31          32          33          34          35          36
    1   0.0005182  -0.0000360  -0.0000224  -0.0003037  -0.0002162   0.0000131
    2  -0.0000977   0.0000423  -0.0000847  -0.0000256  -0.0000119   0.0000243
    3  -0.0001020  -0.0002200   0.0000969   0.0001155  -0.0002512  -0.0000039
           37          38          39          40          41          42
    1  -0.0000108  -0.0000435  -0.0000628   0.0001844   0.0001687  -0.0000136
    2   0.0001420  -0.0000564   0.0000404   0.0000658   0.0000854  -0.0000569
    3   0.0001269   0.0000046  -0.0000743  -0.0001715  -0.0001228  -0.0000393
           43          44          45          46          47          48
    1  -0.0000841  -0.0000080   0.0000618   0.0000205  -0.0000259  -0.0000080
    2  -0.0000914  -0.0000160  -0.0001209   0.0000501   0.0000456   0.0000186
    3   0.0000039  -0.0000167   0.0001008  -0.0000173   0.0000037  -0.0000169
           49          50          51          52
    1  -0.0000884   0.0002093  -0.0000740  -0.0001610
    2   0.0001766  -0.0000077  -0.0000676   0.0000194
    3   0.0001002  -0.0001070   0.0001305  -0.0001456
 Max gradient component =       5.182E-04
 RMS gradient           =       1.050E-04
 Gradient time:  CPU 563.96 s  wall 95.21 s
 Geometry Optimization Parameters
   NAtoms,    NIC,     NZ,  NCons,   NDum,   NFix, NCnnct, MaxDiis
       52     415       0       0       0       0       0       0

 Cartesian Hessian Update
 Hessian Updated using BFGS Update


** GEOMETRY OPTIMIZATION IN DELOCALIZED INTERNAL COORDINATES **
   Searching for a Minimum

   Optimization Cycle:  11

                       Coordinates (Angstroms)
     ATOM                X               Y               Z
      1  C        -3.0334735180    0.3767971002    0.0553338917
      2  H        -3.2318935525    0.8050664114   -0.9372188891
      3  C        -1.6716073009   -0.3351788574   -0.0401612465
      4  H        -1.3964478626   -0.7563997737    0.9308257009
      5  C        -1.6734166240   -1.4438337676   -1.0918660183
      6  H        -1.8313975693   -0.9979061895   -2.0826564496
      7  H        -0.6967689395   -1.9362076266   -1.1063431271
      8  C        -2.7599781088   -2.4994620730   -0.8230866080
      9  H        -2.5423032962   -2.9611713616    0.1500608626
     10  C        -2.7431576674   -3.6025853200   -1.8849208709
     11  H        -1.7723046622   -4.1050773144   -1.9225456144
     12  H        -3.5033496985   -4.3599806965   -1.6735597520
     13  H        -2.9481979300   -3.1921236144   -2.8793845274
     14  C        -4.1279626622   -1.8139304640   -0.7207144928
     15  H        -4.8978515046   -2.5513840536   -0.4693372041
     16  H        -4.3973596188   -1.4036301752   -1.7035045359
     17  C        -4.1226865430   -0.6891189465    0.3168892974
     18  H        -5.0978157314   -0.1925413464    0.3306061406
     19  H        -3.9813040710   -1.1164955509    1.3177205938
     20  C        -3.1563789436    1.5407570581    1.0956482436
     21  H        -4.2322482330    1.6145452967    1.3043020217
     22  C        -2.4555404109    1.2659988106    2.4348596044
     23  H        -2.6989588976    2.0506550628    3.1564820018
     24  H        -2.7742748857    0.3124632346    2.8638105315
     25  H        -1.3699509026    1.2415974001    2.3306264980
     26  C        -2.8082821652    2.9332551786    0.5313999473
     27  H        -3.3506035898    3.0769847362   -0.4155141515
     28  O        -1.4174502745    3.1820183883    0.3378295719
     29  H        -3.1638794221    3.6973426965    1.2296058523
     30  H        -1.0232928942    2.3189794245    0.1337619826
     31  O        -0.6768685943    0.6872244244   -0.3587449454
     32  C         0.6359890070    0.3166538672   -0.6177975734
     33  H         0.7073007332   -0.2811923715   -1.5393391452
     34  O         1.1225296374   -0.4508363061    0.4795264907
     35  C         2.4397962587   -0.9252796264    0.2872701932
     36  H         2.5105101489   -1.5175017523   -0.6409895202
     37  C         1.4756737397    1.5974002344   -0.7471176608
     38  H         1.3815993100    2.1593514628    0.1897823154
     39  O         1.1062971721    2.4025313625   -1.8569867083
     40  H         0.3114422340    2.9029573536   -1.6325307097
     41  C         2.9309911144    1.1932347579   -0.9592759257
     42  H         3.0043888600    0.6512462303   -1.9139890386
     43  O         3.8084235276    2.3102050051   -0.9714392359
     44  H         3.4663797032    2.9476172020   -1.6103056272
     45  C         3.4031783701    0.2713738709    0.1570398284
     46  H         3.4206391540    0.8306322942    1.1000900937
     47  O         4.7083754196   -0.2407234247   -0.1328614447
     48  H         5.3010755246    0.5048935428   -0.2909575741
     49  C         2.7662476860   -1.8949154464    1.4430590877
     50  O         1.9263628756   -2.3732255672    2.1485953483
     51  O         4.0675103098   -2.2115367894    1.5649594803
     52  H         4.6128742663   -1.6655647296    0.9642168826
   Point Group: c1    Number of degrees of freedom:   150


   Energy is  -1228.725909044

 Hessian Updated using BFGS Update

150 Hessian modes will be used to form the next step
  Hessian Eigenvalues:
     0.003897    0.003993    0.005026    0.005533    0.005610    0.006369
     0.006653    0.007780    0.008007    0.008049    0.009377    0.010537
     0.011164    0.011850    0.012377    0.014445    0.017910    0.019568
     0.020842    0.022999    0.030227    0.032734    0.033374    0.036336
     0.038119    0.040173    0.041736    0.042885    0.045016    0.047139
     0.047531    0.047654    0.048029    0.048352    0.049188    0.049388
     0.049891    0.050840    0.051339    0.052388    0.054590    0.055430
     0.056139    0.056770    0.056861    0.057013    0.057838    0.058014
     0.059563    0.060470    0.062064    0.063891    0.066571    0.067572
     0.070242    0.073644    0.078083    0.080930    0.082059    0.083210
     0.083718    0.089241    0.092538    0.109347    0.114087    0.118348
     0.124614    0.135116    0.141829    0.147541    0.150664    0.154563
     0.159462    0.159928    0.159967    0.159993    0.160000    0.160003
     0.160174    0.160334    0.161475    0.162952    0.164411    0.167810
     0.171638    0.173940    0.180561    0.184110    0.193586    0.196646
     0.201362    0.212358    0.221233    0.248114    0.258940    0.263994
     0.267596    0.268319    0.273047    0.275155    0.279674    0.283617
     0.286726    0.288149    0.288753    0.289747    0.293076    0.293944
     0.296362    0.336538    0.336905    0.337818    0.338390    0.338704
     0.338915    0.339359    0.339520    0.339877    0.339959    0.340206
     0.340238    0.340428    0.340656    0.340705    0.341662    0.341905
     0.342124    0.342185    0.342325    0.342339    0.342675    0.343349
     0.357079    0.363394    0.388624    0.392869    0.400579    0.401206
     0.403609    0.405923    0.424531    0.463645    0.494476    0.501109
     0.506949    0.512018    0.517739    0.521820    0.536575    0.914000

 Minimum Search - Taking Simple RFO Step
 Searching for Lamda that Minimizes Along All modes
 Value Taken    Lamda =  -0.00005581
 Step Taken.  Stepsize is  0.069081

                             Maximum     Tolerance    Cnvgd?
         Gradient           0.001152      0.000300      NO
         Displacement       0.021331      0.001200      NO
         Energy change     -0.000003      0.000001      NO


 New Cartesian Coordinates Obtained by Inverse Iteration

 Displacement from previous Coordinates is:  0.368250
 ----------------------------------------------------------------
             Standard Nuclear Orientation (Angstroms)
    I     Atom           X                Y                Z
 ----------------------------------------------------------------
    1      C      -3.0335411292     0.3750300220     0.0571228493
    2      H      -3.2305956446     0.8114107515    -0.9321545349
    3      C      -1.6747125923    -0.3410547375    -0.0408445067
    4      H      -1.4026191196    -0.7684618564     0.9283317148
    5      C      -1.6808174790    -1.4434511532    -1.0990911804
    6      H      -1.8366148139    -0.9908647582    -2.0872545978
    7      H      -0.7058232538    -1.9389561628    -1.1155375236
    8      C      -2.7720384199    -2.4961798947    -0.8380910260
    9      H      -2.5561223410    -2.9655217456     0.1317077871
   10      C      -2.7595014960    -3.5918828885    -1.9077875579
   11      H      -1.7907296921    -4.0981056516    -1.9488818375
   12      H      -3.5228274557    -4.3476785596    -1.7020547084
   13      H      -2.9627156636    -3.1733178235    -2.8992857034
   14      C      -4.1374389493    -1.8059908576    -0.7311782908
   15      H      -4.9104327608    -2.5417859178    -0.4843813817
   16      H      -4.4052332074    -1.3881184915    -1.7112240034
   17      C      -4.1271743405    -0.6877130106     0.3135046818
   18      H      -5.1002429289    -0.1871844684     0.3310899222
   19      H      -3.9868064897    -1.1223506141     1.3112951208
   20      C      -3.1474720562     1.5315722527     1.1050544366
   21      H      -4.2201008097     1.5974619275     1.3317243902
   22      C      -2.4208167506     1.2525192533     2.4298205425
   23      H      -2.6543249351     2.0319512977     3.1603145117
   24      H      -2.7267893767     0.2949964029     2.8591475721
   25      H      -1.3369993126     1.2335809684     2.3056762112
   26      C      -2.8170533916     2.9287678242     0.5429802879
   27      H      -3.3731123744     3.0740056243    -0.3957090068
   28      O      -1.4305224159     3.1856879302     0.3310231469
   29      H      -3.1676895846     3.6866037174     1.2504634329
   30      H      -1.0374999674     2.3255938011     0.1135891594
   31      O      -0.6769496772     0.6799814369    -0.3531749449
   32      C       0.6374197321     0.3083897790    -0.6069656921
   33      H       0.7093289336    -0.2994423180    -1.5220652702
   34      O       1.1282621680    -0.4443400972     0.4986717580
   35      C       2.4468531403    -0.9179243026     0.3113954873
   36      H       2.5174509242    -1.5238201339    -0.6080251472
   37      C       1.4738041855     1.5888965942    -0.7537901276
   38      H       1.3815799696     2.1623409200     0.1763282240
   39      O       1.0988695148     2.3795688822    -1.8721892135
   40      H       0.3003105354     2.8766251517    -1.6531700817
   41      C       2.9291142517     1.1854066360    -0.9650780909
   42      H       3.0011353603     0.6315077031    -1.9129540058
   43      O       3.8046145561     2.3040105858    -0.9941837588
   44      H       3.4590921453     2.9330821444    -1.6392782428
   45      C       3.4068290600     0.2790436222     0.1614226251
   46      H       3.4264192261     0.8504818501     1.0970348592
   47      O       4.7120180271    -0.2350889635    -0.1258329451
   48      H       5.3028619885     0.5088114651    -0.2975120721
   49      C       2.7771342962    -1.8698019832     1.4808377778
   50      O       1.9387057815    -2.3391193163     2.1939983319
   51      O       4.0792409056    -2.1818219052     1.6067120170
   52      H       4.6248527054    -1.6433716708     0.9996024699
 ----------------------------------------------------------------
 Molecular Point Group                 C1    NOp =  1
 Largest Abelian Subgroup              C1    NOp =  1
 Nuclear Repulsion Energy =  2413.3182395808 hartrees
 There are       94 alpha and       94 beta electrons
 Applying Cartesian multipole field
    Component          Value
    ---------          -----
     (2,0,0)        1.00000E-12
     (0,2,0)        2.00000E-11
     (0,0,2)       -3.00000E-11
 Nucleus-field energy     =     0.0000000238 hartrees
 Requested basis set is 6-311++G(d,p)
 There are 284 shells and 724 basis functions
 A cutoff of  1.0D-11 yielded  29675 shell pairs
 There are    187934 function pairs (    198808 Cartesian)
 Smallest overlap matrix eigenvalue = 1.07E-06

 Q-Chem warning in module stvman/mkSTV.C, line 306:

 Overlap eigenvalue is smaller than square root of threshold
 Use THRESH >= 12 to get rid of this warning

 Guess MOs from SCF MO coefficient file

 -----------------------------------------------------------------------
  General SCF calculation program by
  Eric Jon Sundstrom, Paul Horn, Yuezhi Mao, Dmitri Zuev, Alec White,
  David Stuck, Shaama M.S., Shane Yost, Joonho Lee, David Small,
  Daniel Levine, Susi Lehtola, Hugh Burton, Evgeny Epifanovsky
 -----------------------------------------------------------------------
 Exchange:     0.2000 Hartree-Fock + 0.0800 Slater + 0.7200 B88
 Correlation:  0.1900 VWN1RPA + 0.8100 LYP
 Using SG-1 standard quadrature grid
 using 6 threads for integral computing
 -------------------------------------------------------
 OpenMP Integral computing Module                
 Release: version 2.0, May 2017, Q-Chem Inc. Pleasanton 
 -------------------------------------------------------
 -------------------------------------------------------
 OpenMP BLAS3 based DFT computing Module                
 Release: version 1.0, May 2013, Q-Chem Inc. Pittsburgh 
 -------------------------------------------------------
 A restricted SCF calculation will be
 performed using DIIS
 SCF converges when DIIS error is below 1.0e-08
 ---------------------------------------
  Cycle       Energy         DIIS error
 ---------------------------------------
    1   -1228.7239262512      1.61e-04  
    2   -1228.7258679356      3.18e-05  
    3   -1228.7258146091      4.91e-05  
    4   -1228.7259200405      4.06e-06  
    5   -1228.7259204499      3.12e-06  
    6   -1228.7259208806      9.47e-07  
    7   -1228.7259209216      2.87e-07  
    8   -1228.7259209256      8.03e-08  
    9   -1228.7259209259      2.41e-08  
   10   -1228.7259209258      7.38e-09  Convergence criterion met
 ---------------------------------------
 SCF time:   CPU 2016.22s  wall 355.00s 
 SCF   energy in the final basis set =    -1228.7259209258
 Total energy in the final basis set =    -1228.7259209258

 --------------------------------------------------------------

                    Orbital Energies (a.u.)
 --------------------------------------------------------------

 Alpha MOs
 -- Occupied --
-19.1749 -19.1687 -19.1654 -19.1643 -19.1559 -19.1553 -19.1172 -19.1073
-10.3147 -10.3030 -10.2718 -10.2670 -10.2574 -10.2539 -10.2401 -10.2120
-10.1880 -10.1857 -10.1831 -10.1800 -10.1776 -10.1740 -10.1675 -10.1595
 -1.1199  -1.1071  -1.0823  -1.0653  -1.0536  -1.0447  -1.0308  -1.0120
 -0.8589  -0.8219  -0.8101  -0.7992  -0.7559  -0.7544  -0.6996  -0.6906
 -0.6836  -0.6739  -0.6373  -0.6256  -0.6223  -0.6146  -0.5829  -0.5801
 -0.5723  -0.5652  -0.5561  -0.5347  -0.5324  -0.5203  -0.5019  -0.4909
 -0.4877  -0.4835  -0.4756  -0.4674  -0.4605  -0.4581  -0.4563  -0.4480
 -0.4377  -0.4314  -0.4304  -0.4176  -0.4094  -0.4086  -0.4039  -0.3987
 -0.3940  -0.3878  -0.3813  -0.3773  -0.3751  -0.3709  -0.3662  -0.3595
 -0.3485  -0.3397  -0.3348  -0.3308  -0.3294  -0.3276  -0.3256  -0.3174
 -0.3142  -0.3061  -0.3056  -0.2884  -0.2863  -0.2695
 -- Virtual --
 -0.0216  -0.0197  -0.0123  -0.0070  -0.0049   0.0009   0.0027   0.0064
  0.0169   0.0191   0.0234   0.0274   0.0307   0.0328   0.0379   0.0417
  0.0452   0.0478   0.0502   0.0537   0.0583   0.0609   0.0648   0.0675
  0.0704   0.0743   0.0754   0.0788   0.0802   0.0821   0.0883   0.0901
  0.0910   0.0965   0.0997   0.1015   0.1019   0.1060   0.1082   0.1092
  0.1117   0.1138   0.1162   0.1177   0.1208   0.1228   0.1231   0.1251
  0.1271   0.1275   0.1334   0.1360   0.1373   0.1381   0.1420   0.1427
  0.1456   0.1472   0.1489   0.1524   0.1528   0.1534   0.1551   0.1569
  0.1601   0.1615   0.1628   0.1643   0.1659   0.1683   0.1733   0.1739
  0.1779   0.1791   0.1803   0.1817   0.1842   0.1879   0.1902   0.1931
  0.1936   0.1970   0.1990   0.2014   0.2032   0.2079   0.2090   0.2126
  0.2143   0.2158   0.2202   0.2246   0.2254   0.2277   0.2297   0.2345
  0.2378   0.2410   0.2422   0.2438   0.2447   0.2452   0.2488   0.2530
  0.2576   0.2595   0.2648   0.2671   0.2690   0.2715   0.2721   0.2738
  0.2766   0.2824   0.2839   0.2851   0.2882   0.2903   0.2944   0.2954
  0.2984   0.3004   0.3025   0.3062   0.3092   0.3106   0.3149   0.3171
  0.3180   0.3213   0.3260   0.3271   0.3306   0.3317   0.3339   0.3364
  0.3383   0.3403   0.3433   0.3448   0.3480   0.3485   0.3542   0.3575
  0.3611   0.3670   0.3681   0.3711   0.3741   0.3750   0.3763   0.3866
  0.3910   0.3920   0.3946   0.3993   0.4023   0.4036   0.4067   0.4107
  0.4167   0.4191   0.4231   0.4302   0.4324   0.4350   0.4426   0.4477
  0.4542   0.4588   0.4605   0.4670   0.4718   0.4781   0.4828   0.4924
  0.5005   0.5065   0.5071   0.5162   0.5177   0.5277   0.5368   0.5417
  0.5500   0.5574   0.5610   0.5647   0.5706   0.5729   0.5821   0.5871
  0.5895   0.5979   0.6010   0.6060   0.6137   0.6190   0.6236   0.6261
  0.6332   0.6363   0.6446   0.6463   0.6530   0.6582   0.6670   0.6685
  0.6731   0.6815   0.6862   0.6880   0.6932   0.7044   0.7061   0.7100
  0.7129   0.7190   0.7256   0.7335   0.7388   0.7438   0.7479   0.7495
  0.7575   0.7614   0.7662   0.7691   0.7711   0.7752   0.7781   0.7807
  0.7879   0.7899   0.7906   0.7931   0.7974   0.8012   0.8061   0.8097
  0.8115   0.8250   0.8329   0.8366   0.8408   0.8532   0.8612   0.8638
  0.8723   0.8890   0.9102   0.9290   0.9349   0.9410   0.9608   0.9666
  0.9730   0.9801   1.0050   1.0105   1.0275   1.0362   1.0430   1.0489
  1.0679   1.0738   1.0760   1.0877   1.0904   1.0982   1.1089   1.1165
  1.1210   1.1261   1.1383   1.1489   1.1609   1.1640   1.1680   1.1719
  1.1770   1.1851   1.1865   1.2030   1.2092   1.2124   1.2215   1.2267
  1.2299   1.2385   1.2449   1.2531   1.2570   1.2617   1.2759   1.2848
  1.2863   1.2919   1.2996   1.3142   1.3266   1.3345   1.3443   1.3482
  1.3623   1.3859   1.3884   1.4021   1.4067   1.4239   1.4311   1.4425
  1.4529   1.4568   1.4660   1.4679   1.4756   1.4883   1.4959   1.5003
  1.5058   1.5189   1.5226   1.5258   1.5365   1.5413   1.5507   1.5546
  1.5623   1.5646   1.5694   1.5738   1.5811   1.5857   1.5931   1.6012
  1.6031   1.6088   1.6163   1.6171   1.6188   1.6223   1.6280   1.6306
  1.6356   1.6380   1.6479   1.6484   1.6544   1.6577   1.6645   1.6697
  1.6766   1.6843   1.6889   1.6920   1.6978   1.7004   1.7148   1.7255
  1.7298   1.7337   1.7373   1.7462   1.7559   1.7626   1.7665   1.7776
  1.7822   1.7917   1.7970   1.8016   1.8052   1.8124   1.8149   1.8267
  1.8301   1.8438   1.8459   1.8567   1.8669   1.8744   1.8835   1.8854
  1.8924   1.8968   1.9149   1.9189   1.9337   1.9385   1.9473   1.9580
  1.9710   1.9934   2.0011   2.0194   2.0250   2.0403   2.0423   2.0446
  2.0562   2.0685   2.0720   2.0873   2.0931   2.1055   2.1114   2.1166
  2.1313   2.1349   2.1455   2.1539   2.1614   2.1711   2.1859   2.1942
  2.1992   2.2038   2.2212   2.2339   2.2377   2.2467   2.2602   2.2639
  2.2735   2.2802   2.2895   2.3048   2.3226   2.3272   2.3541   2.3591
  2.3689   2.3785   2.3872   2.3944   2.4133   2.4234   2.4337   2.4559
  2.4735   2.4856   2.4938   2.5031   2.5165   2.5264   2.5269   2.5361
  2.5527   2.5551   2.5628   2.5641   2.5768   2.5834   2.5977   2.6066
  2.6131   2.6275   2.6356   2.6438   2.6481   2.6532   2.6575   2.6759
  2.6817   2.6966   2.7089   2.7103   2.7296   2.7366   2.7412   2.7581
  2.7677   2.7822   2.7856   2.7913   2.7998   2.8166   2.8317   2.8331
  2.8577   2.8657   2.8732   2.8831   2.8853   2.8928   2.8964   2.9144
  2.9219   2.9349   2.9440   2.9485   2.9654   2.9670   2.9736   2.9850
  2.9906   3.0024   3.0073   3.0190   3.0235   3.0315   3.0464   3.0528
  3.0598   3.0701   3.0820   3.0837   3.0999   3.1074   3.1155   3.1183
  3.1270   3.1351   3.1435   3.1571   3.1638   3.1666   3.1859   3.1923
  3.1979   3.2097   3.2209   3.2324   3.2422   3.2705   3.2802   3.2974
  3.3038   3.3160   3.3189   3.3397   3.3570   3.3799   3.3995   3.4105
  3.4308   3.4528   3.4585   3.4706   3.5158   3.5267   3.5527   3.5850
  3.6829   3.7740   3.7917   3.8009   3.8210   3.8286   3.8460   3.8480
  3.8507   3.8706   3.8730   3.8881   3.8953   3.8983   3.9025   3.9334
  3.9600   3.9659   3.9790   4.0157   4.0345   4.0428   4.0743   4.0869
  4.1233   4.1415   4.1667   4.1802   4.1928   4.2253   4.2692   4.2776
  4.3074   4.3132   4.3279   4.3418   4.3693   4.4024   4.9999   5.0705
  5.0810   5.1083   5.1126   5.1205   5.1692   5.1968   5.2181   5.3755
  5.3988   5.4158   5.4353   5.4517   5.4855   5.4961   5.5812   5.6104
  5.6458   5.6924   5.7202   5.7783   5.8362   5.9224  23.7450  23.7706
 23.7955  23.8090  23.8166  23.8328  23.8489  23.8623  23.8838  23.8901
 23.8971  23.9386  23.9542  23.9611  23.9843  24.0216  49.8659  49.9054
 49.9372  49.9490  49.9726  49.9845  50.0262  50.0397
 --------------------------------------------------------------

          Ground-State Mulliken Net Atomic Charges

     Atom                 Charge (a.u.)
  ----------------------------------------
      1 C                     0.805694
      2 H                     0.225588
      3 C                    -1.669664
      4 H                     0.305628
      5 C                    -0.106419
      6 H                     0.176974
      7 H                     0.121340
      8 C                     0.675190
      9 H                     0.192650
     10 C                    -0.703659
     11 H                     0.134947
     12 H                     0.154768
     13 H                     0.147792
     14 C                    -0.711864
     15 H                     0.174390
     16 H                     0.150922
     17 C                    -0.508916
     18 H                     0.154231
     19 H                     0.167883
     20 C                     0.253978
     21 H                     0.180999
     22 C                    -0.529005
     23 H                     0.172077
     24 H                     0.122277
     25 H                     0.208663
     26 C                    -0.669975
     27 H                     0.131074
     28 O                    -0.322149
     29 H                     0.176809
     30 H                     0.437281
     31 O                     0.045051
     32 C                    -0.005770
     33 H                     0.267022
     34 O                     0.104547
     35 C                    -0.102478
     36 H                     0.281421
     37 C                    -1.013396
     38 H                     0.277141
     39 O                    -0.162951
     40 H                     0.298825
     41 C                    -0.477850
     42 H                     0.258035
     43 O                    -0.199190
     44 H                     0.271473
     45 C                    -0.108864
     46 H                     0.292826
     47 O                    -0.214786
     48 H                     0.280460
     49 C                    -0.055330
     50 O                    -0.249082
     51 O                    -0.117204
     52 H                     0.280599
  ----------------------------------------
  Sum of atomic charges =     0.000000

 -----------------------------------------------------------------
                    Cartesian Multipole Moments
 -----------------------------------------------------------------
    Charge (ESU x 10^10)
                 0.0000
    Dipole Moment (Debye)
         X      -1.3041      Y       0.7594      Z      -3.7228
       Tot       4.0171
    Quadrupole Moments (Debye-Ang)
        XX    -132.2977     XY      10.4158     YY    -161.4216
        XZ      -8.6787     YZ       9.2047     ZZ    -156.1550
    Octopole Moments (Debye-Ang^2)
       XXX      71.3287    XXY      34.9064    XYY      -4.3570
       YYY       4.7025    XXZ     -15.8608    XYZ      19.7306
       YYZ     -36.0358    XZZ       0.0715    YZZ      30.7990
       ZZZ     -19.1845
    Hexadecapole Moments (Debye-Ang^3)
      XXXX   -6885.6495   XXXY     -33.3122   XXYY   -1800.1353
      XYYY     -12.4095   YYYY   -3411.7761   XXXZ    -165.4297
      XXYZ      47.4271   XYYZ    -132.1542   YYYZ     -21.4284
      XXZZ   -1490.5433   XYZZ      18.5763   YYZZ    -835.3313
      XZZZ    -139.5841   YZZZ      25.6883   ZZZZ   -1507.8992
 -----------------------------------------------------------------
 Calculating analytic gradient of the SCF energy
 Gradient of SCF Energy
            1           2           3           4           5           6
    1  -0.0000249  -0.0000356  -0.0000290  -0.0000431   0.0000182  -0.0000599
    2   0.0000052   0.0001044   0.0000789   0.0000325   0.0000157  -0.0000255
    3  -0.0001135   0.0000563   0.0002642   0.0000462   0.0000117  -0.0000003
            7           8           9          10          11          12
    1   0.0000320  -0.0000681   0.0000296   0.0000031  -0.0000155  -0.0000054
    2   0.0000981   0.0000595   0.0000417  -0.0000532  -0.0000251  -0.0000127
    3   0.0000789   0.0000514  -0.0000147   0.0000112   0.0000241   0.0000284
           13          14          15          16          17          18
    1  -0.0000223  -0.0000083  -0.0000218  -0.0000018  -0.0000305  -0.0000064
    2  -0.0000024  -0.0000538  -0.0000100   0.0000059   0.0000391   0.0000213
    3   0.0000180   0.0000159   0.0000245   0.0000191   0.0001278   0.0000236
           19          20          21          22          23          24
    1  -0.0000116   0.0000525  -0.0000024   0.0000714   0.0000379   0.0000581
    2  -0.0000176   0.0000279   0.0000012  -0.0000983   0.0000368   0.0000202
    3  -0.0000308  -0.0001747  -0.0001020  -0.0000354  -0.0000336  -0.0000009
           25          26          27          28          29          30
    1   0.0001316   0.0000991   0.0000323   0.0000645   0.0000000  -0.0004114
    2  -0.0000312  -0.0000423  -0.0000409   0.0002223   0.0000004  -0.0000463
    3  -0.0000100  -0.0001047  -0.0000510   0.0001988  -0.0000101  -0.0000073
           31          32          33          34          35          36
    1  -0.0001351   0.0002137  -0.0000987   0.0001840   0.0000705  -0.0000059
    2  -0.0001888   0.0000460  -0.0000415  -0.0000606  -0.0000125  -0.0000557
    3  -0.0001512   0.0002811  -0.0000822  -0.0000203   0.0001256   0.0000170
           37          38          39          40          41          42
    1   0.0001144   0.0000502   0.0000104  -0.0001010  -0.0001293  -0.0000032
    2  -0.0001159   0.0000164  -0.0000635   0.0000811  -0.0000232  -0.0000395
    3  -0.0001876  -0.0000126   0.0000121  -0.0000501   0.0000501   0.0000035
           43          44          45          46          47          48
    1  -0.0000034   0.0000378  -0.0000632  -0.0000258   0.0001313  -0.0000499
    2   0.0000626  -0.0000740   0.0001815  -0.0000247   0.0001299  -0.0001272
    3  -0.0000700   0.0000293  -0.0001895  -0.0000203  -0.0000774  -0.0000127
           49          50          51          52
    1  -0.0000782   0.0001165  -0.0001319   0.0000644
    2  -0.0000888   0.0001200  -0.0000195  -0.0000541
    3   0.0001396  -0.0001373  -0.0000070   0.0000491
 Max gradient component =       4.114E-04
 RMS gradient           =       8.804E-05
 Gradient time:  CPU 562.58 s  wall 94.97 s
 Geometry Optimization Parameters
   NAtoms,    NIC,     NZ,  NCons,   NDum,   NFix, NCnnct, MaxDiis
       52     415       0       0       0       0       0       0

 Cartesian Hessian Update
 Hessian Updated using BFGS Update


** GEOMETRY OPTIMIZATION IN DELOCALIZED INTERNAL COORDINATES **
   Searching for a Minimum

   Optimization Cycle:  12

                       Coordinates (Angstroms)
     ATOM                X               Y               Z
      1  C        -3.0335411292    0.3750300220    0.0571228493
      2  H        -3.2305956446    0.8114107515   -0.9321545349
      3  C        -1.6747125923   -0.3410547375   -0.0408445067
      4  H        -1.4026191196   -0.7684618564    0.9283317148
      5  C        -1.6808174790   -1.4434511532   -1.0990911804
      6  H        -1.8366148139   -0.9908647582   -2.0872545978
      7  H        -0.7058232538   -1.9389561628   -1.1155375236
      8  C        -2.7720384199   -2.4961798947   -0.8380910260
      9  H        -2.5561223410   -2.9655217456    0.1317077871
     10  C        -2.7595014960   -3.5918828885   -1.9077875579
     11  H        -1.7907296921   -4.0981056516   -1.9488818375
     12  H        -3.5228274557   -4.3476785596   -1.7020547084
     13  H        -2.9627156636   -3.1733178235   -2.8992857034
     14  C        -4.1374389493   -1.8059908576   -0.7311782908
     15  H        -4.9104327608   -2.5417859178   -0.4843813817
     16  H        -4.4052332074   -1.3881184915   -1.7112240034
     17  C        -4.1271743405   -0.6877130106    0.3135046818
     18  H        -5.1002429289   -0.1871844684    0.3310899222
     19  H        -3.9868064897   -1.1223506141    1.3112951208
     20  C        -3.1474720562    1.5315722527    1.1050544366
     21  H        -4.2201008097    1.5974619275    1.3317243902
     22  C        -2.4208167506    1.2525192533    2.4298205425
     23  H        -2.6543249351    2.0319512977    3.1603145117
     24  H        -2.7267893767    0.2949964029    2.8591475721
     25  H        -1.3369993126    1.2335809684    2.3056762112
     26  C        -2.8170533916    2.9287678242    0.5429802879
     27  H        -3.3731123744    3.0740056243   -0.3957090068
     28  O        -1.4305224159    3.1856879302    0.3310231469
     29  H        -3.1676895846    3.6866037174    1.2504634329
     30  H        -1.0374999674    2.3255938011    0.1135891594
     31  O        -0.6769496772    0.6799814369   -0.3531749449
     32  C         0.6374197321    0.3083897790   -0.6069656921
     33  H         0.7093289336   -0.2994423180   -1.5220652702
     34  O         1.1282621680   -0.4443400972    0.4986717580
     35  C         2.4468531403   -0.9179243026    0.3113954873
     36  H         2.5174509242   -1.5238201339   -0.6080251472
     37  C         1.4738041855    1.5888965942   -0.7537901276
     38  H         1.3815799696    2.1623409200    0.1763282240
     39  O         1.0988695148    2.3795688822   -1.8721892135
     40  H         0.3003105354    2.8766251517   -1.6531700817
     41  C         2.9291142517    1.1854066360   -0.9650780909
     42  H         3.0011353603    0.6315077031   -1.9129540058
     43  O         3.8046145561    2.3040105858   -0.9941837588
     44  H         3.4590921453    2.9330821444   -1.6392782428
     45  C         3.4068290600    0.2790436222    0.1614226251
     46  H         3.4264192261    0.8504818501    1.0970348592
     47  O         4.7120180271   -0.2350889635   -0.1258329451
     48  H         5.3028619885    0.5088114651   -0.2975120721
     49  C         2.7771342962   -1.8698019832    1.4808377778
     50  O         1.9387057815   -2.3391193163    2.1939983319
     51  O         4.0792409056   -2.1818219052    1.6067120170
     52  H         4.6248527054   -1.6433716708    0.9996024699
   Point Group: c1    Number of degrees of freedom:   150


   Energy is  -1228.725920926

 Hessian Updated using BFGS Update

150 Hessian modes will be used to form the next step
  Hessian Eigenvalues:
     0.003931    0.004351    0.005059    0.005534    0.005914    0.006388
     0.006597    0.007787    0.007989    0.008044    0.009583    0.010570
     0.011150    0.011857    0.014031    0.014755    0.017732    0.020089
     0.021056    0.022636    0.030319    0.032771    0.034005    0.036165
     0.038121    0.040181    0.041548    0.042860    0.045239    0.047130
     0.047534    0.047671    0.047980    0.048308    0.049352    0.049523
     0.049926    0.050842    0.051351    0.052715    0.054612    0.055570
     0.056139    0.056661    0.056892    0.057002    0.057904    0.058076
     0.059512    0.060685    0.062144    0.063923    0.066764    0.067572
     0.070352    0.073765    0.078263    0.080936    0.082053    0.083229
     0.083828    0.089622    0.092439    0.109477    0.113976    0.118457
     0.124527    0.135151    0.141440    0.147493    0.150632    0.156883
     0.159522    0.159930    0.159985    0.159998    0.160000    0.160028
     0.160167    0.160635    0.162374    0.162891    0.164561    0.167299
     0.171568    0.178581    0.183987    0.186502    0.196325    0.199019
     0.203647    0.211723    0.223026    0.247875    0.258767    0.265226
     0.267023    0.268907    0.273178    0.275556    0.279896    0.283622
     0.286787    0.288097    0.288728    0.289734    0.293242    0.294026
     0.296438    0.333025    0.336592    0.337116    0.337899    0.338733
     0.338847    0.339285    0.339530    0.339870    0.339910    0.339972
     0.340271    0.340454    0.340680    0.340744    0.341663    0.341922
     0.342081    0.342193    0.342211    0.342331    0.342963    0.343383
     0.348057    0.359004    0.388772    0.392876    0.400600    0.401123
     0.403825    0.406502    0.427746    0.461925    0.494887    0.501527
     0.507068    0.511970    0.519075    0.525228    0.536370    0.913191

 Minimum Search - Taking Simple RFO Step
 Searching for Lamda that Minimizes Along All modes
 Value Taken    Lamda =  -0.00001992
 Step Taken.  Stepsize is  0.031508

                             Maximum     Tolerance    Cnvgd?
         Gradient           0.000800      0.000300      NO
         Displacement       0.013128      0.001200      NO
         Energy change     -0.000012      0.000001      NO


 New Cartesian Coordinates Obtained by Inverse Iteration

 Displacement from previous Coordinates is:  0.204290
 ----------------------------------------------------------------
             Standard Nuclear Orientation (Angstroms)
    I     Atom           X                Y                Z
 ----------------------------------------------------------------
    1      C      -3.0332846391     0.3747504232     0.0559386419
    2      H      -3.2310510808     0.8058423774    -0.9355190967
    3      C      -1.6735294048    -0.3400889263    -0.0403973337
    4      H      -1.4007035173    -0.7650846043     0.9296107854
    5      C      -1.6785958025    -1.4453539013    -1.0957514684
    6      H      -1.8357263325    -0.9957741470    -2.0850593757
    7      H      -0.7031885655    -1.9400813738    -1.1117828381
    8      C      -2.7681161085    -2.4987707969    -0.8302857344
    9      H      -2.5508212571    -2.9647064250     0.1408985259
   10      C      -2.7550230321    -3.5978971687    -1.8962563788
   11      H      -1.7855399888    -4.1028228445    -1.9363770692
   12      H      -3.5171317113    -4.3540342923    -1.6872472747
   13      H      -2.9596387456    -3.1830093701    -2.8889987656
   14      C      -4.1344634326    -1.8102686291    -0.7244064707
   15      H      -4.9060676502    -2.5464167406    -0.4744162518
   16      H      -4.4038531766    -1.3961396437    -1.7056020831
   17      C      -4.1252104733    -0.6885730118     0.3165040754
   18      H      -5.0990208776    -0.1894412541     0.3327332737
   19      H      -3.9837327496    -1.1193515183     1.3158499145
   20      C      -3.1500225290     1.5366243116     1.0983433744
   21      H      -4.2236433000     1.6052496146     1.3195824744
   22      C      -2.4318355702     1.2632979230     2.4287750540
   23      H      -2.6695432600     2.0462154998     3.1541996358
   24      H      -2.7412458169     0.3079901017     2.8606200610
   25      H      -1.3473842681     1.2432576163     2.3114166738
   26      C      -2.8151942237     2.9309712694     0.5311968678
   27      H      -3.3702602365     3.0741726022    -0.4083628974
   28      O      -1.4279195770     3.1850070218     0.3192181131
   29      H      -3.1649358075     3.6922761471     1.2354065887
   30      H      -1.0332624187     2.3242984687     0.1065712317
   31      O      -0.6770680124     0.6818779286    -0.3540087205
   32      C       0.6370042445     0.3117034539    -0.6105308376
   33      H       0.7098912372    -0.2881194494    -1.5307391092
   34      O       1.1265250318    -0.4511599991     0.4888487962
   35      C       2.4451326433    -0.9234991453     0.2981645884
   36      H       2.5163594842    -1.5198919400    -0.6273917662
   37      C       1.4741116201     1.5933124410    -0.7443122723
   38      H       1.3805622812     2.1580184438     0.1909937903
   39      O       1.1007546170     2.3945765850    -1.8555663873
   40      H       0.3030198430     2.8907977439    -1.6316693879
   41      C       2.9297447674     1.1913813074    -0.9575858647
   42      H       3.0026288289     0.6462251340    -1.9104599280
   43      O       3.8053595105     2.3099997830    -0.9757414344
   44      H       3.4609849307     2.9444710363    -1.6163229421
   45      C       3.4057218673     0.2744851588     0.1612288450
   46      H       3.4241641064     0.8371488280     1.1021946439
   47      O       4.7111720004    -0.2369683903    -0.1291373286
   48      H       5.3024413302     0.5087998704    -0.2919054359
   49      C       2.7750250994    -1.8872060668     1.4581105342
   50      O       1.9362761596    -2.3657560829     2.1650536417
   51      O       4.0777752697    -2.1973381220     1.5830611955
   52      H       4.6229376708    -1.6510179855     0.9824669920
 ----------------------------------------------------------------
 Molecular Point Group                 C1    NOp =  1
 Largest Abelian Subgroup              C1    NOp =  1
 Nuclear Repulsion Energy =  2413.5700246492 hartrees
 There are       94 alpha and       94 beta electrons
 Applying Cartesian multipole field
    Component          Value
    ---------          -----
     (2,0,0)        1.00000E-12
     (0,2,0)        2.00000E-11
     (0,0,2)       -3.00000E-11
 Nucleus-field energy     =     0.0000000245 hartrees
 Requested basis set is 6-311++G(d,p)
 There are 284 shells and 724 basis functions
 A cutoff of  1.0D-11 yielded  29675 shell pairs
 There are    187955 function pairs (    198840 Cartesian)
 Smallest overlap matrix eigenvalue = 1.07E-06

 Q-Chem warning in module stvman/mkSTV.C, line 306:

 Overlap eigenvalue is smaller than square root of threshold
 Use THRESH >= 12 to get rid of this warning

 Guess MOs from SCF MO coefficient file

 -----------------------------------------------------------------------
  General SCF calculation program by
  Eric Jon Sundstrom, Paul Horn, Yuezhi Mao, Dmitri Zuev, Alec White,
  David Stuck, Shaama M.S., Shane Yost, Joonho Lee, David Small,
  Daniel Levine, Susi Lehtola, Hugh Burton, Evgeny Epifanovsky
 -----------------------------------------------------------------------
 Exchange:     0.2000 Hartree-Fock + 0.0800 Slater + 0.7200 B88
 Correlation:  0.1900 VWN1RPA + 0.8100 LYP
 Using SG-1 standard quadrature grid
 using 6 threads for integral computing
 -------------------------------------------------------
 OpenMP Integral computing Module                
 Release: version 2.0, May 2017, Q-Chem Inc. Pleasanton 
 -------------------------------------------------------
 -------------------------------------------------------
 OpenMP BLAS3 based DFT computing Module                
 Release: version 1.0, May 2013, Q-Chem Inc. Pittsburgh 
 -------------------------------------------------------
 A restricted SCF calculation will be
 performed using DIIS
 SCF converges when DIIS error is below 1.0e-08
 ---------------------------------------
  Cycle       Energy         DIIS error
 ---------------------------------------
    1   -1228.7252387812      9.00e-05  
    2   -1228.7259115734      1.82e-05  
    3   -1228.7258949297      2.78e-05  
    4   -1228.7259287029      2.95e-06  
    5   -1228.7259288706      2.39e-06  
    6   -1228.7259291286      4.76e-07  
    7   -1228.7259291390      1.60e-07  
    8   -1228.7259291405      4.38e-08  
    9   -1228.7259291406      1.58e-08  
   10   -1228.7259291405      3.51e-09  Convergence criterion met
 ---------------------------------------
 SCF time:   CPU 2016.03s  wall 355.00s 
 SCF   energy in the final basis set =    -1228.7259291405
 Total energy in the final basis set =    -1228.7259291405

 --------------------------------------------------------------

                    Orbital Energies (a.u.)
 --------------------------------------------------------------

 Alpha MOs
 -- Occupied --
-19.1751 -19.1686 -19.1655 -19.1643 -19.1559 -19.1551 -19.1173 -19.1073
-10.3147 -10.3030 -10.2719 -10.2670 -10.2573 -10.2539 -10.2401 -10.2122
-10.1880 -10.1856 -10.1833 -10.1799 -10.1775 -10.1739 -10.1674 -10.1597
 -1.1199  -1.1071  -1.0824  -1.0652  -1.0537  -1.0446  -1.0307  -1.0119
 -0.8588  -0.8219  -0.8100  -0.7992  -0.7559  -0.7545  -0.6995  -0.6906
 -0.6836  -0.6740  -0.6373  -0.6256  -0.6223  -0.6146  -0.5829  -0.5800
 -0.5723  -0.5653  -0.5560  -0.5347  -0.5325  -0.5203  -0.5019  -0.4910
 -0.4878  -0.4833  -0.4756  -0.4674  -0.4606  -0.4581  -0.4563  -0.4480
 -0.4377  -0.4315  -0.4304  -0.4176  -0.4094  -0.4086  -0.4039  -0.3988
 -0.3940  -0.3878  -0.3814  -0.3775  -0.3751  -0.3708  -0.3663  -0.3595
 -0.3486  -0.3396  -0.3347  -0.3307  -0.3293  -0.3275  -0.3257  -0.3173
 -0.3142  -0.3062  -0.3056  -0.2884  -0.2863  -0.2696
 -- Virtual --
 -0.0216  -0.0197  -0.0123  -0.0070  -0.0048   0.0009   0.0027   0.0064
  0.0169   0.0192   0.0234   0.0275   0.0307   0.0328   0.0378   0.0418
  0.0452   0.0478   0.0502   0.0538   0.0583   0.0609   0.0647   0.0675
  0.0705   0.0743   0.0755   0.0789   0.0801   0.0822   0.0884   0.0902
  0.0911   0.0965   0.0996   0.1015   0.1019   0.1062   0.1083   0.1091
  0.1116   0.1138   0.1162   0.1177   0.1208   0.1228   0.1231   0.1252
  0.1271   0.1275   0.1334   0.1360   0.1372   0.1381   0.1420   0.1427
  0.1456   0.1473   0.1489   0.1525   0.1529   0.1535   0.1551   0.1570
  0.1601   0.1614   0.1628   0.1644   0.1660   0.1682   0.1733   0.1739
  0.1779   0.1792   0.1804   0.1818   0.1842   0.1879   0.1903   0.1932
  0.1936   0.1970   0.1989   0.2014   0.2033   0.2081   0.2090   0.2126
  0.2144   0.2158   0.2200   0.2246   0.2254   0.2277   0.2297   0.2347
  0.2378   0.2410   0.2423   0.2439   0.2446   0.2452   0.2486   0.2529
  0.2576   0.2595   0.2649   0.2670   0.2691   0.2715   0.2721   0.2739
  0.2766   0.2825   0.2839   0.2852   0.2881   0.2904   0.2943   0.2954
  0.2984   0.3006   0.3024   0.3062   0.3093   0.3107   0.3149   0.3171
  0.3180   0.3214   0.3259   0.3270   0.3306   0.3317   0.3338   0.3362
  0.3383   0.3401   0.3432   0.3448   0.3479   0.3486   0.3540   0.3572
  0.3608   0.3671   0.3682   0.3712   0.3736   0.3751   0.3763   0.3865
  0.3912   0.3922   0.3948   0.3991   0.4025   0.4039   0.4066   0.4108
  0.4166   0.4190   0.4234   0.4301   0.4324   0.4358   0.4422   0.4473
  0.4542   0.4588   0.4604   0.4671   0.4721   0.4778   0.4827   0.4919
  0.5003   0.5065   0.5072   0.5160   0.5174   0.5282   0.5368   0.5417
  0.5506   0.5571   0.5612   0.5646   0.5708   0.5736   0.5823   0.5872
  0.5896   0.5977   0.6010   0.6063   0.6137   0.6187   0.6238   0.6262
  0.6333   0.6365   0.6446   0.6465   0.6529   0.6576   0.6674   0.6684
  0.6730   0.6816   0.6859   0.6882   0.6931   0.7047   0.7062   0.7101
  0.7132   0.7192   0.7256   0.7333   0.7388   0.7438   0.7481   0.7497
  0.7576   0.7615   0.7665   0.7690   0.7708   0.7752   0.7781   0.7808
  0.7878   0.7900   0.7910   0.7931   0.7974   0.8014   0.8062   0.8096
  0.8115   0.8252   0.8328   0.8368   0.8412   0.8531   0.8618   0.8641
  0.8717   0.8892   0.9102   0.9292   0.9348   0.9411   0.9606   0.9664
  0.9732   0.9802   1.0047   1.0107   1.0274   1.0367   1.0430   1.0488
  1.0683   1.0739   1.0757   1.0880   1.0906   1.0981   1.1088   1.1160
  1.1207   1.1260   1.1382   1.1490   1.1606   1.1638   1.1684   1.1715
  1.1767   1.1852   1.1863   1.2029   1.2092   1.2122   1.2208   1.2266
  1.2304   1.2382   1.2450   1.2532   1.2570   1.2619   1.2764   1.2852
  1.2860   1.2919   1.3003   1.3149   1.3266   1.3343   1.3440   1.3481
  1.3615   1.3863   1.3884   1.4025   1.4075   1.4234   1.4314   1.4429
  1.4534   1.4568   1.4665   1.4680   1.4752   1.4885   1.4952   1.5002
  1.5059   1.5187   1.5229   1.5259   1.5364   1.5415   1.5511   1.5544
  1.5624   1.5646   1.5693   1.5739   1.5813   1.5862   1.5933   1.6011
  1.6033   1.6087   1.6163   1.6168   1.6191   1.6222   1.6280   1.6307
  1.6361   1.6381   1.6471   1.6483   1.6545   1.6575   1.6642   1.6699
  1.6767   1.6843   1.6885   1.6919   1.6978   1.7004   1.7148   1.7256
  1.7292   1.7337   1.7368   1.7456   1.7558   1.7628   1.7668   1.7776
  1.7825   1.7920   1.7967   1.8015   1.8051   1.8118   1.8151   1.8267
  1.8298   1.8440   1.8459   1.8563   1.8666   1.8744   1.8837   1.8852
  1.8923   1.8971   1.9152   1.9186   1.9336   1.9385   1.9475   1.9577
  1.9713   1.9933   2.0011   2.0196   2.0247   2.0403   2.0426   2.0440
  2.0565   2.0689   2.0719   2.0871   2.0934   2.1054   2.1117   2.1166
  2.1315   2.1350   2.1456   2.1538   2.1613   2.1708   2.1858   2.1939
  2.1994   2.2038   2.2217   2.2342   2.2378   2.2465   2.2601   2.2642
  2.2738   2.2800   2.2894   2.3049   2.3226   2.3266   2.3543   2.3590
  2.3690   2.3796   2.3871   2.3940   2.4133   2.4232   2.4336   2.4557
  2.4740   2.4857   2.4939   2.5032   2.5164   2.5260   2.5269   2.5367
  2.5527   2.5553   2.5630   2.5637   2.5769   2.5836   2.5976   2.6066
  2.6133   2.6281   2.6358   2.6436   2.6482   2.6535   2.6572   2.6761
  2.6819   2.6964   2.7091   2.7106   2.7301   2.7361   2.7409   2.7579
  2.7675   2.7814   2.7858   2.7920   2.8001   2.8165   2.8314   2.8331
  2.8575   2.8655   2.8728   2.8829   2.8851   2.8926   2.8961   2.9145
  2.9218   2.9347   2.9441   2.9480   2.9649   2.9673   2.9739   2.9849
  2.9913   3.0025   3.0083   3.0190   3.0230   3.0317   3.0464   3.0533
  3.0603   3.0705   3.0817   3.0840   3.1004   3.1079   3.1159   3.1184
  3.1268   3.1353   3.1432   3.1570   3.1638   3.1665   3.1859   3.1922
  3.1979   3.2098   3.2210   3.2318   3.2415   3.2707   3.2803   3.2974
  3.3037   3.3157   3.3192   3.3399   3.3568   3.3800   3.3995   3.4104
  3.4310   3.4528   3.4580   3.4703   3.5157   3.5266   3.5524   3.5848
  3.6827   3.7741   3.7918   3.8008   3.8208   3.8287   3.8458   3.8479
  3.8506   3.8707   3.8730   3.8880   3.8950   3.8985   3.9025   3.9333
  3.9601   3.9658   3.9796   4.0156   4.0347   4.0427   4.0743   4.0860
  4.1234   4.1416   4.1668   4.1801   4.1930   4.2254   4.2691   4.2776
  4.3072   4.3130   4.3275   4.3415   4.3692   4.4020   5.0000   5.0704
  5.0809   5.1082   5.1121   5.1206   5.1689   5.1968   5.2173   5.3757
  5.3989   5.4158   5.4354   5.4520   5.4855   5.4963   5.5810   5.6101
  5.6458   5.6925   5.7201   5.7777   5.8358   5.9224  23.7450  23.7706
 23.7954  23.8088  23.8163  23.8326  23.8488  23.8618  23.8837  23.8900
 23.8968  23.9387  23.9543  23.9613  23.9844  24.0209  49.8658  49.9055
 49.9373  49.9491  49.9729  49.9841  50.0267  50.0399
 --------------------------------------------------------------

          Ground-State Mulliken Net Atomic Charges

     Atom                 Charge (a.u.)
  ----------------------------------------
      1 C                     0.804789
      2 H                     0.225631
      3 C                    -1.671770
      4 H                     0.305498
      5 C                    -0.112569
      6 H                     0.176302
      7 H                     0.123432
      8 C                     0.677325
      9 H                     0.192857
     10 C                    -0.704565
     11 H                     0.134950
     12 H                     0.154671
     13 H                     0.147798
     14 C                    -0.711597
     15 H                     0.174324
     16 H                     0.150944
     17 C                    -0.508402
     18 H                     0.154352
     19 H                     0.167457
     20 C                     0.257562
     21 H                     0.180325
     22 C                    -0.527855
     23 H                     0.171493
     24 H                     0.122582
     25 H                     0.207510
     26 C                    -0.672785
     27 H                     0.131626
     28 O                    -0.324100
     29 H                     0.177147
     30 H                     0.442058
     31 O                     0.041283
     32 C                     0.009372
     33 H                     0.266374
     34 O                     0.103479
     35 C                    -0.102181
     36 H                     0.281175
     37 C                    -1.015876
     38 H                     0.277147
     39 O                    -0.163000
     40 H                     0.298638
     41 C                    -0.482058
     42 H                     0.257935
     43 O                    -0.199458
     44 H                     0.271586
     45 C                    -0.110037
     46 H                     0.292751
     47 O                    -0.214693
     48 H                     0.280560
     49 C                    -0.054298
     50 O                    -0.249172
     51 O                    -0.117714
     52 H                     0.281197
  ----------------------------------------
  Sum of atomic charges =     0.000000

 -----------------------------------------------------------------
                    Cartesian Multipole Moments
 -----------------------------------------------------------------
    Charge (ESU x 10^10)
                 0.0000
    Dipole Moment (Debye)
         X      -1.3026      Y       0.8024      Z      -3.6663
       Tot       3.9727
    Quadrupole Moments (Debye-Ang)
        XX    -132.2831     XY      10.4922     YY    -161.6422
        XZ      -8.6095     YZ       9.2979     ZZ    -155.9321
    Octopole Moments (Debye-Ang^2)
       XXX      71.3581    XXY      35.4887    XYY      -4.9660
       YYY       6.4697    XXZ     -15.2871    XYZ      19.6200
       YYZ     -35.7104    XZZ       0.6235    YZZ      30.3795
       ZZZ     -17.5739
    Hexadecapole Moments (Debye-Ang^3)
      XXXX   -6882.3698   XXXY     -29.7262   XXYY   -1803.8627
      XYYY      -7.2558   YYYY   -3432.3320   XXXZ    -159.7852
      XXYZ      46.8153   XYYZ    -131.7261   YYYZ     -19.1589
      XXZZ   -1485.7062   XYZZ      18.3604   YYZZ    -836.1218
      XZZZ    -132.8882   YZZZ      24.4967   ZZZZ   -1486.7486
 -----------------------------------------------------------------
 Calculating analytic gradient of the SCF energy
 Gradient of SCF Energy
            1           2           3           4           5           6
    1   0.0000382  -0.0000015  -0.0000251   0.0000077  -0.0000198  -0.0000064
    2  -0.0000100  -0.0000134  -0.0000677   0.0000035  -0.0000120  -0.0000097
    3   0.0000059  -0.0000014  -0.0000071  -0.0000119   0.0000151   0.0000097
            7           8           9          10          11          12
    1  -0.0000138  -0.0000004  -0.0000045  -0.0000124  -0.0000094  -0.0000126
    2  -0.0000166  -0.0000079   0.0000031   0.0000018  -0.0000077  -0.0000083
    3   0.0000101   0.0000122   0.0000263   0.0000383   0.0000324   0.0000380
           13          14          15          16          17          18
    1  -0.0000131  -0.0000080  -0.0000095  -0.0000070   0.0000010   0.0000003
    2  -0.0000140   0.0000051   0.0000095  -0.0000045  -0.0000042   0.0000105
    3   0.0000268   0.0000232   0.0000311   0.0000198   0.0000079   0.0000138
           19          20          21          22          23          24
    1   0.0000036   0.0000080   0.0000189  -0.0000193   0.0000164   0.0000044
    2   0.0000148   0.0000107   0.0000027   0.0000248   0.0000250   0.0000243
    3   0.0000204   0.0000252   0.0000081   0.0000034  -0.0000029   0.0000128
           25          26          27          28          29          30
    1  -0.0000090   0.0000046  -0.0000118  -0.0000210  -0.0000081   0.0001135
    2   0.0000282   0.0000534  -0.0000009  -0.0000656   0.0000174   0.0000499
    3   0.0000084  -0.0000075  -0.0000164   0.0000429  -0.0000334  -0.0001324
           31          32          33          34          35          36
    1  -0.0000825  -0.0000641   0.0000283   0.0000658  -0.0000085  -0.0000015
    2   0.0001391  -0.0000207   0.0000073   0.0000163  -0.0000149   0.0000057
    3  -0.0000234   0.0000028  -0.0000013  -0.0000526   0.0000378  -0.0000077
           37          38          39          40          41          42
    1  -0.0000173  -0.0000050  -0.0000167   0.0000275   0.0000164  -0.0000059
    2  -0.0000118  -0.0000020  -0.0000211  -0.0000527   0.0000065  -0.0000121
    3   0.0000055  -0.0000313  -0.0000144   0.0000050  -0.0000187  -0.0000185
           43          44          45          46          47          48
    1   0.0000045  -0.0000033   0.0000487   0.0000003  -0.0000616   0.0000180
    2  -0.0000251   0.0000027  -0.0000395  -0.0000061  -0.0000323  -0.0000015
    3  -0.0000339  -0.0000450   0.0000144  -0.0000137  -0.0000178  -0.0000200
           49          50          51          52
    1  -0.0000084  -0.0000517   0.0000785   0.0000346
    2  -0.0000090  -0.0000006   0.0000107   0.0000192
    3  -0.0000540   0.0000766  -0.0000606   0.0000523
 Max gradient component =       1.391E-04
 RMS gradient           =       3.164E-05
 Gradient time:  CPU 562.56 s  wall 94.99 s
 Geometry Optimization Parameters
   NAtoms,    NIC,     NZ,  NCons,   NDum,   NFix, NCnnct, MaxDiis
       52     415       0       0       0       0       0       0

 Cartesian Hessian Update
 Hessian Updated using BFGS Update


** GEOMETRY OPTIMIZATION IN DELOCALIZED INTERNAL COORDINATES **
   Searching for a Minimum

   Optimization Cycle:  13

                       Coordinates (Angstroms)
     ATOM                X               Y               Z
      1  C        -3.0332846391    0.3747504232    0.0559386419
      2  H        -3.2310510808    0.8058423774   -0.9355190967
      3  C        -1.6735294048   -0.3400889263   -0.0403973337
      4  H        -1.4007035173   -0.7650846043    0.9296107854
      5  C        -1.6785958025   -1.4453539013   -1.0957514684
      6  H        -1.8357263325   -0.9957741470   -2.0850593757
      7  H        -0.7031885655   -1.9400813738   -1.1117828381
      8  C        -2.7681161085   -2.4987707969   -0.8302857344
      9  H        -2.5508212571   -2.9647064250    0.1408985259
     10  C        -2.7550230321   -3.5978971687   -1.8962563788
     11  H        -1.7855399888   -4.1028228445   -1.9363770692
     12  H        -3.5171317113   -4.3540342923   -1.6872472747
     13  H        -2.9596387456   -3.1830093701   -2.8889987656
     14  C        -4.1344634326   -1.8102686291   -0.7244064707
     15  H        -4.9060676502   -2.5464167406   -0.4744162518
     16  H        -4.4038531766   -1.3961396437   -1.7056020831
     17  C        -4.1252104733   -0.6885730118    0.3165040754
     18  H        -5.0990208776   -0.1894412541    0.3327332737
     19  H        -3.9837327496   -1.1193515183    1.3158499145
     20  C        -3.1500225290    1.5366243116    1.0983433744
     21  H        -4.2236433000    1.6052496146    1.3195824744
     22  C        -2.4318355702    1.2632979230    2.4287750540
     23  H        -2.6695432600    2.0462154998    3.1541996358
     24  H        -2.7412458169    0.3079901017    2.8606200610
     25  H        -1.3473842681    1.2432576163    2.3114166738
     26  C        -2.8151942237    2.9309712694    0.5311968678
     27  H        -3.3702602365    3.0741726022   -0.4083628974
     28  O        -1.4279195770    3.1850070218    0.3192181131
     29  H        -3.1649358075    3.6922761471    1.2354065887
     30  H        -1.0332624187    2.3242984687    0.1065712317
     31  O        -0.6770680124    0.6818779286   -0.3540087205
     32  C         0.6370042445    0.3117034539   -0.6105308376
     33  H         0.7098912372   -0.2881194494   -1.5307391092
     34  O         1.1265250318   -0.4511599991    0.4888487962
     35  C         2.4451326433   -0.9234991453    0.2981645884
     36  H         2.5163594842   -1.5198919400   -0.6273917662
     37  C         1.4741116201    1.5933124410   -0.7443122723
     38  H         1.3805622812    2.1580184438    0.1909937903
     39  O         1.1007546170    2.3945765850   -1.8555663873
     40  H         0.3030198430    2.8907977439   -1.6316693879
     41  C         2.9297447674    1.1913813074   -0.9575858647
     42  H         3.0026288289    0.6462251340   -1.9104599280
     43  O         3.8053595105    2.3099997830   -0.9757414344
     44  H         3.4609849307    2.9444710363   -1.6163229421
     45  C         3.4057218673    0.2744851588    0.1612288450
     46  H         3.4241641064    0.8371488280    1.1021946439
     47  O         4.7111720004   -0.2369683903   -0.1291373286
     48  H         5.3024413302    0.5087998704   -0.2919054359
     49  C         2.7750250994   -1.8872060668    1.4581105342
     50  O         1.9362761596   -2.3657560829    2.1650536417
     51  O         4.0777752697   -2.1973381220    1.5830611955
     52  H         4.6229376708   -1.6510179855    0.9824669920
   Point Group: c1    Number of degrees of freedom:   150


   Energy is  -1228.725929140

 Hessian Updated using BFGS Update

150 Hessian modes will be used to form the next step
  Hessian Eigenvalues:
     0.003926    0.004586    0.005069    0.005534    0.005943    0.006387
     0.006567    0.007781    0.007985    0.008044    0.009597    0.010571
     0.011139    0.011836    0.013399    0.014428    0.017913    0.020768
     0.020842    0.023056    0.030308    0.032780    0.034475    0.036166
     0.038129    0.040194    0.041697    0.042845    0.045326    0.047149
     0.047536    0.047699    0.047987    0.048324    0.049339    0.049720
     0.049861    0.050846    0.051435    0.052682    0.054646    0.055508
     0.056138    0.056699    0.056950    0.057026    0.057881    0.057993
     0.059631    0.060614    0.062410    0.063737    0.066705    0.067574
     0.070216    0.073704    0.078270    0.080921    0.082053    0.083229
     0.083813    0.089338    0.092461    0.109429    0.113956    0.118474
     0.124526    0.135191    0.141522    0.147523    0.150629    0.156707
     0.159475    0.159931    0.159986    0.159997    0.160000    0.160029
     0.160163    0.161130    0.162812    0.162960    0.164399    0.167598
     0.171585    0.178989    0.183927    0.190475    0.196453    0.200302
     0.201197    0.212083    0.232172    0.247876    0.260447    0.265660
     0.266736    0.268693    0.273051    0.276035    0.279608    0.283624
     0.286735    0.288229    0.288793    0.289768    0.293309    0.293911
     0.296451    0.336093    0.336638    0.337468    0.337921    0.338722
     0.338843    0.339285    0.339533    0.339866    0.339965    0.340040
     0.340352    0.340510    0.340684    0.340790    0.341663    0.341931
     0.342104    0.342194    0.342252    0.342330    0.343325    0.344263
     0.350092    0.360468    0.388595    0.392951    0.400598    0.401180
     0.403735    0.405104    0.433381    0.460874    0.494052    0.501530
     0.506934    0.512018    0.518803    0.526389    0.537326    0.914471

 Minimum Search - Taking Simple RFO Step
 Searching for Lamda that Minimizes Along All modes
 Value Taken    Lamda =  -0.00000192
 Step Taken.  Stepsize is  0.010182

                             Maximum     Tolerance    Cnvgd?
         Gradient           0.000139      0.000300     YES
         Displacement       0.003709      0.001200      NO
         Energy change     -0.000008      0.000001      NO


 New Cartesian Coordinates Obtained by Inverse Iteration

 Displacement from previous Coordinates is:  0.022892
 ----------------------------------------------------------------
             Standard Nuclear Orientation (Angstroms)
    I     Atom           X                Y                Z
 ----------------------------------------------------------------
    1      C      -3.0332422948     0.3750841525     0.0557457095
    2      H      -3.2307850807     0.8067004362    -0.9355279404
    3      C      -1.6734746757    -0.3397958616    -0.0405235979
    4      H      -1.4006622084    -0.7644977427     0.9296373907
    5      C      -1.6782715487    -1.4453300257    -1.0955899625
    6      H      -1.8351364240    -0.9960034648    -2.0850515869
    7      H      -0.7028374615    -1.9400197396    -1.1112659425
    8      C      -2.7678080708    -2.4987232157    -0.8301459686
    9      H      -2.5508558664    -2.9643685000     0.1412580084
   10      C      -2.7543816804    -3.5981927795    -1.8957929836
   11      H      -1.7849245187    -4.1032066557    -1.9354315646
   12      H      -3.5166080942    -4.3542162858    -1.6868245599
   13      H      -2.9586203052    -3.1836107428    -2.8887354320
   14      C      -4.1341429292    -1.8101224490    -0.7249198209
   15      H      -4.9058346975    -2.5462390149    -0.4751145163
   16      H      -4.4031329835    -1.3961806986    -1.7063019775
   17      C      -4.1252885673    -0.6882546704     0.3158333062
   18      H      -5.0990959803    -0.1891136278     0.3316283083
   19      H      -3.9842349260    -1.1189311390     1.3152820157
   20      C      -3.1497136592     1.5363324023     1.0988303925
   21      H      -4.2231315490     1.6043714383     1.3213214582
   22      C      -2.4295030713     1.2625441719     2.4280598483
   23      H      -2.6667280362     2.0447542469     3.1543985663
   24      H      -2.7376798577     0.3066917315     2.8595760530
   25      H      -1.3451946342     1.2432468381     2.3091188688
   26      C      -2.8158954804     2.9310165636     0.5320878044
   27      H      -3.3713722997     3.0741807551    -0.4072146524
   28      O      -1.4288159637     3.1855195076     0.3195670448
   29      H      -3.1655752059     3.6919920807     1.2366974847
   30      H      -1.0339594349     2.3242540330     0.1096352747
   31      O      -0.6770284038     0.6820447347    -0.3544466714
   32      C       0.6368228831     0.3118711646    -0.6111057357
   33      H       0.7095064052    -0.2885144579    -1.5309547201
   34      O       1.1257531500    -0.4505382510     0.4888102487
   35      C       2.4442810094    -0.9230134506     0.2984514544
   36      H       2.5156955490    -1.5196910518    -0.6269049323
   37      C       1.4739334706     1.5934842334    -0.7453501369
   38      H       1.3799809254     2.1586266621     0.1896584663
   39      O       1.1011563688     2.3941763873    -1.8572747484
   40      H       0.3033882386     2.8907466998    -1.6342374834
   41      C       2.9296538253     1.1914163501    -0.9576979092
   42      H       3.0031046604     0.6459369739    -1.9103481221
   43      O       3.8052427598     2.3100309479    -0.9755402047
   44      H       3.4612831650     2.9442589510    -1.6165507149
   45      C       3.4049634244     0.2749557366     0.1617020555
   46      H       3.4227284200     0.8380415880     1.1024325651
   47      O       4.7107675263    -0.2363215729    -0.1275216079
   48      H       5.3018779283     0.5095614691    -0.2902338424
   49      C       2.7734651461    -1.8865164937     1.4586930704
   50      O       1.9345386749    -2.3633597308     2.1664907402
   51      O       4.0757131162    -2.1986450666     1.5827841223
   52      H       4.6206582402    -1.6544543056     0.9800609431
 ----------------------------------------------------------------
 Molecular Point Group                 C1    NOp =  1
 Largest Abelian Subgroup              C1    NOp =  1
 Nuclear Repulsion Energy =  2413.6876355646 hartrees
 There are       94 alpha and       94 beta electrons
 Applying Cartesian multipole field
    Component          Value
    ---------          -----
     (2,0,0)        1.00000E-12
     (0,2,0)        2.00000E-11
     (0,0,2)       -3.00000E-11
 Nucleus-field energy     =     0.0000000245 hartrees
 Requested basis set is 6-311++G(d,p)
 There are 284 shells and 724 basis functions
 A cutoff of  1.0D-11 yielded  29676 shell pairs
 There are    187967 function pairs (    198852 Cartesian)
 Smallest overlap matrix eigenvalue = 1.07E-06

 Q-Chem warning in module stvman/mkSTV.C, line 306:

 Overlap eigenvalue is smaller than square root of threshold
 Use THRESH >= 12 to get rid of this warning

 Guess MOs from SCF MO coefficient file

 -----------------------------------------------------------------------
  General SCF calculation program by
  Eric Jon Sundstrom, Paul Horn, Yuezhi Mao, Dmitri Zuev, Alec White,
  David Stuck, Shaama M.S., Shane Yost, Joonho Lee, David Small,
  Daniel Levine, Susi Lehtola, Hugh Burton, Evgeny Epifanovsky
 -----------------------------------------------------------------------
 Exchange:     0.2000 Hartree-Fock + 0.0800 Slater + 0.7200 B88
 Correlation:  0.1900 VWN1RPA + 0.8100 LYP
 Using SG-1 standard quadrature grid
 using 6 threads for integral computing
 -------------------------------------------------------
 OpenMP Integral computing Module                
 Release: version 2.0, May 2017, Q-Chem Inc. Pleasanton 
 -------------------------------------------------------
 -------------------------------------------------------
 OpenMP BLAS3 based DFT computing Module                
 Release: version 1.0, May 2013, Q-Chem Inc. Pittsburgh 
 -------------------------------------------------------
 A restricted SCF calculation will be
 performed using DIIS
 SCF converges when DIIS error is below 1.0e-08
 ---------------------------------------
  Cycle       Energy         DIIS error
 ---------------------------------------
    1   -1228.7259177441      1.20e-05  
    2   -1228.7259295031      1.89e-06  
    3   -1228.7259294250      2.57e-06  
    4   -1228.7259297198      4.52e-07  
    5   -1228.7259297271      2.46e-07  
    6   -1228.7259297298      8.50e-08  
    7   -1228.7259297302      2.46e-08  
    8   -1228.7259297302      6.20e-09  Convergence criterion met
 ---------------------------------------
 SCF time:   CPU 1613.67s  wall 284.00s 
 SCF   energy in the final basis set =    -1228.7259297302
 Total energy in the final basis set =    -1228.7259297302

 --------------------------------------------------------------

                    Orbital Energies (a.u.)
 --------------------------------------------------------------

 Alpha MOs
 -- Occupied --
-19.1750 -19.1687 -19.1655 -19.1643 -19.1559 -19.1551 -19.1173 -19.1073
-10.3147 -10.3030 -10.2719 -10.2670 -10.2573 -10.2539 -10.2401 -10.2122
-10.1880 -10.1856 -10.1833 -10.1799 -10.1775 -10.1739 -10.1674 -10.1597
 -1.1199  -1.1071  -1.0824  -1.0652  -1.0537  -1.0446  -1.0307  -1.0120
 -0.8588  -0.8218  -0.8100  -0.7992  -0.7559  -0.7545  -0.6995  -0.6906
 -0.6837  -0.6739  -0.6373  -0.6255  -0.6223  -0.6146  -0.5828  -0.5800
 -0.5723  -0.5653  -0.5560  -0.5347  -0.5325  -0.5203  -0.5019  -0.4910
 -0.4878  -0.4834  -0.4756  -0.4674  -0.4606  -0.4581  -0.4563  -0.4480
 -0.4377  -0.4315  -0.4305  -0.4176  -0.4093  -0.4086  -0.4039  -0.3988
 -0.3940  -0.3878  -0.3814  -0.3775  -0.3750  -0.3708  -0.3664  -0.3595
 -0.3486  -0.3396  -0.3347  -0.3308  -0.3293  -0.3275  -0.3256  -0.3173
 -0.3142  -0.3062  -0.3056  -0.2884  -0.2863  -0.2696
 -- Virtual --
 -0.0216  -0.0197  -0.0123  -0.0070  -0.0048   0.0009   0.0027   0.0064
  0.0169   0.0192   0.0234   0.0275   0.0307   0.0328   0.0378   0.0418
  0.0452   0.0478   0.0502   0.0538   0.0583   0.0609   0.0647   0.0675
  0.0705   0.0743   0.0755   0.0789   0.0801   0.0822   0.0884   0.0902
  0.0911   0.0965   0.0996   0.1015   0.1019   0.1062   0.1083   0.1091
  0.1116   0.1138   0.1162   0.1177   0.1208   0.1228   0.1231   0.1252
  0.1271   0.1275   0.1334   0.1360   0.1372   0.1381   0.1420   0.1427
  0.1456   0.1473   0.1489   0.1525   0.1529   0.1535   0.1551   0.1570
  0.1601   0.1614   0.1629   0.1645   0.1660   0.1682   0.1733   0.1739
  0.1779   0.1792   0.1804   0.1818   0.1843   0.1879   0.1904   0.1932
  0.1936   0.1970   0.1989   0.2014   0.2033   0.2080   0.2090   0.2126
  0.2144   0.2159   0.2201   0.2246   0.2255   0.2277   0.2298   0.2347
  0.2378   0.2410   0.2423   0.2439   0.2446   0.2452   0.2486   0.2529
  0.2577   0.2595   0.2649   0.2670   0.2691   0.2715   0.2721   0.2739
  0.2766   0.2825   0.2839   0.2852   0.2882   0.2904   0.2943   0.2954
  0.2984   0.3006   0.3024   0.3062   0.3093   0.3108   0.3148   0.3171
  0.3180   0.3214   0.3259   0.3271   0.3306   0.3317   0.3339   0.3363
  0.3383   0.3401   0.3433   0.3448   0.3480   0.3486   0.3541   0.3572
  0.3609   0.3671   0.3682   0.3712   0.3738   0.3751   0.3763   0.3865
  0.3912   0.3922   0.3948   0.3991   0.4025   0.4038   0.4066   0.4108
  0.4167   0.4190   0.4234   0.4301   0.4324   0.4357   0.4423   0.4473
  0.4543   0.4588   0.4604   0.4671   0.4720   0.4778   0.4827   0.4919
  0.5003   0.5065   0.5073   0.5160   0.5175   0.5281   0.5369   0.5417
  0.5506   0.5572   0.5612   0.5647   0.5708   0.5735   0.5823   0.5871
  0.5897   0.5977   0.6010   0.6062   0.6136   0.6188   0.6238   0.6262
  0.6333   0.6365   0.6447   0.6465   0.6529   0.6576   0.6674   0.6684
  0.6731   0.6817   0.6860   0.6882   0.6932   0.7047   0.7065   0.7100
  0.7132   0.7192   0.7256   0.7333   0.7389   0.7438   0.7482   0.7496
  0.7576   0.7615   0.7665   0.7690   0.7708   0.7752   0.7782   0.7808
  0.7879   0.7900   0.7910   0.7931   0.7975   0.8014   0.8062   0.8096
  0.8116   0.8252   0.8329   0.8367   0.8411   0.8532   0.8617   0.8639
  0.8719   0.8891   0.9102   0.9292   0.9348   0.9411   0.9605   0.9665
  0.9732   0.9802   1.0046   1.0106   1.0274   1.0367   1.0431   1.0489
  1.0682   1.0739   1.0757   1.0880   1.0906   1.0981   1.1089   1.1162
  1.1207   1.1262   1.1383   1.1490   1.1607   1.1638   1.1683   1.1715
  1.1768   1.1853   1.1863   1.2031   1.2093   1.2122   1.2208   1.2266
  1.2304   1.2383   1.2450   1.2533   1.2569   1.2618   1.2762   1.2851
  1.2858   1.2918   1.3001   1.3148   1.3266   1.3343   1.3440   1.3481
  1.3614   1.3863   1.3885   1.4025   1.4069   1.4235   1.4313   1.4426
  1.4533   1.4569   1.4667   1.4681   1.4753   1.4886   1.4952   1.5004
  1.5061   1.5188   1.5228   1.5259   1.5363   1.5414   1.5510   1.5544
  1.5624   1.5647   1.5695   1.5739   1.5813   1.5861   1.5933   1.6011
  1.6032   1.6087   1.6163   1.6168   1.6192   1.6222   1.6280   1.6307
  1.6360   1.6380   1.6472   1.6484   1.6545   1.6576   1.6643   1.6698
  1.6766   1.6844   1.6886   1.6921   1.6979   1.7004   1.7149   1.7256
  1.7293   1.7337   1.7370   1.7457   1.7559   1.7627   1.7669   1.7775
  1.7826   1.7919   1.7967   1.8016   1.8052   1.8119   1.8151   1.8266
  1.8300   1.8441   1.8461   1.8563   1.8666   1.8745   1.8837   1.8853
  1.8924   1.8971   1.9152   1.9188   1.9337   1.9386   1.9475   1.9578
  1.9715   1.9933   2.0011   2.0196   2.0248   2.0404   2.0425   2.0440
  2.0565   2.0689   2.0720   2.0872   2.0933   2.1054   2.1118   2.1166
  2.1313   2.1350   2.1456   2.1538   2.1613   2.1709   2.1858   2.1940
  2.1995   2.2039   2.2217   2.2342   2.2378   2.2465   2.2602   2.2642
  2.2737   2.2802   2.2895   2.3049   2.3227   2.3267   2.3544   2.3590
  2.3689   2.3789   2.3871   2.3941   2.4133   2.4232   2.4336   2.4558
  2.4741   2.4857   2.4939   2.5032   2.5164   2.5260   2.5269   2.5367
  2.5527   2.5553   2.5630   2.5638   2.5769   2.5836   2.5978   2.6066
  2.6133   2.6281   2.6358   2.6439   2.6482   2.6534   2.6573   2.6761
  2.6820   2.6965   2.7091   2.7105   2.7300   2.7363   2.7409   2.7580
  2.7676   2.7816   2.7857   2.7920   2.8001   2.8165   2.8315   2.8331
  2.8577   2.8657   2.8729   2.8829   2.8853   2.8927   2.8962   2.9144
  2.9219   2.9348   2.9441   2.9482   2.9649   2.9673   2.9740   2.9850
  2.9912   3.0024   3.0082   3.0189   3.0231   3.0317   3.0466   3.0534
  3.0604   3.0704   3.0817   3.0841   3.1005   3.1079   3.1159   3.1184
  3.1270   3.1354   3.1434   3.1571   3.1640   3.1668   3.1861   3.1922
  3.1979   3.2099   3.2209   3.2320   3.2416   3.2708   3.2803   3.2975
  3.3039   3.3158   3.3192   3.3398   3.3568   3.3800   3.3993   3.4105
  3.4310   3.4530   3.4585   3.4705   3.5157   3.5266   3.5525   3.5850
  3.6827   3.7741   3.7918   3.8009   3.8208   3.8287   3.8459   3.8478
  3.8506   3.8706   3.8730   3.8882   3.8951   3.8983   3.9026   3.9334
  3.9602   3.9658   3.9794   4.0157   4.0348   4.0427   4.0743   4.0859
  4.1233   4.1416   4.1669   4.1801   4.1931   4.2254   4.2691   4.2777
  4.3072   4.3131   4.3275   4.3416   4.3693   4.4020   5.0000   5.0704
  5.0810   5.1082   5.1120   5.1206   5.1690   5.1969   5.2175   5.3758
  5.3990   5.4159   5.4356   5.4521   5.4857   5.4965   5.5811   5.6102
  5.6458   5.6925   5.7205   5.7776   5.8359   5.9224  23.7450  23.7708
 23.7955  23.8089  23.8164  23.8327  23.8488  23.8619  23.8839  23.8900
 23.8969  23.9387  23.9543  23.9613  23.9844  24.0210  49.8658  49.9055
 49.9373  49.9491  49.9729  49.9843  50.0268  50.0400
 --------------------------------------------------------------

          Ground-State Mulliken Net Atomic Charges

     Atom                 Charge (a.u.)
  ----------------------------------------
      1 C                     0.806592
      2 H                     0.225567
      3 C                    -1.673858
      4 H                     0.305495
      5 C                    -0.111248
      6 H                     0.176383
      7 H                     0.123228
      8 C                     0.677270
      9 H                     0.192881
     10 C                    -0.704580
     11 H                     0.134948
     12 H                     0.154662
     13 H                     0.147809
     14 C                    -0.711695
     15 H                     0.174326
     16 H                     0.150968
     17 C                    -0.508645
     18 H                     0.154348
     19 H                     0.167535
     20 C                     0.255356
     21 H                     0.180533
     22 C                    -0.527134
     23 H                     0.171671
     24 H                     0.122548
     25 H                     0.207546
     26 C                    -0.672075
     27 H                     0.131640
     28 O                    -0.324416
     29 H                     0.177109
     30 H                     0.441954
     31 O                     0.041352
     32 C                     0.008186
     33 H                     0.266497
     34 O                     0.103968
     35 C                    -0.102225
     36 H                     0.281360
     37 C                    -1.016394
     38 H                     0.277183
     39 O                    -0.163224
     40 H                     0.298812
     41 C                    -0.481410
     42 H                     0.257960
     43 O                    -0.199373
     44 H                     0.271597
     45 C                    -0.109473
     46 H                     0.292578
     47 O                    -0.214612
     48 H                     0.280482
     49 C                    -0.054531
     50 O                    -0.249153
     51 O                    -0.117480
     52 H                     0.281182
  ----------------------------------------
  Sum of atomic charges =     0.000000

 -----------------------------------------------------------------
                    Cartesian Multipole Moments
 -----------------------------------------------------------------
    Charge (ESU x 10^10)
                 0.0000
    Dipole Moment (Debye)
         X      -1.3011      Y       0.7963      Z      -3.6681
       Tot       3.9727
    Quadrupole Moments (Debye-Ang)
        XX    -132.2979     XY      10.4713     YY    -161.6176
        XZ      -8.6216     YZ       9.2968     ZZ    -155.9415
    Octopole Moments (Debye-Ang^2)
       XXX      71.3465    XXY      35.3491    XYY      -4.7975
       YYY       6.3191    XXZ     -15.3342    XYZ      19.6099
       YYZ     -35.7064    XZZ       0.6195    YZZ      30.3814
       ZZZ     -17.6037
    Hexadecapole Moments (Debye-Ang^3)
      XXXX   -6880.7105   XXXY     -30.4018   XXYY   -1803.0364
      XYYY      -7.5824   YYYY   -3432.0159   XXXZ    -160.0954
      XXYZ      46.8112   XYYZ    -131.6458   YYYZ     -19.3223
      XXZZ   -1485.3977   XYZZ      18.2455   YYZZ    -836.0477
      XZZZ    -132.9561   YZZZ      24.6101   ZZZZ   -1487.1861
 -----------------------------------------------------------------
 Calculating analytic gradient of the SCF energy
 Gradient of SCF Energy
            1           2           3           4           5           6
    1   0.0000199  -0.0000022  -0.0000403   0.0000073  -0.0000073   0.0000002
    2   0.0000245   0.0000001  -0.0000322   0.0000140   0.0000025  -0.0000099
    3   0.0000245  -0.0000009   0.0000098   0.0000123   0.0000106   0.0000128
            7           8           9          10          11          12
    1  -0.0000122  -0.0000047  -0.0000083  -0.0000108  -0.0000110  -0.0000105
    2  -0.0000170  -0.0000163   0.0000014  -0.0000065  -0.0000106  -0.0000059
    3   0.0000062   0.0000206   0.0000290   0.0000313   0.0000291   0.0000370
           13          14          15          16          17          18
    1  -0.0000112  -0.0000012  -0.0000017  -0.0000063  -0.0000038   0.0000036
    2  -0.0000178   0.0000085   0.0000032  -0.0000070  -0.0000035   0.0000080
    3   0.0000288   0.0000244   0.0000277   0.0000195   0.0000117   0.0000145
           19          20          21          22          23          24
    1   0.0000024  -0.0000018  -0.0000040   0.0000191   0.0000125   0.0000058
    2   0.0000165   0.0000161   0.0000135   0.0000176   0.0000250   0.0000200
    3   0.0000149   0.0000137  -0.0000007  -0.0000235  -0.0000068   0.0000058
           25          26          27          28          29          30
    1   0.0000135   0.0000439  -0.0000086  -0.0000226   0.0000198  -0.0000028
    2   0.0000225   0.0000062  -0.0000186   0.0000223   0.0000230  -0.0000028
    3  -0.0000116  -0.0000187  -0.0000140   0.0000293  -0.0000340  -0.0000196
           31          32          33          34          35          36
    1   0.0000898   0.0000048  -0.0000040  -0.0000328  -0.0000323  -0.0000006
    2  -0.0000077  -0.0000179  -0.0000098   0.0000036   0.0000054  -0.0000097
    3  -0.0000183  -0.0000534   0.0000081   0.0000280  -0.0000316   0.0000075
           37          38          39          40          41          42
    1  -0.0000089  -0.0000037  -0.0000202   0.0000254   0.0000257  -0.0000061
    2   0.0000120  -0.0000086   0.0000009  -0.0000141   0.0000013  -0.0000226
    3   0.0000222  -0.0000189  -0.0000380  -0.0000284  -0.0000237  -0.0000158
           43          44          45          46          47          48
    1  -0.0000133  -0.0000026  -0.0000034   0.0000106   0.0000112  -0.0000025
    2  -0.0000242  -0.0000181  -0.0000134   0.0000133  -0.0000042   0.0000036
    3  -0.0000213  -0.0000314  -0.0000173  -0.0000193   0.0000084  -0.0000195
           49          50          51          52
    1   0.0000021   0.0000192  -0.0000115  -0.0000238
    2   0.0000037   0.0000165   0.0000101  -0.0000170
    3  -0.0000102  -0.0000030   0.0000578  -0.0000658
 Max gradient component =       8.976E-05
 RMS gradient           =       2.008E-05
 Gradient time:  CPU 563.12 s  wall 95.08 s
 Geometry Optimization Parameters
   NAtoms,    NIC,     NZ,  NCons,   NDum,   NFix, NCnnct, MaxDiis
       52     415       0       0       0       0       0       0

 Cartesian Hessian Update
 Hessian Updated using BFGS Update


** GEOMETRY OPTIMIZATION IN DELOCALIZED INTERNAL COORDINATES **
   Searching for a Minimum

   Optimization Cycle:  14

                       Coordinates (Angstroms)
     ATOM                X               Y               Z
      1  C        -3.0332422948    0.3750841525    0.0557457095
      2  H        -3.2307850807    0.8067004362   -0.9355279404
      3  C        -1.6734746757   -0.3397958616   -0.0405235979
      4  H        -1.4006622084   -0.7644977427    0.9296373907
      5  C        -1.6782715487   -1.4453300257   -1.0955899625
      6  H        -1.8351364240   -0.9960034648   -2.0850515869
      7  H        -0.7028374615   -1.9400197396   -1.1112659425
      8  C        -2.7678080708   -2.4987232157   -0.8301459686
      9  H        -2.5508558664   -2.9643685000    0.1412580084
     10  C        -2.7543816804   -3.5981927795   -1.8957929836
     11  H        -1.7849245187   -4.1032066557   -1.9354315646
     12  H        -3.5166080942   -4.3542162858   -1.6868245599
     13  H        -2.9586203052   -3.1836107428   -2.8887354320
     14  C        -4.1341429292   -1.8101224490   -0.7249198209
     15  H        -4.9058346975   -2.5462390149   -0.4751145163
     16  H        -4.4031329835   -1.3961806986   -1.7063019775
     17  C        -4.1252885673   -0.6882546704    0.3158333062
     18  H        -5.0990959803   -0.1891136278    0.3316283083
     19  H        -3.9842349260   -1.1189311390    1.3152820157
     20  C        -3.1497136592    1.5363324023    1.0988303925
     21  H        -4.2231315490    1.6043714383    1.3213214582
     22  C        -2.4295030713    1.2625441719    2.4280598483
     23  H        -2.6667280362    2.0447542469    3.1543985663
     24  H        -2.7376798577    0.3066917315    2.8595760530
     25  H        -1.3451946342    1.2432468381    2.3091188688
     26  C        -2.8158954804    2.9310165636    0.5320878044
     27  H        -3.3713722997    3.0741807551   -0.4072146524
     28  O        -1.4288159637    3.1855195076    0.3195670448
     29  H        -3.1655752059    3.6919920807    1.2366974847
     30  H        -1.0339594349    2.3242540330    0.1096352747
     31  O        -0.6770284038    0.6820447347   -0.3544466714
     32  C         0.6368228831    0.3118711646   -0.6111057357
     33  H         0.7095064052   -0.2885144579   -1.5309547201
     34  O         1.1257531500   -0.4505382510    0.4888102487
     35  C         2.4442810094   -0.9230134506    0.2984514544
     36  H         2.5156955490   -1.5196910518   -0.6269049323
     37  C         1.4739334706    1.5934842334   -0.7453501369
     38  H         1.3799809254    2.1586266621    0.1896584663
     39  O         1.1011563688    2.3941763873   -1.8572747484
     40  H         0.3033882386    2.8907466998   -1.6342374834
     41  C         2.9296538253    1.1914163501   -0.9576979092
     42  H         3.0031046604    0.6459369739   -1.9103481221
     43  O         3.8052427598    2.3100309479   -0.9755402047
     44  H         3.4612831650    2.9442589510   -1.6165507149
     45  C         3.4049634244    0.2749557366    0.1617020555
     46  H         3.4227284200    0.8380415880    1.1024325651
     47  O         4.7107675263   -0.2363215729   -0.1275216079
     48  H         5.3018779283    0.5095614691   -0.2902338424
     49  C         2.7734651461   -1.8865164937    1.4586930704
     50  O         1.9345386749   -2.3633597308    2.1664907402
     51  O         4.0757131162   -2.1986450666    1.5827841223
     52  H         4.6206582402   -1.6544543056    0.9800609431
   Point Group: c1    Number of degrees of freedom:   150


   Energy is  -1228.725929730

 Hessian Updated using BFGS Update

150 Hessian modes will be used to form the next step
  Hessian Eigenvalues:
     0.003804    0.005046    0.005530    0.005571    0.005892    0.006387
     0.006555    0.007865    0.008001    0.008043    0.009490    0.010529
     0.010964    0.011428    0.013875    0.014642    0.017386    0.020558
     0.021940    0.023259    0.030307    0.032749    0.034453    0.036460
     0.038151    0.040209    0.042253    0.043102    0.045203    0.047132
     0.047530    0.047728    0.047938    0.048286    0.049340    0.049648
     0.050307    0.050922    0.051516    0.052736    0.054609    0.055578
     0.056142    0.056870    0.056990    0.057574    0.057894    0.059277
     0.059582    0.060716    0.061933    0.064503    0.066735    0.067679
     0.070878    0.073837    0.078239    0.081500    0.082077    0.083228
     0.083826    0.090100    0.092408    0.109451    0.113953    0.118477
     0.124795    0.135205    0.142120    0.147682    0.150736    0.156742
     0.159720    0.159951    0.159989    0.159996    0.160001    0.160028
     0.160151    0.162206    0.162877    0.163790    0.165414    0.168996
     0.172161    0.178921    0.183747    0.190772    0.196276    0.199002
     0.204480    0.212636    0.231741    0.247866    0.258199    0.265130
     0.266774    0.268665    0.273014    0.275392    0.279933    0.283533
     0.286790    0.288483    0.289249    0.290254    0.293232    0.294139
     0.296430    0.336578    0.336876    0.337094    0.337898    0.338734
     0.338902    0.339335    0.339528    0.339865    0.339962    0.340016
     0.340386    0.340453    0.340677    0.340754    0.341661    0.341877
     0.342119    0.342193    0.342316    0.342334    0.343333    0.343625
     0.349492    0.359043    0.389135    0.392913    0.400237    0.400670
     0.403747    0.412311    0.432067    0.463439    0.493557    0.501607
     0.507433    0.511931    0.518805    0.526998    0.539158    0.915053

 Minimum Search - Taking Simple RFO Step
 Searching for Lamda that Minimizes Along All modes
 Value Taken    Lamda =   0.00000000
 Step Taken.  Stepsize is  0.007771

                             Maximum     Tolerance    Cnvgd?
         Gradient           0.000082      0.000300     YES
         Displacement       0.002659      0.001200      NO
         Energy change     -0.000001      0.000001     YES

 Final energy is   -1228.7259297302071     


 ******************************
 **  OPTIMIZATION CONVERGED  **
 ******************************

                       Coordinates (Angstroms)
     ATOM                X               Y               Z
      1  C        -3.0332422948    0.3750841525    0.0557457095
      2  H        -3.2307850807    0.8067004362   -0.9355279404
      3  C        -1.6734746757   -0.3397958616   -0.0405235979
      4  H        -1.4006622084   -0.7644977427    0.9296373907
      5  C        -1.6782715487   -1.4453300257   -1.0955899625
      6  H        -1.8351364240   -0.9960034648   -2.0850515869
      7  H        -0.7028374615   -1.9400197396   -1.1112659425
      8  C        -2.7678080708   -2.4987232157   -0.8301459686
      9  H        -2.5508558664   -2.9643685000    0.1412580084
     10  C        -2.7543816804   -3.5981927795   -1.8957929836
     11  H        -1.7849245187   -4.1032066557   -1.9354315646
     12  H        -3.5166080942   -4.3542162858   -1.6868245599
     13  H        -2.9586203052   -3.1836107428   -2.8887354320
     14  C        -4.1341429292   -1.8101224490   -0.7249198209
     15  H        -4.9058346975   -2.5462390149   -0.4751145163
     16  H        -4.4031329835   -1.3961806986   -1.7063019775
     17  C        -4.1252885673   -0.6882546704    0.3158333062
     18  H        -5.0990959803   -0.1891136278    0.3316283083
     19  H        -3.9842349260   -1.1189311390    1.3152820157
     20  C        -3.1497136592    1.5363324023    1.0988303925
     21  H        -4.2231315490    1.6043714383    1.3213214582
     22  C        -2.4295030713    1.2625441719    2.4280598483
     23  H        -2.6667280362    2.0447542469    3.1543985663
     24  H        -2.7376798577    0.3066917315    2.8595760530
     25  H        -1.3451946342    1.2432468381    2.3091188688
     26  C        -2.8158954804    2.9310165636    0.5320878044
     27  H        -3.3713722997    3.0741807551   -0.4072146524
     28  O        -1.4288159637    3.1855195076    0.3195670448
     29  H        -3.1655752059    3.6919920807    1.2366974847
     30  H        -1.0339594349    2.3242540330    0.1096352747
     31  O        -0.6770284038    0.6820447347   -0.3544466714
     32  C         0.6368228831    0.3118711646   -0.6111057357
     33  H         0.7095064052   -0.2885144579   -1.5309547201
     34  O         1.1257531500   -0.4505382510    0.4888102487
     35  C         2.4442810094   -0.9230134506    0.2984514544
     36  H         2.5156955490   -1.5196910518   -0.6269049323
     37  C         1.4739334706    1.5934842334   -0.7453501369
     38  H         1.3799809254    2.1586266621    0.1896584663
     39  O         1.1011563688    2.3941763873   -1.8572747484
     40  H         0.3033882386    2.8907466998   -1.6342374834
     41  C         2.9296538253    1.1914163501   -0.9576979092
     42  H         3.0031046604    0.6459369739   -1.9103481221
     43  O         3.8052427598    2.3100309479   -0.9755402047
     44  H         3.4612831650    2.9442589510   -1.6165507149
     45  C         3.4049634244    0.2749557366    0.1617020555
     46  H         3.4227284200    0.8380415880    1.1024325651
     47  O         4.7107675263   -0.2363215729   -0.1275216079
     48  H         5.3018779283    0.5095614691   -0.2902338424
     49  C         2.7734651461   -1.8865164937    1.4586930704
     50  O         1.9345386749   -2.3633597308    2.1664907402
     51  O         4.0757131162   -2.1986450666    1.5827841223
     52  H         4.6206582402   -1.6544543056    0.9800609431

Z-matrix Print:
$molecule
0 1
O 
C  1 1.388923
H  2 1.100849 1 111.236496
O  2 1.424828 1 108.939080 3 -120.549266 0
C  4 1.413501 2 113.265369 1 177.560909 0
H  5 1.103362 4 110.737173 2 -56.380056 0
C  1 1.461373 2 119.890138 3 65.326358 0
H  7 1.093623 1 106.978439 2 67.219386 0
C  7 1.528200 1 111.080200 2 -52.125043 0
H  9 1.093817 7 109.528179 1 61.831930 0
H  9 1.097969 7 109.060630 1 -55.480094 0
C  2 1.536655 1 108.009627 3 121.101641 0
H  12 1.096565 2 107.979235 1 58.591321 0
O  12 1.420017 2 113.308048 1 -64.482799 0
H  14 0.965796 12 109.021644 2 78.688538 0
C  12 1.525081 2 108.196035 1 177.207116 0
H  16 1.100221 12 108.360464 2 63.674000 0
O  16 1.420659 12 112.486051 2 -174.777334 0
H  18 0.965115 16 107.825794 12 -52.289584 0
C  16 1.522785 12 110.747359 2 -55.221033 0
H  20 1.096520 16 109.066410 12 -66.311882 0
O  20 1.431845 16 110.552760 12 172.630039 0
H  22 0.965520 20 108.452634 16 55.048744 0
C  9 1.538567 7 112.235122 1 -177.052192 0
H  24 1.098872 9 107.627396 7 -61.644982 0
C  24 1.531214 9 111.427989 7 -179.890461 0
H  26 1.093722 24 110.931751 9 178.713737 0
H  26 1.093827 24 111.377161 9 58.652805 0
H  26 1.095229 24 110.947669 9 -61.551209 0
C  24 1.533660 9 109.592046 7 55.313396 0
H  30 1.095344 24 109.972062 9 -176.548365 0
H  30 1.098551 24 109.028251 9 66.996941 0
C  30 1.530305 24 111.756544 9 -54.107700 0
H  33 1.094391 30 109.817616 24 177.369231 0
H  33 1.097395 30 109.416342 24 -66.345168 0
C  7 1.539250 1 106.920032 2 -174.733712 0
H  36 1.099063 7 106.544478 1 62.133594 0
C  5 1.543652 4 107.838468 2 -172.181552 0
O  38 1.196727 5 122.939641 4 16.257590 0
O  38 1.344869 5 114.879234 4 -166.443528 0
H  40 0.977949 38 110.705071 5 7.936143 0
C  36 1.565276 7 116.869885 1 -57.670394 0
H  42 1.098343 36 104.694711 7 -156.308688 0
C  42 1.536397 36 114.170261 7 -39.517354 0
H  44 1.090983 42 112.007554 36 68.270246 0
H  44 1.093084 42 111.420339 36 -52.738043 0
H  44 1.093479 42 110.212794 36 -172.098561 0
C  42 1.542004 36 114.203081 7 91.446748 0
H  48 1.094456 42 108.849686 36 165.628130 0
H  48 1.100609 42 108.787603 36 48.982780 0
O  48 1.426158 42 115.259892 36 -74.947374 0
H  51 0.970444 48 105.640019 42 30.530008 0
$end


 --------------------------------------------------------------

                    Orbital Energies (a.u.)
 --------------------------------------------------------------

 Alpha MOs
 -- Occupied --
-19.1750 -19.1687 -19.1655 -19.1643 -19.1559 -19.1551 -19.1173 -19.1073
-10.3147 -10.3030 -10.2719 -10.2670 -10.2573 -10.2539 -10.2401 -10.2122
-10.1880 -10.1856 -10.1833 -10.1799 -10.1775 -10.1739 -10.1674 -10.1597
 -1.1199  -1.1071  -1.0824  -1.0652  -1.0537  -1.0446  -1.0307  -1.0120
 -0.8588  -0.8218  -0.8100  -0.7992  -0.7559  -0.7545  -0.6995  -0.6906
 -0.6837  -0.6739  -0.6373  -0.6255  -0.6223  -0.6146  -0.5828  -0.5800
 -0.5723  -0.5653  -0.5560  -0.5347  -0.5325  -0.5203  -0.5019  -0.4910
 -0.4878  -0.4834  -0.4756  -0.4674  -0.4606  -0.4581  -0.4563  -0.4480
 -0.4377  -0.4315  -0.4305  -0.4176  -0.4093  -0.4086  -0.4039  -0.3988
 -0.3940  -0.3878  -0.3814  -0.3775  -0.3750  -0.3708  -0.3664  -0.3595
 -0.3486  -0.3396  -0.3347  -0.3308  -0.3293  -0.3275  -0.3256  -0.3173
 -0.3142  -0.3062  -0.3056  -0.2884  -0.2863  -0.2696
 -- Virtual --
 -0.0216  -0.0197  -0.0123  -0.0070  -0.0048   0.0009   0.0027   0.0064
  0.0169   0.0192   0.0234   0.0275   0.0307   0.0328   0.0378   0.0418
  0.0452   0.0478   0.0502   0.0538   0.0583   0.0609   0.0647   0.0675
  0.0705   0.0743   0.0755   0.0789   0.0801   0.0822   0.0884   0.0902
  0.0911   0.0965   0.0996   0.1015   0.1019   0.1062   0.1083   0.1091
  0.1116   0.1138   0.1162   0.1177   0.1208   0.1228   0.1231   0.1252
  0.1271   0.1275   0.1334   0.1360   0.1372   0.1381   0.1420   0.1427
  0.1456   0.1473   0.1489   0.1525   0.1529   0.1535   0.1551   0.1570
  0.1601   0.1614   0.1629   0.1645   0.1660   0.1682   0.1733   0.1739
  0.1779   0.1792   0.1804   0.1818   0.1843   0.1879   0.1904   0.1932
  0.1936   0.1970   0.1989   0.2014   0.2033   0.2080   0.2090   0.2126
  0.2144   0.2159   0.2201   0.2246   0.2255   0.2277   0.2298   0.2347
  0.2378   0.2410   0.2423   0.2439   0.2446   0.2452   0.2486   0.2529
  0.2577   0.2595   0.2649   0.2670   0.2691   0.2715   0.2721   0.2739
  0.2766   0.2825   0.2839   0.2852   0.2882   0.2904   0.2943   0.2954
  0.2984   0.3006   0.3024   0.3062   0.3093   0.3108   0.3148   0.3171
  0.3180   0.3214   0.3259   0.3271   0.3306   0.3317   0.3339   0.3363
  0.3383   0.3401   0.3433   0.3448   0.3480   0.3486   0.3541   0.3572
  0.3609   0.3671   0.3682   0.3712   0.3738   0.3751   0.3763   0.3865
  0.3912   0.3922   0.3948   0.3991   0.4025   0.4038   0.4066   0.4108
  0.4167   0.4190   0.4234   0.4301   0.4324   0.4357   0.4423   0.4473
  0.4543   0.4588   0.4604   0.4671   0.4720   0.4778   0.4827   0.4919
  0.5003   0.5065   0.5073   0.5160   0.5175   0.5281   0.5369   0.5417
  0.5506   0.5572   0.5612   0.5647   0.5708   0.5735   0.5823   0.5871
  0.5897   0.5977   0.6010   0.6062   0.6136   0.6188   0.6238   0.6262
  0.6333   0.6365   0.6447   0.6465   0.6529   0.6576   0.6674   0.6684
  0.6731   0.6817   0.6860   0.6882   0.6932   0.7047   0.7065   0.7100
  0.7132   0.7192   0.7256   0.7333   0.7389   0.7438   0.7482   0.7496
  0.7576   0.7615   0.7665   0.7690   0.7708   0.7752   0.7782   0.7808
  0.7879   0.7900   0.7910   0.7931   0.7975   0.8014   0.8062   0.8096
  0.8116   0.8252   0.8329   0.8367   0.8411   0.8532   0.8617   0.8639
  0.8719   0.8891   0.9102   0.9292   0.9348   0.9411   0.9605   0.9665
  0.9732   0.9802   1.0046   1.0106   1.0274   1.0367   1.0431   1.0489
  1.0682   1.0739   1.0757   1.0880   1.0906   1.0981   1.1089   1.1162
  1.1207   1.1262   1.1383   1.1490   1.1607   1.1638   1.1683   1.1715
  1.1768   1.1853   1.1863   1.2031   1.2093   1.2122   1.2208   1.2266
  1.2304   1.2383   1.2450   1.2533   1.2569   1.2618   1.2762   1.2851
  1.2858   1.2918   1.3001   1.3148   1.3266   1.3343   1.3440   1.3481
  1.3614   1.3863   1.3885   1.4025   1.4069   1.4235   1.4313   1.4426
  1.4533   1.4569   1.4667   1.4681   1.4753   1.4886   1.4952   1.5004
  1.5061   1.5188   1.5228   1.5259   1.5363   1.5414   1.5510   1.5544
  1.5624   1.5647   1.5695   1.5739   1.5813   1.5861   1.5933   1.6011
  1.6032   1.6087   1.6163   1.6168   1.6192   1.6222   1.6280   1.6307
  1.6360   1.6380   1.6472   1.6484   1.6545   1.6576   1.6643   1.6698
  1.6766   1.6844   1.6886   1.6921   1.6979   1.7004   1.7149   1.7256
  1.7293   1.7337   1.7370   1.7457   1.7559   1.7627   1.7669   1.7775
  1.7826   1.7919   1.7967   1.8016   1.8052   1.8119   1.8151   1.8266
  1.8300   1.8441   1.8461   1.8563   1.8666   1.8745   1.8837   1.8853
  1.8924   1.8971   1.9152   1.9188   1.9337   1.9386   1.9475   1.9578
  1.9715   1.9933   2.0011   2.0196   2.0248   2.0404   2.0425   2.0440
  2.0565   2.0689   2.0720   2.0872   2.0933   2.1054   2.1118   2.1166
  2.1313   2.1350   2.1456   2.1538   2.1613   2.1709   2.1858   2.1940
  2.1995   2.2039   2.2217   2.2342   2.2378   2.2465   2.2602   2.2642
  2.2737   2.2802   2.2895   2.3049   2.3227   2.3267   2.3544   2.3590
  2.3689   2.3789   2.3871   2.3941   2.4133   2.4232   2.4336   2.4558
  2.4741   2.4857   2.4939   2.5032   2.5164   2.5260   2.5269   2.5367
  2.5527   2.5553   2.5630   2.5638   2.5769   2.5836   2.5978   2.6066
  2.6133   2.6281   2.6358   2.6439   2.6482   2.6534   2.6573   2.6761
  2.6820   2.6965   2.7091   2.7105   2.7300   2.7363   2.7409   2.7580
  2.7676   2.7816   2.7857   2.7920   2.8001   2.8165   2.8315   2.8331
  2.8577   2.8657   2.8729   2.8829   2.8853   2.8927   2.8962   2.9144
  2.9219   2.9348   2.9441   2.9482   2.9649   2.9673   2.9740   2.9850
  2.9912   3.0024   3.0082   3.0189   3.0231   3.0317   3.0466   3.0534
  3.0604   3.0704   3.0817   3.0841   3.1005   3.1079   3.1159   3.1184
  3.1270   3.1354   3.1434   3.1571   3.1640   3.1668   3.1861   3.1922
  3.1979   3.2099   3.2209   3.2320   3.2416   3.2708   3.2803   3.2975
  3.3039   3.3158   3.3192   3.3398   3.3568   3.3800   3.3993   3.4105
  3.4310   3.4530   3.4585   3.4705   3.5157   3.5266   3.5525   3.5850
  3.6827   3.7741   3.7918   3.8009   3.8208   3.8287   3.8459   3.8478
  3.8506   3.8706   3.8730   3.8882   3.8951   3.8983   3.9026   3.9334
  3.9602   3.9658   3.9794   4.0157   4.0348   4.0427   4.0743   4.0859
  4.1233   4.1416   4.1669   4.1801   4.1931   4.2254   4.2691   4.2777
  4.3072   4.3131   4.3275   4.3416   4.3693   4.4020   5.0000   5.0704
  5.0810   5.1082   5.1120   5.1206   5.1690   5.1969   5.2175   5.3758
  5.3990   5.4159   5.4356   5.4521   5.4857   5.4965   5.5811   5.6102
  5.6458   5.6925   5.7205   5.7776   5.8359   5.9224  23.7450  23.7708
 23.7955  23.8089  23.8164  23.8327  23.8488  23.8619  23.8839  23.8900
 23.8969  23.9387  23.9543  23.9613  23.9844  24.0210  49.8658  49.9055
 49.9373  49.9491  49.9729  49.9843  50.0268  50.0400
 --------------------------------------------------------------

          Ground-State Mulliken Net Atomic Charges

     Atom                 Charge (a.u.)
  ----------------------------------------
      1 C                     0.806592
      2 H                     0.225567
      3 C                    -1.673858
      4 H                     0.305495
      5 C                    -0.111248
      6 H                     0.176383
      7 H                     0.123228
      8 C                     0.677270
      9 H                     0.192881
     10 C                    -0.704580
     11 H                     0.134948
     12 H                     0.154662
     13 H                     0.147809
     14 C                    -0.711695
     15 H                     0.174326
     16 H                     0.150968
     17 C                    -0.508645
     18 H                     0.154348
     19 H                     0.167535
     20 C                     0.255356
     21 H                     0.180533
     22 C                    -0.527134
     23 H                     0.171671
     24 H                     0.122548
     25 H                     0.207546
     26 C                    -0.672075
     27 H                     0.131640
     28 O                    -0.324416
     29 H                     0.177109
     30 H                     0.441954
     31 O                     0.041352
     32 C                     0.008186
     33 H                     0.266497
     34 O                     0.103968
     35 C                    -0.102225
     36 H                     0.281360
     37 C                    -1.016394
     38 H                     0.277183
     39 O                    -0.163224
     40 H                     0.298812
     41 C                    -0.481410
     42 H                     0.257960
     43 O                    -0.199373
     44 H                     0.271597
     45 C                    -0.109473
     46 H                     0.292578
     47 O                    -0.214612
     48 H                     0.280482
     49 C                    -0.054531
     50 O                    -0.249153
     51 O                    -0.117480
     52 H                     0.281182
  ----------------------------------------
  Sum of atomic charges =     0.000000

 -----------------------------------------------------------------
                    Cartesian Multipole Moments
 -----------------------------------------------------------------
    Charge (ESU x 10^10)
                 0.0000
    Dipole Moment (Debye)
         X      -1.3011      Y       0.7963      Z      -3.6681
       Tot       3.9727
    Quadrupole Moments (Debye-Ang)
        XX    -132.2979     XY      10.4713     YY    -161.6176
        XZ      -8.6216     YZ       9.2968     ZZ    -155.9415
    Octopole Moments (Debye-Ang^2)
       XXX      71.3465    XXY      35.3491    XYY      -4.7975
       YYY       6.3191    XXZ     -15.3342    XYZ      19.6099
       YYZ     -35.7064    XZZ       0.6195    YZZ      30.3814
       ZZZ     -17.6037
    Hexadecapole Moments (Debye-Ang^3)
      XXXX   -6880.7105   XXXY     -30.4018   XXYY   -1803.0364
      XYYY      -7.5824   YYYY   -3432.0159   XXXZ    -160.0954
      XXYZ      46.8112   XYYZ    -131.6458   YYYZ     -19.3223
      XXZZ   -1485.3977   XYZZ      18.2455   YYZZ    -836.0477
      XZZZ    -132.9561   YZZZ      24.6101   ZZZZ   -1487.1861
 -----------------------------------------------------------------
Archival summary:
1\1\february\OPT\ProcedureUnspecified\BasisUnspecified\81628\taweetha\SunMar305:48:482019SunMar305:48:482019\0\\#,OPT,ProcedureUnspecified,BasisUnspecified,\\0,1\O\C,1,1.38892\H,2,1.10085,1,111.236\O,2,1.42483,1,108.939,3,-120.549,0\C,4,1.4135,2,113.265,1,177.561,0\H,5,1.10336,4,110.737,2,-56.3801,0\C,1,1.46137,2,119.89,3,65.3264,0\H,7,1.09362,1,106.978,2,67.2194,0\C,7,1.5282,1,111.08,2,-52.125,0\H,9,1.09382,7,109.528,1,61.8319,0\H,9,1.09797,7,109.061,1,-55.4801,0\C,2,1.53665,1,108.01,3,121.102,0\H,12,1.09656,2,107.979,1,58.5913,0\O,12,1.42002,2,113.308,1,-64.4828,0\H,14,0.965796,12,109.022,2,78.6885,0\C,12,1.52508,2,108.196,1,177.207,0\H,16,1.10022,12,108.36,2,63.674,0\O,16,1.42066,12,112.486,2,-174.777,0\H,18,0.965115,16,107.826,12,-52.2896,0\C,16,1.52279,12,110.747,2,-55.221,0\H,20,1.09652,16,109.066,12,-66.3119,0\O,20,1.43184,16,110.553,12,172.63,0\H,22,0.96552,20,108.453,16,55.0487,0\C,9,1.53857,7,112.235,1,-177.052,0\H,24,1.09887,9,107.627,7,-61.645,0\C,24,1.53121,9,111.428,7,-179.89,0\H,26,1.09372,24,110.932,9,178.714,0\H,26,1.09383,24,111.377,9,58.6528,0\H,26,1.09523,24,110.948,9,-61.5512,0\C,24,1.53366,9,109.592,7,55.3134,0\H,30,1.09534,24,109.972,9,-176.548,0\H,30,1.09855,24,109.028,9,66.9969,0\C,30,1.5303,24,111.757,9,-54.1077,0\H,33,1.09439,30,109.818,24,177.369,0\H,33,1.0974,30,109.416,24,-66.3452,0\C,7,1.53925,1,106.92,2,-174.734,0\H,36,1.09906,7,106.544,1,62.1336,0\C,5,1.54365,4,107.838,2,-172.182,0\O,38,1.19673,5,122.94,4,16.2576,0\O,38,1.34487,5,114.879,4,-166.444,0\H,40,0.977949,38,110.705,5,7.93614,0\C,36,1.56528,7,116.87,1,-57.6704,0\H,42,1.09834,36,104.695,7,-156.309,0\C,42,1.5364,36,114.17,7,-39.5174,0\H,44,1.09098,42,112.008,36,68.2702,0\H,44,1.09308,42,111.42,36,-52.738,0\H,44,1.09348,42,110.213,36,-172.099,0\C,42,1.542,36,114.203,7,91.4467,0\H,48,1.09446,42,108.85,36,165.628,0\H,48,1.10061,42,108.788,36,48.9828,0\O,48,1.42616,42,115.26,36,-74.9474,0\H,51,0.970444,48,105.64,42,30.53,0\\\@

 Total job time:  8629.11s(wall), 38596.49s(cpu) 
 Sun Mar  3 05:48:48 2019

        *************************************************************
        *                                                           *
        *  Thank you very much for using Q-Chem.  Have a nice day.  *
        *                                                           *
        *************************************************************


 
User input: 2 of 2 
 
Q-Chem Developer Version!
                  Welcome to Q-Chem
     A Quantum Leap Into The Future Of Chemistry


 Q-Chem 5.1, Q-Chem, Inc., Pleasanton, CA (2018)

 Yihan Shao,  Zhengting Gan,  E. Epifanovsky,  A. T. B. Gilbert,  M. Wormit,  
 J. Kussmann,  A. W. Lange,  A. Behn,  Jia Deng,  Xintian Feng,  D. Ghosh,  
 M. Goldey,  P. R. Horn,  L. D. Jacobson,  I. Kaliman,  T. Kus,  A. Landau,  
 Jie Liu,  E. I. Proynov,  R. M. Richard,  R. P. Steele,  E. J. Sundstrom,  
 H. L. Woodcock III,  P. M. Zimmerman,  D. Zuev,  B. Albrecht,  E. Alguire,  
 S. A. Baeppler,  D. Barton,  Z. Benda,  Y. A. Bernard,  E. J. Berquist,  
 K. B. Bravaya,  H. Burton,  D. Casanova,  Chun-Min Chang,  Yunqing Chen,  
 A. Chien,  K. D. Closser,  M. P. Coons,  S. Coriani,  S. Dasgupta,  
 A. L. Dempwolff,  M. Diedenhofen,  Hainam Do,  R. G. Edgar,  Po-Tung Fang,  
 S. Faraji,  S. Fatehi,  Qingguo Feng,  K. D. Fenk,  J. Fosso-Tande,  
 J. Gayvert,  Qinghui Ge,  A. Ghysels,  G. Gidofalvi,  J. Gomes,  
 J. Gonthier,  A. Gunina,  D. Hait,  M. W. D. Hanson-Heine,  
 P. H. P. Harbach,  A. W. Hauser,  J. E. Herr,  E. G. Hohenstein,  
 Z. C. Holden,  Kerwin Hui,  B. C. Huynh,  T.-C. Jagau,  Hyunjun Ji,  
 B. Kaduk,  K. Khistyaev,  Jaehoon Kim,  P. Klunzinger,  K. Koh,  
 D. Kosenkov,  L. Koulias,  T. Kowalczyk,  C. M. Krauter,  A. Kunitsa,  
 Ka Un Lao,  A. Laurent,  K. V. Lawler,  Joonho Lee,  D. Lefrancois,  
 S. Lehtola,  D. S. Levine,  Yi-Pei Li,  You-Sheng Lin,  Fenglai Liu,  
 E. Livshits,  A. Luenser,  P. Manohar,  E. Mansoor,  S. F. Manzer,  
 Shan-Ping Mao,  Yuezhi Mao,  N. Mardirossian,  A. V. Marenich,  
 T. Markovich,  L. A. Martinez-Martinez,  S. A. Maurer,  N. J. Mayhall,  
 S. C. McKenzie,  J.-M. Mewes,  A. F. Morrison,  J. W. Mullinax,  K. Nanda,  
 T. S. Nguyen-Beck,  R. Olivares-Amaya,  J. A. Parkhill,  T. M. Perrine,  
 F. Plasser,  P. Pokhilko,  S. Prager,  A. Prociuk,  E. Ramos,  D. R. Rehn,  
 F. Rob,  M. Schneider,  N. Sergueev,  S. M. Sharada,  S. Sharma,  
 D. W. Small,  T. Stauch,  T. Stein,  Yu-Chuan Su,  A. J. W. Thom,  
 A. Tkatchenko,  T. Tsuchimochi,  N. M. Tubman,  L. Vogt,  M. L. Vidal,  
 O. Vydrov,  M. A. Watson,  J. Wenzel,  M. de Wergifosse,  T. A. Wesolowski,  
 A. White,  J. Witte,  A. Yamada,  Jun Yang,  K. Yao,  S. Yeganeh,  
 S. R. Yost,  Zhi-Qiang You,  A. Zech,  Igor Ying Zhang,  Xing Zhang,  
 Yan Zhao,  Ying Zhu,  B. R. Brooks,  G. K. L. Chan,  C. J. Cramer,  
 M. S. Gordon,  W. J. Hehre,  A. Klamt,  M. W. Schmidt,  C. D. Sherrill,  
 D. G. Truhlar,  A. Aspuru-Guzik,  R. Baer,  A. T. Bell,  N. A. Besley,  
 Jeng-Da Chai,  A. E. DePrince, III,  R. A. DiStasio Jr.,  A. Dreuw,  
 B. D. Dunietz,  T. R. Furlani,  Chao-Ping Hsu,  Yousung Jung,  Jing Kong,  
 D. S. Lambrecht,  WanZhen Liang,  C. Ochsenfeld,  V. A. Rassolov,  
 L. V. Slipchenko,  J. E. Subotnik,  T. Van Voorhis,  J. M. Herbert,  
 A. I. Krylov,  P. M. W. Gill,  M. Head-Gordon

 Contributors to earlier versions of Q-Chem not listed above: 
 R. D. Adamson,  B. Austin,  J. Baker,  G. J. O. Beran,  K. Brandhorst,  
 S. T. Brown,  E. F. C. Byrd,  A. K. Chakraborty,  C.-L. Cheng,  
 Siu Hung Chien,  D. M. Chipman,  D. L. Crittenden,  H. Dachsel,  
 R. J. Doerksen,  A. D. Dutoi,  L. Fusti-Molnar,  W. A. Goddard III,  
 A. Golubeva-Zadorozhnaya,  S. R. Gwaltney,  G. Hawkins,  A. Heyden,  
 S. Hirata,  G. Kedziora,  F. J. Keil,  C. Kelley,  Jihan Kim,  R. A. King,  
 R. Z. Khaliullin,  P. P. Korambath,  W. Kurlancheek,  A. M. Lee,  M. S. Lee,  
 S. V. Levchenko,  Ching Yeh Lin,  D. Liotard,  R. C. Lochan,  I. Lotan,  
 P. E. Maslen,  N. Nair,  D. P. O'Neill,  D. Neuhauser,  E. Neuscamman,  
 C. M. Oana,  R. Olson,  B. Peters,  R. Peverati,  P. A. Pieniazek,  
 Y. M. Rhee,  J. Ritchie,  M. A. Rohrdanz,  E. Rosta,  N. J. Russ,  
 H. F. Schaefer III,  N. E. Schultz,  N. Shenvi,  A. C. Simmonett,  A. Sodt,  
 D. Stuck,  K. S. Thanthiriwatte,  V. Vanovschi,  Tao Wang,  A. Warshel,  
 C. F. Williams,  Q. Wu,  X. Xu,  W. Zhang

 Please cite Q-Chem as follows:
 Y. Shao et al., Mol. Phys. 113, 184-215 (2015)
 DOI: 10.1080/00268976.2014.952696

 Q-Chem 5.1.2 for Intel X86 EM64T Linux

 Parts of Q-Chem use Armadillo 8.300.2 (Tropical Shenanigans).
 http://arma.sourceforge.net/

 Q-Chem begins on Sun Mar  3 05:48:48 2019  

Host: 
0

     Scratch files written to /scratch/taweetham/qchem12670//
The previous job contains 0 fragments, simply inherited here
Input Ideriv = 2
Curr. Ideriv = -1
Max.  Ideriv = 2

Checking the input file for inconsistencies... 	...done.

--------------------------------------------------------------
User input:
--------------------------------------------------------------

$molecule
read
$end

$rem
   mem_total = 64000
   BASIS  =  6-311++G**
   JOB_TYPE  =  Frequency
   METHOD  =  B3LYP
$end
--------------------------------------------------------------
 ----------------------------------------------------------------
             Standard Nuclear Orientation (Angstroms)
    I     Atom           X                Y                Z
 ----------------------------------------------------------------
    1      C      -2.9977071849     0.4999383816     0.1423911275
    2      H      -3.2024725041     0.9643691683    -0.8324495907
    3      C      -1.6760482698    -0.2742202909    -0.0098759220
    4      H      -1.3963914048    -0.7346943173     0.9418416741
    5      C      -1.7619609719    -1.3521579231    -1.0897200313
    6      H      -1.9252305485    -0.8719584840    -2.0635202149
    7      H      -0.8115262114    -1.8907050378    -1.1451824460
    8      C      -2.8916904644    -2.3604560041    -0.8172612030
    9      H      -2.6696894718    -2.8592759866     0.1363706236
   10      C      -2.9594190322    -3.4329169749    -1.9080670782
   11      H      -2.0161039559    -3.9809114129    -1.9875414980
   12      H      -3.7500058369    -4.1579370195    -1.6946499067
   13      H      -3.1717128208    -2.9851480006    -2.8847761852
   14      C      -4.2208846844    -1.6124580182    -0.6564624406
   15      H      -5.0188521660    -2.3181637040    -0.4014999781
   16      H      -4.4975409645    -1.1626303362    -1.6197540467
   17      C      -4.1305570219    -0.5180448850     0.4093394130
   18      H      -5.0791562002     0.0248696758     0.4649767981
   19      H      -3.9819248672    -0.9791364581     1.3940114992
   20      C      -3.0306141887     1.6393920114     1.2150752782
   21      H      -4.0930476854     1.7513101172     1.4701575268
   22      C      -2.2871431325     1.3002206217     2.5161240048
   23      H      -2.4671816982     2.0744791176     3.2669942434
   24      H      -2.6274757747     0.3492794432     2.9341163754
   25      H      -1.2086658400     1.2339373234     2.3653347993
   26      C      -2.6479495068     3.0307024171     0.6713853450
   27      H      -3.2221451359     3.2222811900    -0.2478189529
   28      O      -1.2569697048     3.2261995778     0.4246416356
   29      H      -2.9418751408     3.7894662220     1.4033140708
   30      H      -0.9088055304     2.3530726238     0.1834108869
   31      O      -0.6420992281     0.7080433559    -0.3288094263
   32      C       0.6453392008     0.2841687970    -0.6320258529
   33      H       0.6641721642    -0.2961913880    -1.5672773268
   34      O       1.1286371470    -0.5266859911     0.4352481061
   35      C       2.4178165748    -1.0545639018     0.1957771993
   36      H       2.4354018948    -1.6310276407    -0.7448550099
   37      C       1.5373450336     1.5287823216    -0.7607523907
   38      H       1.4960511511     2.0745549542     0.1894482105
   39      O       1.1714814850     2.3728137167    -1.8425110988
   40      H       0.4043281293     2.8999734568    -1.5849455275
   41      C       2.9661893456     1.0654377821    -1.0245471596
   42      H       2.9874380268     0.5406780333    -1.9913257810
   43      O       3.8922508707     2.1426488093    -1.0418504115
   44      H       3.5605350665     2.8075689493    -1.6577186358
   45      C       3.4292326493     0.1008910025     0.0590191563
   46      H       3.4995543574     0.6393253478     1.0116463005
   47      O       4.7011330784    -0.4627261266    -0.2797790104
   48      H       5.3216755672     0.2589123630    -0.4422388543
   49      C       2.7338935380    -2.0603619170     1.3233084065
   50      O       1.8936964486    -2.5152813836     2.0439135469
   51      O       4.0230913684    -2.4350722303     1.4022624801
   52      H       4.5758243696    -1.9019365450     0.7967572582
 ----------------------------------------------------------------
 Molecular Point Group                 C1    NOp =  1
 Largest Abelian Subgroup              C1    NOp =  1
 Nuclear Repulsion Energy =  2413.6876355646 hartrees
 There are       94 alpha and       94 beta electrons
 Requested basis set is 6-311++G(d,p)
 There are 284 shells and 724 basis functions

 Total QAlloc Memory Limit  64000 MB
 Mega-Array Size       188 MB
 MEM_STATIC part       192 MB
[truncated: 610,119 more chars]
