# Supplementary material for: An in silico investigation of menthol metabolism
Source: PLoS One. 2019 Sep 27;14(9):e0216577. doi: 10.1371/journal.pone.0216577 (PMC6764827; doi:10.1371/journal.pone.0216577)
Supplement: S2 File — (ZIP) [file pone.0216577.s002.zip › B3LYP/g-series/oeeOe-R.out]

Q-Chem Developer Version!
                  Welcome to Q-Chem
     A Quantum Leap Into The Future Of Chemistry


 Q-Chem 5.1, Q-Chem, Inc., Pleasanton, CA (2018)

 Yihan Shao,  Zhengting Gan,  E. Epifanovsky,  A. T. B. Gilbert,  M. Wormit,  
 J. Kussmann,  A. W. Lange,  A. Behn,  Jia Deng,  Xintian Feng,  D. Ghosh,  
 M. Goldey,  P. R. Horn,  L. D. Jacobson,  I. Kaliman,  T. Kus,  A. Landau,  
 Jie Liu,  E. I. Proynov,  R. M. Richard,  R. P. Steele,  E. J. Sundstrom,  
 H. L. Woodcock III,  P. M. Zimmerman,  D. Zuev,  B. Albrecht,  E. Alguire,  
 S. A. Baeppler,  D. Barton,  Z. Benda,  Y. A. Bernard,  E. J. Berquist,  
 K. B. Bravaya,  H. Burton,  D. Casanova,  Chun-Min Chang,  Yunqing Chen,  
 A. Chien,  K. D. Closser,  M. P. Coons,  S. Coriani,  S. Dasgupta,  
 A. L. Dempwolff,  M. Diedenhofen,  Hainam Do,  R. G. Edgar,  Po-Tung Fang,  
 S. Faraji,  S. Fatehi,  Qingguo Feng,  K. D. Fenk,  J. Fosso-Tande,  
 J. Gayvert,  Qinghui Ge,  A. Ghysels,  G. Gidofalvi,  J. Gomes,  
 J. Gonthier,  A. Gunina,  D. Hait,  M. W. D. Hanson-Heine,  
 P. H. P. Harbach,  A. W. Hauser,  J. E. Herr,  E. G. Hohenstein,  
 Z. C. Holden,  Kerwin Hui,  B. C. Huynh,  T.-C. Jagau,  Hyunjun Ji,  
 B. Kaduk,  K. Khistyaev,  Jaehoon Kim,  P. Klunzinger,  K. Koh,  
 D. Kosenkov,  L. Koulias,  T. Kowalczyk,  C. M. Krauter,  A. Kunitsa,  
 Ka Un Lao,  A. Laurent,  K. V. Lawler,  Joonho Lee,  D. Lefrancois,  
 S. Lehtola,  D. S. Levine,  Yi-Pei Li,  You-Sheng Lin,  Fenglai Liu,  
 E. Livshits,  A. Luenser,  P. Manohar,  E. Mansoor,  S. F. Manzer,  
 Shan-Ping Mao,  Yuezhi Mao,  N. Mardirossian,  A. V. Marenich,  
 T. Markovich,  L. A. Martinez-Martinez,  S. A. Maurer,  N. J. Mayhall,  
 S. C. McKenzie,  J.-M. Mewes,  A. F. Morrison,  J. W. Mullinax,  K. Nanda,  
 T. S. Nguyen-Beck,  R. Olivares-Amaya,  J. A. Parkhill,  T. M. Perrine,  
 F. Plasser,  P. Pokhilko,  S. Prager,  A. Prociuk,  E. Ramos,  D. R. Rehn,  
 F. Rob,  M. Schneider,  N. Sergueev,  S. M. Sharada,  S. Sharma,  
 D. W. Small,  T. Stauch,  T. Stein,  Yu-Chuan Su,  A. J. W. Thom,  
 A. Tkatchenko,  T. Tsuchimochi,  N. M. Tubman,  L. Vogt,  M. L. Vidal,  
 O. Vydrov,  M. A. Watson,  J. Wenzel,  M. de Wergifosse,  T. A. Wesolowski,  
 A. White,  J. Witte,  A. Yamada,  Jun Yang,  K. Yao,  S. Yeganeh,  
 S. R. Yost,  Zhi-Qiang You,  A. Zech,  Igor Ying Zhang,  Xing Zhang,  
 Yan Zhao,  Ying Zhu,  B. R. Brooks,  G. K. L. Chan,  C. J. Cramer,  
 M. S. Gordon,  W. J. Hehre,  A. Klamt,  M. W. Schmidt,  C. D. Sherrill,  
 D. G. Truhlar,  A. Aspuru-Guzik,  R. Baer,  A. T. Bell,  N. A. Besley,  
 Jeng-Da Chai,  A. E. DePrince, III,  R. A. DiStasio Jr.,  A. Dreuw,  
 B. D. Dunietz,  T. R. Furlani,  Chao-Ping Hsu,  Yousung Jung,  Jing Kong,  
 D. S. Lambrecht,  WanZhen Liang,  C. Ochsenfeld,  V. A. Rassolov,  
 L. V. Slipchenko,  J. E. Subotnik,  T. Van Voorhis,  J. M. Herbert,  
 A. I. Krylov,  P. M. W. Gill,  M. Head-Gordon

 Contributors to earlier versions of Q-Chem not listed above: 
 R. D. Adamson,  B. Austin,  J. Baker,  G. J. O. Beran,  K. Brandhorst,  
 S. T. Brown,  E. F. C. Byrd,  A. K. Chakraborty,  C.-L. Cheng,  
 Siu Hung Chien,  D. M. Chipman,  D. L. Crittenden,  H. Dachsel,  
 R. J. Doerksen,  A. D. Dutoi,  L. Fusti-Molnar,  W. A. Goddard III,  
 A. Golubeva-Zadorozhnaya,  S. R. Gwaltney,  G. Hawkins,  A. Heyden,  
 S. Hirata,  G. Kedziora,  F. J. Keil,  C. Kelley,  Jihan Kim,  R. A. King,  
 R. Z. Khaliullin,  P. P. Korambath,  W. Kurlancheek,  A. M. Lee,  M. S. Lee,  
 S. V. Levchenko,  Ching Yeh Lin,  D. Liotard,  R. C. Lochan,  I. Lotan,  
 P. E. Maslen,  N. Nair,  D. P. O'Neill,  D. Neuhauser,  E. Neuscamman,  
 C. M. Oana,  R. Olson,  B. Peters,  R. Peverati,  P. A. Pieniazek,  
 Y. M. Rhee,  J. Ritchie,  M. A. Rohrdanz,  E. Rosta,  N. J. Russ,  
 H. F. Schaefer III,  N. E. Schultz,  N. Shenvi,  A. C. Simmonett,  A. Sodt,  
 D. Stuck,  K. S. Thanthiriwatte,  V. Vanovschi,  Tao Wang,  A. Warshel,  
 C. F. Williams,  Q. Wu,  X. Xu,  W. Zhang

 Please cite Q-Chem as follows:
 Y. Shao et al., Mol. Phys. 113, 184-215 (2015)
 DOI: 10.1080/00268976.2014.952696

 Q-Chem 5.1.2 for Intel X86 EM64T Linux

 Parts of Q-Chem use Armadillo 8.300.2 (Tropical Shenanigans).
 http://arma.sourceforge.net/

 Q-Chem begins on Sun Mar  3 20:17:00 2019  

Host: 
0

     Scratch files written to /scratch/taweetham/qchem25013//
Input Ideriv = 2
Curr. Ideriv = -1
Max.  Ideriv = 2

Checking the input file for inconsistencies... 	...done.

--------------------------------------------------------------
User input:
--------------------------------------------------------------
$molecule
0 1
O 
C  1 1.377379
H  2 1.103700 1 111.430211
O  2 1.430924 1 109.275242 3 -120.221506 0
C  4 1.411303 2 113.117159 1 179.578740 0
H  5 1.103929 4 110.795537 2 -56.633326 0
C  1 1.435986 2 118.179280 3 41.046387 0
H  7 1.093873 1 106.904633 2 118.440331 0
H  7 1.095011 1 110.015547 2 2.021138 0
C  2 1.529562 1 106.968634 3 120.766140 0
H  10 1.098206 2 107.470570 1 56.744949 0
O  10 1.415322 2 112.037668 1 -65.561507 0
H  12 0.974601 10 108.872311 2 54.878843 0
C  10 1.522152 2 109.013032 1 175.605709 0
H  14 1.099936 10 108.326011 2 64.975493 0
O  14 1.424378 10 112.637402 2 -173.711657 0
H  16 0.964811 14 107.571734 10 -51.946734 0
C  14 1.523188 10 110.907985 2 -53.781545 0
H  18 1.096677 14 109.248590 10 -66.479299 0
O  18 1.432612 14 110.213634 10 172.601904 0
H  20 0.965174 18 108.312997 14 54.487158 0
C  7 1.533196 1 110.874372 2 -121.064354 0
H  22 1.098195 7 104.218059 1 -170.050939 0
C  22 1.538021 7 111.971807 1 76.001517 0
H  24 1.089776 22 112.561317 7 -63.155508 0
H  24 1.093581 22 111.379286 7 175.866271 0
H  24 1.094436 22 109.670248 7 57.737590 0
C  5 1.543983 4 108.032116 2 -172.452072 0
O  28 1.196427 5 123.191170 4 15.371460 0
O  28 1.347190 5 114.888860 4 -167.481347 0
H  30 0.977634 28 110.724863 5 8.695885 0
C  22 1.571670 7 110.748620 1 -55.981960 0
H  32 1.095910 22 107.956584 7 2.499759 0
C  32 1.536854 22 116.706850 7 121.007107 0
H  34 1.098694 32 109.072508 22 56.134053 0
O  34 1.446714 32 109.476137 22 -62.128820 0
H  36 0.963708 34 107.903200 32 -175.266484 0
C  34 1.533118 32 112.048093 22 176.869832 0
H  38 1.097376 34 108.177493 32 66.012579 0
H  38 1.098442 34 108.808857 32 -178.465175 0
C  38 1.535687 34 113.615700 32 -55.799493 0
H  41 1.099659 38 108.018624 34 -61.447945 0
C  41 1.531390 38 111.592719 34 179.916661 0
H  43 1.093880 41 111.077463 38 179.771068 0
H  43 1.094173 41 111.414773 38 59.583581 0
H  43 1.095069 41 110.901331 38 -60.452754 0
C  41 1.533817 38 108.944609 34 55.329561 0
H  47 1.095498 41 110.071765 38 -176.753306 0
H  47 1.098244 41 108.978938 38 66.773036 0
C  47 1.529959 41 111.578091 38 -54.441301 0
H  50 1.094834 47 109.821336 41 178.116317 0
H  50 1.098902 47 109.264612 41 -65.942937 0
$end

$rem
   BASIS  =  6-311++G**
   JOB_TYPE  =  Optimization
   METHOD  =  B3LYP
   THRESH = 14
   MEM_TOTAL =64000
$end

--------------------------------------------------------------
 ----------------------------------------------------------------
             Standard Nuclear Orientation (Angstroms)
    I     Atom           X                Y                Z
 ----------------------------------------------------------------
    1      O      -0.0500735748    -0.5767049843    -0.0806658086
    2      C      -1.3052018361    -0.1634034076     0.3079313660
    3      H      -1.4333792999    -0.2371281285     1.4016812887
    4      O      -2.2904436853    -0.9839569477    -0.3273118003
    5      C      -3.6121225317    -0.6348691689     0.0235142354
    6      H      -3.7504657173    -0.6741056603     1.1180373726
    7      C       0.5078468446    -1.7382107214     0.5531204491
    8      H       0.6664332248    -2.4835160800    -0.2316906254
    9      H      -0.2103165301    -2.1579746228     1.2652220742
   10      C      -1.4592643776     1.2876270551    -0.1506918361
   11      H      -1.2903745337     1.3101978843    -1.2355988352
   12      O      -0.5657691471     2.1549225207     0.5220645925
   13      H       0.3429501364     1.8216452943     0.4080353710
   14      C      -2.8733796205     1.7580881187     0.1589711717
   15      H      -3.0031431074     1.7681047718     1.2511800840
   16      O      -3.1471114960     3.0539934072    -0.3650069103
   17      H      -2.4433765079     3.6431153628    -0.0674289313
   18      C      -3.9048010239     0.8089378613    -0.4371708926
   19      H      -3.8514748544     0.8580882686    -1.5314473656
   20      O      -5.2199005022     1.1660504285     0.0048258484
   21      H      -5.3693801966     2.0955340944    -0.2079575769
   22      C       1.8324582094    -1.3989236689     1.2466469466
   23      H       2.2472843097    -2.3758869535     1.5285942911
   24      C       1.6132341286    -0.6393075525     2.5659015674
   25      H       1.1366528480     0.3292730064     2.4164568820
   26      H       2.5583886380    -0.4661977303     3.0880465149
   27      H       0.9850249519    -1.2359957175     3.2345618864
   28      C      -4.5605982877    -1.7008677499    -0.5663368219
   29      O      -4.1836773275    -2.7636652106    -0.9661239074
   30      O      -5.8667673965    -1.3716357660    -0.5451364432
   31      H      -5.9841088592    -0.4387485229    -0.2773294033
   32      C       2.8468667942    -0.7625326081     0.2287431055
   33      H       2.3414850218    -0.6710256387    -0.7393656006
   34      C       3.3623184841     0.6474841074     0.5575023406
   35      H       3.8194109490     0.6387561084     1.5565613010
   36      O       2.2520847979     1.5748642637     0.5756298163
   37      H       2.6079780251     2.4604803328     0.7088863296
   38      C       4.4002197932     1.1328496161    -0.4611398917
   39      H       3.8987260669     1.2538724386    -1.4296911833
   40      H       4.7514576159     2.1295204790    -0.1613833066
   41      C       5.5977791806     0.1845058576    -0.6187158785
   42      H       6.1080560891     0.1165947914     0.3530122110
   43      C       6.6028546750     0.7119241081    -1.6467278296
   44      H       7.4539107916     0.0323992212    -1.7493088660
   45      H       6.9915220757     1.6932550776    -1.3583847461
   46      H       6.1366013551     0.8137030571    -2.6323367794
   47      C       5.0811141900    -1.2152170234    -0.9742826563
   48      H       5.9171935123    -1.9205278330    -1.0344814657
   49      H       4.6257241422    -1.1847613440    -1.9731981880
   50      C       4.0531689407    -1.7111813998     0.0446002828
   51      H       3.6795191215    -2.6959305419    -0.2542582580
   52      H       4.5460060073    -1.8551036496     1.0161884761
 ----------------------------------------------------------------
 Molecular Point Group                 C1    NOp =  1
 Largest Abelian Subgroup              C1    NOp =  1
 Nuclear Repulsion Energy =  2329.9287586684 hartrees
 There are       94 alpha and       94 beta electrons
 Requested basis set is 6-311++G(d,p)
 There are 284 shells and 724 basis functions

 Total QAlloc Memory Limit  64000 MB
 Mega-Array Size       188 MB
 MEM_STATIC part       192 MB
 A cutoff of  1.0D-14 yielded  30390 shell pairs
 There are    192925 function pairs (    204418 Cartesian)

 -------------------------------------------------------
 OpenMP Integral Computing Module                       
 Release: version 1.0, May 2013, Q-Chem Inc. Pittsburgh 
 -------------------------------------------------------
 Integral Job Info:
 Integral job number is                      11
 Integral operator is                         1
 short-range coefficients                     0
 long-range coefficients              100000000
 Omega coefficients                           0
 if combine SR and LR in K                    0
 Integral screening is                        0
 Integral computing path is                   2
 max size of driver memory is            800000
 size of driver memory is                593474
 size of scratch memory is              2361544
 max col of scratch BK array               1296
 max len of scratch array in speh3          155
 max len of scratch index in speh4           18
 max int batch size is                      520
 min int batch size is                       52
 fixed nKL is                                52
 max L of basis functions is                  2
 order of int derivative is                   0
 number of shells is                        284
 number of basis is                         748
 number of cartesian basis is               748
 number of contracted shell pairs         30390
 number of primitive shell pairs          65221
 maxK2 (contraction) of shell pair           36
 max number of K2 of shell pair               1
 max number of CS2 of shell pair           5818
 max number of PS2 of shell pair          10026
 mem total for path MDJ                  797804
 -------------------------------------------------------
 Smallest overlap matrix eigenvalue = 1.21E-06

 Scale SEOQF with 1.000000e-02/1.000000e-01/1.000000e-01

 Standard Electronic Orientation quadrupole field applied
 Nucleus-field energy     =     0.0000000231 hartrees
 Guess from superposition of atomic densities
 Warning:  Energy on first SCF cycle will be non-variational
 SAD guess density has 188.000000 electrons

 -----------------------------------------------------------------------
  General SCF calculation program by
  Eric Jon Sundstrom, Paul Horn, Yuezhi Mao, Dmitri Zuev, Alec White,
  David Stuck, Shaama M.S., Shane Yost, Joonho Lee, David Small,
  Daniel Levine, Susi Lehtola, Hugh Burton, Evgeny Epifanovsky
 -----------------------------------------------------------------------
 Exchange:     0.2000 Hartree-Fock + 0.0800 Slater + 0.7200 B88
 Correlation:  0.1900 VWN1RPA + 0.8100 LYP
 Using SG-1 standard quadrature grid
 using 6 threads for integral computing
 -------------------------------------------------------
 OpenMP Integral computing Module                
 Release: version 2.0, May 2017, Q-Chem Inc. Pleasanton 
 -------------------------------------------------------
 -------------------------------------------------------
 OpenMP BLAS3 based DFT computing Module                
 Release: version 1.0, May 2013, Q-Chem Inc. Pittsburgh 
 -------------------------------------------------------
 A restricted SCF calculation will be
 performed using DIIS
 SCF converges when DIIS error is below 1.0e-08
 ---------------------------------------
  Cycle       Energy         DIIS error
 ---------------------------------------
    1   -1233.5177343538      2.31e-02  
    2   -1228.2053127089      3.07e-03  
    3   -1227.6010365113      4.66e-03  
    4   -1228.6800466356      9.40e-04  
    5   -1228.7206204321      3.10e-04  
    6   -1228.7244930663      1.13e-04  
    7   -1228.7251244044      2.81e-05  
    8   -1228.7251634503      8.10e-06  
    9   -1228.7251666456      2.04e-06  
   10   -1228.7251668314      7.53e-07  
   11   -1228.7251668579      2.17e-07  
   12   -1228.7251668601      5.79e-08  
   13   -1228.7251668604      1.77e-08  
   14   -1228.7251668606      6.87e-09  Convergence criterion met
 ---------------------------------------
 SCF time:   CPU 3105.19s  wall 541.00s 
 SCF   energy in the final basis set =    -1228.7251668606
 Total energy in the final basis set =    -1228.7251668606

 --------------------------------------------------------------

                    Orbital Energies (a.u.)
 --------------------------------------------------------------

 Alpha MOs
 -- Occupied --
-19.1649 -19.1582 -19.1486 -19.1464 -19.1462 -19.1456 -19.1299 -19.1066
-10.3037 -10.2876 -10.2592 -10.2557 -10.2448 -10.2384 -10.2358 -10.2270
-10.1878 -10.1874 -10.1859 -10.1805 -10.1788 -10.1748 -10.1696 -10.1648
 -1.1071  -1.0934  -1.0717  -1.0503  -1.0453  -1.0400  -1.0262  -1.0195
 -0.8549  -0.8182  -0.8084  -0.7848  -0.7589  -0.7509  -0.7094  -0.6918
 -0.6772  -0.6531  -0.6341  -0.6222  -0.6147  -0.6080  -0.5806  -0.5743
 -0.5675  -0.5591  -0.5408  -0.5290  -0.5220  -0.5197  -0.5130  -0.4922
 -0.4799  -0.4784  -0.4750  -0.4656  -0.4591  -0.4521  -0.4457  -0.4403
 -0.4351  -0.4287  -0.4174  -0.4114  -0.4090  -0.4066  -0.4035  -0.3963
 -0.3923  -0.3870  -0.3815  -0.3799  -0.3718  -0.3620  -0.3589  -0.3511
 -0.3460  -0.3425  -0.3385  -0.3333  -0.3233  -0.3202  -0.3171  -0.3147
 -0.3095  -0.2976  -0.2932  -0.2889  -0.2772  -0.2759
 -- Virtual --
 -0.0222  -0.0149  -0.0123  -0.0081  -0.0046  -0.0015   0.0044   0.0092
  0.0146   0.0179   0.0209   0.0222   0.0278   0.0354   0.0357   0.0401
  0.0430   0.0472   0.0493   0.0535   0.0544   0.0617   0.0629   0.0655
  0.0687   0.0694   0.0725   0.0761   0.0821   0.0842   0.0888   0.0901
  0.0939   0.0950   0.0966   0.1017   0.1022   0.1061   0.1084   0.1088
  0.1112   0.1127   0.1157   0.1183   0.1203   0.1208   0.1224   0.1258
  0.1267   0.1288   0.1299   0.1324   0.1340   0.1350   0.1388   0.1409
  0.1414   0.1433   0.1445   0.1471   0.1494   0.1512   0.1536   0.1561
  0.1594   0.1602   0.1631   0.1644   0.1665   0.1673   0.1685   0.1704
  0.1739   0.1760   0.1771   0.1818   0.1826   0.1830   0.1848   0.1898
  0.1916   0.1962   0.1969   0.2001   0.2034   0.2043   0.2083   0.2114
  0.2126   0.2156   0.2187   0.2216   0.2223   0.2229   0.2277   0.2302
  0.2329   0.2358   0.2384   0.2437   0.2464   0.2479   0.2497   0.2535
  0.2553   0.2556   0.2578   0.2596   0.2658   0.2679   0.2715   0.2729
  0.2737   0.2777   0.2814   0.2836   0.2871   0.2892   0.2907   0.2935
  0.2964   0.2998   0.3030   0.3065   0.3076   0.3109   0.3135   0.3160
  0.3170   0.3199   0.3216   0.3231   0.3280   0.3289   0.3325   0.3337
  0.3360   0.3399   0.3409   0.3444   0.3490   0.3522   0.3525   0.3558
  0.3575   0.3611   0.3660   0.3682   0.3711   0.3726   0.3805   0.3818
  0.3842   0.3899   0.3918   0.3951   0.3994   0.4049   0.4068   0.4123
  0.4144   0.4161   0.4190   0.4210   0.4255   0.4303   0.4386   0.4469
  0.4516   0.4583   0.4595   0.4642   0.4789   0.4831   0.4870   0.4908
  0.4961   0.5020   0.5063   0.5085   0.5163   0.5254   0.5260   0.5364
  0.5459   0.5522   0.5570   0.5702   0.5729   0.5751   0.5826   0.5884
  0.5950   0.5964   0.6018   0.6103   0.6152   0.6199   0.6223   0.6281
  0.6328   0.6368   0.6410   0.6439   0.6493   0.6534   0.6565   0.6648
  0.6693   0.6718   0.6798   0.6855   0.6888   0.6937   0.7002   0.7107
  0.7124   0.7175   0.7229   0.7261   0.7332   0.7374   0.7405   0.7460
  0.7481   0.7568   0.7606   0.7629   0.7669   0.7706   0.7736   0.7750
  0.7794   0.7824   0.7841   0.7892   0.7928   0.7956   0.8002   0.8023
  0.8044   0.8152   0.8191   0.8277   0.8345   0.8465   0.8497   0.8557
  0.8619   0.8732   0.9045   0.9099   0.9164   0.9267   0.9449   0.9603
  0.9804   0.9893   0.9957   1.0120   1.0174   1.0330   1.0452   1.0463
  1.0550   1.0679   1.0757   1.0824   1.0921   1.0969   1.1055   1.1238
  1.1288   1.1325   1.1470   1.1552   1.1598   1.1663   1.1726   1.1766
  1.1869   1.1877   1.1917   1.2005   1.2016   1.2131   1.2193   1.2236
  1.2276   1.2359   1.2431   1.2486   1.2508   1.2598   1.2702   1.2843
  1.2940   1.2973   1.3053   1.3143   1.3166   1.3277   1.3421   1.3505
  1.3591   1.3790   1.3952   1.4003   1.4150   1.4166   1.4255   1.4337
  1.4430   1.4448   1.4528   1.4608   1.4747   1.4870   1.4928   1.4991
  1.5039   1.5094   1.5135   1.5242   1.5314   1.5405   1.5455   1.5514
  1.5553   1.5628   1.5649   1.5697   1.5766   1.5834   1.5878   1.5980
  1.6010   1.6059   1.6096   1.6121   1.6189   1.6220   1.6265   1.6328
  1.6372   1.6392   1.6479   1.6481   1.6546   1.6558   1.6570   1.6672
  1.6717   1.6802   1.6844   1.7007   1.7060   1.7113   1.7157   1.7194
  1.7283   1.7323   1.7407   1.7475   1.7521   1.7623   1.7681   1.7785
  1.7854   1.7896   1.7922   1.8029   1.8078   1.8115   1.8202   1.8281
  1.8304   1.8443   1.8514   1.8586   1.8706   1.8739   1.8835   1.8893
  1.8946   1.9086   1.9184   1.9237   1.9277   1.9425   1.9614   1.9639
  1.9773   1.9862   1.9995   2.0015   2.0230   2.0260   2.0370   2.0513
  2.0591   2.0664   2.0738   2.0792   2.0868   2.1022   2.1070   2.1132
  2.1222   2.1358   2.1429   2.1455   2.1577   2.1689   2.1762   2.1791
  2.1910   2.1988   2.2096   2.2220   2.2250   2.2407   2.2492   2.2549
  2.2758   2.2781   2.2901   2.2956   2.3035   2.3217   2.3287   2.3412
  2.3614   2.3673   2.3729   2.3865   2.3949   2.4090   2.4186   2.4367
  2.4565   2.4764   2.4839   2.4896   2.5169   2.5253   2.5370   2.5379
  2.5493   2.5529   2.5579   2.5618   2.5700   2.5777   2.5966   2.6058
  2.6138   2.6217   2.6247   2.6322   2.6414   2.6517   2.6592   2.6717
  2.6813   2.6904   2.6980   2.7061   2.7219   2.7262   2.7320   2.7438
  2.7703   2.7782   2.8069   2.8082   2.8162   2.8202   2.8238   2.8364
  2.8402   2.8530   2.8609   2.8704   2.8780   2.8932   2.9028   2.9095
  2.9129   2.9184   2.9234   2.9353   2.9483   2.9554   2.9628   2.9708
  2.9749   2.9782   3.0055   3.0108   3.0208   3.0312   3.0373   3.0450
  3.0521   3.0551   3.0643   3.0726   3.0891   3.0983   3.1062   3.1142
  3.1239   3.1334   3.1416   3.1483   3.1592   3.1838   3.1966   3.2031
  3.2078   3.2103   3.2293   3.2455   3.2518   3.2623   3.2927   3.2962
  3.3094   3.3161   3.3266   3.3370   3.3646   3.3811   3.3953   3.4041
  3.4179   3.4538   3.4860   3.4927   3.5245   3.5343   3.5547   3.5941
  3.6849   3.7743   3.7823   3.8035   3.8148   3.8289   3.8307   3.8461
  3.8603   3.8622   3.8871   3.8935   3.8962   3.9085   3.9300   3.9375
  3.9434   3.9739   3.9819   3.9869   4.0308   4.0463   4.0739   4.0791
  4.1148   4.1424   4.1646   4.1823   4.1954   4.2112   4.2452   4.2804
  4.3046   4.3202   4.3358   4.3540   4.3847   4.4318   5.0074   5.0740
  5.0794   5.1107   5.1242   5.1369   5.1556   5.1875   5.2214   5.3714
  5.3908   5.4154   5.4319   5.4456   5.4611   5.5346   5.5888   5.6159
  5.6560   5.6648   5.7249   5.7744   5.8592   5.9225  23.7536  23.7771
 23.7969  23.8021  23.8271  23.8335  23.8425  23.8563  23.8778  23.8870
 23.9103  23.9208  23.9462  23.9514  23.9781  24.0228  49.8738  49.9156
 49.9467  49.9611  49.9670  49.9754  50.0103  50.0450
 --------------------------------------------------------------

          Ground-State Mulliken Net Atomic Charges

     Atom                 Charge (a.u.)
  ----------------------------------------
      1 O                     0.027674
      2 C                    -0.186347
      3 H                     0.231601
      4 O                    -0.047579
      5 C                    -0.181535
      6 H                     0.245709
      7 C                    -0.527022
      8 H                     0.204197
      9 H                     0.177602
     10 C                    -0.710279
     11 H                     0.248919
     12 O                    -0.294911
     13 H                     0.487455
     14 C                    -0.256871
     15 H                     0.256329
     16 O                    -0.218283
     17 H                     0.267634
     18 C                    -0.230381
     19 H                     0.279353
     20 O                    -0.233298
     21 H                     0.287964
     22 C                     0.454378
     23 H                     0.221942
     24 C                    -0.604728
     25 H                     0.174182
     26 H                     0.125926
     27 H                     0.148990
     28 C                     0.021710
     29 O                    -0.259288
     30 O                    -0.136778
     31 H                     0.284418
     32 C                     0.344983
     33 H                     0.271936
     34 C                    -0.449857
     35 H                     0.208154
     36 O                    -0.198640
     37 H                     0.244982
     38 C                    -0.867245
     39 H                     0.208476
     40 H                     0.112328
     41 C                     0.515850
     42 H                     0.162602
     43 C                    -0.766550
     44 H                     0.139480
     45 H                     0.138055
     46 H                     0.141326
     47 C                    -0.704010
     48 H                     0.185215
     49 H                     0.157631
     50 C                    -0.427211
     51 H                     0.156611
     52 H                     0.167201
  ----------------------------------------
  Sum of atomic charges =     0.000000

 -----------------------------------------------------------------
                    Cartesian Multipole Moments
 -----------------------------------------------------------------
    Charge (ESU x 10^10)
                 0.0000
    Dipole Moment (Debye)
         X       6.1947      Y       4.1248      Z       2.6597
       Tot       7.9033
    Quadrupole Moments (Debye-Ang)
        XX    -148.2546     XY     -19.4947     YY    -154.2755
        XZ      -6.2237     YZ      -6.6166     ZZ    -147.8172
    Octopole Moments (Debye-Ang^2)
       XXX      81.6089    XXY     124.8165    XYY      50.7506
       YYY      69.1374    XXZ      35.5146    XYZ      30.4979
       YYZ      22.5590    XZZ     -17.3870    YZZ       4.6568
       ZZZ      -4.3514
    Hexadecapole Moments (Debye-Ang^3)
      XXXX  -12731.4169   XXXY    -579.4101   XXYY   -2605.4393
      XYYY    -138.9231   YYYY   -2095.1835   XXXZ     -55.9527
      XXYZ     -91.4135   XYYZ     -54.4308   YYYZ      -1.0208
      XXZZ   -2262.3054   XYZZ      -7.1909   YYZZ    -530.9827
      XZZZ      37.4119   YZZZ       6.1264   ZZZZ    -953.0519
 -----------------------------------------------------------------
 Calculating analytic gradient of the SCF energy
 Gradient of SCF Energy
            1           2           3           4           5           6
    1  -0.0001248  -0.0000250   0.0000324  -0.0000565   0.0003095  -0.0000614
    2   0.0000198   0.0001458   0.0001277   0.0001907  -0.0001047  -0.0001383
    3  -0.0002273  -0.0000678  -0.0000301   0.0000110   0.0000730   0.0000377
            7           8           9          10          11          12
    1  -0.0001030   0.0001005   0.0000340   0.0004076  -0.0000097   0.0000696
    2   0.0000648   0.0000342   0.0000436  -0.0006647   0.0001386   0.0000401
    3   0.0000290   0.0000082   0.0000784  -0.0000852   0.0000209  -0.0000114
           13          14          15          16          17          18
    1  -0.0000165  -0.0004015  -0.0000266  -0.0001395   0.0001637  -0.0003369
    2  -0.0000670   0.0002781  -0.0001010  -0.0000020  -0.0000161  -0.0000044
    3   0.0000282   0.0001256  -0.0000553  -0.0000057   0.0000105  -0.0000427
           19          20          21          22          23          24
    1   0.0000733   0.0001990  -0.0000147   0.0001154   0.0001100  -0.0000572
    2  -0.0000429   0.0001440  -0.0000595  -0.0002759   0.0001234   0.0002554
    3  -0.0000548  -0.0000436  -0.0000211  -0.0003400   0.0000982   0.0002543
           25          26          27          28          29          30
    1   0.0000980   0.0000979  -0.0000266  -0.0000033   0.0000625  -0.0000778
    2  -0.0002757   0.0002201  -0.0000375   0.0001771  -0.0000367  -0.0000776
    3  -0.0001238   0.0000919   0.0000502  -0.0000099  -0.0000136  -0.0000779
           31          32          33          34          35          36
    1  -0.0001537  -0.0002256  -0.0000776  -0.0000933  -0.0001227   0.0001092
    2  -0.0000815   0.0004284   0.0001867  -0.0001023  -0.0001728  -0.0001587
    3   0.0001685   0.0003504  -0.0000639   0.0000635   0.0000408   0.0000368
           37          38          39          40          41          42
    1  -0.0000238   0.0004307   0.0000707  -0.0000412  -0.0000702  -0.0000833
    2   0.0000279  -0.0002405   0.0002891   0.0000720  -0.0002637   0.0000646
    3  -0.0001287   0.0000480  -0.0001038  -0.0000089  -0.0001124   0.0001283
           43          44          45          46          47          48
    1   0.0000836  -0.0000572  -0.0000134   0.0000152  -0.0001613   0.0000976
    2  -0.0000338  -0.0000977  -0.0000291   0.0000153   0.0001900   0.0000774
    3  -0.0000724   0.0000017   0.0000017   0.0000283   0.0000830  -0.0000411
           49          50          51          52
    1  -0.0000099  -0.0003008   0.0001184   0.0001164
    2  -0.0000855   0.0001054  -0.0001103  -0.0001802
    3  -0.0000460  -0.0001007   0.0000005   0.0000193
 Max gradient component =       6.647E-04
 RMS gradient           =       1.486E-04
 Gradient time:  CPU 718.78 s  wall 121.02 s
 Geometry Optimization Parameters
   NAtoms,    NIC,     NZ,  NCons,   NDum,   NFix, NCnnct, MaxDiis
       52     415      52       0       0       0       0       0


** GEOMETRY OPTIMIZATION IN DELOCALIZED INTERNAL COORDINATES **
   Searching for a Minimum

   Optimization Cycle:   1

                       Coordinates (Angstroms)
     ATOM                X               Y               Z
      1  O        -0.0500735748   -0.5767049843   -0.0806658086
      2  C        -1.3052018361   -0.1634034076    0.3079313660
      3  H        -1.4333792999   -0.2371281285    1.4016812887
      4  O        -2.2904436853   -0.9839569477   -0.3273118003
      5  C        -3.6121225317   -0.6348691689    0.0235142354
      6  H        -3.7504657173   -0.6741056603    1.1180373726
      7  C         0.5078468446   -1.7382107214    0.5531204491
      8  H         0.6664332248   -2.4835160800   -0.2316906254
      9  H        -0.2103165301   -2.1579746228    1.2652220742
     10  C        -1.4592643776    1.2876270551   -0.1506918361
     11  H        -1.2903745337    1.3101978843   -1.2355988352
     12  O        -0.5657691471    2.1549225207    0.5220645925
     13  H         0.3429501364    1.8216452943    0.4080353710
     14  C        -2.8733796205    1.7580881187    0.1589711717
     15  H        -3.0031431074    1.7681047718    1.2511800840
     16  O        -3.1471114960    3.0539934072   -0.3650069103
     17  H        -2.4433765079    3.6431153628   -0.0674289313
     18  C        -3.9048010239    0.8089378613   -0.4371708926
     19  H        -3.8514748544    0.8580882686   -1.5314473656
     20  O        -5.2199005022    1.1660504285    0.0048258484
     21  H        -5.3693801966    2.0955340944   -0.2079575769
     22  C         1.8324582094   -1.3989236689    1.2466469466
     23  H         2.2472843097   -2.3758869535    1.5285942911
     24  C         1.6132341286   -0.6393075525    2.5659015674
     25  H         1.1366528480    0.3292730064    2.4164568820
     26  H         2.5583886380   -0.4661977303    3.0880465149
     27  H         0.9850249519   -1.2359957175    3.2345618864
     28  C        -4.5605982877   -1.7008677499   -0.5663368219
     29  O        -4.1836773275   -2.7636652106   -0.9661239074
     30  O        -5.8667673965   -1.3716357660   -0.5451364432
     31  H        -5.9841088592   -0.4387485229   -0.2773294033
     32  C         2.8468667942   -0.7625326081    0.2287431055
     33  H         2.3414850218   -0.6710256387   -0.7393656006
     34  C         3.3623184841    0.6474841074    0.5575023406
     35  H         3.8194109490    0.6387561084    1.5565613010
     36  O         2.2520847979    1.5748642637    0.5756298163
     37  H         2.6079780251    2.4604803328    0.7088863296
     38  C         4.4002197932    1.1328496161   -0.4611398917
     39  H         3.8987260669    1.2538724386   -1.4296911833
     40  H         4.7514576159    2.1295204790   -0.1613833066
     41  C         5.5977791806    0.1845058576   -0.6187158785
     42  H         6.1080560891    0.1165947914    0.3530122110
     43  C         6.6028546750    0.7119241081   -1.6467278296
     44  H         7.4539107916    0.0323992212   -1.7493088660
     45  H         6.9915220757    1.6932550776   -1.3583847461
     46  H         6.1366013551    0.8137030571   -2.6323367794
     47  C         5.0811141900   -1.2152170234   -0.9742826563
     48  H         5.9171935123   -1.9205278330   -1.0344814657
     49  H         4.6257241422   -1.1847613440   -1.9731981880
     50  C         4.0531689407   -1.7111813998    0.0446002828
     51  H         3.6795191215   -2.6959305419   -0.2542582580
     52  H         4.5460060073   -1.8551036496    1.0161884761
   Point Group: c1    Number of degrees of freedom:   150


   Energy is  -1228.725166861


 Attempting to Generate Delocalized Internal Coordinates

150 Hessian modes will be used to form the next step
  Hessian Eigenvalues:
     0.002000    0.003361    0.004149    0.004788    0.005026    0.005885
     0.006642    0.007407    0.007482    0.008152    0.008646    0.009466
     0.010885    0.011331    0.012421    0.013619    0.014881    0.018638
     0.019396    0.020362    0.022631    0.028765    0.030476    0.033333
     0.034416    0.037021    0.038345    0.042258    0.043355    0.046097
     0.046248    0.047271    0.048286    0.049333    0.049402    0.049657
     0.049908    0.049970    0.052001    0.053565    0.053841    0.055157
     0.055391    0.055641    0.056177    0.056731    0.056755    0.057675
     0.058360    0.060543    0.061066    0.064300    0.066543    0.067325
     0.068760    0.071332    0.077317    0.082345    0.083587    0.085366
     0.085790    0.091450    0.093357    0.098259    0.111383    0.115008
     0.115258    0.128422    0.138366    0.141934    0.145547    0.158629
     0.160000    0.160000    0.160000    0.160000    0.160000    0.160000
     0.160000    0.160000    0.160000    0.160000    0.160000    0.164732
     0.169051    0.171972    0.174691    0.179549    0.184173    0.188455
     0.193425    0.196992    0.201521    0.219968    0.249828    0.250000
     0.250000    0.258879    0.267851    0.269513    0.273433    0.278453
     0.281690    0.285657    0.286950    0.289442    0.289589    0.291302
     0.291822    0.292803    0.292942    0.292954    0.332513    0.332762
     0.336892    0.337199    0.338038    0.338270    0.338550    0.338771
     0.338813    0.338825    0.339740    0.340523    0.341385    0.341849
     0.342334    0.342399    0.342599    0.343050    0.343348    0.343681
     0.343689    0.344021    0.348385    0.386787    0.393328    0.401411
     0.406163    0.418078    0.420554    0.431727    0.495845    0.518471
     0.524478    0.543753    0.544514    0.546834    0.556236    1.066391

 Minimum Search - Taking Simple RFO Step
 Searching for Lamda that Minimizes Along All modes
 Value Taken    Lamda =  -0.00033613
 Calculated Step too Large.  Step scaled by  0.914748
 Step Taken.  Stepsize is  0.300000

                             Maximum     Tolerance    Cnvgd?
         Gradient           0.002111      0.000300      NO
         Displacement       0.101300      0.001200      NO
         Energy change     *********      0.000001      NO


 New Cartesian Coordinates Obtained by Inverse Iteration

 Displacement from previous Coordinates is:  1.591404
 ----------------------------------------------------------------
             Standard Nuclear Orientation (Angstroms)
    I     Atom           X                Y                Z
 ----------------------------------------------------------------
    1      O      -0.0371471258    -0.6262676315    -0.0838140654
    2      C      -1.2807989139    -0.1870512361     0.3133337058
    3      H      -1.4051084278    -0.2617675274     1.4075246825
    4      O      -2.2878912771    -0.9828949865    -0.3194148367
    5      C      -3.5995895271    -0.6009466442     0.0353549081
    6      H      -3.7358719346    -0.6364431866     1.1301924858
    7      C       0.5048065405    -1.7998518290     0.5414525945
    8      H       0.6540108040    -2.5416197296    -0.2485544947
    9      H      -0.2177901701    -2.2157171224     1.2513325232
   10      C      -1.4026154520     1.2693523834    -0.1409558296
   11      H      -1.2369462330     1.2894973805    -1.2264387454
   12      O      -0.4867729943     2.1143089708     0.5301137584
   13      H       0.4138876588     1.7616153162     0.4107035904
   14      C      -2.8032644715     1.7728425794     0.1736238790
   15      H      -2.9297734346     1.7846847006     1.2662670166
   16      O      -3.0478012502     3.0756271311    -0.3478199674
   17      H      -2.3314869248     3.6488615010    -0.0495538114
   18      C      -3.8582141592     0.8500315330    -0.4218983095
   19      H      -3.8070725406     0.9005529976    -1.5161391505
   20      O      -5.1636003090     1.2368030353     0.0245514287
   21      H      -5.2911810591     2.1704686227    -0.1843611889
   22      C       1.8326947836    -1.4757873363     1.2354136977
   23      H       2.2451567617    -2.4567804024     1.5068747918
   24      C       1.6173525532    -0.7285315163     2.5617896836
   25      H       1.1501019557     0.2467061877     2.4238327434
   26      H       2.5632417280    -0.5715842926     3.0872242604
   27      H       0.9827610068    -1.3271361272     3.2225067236
   28      C      -4.5770671037    -1.6412893653    -0.5525043130
   29      O      -4.2339188424    -2.7226408256    -0.9323746074
   30      O      -5.8689908485    -1.2600835121    -0.5626275214
   31      H      -5.9520392458    -0.3174627136    -0.3169325926
   32      C       2.8433152036    -0.8286724359     0.2198837859
   33      H       2.3650714943    -0.8140682252    -0.7658897151
   34      C       3.2598288086     0.6254263675     0.4921015736
   35      H       3.6937969946     0.6949787331     1.4990769504
   36      O       2.0929558897     1.4795055957     0.4423179724
   37      H       2.3887833187     2.3909348606     0.5448744973
   38      C       4.2867904133     1.1255466012    -0.5291583728
   39      H       3.8016160970     1.1576655241    -1.5127879614
   40      H       4.5630982210     2.1585300597    -0.2781427727
   41      C       5.5487281275     0.2537202568    -0.6084128560
   42      H       6.0382170219     0.2722175303     0.3760087529
   43      C       6.5413970137     0.7945726473    -1.6414859847
   44      H       7.4406595214     0.1734347991    -1.6867855846
   45      H       6.8526605624     1.8153970743    -1.3999843153
   46      H       6.0952806160     0.8091300158    -2.6415057232
   47      C       5.1360917594    -1.1956167979    -0.8984774382
   48      H       6.0174730616    -1.8461596049    -0.8981786517
   49      H       4.7093069990    -1.2483274917    -1.9089586081
   50      C       4.1119984557    -1.7053872822     0.1181938856
   51      H       3.8099625882    -2.7260647734    -0.1376855447
   52      H       4.5830367925    -1.7658509078     1.1090370678
 ----------------------------------------------------------------
 Molecular Point Group                 C1    NOp =  1
 Largest Abelian Subgroup              C1    NOp =  1
 Nuclear Repulsion Energy =  2339.2256990588 hartrees
 There are       94 alpha and       94 beta electrons
 Applying Cartesian multipole field
    Component          Value
    ---------          -----
     (2,0,0)        1.00000E-12
     (0,2,0)        2.00000E-11
     (0,0,2)       -3.00000E-11
 Nucleus-field energy     =     0.0000000233 hartrees
 Requested basis set is 6-311++G(d,p)
 There are 284 shells and 724 basis functions
 A cutoff of  1.0D-14 yielded  30483 shell pairs
 There are    193497 function pairs (    205031 Cartesian)
 Smallest overlap matrix eigenvalue = 1.27E-06
 Guess MOs from SCF MO coefficient file

 -----------------------------------------------------------------------
  General SCF calculation program by
  Eric Jon Sundstrom, Paul Horn, Yuezhi Mao, Dmitri Zuev, Alec White,
  David Stuck, Shaama M.S., Shane Yost, Joonho Lee, David Small,
  Daniel Levine, Susi Lehtola, Hugh Burton, Evgeny Epifanovsky
 -----------------------------------------------------------------------
 Exchange:     0.2000 Hartree-Fock + 0.0800 Slater + 0.7200 B88
 Correlation:  0.1900 VWN1RPA + 0.8100 LYP
 Using SG-1 standard quadrature grid
 using 6 threads for integral computing
 -------------------------------------------------------
 OpenMP Integral computing Module                
 Release: version 2.0, May 2017, Q-Chem Inc. Pleasanton 
 -------------------------------------------------------
 -------------------------------------------------------
 OpenMP BLAS3 based DFT computing Module                
 Release: version 1.0, May 2013, Q-Chem Inc. Pittsburgh 
 -------------------------------------------------------
 A restricted SCF calculation will be
 performed using DIIS
 SCF converges when DIIS error is below 1.0e-08
 ---------------------------------------
  Cycle       Energy         DIIS error
 ---------------------------------------
    1   -1228.6883694155      7.08e-04  
    2   -1228.7230691401      1.07e-04  
    3   -1228.7225920036      1.60e-04  
    4   -1228.7237409153      1.59e-05  
    5   -1228.7237478908      1.10e-05  
    6   -1228.7237535099      3.91e-06  
    7   -1228.7237541978      1.05e-06  
    8   -1228.7237542549      2.02e-07  
    9   -1228.7237542573      7.65e-08  
   10   -1228.7237542573      2.62e-08  
   11   -1228.7237542573      7.74e-09  Convergence criterion met
 ---------------------------------------
 SCF time:   CPU 2588.86s  wall 452.00s 
 SCF   energy in the final basis set =    -1228.7237542573
 Total energy in the final basis set =    -1228.7237542573

 --------------------------------------------------------------

                    Orbital Energies (a.u.)
 --------------------------------------------------------------

 Alpha MOs
 -- Occupied --
-19.1646 -19.1561 -19.1513 -19.1472 -19.1449 -19.1435 -19.1223 -19.1053
-10.3023 -10.2858 -10.2578 -10.2544 -10.2429 -10.2415 -10.2330 -10.2264
-10.1890 -10.1886 -10.1877 -10.1824 -10.1801 -10.1762 -10.1707 -10.1665
 -1.1058  -1.0916  -1.0709  -1.0540  -1.0468  -1.0383  -1.0215  -1.0181
 -0.8567  -0.8189  -0.8070  -0.7842  -0.7596  -0.7533  -0.7092  -0.6931
 -0.6755  -0.6531  -0.6362  -0.6210  -0.6160  -0.6064  -0.5808  -0.5752
 -0.5671  -0.5586  -0.5394  -0.5330  -0.5203  -0.5191  -0.5125  -0.4937
 -0.4808  -0.4773  -0.4754  -0.4656  -0.4601  -0.4526  -0.4445  -0.4414
 -0.4337  -0.4285  -0.4169  -0.4124  -0.4116  -0.4084  -0.4033  -0.3969
 -0.3903  -0.3876  -0.3808  -0.3801  -0.3725  -0.3630  -0.3579  -0.3496
 -0.3452  -0.3436  -0.3390  -0.3341  -0.3249  -0.3190  -0.3169  -0.3153
 -0.3082  -0.2985  -0.2934  -0.2875  -0.2752  -0.2738
 -- Virtual --
 -0.0229  -0.0149  -0.0118  -0.0085  -0.0044  -0.0019   0.0051   0.0096
  0.0148   0.0174   0.0209   0.0225   0.0272   0.0352   0.0357   0.0401
  0.0438   0.0472   0.0499   0.0534   0.0543   0.0616   0.0625   0.0652
  0.0688   0.0700   0.0721   0.0763   0.0818   0.0844   0.0895   0.0912
  0.0939   0.0952   0.0965   0.1014   0.1033   0.1068   0.1081   0.1092
  0.1114   0.1129   0.1159   0.1185   0.1195   0.1211   0.1217   0.1263
  0.1270   0.1291   0.1301   0.1319   0.1334   0.1352   0.1388   0.1411
  0.1424   0.1444   0.1454   0.1473   0.1503   0.1506   0.1530   0.1569
  0.1594   0.1602   0.1633   0.1642   0.1655   0.1671   0.1690   0.1705
  0.1734   0.1768   0.1774   0.1819   0.1834   0.1842   0.1857   0.1894
  0.1917   0.1954   0.1970   0.2002   0.2023   0.2043   0.2088   0.2122
  0.2135   0.2171   0.2207   0.2223   0.2239   0.2252   0.2277   0.2305
  0.2344   0.2350   0.2391   0.2447   0.2472   0.2486   0.2503   0.2532
  0.2548   0.2570   0.2572   0.2614   0.2674   0.2690   0.2714   0.2735
  0.2763   0.2789   0.2819   0.2837   0.2876   0.2897   0.2925   0.2933
  0.2994   0.3009   0.3025   0.3076   0.3087   0.3120   0.3161   0.3167
  0.3178   0.3212   0.3228   0.3247   0.3274   0.3296   0.3345   0.3360
  0.3369   0.3410   0.3423   0.3447   0.3488   0.3518   0.3535   0.3563
  0.3583   0.3614   0.3665   0.3680   0.3709   0.3729   0.3795   0.3839
  0.3866   0.3911   0.3923   0.3969   0.4005   0.4045   0.4089   0.4132
  0.4157   0.4168   0.4213   0.4234   0.4252   0.4316   0.4405   0.4455
  0.4537   0.4586   0.4626   0.4672   0.4790   0.4827   0.4867   0.4900
  0.4975   0.5016   0.5085   0.5098   0.5170   0.5243   0.5275   0.5409
  0.5464   0.5537   0.5574   0.5689   0.5719   0.5753   0.5838   0.5887
  0.5963   0.5975   0.6023   0.6072   0.6158   0.6205   0.6229   0.6271
  0.6333   0.6385   0.6403   0.6448   0.6502   0.6538   0.6592   0.6637
  0.6710   0.6720   0.6815   0.6834   0.6889   0.6929   0.7018   0.7113
  0.7137   0.7166   0.7245   0.7260   0.7342   0.7377   0.7416   0.7459
  0.7522   0.7580   0.7595   0.7642   0.7665   0.7703   0.7747   0.7768
  0.7812   0.7822   0.7854   0.7889   0.7927   0.7959   0.8016   0.8058
  0.8102   0.8166   0.8191   0.8281   0.8322   0.8453   0.8500   0.8608
  0.8660   0.8718   0.9059   0.9141   0.9186   0.9288   0.9431   0.9591
  0.9785   0.9894   0.9940   1.0104   1.0215   1.0348   1.0444   1.0498
  1.0616   1.0718   1.0780   1.0859   1.0913   1.1000   1.1041   1.1247
  1.1294   1.1327   1.1470   1.1582   1.1604   1.1686   1.1721   1.1773
  1.1863   1.1876   1.1936   1.2021   1.2094   1.2173   1.2208   1.2251
  1.2306   1.2403   1.2456   1.2511   1.2560   1.2627   1.2837   1.2932
  1.2951   1.3029   1.3075   1.3135   1.3221   1.3385   1.3532   1.3552
  1.3574   1.3810   1.3905   1.4077   1.4173   1.4202   1.4307   1.4351
  1.4387   1.4498   1.4514   1.4635   1.4826   1.4866   1.4923   1.4987
  1.5035   1.5071   1.5142   1.5250   1.5301   1.5438   1.5445   1.5521
  1.5522   1.5640   1.5662   1.5727   1.5780   1.5826   1.5876   1.5929
  1.6006   1.6069   1.6098   1.6164   1.6179   1.6250   1.6268   1.6356
  1.6374   1.6406   1.6465   1.6490   1.6541   1.6573   1.6605   1.6668
  1.6757   1.6808   1.6884   1.6988   1.7064   1.7098   1.7143   1.7213
  1.7279   1.7344   1.7427   1.7494   1.7520   1.7651   1.7714   1.7805
  1.7878   1.7900   1.7947   1.8059   1.8110   1.8196   1.8217   1.8286
  1.8349   1.8450   1.8493   1.8622   1.8714   1.8762   1.8856   1.8917
  1.8946   1.9139   1.9176   1.9252   1.9303   1.9442   1.9622   1.9710
  1.9786   1.9872   1.9990   2.0045   2.0226   2.0265   2.0362   2.0454
  2.0585   2.0634   2.0697   2.0784   2.0894   2.1041   2.1093   2.1172
  2.1210   2.1361   2.1450   2.1464   2.1576   2.1700   2.1790   2.1832
  2.1921   2.1992   2.2118   2.2242   2.2268   2.2399   2.2473   2.2559
  2.2744   2.2797   2.2957   2.3035   2.3186   2.3217   2.3291   2.3508
  2.3682   2.3723   2.3886   2.3974   2.4069   2.4160   2.4337   2.4570
  2.4745   2.4783   2.4882   2.5036   2.5161   2.5270   2.5376   2.5393
  2.5463   2.5515   2.5566   2.5653   2.5762   2.5807   2.5968   2.6060
  2.6113   2.6226   2.6244   2.6327   2.6417   2.6545   2.6578   2.6748
  2.6841   2.6949   2.7013   2.7070   2.7209   2.7276   2.7345   2.7464
  2.7705   2.7809   2.8056   2.8122   2.8190   2.8199   2.8276   2.8374
  2.8452   2.8550   2.8632   2.8722   2.8782   2.8967   2.9018   2.9095
  2.9188   2.9265   2.9276   2.9383   2.9479   2.9570   2.9680   2.9736
  2.9791   2.9850   3.0054   3.0133   3.0288   3.0344   3.0383   3.0451
  3.0556   3.0587   3.0646   3.0729   3.0874   3.1017   3.1058   3.1193
  3.1230   3.1348   3.1443   3.1524   3.1609   3.1847   3.1963   3.2064
  3.2099   3.2133   3.2318   3.2458   3.2518   3.2620   3.2880   3.2948
  3.3116   3.3202   3.3256   3.3401   3.3625   3.3825   3.4013   3.4025
  3.4185   3.4558   3.4862   3.4874   3.5215   3.5351   3.5571   3.5954
  3.6883   3.7731   3.7812   3.8035   3.8132   3.8270   3.8316   3.8440
  3.8607   3.8637   3.8845   3.8943   3.8986   3.9123   3.9212   3.9395
  3.9555   3.9745   3.9829   4.0079   4.0292   4.0511   4.0744   4.0816
  4.1177   4.1591   4.1715   4.1858   4.2027   4.2183   4.2494   4.2798
  4.3021   4.3227   4.3390   4.3543   4.3829   4.4284   5.0100   5.0762
  5.0807   5.1127   5.1265   5.1477   5.1563   5.1897   5.2267   5.3753
  5.3944   5.4216   5.4454   5.4640   5.4790   5.5358   5.5900   5.6164
  5.6523   5.6678   5.7247   5.7880   5.8666   5.9253  23.7560  23.7790
 23.7983  23.8025  23.8291  23.8348  23.8448  23.8539  23.8770  23.8887
 23.9112  23.9194  23.9433  23.9495  23.9768  24.0226  49.8742  49.9197
 49.9492  49.9596  49.9738  49.9769  50.0233  50.0465
 --------------------------------------------------------------

          Ground-State Mulliken Net Atomic Charges

     Atom                 Charge (a.u.)
  ----------------------------------------
      1 O                     0.033249
      2 C                    -0.180312
      3 H                     0.227137
      4 O                    -0.046587
      5 C                    -0.165243
      6 H                     0.243780
      7 C                    -0.519118
      8 H                     0.199586
      9 H                     0.177035
     10 C                    -0.730579
     11 H                     0.245723
     12 O                    -0.350147
     13 H                     0.585175
     14 C                    -0.241766
     15 H                     0.254179
     16 O                    -0.219817
     17 H                     0.267505
     18 C                    -0.251108
     19 H                     0.280342
     20 O                    -0.233755
     21 H                     0.288890
     22 C                     0.376609
     23 H                     0.217858
     24 C                    -0.587595
     25 H                     0.177783
     26 H                     0.128875
     27 H                     0.151209
     28 C                     0.024324
     29 O                    -0.262059
     30 O                    -0.140226
     31 H                     0.287273
     32 C                     0.468387
     33 H                     0.265858
     34 C                    -0.564568
     35 H                     0.213941
     36 O                    -0.211910
     37 H                     0.240599
     38 C                    -0.846203
     39 H                     0.209970
     40 H                     0.112460
     41 C                     0.535962
     42 H                     0.162300
     43 C                    -0.764496
     44 H                     0.140843
     45 H                     0.138160
     46 H                     0.141921
     47 C                    -0.698549
     48 H                     0.183609
     49 H                     0.159598
     50 C                    -0.449791
     51 H                     0.153869
     52 H                     0.169819
  ----------------------------------------
  Sum of atomic charges =     0.000000

 -----------------------------------------------------------------
                    Cartesian Multipole Moments
 -----------------------------------------------------------------
    Charge (ESU x 10^10)
                 0.0000
    Dipole Moment (Debye)
         X       6.6408      Y       4.1236      Z       2.6267
       Tot       8.2464
    Quadrupole Moments (Debye-Ang)
        XX    -149.7952     XY     -19.6683     YY    -153.5786
        XZ      -6.3342     YZ      -6.6471     ZZ    -147.7145
    Octopole Moments (Debye-Ang^2)
       XXX      93.8618    XXY     124.5905    XYY      48.7703
       YYY      65.8265    XXZ      33.5552    XYZ      29.0544
       YYZ      21.0992    XZZ     -17.5498    YZZ       3.5727
       ZZZ      -4.3113
    Hexadecapole Moments (Debye-Ang^3)
      XXXX  -12632.4372   XXXY    -571.9291   XXYY   -2573.2503
      XYYY    -114.4339   YYYY   -2092.4517   XXXZ     -58.6990
      XXYZ     -88.4067   XYYZ     -52.2549   YYYZ      23.8105
      XXZZ   -2231.2171   XYZZ      -0.4382   YYZZ    -528.6783
      XZZZ      42.6937   YZZZ      31.8613   ZZZZ    -934.8483
 -----------------------------------------------------------------
 Calculating analytic gradient of the SCF energy
 Gradient of SCF Energy
            1           2           3           4           5           6
    1   0.0006197  -0.0003086   0.0001511   0.0002706  -0.0000211  -0.0000526
    2   0.0015674  -0.0003872   0.0000757   0.0000407   0.0003545   0.0000429
    3   0.0001903   0.0000121   0.0000079   0.0000677  -0.0002139  -0.0000328
            7           8           9          10          11          12
    1   0.0008065  -0.0001035   0.0001008  -0.0006889  -0.0000052   0.0074120
    2  -0.0007691   0.0000072   0.0000699  -0.0014788   0.0002079  -0.0016583
    3  -0.0000859  -0.0000324   0.0000477  -0.0010777   0.0001413  -0.0000809
           13          14          15          16          17          18
    1   0.0002894   0.0002681  -0.0000396   0.0001692  -0.0001306  -0.0007804
    2   0.0029527   0.0002693  -0.0000269  -0.0001744   0.0002391  -0.0002484
    3   0.0006967   0.0003820  -0.0000077   0.0000859  -0.0000884  -0.0001486
           19          20          21          22          23          24
    1   0.0000446   0.0005480  -0.0000992   0.0007894  -0.0001118  -0.0012480
    2  -0.0000601  -0.0003355  -0.0001063  -0.0003211  -0.0000112   0.0000441
    3   0.0000001   0.0000633   0.0000419   0.0006428   0.0005931   0.0002360
           25          26          27          28          29          30
    1   0.0002682  -0.0002748   0.0000233   0.0003186  -0.0001168  -0.0002388
    2  -0.0001573   0.0000852  -0.0002692  -0.0005780   0.0003481   0.0010425
    3   0.0001270  -0.0002064   0.0000487   0.0009873  -0.0005155   0.0004942
           31          32          33          34          35          36
    1   0.0003380  -0.0001301  -0.0000669  -0.0004083   0.0003226  -0.0065662
    2  -0.0003150   0.0005454   0.0004250   0.0022934  -0.0000591  -0.0022840
    3  -0.0008247  -0.0003780   0.0000744  -0.0002095   0.0000817  -0.0006233
           37          38          39          40          41          42
    1  -0.0014061   0.0002745  -0.0001736  -0.0000165   0.0001117   0.0000275
    2  -0.0005879  -0.0006712   0.0001940   0.0000143   0.0004433   0.0000227
    3  -0.0000641   0.0000956   0.0001183   0.0001390  -0.0003423  -0.0000442
           43          44          45          46          47          48
    1   0.0001487  -0.0000234  -0.0000061  -0.0000991  -0.0000752   0.0000363
    2  -0.0000956  -0.0000079  -0.0000112   0.0000035  -0.0002236  -0.0001782
    3  -0.0000505   0.0000030   0.0000462   0.0000406   0.0001852  -0.0001158
           49          50          51          52
    1   0.0001185  -0.0002116   0.0000242  -0.0000790
    2   0.0000126  -0.0000951  -0.0001201  -0.0000708
    3  -0.0000040  -0.0004893   0.0000350  -0.0000492
 Max gradient component =       7.412E-03
 RMS gradient           =       9.589E-04
 Gradient time:  CPU 726.11 s  wall 122.27 s
 Geometry Optimization Parameters
   NAtoms,    NIC,     NZ,  NCons,   NDum,   NFix, NCnnct, MaxDiis
       52     415      52       0       0       0       0       0

 Cartesian Hessian Update
 Hessian Updated using BFGS Update


** GEOMETRY OPTIMIZATION IN DELOCALIZED INTERNAL COORDINATES **
   Searching for a Minimum

   Optimization Cycle:   2

                       Coordinates (Angstroms)
     ATOM                X               Y               Z
      1  O        -0.0371471258   -0.6262676315   -0.0838140654
      2  C        -1.2807989139   -0.1870512361    0.3133337058
      3  H        -1.4051084278   -0.2617675274    1.4075246825
      4  O        -2.2878912771   -0.9828949865   -0.3194148367
      5  C        -3.5995895271   -0.6009466442    0.0353549081
      6  H        -3.7358719346   -0.6364431866    1.1301924858
      7  C         0.5048065405   -1.7998518290    0.5414525945
      8  H         0.6540108040   -2.5416197296   -0.2485544947
      9  H        -0.2177901701   -2.2157171224    1.2513325232
     10  C        -1.4026154520    1.2693523834   -0.1409558296
     11  H        -1.2369462330    1.2894973805   -1.2264387454
     12  O        -0.4867729943    2.1143089708    0.5301137584
     13  H         0.4138876588    1.7616153162    0.4107035904
     14  C        -2.8032644715    1.7728425794    0.1736238790
     15  H        -2.9297734346    1.7846847006    1.2662670166
     16  O        -3.0478012502    3.0756271311   -0.3478199674
     17  H        -2.3314869248    3.6488615010   -0.0495538114
     18  C        -3.8582141592    0.8500315330   -0.4218983095
     19  H        -3.8070725406    0.9005529976   -1.5161391505
     20  O        -5.1636003090    1.2368030353    0.0245514287
     21  H        -5.2911810591    2.1704686227   -0.1843611889
     22  C         1.8326947836   -1.4757873363    1.2354136977
     23  H         2.2451567617   -2.4567804024    1.5068747918
     24  C         1.6173525532   -0.7285315163    2.5617896836
     25  H         1.1501019557    0.2467061877    2.4238327434
     26  H         2.5632417280   -0.5715842926    3.0872242604
     27  H         0.9827610068   -1.3271361272    3.2225067236
     28  C        -4.5770671037   -1.6412893653   -0.5525043130
     29  O        -4.2339188424   -2.7226408256   -0.9323746074
     30  O        -5.8689908485   -1.2600835121   -0.5626275214
     31  H        -5.9520392458   -0.3174627136   -0.3169325926
     32  C         2.8433152036   -0.8286724359    0.2198837859
     33  H         2.3650714943   -0.8140682252   -0.7658897151
     34  C         3.2598288086    0.6254263675    0.4921015736
     35  H         3.6937969946    0.6949787331    1.4990769504
     36  O         2.0929558897    1.4795055957    0.4423179724
     37  H         2.3887833187    2.3909348606    0.5448744973
     38  C         4.2867904133    1.1255466012   -0.5291583728
     39  H         3.8016160970    1.1576655241   -1.5127879614
     40  H         4.5630982210    2.1585300597   -0.2781427727
     41  C         5.5487281275    0.2537202568   -0.6084128560
     42  H         6.0382170219    0.2722175303    0.3760087529
     43  C         6.5413970137    0.7945726473   -1.6414859847
     44  H         7.4406595214    0.1734347991   -1.6867855846
     45  H         6.8526605624    1.8153970743   -1.3999843153
     46  H         6.0952806160    0.8091300158   -2.6415057232
     47  C         5.1360917594   -1.1956167979   -0.8984774382
     48  H         6.0174730616   -1.8461596049   -0.8981786517
     49  H         4.7093069990   -1.2483274917   -1.9089586081
     50  C         4.1119984557   -1.7053872822    0.1181938856
     51  H         3.8099625882   -2.7260647734   -0.1376855447
     52  H         4.5830367925   -1.7658509078    1.1090370678
   Point Group: c1    Number of degrees of freedom:   150


   Energy is  -1228.723754257

 Hessian Updated using BFGS Update

141 Hessian modes will be used to form the next step
  Hessian Eigenvalues:
     0.002386    0.003236    0.004119    0.005015    0.005757    0.006069
     0.006439    0.007422    0.007456    0.008143    0.008658    0.009428
     0.011327    0.012404    0.013555    0.014717    0.015141    0.019121
     0.019459    0.020814    0.022536    0.030288    0.033081    0.033831
     0.036781    0.037881    0.038997    0.042292    0.044586    0.046123
     0.047269    0.047799    0.048600    0.049340    0.049478    0.049672
     0.049895    0.050048    0.052005    0.053557    0.054757    0.055130
     0.055396    0.055641    0.056170    0.056604    0.056752    0.058230
     0.060266    0.060850    0.061384    0.065730    0.066570    0.067963
     0.068770    0.071340    0.078246    0.082331    0.083437    0.085368
     0.085659    0.091493    0.093408    0.102219    0.111592    0.114945
     0.117620    0.130089    0.139833    0.142823    0.147597    0.157963
     0.159440    0.160886    0.164510    0.168998    0.172087    0.175454
     0.180287    0.185713    0.191538    0.193773    0.197097    0.202030
     0.243636    0.249217    0.249832    0.258038    0.267458    0.269026
     0.272642    0.278119    0.281661    0.285655    0.286489    0.288272
     0.289530    0.289898    0.291524    0.292297    0.292933    0.292954
     0.332506    0.332757    0.336884    0.337184    0.338014    0.338268
     0.338541    0.338764    0.338810    0.338821    0.339716    0.340514
     0.341350    0.341846    0.342331    0.342399    0.342588    0.343033
     0.343346    0.343680    0.343688    0.343948    0.348159    0.385066
     0.393291    0.401208    0.406048    0.418075    0.420493    0.428323
     0.490744    0.518437    0.524387    0.543742    0.544474    0.546697
     0.556128    1.066173    1.114989

 Minimum Search - Taking Simple RFO Step
 Searching for Lamda that Minimizes Along All modes
 Value Taken    Lamda =  -0.00359965
 Step Taken.  Stepsize is  0.127494

                             Maximum     Tolerance    Cnvgd?
         Gradient           0.050760      0.000300      NO
         Displacement       0.045277      0.001200      NO
         Energy change      0.001413      0.000001      NO


 New Cartesian Coordinates Obtained by Inverse Iteration

 Displacement from previous Coordinates is:  1.356297
 ----------------------------------------------------------------
             Standard Nuclear Orientation (Angstroms)
    I     Atom           X                Y                Z
 ----------------------------------------------------------------
    1      O      -0.0542264710    -0.5426862188    -0.0543672423
    2      C      -1.3157098062    -0.1468794926     0.3343980340
    3      H      -1.4544328966    -0.2514619650     1.4244460238
    4      O      -2.2872963282    -0.9602544669    -0.3313057950
    5      C      -3.6165812335    -0.6278544501     0.0076784490
    6      H      -3.7703085241    -0.6887322447     1.0990385518
    7      C       0.5028281887    -1.7208673489     0.5489946494
    8      H       0.6459031935    -2.4517229346    -0.2522507926
    9      H      -0.2134402045    -2.1490558021     1.2579605572
   10      C      -1.4793559529     1.3153909282    -0.0898894834
   11      H      -1.2943262896     1.3648067980    -1.1713404521
   12      O      -0.6073717515     2.1758647462     0.6174527359
   13      H       0.3063386557     1.8544343799     0.5087765073
   14      C      -2.9010037639     1.7658437853     0.2083081613
   15      H      -3.0475730677     1.7509494227     1.2984529411
   16      O      -3.1789747431     3.0706646388    -0.2908638106
   17      H      -2.4884436088     3.6610552073     0.0333849180
   18      C      -3.9141902812     0.8226308533    -0.4255054223
   19      H      -3.8453819702     0.8976711452    -1.5173157576
   20      O      -5.2395513116     1.1575223869     0.0043320147
   21      H      -5.3934335011     2.0909854186    -0.1872381431
   22      C       1.8390078846    -1.4124263216     1.2365670243
   23      H       2.2336531003    -2.4017716701     1.5042757279
   24      C       1.6441391805    -0.6653584387     2.5657966968
   25      H       1.1983381298     0.3210221849     2.4338679374
   26      H       2.5950357399    -0.5326075232     3.0886282834
   27      H       0.9985567877    -1.2522349651     3.2262420790
   28      C      -4.5497499910    -1.6869883149    -0.6174025296
   29      O      -4.1671915243    -2.7523244008    -1.0047743443
   30      O      -5.8513522951    -1.3422557871    -0.6514118846
   31      H      -5.9657813109    -0.4055786885    -0.3955681302
   32      C       2.8652176968    -0.7902753388     0.2193794076
   33      H       2.3814678345    -0.7506217399    -0.7629001302
   34      C       3.3441223023     0.6435991585     0.5014168961
   35      H       3.7942226539     0.6852111150     1.5028192324
   36      O       2.2173984620     1.5502842717     0.4767559917
   37      H       2.5570922458     2.4454281914     0.5873427390
   38      C       4.3769740260     1.1114990523    -0.5284479389
   39      H       3.8815976318     1.1672344065    -1.5058248825
   40      H       4.6951992070     2.1315690024    -0.2745295664
   41      C       5.6043190803     0.1938262553    -0.6275719396
   42      H       6.1056654210     0.1874215952     0.3509446958
   43      C       6.6043260806     0.7046837311    -1.6688166925
   44      H       7.4803583695     0.0523035915    -1.7278496248
   45      H       6.9547462496     1.7122651389    -1.4252440487
   46      H       6.1479394558     0.7411874250    -2.6636606703
   47      C       5.1337619884    -1.2370636334    -0.9215226399
   48      H       5.9890550423    -1.9213791144    -0.9330010437
   49      H       4.6958880837    -1.2670193378    -1.9281411646
   50      C       4.0995398006    -1.7130719360     0.1015231257
   51      H       3.7563420586    -2.7198023124    -0.1573989919
   52      H       4.5757827833    -1.7966514824     1.0881037383
 ----------------------------------------------------------------
 Molecular Point Group                 C1    NOp =  1
 Largest Abelian Subgroup              C1    NOp =  1
 Nuclear Repulsion Energy =  2328.4217729346 hartrees
 There are       94 alpha and       94 beta electrons
 Applying Cartesian multipole field
    Component          Value
    ---------          -----
     (2,0,0)        1.00000E-12
     (0,2,0)        2.00000E-11
     (0,0,2)       -3.00000E-11
 Nucleus-field energy     =     0.0000000229 hartrees
 Requested basis set is 6-311++G(d,p)
 There are 284 shells and 724 basis functions
 A cutoff of  1.0D-14 yielded  30359 shell pairs
 There are    192698 function pairs (    204177 Cartesian)
 Smallest overlap matrix eigenvalue = 1.27E-06
 Guess MOs from SCF MO coefficient file

 -----------------------------------------------------------------------
  General SCF calculation program by
  Eric Jon Sundstrom, Paul Horn, Yuezhi Mao, Dmitri Zuev, Alec White,
  David Stuck, Shaama M.S., Shane Yost, Joonho Lee, David Small,
  Daniel Levine, Susi Lehtola, Hugh Burton, Evgeny Epifanovsky
 -----------------------------------------------------------------------
 Exchange:     0.2000 Hartree-Fock + 0.0800 Slater + 0.7200 B88
 Correlation:  0.1900 VWN1RPA + 0.8100 LYP
 Using SG-1 standard quadrature grid
 using 6 threads for integral computing
 -------------------------------------------------------
 OpenMP Integral computing Module                
 Release: version 2.0, May 2017, Q-Chem Inc. Pleasanton 
 -------------------------------------------------------
 -------------------------------------------------------
 OpenMP BLAS3 based DFT computing Module                
 Release: version 1.0, May 2013, Q-Chem Inc. Pittsburgh 
 -------------------------------------------------------
 A restricted SCF calculation will be
 performed using DIIS
 SCF converges when DIIS error is below 1.0e-08
 ---------------------------------------
  Cycle       Energy         DIIS error
 ---------------------------------------
    1   -1228.7051335000      5.03e-04  
    2   -1228.7244914291      1.03e-04  
    3   -1228.7238794737      1.62e-04  
    4   -1228.7250382371      1.86e-05  
    5   -1228.7250478942      1.28e-05  
    6   -1228.7250552318      2.99e-06  
    7   -1228.7250556703      7.04e-07  
    8   -1228.7250556962      2.26e-07  
    9   -1228.7250556985      6.59e-08  
   10   -1228.7250556986      2.12e-08  
   11   -1228.7250556985      6.41e-09  Convergence criterion met
 ---------------------------------------
 SCF time:   CPU 2562.67s  wall 448.00s 
 SCF   energy in the final basis set =    -1228.7250556985
 Total energy in the final basis set =    -1228.7250556985

 --------------------------------------------------------------

                    Orbital Energies (a.u.)
 --------------------------------------------------------------

 Alpha MOs
 -- Occupied --
-19.1661 -19.1567 -19.1485 -19.1468 -19.1458 -19.1447 -19.1308 -19.1060
-10.3031 -10.2876 -10.2589 -10.2560 -10.2451 -10.2384 -10.2362 -10.2266
-10.1882 -10.1875 -10.1866 -10.1803 -10.1790 -10.1751 -10.1696 -10.1657
 -1.1068  -1.0927  -1.0725  -1.0509  -1.0453  -1.0392  -1.0270  -1.0189
 -0.8550  -0.8181  -0.8090  -0.7847  -0.7591  -0.7509  -0.7093  -0.6919
 -0.6773  -0.6534  -0.6341  -0.6222  -0.6148  -0.6076  -0.5806  -0.5742
 -0.5679  -0.5594  -0.5409  -0.5288  -0.5220  -0.5198  -0.5130  -0.4923
 -0.4796  -0.4782  -0.4752  -0.4658  -0.4595  -0.4521  -0.4455  -0.4402
 -0.4352  -0.4291  -0.4177  -0.4117  -0.4095  -0.4066  -0.4037  -0.3962
 -0.3920  -0.3865  -0.3816  -0.3798  -0.3729  -0.3623  -0.3596  -0.3506
 -0.3450  -0.3427  -0.3379  -0.3336  -0.3238  -0.3199  -0.3172  -0.3149
 -0.3099  -0.2978  -0.2936  -0.2883  -0.2774  -0.2754
 -- Virtual --
 -0.0224  -0.0151  -0.0123  -0.0082  -0.0046  -0.0016   0.0044   0.0090
  0.0146   0.0180   0.0209   0.0222   0.0278   0.0354   0.0356   0.0399
  0.0433   0.0473   0.0491   0.0533   0.0545   0.0614   0.0628   0.0650
  0.0682   0.0696   0.0725   0.0764   0.0819   0.0841   0.0895   0.0896
  0.0938   0.0952   0.0965   0.1014   0.1021   0.1064   0.1078   0.1090
  0.1114   0.1123   0.1162   0.1183   0.1200   0.1205   0.1218   0.1260
  0.1270   0.1288   0.1299   0.1326   0.1337   0.1341   0.1388   0.1413
  0.1416   0.1433   0.1450   0.1471   0.1494   0.1508   0.1533   0.1565
  0.1595   0.1605   0.1628   0.1643   0.1660   0.1671   0.1683   0.1701
  0.1730   0.1761   0.1773   0.1819   0.1832   0.1835   0.1842   0.1885
  0.1907   0.1949   0.1973   0.1995   0.2028   0.2039   0.2087   0.2120
  0.2127   0.2156   0.2182   0.2214   0.2216   0.2243   0.2277   0.2297
  0.2325   0.2352   0.2382   0.2427   0.2458   0.2486   0.2499   0.2530
  0.2545   0.2553   0.2574   0.2600   0.2657   0.2686   0.2719   0.2719
  0.2734   0.2784   0.2809   0.2826   0.2864   0.2889   0.2910   0.2920
  0.2960   0.3003   0.3019   0.3072   0.3077   0.3124   0.3128   0.3168
  0.3169   0.3203   0.3219   0.3224   0.3279   0.3288   0.3337   0.3342
  0.3356   0.3408   0.3413   0.3440   0.3482   0.3507   0.3522   0.3559
  0.3582   0.3611   0.3651   0.3674   0.3693   0.3724   0.3794   0.3821
  0.3848   0.3892   0.3914   0.3947   0.3998   0.4021   0.4056   0.4114
  0.4139   0.4151   0.4189   0.4208   0.4243   0.4310   0.4397   0.4434
  0.4520   0.4581   0.4614   0.4662   0.4772   0.4827   0.4860   0.4915
  0.4967   0.5018   0.5047   0.5085   0.5165   0.5240   0.5258   0.5386
  0.5435   0.5530   0.5558   0.5690   0.5703   0.5753   0.5826   0.5868
  0.5934   0.5970   0.6031   0.6094   0.6145   0.6192   0.6220   0.6256
  0.6323   0.6372   0.6392   0.6437   0.6495   0.6530   0.6573   0.6634
  0.6676   0.6714   0.6799   0.6847   0.6900   0.6917   0.7008   0.7107
  0.7128   0.7159   0.7246   0.7254   0.7320   0.7361   0.7414   0.7450
  0.7519   0.7565   0.7580   0.7638   0.7678   0.7701   0.7742   0.7765
  0.7799   0.7829   0.7844   0.7889   0.7918   0.7953   0.7982   0.8032
  0.8080   0.8144   0.8178   0.8259   0.8320   0.8464   0.8496   0.8557
  0.8630   0.8721   0.9056   0.9127   0.9170   0.9287   0.9416   0.9570
  0.9761   0.9890   0.9936   1.0111   1.0168   1.0342   1.0418   1.0476
  1.0578   1.0705   1.0780   1.0849   1.0913   1.0983   1.1043   1.1249
  1.1279   1.1317   1.1459   1.1564   1.1578   1.1663   1.1707   1.1748
  1.1864   1.1873   1.1916   1.2009   1.2065   1.2129   1.2185   1.2222
  1.2265   1.2396   1.2431   1.2487   1.2531   1.2614   1.2658   1.2843
  1.2937   1.2981   1.3055   1.3115   1.3166   1.3318   1.3467   1.3540
  1.3556   1.3784   1.3884   1.4018   1.4130   1.4186   1.4283   1.4332
  1.4410   1.4462   1.4508   1.4572   1.4769   1.4841   1.4888   1.4976
  1.5014   1.5061   1.5129   1.5234   1.5300   1.5416   1.5436   1.5497
  1.5546   1.5599   1.5661   1.5706   1.5758   1.5797   1.5857   1.5937
  1.6011   1.6054   1.6102   1.6136   1.6180   1.6198   1.6251   1.6336
  1.6345   1.6377   1.6446   1.6486   1.6511   1.6548   1.6571   1.6648
  1.6715   1.6792   1.6843   1.7002   1.7065   1.7098   1.7142   1.7211
  1.7264   1.7299   1.7397   1.7503   1.7514   1.7616   1.7693   1.7797
  1.7879   1.7882   1.7925   1.8041   1.8092   1.8126   1.8223   1.8278
  1.8301   1.8434   1.8502   1.8606   1.8689   1.8756   1.8835   1.8891
  1.8923   1.9100   1.9181   1.9210   1.9269   1.9431   1.9587   1.9678
  1.9784   1.9876   2.0000   2.0023   2.0230   2.0277   2.0350   2.0494
  2.0586   2.0654   2.0714   2.0780   2.0876   2.1009   2.1093   2.1148
  2.1208   2.1356   2.1426   2.1471   2.1542   2.1696   2.1774   2.1807
  2.1902   2.1998   2.2082   2.2216   2.2245   2.2388   2.2477   2.2541
  2.2736   2.2790   2.2916   2.2985   2.3096   2.3237   2.3291   2.3428
  2.3642   2.3704   2.3755   2.3951   2.3977   2.4084   2.4165   2.4352
  2.4573   2.4768   2.4834   2.4899   2.5155   2.5263   2.5362   2.5385
  2.5467   2.5529   2.5567   2.5618   2.5702   2.5788   2.5970   2.6051
  2.6128   2.6204   2.6238   2.6315   2.6403   2.6507   2.6571   2.6729
  2.6823   2.6936   2.6985   2.7050   2.7208   2.7278   2.7343   2.7434
  2.7684   2.7792   2.8057   2.8084   2.8155   2.8175   2.8229   2.8367
  2.8416   2.8524   2.8612   2.8688   2.8759   2.8943   2.8993   2.9063
  2.9177   2.9207   2.9234   2.9353   2.9468   2.9553   2.9645   2.9700
  2.9756   2.9796   3.0040   3.0066   3.0252   3.0316   3.0382   3.0437
  3.0527   3.0573   3.0643   3.0706   3.0882   3.0997   3.1064   3.1181
  3.1225   3.1339   3.1417   3.1468   3.1595   3.1842   3.1948   3.2023
  3.2069   3.2106   3.2284   3.2453   3.2492   3.2597   3.2878   3.2987
  3.3088   3.3156   3.3258   3.3378   3.3642   3.3812   3.3955   3.4030
  3.4170   3.4539   3.4852   3.4886   3.5222   3.5354   3.5539   3.5945
  3.6880   3.7746   3.7830   3.8047   3.8143   3.8273   3.8320   3.8456
  3.8596   3.8616   3.8876   3.8910   3.8940   3.9115   3.9263   3.9346
  3.9440   3.9736   3.9830   3.9891   4.0308   4.0465   4.0746   4.0796
  4.1173   4.1455   4.1663   4.1832   4.1964   4.2106   4.2459   4.2790
  4.3056   4.3203   4.3370   4.3538   4.3824   4.4279   5.0091   5.0745
  5.0798   5.1099   5.1240   5.1383   5.1547   5.1886   5.2213   5.3747
  5.3931   5.4149   5.4315   5.4429   5.4623   5.5312   5.5893   5.6149
  5.6560   5.6655   5.7232   5.7924   5.8640   5.9240  23.7533  23.7771
 23.7972  23.8012  23.8267  23.8328  23.8428  23.8549  23.8781  23.8873
 23.9091  23.9198  23.9446  23.9513  23.9778  24.0211  49.8729  49.9169
 49.9462  49.9596  49.9669  49.9756  50.0118  50.0454
 --------------------------------------------------------------

          Ground-State Mulliken Net Atomic Charges

     Atom                 Charge (a.u.)
  ----------------------------------------
      1 O                     0.033070
      2 C                    -0.185149
      3 H                     0.226112
      4 O                    -0.045282
      5 C                    -0.149741
      6 H                     0.244675
      7 C                    -0.537038
      8 H                     0.203199
      9 H                     0.174855
     10 C                    -0.710396
     11 H                     0.251232
     12 O                    -0.304546
     13 H                     0.493557
     14 C                    -0.256716
     15 H                     0.255697
     16 O                    -0.217162
     17 H                     0.267533
     18 C                    -0.247690
     19 H                     0.281617
     20 O                    -0.233333
     21 H                     0.288651
     22 C                     0.411795
     23 H                     0.219139
     24 C                    -0.584720
     25 H                     0.170188
     26 H                     0.129885
     27 H                     0.149331
     28 C                     0.014564
     29 O                    -0.262029
     30 O                    -0.142485
     31 H                     0.288905
     32 C                     0.388260
     33 H                     0.266925
     34 C                    -0.467789
     35 H                     0.210737
     36 O                    -0.201061
     37 H                     0.241849
     38 C                    -0.853949
     39 H                     0.211074
     40 H                     0.109426
     41 C                     0.525608
     42 H                     0.162000
     43 C                    -0.765923
     44 H                     0.140459
     45 H                     0.137900
     46 H                     0.141649
     47 C                    -0.705820
     48 H                     0.183244
     49 H                     0.158552
     50 C                    -0.432703
     51 H                     0.152793
     52 H                     0.169051
  ----------------------------------------
  Sum of atomic charges =    -0.000000

 -----------------------------------------------------------------
                    Cartesian Multipole Moments
 -----------------------------------------------------------------
    Charge (ESU x 10^10)
                -0.0000
    Dipole Moment (Debye)
         X       6.1984      Y       4.1542      Z       2.7065
       Tot       7.9374
    Quadrupole Moments (Debye-Ang)
        XX    -148.3383     XY     -19.6327     YY    -153.9015
        XZ      -6.5563     YZ      -6.9584     ZZ    -148.0823
    Octopole Moments (Debye-Ang^2)
       XXX      82.3164    XXY     124.1989    XYY      49.5502
       YYY      67.5047    XXZ      36.1259    XYZ      31.0935
       YYZ      22.9270    XZZ     -16.5888    YZZ       4.3398
       ZZZ      -3.7339
    Hexadecapole Moments (Debye-Ang^3)
      XXXX  -12782.5591   XXXY    -552.9485   XXYY   -2606.2127
      XYYY    -106.3484   YYYY   -2094.5239   XXXZ     -63.9258
      XXYZ    -103.6074   XYYZ     -59.7488   YYYZ      -9.0600
      XXZZ   -2278.1195   XYZZ      -2.3299   YYZZ    -534.7478
      XZZZ      36.0815   YZZZ      -1.8298   ZZZZ    -960.0296
 -----------------------------------------------------------------
 Calculating analytic gradient of the SCF energy
 Gradient of SCF Energy
            1           2           3           4           5           6
    1  -0.0001727  -0.0003036  -0.0001986   0.0002691   0.0001328  -0.0000302
    2  -0.0006044   0.0007367  -0.0001035  -0.0000046   0.0001232   0.0000680
    3  -0.0007576   0.0003481  -0.0000247   0.0000973  -0.0002849  -0.0000131
            7           8           9          10          11          12
    1   0.0004176  -0.0000685  -0.0001862   0.0000471  -0.0001602  -0.0012443
    2  -0.0000965   0.0001143   0.0000790   0.0002665   0.0000228  -0.0001653
    3   0.0002714   0.0000547  -0.0003623   0.0003415  -0.0000574  -0.0007543
           13          14          15          16          17          18
    1   0.0003248   0.0002237   0.0000212  -0.0000192   0.0000265  -0.0008865
    2   0.0008293   0.0001902   0.0000823  -0.0000936  -0.0000455  -0.0000586
    3   0.0011204  -0.0000551   0.0000215   0.0000769  -0.0000431  -0.0000877
           19          20          21          22          23          24
    1  -0.0000175   0.0002399  -0.0000338   0.0008034   0.0001986  -0.0008675
    2  -0.0000528  -0.0005774  -0.0001428  -0.0004591   0.0001058  -0.0002829
    3   0.0000213   0.0000834   0.0000310   0.0007935   0.0002263   0.0003178
           25          26          27          28          29          30
    1   0.0000888  -0.0002815   0.0000996   0.0005814  -0.0002901  -0.0003225
    2   0.0001304  -0.0000572  -0.0001932  -0.0004956   0.0003186   0.0010911
    3   0.0002931  -0.0001123  -0.0000136   0.0010221  -0.0005712   0.0006728
           31          32          33          34          35          36
    1   0.0005769   0.0003998   0.0000969   0.0007483  -0.0000859   0.0012209
    2  -0.0002445   0.0001649   0.0000999  -0.0001667   0.0004800  -0.0011147
    3  -0.0009983  -0.0006653   0.0001669  -0.0005235  -0.0001061  -0.0008218
           37          38          39          40          41          42
    1  -0.0006791  -0.0000254  -0.0001402   0.0000439  -0.0002040   0.0000750
    2   0.0001462   0.0000434   0.0000746   0.0000010   0.0000209  -0.0000047
    3   0.0001605   0.0000929   0.0001096   0.0000742  -0.0001378  -0.0000552
           43          44          45          46          47          48
    1   0.0000021   0.0000214   0.0000182  -0.0000685   0.0001180  -0.0000149
    2   0.0000790   0.0000598   0.0000024  -0.0000215  -0.0001778  -0.0000721
    3   0.0000367   0.0000031   0.0000026   0.0000223   0.0000543  -0.0000392
           49          50          51          52
    1   0.0000561  -0.0003555  -0.0001167  -0.0000788
    2  -0.0000166   0.0000447  -0.0000465  -0.0000768
    3   0.0000455  -0.0001419   0.0000813  -0.0000166
 Max gradient component =       1.244E-03
 RMS gradient           =       3.783E-04
 Gradient time:  CPU 717.34 s  wall 120.77 s
 Geometry Optimization Parameters
   NAtoms,    NIC,     NZ,  NCons,   NDum,   NFix, NCnnct, MaxDiis
       52     415      52       0       0       0       0       0

 Cartesian Hessian Update
 Hessian Updated using BFGS Update


** GEOMETRY OPTIMIZATION IN DELOCALIZED INTERNAL COORDINATES **
   Searching for a Minimum

   Optimization Cycle:   3

                       Coordinates (Angstroms)
     ATOM                X               Y               Z
      1  O        -0.0542264710   -0.5426862188   -0.0543672423
      2  C        -1.3157098062   -0.1468794926    0.3343980340
      3  H        -1.4544328966   -0.2514619650    1.4244460238
      4  O        -2.2872963282   -0.9602544669   -0.3313057950
      5  C        -3.6165812335   -0.6278544501    0.0076784490
      6  H        -3.7703085241   -0.6887322447    1.0990385518
      7  C         0.5028281887   -1.7208673489    0.5489946494
      8  H         0.6459031935   -2.4517229346   -0.2522507926
      9  H        -0.2134402045   -2.1490558021    1.2579605572
     10  C        -1.4793559529    1.3153909282   -0.0898894834
     11  H        -1.2943262896    1.3648067980   -1.1713404521
     12  O        -0.6073717515    2.1758647462    0.6174527359
     13  H         0.3063386557    1.8544343799    0.5087765073
     14  C        -2.9010037639    1.7658437853    0.2083081613
     15  H        -3.0475730677    1.7509494227    1.2984529411
     16  O        -3.1789747431    3.0706646388   -0.2908638106
     17  H        -2.4884436088    3.6610552073    0.0333849180
     18  C        -3.9141902812    0.8226308533   -0.4255054223
     19  H        -3.8453819702    0.8976711452   -1.5173157576
     20  O        -5.2395513116    1.1575223869    0.0043320147
     21  H        -5.3934335011    2.0909854186   -0.1872381431
     22  C         1.8390078846   -1.4124263216    1.2365670243
     23  H         2.2336531003   -2.4017716701    1.5042757279
     24  C         1.6441391805   -0.6653584387    2.5657966968
     25  H         1.1983381298    0.3210221849    2.4338679374
     26  H         2.5950357399   -0.5326075232    3.0886282834
     27  H         0.9985567877   -1.2522349651    3.2262420790
     28  C        -4.5497499910   -1.6869883149   -0.6174025296
     29  O        -4.1671915243   -2.7523244008   -1.0047743443
     30  O        -5.8513522951   -1.3422557871   -0.6514118846
     31  H        -5.9657813109   -0.4055786885   -0.3955681302
     32  C         2.8652176968   -0.7902753388    0.2193794076
     33  H         2.3814678345   -0.7506217399   -0.7629001302
     34  C         3.3441223023    0.6435991585    0.5014168961
     35  H         3.7942226539    0.6852111150    1.5028192324
     36  O         2.2173984620    1.5502842717    0.4767559917
     37  H         2.5570922458    2.4454281914    0.5873427390
     38  C         4.3769740260    1.1114990523   -0.5284479389
     39  H         3.8815976318    1.1672344065   -1.5058248825
     40  H         4.6951992070    2.1315690024   -0.2745295664
     41  C         5.6043190803    0.1938262553   -0.6275719396
     42  H         6.1056654210    0.1874215952    0.3509446958
     43  C         6.6043260806    0.7046837311   -1.6688166925
     44  H         7.4803583695    0.0523035915   -1.7278496248
     45  H         6.9547462496    1.7122651389   -1.4252440487
     46  H         6.1479394558    0.7411874250   -2.6636606703
     47  C         5.1337619884   -1.2370636334   -0.9215226399
     48  H         5.9890550423   -1.9213791144   -0.9330010437
     49  H         4.6958880837   -1.2670193378   -1.9281411646
     50  C         4.0995398006   -1.7130719360    0.1015231257
     51  H         3.7563420586   -2.7198023124   -0.1573989919
     52  H         4.5757827833   -1.7966514824    1.0881037383
   Point Group: c1    Number of degrees of freedom:   150


   Energy is  -1228.725055699

 Hessian Updated using BFGS Update

142 Hessian modes will be used to form the next step
  Hessian Eigenvalues:
     0.002389    0.003251    0.004115    0.005014    0.005756    0.006100
     0.006415    0.007434    0.007446    0.008140    0.008673    0.009434
     0.011327    0.012403    0.013554    0.014749    0.015863    0.019133
     0.019504    0.020690    0.022537    0.030308    0.033037    0.033988
     0.036865    0.037848    0.038945    0.042229    0.044502    0.046124
     0.047266    0.047695    0.048476    0.049321    0.049493    0.049692
     0.049888    0.050133    0.052003    0.053556    0.054800    0.055125
     0.055372    0.055641    0.056171    0.056623    0.056752    0.058224
     0.060148    0.060759    0.061137    0.066265    0.066547    0.068318
     0.068877    0.071379    0.078191    0.082331    0.083438    0.085364
     0.085668    0.091464    0.093394    0.101482    0.111915    0.114952
     0.118141    0.129819    0.139824    0.143681    0.148531    0.157883
     0.159544    0.159939    0.160136    0.164505    0.168974    0.172079
     0.174665    0.180317    0.185179    0.191737    0.194231    0.197106
     0.202048    0.243483    0.249268    0.249831    0.257986    0.267475
     0.268964    0.272803    0.278130    0.281672    0.285656    0.286462
     0.288252    0.289502    0.289905    0.291520    0.292343    0.292933
     0.292954    0.332507    0.332757    0.336884    0.337184    0.338016
     0.338265    0.338541    0.338765    0.338810    0.338822    0.339717
     0.340514    0.341354    0.341846    0.342331    0.342398    0.342587
     0.343033    0.343346    0.343680    0.343687    0.343966    0.348159
     0.384583    0.393302    0.400838    0.406042    0.418071    0.420490
     0.428861    0.489114    0.518453    0.524421    0.543738    0.544475
     0.546743    0.556128    1.066384    1.174931

 Minimum Search - Taking Simple RFO Step
 Searching for Lamda that Minimizes Along All modes
 Value Taken    Lamda =  -0.00141601
 Calculated Step too Large.  Step scaled by  0.678829
 Step Taken.  Stepsize is  0.300000

                             Maximum     Tolerance    Cnvgd?
         Gradient           0.004427      0.000300      NO
         Displacement       0.090250      0.001200      NO
         Energy change     -0.001301      0.000001      NO


 New Cartesian Coordinates Obtained by Inverse Iteration

 Displacement from previous Coordinates is:  1.641539
 ----------------------------------------------------------------
             Standard Nuclear Orientation (Angstroms)
    I     Atom           X                Y                Z
 ----------------------------------------------------------------
    1      O      -0.0593146944    -0.5892243847    -0.1125464021
    2      C      -1.3080748159    -0.1638319899     0.2827290015
    3      H      -1.4196181345    -0.2103363470     1.3798627098
    4      O      -2.3094593056    -0.9922278034    -0.3166386865
    5      C      -3.6227556933    -0.6247870486     0.0488932684
    6      H      -3.7405636380    -0.6378992288     1.1463721218
    7      C       0.4969986560    -1.7465911958     0.5283062563
    8      H       0.6531292822    -2.4962016103    -0.2530826692
    9      H      -0.2223213921    -2.1622271346     1.2418639574
   10      C      -1.4603732100     1.2752143558    -0.2115476495
   11      H      -1.3158983758     1.2650204808    -1.3001945271
   12      O      -0.5388419972     2.1469286550     0.4140109027
   13      H       0.3580397758     1.7920466285     0.2731835268
   14      C      -2.8618888844     1.7661088235     0.1163695373
   15      H      -2.9695452426     1.8033933672     1.2104635230
   16      O      -3.1356694101     3.0515155872    -0.4332123211
   17      H      -2.4240949184     3.6432487240    -0.1608789817
   18      C      -3.9115575640     0.8122419662    -0.4382138965
   19      H      -3.8780556839     0.8371549293    -1.5340222572
   20      O      -5.2155009650     1.1941035937     0.0178243658
   21      H      -5.3572682825     2.1208398461    -0.2122316858
   22      C       1.8229850032    -1.4134643054     1.2236781424
   23      H       2.2333883576    -2.3977998089     1.4858504000
   24      C       1.6120381986    -0.6766559208     2.5559429138
   25      H       1.1475744704     0.3008904382     2.4243276687
   26      H       2.5593675649    -0.5265732627     3.0814104015
   27      H       0.9754360079    -1.2769255858     3.2130601390
   28      C      -4.5859689465    -1.7011452508    -0.4990661193
   29      O      -4.2173702320    -2.7756803019    -0.8746061031
   30      O      -5.8932607268    -1.3839354348    -0.4300755574
   31      H      -6.0106308197    -0.4502345955    -0.1634895574
   32      C       2.8447080763    -0.7608107803     0.2240911039
   33      H       2.3468696755    -0.6517940227    -0.7461087445
   34      C       3.3699821070     0.6386630445     0.5885032060
   35      H       3.8391036145     0.5967253790     1.5812246831
   36      O       2.2762199004     1.5840085687     0.6503024693
   37      H       2.6553579268     2.4564859388     0.8055386964
   38      C       4.4023195690     1.1416953580    -0.4263603852
   39      H       3.8968354400     1.2746598195    -1.3911251104
   40      H       4.7541066124     2.1338480970    -0.1130534266
   41      C       5.6007448642     0.1975739204    -0.6012672425
   42      H       6.1137746953     0.1152257774     0.3677692159
   43      C       6.6023858832     0.7422479365    -1.6236739767
   44      H       7.4560187866     0.0676360972    -1.7367607932
   45      H       6.9880072649     1.7210179041    -1.3226994625
   46      H       6.1346016531     0.8557158226    -2.6073335652
   47      C       5.0840061217    -1.1971988854    -0.9765577879
   48      H       5.9192652198    -1.9026361248    -1.0443554064
   49      H       4.6305282643    -1.1521596008    -1.9757847439
   50      C       4.0525696329    -1.7066641367     0.0325843601
   51      H       3.6797143239    -2.6869260729    -0.2810239646
   52      H       4.5410964913    -1.8618713249     1.0044924496
 ----------------------------------------------------------------
 Molecular Point Group                 C1    NOp =  1
 Largest Abelian Subgroup              C1    NOp =  1
 Nuclear Repulsion Energy =  2328.3479387050 hartrees
 There are       94 alpha and       94 beta electrons
 Applying Cartesian multipole field
    Component          Value
    ---------          -----
     (2,0,0)        1.00000E-12
     (0,2,0)        2.00000E-11
     (0,0,2)       -3.00000E-11
 Nucleus-field energy     =     0.0000000237 hartrees
 Requested basis set is 6-311++G(d,p)
 There are 284 shells and 724 basis functions
 A cutoff of  1.0D-14 yielded  30386 shell pairs
 There are    192857 function pairs (    204333 Cartesian)
 Smallest overlap matrix eigenvalue = 1.21E-06
 Guess MOs from SCF MO coefficient file

 -----------------------------------------------------------------------
  General SCF calculation program by
  Eric Jon Sundstrom, Paul Horn, Yuezhi Mao, Dmitri Zuev, Alec White,
  David Stuck, Shaama M.S., Shane Yost, Joonho Lee, David Small,
  Daniel Levine, Susi Lehtola, Hugh Burton, Evgeny Epifanovsky
 -----------------------------------------------------------------------
 Exchange:     0.2000 Hartree-Fock + 0.0800 Slater + 0.7200 B88
 Correlation:  0.1900 VWN1RPA + 0.8100 LYP
 Using SG-1 standard quadrature grid
 using 6 threads for integral computing
 -------------------------------------------------------
 OpenMP Integral computing Module                
 Release: version 2.0, May 2017, Q-Chem Inc. Pleasanton 
 -------------------------------------------------------
 -------------------------------------------------------
 OpenMP BLAS3 based DFT computing Module                
 Release: version 1.0, May 2013, Q-Chem Inc. Pittsburgh 
 -------------------------------------------------------
 A restricted SCF calculation will be
 performed using DIIS
 SCF converges when DIIS error is below 1.0e-08
 ---------------------------------------
  Cycle       Energy         DIIS error
 ---------------------------------------
    1   -1228.6821595453      7.30e-04  
    2   -1228.7238032894      1.20e-04  
    3   -1228.7233356383      1.71e-04  
    4   -1228.7246498874      1.94e-05  
    5   -1228.7246603817      1.30e-05  
    6   -1228.7246679276      4.59e-06  
    7   -1228.7246688740      1.32e-06  
    8   -1228.7246689685      2.60e-07  
    9   -1228.7246689720      1.25e-07  
   10   -1228.7246689730      4.75e-08  
   11   -1228.7246689730      1.25e-08  
   12   -1228.7246689731      4.35e-09  Convergence criterion met
 ---------------------------------------
 SCF time:   CPU 2796.82s  wall 489.00s 
 SCF   energy in the final basis set =    -1228.7246689731
 Total energy in the final basis set =    -1228.7246689731

 --------------------------------------------------------------

                    Orbital Energies (a.u.)
 --------------------------------------------------------------

 Alpha MOs
 -- Occupied --
-19.1636 -19.1600 -19.1488 -19.1464 -19.1464 -19.1451 -19.1297 -19.1073
-10.3045 -10.2876 -10.2599 -10.2555 -10.2446 -10.2378 -10.2353 -10.2272
-10.1876 -10.1873 -10.1863 -10.1802 -10.1788 -10.1748 -10.1695 -10.1640
 -1.1077  -1.0940  -1.0707  -1.0499  -1.0443  -1.0404  -1.0264  -1.0204
 -0.8548  -0.8181  -0.8083  -0.7848  -0.7589  -0.7504  -0.7096  -0.6914
 -0.6767  -0.6527  -0.6333  -0.6223  -0.6146  -0.6085  -0.5807  -0.5745
 -0.5665  -0.5591  -0.5408  -0.5282  -0.5218  -0.5199  -0.5125  -0.4918
 -0.4800  -0.4785  -0.4747  -0.4655  -0.4593  -0.4523  -0.4462  -0.4398
 -0.4353  -0.4289  -0.4174  -0.4114  -0.4079  -0.4063  -0.4029  -0.3967
 -0.3925  -0.3870  -0.3817  -0.3800  -0.3718  -0.3617  -0.3588  -0.3518
 -0.3465  -0.3425  -0.3377  -0.3336  -0.3230  -0.3207  -0.3170  -0.3144
 -0.3094  -0.2978  -0.2921  -0.2890  -0.2774  -0.2761
 -- Virtual --
 -0.0219  -0.0147  -0.0127  -0.0081  -0.0051  -0.0016   0.0038   0.0094
  0.0145   0.0180   0.0211   0.0225   0.0278   0.0353   0.0357   0.0400
  0.0427   0.0470   0.0494   0.0536   0.0544   0.0615   0.0629   0.0655
  0.0688   0.0695   0.0722   0.0760   0.0820   0.0839   0.0886   0.0905
  0.0938   0.0946   0.0967   0.1020   0.1025   0.1062   0.1085   0.1088
  0.1109   0.1131   0.1154   0.1181   0.1205   0.1207   0.1220   0.1258
  0.1264   0.1286   0.1296   0.1323   0.1342   0.1354   0.1389   0.1409
  0.1411   0.1434   0.1445   0.1470   0.1489   0.1510   0.1534   0.1564
  0.1592   0.1602   0.1631   0.1645   0.1668   0.1669   0.1684   0.1704
  0.1740   0.1758   0.1768   0.1817   0.1819   0.1830   0.1856   0.1905
  0.1922   0.1956   0.1985   0.2010   0.2031   0.2052   0.2073   0.2102
  0.2130   0.2156   0.2173   0.2210   0.2222   0.2229   0.2277   0.2301
  0.2328   0.2358   0.2386   0.2437   0.2466   0.2480   0.2504   0.2535
  0.2556   0.2563   0.2575   0.2595   0.2659   0.2672   0.2693   0.2731
  0.2743   0.2778   0.2812   0.2837   0.2871   0.2891   0.2904   0.2932
  0.2975   0.2991   0.3028   0.3053   0.3079   0.3103   0.3142   0.3156
  0.3168   0.3200   0.3219   0.3245   0.3276   0.3294   0.3311   0.3334
  0.3361   0.3396   0.3406   0.3441   0.3491   0.3525   0.3527   0.3548
  0.3568   0.3608   0.3664   0.3681   0.3711   0.3724   0.3803   0.3822
  0.3831   0.3895   0.3925   0.3946   0.4001   0.4052   0.4079   0.4102
  0.4141   0.4179   0.4195   0.4213   0.4245   0.4309   0.4368   0.4462
  0.4516   0.4574   0.4602   0.4641   0.4793   0.4823   0.4872   0.4914
  0.4966   0.5012   0.5071   0.5085   0.5155   0.5259   0.5285   0.5353
  0.5468   0.5512   0.5572   0.5696   0.5735   0.5748   0.5823   0.5887
  0.5942   0.5966   0.6030   0.6108   0.6143   0.6194   0.6229   0.6305
  0.6316   0.6364   0.6411   0.6460   0.6492   0.6530   0.6561   0.6652
  0.6692   0.6719   0.6777   0.6852   0.6881   0.6953   0.7005   0.7090
  0.7124   0.7182   0.7238   0.7261   0.7305   0.7367   0.7389   0.7418
  0.7473   0.7564   0.7611   0.7638   0.7664   0.7705   0.7719   0.7745
  0.7789   0.7822   0.7839   0.7894   0.7937   0.7958   0.8003   0.8010
  0.8068   0.8154   0.8192   0.8273   0.8334   0.8438   0.8513   0.8590
  0.8621   0.8747   0.9028   0.9082   0.9161   0.9268   0.9467   0.9640
  0.9809   0.9891   0.9962   1.0120   1.0180   1.0324   1.0449   1.0464
  1.0541   1.0655   1.0740   1.0824   1.0924   1.0954   1.1043   1.1221
  1.1290   1.1329   1.1457   1.1536   1.1594   1.1671   1.1696   1.1763
  1.1840   1.1870   1.1919   1.1953   1.2016   1.2140   1.2182   1.2237
  1.2280   1.2345   1.2419   1.2496   1.2527   1.2588   1.2714   1.2819
  1.2932   1.2948   1.3055   1.3124   1.3166   1.3202   1.3376   1.3475
  1.3594   1.3773   1.3929   1.4005   1.4148   1.4209   1.4257   1.4345
  1.4416   1.4441   1.4556   1.4627   1.4707   1.4892   1.4945   1.4996
  1.5048   1.5099   1.5147   1.5253   1.5265   1.5404   1.5470   1.5493
  1.5541   1.5641   1.5659   1.5681   1.5769   1.5852   1.5880   1.5981
  1.6013   1.6067   1.6075   1.6108   1.6186   1.6236   1.6264   1.6315
  1.6392   1.6430   1.6473   1.6501   1.6534   1.6562   1.6589   1.6664
  1.6714   1.6785   1.6839   1.7010   1.7048   1.7090   1.7166   1.7192
  1.7285   1.7351   1.7391   1.7458   1.7539   1.7606   1.7673   1.7770
  1.7833   1.7905   1.7916   1.8015   1.8064   1.8097   1.8184   1.8280
  1.8312   1.8433   1.8511   1.8573   1.8706   1.8749   1.8822   1.8888
  1.8963   1.9030   1.9176   1.9247   1.9293   1.9442   1.9602   1.9615
  1.9780   1.9843   1.9989   2.0016   2.0219   2.0258   2.0382   2.0515
  2.0587   2.0662   2.0719   2.0802   2.0857   2.1016   2.1066   2.1149
  2.1223   2.1361   2.1410   2.1447   2.1583   2.1681   2.1768   2.1789
  2.1919   2.1992   2.2070   2.2206   2.2239   2.2417   2.2489   2.2537
  2.2648   2.2747   2.2858   2.2898   2.3032   2.3198   2.3280   2.3358
  2.3570   2.3638   2.3670   2.3769   2.3915   2.4091   2.4159   2.4365
  2.4577   2.4765   2.4842   2.4897   2.5172   2.5247   2.5366   2.5383
  2.5507   2.5524   2.5594   2.5614   2.5701   2.5781   2.5968   2.6065
  2.6141   2.6215   2.6233   2.6319   2.6415   2.6517   2.6595   2.6722
  2.6808   2.6901   2.6980   2.7067   2.7223   2.7254   2.7307   2.7445
  2.7693   2.7778   2.8043   2.8072   2.8162   2.8189   2.8238   2.8340
  2.8400   2.8533   2.8618   2.8698   2.8798   2.8884   2.9019   2.9055
  2.9105   2.9185   2.9252   2.9361   2.9490   2.9543   2.9620   2.9706
  2.9779   2.9781   3.0036   3.0135   3.0181   3.0318   3.0376   3.0449
  3.0519   3.0573   3.0647   3.0736   3.0896   3.0960   3.1076   3.1141
  3.1243   3.1329   3.1407   3.1495   3.1580   3.1824   3.1978   3.2034
  3.2078   3.2091   3.2293   3.2467   3.2530   3.2620   3.2931   3.2942
  3.3093   3.3161   3.3257   3.3365   3.3615   3.3799   3.3957   3.4039
  3.4189   3.4511   3.4862   3.4925   3.5252   3.5345   3.5557   3.5941
  3.6833   3.7750   3.7826   3.8030   3.8149   3.8292   3.8319   3.8446
  3.8602   3.8629   3.8848   3.8931   3.8982   3.9066   3.9267   3.9351
  3.9458   3.9750   3.9789   3.9860   4.0310   4.0455   4.0693   4.0786
  4.1156   4.1384   4.1613   4.1826   4.1943   4.2090   4.2441   4.2812
  4.3051   4.3209   4.3366   4.3558   4.3829   4.4277   5.0045   5.0743
  5.0785   5.1102   5.1237   5.1389   5.1556   5.1862   5.2164   5.3682
  5.3876   5.4159   5.4338   5.4474   5.4590   5.5342   5.5870   5.6166
  5.6534   5.6635   5.7228   5.7445   5.8538   5.9208  23.7537  23.7754
 23.7961  23.8026  23.8281  23.8338  23.8425  23.8574  23.8780  23.8876
 23.9094  23.9210  23.9467  23.9523  23.9783  24.0227  49.8736  49.9137
 49.9453  49.9616  49.9664  49.9748  50.0085  50.0445
 --------------------------------------------------------------

          Ground-State Mulliken Net Atomic Charges

     Atom                 Charge (a.u.)
  ----------------------------------------
      1 O                     0.026089
      2 C                    -0.185206
      3 H                     0.236219
      4 O                    -0.050557
      5 C                    -0.194436
      6 H                     0.247918
      7 C                    -0.515603
      8 H                     0.203813
      9 H                     0.179691
     10 C                    -0.711163
     11 H                     0.247020
     12 O                    -0.262996
     13 H                     0.455790
     14 C                    -0.261195
     15 H                     0.256254
     16 O                    -0.219160
     17 H                     0.267628
     18 C                    -0.223836
     19 H                     0.278152
     20 O                    -0.233424
     21 H                     0.286359
     22 C                     0.462474
     23 H                     0.222874
     24 C                    -0.634260
     25 H                     0.183061
     26 H                     0.124988
     27 H                     0.147483
     28 C                     0.021786
     29 O                    -0.257622
     30 O                    -0.132856
     31 H                     0.281123
     32 C                     0.361783
     33 H                     0.268382
     34 C                    -0.457200
     35 H                     0.206644
     36 O                    -0.188034
     37 H                     0.245811
     38 C                    -0.875510
     39 H                     0.206639
     40 H                     0.112831
     41 C                     0.516219
     42 H                     0.162311
     43 C                    -0.765629
     44 H                     0.139279
     45 H                     0.137833
     46 H                     0.141185
     47 C                    -0.702491
     48 H                     0.185874
     49 H                     0.157388
     50 C                    -0.423862
     51 H                     0.156111
     52 H                     0.168029
  ----------------------------------------
  Sum of atomic charges =     0.000000

 -----------------------------------------------------------------
                    Cartesian Multipole Moments
 -----------------------------------------------------------------
    Charge (ESU x 10^10)
                 0.0000
    Dipole Moment (Debye)
         X       6.1720      Y       4.0858      Z       2.5163
       Tot       7.8179
    Quadrupole Moments (Debye-Ang)
        XX    -148.3894     XY     -19.6529     YY    -154.5799
        XZ      -5.6329     YZ      -5.9253     ZZ    -147.4082
    Octopole Moments (Debye-Ang^2)
       XXX      84.0063    XXY     125.7679    XYY      51.9626
       YYY      69.9334    XXZ      33.2609    XYZ      28.3017
       YYZ      21.0617    XZZ     -18.6627    YZZ       4.0820
       ZZZ      -5.8588
    Hexadecapole Moments (Debye-Ang^3)
      XXXX  -12773.0637   XXXY    -593.2868   XXYY   -2621.0978
      XYYY    -158.6146   YYYY   -2105.5806   XXXZ     -33.1982
      XXYZ     -71.4587   XYYZ     -44.8084   YYYZ      20.5170
      XXZZ   -2255.6708   XYZZ      -4.6384   YYZZ    -525.8132
      XZZZ      45.1518   YZZZ      26.7192   ZZZZ    -933.2358
 -----------------------------------------------------------------
 Calculating analytic gradient of the SCF energy
 Gradient of SCF Energy
            1           2           3           4           5           6
    1  -0.0000876   0.0006518   0.0001552  -0.0005375  -0.0001691   0.0002378
    2   0.0000379  -0.0005298   0.0000909   0.0001936  -0.0009526   0.0002028
    3   0.0005371  -0.0002594  -0.0000022   0.0000609   0.0013001   0.0000873
            7           8           9          10          11          12
    1  -0.0005653  -0.0000051  -0.0000691   0.0003885   0.0002194  -0.0004642
    2   0.0002015  -0.0001068  -0.0000433  -0.0003278   0.0001014   0.0006175
    3   0.0000965   0.0000094   0.0001780  -0.0001660   0.0001188   0.0012295
           13          14          15          16          17          18
    1  -0.0004282  -0.0005164   0.0000355   0.0000079   0.0000484   0.0009738
    2  -0.0020593   0.0000215  -0.0001314   0.0000068   0.0000143  -0.0000008
    3  -0.0023822   0.0000887  -0.0000020  -0.0000223   0.0000304   0.0000011
           19          20          21          22          23          24
    1  -0.0000313   0.0000657  -0.0000859  -0.0004447  -0.0002279   0.0008311
    2   0.0000736   0.0013803   0.0002114   0.0003644   0.0000266  -0.0000340
    3  -0.0000133  -0.0000725  -0.0000527  -0.0006044  -0.0002655  -0.0003051
           25          26          27          28          29          30
    1  -0.0001275   0.0002024   0.0000024  -0.0006192   0.0002599   0.0003479
    2  -0.0000125   0.0000626   0.0001626   0.0019419  -0.0008923  -0.0023804
    3  -0.0000289   0.0001580  -0.0000796  -0.0045270   0.0018515   0.0000486
           31          32          33          34          35          36
    1  -0.0006426   0.0001172  -0.0000484  -0.0003963  -0.0000342   0.0000137
    2   0.0005304  -0.0003535  -0.0001480  -0.0009158   0.0001497   0.0020783
    3   0.0013384  -0.0001437  -0.0000351   0.0002499   0.0000343   0.0011582
           37          38          39          40          41          42
    1   0.0011121  -0.0001877   0.0000302   0.0000191   0.0001249  -0.0000861
    2   0.0000291   0.0002792  -0.0000569  -0.0000230  -0.0000944  -0.0000142
    3  -0.0001284   0.0001111  -0.0000502   0.0000109   0.0000897   0.0000581
           43          44          45          46          47          48
    1   0.0000391  -0.0000880  -0.0000071   0.0000461  -0.0001927   0.0000341
    2   0.0000716  -0.0000760  -0.0000278   0.0000195   0.0000818   0.0000795
    3  -0.0000435   0.0000275  -0.0000124  -0.0000241   0.0000513   0.0000145
           49          50          51          52
    1  -0.0000400   0.0000007   0.0000130   0.0001239
    2   0.0000451   0.0000378   0.0000552   0.0000119
    3  -0.0000197   0.0002795  -0.0000285   0.0000495
 Max gradient component =       4.527E-03
 RMS gradient           =       6.595E-04
 Gradient time:  CPU 717.22 s  wall 120.78 s
 Geometry Optimization Parameters
   NAtoms,    NIC,     NZ,  NCons,   NDum,   NFix, NCnnct, MaxDiis
       52     415      52       0       0       0       0       0

 Cartesian Hessian Update
 Hessian Updated using BFGS Update


** GEOMETRY OPTIMIZATION IN DELOCALIZED INTERNAL COORDINATES **
   Searching for a Minimum

   Optimization Cycle:   4

                       Coordinates (Angstroms)
     ATOM                X               Y               Z
      1  O        -0.0593146944   -0.5892243847   -0.1125464021
      2  C        -1.3080748159   -0.1638319899    0.2827290015
      3  H        -1.4196181345   -0.2103363470    1.3798627098
      4  O        -2.3094593056   -0.9922278034   -0.3166386865
      5  C        -3.6227556933   -0.6247870486    0.0488932684
      6  H        -3.7405636380   -0.6378992288    1.1463721218
      7  C         0.4969986560   -1.7465911958    0.5283062563
      8  H         0.6531292822   -2.4962016103   -0.2530826692
      9  H        -0.2223213921   -2.1622271346    1.2418639574
     10  C        -1.4603732100    1.2752143558   -0.2115476495
     11  H        -1.3158983758    1.2650204808   -1.3001945271
     12  O        -0.5388419972    2.1469286550    0.4140109027
     13  H         0.3580397758    1.7920466285    0.2731835268
     14  C        -2.8618888844    1.7661088235    0.1163695373
     15  H        -2.9695452426    1.8033933672    1.2104635230
     16  O        -3.1356694101    3.0515155872   -0.4332123211
     17  H        -2.4240949184    3.6432487240   -0.1608789817
     18  C        -3.9115575640    0.8122419662   -0.4382138965
     19  H        -3.8780556839    0.8371549293   -1.5340222572
     20  O        -5.2155009650    1.1941035937    0.0178243658
     21  H        -5.3572682825    2.1208398461   -0.2122316858
     22  C         1.8229850032   -1.4134643054    1.2236781424
     23  H         2.2333883576   -2.3977998089    1.4858504000
     24  C         1.6120381986   -0.6766559208    2.5559429138
     25  H         1.1475744704    0.3008904382    2.4243276687
     26  H         2.5593675649   -0.5265732627    3.0814104015
     27  H         0.9754360079   -1.2769255858    3.2130601390
     28  C        -4.5859689465   -1.7011452508   -0.4990661193
     29  O        -4.2173702320   -2.7756803019   -0.8746061031
     30  O        -5.8932607268   -1.3839354348   -0.4300755574
     31  H        -6.0106308197   -0.4502345955   -0.1634895574
     32  C         2.8447080763   -0.7608107803    0.2240911039
     33  H         2.3468696755   -0.6517940227   -0.7461087445
     34  C         3.3699821070    0.6386630445    0.5885032060
     35  H         3.8391036145    0.5967253790    1.5812246831
     36  O         2.2762199004    1.5840085687    0.6503024693
     37  H         2.6553579268    2.4564859388    0.8055386964
     38  C         4.4023195690    1.1416953580   -0.4263603852
     39  H         3.8968354400    1.2746598195   -1.3911251104
     40  H         4.7541066124    2.1338480970   -0.1130534266
     41  C         5.6007448642    0.1975739204   -0.6012672425
     42  H         6.1137746953    0.1152257774    0.3677692159
     43  C         6.6023858832    0.7422479365   -1.6236739767
     44  H         7.4560187866    0.0676360972   -1.7367607932
     45  H         6.9880072649    1.7210179041   -1.3226994625
     46  H         6.1346016531    0.8557158226   -2.6073335652
     47  C         5.0840061217   -1.1971988854   -0.9765577879
     48  H         5.9192652198   -1.9026361248   -1.0443554064
     49  H         4.6305282643   -1.1521596008   -1.9757847439
     50  C         4.0525696329   -1.7066641367    0.0325843601
     51  H         3.6797143239   -2.6869260729   -0.2810239646
     52  H         4.5410964913   -1.8618713249    1.0044924496
   Point Group: c1    Number of degrees of freedom:   150


   Energy is  -1228.724668973

 Hessian Updated using BFGS Update

143 Hessian modes will be used to form the next step
  Hessian Eigenvalues:
     0.003232    0.003845    0.004219    0.005017    0.005826    0.006104
     0.006429    0.007433    0.007486    0.008591    0.009407    0.010392
     0.011327    0.012403    0.013572    0.014740    0.018870    0.019157
     0.019804    0.021057    0.025062    0.030386    0.033142    0.034574
     0.036915    0.037877    0.038967    0.042790    0.044629    0.046138
     0.047318    0.047920    0.048654    0.049391    0.049490    0.049726
     0.049992    0.050495    0.052000    0.053559    0.054830    0.055127
     0.055641    0.055870    0.056172    0.056614    0.056755    0.058256
     0.060289    0.060833    0.061632    0.066486    0.066588    0.068594
     0.069605    0.071894    0.078275    0.082334    0.083478    0.085358
     0.085668    0.091589    0.093443    0.102600    0.113668    0.114937
     0.118240    0.130199    0.139856    0.146501    0.149946    0.158386
     0.159477    0.159780    0.160035    0.163828    0.165914    0.171265
     0.172068    0.180240    0.183096    0.191030    0.192574    0.197052
     0.202002    0.216639    0.243910    0.249819    0.257424    0.259311
     0.267477    0.271094    0.278007    0.279621    0.285626    0.285856
     0.287258    0.288639    0.289791    0.290768    0.291523    0.292888
     0.292954    0.311778    0.332513    0.332758    0.336884    0.337184
     0.338029    0.338267    0.338540    0.338767    0.338815    0.338885
     0.339717    0.340514    0.341350    0.341847    0.342331    0.342456
     0.342593    0.343058    0.343348    0.343679    0.343696    0.344105
     0.348160    0.385828    0.393615    0.402681    0.406349    0.418064
     0.420522    0.431432    0.491696    0.519351    0.524902    0.543791
     0.544479    0.546892    0.556131    1.066443    1.149484

 Minimum Search - Taking Simple RFO Step
 Searching for Lamda that Minimizes Along All modes
 Value Taken    Lamda =  -0.00115182
 Step Taken.  Stepsize is  0.179351

                             Maximum     Tolerance    Cnvgd?
         Gradient           0.005554      0.000300      NO
         Displacement       0.047911      0.001200      NO
         Energy change      0.000387      0.000001      NO


 New Cartesian Coordinates Obtained by Inverse Iteration

 Displacement from previous Coordinates is:  1.032222
 ----------------------------------------------------------------
             Standard Nuclear Orientation (Angstroms)
    I     Atom           X                Y                Z
 ----------------------------------------------------------------
    1      O      -0.0545250099    -0.5686500224    -0.0716812503
    2      C      -1.3112368355    -0.1608385329     0.3176124554
    3      H      -1.4418885199    -0.2439571504     1.4104875773
    4      O      -2.2948659912    -0.9771826401    -0.3263729833
    5      C      -3.6178244481    -0.6274995445     0.0204530888
    6      H      -3.7604009915    -0.6701323525     1.1141979045
    7      C       0.5018369131    -1.7370475027     0.5493379469
    8      H       0.6506197402    -2.4785147301    -0.2412062845
    9      H      -0.2136497717    -2.1578464202     1.2636457990
   10      C      -1.4635721860     1.2941407464    -0.1312298599
   11      H      -1.2889852440     1.3214364910    -1.2152178750
   12      O      -0.5708658549     2.1541673118     0.5511478141
   13      H       0.3355560913     1.8144950205     0.4381021902
   14      C      -2.8778261643     1.7637206641     0.1734388939
   15      H      -3.0143055121     1.7683113509     1.2649492507
   16      O      -3.1484300202     3.0626036138    -0.3452837172
   17      H      -2.4497850907     3.6519622799    -0.0368333525
   18      C      -3.9053938965     0.8188551902    -0.4349274008
   19      H      -3.8443029880     0.8743443652    -1.5284087922
   20      O      -5.2243848391     1.1747129718    -0.0018544436
   21      H      -5.3693173093     2.1064218875    -0.2084946371
   22      C       1.8331404261    -1.4126235926     1.2370735680
   23      H       2.2370264959    -2.3971785552     1.5087610697
   24      C       1.6325884879    -0.6573519585     2.5605256609
   25      H       1.1778012705     0.3231804592     2.4174735547
   26      H       2.5827287225    -0.5104361423     3.0816587057
   27      H       0.9915366570    -1.2427994218     3.2266945949
   28      C      -4.5650757053    -1.6913816245    -0.5757243591
   29      O      -4.1855335783    -2.7485877832    -0.9876634610
   30      O      -5.8691100667    -1.3538983378    -0.5760943453
   31      H      -5.9861375429    -0.4240765819    -0.2968760810
   32      C       2.8533588594    -0.7802789285     0.2233167455
   33      H       2.3606779383    -0.7129869863    -0.7533051641
   34      C       3.3498861263     0.6403070435     0.5386440107
   35      H       3.8122304883     0.6445526295     1.5354391181
   36      O       2.2341500118     1.5612311616     0.5553573142
   37      H       2.5896376627     2.4481797630     0.6810717509
   38      C       4.3787606217     1.1238626760    -0.4892335136
   39      H       3.8769753760     1.2086275045    -1.4613154602
   40      H       4.7090630090     2.1343140040    -0.2133331354
   41      C       5.5962169694     0.1970558003    -0.6208065381
   42      H       6.1042876094     0.1610979703     0.3536379403
   43      C       6.5941310758     0.7221182999    -1.6570142903
   44      H       7.4619351431     0.0611831315    -1.7389277090
   45      H       6.9580820825     1.7192656265    -1.3914040033
   46      H       6.1310922675     0.7884852658    -2.6472077275
   47      C       5.1084035428    -1.2205142805    -0.9468632749
   48      H       5.9568240033    -1.9124612078    -0.9824989147
   49      H       4.6616793530    -1.2211883801    -1.9501290878
   50      C       4.0786167138    -1.7114344065     0.0732661184
   51      H       3.7250500347    -2.7087817718    -0.2069947461
   52      H       4.5626643800    -1.8225754729     1.0533533318
 ----------------------------------------------------------------
 Molecular Point Group                 C1    NOp =  1
 Largest Abelian Subgroup              C1    NOp =  1
 Nuclear Repulsion Energy =  2329.8010461170 hartrees
 There are       94 alpha and       94 beta electrons
 Applying Cartesian multipole field
    Component          Value
    ---------          -----
     (2,0,0)        1.00000E-12
     (0,2,0)        2.00000E-11
     (0,0,2)       -3.00000E-11
 Nucleus-field energy     =     0.0000000231 hartrees
 Requested basis set is 6-311++G(d,p)
 There are 284 shells and 724 basis functions
 A cutoff of  1.0D-14 yielded  30386 shell pairs
 There are    192889 function pairs (    204379 Cartesian)
 Smallest overlap matrix eigenvalue = 1.24E-06
 Guess MOs from SCF MO coefficient file

 -----------------------------------------------------------------------
  General SCF calculation program by
  Eric Jon Sundstrom, Paul Horn, Yuezhi Mao, Dmitri Zuev, Alec White,
  David Stuck, Shaama M.S., Shane Yost, Joonho Lee, David Small,
  Daniel Levine, Susi Lehtola, Hugh Burton, Evgeny Epifanovsky
 -----------------------------------------------------------------------
 Exchange:     0.2000 Hartree-Fock + 0.0800 Slater + 0.7200 B88
 Correlation:  0.1900 VWN1RPA + 0.8100 LYP
 Using SG-1 standard quadrature grid
 using 6 threads for integral computing
 -------------------------------------------------------
 OpenMP Integral computing Module                
 Release: version 2.0, May 2017, Q-Chem Inc. Pleasanton 
 -------------------------------------------------------
 -------------------------------------------------------
 OpenMP BLAS3 based DFT computing Module                
 Release: version 1.0, May 2013, Q-Chem Inc. Pittsburgh 
 -------------------------------------------------------
 A restricted SCF calculation will be
 performed using DIIS
 SCF converges when DIIS error is below 1.0e-08
 ---------------------------------------
  Cycle       Energy         DIIS error
 ---------------------------------------
    1   -1228.7076582776      4.66e-04  
    2   -1228.7248903128      7.01e-05  
    3   -1228.7247743935      9.66e-05  
    4   -1228.7251871955      1.67e-05  
    5   -1228.7251950741      1.09e-05  
    6   -1228.7252005141      2.65e-06  
    7   -1228.7252008363      8.24e-07  
    8   -1228.7252008761      1.46e-07  
    9   -1228.7252008777      6.95e-08  
   10   -1228.7252008779      3.02e-08  
   11   -1228.7252008779      7.33e-09  Convergence criterion met
 ---------------------------------------
 SCF time:   CPU 2570.62s  wall 448.00s 
 SCF   energy in the final basis set =    -1228.7252008779
 Total energy in the final basis set =    -1228.7252008779

 --------------------------------------------------------------

                    Orbital Energies (a.u.)
 --------------------------------------------------------------

 Alpha MOs
 -- Occupied --
-19.1648 -19.1580 -19.1485 -19.1464 -19.1464 -19.1455 -19.1294 -19.1064
-10.3036 -10.2874 -10.2591 -10.2557 -10.2447 -10.2385 -10.2355 -10.2269
-10.1878 -10.1876 -10.1864 -10.1806 -10.1790 -10.1751 -10.1697 -10.1649
 -1.1070  -1.0932  -1.0715  -1.0503  -1.0456  -1.0398  -1.0261  -1.0194
 -0.8552  -0.8183  -0.8085  -0.7847  -0.7590  -0.7509  -0.7095  -0.6918
 -0.6769  -0.6531  -0.6340  -0.6221  -0.6149  -0.6079  -0.5806  -0.5745
 -0.5673  -0.5591  -0.5406  -0.5291  -0.5216  -0.5198  -0.5128  -0.4923
 -0.4800  -0.4784  -0.4750  -0.4657  -0.4595  -0.4522  -0.4457  -0.4401
 -0.4351  -0.4288  -0.4174  -0.4116  -0.4092  -0.4067  -0.4034  -0.3965
 -0.3921  -0.3868  -0.3815  -0.3800  -0.3724  -0.3620  -0.3592  -0.3508
 -0.3457  -0.3428  -0.3381  -0.3338  -0.3235  -0.3201  -0.3170  -0.3148
 -0.3095  -0.2974  -0.2934  -0.2887  -0.2771  -0.2757
 -- Virtual --
 -0.0223  -0.0149  -0.0122  -0.0081  -0.0044  -0.0015   0.0047   0.0090
  0.0146   0.0180   0.0211   0.0219   0.0278   0.0353   0.0355   0.0399
  0.0430   0.0471   0.0494   0.0535   0.0544   0.0616   0.0629   0.0650
  0.0685   0.0695   0.0725   0.0762   0.0819   0.0841   0.0893   0.0900
  0.0939   0.0950   0.0966   0.1016   0.1023   0.1065   0.1081   0.1088
  0.1112   0.1127   0.1160   0.1184   0.1202   0.1206   0.1219   0.1258
  0.1268   0.1287   0.1298   0.1324   0.1339   0.1346   0.1389   0.1410
  0.1413   0.1435   0.1448   0.1472   0.1494   0.1508   0.1534   0.1565
  0.1595   0.1603   0.1631   0.1644   0.1663   0.1671   0.1686   0.1701
  0.1736   0.1761   0.1772   0.1818   0.1826   0.1834   0.1850   0.1896
  0.1913   0.1957   0.1972   0.2001   0.2029   0.2045   0.2084   0.2118
  0.2128   0.2155   0.2187   0.2216   0.2221   0.2233   0.2275   0.2300
  0.2328   0.2355   0.2385   0.2435   0.2460   0.2484   0.2500   0.2535
  0.2548   0.2557   0.2575   0.2598   0.2661   0.2681   0.2717   0.2724
  0.2734   0.2778   0.2812   0.2831   0.2869   0.2887   0.2912   0.2929
  0.2962   0.3001   0.3025   0.3070   0.3074   0.3116   0.3131   0.3165
  0.3168   0.3205   0.3218   0.3231   0.3279   0.3288   0.3330   0.3341
  0.3357   0.3402   0.3411   0.3443   0.3485   0.3518   0.3523   0.3559
  0.3580   0.3610   0.3663   0.3679   0.3711   0.3724   0.3802   0.3825
  0.3839   0.3899   0.3916   0.3953   0.3998   0.4048   0.4063   0.4124
  0.4147   0.4153   0.4190   0.4208   0.4247   0.4310   0.4391   0.4460
  0.4520   0.4588   0.4606   0.4654   0.4791   0.4832   0.4866   0.4911
  0.4961   0.5019   0.5058   0.5095   0.5164   0.5248   0.5257   0.5374
  0.5457   0.5521   0.5568   0.5698   0.5712   0.5752   0.5827   0.5876
  0.5944   0.5958   0.6028   0.6104   0.6141   0.6192   0.6223   0.6274
  0.6329   0.6360   0.6405   0.6441   0.6491   0.6535   0.6571   0.6645
  0.6692   0.6720   0.6800   0.6855   0.6893   0.6934   0.7010   0.7116
  0.7128   0.7163   0.7248   0.7260   0.7332   0.7374   0.7413   0.7459
  0.7496   0.7562   0.7592   0.7635   0.7673   0.7707   0.7733   0.7746
  0.7795   0.7821   0.7841   0.7893   0.7930   0.7957   0.7997   0.8042
  0.8048   0.8153   0.8185   0.8274   0.8329   0.8470   0.8489   0.8555
  0.8618   0.8718   0.9055   0.9103   0.9170   0.9274   0.9440   0.9604
  0.9788   0.9894   0.9944   1.0115   1.0180   1.0336   1.0441   1.0466
  1.0561   1.0690   1.0768   1.0827   1.0921   1.0969   1.1045   1.1243
  1.1287   1.1309   1.1461   1.1557   1.1592   1.1666   1.1717   1.1759
  1.1870   1.1874   1.1918   1.2007   1.2043   1.2145   1.2190   1.2234
  1.2278   1.2375   1.2430   1.2492   1.2520   1.2600   1.2704   1.2836
  1.2950   1.2971   1.3062   1.3146   1.3157   1.3299   1.3430   1.3501
  1.3567   1.3801   1.3929   1.4016   1.4159   1.4165   1.4265   1.4334
  1.4414   1.4444   1.4518   1.4589   1.4751   1.4859   1.4910   1.4988
  1.5053   1.5083   1.5146   1.5233   1.5303   1.5413   1.5456   1.5512
  1.5538   1.5621   1.5656   1.5696   1.5768   1.5829   1.5875   1.5958
  1.6011   1.6059   1.6089   1.6127   1.6185   1.6214   1.6264   1.6333
  1.6365   1.6388   1.6469   1.6480   1.6537   1.6547   1.6578   1.6655
  1.6718   1.6797   1.6841   1.7005   1.7053   1.7110   1.7146   1.7202
  1.7277   1.7321   1.7408   1.7482   1.7512   1.7613   1.7686   1.7788
  1.7860   1.7893   1.7919   1.8033   1.8088   1.8119   1.8201   1.8284
  1.8304   1.8439   1.8508   1.8591   1.8698   1.8755   1.8845   1.8901
  1.8932   1.9101   1.9187   1.9233   1.9278   1.9425   1.9608   1.9657
  1.9780   1.9858   2.0000   2.0022   2.0222   2.0266   2.0376   2.0508
  2.0589   2.0657   2.0751   2.0783   2.0859   2.1030   2.1080   2.1137
  2.1224   2.1364   2.1439   2.1466   2.1566   2.1692   2.1773   2.1792
  2.1909   2.2003   2.2087   2.2226   2.2255   2.2399   2.2483   2.2543
  2.2745   2.2786   2.2915   2.2984   2.3058   2.3222   2.3293   2.3425
  2.3627   2.3691   2.3746   2.3864   2.3962   2.4089   2.4173   2.4359
  2.4569   2.4765   2.4837   2.4894   2.5165   2.5255   2.5369   2.5381
  2.5488   2.5529   2.5578   2.5618   2.5702   2.5782   2.5968   2.6066
  2.6133   2.6212   2.6241   2.6323   2.6410   2.6514   2.6582   2.6721
  2.6818   2.6921   2.6985   2.7055   2.7215   2.7264   2.7330   2.7435
  2.7695   2.7787   2.8066   2.8085   2.8160   2.8187   2.8234   2.8368
  2.8410   2.8524   2.8616   2.8701   2.8773   2.8934   2.9019   2.9090
  2.9158   2.9200   2.9227   2.9357   2.9480   2.9555   2.9636   2.9712
  2.9769   2.9790   3.0050   3.0094   3.0223   3.0323   3.0374   3.0452
  3.0521   3.0559   3.0649   3.0721   3.0896   3.0988   3.1064   3.1158
  3.1235   3.1327   3.1408   3.1482   3.1596   3.1848   3.1954   3.2032
  3.2069   3.2099   3.2277   3.2456   3.2505   3.2617   3.2910   3.2969
  3.3101   3.3159   3.3251   3.3374   3.3633   3.3813   3.3969   3.4042
  3.4164   3.4542   3.4861   3.4910   3.5240   3.5357   3.5550   3.5936
  3.6848   3.7747   3.7825   3.8042   3.8146   3.8286   3.8323   3.8457
  3.8604   3.8622   3.8873   3.8941   3.8966   3.9083   3.9290   3.9362
  3.9444   3.9740   3.9820   3.9877   4.0308   4.0464   4.0737   4.0790
  4.1165   4.1436   4.1651   4.1830   4.1967   4.2107   4.2461   4.2803
  4.3054   4.3209   4.3366   4.3556   4.3830   4.4282   5.0076   5.0739
  5.0797   5.1105   5.1244   5.1383   5.1555   5.1881   5.2209   5.3719
  5.3914   5.4163   5.4343   5.4458   5.4615   5.5357   5.5883   5.6155
  5.6547   5.6649   5.7241   5.7784   5.8609   5.9219  23.7534  23.7773
 23.7972  23.8019  23.8276  23.8335  23.8426  23.8565  23.8779  23.8875
 23.9094  23.9209  23.9455  23.9517  23.9779  24.0227  49.8737  49.9160
 49.9464  49.9610  49.9671  49.9754  50.0113  50.0444
 --------------------------------------------------------------

          Ground-State Mulliken Net Atomic Charges

     Atom                 Charge (a.u.)
  ----------------------------------------
      1 O                     0.028056
      2 C                    -0.177029
      3 H                     0.228306
      4 O                    -0.046771
      5 C                    -0.171705
      6 H                     0.244124
      7 C                    -0.532287
      8 H                     0.203157
      9 H                     0.176869
     10 C                    -0.717920
     11 H                     0.249392
     12 O                    -0.298925
     13 H                     0.493625
     14 C                    -0.257713
     15 H                     0.255900
     16 O                    -0.218175
     17 H                     0.267755
     18 C                    -0.229988
     19 H                     0.280183
     20 O                    -0.233903
     21 H                     0.288049
     22 C                     0.433142
     23 H                     0.221329
     24 C                    -0.599205
     25 H                     0.174378
     26 H                     0.127179
     27 H                     0.148766
     28 C                     0.014633
     29 O                    -0.259293
     30 O                    -0.137628
     31 H                     0.285372
     32 C                     0.378309
     33 H                     0.269214
     34 C                    -0.469211
     35 H                     0.208997
     36 O                    -0.199478
     37 H                     0.244392
     38 C                    -0.867701
     39 H                     0.209149
     40 H                     0.110923
     41 C                     0.520817
     42 H                     0.162251
     43 C                    -0.765987
     44 H                     0.139995
     45 H                     0.137977
     46 H                     0.141509
     47 C                    -0.701790
     48 H                     0.184480
     49 H                     0.158295
     50 C                    -0.425022
     51 H                     0.154659
     52 H                     0.168548
  ----------------------------------------
  Sum of atomic charges =    -0.000000

 -----------------------------------------------------------------
                    Cartesian Multipole Moments
 -----------------------------------------------------------------
    Charge (ESU x 10^10)
                 0.0000
    Dipole Moment (Debye)
         X       6.2176      Y       4.0924      Z       2.7087
       Tot       7.9211
    Quadrupole Moments (Debye-Ang)
        XX    -148.2428     XY     -19.4398     YY    -154.0282
        XZ      -6.6402     YZ      -6.7426     ZZ    -147.9834
    Octopole Moments (Debye-Ang^2)
       XXX      83.0905    XXY     123.9775    XYY      49.7280
       YYY      67.9042    XXZ      37.2291    XYZ      30.9115
       YYZ      22.7520    XZZ     -16.7887    YZZ       4.5980
       ZZZ      -4.1693
    Hexadecapole Moments (Debye-Ang^3)
      XXXX  -12747.6210   XXXY    -564.8768   XXYY   -2603.0636
      XYYY    -125.3389   YYYY   -2091.6341   XXXZ     -69.4949
      XXYZ     -96.0366   XYYZ     -56.9532   YYYZ      -0.5033
      XXZZ   -2268.0987   XYZZ      -5.2532   YYZZ    -532.1821
      XZZZ      34.2170   YZZZ       6.3714   ZZZZ    -953.6883
 -----------------------------------------------------------------
 Calculating analytic gradient of the SCF energy
 Gradient of SCF Energy
            1           2           3           4           5           6
    1  -0.0001275   0.0001962  -0.0000162  -0.0000823   0.0001122  -0.0002107
    2   0.0001079  -0.0000398   0.0000382   0.0000833   0.0004965  -0.0002564
    3  -0.0001520   0.0000715   0.0000261  -0.0000918  -0.0009737  -0.0001533
            7           8           9          10          11          12
    1  -0.0000467   0.0000333  -0.0000099   0.0001192   0.0000138   0.0002685
    2  -0.0000011  -0.0000111   0.0000111  -0.0001050  -0.0000729   0.0001082
    3   0.0000391   0.0000120  -0.0000099  -0.0000618  -0.0000042   0.0000041
           13          14          15          16          17          18
    1  -0.0003408  -0.0001138  -0.0000364   0.0000184   0.0000407   0.0003742
    2  -0.0002077   0.0000190  -0.0000203   0.0000013   0.0000099   0.0002190
    3   0.0001680  -0.0001077  -0.0000056   0.0000355  -0.0000097   0.0002103
           19          20          21          22          23          24
    1   0.0000165  -0.0001643   0.0000547  -0.0000161   0.0000150   0.0001723
    2   0.0000673  -0.0001271   0.0000323   0.0000814   0.0000231   0.0000972
    3  -0.0000151  -0.0001631  -0.0000608  -0.0000714  -0.0000947  -0.0001360
           25          26          27          28          29          30
    1  -0.0000700   0.0000992  -0.0000295  -0.0004626   0.0002897   0.0000654
    2   0.0001315   0.0000922   0.0000103  -0.0015635   0.0005518   0.0004225
    3  -0.0001534   0.0000216  -0.0000500   0.0034130  -0.0012323  -0.0011696
           31          32          33          34          35          36
    1  -0.0001519   0.0000376  -0.0001224  -0.0000729  -0.0000263  -0.0002071
    2   0.0000541   0.0001773   0.0000199  -0.0000484  -0.0000463  -0.0000213
    3   0.0003235   0.0000721  -0.0000077   0.0001502   0.0000814   0.0001508
           37          38          39          40          41          42
    1   0.0002176   0.0002205   0.0000008  -0.0000095  -0.0000634   0.0000040
    2  -0.0000691  -0.0002155   0.0000681  -0.0000351  -0.0000196   0.0000090
    3  -0.0000009   0.0000106  -0.0000372   0.0000156  -0.0000635   0.0000374
           43          44          45          46          47          48
    1   0.0000168   0.0000118  -0.0000207   0.0000168  -0.0000321   0.0000179
    2  -0.0000289  -0.0000063  -0.0000124  -0.0000122   0.0000648   0.0000368
    3  -0.0000197  -0.0000052  -0.0000014  -0.0000098   0.0000268   0.0000075
           49          50          51          52
    1  -0.0000009  -0.0000928   0.0000359   0.0000578
    2  -0.0000617   0.0000270  -0.0000093  -0.0000699
    3  -0.0000321   0.0000195  -0.0000085   0.0000056
 Max gradient component =       3.413E-03
 RMS gradient           =       3.627E-04
 Gradient time:  CPU 719.54 s  wall 121.13 s
 Geometry Optimization Parameters
   NAtoms,    NIC,     NZ,  NCons,   NDum,   NFix, NCnnct, MaxDiis
       52     415      52       0       0       0       0       0

 Cartesian Hessian Update
 Hessian Updated using BFGS Update


** GEOMETRY OPTIMIZATION IN DELOCALIZED INTERNAL COORDINATES **
   Searching for a Minimum

   Optimization Cycle:   5

                       Coordinates (Angstroms)
     ATOM                X               Y               Z
      1  O        -0.0545250099   -0.5686500224   -0.0716812503
      2  C        -1.3112368355   -0.1608385329    0.3176124554
      3  H        -1.4418885199   -0.2439571504    1.4104875773
      4  O        -2.2948659912   -0.9771826401   -0.3263729833
      5  C        -3.6178244481   -0.6274995445    0.0204530888
      6  H        -3.7604009915   -0.6701323525    1.1141979045
      7  C         0.5018369131   -1.7370475027    0.5493379469
      8  H         0.6506197402   -2.4785147301   -0.2412062845
      9  H        -0.2136497717   -2.1578464202    1.2636457990
     10  C        -1.4635721860    1.2941407464   -0.1312298599
     11  H        -1.2889852440    1.3214364910   -1.2152178750
     12  O        -0.5708658549    2.1541673118    0.5511478141
     13  H         0.3355560913    1.8144950205    0.4381021902
     14  C        -2.8778261643    1.7637206641    0.1734388939
     15  H        -3.0143055121    1.7683113509    1.2649492507
     16  O        -3.1484300202    3.0626036138   -0.3452837172
     17  H        -2.4497850907    3.6519622799   -0.0368333525
     18  C        -3.9053938965    0.8188551902   -0.4349274008
     19  H        -3.8443029880    0.8743443652   -1.5284087922
     20  O        -5.2243848391    1.1747129718   -0.0018544436
     21  H        -5.3693173093    2.1064218875   -0.2084946371
     22  C         1.8331404261   -1.4126235926    1.2370735680
     23  H         2.2370264959   -2.3971785552    1.5087610697
     24  C         1.6325884879   -0.6573519585    2.5605256609
     25  H         1.1778012705    0.3231804592    2.4174735547
     26  H         2.5827287225   -0.5104361423    3.0816587057
     27  H         0.9915366570   -1.2427994218    3.2266945949
     28  C        -4.5650757053   -1.6913816245   -0.5757243591
     29  O        -4.1855335783   -2.7485877832   -0.9876634610
     30  O        -5.8691100667   -1.3538983378   -0.5760943453
     31  H        -5.9861375429   -0.4240765819   -0.2968760810
     32  C         2.8533588594   -0.7802789285    0.2233167455
     33  H         2.3606779383   -0.7129869863   -0.7533051641
     34  C         3.3498861263    0.6403070435    0.5386440107
     35  H         3.8122304883    0.6445526295    1.5354391181
     36  O         2.2341500118    1.5612311616    0.5553573142
     37  H         2.5896376627    2.4481797630    0.6810717509
     38  C         4.3787606217    1.1238626760   -0.4892335136
     39  H         3.8769753760    1.2086275045   -1.4613154602
     40  H         4.7090630090    2.1343140040   -0.2133331354
     41  C         5.5962169694    0.1970558003   -0.6208065381
     42  H         6.1042876094    0.1610979703    0.3536379403
     43  C         6.5941310758    0.7221182999   -1.6570142903
     44  H         7.4619351431    0.0611831315   -1.7389277090
     45  H         6.9580820825    1.7192656265   -1.3914040033
     46  H         6.1310922675    0.7884852658   -2.6472077275
     47  C         5.1084035428   -1.2205142805   -0.9468632749
     48  H         5.9568240033   -1.9124612078   -0.9824989147
     49  H         4.6616793530   -1.2211883801   -1.9501290878
     50  C         4.0786167138   -1.7114344065    0.0732661184
     51  H         3.7250500347   -2.7087817718   -0.2069947461
     52  H         4.5626643800   -1.8225754729    1.0533533318
   Point Group: c1    Number of degrees of freedom:   150


   Energy is  -1228.725200878

 Hessian Updated using BFGS Update

144 Hessian modes will be used to form the next step
  Hessian Eigenvalues:
     0.003244    0.003470    0.004147    0.005015    0.005794    0.006111
     0.006428    0.007442    0.007470    0.008637    0.009429    0.011326
     0.012097    0.012405    0.013652    0.014754    0.019082    0.019443
     0.020481    0.021775    0.027160    0.030436    0.033239    0.034589
     0.036913    0.037854    0.038951    0.042700    0.044616    0.046133
     0.047352    0.047947    0.048629    0.049391    0.049501    0.049764
     0.050007    0.050486    0.052003    0.053564    0.054892    0.055124
     0.055641    0.056166    0.056271    0.056600    0.056752    0.058239
     0.060328    0.060808    0.061470    0.066515    0.066545    0.068705
     0.069988    0.072134    0.078239    0.082331    0.083993    0.085361
     0.085665    0.091639    0.093397    0.102820    0.113753    0.114931
     0.118176    0.130331    0.139805    0.146876    0.150104    0.158444
     0.159482    0.159789    0.159979    0.160036    0.163976    0.166109
     0.171816    0.172068    0.180051    0.183355    0.190613    0.192487
     0.197072    0.201149    0.205752    0.244181    0.249809    0.256610
     0.258273    0.267507    0.270010    0.277607    0.278597    0.284627
     0.285629    0.286638    0.288906    0.289843    0.290580    0.291533
     0.292874    0.292954    0.299263    0.332563    0.332762    0.336884
     0.337185    0.338017    0.338265    0.338541    0.338764    0.338816
     0.338834    0.339717    0.340514    0.341344    0.341846    0.342331
     0.342437    0.342589    0.343041    0.343346    0.343680    0.343693
     0.343973    0.348200    0.385263    0.393420    0.401487    0.406188
     0.418065    0.420533    0.431030    0.490243    0.518785    0.525268
     0.543762    0.544475    0.546853    0.556212    1.066421    1.141532

 Minimum Search - Taking Simple RFO Step
 Searching for Lamda that Minimizes Along All modes
 Value Taken    Lamda =  -0.00041435
 Step Taken.  Stepsize is  0.249831

                             Maximum     Tolerance    Cnvgd?
         Gradient           0.001195      0.000300      NO
         Displacement       0.074492      0.001200      NO
         Energy change     -0.000532      0.000001      NO


 New Cartesian Coordinates Obtained by Inverse Iteration

 Displacement from previous Coordinates is:  0.733915
 ----------------------------------------------------------------
             Standard Nuclear Orientation (Angstroms)
    I     Atom           X                Y                Z
 ----------------------------------------------------------------
    1      O      -0.0510679440    -0.5428832732    -0.0531327809
    2      C      -1.3130113966    -0.1459203552     0.3321304971
    3      H      -1.4547613284    -0.2527088456     1.4215466640
    4      O      -2.2842365414    -0.9558345954    -0.3381314434
    5      C      -3.6135374104    -0.6211329026    -0.0011450379
    6      H      -3.7695492713    -0.6846427637     1.0898919636
    7      C       0.5002594081    -1.7258087532     0.5455208012
    8      H       0.6403403841    -2.4548805748    -0.2580149876
    9      H      -0.2157430128    -2.1536007759     1.2551107249
   10      C      -1.4718433329     1.3178115878    -0.0894783503
   11      H      -1.2856549859     1.3684778844    -1.1707227961
   12      O      -0.5973538030     2.1744325125     0.6201158929
   13      H       0.3163071048     1.8529620496     0.5104008449
   14      C      -2.8928082689     1.7704942810     0.2078705501
   15      H      -3.0410007892     1.7531547475     1.2977445868
   16      O      -3.1678941343     3.0772159298    -0.2883936010
   17      H      -2.4781875456     3.6661132084     0.0402072639
   18      C      -3.9073330624     0.8311669012    -0.4299476479
   19      H      -3.8377137240     0.9094262835    -1.5214744841
   20      O      -5.2322396771     1.1672013523     0.0009451155
   21      H      -5.3832105079     2.1022249506    -0.1852221715
   22      C       1.8372031426    -1.4236351362     1.2325846292
   23      H       2.2295219653    -2.4149523892     1.4969091841
   24      C       1.6484096081    -0.6786201359     2.5637201539
   25      H       1.2089124501     0.3104244358     2.4328689243
   26      H       2.6009198566    -0.5530405301     3.0856146046
   27      H       0.9993079736    -1.2614432792     3.2243918609
   28      C      -4.5472664257    -1.6758497554    -0.6329883653
   29      O      -4.1734572878    -2.7603954567    -0.9726559300
   30      O      -5.8527065661    -1.3447292526    -0.6294384414
   31      H      -5.9688707233    -0.4054631957    -0.3843406953
   32      C       2.8630411775    -0.7999297198     0.2173013142
   33      H       2.3838333248    -0.7685776057    -0.7676533976
   34      C       3.3303922114     0.6386297597     0.4944999473
   35      H       3.7807465242     0.6837779835     1.4956490969
   36      O       2.1977284941     1.5379523610     0.4670928333
   37      H       2.5320929933     2.4359260850     0.5703524350
   38      C       4.3609069535     1.1088858579    -0.5372741690
   39      H       3.8685318527     1.1497910863    -1.5168732691
   40      H       4.6678263484     2.1345999327    -0.2923629079
   41      C       5.5976571631     0.2025255545    -0.6245079132
   42      H       6.0945158409     0.2069520368     0.3562622674
   43      C       6.5976381336     0.7148368133    -1.6650376949
   44      H       7.4792895629     0.0693308816    -1.7162057027
   45      H       6.9387530151     1.7268964110    -1.4268027073
   46      H       6.1453142598     0.7409715399    -2.6620515789
   47      C       5.1406954680    -1.2339093326    -0.9118113546
   48      H       6.0017255974    -1.9110305830    -0.9156453818
   49      H       4.7068619802    -1.2733554239    -1.9198784045
   50      C       4.1065442550    -1.7126392033     0.1099918292
   51      H       3.7740385413    -2.7241729887    -0.1438989025
   52      H       4.5792726555    -1.7846166987     1.0991101282
 ----------------------------------------------------------------
 Molecular Point Group                 C1    NOp =  1
 Largest Abelian Subgroup              C1    NOp =  1
 Nuclear Repulsion Energy =  2329.4354483365 hartrees
 There are       94 alpha and       94 beta electrons
 Applying Cartesian multipole field
    Component          Value
    ---------          -----
     (2,0,0)        1.00000E-12
     (0,2,0)        2.00000E-11
     (0,0,2)       -3.00000E-11
 Nucleus-field energy     =     0.0000000231 hartrees
 Requested basis set is 6-311++G(d,p)
 There are 284 shells and 724 basis functions
 A cutoff of  1.0D-14 yielded  30372 shell pairs
 There are    192800 function pairs (    204282 Cartesian)
 Smallest overlap matrix eigenvalue = 1.27E-06
 Guess MOs from SCF MO coefficient file

 -----------------------------------------------------------------------
  General SCF calculation program by
  Eric Jon Sundstrom, Paul Horn, Yuezhi Mao, Dmitri Zuev, Alec White,
  David Stuck, Shaama M.S., Shane Yost, Joonho Lee, David Small,
  Daniel Levine, Susi Lehtola, Hugh Burton, Evgeny Epifanovsky
 -----------------------------------------------------------------------
 Exchange:     0.2000 Hartree-Fock + 0.0800 Slater + 0.7200 B88
 Correlation:  0.1900 VWN1RPA + 0.8100 LYP
 Using SG-1 standard quadrature grid
 using 6 threads for integral computing
 -------------------------------------------------------
 OpenMP Integral computing Module                
 Release: version 2.0, May 2017, Q-Chem Inc. Pleasanton 
 -------------------------------------------------------
 -------------------------------------------------------
 OpenMP BLAS3 based DFT computing Module                
 Release: version 1.0, May 2013, Q-Chem Inc. Pittsburgh 
 -------------------------------------------------------
 A restricted SCF calculation will be
 performed using DIIS
 SCF converges when DIIS error is below 1.0e-08
 ---------------------------------------
  Cycle       Energy         DIIS error
 ---------------------------------------
    1   -1228.7123842435      3.96e-04  
    2   -1228.7245313863      6.01e-05  
    3   -1228.7244450220      8.16e-05  
    4   -1228.7247404400      1.65e-05  
    5   -1228.7247487067      1.00e-05  
    6   -1228.7247533987      2.00e-06  
    7   -1228.7247535708      7.13e-07  
    8   -1228.7247535990      9.72e-08  
    9   -1228.7247535998      5.52e-08  
   10   -1228.7247535998      1.73e-08  
   11   -1228.7247535998      5.33e-09  Convergence criterion met
 ---------------------------------------
 SCF time:   CPU 2567.04s  wall 448.00s 
 SCF   energy in the final basis set =    -1228.7247535998
 Total energy in the final basis set =    -1228.7247535998

 --------------------------------------------------------------

                    Orbital Energies (a.u.)
 --------------------------------------------------------------

 Alpha MOs
 -- Occupied --
-19.1656 -19.1571 -19.1483 -19.1465 -19.1464 -19.1444 -19.1300 -19.1062
-10.3031 -10.2873 -10.2589 -10.2555 -10.2448 -10.2387 -10.2359 -10.2264
-10.1881 -10.1876 -10.1866 -10.1806 -10.1791 -10.1752 -10.1697 -10.1657
 -1.1068  -1.0927  -1.0721  -1.0506  -1.0457  -1.0391  -1.0263  -1.0190
 -0.8552  -0.8182  -0.8088  -0.7846  -0.7591  -0.7510  -0.7093  -0.6919
 -0.6770  -0.6533  -0.6342  -0.6219  -0.6148  -0.6076  -0.5805  -0.5744
 -0.5676  -0.5592  -0.5407  -0.5291  -0.5218  -0.5197  -0.5129  -0.4924
 -0.4797  -0.4780  -0.4751  -0.4657  -0.4596  -0.4524  -0.4455  -0.4401
 -0.4349  -0.4291  -0.4174  -0.4116  -0.4098  -0.4067  -0.4038  -0.3962
 -0.3917  -0.3864  -0.3815  -0.3797  -0.3730  -0.3622  -0.3593  -0.3506
 -0.3448  -0.3429  -0.3378  -0.3337  -0.3238  -0.3199  -0.3171  -0.3149
 -0.3097  -0.2975  -0.2940  -0.2881  -0.2771  -0.2754
 -- Virtual --
 -0.0224  -0.0150  -0.0129  -0.0082  -0.0058  -0.0018   0.0032   0.0097
  0.0147   0.0180   0.0209   0.0232   0.0278   0.0354   0.0359   0.0403
  0.0434   0.0474   0.0491   0.0532   0.0545   0.0614   0.0628   0.0651
  0.0683   0.0697   0.0725   0.0763   0.0819   0.0843   0.0895   0.0899
  0.0937   0.0952   0.0966   0.1014   0.1025   0.1064   0.1078   0.1091
  0.1115   0.1124   0.1161   0.1183   0.1198   0.1206   0.1218   0.1262
  0.1272   0.1287   0.1299   0.1326   0.1336   0.1340   0.1390   0.1411
  0.1418   0.1435   0.1451   0.1471   0.1495   0.1508   0.1534   0.1565
  0.1598   0.1605   0.1627   0.1643   0.1659   0.1673   0.1684   0.1703
  0.1729   0.1762   0.1772   0.1819   0.1834   0.1835   0.1846   0.1884
  0.1907   0.1948   0.1975   0.1996   0.2027   0.2040   0.2087   0.2120
  0.2129   0.2158   0.2188   0.2213   0.2217   0.2248   0.2280   0.2296
  0.2326   0.2353   0.2385   0.2430   0.2462   0.2486   0.2502   0.2530
  0.2545   0.2556   0.2572   0.2604   0.2660   0.2685   0.2718   0.2726
  0.2735   0.2784   0.2806   0.2828   0.2865   0.2889   0.2908   0.2924
  0.2967   0.2998   0.3016   0.3074   0.3082   0.3124   0.3135   0.3167
  0.3170   0.3207   0.3219   0.3229   0.3279   0.3290   0.3337   0.3342
  0.3356   0.3406   0.3412   0.3438   0.3484   0.3505   0.3522   0.3556
  0.3579   0.3620   0.3649   0.3673   0.3690   0.3724   0.3790   0.3821
  0.3853   0.3892   0.3914   0.3940   0.3998   0.4022   0.4065   0.4117
  0.4139   0.4153   0.4195   0.4212   0.4244   0.4314   0.4400   0.4433
  0.4518   0.4581   0.4616   0.4665   0.4767   0.4820   0.4855   0.4916
  0.4968   0.5018   0.5052   0.5069   0.5161   0.5241   0.5264   0.5391
  0.5434   0.5544   0.5552   0.5688   0.5702   0.5754   0.5830   0.5879
  0.5933   0.5973   0.6033   0.6094   0.6144   0.6188   0.6221   0.6256
  0.6323   0.6377   0.6393   0.6439   0.6498   0.6529   0.6574   0.6638
  0.6673   0.6717   0.6801   0.6848   0.6899   0.6914   0.7014   0.7109
  0.7131   0.7160   0.7253   0.7257   0.7328   0.7364   0.7407   0.7450
  0.7529   0.7569   0.7583   0.7643   0.7677   0.7705   0.7749   0.7766
  0.7804   0.7829   0.7852   0.7888   0.7917   0.7954   0.7992   0.8038
  0.8094   0.8137   0.8188   0.8260   0.8315   0.8454   0.8510   0.8584
  0.8633   0.8738   0.9067   0.9147   0.9177   0.9297   0.9416   0.9569
  0.9785   0.9875   0.9940   1.0110   1.0177   1.0342   1.0425   1.0486
  1.0582   1.0706   1.0784   1.0851   1.0913   1.0968   1.1043   1.1250
  1.1284   1.1324   1.1471   1.1559   1.1582   1.1673   1.1705   1.1743
  1.1856   1.1872   1.1915   1.2014   1.2062   1.2141   1.2173   1.2211
  1.2276   1.2405   1.2411   1.2475   1.2553   1.2629   1.2675   1.2841
  1.2938   1.2979   1.3045   1.3097   1.3159   1.3292   1.3476   1.3546
  1.3595   1.3785   1.3870   1.4037   1.4125   1.4191   1.4282   1.4330
  1.4387   1.4461   1.4518   1.4566   1.4779   1.4845   1.4879   1.4973
  1.5016   1.5065   1.5152   1.5251   1.5295   1.5421   1.5428   1.5494
  1.5544   1.5606   1.5673   1.5709   1.5764   1.5799   1.5859   1.5929
  1.6014   1.6055   1.6099   1.6130   1.6183   1.6198   1.6254   1.6337
  1.6349   1.6376   1.6451   1.6485   1.6515   1.6551   1.6581   1.6647
  1.6719   1.6789   1.6841   1.7000   1.7063   1.7100   1.7142   1.7214
  1.7267   1.7308   1.7382   1.7481   1.7537   1.7637   1.7711   1.7795
  1.7876   1.7889   1.7931   1.8047   1.8085   1.8138   1.8234   1.8282
  1.8318   1.8438   1.8499   1.8607   1.8689   1.8758   1.8831   1.8901
  1.8955   1.9081   1.9176   1.9211   1.9272   1.9425   1.9582   1.9684
  1.9788   1.9877   2.0007   2.0032   2.0237   2.0274   2.0342   2.0487
  2.0582   2.0648   2.0714   2.0780   2.0876   2.1010   2.1083   2.1155
  2.1199   2.1354   2.1435   2.1442   2.1537   2.1699   2.1785   2.1813
  2.1911   2.1998   2.2083   2.2227   2.2251   2.2399   2.2477   2.2555
  2.2736   2.2800   2.2906   2.3004   2.3124   2.3237   2.3292   2.3458
  2.3653   2.3716   2.3806   2.3972   2.4008   2.4084   2.4169   2.4349
  2.4580   2.4767   2.4834   2.4898   2.5156   2.5268   2.5358   2.5388
  2.5467   2.5527   2.5566   2.5620   2.5705   2.5790   2.5971   2.6050
  2.6124   2.6204   2.6234   2.6317   2.6411   2.6525   2.6579   2.6752
  2.6838   2.6944   2.6993   2.7053   2.7209   2.7280   2.7349   2.7438
  2.7690   2.7794   2.8054   2.8084   2.8148   2.8171   2.8229   2.8366
  2.8426   2.8531   2.8606   2.8688   2.8759   2.8956   2.8991   2.9056
  2.9187   2.9216   2.9253   2.9354   2.9474   2.9556   2.9658   2.9705
  2.9764   2.9806   3.0039   3.0080   3.0257   3.0318   3.0385   3.0437
  3.0537   3.0575   3.0652   3.0706   3.0879   3.0990   3.1057   3.1186
  3.1231   3.1342   3.1420   3.1480   3.1582   3.1826   3.1956   3.2020
  3.2069   3.2107   3.2293   3.2468   3.2522   3.2593   3.2881   3.2984
  3.3082   3.3154   3.3255   3.3388   3.3651   3.3805   3.3927   3.4029
  3.4210   3.4522   3.4853   3.4885   3.5221   3.5362   3.5542   3.5958
  3.6893   3.7747   3.7827   3.8046   3.8143   3.8275   3.8326   3.8458
  3.8604   3.8619   3.8877   3.8917   3.8937   3.9128   3.9261   3.9358
  3.9462   3.9746   3.9836   3.9900   4.0308   4.0471   4.0746   4.0805
  4.1178   4.1473   4.1655   4.1834   4.1969   4.2114   4.2465   4.2791
  4.3056   4.3207   4.3380   4.3545   4.3820   4.4272   5.0081   5.0754
  5.0792   5.1097   5.1243   5.1389   5.1549   5.1872   5.2217   5.3745
  5.3924   5.4168   5.4350   5.4435   5.4628   5.5324   5.5905   5.6153
  5.6566   5.6662   5.7221   5.7949   5.8645   5.9253  23.7538  23.7772
 23.7966  23.8011  23.8272  23.8333  23.8431  23.8551  23.8781  23.8877
 23.9091  23.9202  23.9443  23.9516  23.9778  24.0216  49.8729  49.9171
 49.9463  49.9599  49.9676  49.9760  50.0130  50.0466
 --------------------------------------------------------------

          Ground-State Mulliken Net Atomic Charges

     Atom                 Charge (a.u.)
  ----------------------------------------
      1 O                     0.033717
      2 C                    -0.188032
      3 H                     0.225512
      4 O                    -0.046360
      5 C                    -0.157331
      6 H                     0.250027
      7 C                    -0.538622
      8 H                     0.202501
      9 H                     0.174632
     10 C                    -0.710414
     11 H                     0.251074
     12 O                    -0.310042
     13 H                     0.501963
     14 C                    -0.251706
     15 H                     0.255769
     16 O                    -0.217627
     17 H                     0.267481
     18 C                    -0.245824
     19 H                     0.278932
     20 O                    -0.234237
     21 H                     0.288047
     22 C                     0.404143
     23 H                     0.218685
     24 C                    -0.583488
     25 H                     0.171060
     26 H                     0.130379
     27 H                     0.149499
     28 C                     0.021183
     29 O                    -0.262351
     30 O                    -0.142311
     31 H                     0.287463
     32 C                     0.402930
     33 H                     0.265336
     34 C                    -0.478489
     35 H                     0.211046
     36 O                    -0.201657
     37 H                     0.241497
     38 C                    -0.854122
     39 H                     0.211291
     40 H                     0.109363
     41 C                     0.527594
     42 H                     0.161866
     43 C                    -0.765962
     44 H                     0.140580
     45 H                     0.137967
     46 H                     0.141712
     47 C                    -0.703275
     48 H                     0.182895
     49 H                     0.158815
     50 C                    -0.434945
     51 H                     0.152361
     52 H                     0.169474
  ----------------------------------------
  Sum of atomic charges =    -0.000000

 -----------------------------------------------------------------
                    Cartesian Multipole Moments
 -----------------------------------------------------------------
    Charge (ESU x 10^10)
                 0.0000
    Dipole Moment (Debye)
         X       6.2243      Y       4.1722      Z       2.6001
       Tot       7.9316
    Quadrupole Moments (Debye-Ang)
        XX    -148.4254     XY     -19.7649     YY    -154.0570
        XZ      -6.1553     YZ      -6.7173     ZZ    -147.8866
    Octopole Moments (Debye-Ang^2)
       XXX      82.6489    XXY     124.7325    XYY      50.3636
       YYY      67.8597    XXZ      33.7539    XYZ      29.6554
       YYZ      22.3485    XZZ     -17.6804    YZZ       3.7430
       ZZZ      -4.2115
    Hexadecapole Moments (Debye-Ang^3)
      XXXX  -12761.3813   XXXY    -555.5632   XXYY   -2608.8801
      XYYY    -107.7084   YYYY   -2101.7738   XXXZ     -53.6477
      XXYZ     -97.0742   XYYZ     -57.8859   YYYZ      -3.9753
      XXZZ   -2268.4817   XYZZ       0.4150   YYZZ    -533.9358
      XZZZ      38.4382   YZZZ       2.7955   ZZZZ    -954.5280
 -----------------------------------------------------------------
 Calculating analytic gradient of the SCF energy
 Gradient of SCF Energy
            1           2           3           4           5           6
    1   0.0000606  -0.0004912  -0.0000925   0.0001602  -0.0004344   0.0004649
    2  -0.0002805   0.0006298  -0.0001127  -0.0002696  -0.0014969   0.0007384
    3  -0.0005868   0.0003794  -0.0000675   0.0000942   0.0029587   0.0004484
            7           8           9          10          11          12
    1   0.0004881  -0.0000207  -0.0000100  -0.0003035  -0.0001662  -0.0003695
    2  -0.0001660   0.0001041   0.0000050   0.0002194   0.0000195  -0.0003661
    3   0.0000838  -0.0000096  -0.0001918   0.0002790  -0.0000800  -0.0007498
           13          14          15          16          17          18
    1   0.0005120   0.0003099   0.0000317  -0.0000375  -0.0000168  -0.0010990
    2   0.0013695  -0.0000376   0.0001020  -0.0001142  -0.0000356  -0.0003228
    3   0.0012149   0.0001180  -0.0000009   0.0000183  -0.0000412  -0.0004992
           19          20          21          22          23          24
    1  -0.0000270   0.0002545  -0.0000307   0.0004156   0.0001625  -0.0007996
    2  -0.0001494  -0.0003637  -0.0001188  -0.0003030   0.0000514  -0.0001657
    3   0.0000189   0.0003105   0.0000385   0.0005974   0.0003270   0.0002562
           25          26          27          28          29          30
    1   0.0001500  -0.0002160   0.0000457   0.0019967  -0.0011782  -0.0001964
    2  -0.0000298  -0.0000593  -0.0001364   0.0042406  -0.0010814  -0.0007454
    3   0.0002321  -0.0000973   0.0000525  -0.0105238   0.0039250   0.0034760
           31          32          33          34          35          36
    1   0.0003344   0.0000699   0.0000770   0.0005144   0.0000121   0.0005636
    2  -0.0003482   0.0001989   0.0002219   0.0001564   0.0000981  -0.0012967
    3  -0.0004877  -0.0002972   0.0001077  -0.0003008  -0.0000975  -0.0008196
           37          38          39          40          41          42
    1  -0.0008989  -0.0000590  -0.0000653   0.0000516  -0.0000684   0.0000686
    2   0.0000666  -0.0000121  -0.0000189   0.0000071   0.0000660  -0.0000118
    3   0.0001556  -0.0001128   0.0000962   0.0000175   0.0000148  -0.0000651
           43          44          45          46          47          48
    1  -0.0000249   0.0000360   0.0000173  -0.0000565   0.0001348  -0.0000252
    2  -0.0000221   0.0000462   0.0000078  -0.0000148  -0.0001372  -0.0000785
    3   0.0000040  -0.0000192   0.0000125   0.0000231  -0.0000430  -0.0000222
           49          50          51          52
    1   0.0000260  -0.0000903  -0.0000555  -0.0001249
    2   0.0000225  -0.0000587  -0.0000373   0.0000199
    3   0.0000343  -0.0001746   0.0000321  -0.0000390
 Max gradient component =       1.052E-02
 RMS gradient           =       1.104E-03
 Gradient time:  CPU 717.62 s  wall 120.79 s
 Geometry Optimization Parameters
   NAtoms,    NIC,     NZ,  NCons,   NDum,   NFix, NCnnct, MaxDiis
       52     415      52       0       0       0       0       0

 Cartesian Hessian Update
 Hessian Updated using BFGS Update


** GEOMETRY OPTIMIZATION IN DELOCALIZED INTERNAL COORDINATES **
   Searching for a Minimum

   Optimization Cycle:   6

                       Coordinates (Angstroms)
     ATOM                X               Y               Z
      1  O        -0.0510679440   -0.5428832732   -0.0531327809
      2  C        -1.3130113966   -0.1459203552    0.3321304971
      3  H        -1.4547613284   -0.2527088456    1.4215466640
      4  O        -2.2842365414   -0.9558345954   -0.3381314434
      5  C        -3.6135374104   -0.6211329026   -0.0011450379
      6  H        -3.7695492713   -0.6846427637    1.0898919636
      7  C         0.5002594081   -1.7258087532    0.5455208012
      8  H         0.6403403841   -2.4548805748   -0.2580149876
      9  H        -0.2157430128   -2.1536007759    1.2551107249
     10  C        -1.4718433329    1.3178115878   -0.0894783503
     11  H        -1.2856549859    1.3684778844   -1.1707227961
     12  O        -0.5973538030    2.1744325125    0.6201158929
     13  H         0.3163071048    1.8529620496    0.5104008449
     14  C        -2.8928082689    1.7704942810    0.2078705501
     15  H        -3.0410007892    1.7531547475    1.2977445868
     16  O        -3.1678941343    3.0772159298   -0.2883936010
     17  H        -2.4781875456    3.6661132084    0.0402072639
     18  C        -3.9073330624    0.8311669012   -0.4299476479
     19  H        -3.8377137240    0.9094262835   -1.5214744841
     20  O        -5.2322396771    1.1672013523    0.0009451155
     21  H        -5.3832105079    2.1022249506   -0.1852221715
     22  C         1.8372031426   -1.4236351362    1.2325846292
     23  H         2.2295219653   -2.4149523892    1.4969091841
     24  C         1.6484096081   -0.6786201359    2.5637201539
     25  H         1.2089124501    0.3104244358    2.4328689243
     26  H         2.6009198566   -0.5530405301    3.0856146046
     27  H         0.9993079736   -1.2614432792    3.2243918609
     28  C        -4.5472664257   -1.6758497554   -0.6329883653
     29  O        -4.1734572878   -2.7603954567   -0.9726559300
     30  O        -5.8527065661   -1.3447292526   -0.6294384414
     31  H        -5.9688707233   -0.4054631957   -0.3843406953
     32  C         2.8630411775   -0.7999297198    0.2173013142
     33  H         2.3838333248   -0.7685776057   -0.7676533976
     34  C         3.3303922114    0.6386297597    0.4944999473
     35  H         3.7807465242    0.6837779835    1.4956490969
     36  O         2.1977284941    1.5379523610    0.4670928333
     37  H         2.5320929933    2.4359260850    0.5703524350
     38  C         4.3609069535    1.1088858579   -0.5372741690
     39  H         3.8685318527    1.1497910863   -1.5168732691
     40  H         4.6678263484    2.1345999327   -0.2923629079
     41  C         5.5976571631    0.2025255545   -0.6245079132
     42  H         6.0945158409    0.2069520368    0.3562622674
     43  C         6.5976381336    0.7148368133   -1.6650376949
     44  H         7.4792895629    0.0693308816   -1.7162057027
     45  H         6.9387530151    1.7268964110   -1.4268027073
     46  H         6.1453142598    0.7409715399   -2.6620515789
     47  C         5.1406954680   -1.2339093326   -0.9118113546
     48  H         6.0017255974   -1.9110305830   -0.9156453818
     49  H         4.7068619802   -1.2733554239   -1.9198784045
     50  C         4.1065442550   -1.7126392033    0.1099918292
     51  H         3.7740385413   -2.7241729887   -0.1438989025
     52  H         4.5792726555   -1.7846166987    1.0991101282
   Point Group: c1    Number of degrees of freedom:   150


   Energy is  -1228.724753600

 Hessian Updated using BFGS Update

145 Hessian modes will be used to form the next step
  Hessian Eigenvalues:
     0.003182    0.003960    0.004372    0.005018    0.005902    0.006090
     0.006515    0.007436    0.007648    0.009031    0.009481    0.011325
     0.012402    0.013519    0.014720    0.018536    0.019085    0.019771
     0.021074    0.023715    0.030314    0.033125    0.034542    0.036912
     0.037840    0.038944    0.041654    0.043036    0.044662    0.046133
     0.047867    0.048433    0.048639    0.049398    0.049498    0.049993
     0.050097    0.050483    0.051985    0.053562    0.054884    0.055171
     0.055641    0.056172    0.056548    0.056725    0.057274    0.058238
     0.060345    0.060827    0.061535    0.066518    0.066779    0.068883
     0.069813    0.072031    0.078296    0.082335    0.085356    0.085662
     0.085954    0.091618    0.093414    0.102794    0.113737    0.114939
     0.118466    0.130252    0.139822    0.146668    0.150061    0.158417
     0.159450    0.159882    0.159946    0.160019    0.160239    0.163905
     0.166032    0.171624    0.172262    0.180056    0.183241    0.190993
     0.192676    0.197054    0.202293    0.222155    0.244045    0.249846
     0.257859    0.258451    0.267452    0.270839    0.278045    0.280383
     0.285610    0.285794    0.287100    0.288787    0.289807    0.290972
     0.291526    0.292894    0.292954    0.317053    0.332648    0.332762
     0.336884    0.337184    0.338035    0.338267    0.338540    0.338768
     0.338815    0.338888    0.339720    0.340515    0.341365    0.341848
     0.342331    0.342484    0.342598    0.343062    0.343348    0.343680
     0.343701    0.344154    0.348151    0.385742    0.393583    0.403366
     0.406451    0.418075    0.420557    0.432618    0.491862    0.519186
     0.525165    0.543784    0.544479    0.546943    0.556308    1.066606
     1.138604

 Minimum Search - Taking Simple RFO Step
 Searching for Lamda that Minimizes Along All modes
 Value Taken    Lamda =  -0.00101837
 Step Taken.  Stepsize is  0.155713

                             Maximum     Tolerance    Cnvgd?
         Gradient           0.003920      0.000300      NO
         Displacement       0.057451      0.001200      NO
         Energy change      0.000447      0.000001      NO


 New Cartesian Coordinates Obtained by Inverse Iteration

 Displacement from previous Coordinates is:  0.595212
 ----------------------------------------------------------------
             Standard Nuclear Orientation (Angstroms)
    I     Atom           X                Y                Z
 ----------------------------------------------------------------
    1      O      -0.0556829980    -0.5623053872    -0.0741821798
    2      C      -1.3120064656    -0.1540662278     0.3165280744
    3      H      -1.4397172271    -0.2353508475     1.4098823162
    4      O      -2.2969406704    -0.9725829897    -0.3224341237
    5      C      -3.6191701967    -0.6238230426     0.0287180117
    6      H      -3.7580099755    -0.6662396205     1.1229862749
    7      C       0.4978724214    -1.7361274943     0.5391588538
    8      H       0.6417792630    -2.4728550948    -0.2567161233
    9      H      -0.2180717468    -2.1592360769     1.2516977373
   10      C      -1.4686479438     1.2997029607    -0.1361027030
   11      H      -1.3022796903     1.3242345566    -1.2214477262
   12      O      -0.5718623521     2.1630505938     0.5357462164
   13      H       0.3343878360     1.8271738973     0.4083672332
   14      C      -2.8807283927     1.7685319037     0.1774181493
   15      H      -3.0097417814     1.7742836176     1.2698498094
   16      O      -3.1561763452     3.0666338616    -0.3408785014
   17      H      -2.4571362702     3.6574991047    -0.0363532876
   18      C      -3.9114369785     0.8224908204    -0.4237028469
   19      H      -3.8592923014     0.8786764241    -1.5175756909
   20      O      -5.2268626808     1.1772363795     0.0212405870
   21      H      -5.3740425886     2.1094202596    -0.1816111585
   22      C       1.8323599385    -1.4240629875     1.2272240035
   23      H       2.2305866256    -2.4139694219     1.4877888028
   24      C       1.6393406945    -0.6852788496     2.5611227019
   25      H       1.1930935858     0.3011369093     2.4334343769
   26      H       2.5912194431    -0.5550113013     3.0832373625
   27      H       0.9941433897    -1.2744545914     3.2199373826
   28      C      -4.5673326091    -1.6880154552    -0.5654388368
   29      O      -4.1955250683    -2.7635968299    -0.9347569746
   30      O      -5.8677749178    -1.3382303869    -0.5891733204
   31      H      -5.9765672131    -0.3975788249    -0.3454345564
   32      C       2.8566360054    -0.7885079758     0.2181928521
   33      H       2.3728126250    -0.7334823003    -0.7635173136
   34      C       3.3410262644     0.6391634206     0.5251339722
   35      H       3.7987534606     0.6551344214     1.5238459427
   36      O       2.2216196121     1.5556259761     0.5285112708
   37      H       2.5726703269     2.4452725702     0.6478860125
   38      C       4.3713276112     1.1217689776    -0.5012369721
   39      H       3.8748707462     1.1902386641    -1.4772618552
   40      H       4.6903299012     2.1383601043    -0.2346795904
   41      C       5.5980547239     0.2048644527    -0.6147455502
   42      H       6.0993949366     0.1825717419     0.3635117398
   43      C       6.5985953352     0.7292416090    -1.6487200792
   44      H       7.4727488339     0.0753273908    -1.7183597305
   45      H       6.9519515732     1.7320050443    -1.3899457187
   46      H       6.1420202422     0.7822988996    -2.6427188403
   47      C       5.1246933709    -1.2199801309    -0.9308395731
   48      H       5.9788344877    -1.9053849904    -0.9538300352
   49      H       4.6852936612    -1.2332882084    -1.9372001701
   50      C       4.0912398324    -1.7100805972     0.0861346571
   51      H       3.7481919928    -2.7130260488    -0.1870315239
   52      H       4.5682981800    -1.8069999783     1.0710846378
 ----------------------------------------------------------------
 Molecular Point Group                 C1    NOp =  1
 Largest Abelian Subgroup              C1    NOp =  1
 Nuclear Repulsion Energy =  2329.2814212608 hartrees
 There are       94 alpha and       94 beta electrons
 Applying Cartesian multipole field
    Component          Value
    ---------          -----
     (2,0,0)        1.00000E-12
     (0,2,0)        2.00000E-11
     (0,0,2)       -3.00000E-11
 Nucleus-field energy     =     0.0000000234 hartrees
 Requested basis set is 6-311++G(d,p)
 There are 284 shells and 724 basis functions
 A cutoff of  1.0D-14 yielded  30377 shell pairs
 There are    192803 function pairs (    204284 Cartesian)
 Smallest overlap matrix eigenvalue = 1.25E-06
 Guess MOs from SCF MO coefficient file

 -----------------------------------------------------------------------
  General SCF calculation program by
  Eric Jon Sundstrom, Paul Horn, Yuezhi Mao, Dmitri Zuev, Alec White,
  David Stuck, Shaama M.S., Shane Yost, Joonho Lee, David Small,
  Daniel Levine, Susi Lehtola, Hugh Burton, Evgeny Epifanovsky
 -----------------------------------------------------------------------
 Exchange:     0.2000 Hartree-Fock + 0.0800 Slater + 0.7200 B88
 Correlation:  0.1900 VWN1RPA + 0.8100 LYP
 Using SG-1 standard quadrature grid
 using 6 threads for integral computing
 -------------------------------------------------------
 OpenMP Integral computing Module                
 Release: version 2.0, May 2017, Q-Chem Inc. Pleasanton 
 -------------------------------------------------------
 -------------------------------------------------------
 OpenMP BLAS3 based DFT computing Module                
 Release: version 1.0, May 2013, Q-Chem Inc. Pittsburgh 
 -------------------------------------------------------
 A restricted SCF calculation will be
 performed using DIIS
 SCF converges when DIIS error is below 1.0e-08
 ---------------------------------------
  Cycle       Energy         DIIS error
 ---------------------------------------
    1   -1228.7181148577      2.98e-04  
    2   -1228.7250890827      5.01e-05  
    3   -1228.7249960480      7.25e-05  
    4   -1228.7252302981      8.32e-06  
    5   -1228.7252317908      6.30e-06  
    6   -1228.7252335928      1.65e-06  
    7   -1228.7252337159      4.85e-07  
    8   -1228.7252337283      7.87e-08  
    9   -1228.7252337288      4.42e-08  
   10   -1228.7252337286      1.15e-08  
   11   -1228.7252337287      4.03e-09  Convergence criterion met
 ---------------------------------------
 SCF time:   CPU 2566.05s  wall 448.00s 
 SCF   energy in the final basis set =    -1228.7252337287
 Total energy in the final basis set =    -1228.7252337287

 --------------------------------------------------------------

                    Orbital Energies (a.u.)
 --------------------------------------------------------------

 Alpha MOs
 -- Occupied --
-19.1656 -19.1574 -19.1485 -19.1466 -19.1464 -19.1452 -19.1293 -19.1062
-10.3034 -10.2874 -10.2591 -10.2559 -10.2449 -10.2387 -10.2355 -10.2268
-10.1880 -10.1876 -10.1868 -10.1806 -10.1791 -10.1752 -10.1697 -10.1652
 -1.1069  -1.0930  -1.0721  -1.0505  -1.0456  -1.0396  -1.0261  -1.0192
 -0.8553  -0.8182  -0.8088  -0.7847  -0.7591  -0.7510  -0.7095  -0.6919
 -0.6769  -0.6532  -0.6341  -0.6221  -0.6149  -0.6077  -0.5806  -0.5746
 -0.5674  -0.5593  -0.5407  -0.5290  -0.5218  -0.5199  -0.5127  -0.4924
 -0.4799  -0.4783  -0.4750  -0.4657  -0.4596  -0.4523  -0.4456  -0.4401
 -0.4351  -0.4291  -0.4176  -0.4117  -0.4093  -0.4067  -0.4036  -0.3965
 -0.3919  -0.3868  -0.3816  -0.3800  -0.3727  -0.3622  -0.3594  -0.3508
 -0.3455  -0.3429  -0.3379  -0.3339  -0.3236  -0.3197  -0.3173  -0.3150
 -0.3097  -0.2976  -0.2935  -0.2885  -0.2771  -0.2754
 -- Virtual --
 -0.0223  -0.0150  -0.0122  -0.0082  -0.0047  -0.0016   0.0043   0.0091
  0.0146   0.0180   0.0210   0.0223   0.0278   0.0353   0.0357   0.0399
  0.0433   0.0473   0.0492   0.0534   0.0544   0.0614   0.0628   0.0650
  0.0685   0.0697   0.0723   0.0762   0.0819   0.0841   0.0895   0.0898
  0.0938   0.0950   0.0966   0.1015   0.1024   0.1065   0.1080   0.1089
  0.1112   0.1125   0.1160   0.1183   0.1201   0.1206   0.1217   0.1259
  0.1268   0.1288   0.1299   0.1324   0.1338   0.1347   0.1388   0.1413
  0.1415   0.1434   0.1450   0.1470   0.1496   0.1507   0.1529   0.1567
  0.1593   0.1604   0.1631   0.1644   0.1662   0.1670   0.1684   0.1702
  0.1731   0.1763   0.1768   0.1818   0.1830   0.1838   0.1848   0.1896
  0.1913   0.1953   0.1975   0.2000   0.2026   0.2044   0.2085   0.2118
  0.2128   0.2156   0.2185   0.2215   0.2219   0.2238   0.2275   0.2297
  0.2325   0.2352   0.2382   0.2435   0.2460   0.2488   0.2502   0.2533
  0.2549   0.2556   0.2573   0.2598   0.2659   0.2685   0.2720   0.2720
  0.2734   0.2777   0.2812   0.2827   0.2867   0.2887   0.2911   0.2922
  0.2965   0.2998   0.3022   0.3069   0.3074   0.3116   0.3131   0.3165
  0.3169   0.3206   0.3217   0.3231   0.3281   0.3291   0.3333   0.3340
  0.3356   0.3406   0.3414   0.3441   0.3484   0.3512   0.3522   0.3556
  0.3578   0.3610   0.3665   0.3675   0.3703   0.3720   0.3797   0.3824
  0.3847   0.3900   0.3910   0.3950   0.4002   0.4031   0.4065   0.4120
  0.4140   0.4152   0.4191   0.4210   0.4240   0.4311   0.4390   0.4446
  0.4518   0.4586   0.4605   0.4651   0.4782   0.4830   0.4854   0.4909
  0.4959   0.5017   0.5064   0.5089   0.5158   0.5244   0.5270   0.5378
  0.5444   0.5533   0.5562   0.5695   0.5706   0.5751   0.5830   0.5876
  0.5941   0.5969   0.6031   0.6103   0.6147   0.6198   0.6221   0.6273
  0.6329   0.6357   0.6403   0.6443   0.6492   0.6533   0.6572   0.6640
  0.6681   0.6714   0.6799   0.6852   0.6884   0.6926   0.7011   0.7104
  0.7128   0.7161   0.7253   0.7255   0.7321   0.7366   0.7410   0.7455
  0.7486   0.7556   0.7592   0.7640   0.7669   0.7709   0.7739   0.7744
  0.7798   0.7820   0.7845   0.7891   0.7929   0.7953   0.7992   0.8052
  0.8054   0.8151   0.8180   0.8275   0.8322   0.8467   0.8492   0.8570
  0.8605   0.8722   0.9051   0.9120   0.9170   0.9283   0.9435   0.9584
  0.9772   0.9885   0.9937   1.0120   1.0186   1.0345   1.0443   1.0475
  1.0571   1.0697   1.0781   1.0852   1.0902   1.0985   1.1035   1.1242
  1.1277   1.1312   1.1458   1.1560   1.1583   1.1674   1.1705   1.1760
  1.1871   1.1872   1.1921   1.2011   1.2042   1.2157   1.2192   1.2216
  1.2279   1.2383   1.2433   1.2486   1.2527   1.2608   1.2694   1.2842
  1.2943   1.2985   1.3063   1.3125   1.3151   1.3293   1.3435   1.3536
  1.3547   1.3790   1.3896   1.4012   1.4155   1.4175   1.4273   1.4325
  1.4401   1.4471   1.4521   1.4590   1.4757   1.4852   1.4903   1.4981
  1.5015   1.5073   1.5131   1.5229   1.5288   1.5424   1.5441   1.5504
  1.5520   1.5623   1.5658   1.5695   1.5765   1.5824   1.5862   1.5938
  1.6013   1.6060   1.6086   1.6134   1.6183   1.6215   1.6259   1.6330
  1.6368   1.6384   1.6462   1.6480   1.6531   1.6540   1.6575   1.6647
  1.6719   1.6782   1.6846   1.6999   1.7055   1.7102   1.7146   1.7201
  1.7277   1.7312   1.7401   1.7489   1.7517   1.7611   1.7687   1.7793
  1.7871   1.7888   1.7917   1.8036   1.8087   1.8130   1.8208   1.8290
  1.8299   1.8435   1.8499   1.8600   1.8696   1.8755   1.8838   1.8905
  1.8926   1.9082   1.9184   1.9222   1.9279   1.9421   1.9593   1.9657
  1.9788   1.9858   2.0009   2.0019   2.0226   2.0267   2.0365   2.0498
  2.0587   2.0646   2.0733   2.0776   2.0872   2.1030   2.1096   2.1141
  2.1213   2.1361   2.1442   2.1451   2.1555   2.1689   2.1778   2.1800
  2.1904   2.2004   2.2083   2.2221   2.2243   2.2394   2.2478   2.2541
  2.2734   2.2797   2.2912   2.2987   2.3075   2.3218   2.3287   2.3436
  2.3635   2.3702   2.3771   2.3946   2.3971   2.4084   2.4162   2.4352
  2.4577   2.4765   2.4837   2.4894   2.5161   2.5256   2.5367   2.5384
  2.5477   2.5526   2.5574   2.5618   2.5702   2.5786   2.5965   2.6060
  2.6128   2.6202   2.6243   2.6318   2.6407   2.6505   2.6570   2.6729
  2.6816   2.6928   2.6983   2.7049   2.7214   2.7264   2.7338   2.7429
  2.7685   2.7783   2.8056   2.8073   2.8155   2.8180   2.8231   2.8360
  2.8419   2.8515   2.8608   2.8684   2.8768   2.8935   2.9007   2.9080
  2.9143   2.9202   2.9244   2.9354   2.9474   2.9543   2.9634   2.9695
  2.9777   2.9798   3.0043   3.0082   3.0224   3.0321   3.0379   3.0449
  3.0537   3.0569   3.0639   3.0713   3.0896   3.1002   3.1070   3.1182
  3.1233   3.1328   3.1411   3.1477   3.1597   3.1841   3.1959   3.2029
  3.2070   3.2105   3.2285   3.2456   3.2496   3.2603   3.2890   3.2967
  3.3094   3.3154   3.3248   3.3381   3.3623   3.3812   3.3966   3.4035
  3.4169   3.4527   3.4858   3.4898   3.5229   3.5352   3.5547   3.5941
  3.6877   3.7748   3.7825   3.8039   3.8143   3.8280   3.8326   3.8448
  3.8604   3.8622   3.8870   3.8929   3.8942   3.9103   3.9275   3.9354
  3.9434   3.9741   3.9827   3.9881   4.0307   4.0465   4.0725   4.0788
  4.1172   4.1448   4.1646   4.1834   4.1969   4.2106   4.2459   4.2798
  4.3052   4.3209   4.3377   4.3551   4.3820   4.4266   5.0083   5.0751
  5.0795   5.1107   5.1248   5.1385   5.1546   5.1883   5.2193   5.3734
  5.3924   5.4161   5.4347   5.4445   5.4620   5.5366   5.5896   5.6149
  5.6550   5.6646   5.7224   5.7767   5.8596   5.9234  23.7536  23.7770
 23.7968  23.8014  23.8275  23.8333  23.8430  23.8559  23.8778  23.8873
 23.9090  23.9201  23.9449  23.9519  23.9779  24.0218  49.8725  49.9166
 49.9469  49.9610  49.9671  49.9756  50.0114  50.0450
 --------------------------------------------------------------

          Ground-State Mulliken Net Atomic Charges

     Atom                 Charge (a.u.)
  ----------------------------------------
      1 O                     0.028163
      2 C                    -0.185845
      3 H                     0.229878
      4 O                    -0.046778
      5 C                    -0.151715
      6 H                     0.244882
      7 C                    -0.531850
      8 H                     0.203032
      9 H                     0.176526
     10 C                    -0.713008
     11 H                     0.248398
     12 O                    -0.298256
     13 H                     0.494792
     14 C                    -0.254307
     15 H                     0.255734
     16 O                    -0.218462
     17 H                     0.267505
     18 C                    -0.254382
     19 H                     0.282332
     20 O                    -0.232857
     21 H                     0.288294
     22 C                     0.427479
     23 H                     0.220198
     24 C                    -0.605856
     25 H                     0.177308
     26 H                     0.128029
     27 H                     0.148519
     28 C                     0.016862
     29 O                    -0.261684
     30 O                    -0.140610
     31 H                     0.286997
     32 C                     0.402600
     33 H                     0.266855
     34 C                    -0.486834
     35 H                     0.210153
     36 O                    -0.198463
     37 H                     0.242870
     38 C                    -0.862655
     39 H                     0.209895
     40 H                     0.110741
     41 C                     0.525774
     42 H                     0.161997
     43 C                    -0.765315
     44 H                     0.140038
     45 H                     0.137957
     46 H                     0.141486
     47 C                    -0.703483
     48 H                     0.184063
     49 H                     0.158496
     50 C                    -0.428349
     51 H                     0.153463
     52 H                     0.169392
  ----------------------------------------
  Sum of atomic charges =     0.000000

 -----------------------------------------------------------------
                    Cartesian Multipole Moments
 -----------------------------------------------------------------
    Charge (ESU x 10^10)
                -0.0000
    Dipole Moment (Debye)
         X       6.2574      Y       4.1495      Z       2.5887
       Tot       7.9420
    Quadrupole Moments (Debye-Ang)
        XX    -148.5989     XY     -19.7947     YY    -154.1053
        XZ      -6.1344     YZ      -6.5267     ZZ    -147.7812
    Octopole Moments (Debye-Ang^2)
       XXX      85.7811    XXY     125.5737    XYY      50.4748
       YYY      68.5030    XXZ      34.0389    XYZ      29.6254
       YYZ      21.8917    XZZ     -17.4892    YZZ       3.8954
       ZZZ      -4.9386
    Hexadecapole Moments (Debye-Ang^3)
      XXXX  -12783.5116   XXXY    -570.6820   XXYY   -2610.0629
      XYYY    -124.0113   YYYY   -2100.8050   XXXZ     -48.9500
      XXYZ     -90.9885   XYYZ     -54.3458   YYYZ       6.3614
      XXZZ   -2267.1759   XYZZ      -1.9042   YYZZ    -530.6114
      XZZZ      40.3052   YZZZ      12.9640   ZZZZ    -943.7046
 -----------------------------------------------------------------
 Calculating analytic gradient of the SCF energy
 Gradient of SCF Energy
            1           2           3           4           5           6
    1  -0.0000069  -0.0000554   0.0000284   0.0000221   0.0000952   0.0000035
    2  -0.0001254   0.0001201  -0.0000699   0.0000111   0.0000409   0.0000830
    3   0.0000573  -0.0000516  -0.0000280   0.0001366  -0.0001896   0.0000141
            7           8           9          10          11          12
    1   0.0000532  -0.0000424  -0.0000215  -0.0001434   0.0000299  -0.0000112
    2  -0.0000557   0.0000307  -0.0000508  -0.0000515   0.0000753   0.0000157
    3   0.0000727  -0.0000211  -0.0000329   0.0000475   0.0000282   0.0001444
           13          14          15          16          17          18
    1  -0.0001434  -0.0000037   0.0000230   0.0000367  -0.0000182  -0.0004962
    2   0.0000699   0.0000314   0.0000161   0.0000105  -0.0000017  -0.0000772
    3  -0.0003847   0.0000352   0.0000373   0.0000145  -0.0000138  -0.0001832
           19          20          21          22          23          24
    1  -0.0000070   0.0002700  -0.0000810   0.0000688  -0.0000109  -0.0002098
    2  -0.0001065   0.0000861  -0.0000820   0.0000376   0.0000366  -0.0001808
    3   0.0000222   0.0002335   0.0000799   0.0000952   0.0001301   0.0000768
           25          26          27          28          29          30
    1   0.0000698  -0.0000914   0.0000311   0.0003164  -0.0001732  -0.0002017
    2  -0.0001133  -0.0000312  -0.0000236  -0.0001750   0.0000690   0.0003401
    3   0.0001593  -0.0000042   0.0000159   0.0005618  -0.0003738   0.0005336
           31          32          33          34          35          36
    1   0.0003019   0.0002037   0.0000541   0.0001703   0.0000632   0.0002243
    2  -0.0000956  -0.0000652   0.0000382  -0.0001338   0.0001391   0.0000758
    3  -0.0008666  -0.0001794   0.0000162  -0.0000017  -0.0000498  -0.0001380
           37          38          39          40          41          42
    1  -0.0000025  -0.0000797  -0.0000410   0.0000281  -0.0000745   0.0000336
    2   0.0000724   0.0001218   0.0000055  -0.0000030  -0.0000131  -0.0000196
    3  -0.0000480   0.0000386   0.0000354  -0.0000090   0.0000394  -0.0000176
           43          44          45          46          47          48
    1  -0.0000223   0.0000022  -0.0000038  -0.0000082  -0.0000162   0.0000016
    2   0.0000132   0.0000093   0.0000006  -0.0000116  -0.0000207  -0.0000060
    3  -0.0000020   0.0000087  -0.0000055   0.0000012  -0.0000211   0.0000024
           49          50          51          52
    1   0.0000188  -0.0001339  -0.0000234  -0.0000273
    2  -0.0000148   0.0000025  -0.0000119  -0.0000124
    3   0.0000040  -0.0000433   0.0000181   0.0000049
 Max gradient component =       8.666E-04
 RMS gradient           =       1.433E-04
 Gradient time:  CPU 718.00 s  wall 120.89 s
 Geometry Optimization Parameters
   NAtoms,    NIC,     NZ,  NCons,   NDum,   NFix, NCnnct, MaxDiis
       52     415      52       0       0       0       0       0

 Cartesian Hessian Update
 Hessian Updated using BFGS Update


** GEOMETRY OPTIMIZATION IN DELOCALIZED INTERNAL COORDINATES **
   Searching for a Minimum

   Optimization Cycle:   7

                       Coordinates (Angstroms)
     ATOM                X               Y               Z
      1  O        -0.0556829980   -0.5623053872   -0.0741821798
      2  C        -1.3120064656   -0.1540662278    0.3165280744
      3  H        -1.4397172271   -0.2353508475    1.4098823162
      4  O        -2.2969406704   -0.9725829897   -0.3224341237
      5  C        -3.6191701967   -0.6238230426    0.0287180117
      6  H        -3.7580099755   -0.6662396205    1.1229862749
      7  C         0.4978724214   -1.7361274943    0.5391588538
      8  H         0.6417792630   -2.4728550948   -0.2567161233
      9  H        -0.2180717468   -2.1592360769    1.2516977373
     10  C        -1.4686479438    1.2997029607   -0.1361027030
     11  H        -1.3022796903    1.3242345566   -1.2214477262
     12  O        -0.5718623521    2.1630505938    0.5357462164
     13  H         0.3343878360    1.8271738973    0.4083672332
     14  C        -2.8807283927    1.7685319037    0.1774181493
     15  H        -3.0097417814    1.7742836176    1.2698498094
     16  O        -3.1561763452    3.0666338616   -0.3408785014
     17  H        -2.4571362702    3.6574991047   -0.0363532876
     18  C        -3.9114369785    0.8224908204   -0.4237028469
     19  H        -3.8592923014    0.8786764241   -1.5175756909
     20  O        -5.2268626808    1.1772363795    0.0212405870
     21  H        -5.3740425886    2.1094202596   -0.1816111585
     22  C         1.8323599385   -1.4240629875    1.2272240035
     23  H         2.2305866256   -2.4139694219    1.4877888028
     24  C         1.6393406945   -0.6852788496    2.5611227019
     25  H         1.1930935858    0.3011369093    2.4334343769
     26  H         2.5912194431   -0.5550113013    3.0832373625
     27  H         0.9941433897   -1.2744545914    3.2199373826
     28  C        -4.5673326091   -1.6880154552   -0.5654388368
     29  O        -4.1955250683   -2.7635968299   -0.9347569746
     30  O        -5.8677749178   -1.3382303869   -0.5891733204
     31  H        -5.9765672131   -0.3975788249   -0.3454345564
     32  C         2.8566360054   -0.7885079758    0.2181928521
     33  H         2.3728126250   -0.7334823003   -0.7635173136
     34  C         3.3410262644    0.6391634206    0.5251339722
     35  H         3.7987534606    0.6551344214    1.5238459427
     36  O         2.2216196121    1.5556259761    0.5285112708
     37  H         2.5726703269    2.4452725702    0.6478860125
     38  C         4.3713276112    1.1217689776   -0.5012369721
     39  H         3.8748707462    1.1902386641   -1.4772618552
     40  H         4.6903299012    2.1383601043   -0.2346795904
     41  C         5.5980547239    0.2048644527   -0.6147455502
     42  H         6.0993949366    0.1825717419    0.3635117398
     43  C         6.5985953352    0.7292416090   -1.6487200792
     44  H         7.4727488339    0.0753273908   -1.7183597305
     45  H         6.9519515732    1.7320050443   -1.3899457187
     46  H         6.1420202422    0.7822988996   -2.6427188403
     47  C         5.1246933709   -1.2199801309   -0.9308395731
     48  H         5.9788344877   -1.9053849904   -0.9538300352
     49  H         4.6852936612   -1.2332882084   -1.9372001701
     50  C         4.0912398324   -1.7100805972    0.0861346571
     51  H         3.7481919928   -2.7130260488   -0.1870315239
     52  H         4.5682981800   -1.8069999783    1.0710846378
   Point Group: c1    Number of degrees of freedom:   150


   Energy is  -1228.725233729

 Hessian Updated using BFGS Update

146 Hessian modes will be used to form the next step
  Hessian Eigenvalues:
     0.003186    0.003951    0.004325    0.005018    0.005887    0.006091
     0.006487    0.007436    0.007699    0.009074    0.009491    0.011326
     0.012402    0.013558    0.014732    0.019063    0.019276    0.020156
     0.021302    0.023003    0.030245    0.033184    0.034507    0.036910
     0.037847    0.038944    0.042685    0.044136    0.044694    0.046133
     0.047906    0.048618    0.049064    0.049422    0.049690    0.049999
     0.050218    0.051093    0.052708    0.053562    0.054847    0.055137
     0.055641    0.056170    0.056575    0.056635    0.057894    0.058302
     0.060320    0.060808    0.061522    0.066520    0.066608    0.068767
     0.069992    0.072098    0.078332    0.082335    0.084763    0.085366
     0.085663    0.091657    0.093391    0.103005    0.113718    0.114971
     0.118455    0.130324    0.139740    0.146704    0.150065    0.158417
     0.159378    0.159756    0.159947    0.159998    0.160020    0.160283
     0.163996    0.166270    0.171555    0.172181    0.179934    0.183244
     0.190891    0.192894    0.197054    0.202095    0.221081    0.244921
     0.249767    0.256921    0.258130    0.267445    0.270111    0.277948
     0.280208    0.285252    0.285630    0.286766    0.288794    0.289810
     0.290880    0.291534    0.292879    0.292954    0.310975    0.332617
     0.332761    0.336887    0.337184    0.338029    0.338264    0.338540
     0.338766    0.338816    0.338882    0.339718    0.340514    0.341351
     0.341846    0.342331    0.342478    0.342592    0.343053    0.343347
     0.343680    0.343700    0.344022    0.348177    0.385798    0.393536
     0.402567    0.406248    0.418073    0.420536    0.432105    0.491778
     0.518767    0.525009    0.543760    0.544475    0.546943    0.556273
     1.066570    1.139546

 Minimum Search - Taking Simple RFO Step
 Searching for Lamda that Minimizes Along All modes
 Value Taken    Lamda =  -0.00023303
 Step Taken.  Stepsize is  0.195227

                             Maximum     Tolerance    Cnvgd?
         Gradient           0.001024      0.000300      NO
         Displacement       0.080794      0.001200      NO
         Energy change     -0.000480      0.000001      NO


 New Cartesian Coordinates Obtained by Inverse Iteration

 Displacement from previous Coordinates is:  0.471427
 ----------------------------------------------------------------
             Standard Nuclear Orientation (Angstroms)
    I     Atom           X                Y                Z
 ----------------------------------------------------------------
    1      O      -0.0573493039    -0.5624532966    -0.0643077955
    2      C      -1.3165343133    -0.1596291967     0.3216888109
    3      H      -1.4538348994    -0.2538257843     1.4128796980
    4      O      -2.2965396846    -0.9685815809    -0.3371161805
    5      C      -3.6213758657    -0.6213686134     0.0052633676
    6      H      -3.7692528737    -0.6739201587     1.0978540408
    7      C       0.4977418747    -1.7345292695     0.5499871640
    8      H       0.6402931387    -2.4741250117    -0.2434920844
    9      H      -0.2154839724    -2.1550069711     1.2667902275
   10      C      -1.4640414047     1.3001942532    -0.1119477092
   11      H      -1.2792037678     1.3394192292    -1.1938882478
   12      O      -0.5762018902     2.1497034270     0.5891190519
   13      H       0.3297934776     1.8053103442     0.4841422214
   14      C      -2.8804807012     1.7678853199     0.1852958850
   15      H      -3.0266721422     1.7619171757     1.2754964662
   16      O      -3.1460502088     3.0718928048    -0.3232370713
   17      H      -2.4504508656     3.6580228442    -0.0019874656
   18      C      -3.9027948694     0.8294157285    -0.4412068808
   19      H      -3.8291220851     0.8942501135    -1.5334234641
   20      O      -5.2265087250     1.1850804101    -0.0221026582
   21      H      -5.3659036312     2.1189131561    -0.2232584429
   22      C       1.8337224676    -1.4172337214     1.2318995096
   23      H       2.2326708651    -2.4044445768     1.5013514903
   24      C       1.6451731706    -0.6590133753     2.5553775653
   25      H       1.1979808368     0.3250496618     2.4122034296
   26      H       2.5988853146    -0.5195362289     3.0721895862
   27      H       1.0017987759    -1.2376975396     3.2251865020
   28      C      -4.5645332814    -1.6817255420    -0.6045565767
   29      O      -4.1766378148    -2.7248130938    -1.0439414122
   30      O      -5.8744807881    -1.3708845859    -0.5624249758
   31      H      -6.0047862871    -0.4572935966    -0.2380879361
   32      C       2.8542925834    -0.7901340517     0.2159566049
   33      H       2.3685046850    -0.7419388622    -0.7652657395
   34      C       3.3369004707     0.6389228127     0.5163673001
   35      H       3.7939601876     0.6571726382     1.5153941791
   36      O       2.2159533198     1.5536798873     0.5186399303
   37      H       2.5666259082     2.4435851386     0.6368373698
   38      C       4.3683722417     1.1181208850    -0.5111282323
   39      H       3.8734844364     1.1835113207    -1.4882274057
   40      H       4.6866565515     2.1357115739    -0.2475609631
   41      C       5.5956542205     0.2012675902    -0.6199339894
   42      H       6.0955962288     0.1832755513     0.3591588423
   43      C       6.5975721848     0.7208447458    -1.6550539078
   44      H       7.4709309756     0.0655157503    -1.7215729144
   45      H       6.9518786698     1.7241132906    -1.3996377406
   46      H       6.1419845712     0.7707818033    -2.6496585949
   47      C       5.1230253647    -1.2248559155    -0.9302791011
   48      H       5.9777359232    -1.9096394261    -0.9503417657
   49      H       4.6835491065    -1.2428619300    -1.9365800173
   50      C       4.0901961490    -1.7110805037     0.0889830651
   51      H       3.7487319279    -2.7158613213    -0.1793725877
   52      H       4.5677142548    -1.8026944010     1.0742735495
 ----------------------------------------------------------------
 Molecular Point Group                 C1    NOp =  1
 Largest Abelian Subgroup              C1    NOp =  1
 Nuclear Repulsion Energy =  2329.7271273130 hartrees
 There are       94 alpha and       94 beta electrons
 Applying Cartesian multipole field
    Component          Value
    ---------          -----
     (2,0,0)        1.00000E-12
     (0,2,0)        2.00000E-11
     (0,0,2)       -3.00000E-11
 Nucleus-field energy     =     0.0000000230 hartrees
 Requested basis set is 6-311++G(d,p)
 There are 284 shells and 724 basis functions
 A cutoff of  1.0D-14 yielded  30380 shell pairs
 There are    192787 function pairs (    204269 Cartesian)
 Smallest overlap matrix eigenvalue = 1.25E-06
 Guess MOs from SCF MO coefficient file

 -----------------------------------------------------------------------
  General SCF calculation program by
  Eric Jon Sundstrom, Paul Horn, Yuezhi Mao, Dmitri Zuev, Alec White,
  David Stuck, Shaama M.S., Shane Yost, Joonho Lee, David Small,
  Daniel Levine, Susi Lehtola, Hugh Burton, Evgeny Epifanovsky
 -----------------------------------------------------------------------
 Exchange:     0.2000 Hartree-Fock + 0.0800 Slater + 0.7200 B88
 Correlation:  0.1900 VWN1RPA + 0.8100 LYP
 Using SG-1 standard quadrature grid
 using 6 threads for integral computing
 -------------------------------------------------------
 OpenMP Integral computing Module                
 Release: version 2.0, May 2017, Q-Chem Inc. Pleasanton 
 -------------------------------------------------------
 -------------------------------------------------------
 OpenMP BLAS3 based DFT computing Module                
 Release: version 1.0, May 2013, Q-Chem Inc. Pittsburgh 
 -------------------------------------------------------
 A restricted SCF calculation will be
 performed using DIIS
 SCF converges when DIIS error is below 1.0e-08
 ---------------------------------------
  Cycle       Energy         DIIS error
 ---------------------------------------
    1   -1228.7166493947      2.91e-04  
    2   -1228.7249158523      4.46e-05  
    3   -1228.7248704296      6.37e-05  
    4   -1228.7250458881      1.61e-05  
    5   -1228.7250560484      7.06e-06  
    6   -1228.7250583625      1.30e-06  
    7   -1228.7250584347      4.94e-07  
    8   -1228.7250584481      8.60e-08  
    9   -1228.7250584482      5.08e-08  
   10   -1228.7250584482      1.63e-08  
   11   -1228.7250584487      2.86e-09  Convergence criterion met
 ---------------------------------------
 SCF time:   CPU 2566.46s  wall 448.00s 
 SCF   energy in the final basis set =    -1228.7250584487
 Total energy in the final basis set =    -1228.7250584487

 --------------------------------------------------------------

                    Orbital Energies (a.u.)
 --------------------------------------------------------------

 Alpha MOs
 -- Occupied --
-19.1630 -19.1595 -19.1481 -19.1466 -19.1460 -19.1452 -19.1287 -19.1068
-10.3040 -10.2871 -10.2592 -10.2549 -10.2440 -10.2387 -10.2349 -10.2269
-10.1879 -10.1876 -10.1866 -10.1807 -10.1792 -10.1751 -10.1697 -10.1652
 -1.1071  -1.0932  -1.0701  -1.0497  -1.0455  -1.0397  -1.0256  -1.0198
 -0.8554  -0.8184  -0.8078  -0.7845  -0.7589  -0.7509  -0.7095  -0.6918
 -0.6765  -0.6527  -0.6339  -0.6219  -0.6150  -0.6080  -0.5805  -0.5745
 -0.5666  -0.5589  -0.5401  -0.5292  -0.5211  -0.5195  -0.5125  -0.4922
 -0.4800  -0.4782  -0.4750  -0.4656  -0.4596  -0.4522  -0.4458  -0.4400
 -0.4348  -0.4287  -0.4172  -0.4116  -0.4093  -0.4067  -0.4027  -0.3965
 -0.3922  -0.3868  -0.3815  -0.3799  -0.3728  -0.3620  -0.3588  -0.3507
 -0.3454  -0.3429  -0.3380  -0.3340  -0.3235  -0.3206  -0.3164  -0.3143
 -0.3088  -0.2968  -0.2937  -0.2885  -0.2768  -0.2759
 -- Virtual --
 -0.0223  -0.0147  -0.0125  -0.0080  -0.0044  -0.0016   0.0045   0.0093
  0.0146   0.0180   0.0212   0.0221   0.0278   0.0351   0.0355   0.0400
  0.0427   0.0470   0.0497   0.0535   0.0545   0.0617   0.0630   0.0647
  0.0684   0.0694   0.0727   0.0763   0.0818   0.0843   0.0897   0.0900
  0.0939   0.0950   0.0967   0.1017   0.1023   0.1068   0.1081   0.1089
  0.1112   0.1129   0.1160   0.1185   0.1201   0.1208   0.1218   0.1262
  0.1269   0.1286   0.1295   0.1324   0.1338   0.1340   0.1390   0.1402
  0.1416   0.1438   0.1448   0.1472   0.1494   0.1507   0.1536   0.1566
  0.1599   0.1604   0.1629   0.1641   0.1661   0.1672   0.1688   0.1698
  0.1735   0.1759   0.1776   0.1812   0.1825   0.1833   0.1853   0.1894
  0.1911   0.1955   0.1975   0.1999   0.2026   0.2044   0.2080   0.2119
  0.2131   0.2154   0.2192   0.2216   0.2222   0.2237   0.2276   0.2300
  0.2330   0.2358   0.2390   0.2432   0.2459   0.2481   0.2503   0.2533
  0.2542   0.2559   0.2575   0.2604   0.2662   0.2677   0.2719   0.2724
  0.2735   0.2780   0.2809   0.2831   0.2869   0.2887   0.2921   0.2925
  0.2960   0.3005   0.3021   0.3070   0.3081   0.3125   0.3129   0.3165
  0.3169   0.3205   0.3226   0.3238   0.3271   0.3288   0.3330   0.3345
  0.3358   0.3396   0.3412   0.3444   0.3485   0.3511   0.3526   0.3559
  0.3582   0.3616   0.3661   0.3677   0.3712   0.3727   0.3800   0.3823
  0.3838   0.3897   0.3916   0.3951   0.3999   0.4059   0.4065   0.4125
  0.4140   0.4174   0.4189   0.4210   0.4246   0.4314   0.4398   0.4462
  0.4522   0.4597   0.4615   0.4669   0.4800   0.4836   0.4870   0.4918
  0.4963   0.5022   0.5049   0.5093   0.5164   0.5243   0.5248   0.5384
  0.5459   0.5516   0.5565   0.5689   0.5709   0.5755   0.5824   0.5872
  0.5940   0.5947   0.6030   0.6100   0.6120   0.6185   0.6227   0.6270
  0.6330   0.6367   0.6401   0.6442   0.6493   0.6534   0.6573   0.6647
  0.6698   0.6722   0.6802   0.6851   0.6899   0.6933   0.7013   0.7123
  0.7141   0.7155   0.7253   0.7264   0.7349   0.7384   0.7414   0.7456
  0.7526   0.7566   0.7579   0.7639   0.7676   0.7703   0.7725   0.7760
  0.7798   0.7823   0.7843   0.7895   0.7928   0.7956   0.7994   0.8041
  0.8074   0.8150   0.8188   0.8270   0.8320   0.8464   0.8487   0.8559
  0.8653   0.8701   0.9066   0.9096   0.9183   0.9281   0.9423   0.9612
  0.9795   0.9895   0.9945   1.0103   1.0183   1.0324   1.0426   1.0474
  1.0571   1.0673   1.0766   1.0798   1.0936   1.0943   1.1053   1.1245
  1.1290   1.1306   1.1463   1.1548   1.1598   1.1658   1.1714   1.1751
  1.1854   1.1870   1.1919   1.2001   1.2062   1.2152   1.2170   1.2244
  1.2289   1.2390   1.2413   1.2494   1.2538   1.2594   1.2712   1.2820
  1.2951   1.2967   1.3047   1.3127   1.3169   1.3298   1.3439   1.3489
  1.3586   1.3807   1.3910   1.4047   1.4147   1.4175   1.4273   1.4332
  1.4380   1.4444   1.4506   1.4566   1.4763   1.4861   1.4895   1.4993
  1.5067   1.5081   1.5161   1.5271   1.5310   1.5409   1.5452   1.5504
  1.5540   1.5614   1.5669   1.5700   1.5772   1.5820   1.5869   1.5946
  1.6012   1.6056   1.6085   1.6113   1.6184   1.6206   1.6265   1.6344
  1.6357   1.6386   1.6462   1.6488   1.6530   1.6552   1.6591   1.6653
  1.6717   1.6800   1.6831   1.7006   1.7049   1.7108   1.7136   1.7210
  1.7268   1.7329   1.7404   1.7474   1.7528   1.7622   1.7702   1.7779
  1.7863   1.7886   1.7929   1.8037   1.8090   1.8118   1.8212   1.8287
  1.8310   1.8446   1.8508   1.8591   1.8695   1.8764   1.8856   1.8904
  1.8953   1.9120   1.9186   1.9233   1.9277   1.9433   1.9612   1.9678
  1.9786   1.9862   1.9982   2.0033   2.0221   2.0272   2.0382   2.0499
  2.0585   2.0661   2.0749   2.0790   2.0840   2.1036   2.1073   2.1144
  2.1217   2.1363   2.1451   2.1455   2.1550   2.1696   2.1781   2.1801
  2.1916   2.2006   2.2084   2.2238   2.2260   2.2396   2.2479   2.2544
  2.2740   2.2790   2.2915   2.3018   2.3084   2.3231   2.3293   2.3443
  2.3599   2.3681   2.3707   2.3804   2.3987   2.4088   2.4179   2.4355
  2.4569   2.4766   2.4837   2.4895   2.5159   2.5259   2.5365   2.5380
  2.5483   2.5530   2.5576   2.5619   2.5705   2.5782   2.5969   2.6073
  2.6130   2.6219   2.6239   2.6318   2.6410   2.6525   2.6588   2.6723
  2.6823   2.6932   2.7004   2.7049   2.7212   2.7267   2.7339   2.7438
  2.7696   2.7792   2.8068   2.8097   2.8156   2.8181   2.8240   2.8370
  2.8412   2.8531   2.8621   2.8722   2.8773   2.8936   2.9016   2.9085
  2.9205   2.9211   2.9231   2.9359   2.9481   2.9563   2.9656   2.9730
  2.9775   2.9798   3.0044   3.0102   3.0238   3.0326   3.0371   3.0454
  3.0506   3.0558   3.0655   3.0727   3.0892   3.0956   3.1047   3.1151
  3.1230   3.1328   3.1404   3.1493   3.1584   3.1836   3.1942   3.2025
  3.2068   3.2096   3.2259   3.2467   3.2526   3.2606   3.2907   3.2970
  3.3109   3.3162   3.3251   3.3380   3.3637   3.3802   3.3971   3.4039
  3.4173   3.4535   3.4861   3.4902   3.5233   3.5362   3.5554   3.5941
  3.6822   3.7748   3.7823   3.8042   3.8145   3.8282   3.8330   3.8459
  3.8606   3.8621   3.8872   3.8931   3.8995   3.9080   3.9293   3.9362
  3.9487   3.9752   3.9819   3.9885   4.0306   4.0468   4.0747   4.0798
  4.1174   4.1452   4.1657   4.1836   4.1971   4.2109   4.2470   4.2803
  4.3052   4.3211   4.3362   4.3565   4.3821   4.4265   5.0045   5.0731
  5.0796   5.1098   5.1250   5.1392   5.1567   5.1874   5.2218   5.3694
  5.3905   5.4176   5.4371   5.4476   5.4611   5.5357   5.5856   5.6173
  5.6546   5.6661   5.7246   5.7852   5.8635   5.9197  23.7536  23.7772
 23.7975  23.8016  23.8281  23.8335  23.8423  23.8562  23.8781  23.8883
 23.9088  23.9207  23.9450  23.9516  23.9779  24.0229  49.8750  49.9152
 49.9452  49.9602  49.9675  49.9752  50.0127  50.0445
 --------------------------------------------------------------

          Ground-State Mulliken Net Atomic Charges

     Atom                 Charge (a.u.)
  ----------------------------------------
      1 O                     0.029600
      2 C                    -0.159994
      3 H                     0.224020
      4 O                    -0.046302
      5 C                    -0.184927
      6 H                     0.245322
      7 C                    -0.536218
      8 H                     0.202298
      9 H                     0.175467
     10 C                    -0.733674
     11 H                     0.250561
     12 O                    -0.305429
     13 H                     0.502943
     14 C                    -0.259855
     15 H                     0.255672
     16 O                    -0.218180
     17 H                     0.267807
     18 C                    -0.201215
     19 H                     0.276448
     20 O                    -0.235210
     21 H                     0.285893
     22 C                     0.410164
     23 H                     0.220444
     24 C                    -0.585848
     25 H                     0.172112
     26 H                     0.128116
     27 H                     0.149528
     28 C                     0.006217
     29 O                    -0.256922
     30 O                    -0.133361
     31 H                     0.282657
     32 C                     0.393515
     33 H                     0.268062
     34 C                    -0.473724
     35 H                     0.209524
     36 O                    -0.201865
     37 H                     0.244075
     38 C                    -0.865579
     39 H                     0.209698
     40 H                     0.109739
     41 C                     0.523605
     42 H                     0.161959
     43 C                    -0.765868
     44 H                     0.140243
     45 H                     0.138121
     46 H                     0.141697
     47 C                    -0.700205
     48 H                     0.183691
     49 H                     0.158670
     50 C                    -0.426476
     51 H                     0.153825
     52 H                     0.169160
  ----------------------------------------
  Sum of atomic charges =     0.000000

 -----------------------------------------------------------------
                    Cartesian Multipole Moments
 -----------------------------------------------------------------
    Charge (ESU x 10^10)
                -0.0000
    Dipole Moment (Debye)
         X       6.1911      Y       3.9875      Z       2.8227
       Tot       7.8866
    Quadrupole Moments (Debye-Ang)
        XX    -147.8566     XY     -18.9465     YY    -153.8187
        XZ      -7.2548     YZ      -6.9787     ZZ    -148.1982
    Octopole Moments (Debye-Ang^2)
       XXX      80.1932    XXY     120.8542    XYY      49.0551
       YYY      66.2327    XXZ      40.3632    XYZ      31.4309
       YYZ      23.3473    XZZ     -16.1524    YZZ       4.7460
       ZZZ      -2.9791
    Hexadecapole Moments (Debye-Ang^3)
      XXXX  -12733.0204   XXXY    -542.8459   XXYY   -2601.9256
      XYYY    -114.1722   YYYY   -2086.8736   XXXZ     -91.0272
      XXYZ    -100.8058   XYYZ     -59.6068   YYYZ      -4.8462
      XXZZ   -2271.8599   XYZZ      -5.3388   YYZZ    -534.0343
      XZZZ      30.7978   YZZZ       2.1053   ZZZZ    -954.7975
 -----------------------------------------------------------------
 Calculating analytic gradient of the SCF energy
 Gradient of SCF Energy
            1           2           3           4           5           6
    1  -0.0001571   0.0003188  -0.0000477  -0.0002325  -0.0000385  -0.0001087
    2   0.0003606  -0.0002002   0.0001156   0.0001989   0.0000500  -0.0003707
    3  -0.0003407   0.0002244   0.0000271  -0.0002727  -0.0000994  -0.0001503
            7           8           9          10          11          12
    1  -0.0000473  -0.0000074   0.0000018   0.0003662   0.0000274   0.0000995
    2  -0.0000196   0.0000849  -0.0000061  -0.0001427  -0.0001244   0.0000693
    3   0.0001317  -0.0000357  -0.0000790  -0.0001466  -0.0000289  -0.0002960
           13          14          15          16          17          18
    1  -0.0002025  -0.0001554  -0.0000718  -0.0000409   0.0000662   0.0015772
    2  -0.0003343   0.0000938  -0.0000302  -0.0000086   0.0000234   0.0001666
    3   0.0007790  -0.0001465  -0.0000688  -0.0000001   0.0000237   0.0005105
           19          20          21          22          23          24
    1  -0.0000081  -0.0005083   0.0000649   0.0001368   0.0000234   0.0001491
    2   0.0003918   0.0003990   0.0002511  -0.0000199  -0.0000193   0.0002529
    3  -0.0000387  -0.0004504  -0.0002322  -0.0000146  -0.0001028  -0.0001148
           25          26          27          28          29          30
    1  -0.0000681   0.0001636  -0.0000383  -0.0011315   0.0006288   0.0004158
    2   0.0002069   0.0001216  -0.0000389  -0.0004170  -0.0000568  -0.0011038
    3  -0.0002298   0.0000140  -0.0000588   0.0007760   0.0000273  -0.0019935
           31          32          33          34          35          36
    1  -0.0007783  -0.0000921  -0.0000916  -0.0002206  -0.0001434  -0.0002955
    2   0.0004895   0.0000839  -0.0000326   0.0000560  -0.0000347  -0.0000456
    3   0.0021527   0.0000220  -0.0000163  -0.0001147   0.0001179   0.0000896
           37          38          39          40          41          42
    1   0.0001233   0.0002759  -0.0000014   0.0000035  -0.0000159  -0.0000067
    2  -0.0000920  -0.0002289   0.0000457  -0.0000252  -0.0000279  -0.0000034
    3   0.0001302  -0.0000137  -0.0000223   0.0000153  -0.0000554   0.0000127
           43          44          45          46          47          48
    1   0.0000341   0.0000186  -0.0000070   0.0000019  -0.0000303   0.0000116
    2  -0.0000472  -0.0000038  -0.0000074  -0.0000083   0.0000542   0.0000211
    3  -0.0000266  -0.0000194   0.0000012   0.0000011   0.0000145   0.0000081
           49          50          51          52
    1  -0.0000044  -0.0000543   0.0000443   0.0000529
    2  -0.0000310   0.0000280  -0.0000079  -0.0000764
    3  -0.0000205   0.0001225  -0.0000163   0.0000043
 Max gradient component =       2.153E-03
 RMS gradient           =       3.553E-04
 Gradient time:  CPU 718.60 s  wall 120.97 s
 Geometry Optimization Parameters
   NAtoms,    NIC,     NZ,  NCons,   NDum,   NFix, NCnnct, MaxDiis
       52     415      52       0       0       0       0       0

 Cartesian Hessian Update
 Hessian Updated using BFGS Update


** GEOMETRY OPTIMIZATION IN DELOCALIZED INTERNAL COORDINATES **
   Searching for a Minimum

   Optimization Cycle:   8

                       Coordinates (Angstroms)
     ATOM                X               Y               Z
      1  O        -0.0573493039   -0.5624532966   -0.0643077955
      2  C        -1.3165343133   -0.1596291967    0.3216888109
      3  H        -1.4538348994   -0.2538257843    1.4128796980
      4  O        -2.2965396846   -0.9685815809   -0.3371161805
      5  C        -3.6213758657   -0.6213686134    0.0052633676
      6  H        -3.7692528737   -0.6739201587    1.0978540408
      7  C         0.4977418747   -1.7345292695    0.5499871640
      8  H         0.6402931387   -2.4741250117   -0.2434920844
      9  H        -0.2154839724   -2.1550069711    1.2667902275
     10  C        -1.4640414047    1.3001942532   -0.1119477092
     11  H        -1.2792037678    1.3394192292   -1.1938882478
     12  O        -0.5762018902    2.1497034270    0.5891190519
     13  H         0.3297934776    1.8053103442    0.4841422214
     14  C        -2.8804807012    1.7678853199    0.1852958850
     15  H        -3.0266721422    1.7619171757    1.2754964662
     16  O        -3.1460502088    3.0718928048   -0.3232370713
     17  H        -2.4504508656    3.6580228442   -0.0019874656
     18  C        -3.9027948694    0.8294157285   -0.4412068808
     19  H        -3.8291220851    0.8942501135   -1.5334234641
     20  O        -5.2265087250    1.1850804101   -0.0221026582
     21  H        -5.3659036312    2.1189131561   -0.2232584429
     22  C         1.8337224676   -1.4172337214    1.2318995096
     23  H         2.2326708651   -2.4044445768    1.5013514903
     24  C         1.6451731706   -0.6590133753    2.5553775653
     25  H         1.1979808368    0.3250496618    2.4122034296
     26  H         2.5988853146   -0.5195362289    3.0721895862
     27  H         1.0017987759   -1.2376975396    3.2251865020
     28  C        -4.5645332814   -1.6817255420   -0.6045565767
     29  O        -4.1766378148   -2.7248130938   -1.0439414122
     30  O        -5.8744807881   -1.3708845859   -0.5624249758
     31  H        -6.0047862871   -0.4572935966   -0.2380879361
     32  C         2.8542925834   -0.7901340517    0.2159566049
     33  H         2.3685046850   -0.7419388622   -0.7652657395
     34  C         3.3369004707    0.6389228127    0.5163673001
     35  H         3.7939601876    0.6571726382    1.5153941791
     36  O         2.2159533198    1.5536798873    0.5186399303
     37  H         2.5666259082    2.4435851386    0.6368373698
     38  C         4.3683722417    1.1181208850   -0.5111282323
     39  H         3.8734844364    1.1835113207   -1.4882274057
     40  H         4.6866565515    2.1357115739   -0.2475609631
     41  C         5.5956542205    0.2012675902   -0.6199339894
     42  H         6.0955962288    0.1832755513    0.3591588423
     43  C         6.5975721848    0.7208447458   -1.6550539078
     44  H         7.4709309756    0.0655157503   -1.7215729144
     45  H         6.9518786698    1.7241132906   -1.3996377406
     46  H         6.1419845712    0.7707818033   -2.6496585949
     47  C         5.1230253647   -1.2248559155   -0.9302791011
     48  H         5.9777359232   -1.9096394261   -0.9503417657
     49  H         4.6835491065   -1.2428619300   -1.9365800173
     50  C         4.0901961490   -1.7110805037    0.0889830651
     51  H         3.7487319279   -2.7158613213   -0.1793725877
     52  H         4.5677142548   -1.8026944010    1.0742735495
   Point Group: c1    Number of degrees of freedom:   150


   Energy is  -1228.725058449

 Hessian Updated using BFGS Update

147 Hessian modes will be used to form the next step
  Hessian Eigenvalues:
     0.003942    0.004232    0.004995    0.005138    0.005924    0.006108
     0.006562    0.007485    0.007877    0.009107    0.009505    0.011333
     0.012402    0.013728    0.014814    0.019054    0.019535    0.020540
     0.022994    0.029744    0.032301    0.033830    0.034615    0.036915
     0.037889    0.038985    0.042658    0.043981    0.044674    0.046130
     0.047906    0.048625    0.049023    0.049423    0.049818    0.050028
     0.050219    0.051024    0.053533    0.053875    0.055126    0.055337
     0.055642    0.056170    0.056599    0.056929    0.058149    0.058971
     0.060723    0.061227    0.061531    0.066548    0.066998    0.068785
     0.071268    0.072755    0.078311    0.082336    0.085351    0.085661
     0.086943    0.092350    0.093533    0.103049    0.114291    0.114984
     0.118810    0.130201    0.141492    0.146612    0.150033    0.158546
     0.159496    0.159859    0.159991    0.159999    0.160018    0.160149
     0.161598    0.164585    0.165913    0.171659    0.172181    0.179735
     0.183374    0.190880    0.195480    0.197207    0.204049    0.221336
     0.248004    0.251204    0.257626    0.259411    0.267973    0.275210
     0.278102    0.280205    0.285606    0.286329    0.288141    0.289592
     0.289990    0.290982    0.291815    0.292943    0.293005    0.318953
     0.332664    0.332761    0.336895    0.337184    0.338036    0.338270
     0.338541    0.338767    0.338817    0.338884    0.339718    0.340523
     0.341357    0.341847    0.342331    0.342478    0.342594    0.343055
     0.343347    0.343680    0.343701    0.344148    0.348326    0.385775
     0.393620    0.402809    0.406772    0.418073    0.420543    0.432301
     0.491774    0.522266    0.524949    0.543952    0.544493    0.546942
     0.556347    1.066671    1.137821

 Minimum Search - Taking Simple RFO Step
 Searching for Lamda that Minimizes Along All modes
 Value Taken    Lamda =  -0.00039460
 Step Taken.  Stepsize is  0.135440

                             Maximum     Tolerance    Cnvgd?
         Gradient           0.003422      0.000300      NO
         Displacement       0.056700      0.001200      NO
         Energy change      0.000175      0.000001      NO


 New Cartesian Coordinates Obtained by Inverse Iteration

 Displacement from previous Coordinates is:  0.341522
 ----------------------------------------------------------------
             Standard Nuclear Orientation (Angstroms)
    I     Atom           X                Y                Z
 ----------------------------------------------------------------
    1      O      -0.0553579588    -0.5636795048    -0.0699379009
    2      C      -1.3125176525    -0.1558878614     0.3181756671
    3      H      -1.4437628840    -0.2395796940     1.4109629813
    4      O      -2.2957922845    -0.9723388509    -0.3261088650
    5      C      -3.6186318759    -0.6223914181     0.0213627051
    6      H      -3.7605060930    -0.6649811277     1.1152478569
    7      C       0.4972711995    -1.7368191912     0.5450454641
    8      H       0.6390348791    -2.4762907674    -0.2487094248
    9      H      -0.2177136528    -2.1565323899     1.2605685925
   10      C      -1.4655920410     1.2994568073    -0.1304505979
   11      H      -1.2926672509     1.3271047783    -1.2147128696
   12      O      -0.5720284672     2.1592798788     0.5503708270
   13      H       0.3346772565     1.8209718430     0.4318861135
   14      C      -2.8793577368     1.7684977368     0.1760464572
   15      H      -3.0147035224     1.7722579762     1.2676937519
   16      O      -3.1512644284     3.0676556674    -0.3414844569
   17      H      -2.4536194517     3.6575439725    -0.0318712172
   18      C      -3.9069309034     0.8238740410    -0.4325944823
   19      H      -3.8466572414     0.8803181338    -1.5260550050
   20      O      -5.2258691820     1.1782156993     0.0019808283
   21      H      -5.3705746406     2.1107271471    -0.2011608393
   22      C       1.8332324574    -1.4242405764     1.2294564460
   23      H       2.2315034872    -2.4136371212     1.4918738737
   24      C       1.6442683339    -0.6783143369     2.5598589549
   25      H       1.1988523541     0.3078794140     2.4267174319
   26      H       2.5975890358    -0.5460615658     3.0790187702
   27      H       0.9994986428    -1.2625748470     3.2234354915
   28      C      -4.5670372676    -1.6846298029    -0.5754169264
   29      O      -4.1928021208    -2.7530774362    -0.9624710123
   30      O      -5.8701123606    -1.3439290381    -0.5761615736
   31      H      -5.9832479564    -0.4100715234    -0.3094706074
   32      C       2.8551483856    -0.7907724546     0.2179248766
   33      H       2.3695940098    -0.7363774948    -0.7630243699
   34      C       3.3391211322     0.6365238867     0.5254942255
   35      H       3.7988244562     0.6498265294     1.5233465121
   36      O       2.2189331871     1.5520162141     0.5341728155
   37      H       2.5698401160     2.4415112373     0.6547985107
   38      C       4.3677644457     1.1207409830    -0.5020666340
   39      H       3.8706891109     1.1891114353    -1.4778113324
   40      H       4.6858546704     2.1375577120    -0.2352924558
   41      C       5.5953352578     0.2050207600    -0.6168049446
   42      H       6.0969351438     0.1827742221     0.3613248943
   43      C       6.5952132094     0.7301347927    -1.6510647051
   44      H       7.4690072780     0.0758616522    -1.7219549469
   45      H       6.9491668917     1.7324990635    -1.3915993219
   46      H       6.1380142893     0.7842894350    -2.6447168046
   47      C       5.1226941616    -1.2199756196    -0.9330494465
   48      H       5.9773166065    -1.9047283128    -0.9573462947
   49      H       4.6820596284    -1.2331139573    -1.9388936078
   50      C       4.0907613547    -1.7112250223     0.0848843901
   51      H       3.7486655932    -2.7145605509    -0.1880020247
   52      H       4.5690209054    -1.8074516522     1.0693282263
 ----------------------------------------------------------------
 Molecular Point Group                 C1    NOp =  1
 Largest Abelian Subgroup              C1    NOp =  1
 Nuclear Repulsion Energy =  2329.7176298757 hartrees
 There are       94 alpha and       94 beta electrons
 Applying Cartesian multipole field
    Component          Value
    ---------          -----
     (2,0,0)        1.00000E-12
     (0,2,0)        2.00000E-11
     (0,0,2)       -3.00000E-11
 Nucleus-field energy     =     0.0000000233 hartrees
 Requested basis set is 6-311++G(d,p)
 There are 284 shells and 724 basis functions
 A cutoff of  1.0D-14 yielded  30380 shell pairs
 There are    192810 function pairs (    204292 Cartesian)
 Smallest overlap matrix eigenvalue = 1.25E-06
 Guess MOs from SCF MO coefficient file

 -----------------------------------------------------------------------
  General SCF calculation program by
  Eric Jon Sundstrom, Paul Horn, Yuezhi Mao, Dmitri Zuev, Alec White,
  David Stuck, Shaama M.S., Shane Yost, Joonho Lee, David Small,
  Daniel Levine, Susi Lehtola, Hugh Burton, Evgeny Epifanovsky
 -----------------------------------------------------------------------
 Exchange:     0.2000 Hartree-Fock + 0.0800 Slater + 0.7200 B88
 Correlation:  0.1900 VWN1RPA + 0.8100 LYP
 Using SG-1 standard quadrature grid
 using 6 threads for integral computing
 -------------------------------------------------------
 OpenMP Integral computing Module                
 Release: version 2.0, May 2017, Q-Chem Inc. Pleasanton 
 -------------------------------------------------------
 -------------------------------------------------------
 OpenMP BLAS3 based DFT computing Module                
 Release: version 1.0, May 2013, Q-Chem Inc. Pittsburgh 
 -------------------------------------------------------
 A restricted SCF calculation will be
 performed using DIIS
 SCF converges when DIIS error is below 1.0e-08
 ---------------------------------------
  Cycle       Energy         DIIS error
 ---------------------------------------
    1   -1228.7208011959      2.13e-04  
    2   -1228.7251738714      3.84e-05  
    3   -1228.7251180056      5.72e-05  
    4   -1228.7252601622      1.12e-05  
    5   -1228.7252642726      6.51e-06  
    6   -1228.7252662323      9.06e-07  
    7   -1228.7252662693      3.61e-07  
    8   -1228.7252662762      8.89e-08  
    9   -1228.7252662766      3.97e-08  
   10   -1228.7252662766      1.13e-08  
   11   -1228.7252662767      2.86e-09  Convergence criterion met
 ---------------------------------------
 SCF time:   CPU 2564.61s  wall 448.00s 
 SCF   energy in the final basis set =    -1228.7252662767
 Total energy in the final basis set =    -1228.7252662767

 --------------------------------------------------------------

                    Orbital Energies (a.u.)
 --------------------------------------------------------------

 Alpha MOs
 -- Occupied --
-19.1652 -19.1576 -19.1485 -19.1466 -19.1465 -19.1452 -19.1291 -19.1062
-10.3034 -10.2873 -10.2590 -10.2556 -10.2447 -10.2387 -10.2354 -10.2268
-10.1879 -10.1876 -10.1867 -10.1807 -10.1792 -10.1752 -10.1697 -10.1651
 -1.1069  -1.0930  -1.0717  -1.0503  -1.0458  -1.0397  -1.0260  -1.0192
 -0.8553  -0.8183  -0.8086  -0.7847  -0.7590  -0.7510  -0.7095  -0.6918
 -0.6768  -0.6531  -0.6341  -0.6220  -0.6149  -0.6078  -0.5806  -0.5746
 -0.5673  -0.5592  -0.5406  -0.5292  -0.5216  -0.5198  -0.5127  -0.4924
 -0.4800  -0.4783  -0.4750  -0.4657  -0.4597  -0.4523  -0.4456  -0.4401
 -0.4350  -0.4290  -0.4175  -0.4117  -0.4094  -0.4067  -0.4036  -0.3965
 -0.3918  -0.3868  -0.3816  -0.3800  -0.3727  -0.3622  -0.3592  -0.3508
 -0.3455  -0.3429  -0.3379  -0.3340  -0.3236  -0.3200  -0.3170  -0.3148
 -0.3095  -0.2975  -0.2936  -0.2885  -0.2769  -0.2755
 -- Virtual --
 -0.0223  -0.0149  -0.0123  -0.0082  -0.0047  -0.0016   0.0044   0.0092
  0.0146   0.0180   0.0211   0.0223   0.0278   0.0353   0.0356   0.0399
  0.0431   0.0472   0.0494   0.0534   0.0544   0.0615   0.0628   0.0649
  0.0685   0.0696   0.0724   0.0762   0.0819   0.0841   0.0896   0.0899
  0.0939   0.0950   0.0966   0.1016   0.1024   0.1066   0.1080   0.1089
  0.1112   0.1126   0.1160   0.1183   0.1201   0.1206   0.1218   0.1259
  0.1268   0.1287   0.1298   0.1324   0.1338   0.1345   0.1389   0.1410
  0.1414   0.1435   0.1449   0.1471   0.1495   0.1507   0.1532   0.1567
  0.1595   0.1603   0.1631   0.1643   0.1661   0.1671   0.1685   0.1701
  0.1732   0.1762   0.1771   0.1818   0.1829   0.1836   0.1850   0.1896
  0.1913   0.1954   0.1974   0.2000   0.2026   0.2045   0.2085   0.2119
  0.2128   0.2155   0.2187   0.2215   0.2218   0.2238   0.2275   0.2298
  0.2327   0.2354   0.2385   0.2434   0.2461   0.2486   0.2502   0.2534
  0.2547   0.2558   0.2573   0.2599   0.2661   0.2683   0.2719   0.2720
  0.2734   0.2778   0.2811   0.2829   0.2868   0.2887   0.2914   0.2924
  0.2964   0.3001   0.3022   0.3072   0.3075   0.3119   0.3130   0.3165
  0.3168   0.3208   0.3219   0.3233   0.3280   0.3288   0.3331   0.3342
  0.3356   0.3404   0.3411   0.3442   0.3485   0.3512   0.3523   0.3556
  0.3579   0.3613   0.3665   0.3675   0.3707   0.3722   0.3798   0.3825
  0.3843   0.3899   0.3915   0.3949   0.4001   0.4043   0.4064   0.4123
  0.4146   0.4151   0.4190   0.4209   0.4242   0.4313   0.4393   0.4452
  0.4519   0.4591   0.4607   0.4656   0.4790   0.4831   0.4858   0.4912
  0.4960   0.5018   0.5060   0.5091   0.5161   0.5243   0.5263   0.5379
  0.5450   0.5528   0.5563   0.5693   0.5706   0.5751   0.5830   0.5875
  0.5941   0.5963   0.6032   0.6104   0.6141   0.6190   0.6224   0.6272
  0.6329   0.6359   0.6403   0.6443   0.6492   0.6534   0.6572   0.6642
  0.6686   0.6717   0.6801   0.6853   0.6889   0.6929   0.7013   0.7117
  0.7128   0.7160   0.7255   0.7258   0.7330   0.7370   0.7411   0.7456
  0.7499   0.7558   0.7590   0.7641   0.7671   0.7708   0.7737   0.7746
  0.7798   0.7821   0.7842   0.7892   0.7929   0.7954   0.7993   0.8051
  0.8058   0.8148   0.8183   0.8274   0.8321   0.8470   0.8490   0.8568
  0.8619   0.8715   0.9058   0.9113   0.9170   0.9282   0.9434   0.9596
  0.9784   0.9885   0.9940   1.0117   1.0187   1.0340   1.0443   1.0475
  1.0571   1.0695   1.0778   1.0836   1.0917   1.0972   1.1038   1.1245
  1.1285   1.1309   1.1460   1.1558   1.1587   1.1671   1.1707   1.1758
  1.1868   1.1873   1.1918   1.2007   1.2048   1.2156   1.2187   1.2229
  1.2283   1.2387   1.2429   1.2487   1.2534   1.2605   1.2703   1.2842
  1.2950   1.2978   1.3066   1.3127   1.3158   1.3293   1.3437   1.3510
  1.3561   1.3800   1.3904   1.4022   1.4160   1.4168   1.4272   1.4326
  1.4408   1.4448   1.4514   1.4584   1.4760   1.4852   1.4900   1.4987
  1.5043   1.5075   1.5147   1.5235   1.5291   1.5419   1.5448   1.5506
  1.5525   1.5621   1.5662   1.5696   1.5769   1.5826   1.5868   1.5940
  1.6013   1.6059   1.6085   1.6127   1.6183   1.6214   1.6261   1.6333
  1.6365   1.6384   1.6463   1.6482   1.6533   1.6541   1.6582   1.6647
  1.6720   1.6788   1.6841   1.7001   1.7050   1.7105   1.7145   1.7204
  1.7275   1.7319   1.7402   1.7480   1.7522   1.7614   1.7694   1.7788
  1.7867   1.7887   1.7920   1.8037   1.8093   1.8124   1.8210   1.8290
  1.8303   1.8439   1.8502   1.8597   1.8696   1.8759   1.8843   1.8909
  1.8937   1.9095   1.9184   1.9226   1.9277   1.9422   1.9598   1.9661
  1.9786   1.9857   2.0011   2.0020   2.0224   2.0266   2.0370   2.0499
  2.0586   2.0649   2.0744   2.0779   2.0862   2.1031   2.1087   2.1142
  2.1216   2.1363   2.1444   2.1451   2.1557   2.1691   2.1780   2.1797
  2.1910   2.2005   2.2086   2.2228   2.2255   2.2396   2.2479   2.2543
  2.2736   2.2797   2.2920   2.3002   2.3078   2.3222   2.3292   2.3440
  2.3636   2.3703   2.3773   2.3912   2.3981   2.4086   2.4167   2.4353
  2.4575   2.4765   2.4837   2.4894   2.5162   2.5257   2.5367   2.5384
  2.5480   2.5527   2.5575   2.5618   2.5703   2.5786   2.5967   2.6066
  2.6128   2.6209   2.6241   2.6322   2.6412   2.6517   2.6577   2.6729
  2.6821   2.6932   2.6990   2.7050   2.7214   2.7264   2.7338   2.7431
  2.7691   2.7785   2.8062   2.8080   2.8154   2.8181   2.8233   2.8365
  2.8418   2.8523   2.8612   2.8697   2.8771   2.8938   2.9011   2.9084
  2.9161   2.9205   2.9239   2.9356   2.9478   2.9550   2.9641   2.9708
  2.9778   2.9799   3.0045   3.0089   3.0229   3.0325   3.0377   3.0451
  3.0529   3.0563   3.0646   3.0717   3.0895   3.0996   3.1063   3.1172
  3.1234   3.1327   3.1409   3.1482   3.1594   3.1848   3.1954   3.2028
  3.2067   3.2100   3.2281   3.2464   3.2504   3.2607   3.2898   3.2970
  3.3098   3.3156   3.3247   3.3380   3.3628   3.3812   3.3964   3.4037
  3.4175   3.4536   3.4861   3.4901   3.5232   3.5358   3.5549   3.5944
  3.6863   3.7748   3.7824   3.8040   3.8144   3.8281   3.8329   3.8451
  3.8606   3.8623   3.8877   3.8943   3.8955   3.9097   3.9281   3.9359
  3.9447   3.9741   3.9824   3.9882   4.0306   4.0466   4.0731   4.0795
  4.1175   4.1451   4.1652   4.1835   4.1972   4.2108   4.2464   4.2801
  4.3053   4.3210   4.3373   4.3557   4.3820   4.4265   5.0077   5.0743
  5.0796   5.1102   5.1246   5.1389   5.1553   5.1880   5.2200   5.3730
  5.3918   5.4169   5.4355   5.4455   5.4621   5.5364   5.5891   5.6153
  5.6550   5.6649   5.7234   5.7794   5.8608   5.9231  23.7536  23.7772
 23.7971  23.8016  23.8276  23.8335  23.8430  23.8562  23.8779  23.8879
 23.9090  23.9205  23.9449  23.9519  23.9779  24.0224  49.8734  49.9164
 49.9466  49.9610  49.9672  49.9756  50.0119  50.0453
 --------------------------------------------------------------

          Ground-State Mulliken Net Atomic Charges

     Atom                 Charge (a.u.)
  ----------------------------------------
      1 O                     0.028543
      2 C                    -0.176708
      3 H                     0.227969
      4 O                    -0.046930
      5 C                    -0.165878
      6 H                     0.245501
      7 C                    -0.533521
      8 H                     0.202731
      9 H                     0.176323
     10 C                    -0.719919
     11 H                     0.249045
     12 O                    -0.301040
     13 H                     0.497960
     14 C                    -0.255856
     15 H                     0.255705
     16 O                    -0.218265
     17 H                     0.267650
     18 C                    -0.236725
     19 H                     0.280274
     20 O                    -0.233936
     21 H                     0.288175
     22 C                     0.422707
     23 H                     0.220493
     24 C                    -0.600098
     25 H                     0.176042
     26 H                     0.127888
     27 H                     0.148720
     28 C                     0.015727
     29 O                    -0.260531
     30 O                    -0.139357
     31 H                     0.286462
     32 C                     0.401737
     33 H                     0.267233
     34 C                    -0.482699
     35 H                     0.209668
     36 O                    -0.199750
     37 H                     0.243376
     38 C                    -0.866739
     39 H                     0.209652
     40 H                     0.110512
     41 C                     0.524954
     42 H                     0.161941
     43 C                    -0.765681
     44 H                     0.140068
     45 H                     0.138056
     46 H                     0.141545
     47 C                    -0.701092
     48 H                     0.184040
     49 H                     0.158555
     50 C                    -0.427561
     51 H                     0.153696
     52 H                     0.169338
  ----------------------------------------
  Sum of atomic charges =    -0.000000

 -----------------------------------------------------------------
                    Cartesian Multipole Moments
 -----------------------------------------------------------------
    Charge (ESU x 10^10)
                -0.0000
    Dipole Moment (Debye)
         X       6.2492      Y       4.1215      Z       2.6502
       Tot       7.9412
    Quadrupole Moments (Debye-Ang)
        XX    -148.4626     XY     -19.6425     YY    -154.0483
        XZ      -6.4449     YZ      -6.6207     ZZ    -147.8767
    Octopole Moments (Debye-Ang^2)
       XXX      84.8389    XXY     124.7501    XYY      50.1259
       YYY      67.9378    XXZ      35.8586    XYZ      30.0882
       YYZ      22.2790    XZZ     -17.2111    YZZ       4.1342
       ZZZ      -4.4778
    Hexadecapole Moments (Debye-Ang^3)
      XXXX  -12767.3972   XXXY    -566.0338   XXYY   -2607.2919
      XYYY    -121.8850   YYYY   -2096.7008   XXXZ     -62.5130
      XXYZ     -92.8662   XYYZ     -55.8246   YYYZ       4.3056
      XXZZ   -2266.9871   XYZZ      -2.5855   YYZZ    -531.4663
      XZZZ      36.4385   YZZZ      11.0365   ZZZZ    -947.4132
 -----------------------------------------------------------------
 Calculating analytic gradient of the SCF energy
 Gradient of SCF Energy
            1           2           3           4           5           6
    1  -0.0000492   0.0000227  -0.0000036   0.0000093  -0.0000113  -0.0000259
    2  -0.0000457   0.0000534  -0.0000133  -0.0000126   0.0000886   0.0000297
    3  -0.0000587   0.0000313  -0.0000049  -0.0000148   0.0000042  -0.0000015
            7           8           9          10          11          12
    1   0.0000362   0.0000107  -0.0000115  -0.0000505   0.0000086   0.0000381
    2   0.0000252   0.0000195  -0.0000184   0.0000315  -0.0000115   0.0000228
    3   0.0000543  -0.0000074  -0.0000197   0.0000037   0.0000035   0.0000347
           13          14          15          16          17          18
    1  -0.0000091   0.0000890  -0.0000071  -0.0000151   0.0000109  -0.0000418
    2   0.0000226  -0.0000434  -0.0000023  -0.0000106  -0.0000112   0.0000905
    3  -0.0000134  -0.0000040  -0.0000035  -0.0000064   0.0000007   0.0000305
           19          20          21          22          23          24
    1   0.0000154  -0.0001630   0.0000783   0.0000252  -0.0000057   0.0000353
    2  -0.0000107  -0.0003481  -0.0000102  -0.0000368   0.0000033   0.0000279
    3  -0.0000016  -0.0000957  -0.0000277  -0.0000021   0.0000098  -0.0000788
           25          26          27          28          29          30
    1  -0.0000170   0.0000269  -0.0000083   0.0001414  -0.0000398  -0.0000858
    2   0.0000603   0.0000251   0.0000064   0.0000050   0.0000333   0.0003699
    3  -0.0000048  -0.0000044  -0.0000186  -0.0000186   0.0000261  -0.0000006
           31          32          33          34          35          36
    1   0.0000353   0.0000182  -0.0000353  -0.0000139  -0.0000164  -0.0000413
    2  -0.0001397   0.0000003   0.0000121  -0.0000473   0.0000015  -0.0000568
    3   0.0001150  -0.0000322   0.0000015   0.0000486   0.0000275   0.0000610
           37          38          39          40          41          42
    1   0.0000131   0.0000506  -0.0000067   0.0000029  -0.0000120   0.0000015
    2  -0.0000104  -0.0000578   0.0000022  -0.0000127   0.0000133  -0.0000102
    3  -0.0000022  -0.0000002  -0.0000073   0.0000097  -0.0000158  -0.0000002
           43          44          45          46          47          48
    1   0.0000104  -0.0000013  -0.0000028   0.0000039  -0.0000134   0.0000056
    2  -0.0000018  -0.0000046  -0.0000044  -0.0000097   0.0000028  -0.0000004
    3  -0.0000116   0.0000014  -0.0000046  -0.0000050   0.0000094  -0.0000001
           49          50          51          52
    1   0.0000015  -0.0000125  -0.0000017   0.0000111
    2  -0.0000116   0.0000075   0.0000017  -0.0000141
    3  -0.0000050   0.0000005  -0.0000026   0.0000002
 Max gradient component =       3.699E-04
 RMS gradient           =       5.467E-05
 Gradient time:  CPU 719.58 s  wall 121.11 s
 Geometry Optimization Parameters
   NAtoms,    NIC,     NZ,  NCons,   NDum,   NFix, NCnnct, MaxDiis
       52     415      52       0       0       0       0       0

 Cartesian Hessian Update
 Hessian Updated using BFGS Update


** GEOMETRY OPTIMIZATION IN DELOCALIZED INTERNAL COORDINATES **
   Searching for a Minimum

   Optimization Cycle:   9

                       Coordinates (Angstroms)
     ATOM                X               Y               Z
      1  O        -0.0553579588   -0.5636795048   -0.0699379009
      2  C        -1.3125176525   -0.1558878614    0.3181756671
      3  H        -1.4437628840   -0.2395796940    1.4109629813
      4  O        -2.2957922845   -0.9723388509   -0.3261088650
      5  C        -3.6186318759   -0.6223914181    0.0213627051
      6  H        -3.7605060930   -0.6649811277    1.1152478569
      7  C         0.4972711995   -1.7368191912    0.5450454641
      8  H         0.6390348791   -2.4762907674   -0.2487094248
      9  H        -0.2177136528   -2.1565323899    1.2605685925
     10  C        -1.4655920410    1.2994568073   -0.1304505979
     11  H        -1.2926672509    1.3271047783   -1.2147128696
     12  O        -0.5720284672    2.1592798788    0.5503708270
     13  H         0.3346772565    1.8209718430    0.4318861135
     14  C        -2.8793577368    1.7684977368    0.1760464572
     15  H        -3.0147035224    1.7722579762    1.2676937519
     16  O        -3.1512644284    3.0676556674   -0.3414844569
     17  H        -2.4536194517    3.6575439725   -0.0318712172
     18  C        -3.9069309034    0.8238740410   -0.4325944823
     19  H        -3.8466572414    0.8803181338   -1.5260550050
     20  O        -5.2258691820    1.1782156993    0.0019808283
     21  H        -5.3705746406    2.1107271471   -0.2011608393
     22  C         1.8332324574   -1.4242405764    1.2294564460
     23  H         2.2315034872   -2.4136371212    1.4918738737
     24  C         1.6442683339   -0.6783143369    2.5598589549
     25  H         1.1988523541    0.3078794140    2.4267174319
     26  H         2.5975890358   -0.5460615658    3.0790187702
     27  H         0.9994986428   -1.2625748470    3.2234354915
     28  C        -4.5670372676   -1.6846298029   -0.5754169264
     29  O        -4.1928021208   -2.7530774362   -0.9624710123
     30  O        -5.8701123606   -1.3439290381   -0.5761615736
     31  H        -5.9832479564   -0.4100715234   -0.3094706074
     32  C         2.8551483856   -0.7907724546    0.2179248766
     33  H         2.3695940098   -0.7363774948   -0.7630243699
     34  C         3.3391211322    0.6365238867    0.5254942255
     35  H         3.7988244562    0.6498265294    1.5233465121
     36  O         2.2189331871    1.5520162141    0.5341728155
     37  H         2.5698401160    2.4415112373    0.6547985107
     38  C         4.3677644457    1.1207409830   -0.5020666340
     39  H         3.8706891109    1.1891114353   -1.4778113324
     40  H         4.6858546704    2.1375577120   -0.2352924558
     41  C         5.5953352578    0.2050207600   -0.6168049446
     42  H         6.0969351438    0.1827742221    0.3613248943
     43  C         6.5952132094    0.7301347927   -1.6510647051
     44  H         7.4690072780    0.0758616522   -1.7219549469
     45  H         6.9491668917    1.7324990635   -1.3915993219
     46  H         6.1380142893    0.7842894350   -2.6447168046
     47  C         5.1226941616   -1.2199756196   -0.9330494465
     48  H         5.9773166065   -1.9047283128   -0.9573462947
     49  H         4.6820596284   -1.2331139573   -1.9388936078
     50  C         4.0907613547   -1.7112250223    0.0848843901
     51  H         3.7486655932   -2.7145605509   -0.1880020247
     52  H         4.5690209054   -1.8074516522    1.0693282263
   Point Group: c1    Number of degrees of freedom:   150


   Energy is  -1228.725266277

 Hessian Updated using BFGS Update

148 Hessian modes will be used to form the next step
  Hessian Eigenvalues:
     0.003946    0.004265    0.005001    0.005081    0.005904    0.006092
     0.006515    0.007461    0.007749    0.009091    0.009501    0.011332
     0.012402    0.013751    0.014768    0.019053    0.019553    0.020532
     0.022911    0.029023    0.031689    0.033419    0.034864    0.036948
     0.037873    0.038982    0.042625    0.043896    0.044681    0.046132
     0.047908    0.048633    0.049024    0.049423    0.049797    0.050029
     0.050221    0.050956    0.053508    0.053683    0.055133    0.055335
     0.055642    0.056170    0.056597    0.056882    0.058186    0.059002
     0.060689    0.060966    0.061555    0.066543    0.066952    0.068760
     0.071504    0.072593    0.078320    0.082335    0.085350    0.085659
     0.086322    0.092412    0.093429    0.102958    0.114851    0.115444
     0.119423    0.130221    0.141959    0.146749    0.150208    0.158650
     0.159462    0.159848    0.159964    0.159997    0.160000    0.160017
     0.160117    0.161568    0.164513    0.165861    0.171282    0.172218
     0.179746    0.183321    0.190883    0.196746    0.197553    0.205612
     0.221944    0.248677    0.251624    0.257326    0.260255    0.268070
     0.276272    0.278093    0.280205    0.285605    0.286449    0.288058
     0.289805    0.290728    0.291350    0.292487    0.292953    0.293370
     0.330481    0.332756    0.332989    0.336906    0.337185    0.338051
     0.338265    0.338541    0.338768    0.338819    0.338909    0.339718
     0.340532    0.341358    0.341850    0.342331    0.342482    0.342598
     0.343058    0.343347    0.343680    0.343699    0.344273    0.348254
     0.385777    0.393702    0.402959    0.407223    0.418075    0.420533
     0.432742    0.491804    0.523701    0.525133    0.544046    0.544506
     0.546951    0.556255    1.066753    1.139069

 Minimum Search - Taking Simple RFO Step
 Searching for Lamda that Minimizes Along All modes
 Value Taken    Lamda =  -0.00001814
 Step Taken.  Stepsize is  0.037008

                             Maximum     Tolerance    Cnvgd?
         Gradient           0.000657      0.000300      NO
         Displacement       0.011013      0.001200      NO
         Energy change     -0.000208      0.000001      NO


 New Cartesian Coordinates Obtained by Inverse Iteration

 Displacement from previous Coordinates is:  0.139940
 ----------------------------------------------------------------
             Standard Nuclear Orientation (Angstroms)
    I     Atom           X                Y                Z
 ----------------------------------------------------------------
    1      O      -0.0558071497    -0.5613746494    -0.0649933264
    2      C      -1.3139614088    -0.1550760515     0.3214349392
    3      H      -1.4475172857    -0.2412231768     1.4137591634
    4      O      -2.2956839904    -0.9696860910    -0.3273311247
    5      C      -3.6199746506    -0.6225928402     0.0178242842
    6      H      -3.7649509344    -0.6714762000     1.1110368725
    7      C       0.4965358758    -1.7351710387     0.5488644412
    8      H       0.6365473176    -2.4746060478    -0.2452482709
    9      H      -0.2178147074    -2.1544085112     1.2653010061
   10      C      -1.4663225176     1.3009312389    -0.1244056141
   11      H      -1.2927306005     1.3310316974    -1.2085014114
   12      O      -0.5731384855     2.1588550860     0.5590308730
   13      H       0.3333342551     1.8197041264     0.4409630714
   14      C      -2.8800148761     1.7691304986     0.1827979155
   15      H      -3.0154129506     1.7695569930     1.2744517702
   16      O      -3.1514489630     3.0701111289    -0.3304720698
   17      H      -2.4539450543     3.6589639532    -0.0185769247
   18      C      -3.9081621891     0.8268900932    -0.4287306508
   19      H      -3.8496684063     0.8887748753    -1.5219869768
   20      O      -5.2252759959     1.1827243603     0.0104232722
   21      H      -5.3688729290     2.1164652147    -0.1879303411
   22      C       1.8337796687    -1.4239098374     1.2315215859
   23      H       2.2314319954    -2.4140359463     1.4921425938
   24      C       1.6476389182    -0.6805867486     2.5638408184
   25      H       1.2033564625     0.3064050135     2.4335637042
   26      H       2.6018004220    -0.5509588505     3.0820333006
   27      H       1.0030894743    -1.2654697761     3.2271004789
   28      C      -4.5627107724    -1.6855713629    -0.5879029010
   29      O      -4.1830464861    -2.7531769870    -0.9720651939
   30      O      -5.8664732316    -1.3481791064    -0.6009521433
   31      H      -5.9845767594    -0.4133252925    -0.3394331596
   32      C       2.8553903475    -0.7913773716     0.2185405235
   33      H       2.3710569947    -0.7430689673    -0.7633006416
   34      C       3.3363948105     0.6388783955     0.5186350443
   35      H       3.7954049198     0.6586712160     1.5166635607
   36      O       2.2152823604     1.5532663477     0.5208053290
   37      H       2.5651753320     2.4437979982     0.6367471996
   38      C       4.3649519852     1.1194055958    -0.5106824216
   39      H       3.8686783061     1.1809321139    -1.4872694458
   40      H       4.6806212569     2.1384623808    -0.2496180221
   41      C       5.5945293152     0.2055957219    -0.6190028344
   42      H       6.0950613658     0.1895082351     0.3597866951
   43      C       6.5944833897     0.7272512198    -1.6548962001
   44      H       7.4694626904     0.0741325444    -1.7217491022
   45      H       6.9465050548     1.7314885852    -1.4000821826
   46      H       6.1381002092     0.7757082657    -2.6492170484
   47      C       5.1249540534    -1.2218897664    -0.9283837461
   48      H       5.9808387972    -1.9051894268    -0.9484517606
   49      H       4.6851541749    -1.2409383061    -1.9344923959
   50      C       4.0931166332    -1.7098343265     0.0912063563
   51      H       3.7533360079    -2.7153149016    -0.1766396019
   52      H       4.5706384575    -1.7997924177     1.0765847093
 ----------------------------------------------------------------
 Molecular Point Group                 C1    NOp =  1
 Largest Abelian Subgroup              C1    NOp =  1
 Nuclear Repulsion Energy =  2329.4648140641 hartrees
 There are       94 alpha and       94 beta electrons
 Applying Cartesian multipole field
    Component          Value
    ---------          -----
     (2,0,0)        1.00000E-12
     (0,2,0)        2.00000E-11
     (0,0,2)       -3.00000E-11
 Nucleus-field energy     =     0.0000000232 hartrees
 Requested basis set is 6-311++G(d,p)
 There are 284 shells and 724 basis functions
 A cutoff of  1.0D-14 yielded  30381 shell pairs
 There are    192798 function pairs (    204280 Cartesian)
 Smallest overlap matrix eigenvalue = 1.25E-06
 Guess MOs from SCF MO coefficient file

 -----------------------------------------------------------------------
  General SCF calculation program by
  Eric Jon Sundstrom, Paul Horn, Yuezhi Mao, Dmitri Zuev, Alec White,
  David Stuck, Shaama M.S., Shane Yost, Joonho Lee, David Small,
  Daniel Levine, Susi Lehtola, Hugh Burton, Evgeny Epifanovsky
 -----------------------------------------------------------------------
 Exchange:     0.2000 Hartree-Fock + 0.0800 Slater + 0.7200 B88
 Correlation:  0.1900 VWN1RPA + 0.8100 LYP
 Using SG-1 standard quadrature grid
 using 6 threads for integral computing
 -------------------------------------------------------
 OpenMP Integral computing Module                
 Release: version 2.0, May 2017, Q-Chem Inc. Pleasanton 
 -------------------------------------------------------
 -------------------------------------------------------
 OpenMP BLAS3 based DFT computing Module                
 Release: version 1.0, May 2013, Q-Chem Inc. Pittsburgh 
 -------------------------------------------------------
 A restricted SCF calculation will be
 performed using DIIS
 SCF converges when DIIS error is below 1.0e-08
 ---------------------------------------
  Cycle       Energy         DIIS error
 ---------------------------------------
    1   -1228.7249470069      6.35e-05  
    2   -1228.7252536392      8.39e-06  
    3   -1228.7252528135      1.09e-05  
    4   -1228.7252582330      2.52e-06  
    5   -1228.7252584522      1.34e-06  
    6   -1228.7252585328      3.68e-07  
    7   -1228.7252585389      1.16e-07  
    8   -1228.7252585398      2.14e-08  
    9   -1228.7252585399      8.71e-09  Convergence criterion met
 ---------------------------------------
 SCF time:   CPU 2100.89s  wall 367.00s 
 SCF   energy in the final basis set =    -1228.7252585399
 Total energy in the final basis set =    -1228.7252585399

 --------------------------------------------------------------

                    Orbital Energies (a.u.)
 --------------------------------------------------------------

 Alpha MOs
 -- Occupied --
-19.1647 -19.1583 -19.1484 -19.1466 -19.1464 -19.1451 -19.1289 -19.1064
-10.3037 -10.2872 -10.2591 -10.2556 -10.2445 -10.2388 -10.2352 -10.2268
-10.1880 -10.1876 -10.1868 -10.1807 -10.1792 -10.1752 -10.1697 -10.1652
 -1.1070  -1.0931  -1.0714  -1.0502  -1.0457  -1.0396  -1.0258  -1.0194
 -0.8553  -0.8183  -0.8083  -0.7846  -0.7590  -0.7510  -0.7094  -0.6919
 -0.6767  -0.6531  -0.6341  -0.6221  -0.6149  -0.6077  -0.5806  -0.5746
 -0.5670  -0.5591  -0.5404  -0.5291  -0.5215  -0.5198  -0.5127  -0.4923
 -0.4799  -0.4781  -0.4750  -0.4657  -0.4597  -0.4523  -0.4457  -0.4401
 -0.4349  -0.4290  -0.4174  -0.4117  -0.4093  -0.4067  -0.4033  -0.3965
 -0.3920  -0.3868  -0.3816  -0.3799  -0.3728  -0.3621  -0.3592  -0.3507
 -0.3454  -0.3429  -0.3378  -0.3340  -0.3236  -0.3198  -0.3172  -0.3148
 -0.3095  -0.2972  -0.2936  -0.2884  -0.2770  -0.2755
 -- Virtual --
 -0.0223  -0.0149  -0.0123  -0.0082  -0.0047  -0.0016   0.0043   0.0092
  0.0146   0.0180   0.0211   0.0223   0.0278   0.0353   0.0356   0.0400
  0.0431   0.0472   0.0493   0.0534   0.0545   0.0615   0.0628   0.0649
  0.0685   0.0696   0.0724   0.0762   0.0819   0.0841   0.0896   0.0898
  0.0938   0.0950   0.0966   0.1015   0.1023   0.1066   0.1080   0.1090
  0.1113   0.1125   0.1161   0.1183   0.1201   0.1207   0.1217   0.1260
  0.1269   0.1288   0.1299   0.1324   0.1338   0.1344   0.1389   0.1411
  0.1416   0.1435   0.1450   0.1471   0.1495   0.1507   0.1531   0.1567
  0.1595   0.1604   0.1631   0.1643   0.1661   0.1671   0.1685   0.1701
  0.1731   0.1762   0.1770   0.1818   0.1827   0.1837   0.1850   0.1894
  0.1913   0.1953   0.1975   0.2000   0.2026   0.2043   0.2082   0.2119
  0.2129   0.2155   0.2187   0.2215   0.2218   0.2239   0.2276   0.2298
  0.2326   0.2353   0.2385   0.2434   0.2459   0.2486   0.2503   0.2533
  0.2547   0.2557   0.2572   0.2601   0.2659   0.2685   0.2719   0.2721
  0.2734   0.2779   0.2810   0.2828   0.2867   0.2887   0.2915   0.2922
  0.2964   0.3000   0.3020   0.3072   0.3074   0.3121   0.3130   0.3165
  0.3168   0.3208   0.3218   0.3233   0.3279   0.3288   0.3333   0.3342
  0.3356   0.3406   0.3413   0.3442   0.3484   0.3511   0.3522   0.3557
  0.3580   0.3613   0.3664   0.3675   0.3705   0.3722   0.3798   0.3824
  0.3845   0.3899   0.3913   0.3948   0.4001   0.4039   0.4064   0.4121
  0.4146   0.4151   0.4191   0.4210   0.4241   0.4313   0.4394   0.4449
  0.4520   0.4590   0.4609   0.4658   0.4785   0.4830   0.4858   0.4912
  0.4961   0.5018   0.5060   0.5089   0.5161   0.5242   0.5260   0.5382
  0.5448   0.5532   0.5561   0.5693   0.5706   0.5754   0.5830   0.5874
  0.5939   0.5965   0.6031   0.6104   0.6141   0.6190   0.6223   0.6270
  0.6328   0.6362   0.6402   0.6444   0.6492   0.6533   0.6572   0.6639
  0.6682   0.6715   0.6801   0.6851   0.6890   0.6925   0.7011   0.7113
  0.7127   0.7158   0.7254   0.7260   0.7328   0.7369   0.7411   0.7456
  0.7504   0.7559   0.7588   0.7641   0.7671   0.7707   0.7739   0.7749
  0.7800   0.7822   0.7844   0.7893   0.7928   0.7954   0.7992   0.8049
  0.8064   0.8150   0.8182   0.8274   0.8320   0.8471   0.8489   0.8568
  0.8621   0.8716   0.9061   0.9118   0.9173   0.9287   0.9429   0.9588
  0.9777   0.9884   0.9939   1.0116   1.0186   1.0342   1.0439   1.0478
  1.0575   1.0697   1.0777   1.0840   1.0913   1.0972   1.1038   1.1242
  1.1281   1.1311   1.1460   1.1560   1.1586   1.1672   1.1703   1.1760
  1.1868   1.1872   1.1918   1.2008   1.2053   1.2159   1.2184   1.2217
  1.2282   1.2388   1.2421   1.2489   1.2532   1.2606   1.2701   1.2834
  1.2946   1.2983   1.3061   1.3120   1.3158   1.3298   1.3443   1.3517
  1.3552   1.3792   1.3895   1.4026   1.4155   1.4175   1.4277   1.4325
  1.4404   1.4454   1.4515   1.4582   1.4764   1.4853   1.4897   1.4984
  1.5026   1.5075   1.5137   1.5231   1.5293   1.5422   1.5443   1.5501
  1.5525   1.5620   1.5663   1.5697   1.5769   1.5822   1.5863   1.5935
  1.6013   1.6057   1.6087   1.6131   1.6183   1.6209   1.6260   1.6336
  1.6363   1.6384   1.6460   1.6483   1.6530   1.6541   1.6581   1.6647
  1.6718   1.6786   1.6843   1.6999   1.7052   1.7101   1.7142   1.7204
  1.7273   1.7316   1.7401   1.7485   1.7521   1.7616   1.7696   1.7791
  1.7869   1.7886   1.7922   1.8035   1.8085   1.8128   1.8209   1.8287
  1.8301   1.8437   1.8500   1.8600   1.8696   1.8758   1.8843   1.8907
  1.8931   1.9094   1.9186   1.9222   1.9279   1.9423   1.9596   1.9665
  1.9790   1.9860   2.0011   2.0018   2.0226   2.0268   2.0367   2.0495
  2.0586   2.0648   2.0738   2.0778   2.0865   2.1032   2.1090   2.1143
  2.1211   2.1363   2.1446   2.1448   2.1550   2.1692   2.1780   2.1799
  2.1906   2.2005   2.2083   2.2226   2.2248   2.2391   2.2477   2.2540
  2.2734   2.2798   2.2911   2.3003   2.3086   2.3223   2.3289   2.3444
  2.3640   2.3708   2.3771   2.3884   2.3988   2.4085   2.4168   2.4351
  2.4576   2.4766   2.4837   2.4895   2.5160   2.5258   2.5365   2.5384
  2.5476   2.5526   2.5573   2.5619   2.5704   2.5785   2.5966   2.6064
  2.6127   2.6202   2.6241   2.6318   2.6402   2.6509   2.6572   2.6727
  2.6819   2.6924   2.6983   2.7046   2.7213   2.7265   2.7341   2.7429
  2.7688   2.7786   2.8059   2.8079   2.8152   2.8178   2.8231   2.8365
  2.8419   2.8522   2.8612   2.8692   2.8769   2.8937   2.9008   2.9082
  2.9170   2.9208   2.9238   2.9354   2.9476   2.9549   2.9644   2.9704
  2.9779   2.9801   3.0043   3.0085   3.0232   3.0321   3.0378   3.0449
  3.0528   3.0561   3.0644   3.0709   3.0894   3.0989   3.1063   3.1175
  3.1231   3.1328   3.1405   3.1485   3.1593   3.1835   3.1952   3.2027
  3.2067   3.2100   3.2277   3.2460   3.2502   3.2600   3.2890   3.2966
  3.3097   3.3155   3.3248   3.3383   3.3628   3.3807   3.3968   3.4035
  3.4171   3.4519   3.4857   3.4898   3.5229   3.5356   3.5548   3.5939
  3.6864   3.7749   3.7824   3.8038   3.8143   3.8279   3.8329   3.8448
  3.8609   3.8623   3.8872   3.8940   3.8950   3.9083   3.9283   3.9355
  3.9449   3.9748   3.9828   3.9885   4.0306   4.0470   4.0731   4.0791
  4.1176   4.1454   4.1649   4.1834   4.1971   4.2107   4.2464   4.2800
  4.3051   4.3211   4.3377   4.3558   4.3818   4.4262   5.0070   5.0749
  5.0793   5.1107   5.1251   5.1388   5.1551   5.1881   5.2200   5.3720
  5.3922   5.4165   5.4361   5.4454   5.4615   5.5366   5.5892   5.6156
  5.6550   5.6653   5.7228   5.7812   5.8613   5.9227  23.7536  23.7770
 23.7968  23.8013  23.8277  23.8334  23.8429  23.8560  23.8779  23.8874
 23.9087  23.9202  23.9448  23.9519  23.9779  24.0220  49.8728  49.9162
 49.9464  49.9608  49.9674  49.9756  50.0120  50.0448
 --------------------------------------------------------------

          Ground-State Mulliken Net Atomic Charges

     Atom                 Charge (a.u.)
  ----------------------------------------
      1 O                     0.028824
      2 C                    -0.179523
      3 H                     0.227346
      4 O                    -0.046092
      5 C                    -0.157627
      6 H                     0.245527
      7 C                    -0.533117
      8 H                     0.202699
      9 H                     0.175607
     10 C                    -0.719333
     11 H                     0.248932
     12 O                    -0.303220
     13 H                     0.500883
     14 C                    -0.254660
     15 H                     0.255738
     16 O                    -0.218490
     17 H                     0.267607
     18 C                    -0.241825
     19 H                     0.280996
     20 O                    -0.233331
     21 H                     0.287759
     22 C                     0.416845
     23 H                     0.219965
     24 C                    -0.598097
     25 H                     0.175577
     26 H                     0.128432
     27 H                     0.148818
     28 C                     0.014665
     29 O                    -0.260625
     30 O                    -0.138606
     31 H                     0.284748
     32 C                     0.405107
     33 H                     0.266918
     34 C                    -0.486262
     35 H                     0.210059
     36 O                    -0.200427
     37 H                     0.243149
     38 C                    -0.861752
     39 H                     0.210020
     40 H                     0.110312
     41 C                     0.526011
     42 H                     0.161848
     43 C                    -0.765493
     44 H                     0.140121
     45 H                     0.138061
     46 H                     0.141574
     47 C                    -0.702462
     48 H                     0.183843
     49 H                     0.158648
     50 C                    -0.428584
     51 H                     0.153321
     52 H                     0.169563
  ----------------------------------------
  Sum of atomic charges =    -0.000000

 -----------------------------------------------------------------
                    Cartesian Multipole Moments
 -----------------------------------------------------------------
    Charge (ESU x 10^10)
                 0.0000
    Dipole Moment (Debye)
         X       6.2293      Y       4.0977      Z       2.6514
       Tot       7.9136
    Quadrupole Moments (Debye-Ang)
        XX    -148.2719     XY     -19.4964     YY    -154.0192
        XZ      -6.4357     YZ      -6.6976     ZZ    -147.9262
    Octopole Moments (Debye-Ang^2)
       XXX      83.1694    XXY     123.7844    XYY      49.9257
       YYY      67.8103    XXZ      35.5683    XYZ      30.1896
       YYZ      22.5052    XZZ     -17.0347    YZZ       4.1225
       ZZZ      -4.2167
    Hexadecapole Moments (Debye-Ang^3)
      XXXX  -12752.9716   XXXY    -558.2202   XXYY   -2605.3154
      XYYY    -119.2223   YYYY   -2097.8680   XXXZ     -61.9589
      XXYZ     -94.8685   XYYZ     -57.4781   YYYZ       2.3273
      XXZZ   -2268.3625   XYZZ      -2.7526   YYZZ    -532.7283
      XZZZ      35.2786   YZZZ       9.0529   ZZZZ    -950.7787
 -----------------------------------------------------------------
 Calculating analytic gradient of the SCF energy
 Gradient of SCF Energy
            1           2           3           4           5           6
    1  -0.0000200   0.0000563  -0.0000023  -0.0000743   0.0000143   0.0000520
    2   0.0000366   0.0000082   0.0000135  -0.0000026  -0.0001016  -0.0000032
    3  -0.0001296   0.0001398  -0.0000002   0.0000279  -0.0000794   0.0000171
            7           8           9          10          11          12
    1   0.0000357  -0.0000114  -0.0000122  -0.0000019  -0.0000035   0.0000034
    2  -0.0000384   0.0000343  -0.0000223  -0.0000904   0.0000114  -0.0000240
    3   0.0001020  -0.0000197  -0.0000445  -0.0000550  -0.0000021  -0.0000350
           13          14          15          16          17          18
    1  -0.0000584  -0.0001921   0.0000238   0.0000642  -0.0000046   0.0000409
    2   0.0000067   0.0001021   0.0000294   0.0000166   0.0000293  -0.0001563
    3   0.0000749  -0.0000012   0.0000121   0.0000341  -0.0000135  -0.0000871
           19          20          21          22          23          24
    1  -0.0000154   0.0003774  -0.0001266   0.0000158  -0.0000086  -0.0001281
    2  -0.0000087   0.0007780   0.0000291   0.0000402   0.0000071  -0.0000568
    3   0.0000203   0.0002210   0.0000726   0.0000407   0.0000490   0.0000878
           25          26          27          28          29          30
    1   0.0000377  -0.0000319   0.0000111  -0.0001874   0.0000362   0.0000966
    2  -0.0000611  -0.0000171  -0.0000267  -0.0000114  -0.0000343  -0.0006423
    3   0.0000403   0.0000005   0.0000180   0.0001287  -0.0001217   0.0000546
           31          32          33          34          35          36
    1  -0.0000852   0.0000718   0.0000245   0.0000545   0.0000083   0.0000623
    2   0.0001079  -0.0000121   0.0000167   0.0000018   0.0000353   0.0000375
    3  -0.0002833  -0.0000373   0.0000059  -0.0000730  -0.0000338  -0.0001422
           37          38          39          40          41          42
    1  -0.0000109  -0.0000186  -0.0000096   0.0000197  -0.0000318   0.0000110
    2   0.0000156   0.0000511  -0.0000064  -0.0000018  -0.0000142  -0.0000083
    3   0.0000220   0.0000015   0.0000161  -0.0000075   0.0000292  -0.0000101
           43          44          45          46          47          48
    1  -0.0000089   0.0000057   0.0000019  -0.0000065   0.0000147  -0.0000047
    2  -0.0000089   0.0000005  -0.0000040  -0.0000093  -0.0000112  -0.0000095
    3  -0.0000032  -0.0000034  -0.0000003   0.0000013  -0.0000226  -0.0000011
           49          50          51          52
    1  -0.0000002  -0.0000534  -0.0000100  -0.0000214
    2  -0.0000032  -0.0000039  -0.0000160  -0.0000029
    3   0.0000020  -0.0000115   0.0000052  -0.0000062
 Max gradient component =       7.780E-04
 RMS gradient           =       1.046E-04
 Gradient time:  CPU 718.07 s  wall 120.99 s
 Geometry Optimization Parameters
   NAtoms,    NIC,     NZ,  NCons,   NDum,   NFix, NCnnct, MaxDiis
       52     415      52       0       0       0       0       0

 Cartesian Hessian Update
 Hessian Updated using BFGS Update


** GEOMETRY OPTIMIZATION IN DELOCALIZED INTERNAL COORDINATES **
   Searching for a Minimum

   Optimization Cycle:  10

                       Coordinates (Angstroms)
     ATOM                X               Y               Z
      1  O        -0.0558071497   -0.5613746494   -0.0649933264
      2  C        -1.3139614088   -0.1550760515    0.3214349392
      3  H        -1.4475172857   -0.2412231768    1.4137591634
      4  O        -2.2956839904   -0.9696860910   -0.3273311247
      5  C        -3.6199746506   -0.6225928402    0.0178242842
      6  H        -3.7649509344   -0.6714762000    1.1110368725
      7  C         0.4965358758   -1.7351710387    0.5488644412
      8  H         0.6365473176   -2.4746060478   -0.2452482709
      9  H        -0.2178147074   -2.1544085112    1.2653010061
     10  C        -1.4663225176    1.3009312389   -0.1244056141
     11  H        -1.2927306005    1.3310316974   -1.2085014114
     12  O        -0.5731384855    2.1588550860    0.5590308730
     13  H         0.3333342551    1.8197041264    0.4409630714
     14  C        -2.8800148761    1.7691304986    0.1827979155
     15  H        -3.0154129506    1.7695569930    1.2744517702
     16  O        -3.1514489630    3.0701111289   -0.3304720698
     17  H        -2.4539450543    3.6589639532   -0.0185769247
     18  C        -3.9081621891    0.8268900932   -0.4287306508
     19  H        -3.8496684063    0.8887748753   -1.5219869768
     20  O        -5.2252759959    1.1827243603    0.0104232722
     21  H        -5.3688729290    2.1164652147   -0.1879303411
     22  C         1.8337796687   -1.4239098374    1.2315215859
     23  H         2.2314319954   -2.4140359463    1.4921425938
     24  C         1.6476389182   -0.6805867486    2.5638408184
     25  H         1.2033564625    0.3064050135    2.4335637042
     26  H         2.6018004220   -0.5509588505    3.0820333006
     27  H         1.0030894743   -1.2654697761    3.2271004789
     28  C        -4.5627107724   -1.6855713629   -0.5879029010
     29  O        -4.1830464861   -2.7531769870   -0.9720651939
     30  O        -5.8664732316   -1.3481791064   -0.6009521433
     31  H        -5.9845767594   -0.4133252925   -0.3394331596
     32  C         2.8553903475   -0.7913773716    0.2185405235
     33  H         2.3710569947   -0.7430689673   -0.7633006416
     34  C         3.3363948105    0.6388783955    0.5186350443
     35  H         3.7954049198    0.6586712160    1.5166635607
     36  O         2.2152823604    1.5532663477    0.5208053290
     37  H         2.5651753320    2.4437979982    0.6367471996
     38  C         4.3649519852    1.1194055958   -0.5106824216
     39  H         3.8686783061    1.1809321139   -1.4872694458
     40  H         4.6806212569    2.1384623808   -0.2496180221
     41  C         5.5945293152    0.2055957219   -0.6190028344
     42  H         6.0950613658    0.1895082351    0.3597866951
     43  C         6.5944833897    0.7272512198   -1.6548962001
     44  H         7.4694626904    0.0741325444   -1.7217491022
     45  H         6.9465050548    1.7314885852   -1.4000821826
     46  H         6.1381002092    0.7757082657   -2.6492170484
     47  C         5.1249540534   -1.2218897664   -0.9283837461
     48  H         5.9808387972   -1.9051894268   -0.9484517606
     49  H         4.6851541749   -1.2409383061   -1.9344923959
     50  C         4.0931166332   -1.7098343265    0.0912063563
     51  H         3.7533360079   -2.7153149016   -0.1766396019
     52  H         4.5706384575   -1.7997924177    1.0765847093
   Point Group: c1    Number of degrees of freedom:   150


   Energy is  -1228.725258540

 Hessian Updated using BFGS Update

149 Hessian modes will be used to form the next step
  Hessian Eigenvalues:
     0.003936    0.004285    0.004994    0.005013    0.005924    0.006001
     0.006597    0.007510    0.008444    0.009075    0.009490    0.011338
     0.012400    0.013778    0.015154    0.019106    0.019574    0.020549
     0.024068    0.030372    0.032810    0.033896    0.035324    0.037043
     0.037885    0.038982    0.042834    0.044659    0.045163    0.046143
     0.047912    0.048627    0.049042    0.049421    0.049853    0.050032
     0.050222    0.052282    0.053556    0.054556    0.055271    0.055472
     0.055642    0.056173    0.056601    0.057060    0.058287    0.059010
     0.060713    0.061446    0.061757    0.066521    0.067104    0.068938
     0.071817    0.072710    0.078337    0.082336    0.085352    0.085662
     0.087430    0.092418    0.093505    0.102793    0.114921    0.116854
     0.123419    0.131057    0.142233    0.147565    0.153279    0.158807
     0.159541    0.159842    0.159988    0.159998    0.160000    0.160013
     0.160112    0.161114    0.161580    0.164504    0.167836    0.171983
     0.175306    0.180099    0.183571    0.190931    0.197031    0.201031
     0.211942    0.229481    0.250824    0.251988    0.257810    0.265362
     0.268710    0.278071    0.278395    0.280324    0.285586    0.286573
     0.287999    0.289872    0.290882    0.291563    0.292887    0.292949
     0.299424    0.332641    0.332761    0.336894    0.337184    0.338032
     0.338263    0.338540    0.338766    0.338816    0.338865    0.339717
     0.340524    0.341353    0.341846    0.342331    0.342468    0.342593
     0.343053    0.343347    0.343679    0.343696    0.344067    0.348215
     0.385652    0.392414    0.402254    0.405362    0.418017    0.420185
     0.429420    0.482421    0.493504    0.524845    0.530688    0.544398
     0.544915    0.547174    0.559672    1.067156    1.137079

 Minimum Search - Taking Simple RFO Step
 Searching for Lamda that Minimizes Along All modes
 Value Taken    Lamda =  -0.00002268
 Step Taken.  Stepsize is  0.018470

                             Maximum     Tolerance    Cnvgd?
         Gradient           0.001489      0.000300      NO
         Displacement       0.005857      0.001200      NO
         Energy change      0.000008      0.000001      NO


 New Cartesian Coordinates Obtained by Inverse Iteration

 Displacement from previous Coordinates is:  0.069875
 ----------------------------------------------------------------
             Standard Nuclear Orientation (Angstroms)
    I     Atom           X                Y                Z
 ----------------------------------------------------------------
    1      O      -0.0552911795    -0.5628505692    -0.0656402215
    2      C      -1.3132989971    -0.1558215705     0.3204619235
    3      H      -1.4465651437    -0.2407017042     1.4129226706
    4      O      -2.2953962164    -0.9713058835    -0.3267446389
    5      C      -3.6190441946    -0.6223404349     0.0188244597
    6      H      -3.7631573571    -0.6678343491     1.1122918025
    7      C       0.4966831412    -1.7363161408     0.5491364451
    8      H       0.6363882596    -2.4765564759    -0.2442874863
    9      H      -0.2176921534    -2.1546283411     1.2660988032
   10      C      -1.4654874777     1.2999485222    -0.1267328969
   11      H      -1.2915527752     1.3288780128    -1.2108051365
   12      O      -0.5722925468     2.1585000461     0.5559370268
   13      H       0.3342209364     1.8193347399     0.4380267817
   14      C      -2.8793836538     1.7687423219     0.1791990072
   15      H      -3.0157144947     1.7705913056     1.2707298672
   16      O      -3.1506473255     3.0688942651    -0.3362350305
   17      H      -2.4534425538     3.6582506440    -0.0246240148
   18      C      -3.9065920755     0.8253956216    -0.4320316312
   19      H      -3.8457250182     0.8844816579    -1.5253253285
   20      O      -5.2254687315     1.1800874796     0.0026503629
   21      H      -5.3696460305     2.1130847588    -0.1987206825
   22      C       1.8340479248    -1.4249601333     1.2314910052
   23      H       2.2320541184    -2.4149935043     1.4919199450
   24      C       1.6481703095    -0.6810691317     2.5634868025
   25      H       1.2037016567     0.3058076153     2.4326591768
   26      H       2.6024650520    -0.5509779116     3.0813538737
   27      H       1.0037971013    -1.2656216459     3.2271948518
   28      C      -4.5652722282    -1.6841004987    -0.5826514255
   29      O      -4.1894904054    -2.7530615869    -0.9668165646
   30      O      -5.8680930359    -1.3427602435    -0.5910684422
   31      H      -5.9822922547    -0.4082840032    -0.3264912622
   32      C       2.8551017391    -0.7915535671     0.2188082127
   33      H       2.3698909600    -0.7407224561    -0.7624829853
   34      C       3.3372475595     0.6374941980     0.5222785270
   35      H       3.7975341802     0.6540190066     1.5197932270
   36      O       2.2165387220     1.5523543570     0.5288427200
   37      H       2.5670613341     2.4423943568     0.6465913653
   38      C       4.3648786951     1.1201810431    -0.5069714346
   39      H       3.8676566994     1.1843980132    -1.4829101071
   40      H       4.6812358804     2.1384389575    -0.2436426998
   41      C       5.5939542095     0.2060849616    -0.6187621556
   42      H       6.0954292218     0.1874946180     0.3595027142
   43      C       6.5931435831     0.7296833122    -1.6544178711
   44      H       7.4676648974     0.0762074931    -1.7237292262
   45      H       6.9460071739     1.7330963588    -1.3975368608
   46      H       6.1357975937     0.7808089387    -2.6481624296
   47      C       5.1234430839    -1.2204980754    -0.9309357499
   48      H       5.9790183777    -1.9041115222    -0.9533481599
   49      H       4.6827180019    -1.2370736811    -1.9366861665
   50      C       4.0923030672    -1.7103360375     0.0884632463
   51      H       3.7518681766    -2.7150545385    -0.1813792937
   52      H       4.5706647000    -1.8027096979     1.0732190813
 ----------------------------------------------------------------
 Molecular Point Group                 C1    NOp =  1
 Largest Abelian Subgroup              C1    NOp =  1
 Nuclear Repulsion Energy =  2329.6389605058 hartrees
 There are       94 alpha and       94 beta electrons
 Applying Cartesian multipole field
    Component          Value
    ---------          -----
     (2,0,0)        1.00000E-12
     (0,2,0)        2.00000E-11
     (0,0,2)       -3.00000E-11
 Nucleus-field energy     =     0.0000000232 hartrees
 Requested basis set is 6-311++G(d,p)
 There are 284 shells and 724 basis functions
 A cutoff of  1.0D-14 yielded  30380 shell pairs
 There are    192793 function pairs (    204275 Cartesian)
 Smallest overlap matrix eigenvalue = 1.25E-06
 Guess MOs from SCF MO coefficient file

 -----------------------------------------------------------------------
  General SCF calculation program by
  Eric Jon Sundstrom, Paul Horn, Yuezhi Mao, Dmitri Zuev, Alec White,
  David Stuck, Shaama M.S., Shane Yost, Joonho Lee, David Small,
  Daniel Levine, Susi Lehtola, Hugh Burton, Evgeny Epifanovsky
 -----------------------------------------------------------------------
 Exchange:     0.2000 Hartree-Fock + 0.0800 Slater + 0.7200 B88
 Correlation:  0.1900 VWN1RPA + 0.8100 LYP
 Using SG-1 standard quadrature grid
 using 6 threads for integral computing
 -------------------------------------------------------
 OpenMP Integral computing Module                
 Release: version 2.0, May 2017, Q-Chem Inc. Pleasanton 
 -------------------------------------------------------
 -------------------------------------------------------
 OpenMP BLAS3 based DFT computing Module                
 Release: version 1.0, May 2013, Q-Chem Inc. Pittsburgh 
 -------------------------------------------------------
 A restricted SCF calculation will be
 performed using DIIS
 SCF converges when DIIS error is below 1.0e-08
 ---------------------------------------
  Cycle       Energy         DIIS error
 ---------------------------------------
    1   -1228.7251895195      3.21e-05  
    2   -1228.7252689596      4.02e-06  
    3   -1228.7252689316      4.83e-06  
    4   -1228.7252700273      1.22e-06  
    5   -1228.7252700783      6.19e-07  
    6   -1228.7252700957      1.87e-07  
    7   -1228.7252700970      5.95e-08  
    8   -1228.7252700974      9.49e-09  Convergence criterion met
 ---------------------------------------
 SCF time:   CPU 1867.70s  wall 327.00s 
 SCF   energy in the final basis set =    -1228.7252700974
 Total energy in the final basis set =    -1228.7252700974

 --------------------------------------------------------------

                    Orbital Energies (a.u.)
 --------------------------------------------------------------

 Alpha MOs
 -- Occupied --
-19.1651 -19.1577 -19.1484 -19.1466 -19.1465 -19.1452 -19.1290 -19.1063
-10.3034 -10.2873 -10.2591 -10.2556 -10.2447 -10.2388 -10.2353 -10.2268
-10.1880 -10.1876 -10.1868 -10.1807 -10.1792 -10.1752 -10.1697 -10.1652
 -1.1069  -1.0930  -1.0717  -1.0503  -1.0458  -1.0397  -1.0259  -1.0193
 -0.8553  -0.8183  -0.8085  -0.7846  -0.7590  -0.7510  -0.7095  -0.6919
 -0.6768  -0.6531  -0.6341  -0.6220  -0.6150  -0.6078  -0.5806  -0.5746
 -0.5672  -0.5592  -0.5405  -0.5292  -0.5216  -0.5198  -0.5127  -0.4924
 -0.4800  -0.4783  -0.4750  -0.4658  -0.4597  -0.4523  -0.4456  -0.4401
 -0.4350  -0.4290  -0.4175  -0.4117  -0.4094  -0.4067  -0.4035  -0.3965
 -0.3919  -0.3868  -0.3816  -0.3800  -0.3727  -0.3622  -0.3592  -0.3507
 -0.3455  -0.3429  -0.3378  -0.3340  -0.3236  -0.3199  -0.3170  -0.3149
 -0.3095  -0.2974  -0.2936  -0.2885  -0.2770  -0.2755
 -- Virtual --
 -0.0223  -0.0149  -0.0123  -0.0082  -0.0047  -0.0016   0.0043   0.0092
  0.0146   0.0180   0.0211   0.0223   0.0278   0.0353   0.0356   0.0400
  0.0432   0.0472   0.0493   0.0534   0.0544   0.0615   0.0628   0.0649
  0.0685   0.0696   0.0724   0.0762   0.0819   0.0841   0.0896   0.0898
  0.0938   0.0950   0.0966   0.1016   0.1024   0.1066   0.1080   0.1089
  0.1112   0.1126   0.1161   0.1183   0.1201   0.1206   0.1217   0.1260
  0.1268   0.1288   0.1298   0.1323   0.1337   0.1345   0.1389   0.1411
  0.1415   0.1435   0.1450   0.1471   0.1495   0.1506   0.1531   0.1567
  0.1595   0.1604   0.1631   0.1643   0.1661   0.1671   0.1685   0.1701
  0.1731   0.1762   0.1771   0.1818   0.1829   0.1837   0.1849   0.1895
  0.1913   0.1954   0.1974   0.2000   0.2026   0.2044   0.2084   0.2119
  0.2129   0.2155   0.2187   0.2215   0.2218   0.2239   0.2275   0.2298
  0.2327   0.2354   0.2385   0.2434   0.2460   0.2486   0.2503   0.2533
  0.2547   0.2557   0.2573   0.2600   0.2660   0.2684   0.2719   0.2720
  0.2734   0.2779   0.2810   0.2828   0.2867   0.2887   0.2915   0.2922
  0.2964   0.3001   0.3020   0.3072   0.3075   0.3120   0.3130   0.3165
  0.3168   0.3208   0.3219   0.3233   0.3280   0.3288   0.3332   0.3342
  0.3356   0.3405   0.3412   0.3442   0.3484   0.3511   0.3522   0.3556
  0.3579   0.3613   0.3664   0.3675   0.3706   0.3722   0.3798   0.3825
  0.3844   0.3899   0.3914   0.3949   0.4001   0.4041   0.4064   0.4122
  0.4146   0.4150   0.4191   0.4209   0.4241   0.4313   0.4394   0.4450
  0.4520   0.4590   0.4608   0.4657   0.4788   0.4831   0.4857   0.4912
  0.4961   0.5018   0.5060   0.5091   0.5161   0.5242   0.5262   0.5381
  0.5448   0.5530   0.5562   0.5693   0.5706   0.5752   0.5830   0.5874
  0.5940   0.5964   0.6032   0.6104   0.6141   0.6190   0.6224   0.6270
  0.6328   0.6361   0.6402   0.6444   0.6492   0.6534   0.6572   0.6641
  0.6684   0.6716   0.6801   0.6852   0.6889   0.6926   0.7012   0.7116
  0.7127   0.7159   0.7255   0.7260   0.7329   0.7370   0.7411   0.7456
  0.7501   0.7558   0.7589   0.7642   0.7671   0.7708   0.7738   0.7747
  0.7799   0.7822   0.7843   0.7893   0.7928   0.7954   0.7992   0.8050
  0.8061   0.8149   0.8182   0.8274   0.8320   0.8471   0.8490   0.8568
  0.8620   0.8715   0.9060   0.9116   0.9171   0.9285   0.9431   0.9591
  0.9779   0.9884   0.9939   1.0116   1.0187   1.0342   1.0441   1.0477
  1.0573   1.0697   1.0778   1.0839   1.0916   1.0974   1.1038   1.1244
  1.1283   1.1309   1.1460   1.1559   1.1586   1.1672   1.1704   1.1759
  1.1869   1.1873   1.1919   1.2007   1.2051   1.2158   1.2186   1.2225
  1.2283   1.2388   1.2427   1.2488   1.2533   1.2606   1.2703   1.2839
  1.2949   1.2981   1.3065   1.3123   1.3158   1.3296   1.3440   1.3514
  1.3558   1.3796   1.3898   1.4024   1.4158   1.4172   1.4274   1.4325
  1.4405   1.4451   1.4513   1.4581   1.4762   1.4852   1.4898   1.4987
  1.5038   1.5075   1.5144   1.5233   1.5291   1.5420   1.5445   1.5503
  1.5524   1.5621   1.5662   1.5696   1.5769   1.5824   1.5865   1.5937
  1.6013   1.6058   1.6085   1.6129   1.6183   1.6212   1.6260   1.6335
  1.6364   1.6384   1.6462   1.6483   1.6531   1.6541   1.6582   1.6646
  1.6719   1.6786   1.6841   1.7000   1.7051   1.7103   1.7144   1.7204
  1.7273   1.7318   1.7402   1.7482   1.7522   1.7615   1.7695   1.7788
  1.7868   1.7886   1.7921   1.8036   1.8090   1.8127   1.8210   1.8289
  1.8302   1.8438   1.8501   1.8598   1.8696   1.8760   1.8844   1.8908
  1.8934   1.9094   1.9185   1.9224   1.9277   1.9423   1.9597   1.9663
  1.9789   1.9858   2.0012   2.0019   2.0224   2.0267   2.0369   2.0496
  2.0586   2.0648   2.0741   2.0778   2.0863   2.1032   2.1089   2.1143
  2.1212   2.1363   2.1444   2.1450   2.1554   2.1692   2.1781   2.1798
  2.1908   2.2006   2.2085   2.2227   2.2252   2.2394   2.2478   2.2541
  2.2734   2.2798   2.2917   2.3003   2.3082   2.3222   2.3290   2.3443
  2.3638   2.3707   2.3776   2.3909   2.3986   2.4085   2.4168   2.4352
  2.4576   2.4765   2.4837   2.4894   2.5161   2.5257   2.5366   2.5384
  2.5478   2.5526   2.5574   2.5619   2.5704   2.5785   2.5967   2.6066
  2.6127   2.6207   2.6240   2.6320   2.6409   2.6514   2.6575   2.6728
  2.6820   2.6931   2.6988   2.7048   2.7214   2.7264   2.7340   2.7430
  2.7689   2.7785   2.8061   2.8079   2.8152   2.8179   2.8231   2.8365
  2.8418   2.8523   2.8613   2.8694   2.8770   2.8938   2.9010   2.9082
  2.9165   2.9207   2.9239   2.9355   2.9476   2.9550   2.9642   2.9707
  2.9779   2.9801   3.0044   3.0086   3.0231   3.0323   3.0378   3.0450
  3.0529   3.0562   3.0645   3.0714   3.0895   3.0995   3.1063   3.1175
  3.1233   3.1328   3.1408   3.1483   3.1594   3.1845   3.1953   3.2027
  3.2065   3.2100   3.2280   3.2463   3.2502   3.2604   3.2893   3.2969
  3.3097   3.3155   3.3247   3.3382   3.3628   3.3810   3.3967   3.4036
  3.4174   3.4531   3.4860   3.4899   3.5230   3.5357   3.5549   3.5942
  3.6865   3.7749   3.7824   3.8038   3.8143   3.8280   3.8329   3.8448
  3.8607   3.8624   3.8876   3.8943   3.8951   3.9094   3.9281   3.9357
  3.9448   3.9743   3.9825   3.9883   4.0306   4.0468   4.0730   4.0793
  4.1176   4.1453   4.1651   4.1835   4.1973   4.2108   4.2465   4.2801
  4.3052   4.3210   4.3374   4.3557   4.3818   4.4262   5.0076   5.0745
  5.0795   5.1103   5.1248   5.1388   5.1552   5.1881   5.2199   5.3728
  5.3920   5.4168   5.4359   5.4454   5.4620   5.5366   5.5891   5.6153
  5.6550   5.6650   5.7231   5.7802   5.8611   5.9231  23.7536  23.7771
 23.7970  23.8015  23.8277  23.8334  23.8430  23.8561  23.8779  23.8878
 23.9087  23.9204  23.9448  23.9519  23.9779  24.0222  49.8732  49.9164
 49.9465  49.9609  49.9673  49.9755  50.0120  50.0452
 --------------------------------------------------------------

          Ground-State Mulliken Net Atomic Charges

     Atom                 Charge (a.u.)
  ----------------------------------------
      1 O                     0.028500
      2 C                    -0.177012
      3 H                     0.227381
      4 O                    -0.046523
      5 C                    -0.161497
      6 H                     0.245524
      7 C                    -0.532846
      8 H                     0.202690
      9 H                     0.175827
     10 C                    -0.720133
     11 H                     0.248989
     12 O                    -0.302257
     13 H                     0.499780
     14 C                    -0.255327
     15 H                     0.255650
     16 O                    -0.218371
     17 H                     0.267637
     18 C                    -0.239491
     19 H                     0.280667
     20 O                    -0.233842
     21 H                     0.288113
     22 C                     0.418586
     23 H                     0.220197
     24 C                    -0.599158
     25 H                     0.175887
     26 H                     0.128223
     27 H                     0.148743
     28 C                     0.015141
     29 O                    -0.260734
     30 O                    -0.139408
     31 H                     0.286153
     32 C                     0.404809
     33 H                     0.266993
     34 C                    -0.485397
     35 H                     0.209852
     36 O                    -0.200159
     37 H                     0.243284
     38 C                    -0.863937
     39 H                     0.209838
     40 H                     0.110394
     41 C                     0.525639
     42 H                     0.161868
     43 C                    -0.765566
     44 H                     0.140090
     45 H                     0.138074
     46 H                     0.141559
     47 C                    -0.701760
     48 H                     0.183943
     49 H                     0.158622
     50 C                    -0.428228
     51 H                     0.153475
     52 H                     0.169517
  ----------------------------------------
  Sum of atomic charges =    -0.000000

 -----------------------------------------------------------------
                    Cartesian Multipole Moments
 -----------------------------------------------------------------
    Charge (ESU x 10^10)
                 0.0000
    Dipole Moment (Debye)
         X       6.2447      Y       4.1145      Z       2.6504
       Tot       7.9341
    Quadrupole Moments (Debye-Ang)
        XX    -148.4116     XY     -19.6028     YY    -154.0312
        XZ      -6.4552     YZ      -6.6671     ZZ    -147.8963
    Octopole Moments (Debye-Ang^2)
       XXX      84.3978    XXY     124.4582    XYY      50.0158
       YYY      67.8623    XXZ      35.8108    XYZ      30.1734
       YYZ      22.3864    XZZ     -17.1347    YZZ       4.1191
       ZZZ      -4.3386
    Hexadecapole Moments (Debye-Ang^3)
      XXXX  -12760.7567   XXXY    -562.9861   XXYY   -2605.7559
      XYYY    -120.4212   YYYY   -2096.9653   XXXZ     -63.8468
      XXYZ     -94.0710   XYYZ     -56.8516   YYYZ       3.7299
      XXZZ   -2267.5071   XYZZ      -2.6686   YYZZ    -532.2159
      XZZZ      34.9571   YZZZ      10.4189   ZZZZ    -950.2436
 -----------------------------------------------------------------
 Calculating analytic gradient of the SCF energy
 Gradient of SCF Energy
            1           2           3           4           5           6
    1  -0.0000161   0.0000266  -0.0000016  -0.0000233   0.0000015  -0.0000024
    2  -0.0000189   0.0000284   0.0000032   0.0000003  -0.0000101   0.0000089
    3  -0.0000774   0.0000463  -0.0000042  -0.0000038   0.0000100   0.0000024
            7           8           9          10          11          12
    1   0.0000262  -0.0000000  -0.0000105  -0.0000130   0.0000087   0.0000217
    2   0.0000007   0.0000208  -0.0000179  -0.0000174  -0.0000010   0.0000166
    3   0.0000697  -0.0000115  -0.0000280  -0.0000074   0.0000050  -0.0000025
           13          14          15          16          17          18
    1  -0.0000306   0.0000208  -0.0000014   0.0000050   0.0000035  -0.0000328
    2  -0.0000141  -0.0000012   0.0000042   0.0000060   0.0000036  -0.0000039
    3   0.0000161  -0.0000043  -0.0000004   0.0000007   0.0000012   0.0000106
           19          20          21          22          23          24
    1  -0.0000034   0.0000135  -0.0000028   0.0000025  -0.0000063  -0.0000344
    2   0.0000107  -0.0000030   0.0000058   0.0000090   0.0000010  -0.0000169
    3   0.0000037  -0.0000146   0.0000054   0.0000122   0.0000219   0.0000129
           25          26          27          28          29          30
    1   0.0000109  -0.0000047   0.0000020   0.0000503  -0.0000126  -0.0000333
    2  -0.0000081  -0.0000027  -0.0000081  -0.0000068   0.0000125   0.0000517
    3   0.0000133   0.0000004   0.0000024  -0.0000020  -0.0000075   0.0000389
           31          32          33          34          35          36
    1   0.0000104   0.0000319  -0.0000011   0.0000148   0.0000013   0.0000143
    2  -0.0000109  -0.0000100   0.0000069  -0.0000159   0.0000158   0.0000206
    3  -0.0000236  -0.0000207   0.0000002  -0.0000152  -0.0000065  -0.0000378
           37          38          39          40          41          42
    1   0.0000090   0.0000010  -0.0000044   0.0000072  -0.0000132   0.0000038
    2   0.0000028   0.0000105  -0.0000055  -0.0000049  -0.0000012  -0.0000083
    3   0.0000091   0.0000039   0.0000035  -0.0000016   0.0000063  -0.0000040
           43          44          45          46          47          48
    1  -0.0000002   0.0000004   0.0000003  -0.0000007   0.0000007  -0.0000028
    2  -0.0000044  -0.0000046  -0.0000052  -0.0000088  -0.0000062  -0.0000067
    3  -0.0000041  -0.0000006  -0.0000022  -0.0000020  -0.0000071  -0.0000006
           49          50          51          52
    1  -0.0000005  -0.0000239  -0.0000062  -0.0000057
    2  -0.0000045  -0.0000023  -0.0000064  -0.0000042
    3  -0.0000015  -0.0000047   0.0000019  -0.0000023
 Max gradient component =       7.740E-05
 RMS gradient           =       1.641E-05
 Gradient time:  CPU 718.40 s  wall 120.91 s
 Geometry Optimization Parameters
   NAtoms,    NIC,     NZ,  NCons,   NDum,   NFix, NCnnct, MaxDiis
       52     415      52       0       0       0       0       0

 Cartesian Hessian Update
 Hessian Updated using BFGS Update


** GEOMETRY OPTIMIZATION IN DELOCALIZED INTERNAL COORDINATES **
   Searching for a Minimum

   Optimization Cycle:  11

                       Coordinates (Angstroms)
     ATOM                X               Y               Z
      1  O        -0.0552911795   -0.5628505692   -0.0656402215
      2  C        -1.3132989971   -0.1558215705    0.3204619235
      3  H        -1.4465651437   -0.2407017042    1.4129226706
      4  O        -2.2953962164   -0.9713058835   -0.3267446389
      5  C        -3.6190441946   -0.6223404349    0.0188244597
      6  H        -3.7631573571   -0.6678343491    1.1122918025
      7  C         0.4966831412   -1.7363161408    0.5491364451
      8  H         0.6363882596   -2.4765564759   -0.2442874863
      9  H        -0.2176921534   -2.1546283411    1.2660988032
     10  C        -1.4654874777    1.2999485222   -0.1267328969
     11  H        -1.2915527752    1.3288780128   -1.2108051365
     12  O        -0.5722925468    2.1585000461    0.5559370268
     13  H         0.3342209364    1.8193347399    0.4380267817
     14  C        -2.8793836538    1.7687423219    0.1791990072
     15  H        -3.0157144947    1.7705913056    1.2707298672
     16  O        -3.1506473255    3.0688942651   -0.3362350305
     17  H        -2.4534425538    3.6582506440   -0.0246240148
     18  C        -3.9065920755    0.8253956216   -0.4320316312
     19  H        -3.8457250182    0.8844816579   -1.5253253285
     20  O        -5.2254687315    1.1800874796    0.0026503629
     21  H        -5.3696460305    2.1130847588   -0.1987206825
     22  C         1.8340479248   -1.4249601333    1.2314910052
     23  H         2.2320541184   -2.4149935043    1.4919199450
     24  C         1.6481703095   -0.6810691317    2.5634868025
     25  H         1.2037016567    0.3058076153    2.4326591768
     26  H         2.6024650520   -0.5509779116    3.0813538737
     27  H         1.0037971013   -1.2656216459    3.2271948518
     28  C        -4.5652722282   -1.6841004987   -0.5826514255
     29  O        -4.1894904054   -2.7530615869   -0.9668165646
     30  O        -5.8680930359   -1.3427602435   -0.5910684422
     31  H        -5.9822922547   -0.4082840032   -0.3264912622
     32  C         2.8551017391   -0.7915535671    0.2188082127
     33  H         2.3698909600   -0.7407224561   -0.7624829853
     34  C         3.3372475595    0.6374941980    0.5222785270
     35  H         3.7975341802    0.6540190066    1.5197932270
     36  O         2.2165387220    1.5523543570    0.5288427200
     37  H         2.5670613341    2.4423943568    0.6465913653
     38  C         4.3648786951    1.1201810431   -0.5069714346
     39  H         3.8676566994    1.1843980132   -1.4829101071
     40  H         4.6812358804    2.1384389575   -0.2436426998
     41  C         5.5939542095    0.2060849616   -0.6187621556
     42  H         6.0954292218    0.1874946180    0.3595027142
     43  C         6.5931435831    0.7296833122   -1.6544178711
     44  H         7.4676648974    0.0762074931   -1.7237292262
     45  H         6.9460071739    1.7330963588   -1.3975368608
     46  H         6.1357975937    0.7808089387   -2.6481624296
     47  C         5.1234430839   -1.2204980754   -0.9309357499
     48  H         5.9790183777   -1.9041115222   -0.9533481599
     49  H         4.6827180019   -1.2370736811   -1.9366861665
     50  C         4.0923030672   -1.7103360375    0.0884632463
     51  H         3.7518681766   -2.7150545385   -0.1813792937
     52  H         4.5706647000   -1.8027096979    1.0732190813
   Point Group: c1    Number of degrees of freedom:   150


   Energy is  -1228.725270097

 Hessian Updated using BFGS Update

150 Hessian modes will be used to form the next step
  Hessian Eigenvalues:
     0.003944    0.004296    0.004996    0.005016    0.005926    0.005960
     0.006579    0.007509    0.008524    0.009107    0.009483    0.011338
     0.012400    0.013715    0.015116    0.019026    0.019552    0.020519
     0.023927    0.030394    0.032882    0.033724    0.035179    0.037001
     0.037876    0.038981    0.042774    0.044657    0.045170    0.046140
     0.047917    0.048622    0.049036    0.049423    0.049809    0.050024
     0.050226    0.052232    0.053557    0.054531    0.055277    0.055382
     0.055642    0.056173    0.056593    0.057039    0.058255    0.059030
     0.060716    0.061507    0.061676    0.066520    0.067183    0.068971
     0.071849    0.072677    0.078311    0.082336    0.085352    0.085659
     0.087378    0.092444    0.093504    0.102718    0.114860    0.116897
     0.124516    0.130745    0.142254    0.147281    0.153242    0.158628
     0.159450    0.159837    0.159988    0.159998    0.160000    0.160000
     0.160011    0.160105    0.161094    0.161579    0.164463    0.167211
     0.171769    0.173954    0.179496    0.183564    0.190981    0.197039
     0.200852    0.212169    0.228733    0.250645    0.251728    0.257395
     0.265719    0.268488    0.278020    0.278368    0.280473    0.285568
     0.286525    0.287999    0.289838    0.290902    0.291579    0.292888
     0.292949    0.300039    0.332641    0.332759    0.336894    0.337184
     0.338030    0.338262    0.338540    0.338766    0.338815    0.338866
     0.339717    0.340523    0.341353    0.341846    0.342331    0.342464
     0.342591    0.343050    0.343347    0.343678    0.343695    0.344054
     0.348210    0.385702    0.392802    0.402247    0.405172    0.418034
     0.420251    0.429477    0.486802    0.495411    0.524691    0.534552
     0.544423    0.545234    0.547157    0.563609    1.067267    1.137434

 Minimum Search - Taking Simple RFO Step
 Searching for Lamda that Minimizes Along All modes
 Value Taken    Lamda =   0.00000000
 Step Taken.  Stepsize is  0.007055

                             Maximum     Tolerance    Cnvgd?
         Gradient           0.000156      0.000300     YES
         Displacement       0.001748      0.001200      NO
         Energy change     -0.000012      0.000001      NO


 New Cartesian Coordinates Obtained by Inverse Iteration

 Displacement from previous Coordinates is:  0.028139
 ----------------------------------------------------------------
             Standard Nuclear Orientation (Angstroms)
    I     Atom           X                Y                Z
 ----------------------------------------------------------------
    1      O      -0.0548329608    -0.5619526675    -0.0634983352
    2      C      -1.3132013384    -0.1548903112     0.3213466810
    3      H      -1.4474039343    -0.2395906198     1.4137150755
    4      O      -2.2945400424    -0.9707258284    -0.3265001525
    5      C      -3.6185668079    -0.6221301892     0.0180128372
    6      H      -3.7634916852    -0.6676452363     1.1113704390
    7      C       0.4962766174    -1.7357529068     0.5513924606
    8      H       0.6344919803    -2.4767211393    -0.2416246530
    9      H      -0.2179306063    -2.1527225415     1.2693179560
   10      C      -1.4653824843     1.3007710938    -0.1263437076
   11      H      -1.2910332869     1.3294805994    -1.2103609493
   12      O      -0.5727353383     2.1598100553     0.5564205342
   13      H       0.3341030217     1.8214985053     0.4383102276
   14      C      -2.8795910979     1.7692106451     0.1787286576
   15      H      -3.0165580637     1.7711211354     1.2701815521
   16      O      -3.1509289211     3.0692270838    -0.3370023297
   17      H      -2.4540767112     3.6588154352    -0.0250440559
   18      C      -3.9061340271     0.8255262071    -0.4331097841
   19      H      -3.8445474136     0.8845055529    -1.5263722708
   20      O      -5.2253811354     1.1799491210     0.0007227203
   21      H      -5.3695995889     2.1128882213    -0.2008869405
   22      C       1.8345299374    -1.4256238100     1.2325665615
   23      H       2.2321228639    -2.4159691129     1.4924300480
   24      C       1.6504991806    -0.6813086580     2.5645516096
   25      H       1.2066779141     0.3058859641     2.4337479817
   26      H       2.6053856659    -0.5518169501     3.0814909614
   27      H       1.0062167553    -1.2650944593     3.2290097285
   28      C      -4.5638914458    -1.6843799629    -0.5841274190
   29      O      -4.1872307983    -2.7532335384    -0.9677394541
   30      O      -5.8668337627    -1.3436493252    -0.5940650729
   31      H      -5.9818661240    -0.4093363114    -0.3291842320
   32      C       2.8550197724    -0.7924291941     0.2194071911
   33      H       2.3692572155    -0.7412622095    -0.7615938658
   34      C       3.3373105478     0.6363543277     0.5234524360
   35      H       3.7986644710     0.6519792030     1.5204963499
   36      O       2.2163986190     1.5509314224     0.5321617464
   37      H       2.5668425494     2.4410117621     0.6497822380
   38      C       4.3638712337     1.1197757137    -0.5065276586
   39      H       3.8658488987     1.1842644399    -1.4820436253
   40      H       4.6801566330     2.1380117021    -0.2430326002
   41      C       5.5931039400     0.2060178285    -0.6196307561
   42      H       6.0953438756     0.1872753792     0.3582391433
   43      C       6.5913508758     0.7301608293    -1.6559180180
   44      H       7.4658421714     0.0767585826    -1.7263097512
   45      H       6.9443899574     1.7334694953    -1.3988744960
   46      H       6.1331373989     0.7817444947    -2.6492388336
   47      C       5.1226970770    -1.2206128152    -0.9318039415
   48      H       5.9784205430    -1.9040128293    -0.9549948481
   49      H       4.6812732761    -1.2370328014    -1.9372508844
   50      C       4.0923391868    -1.7109775957     0.0881486059
   51      H       3.7519729624    -2.7156941500    -0.1817621839
   52      H       4.5713529399    -1.8034707358     1.0725810737
 ----------------------------------------------------------------
 Molecular Point Group                 C1    NOp =  1
 Largest Abelian Subgroup              C1    NOp =  1
 Nuclear Repulsion Energy =  2329.6640742750 hartrees
 There are       94 alpha and       94 beta electrons
 Applying Cartesian multipole field
    Component          Value
    ---------          -----
     (2,0,0)        1.00000E-12
     (0,2,0)        2.00000E-11
     (0,0,2)       -3.00000E-11
 Nucleus-field energy     =     0.0000000232 hartrees
 Requested basis set is 6-311++G(d,p)
 There are 284 shells and 724 basis functions
 A cutoff of  1.0D-14 yielded  30378 shell pairs
 There are    192750 function pairs (    204224 Cartesian)
 Smallest overlap matrix eigenvalue = 1.25E-06
 Guess MOs from SCF MO coefficient file

 -----------------------------------------------------------------------
  General SCF calculation program by
  Eric Jon Sundstrom, Paul Horn, Yuezhi Mao, Dmitri Zuev, Alec White,
  David Stuck, Shaama M.S., Shane Yost, Joonho Lee, David Small,
  Daniel Levine, Susi Lehtola, Hugh Burton, Evgeny Epifanovsky
 -----------------------------------------------------------------------
 Exchange:     0.2000 Hartree-Fock + 0.0800 Slater + 0.7200 B88
 Correlation:  0.1900 VWN1RPA + 0.8100 LYP
 Using SG-1 standard quadrature grid
 using 6 threads for integral computing
 -------------------------------------------------------
 OpenMP Integral computing Module                
 Release: version 2.0, May 2017, Q-Chem Inc. Pleasanton 
 -------------------------------------------------------
 -------------------------------------------------------
 OpenMP BLAS3 based DFT computing Module                
 Release: version 1.0, May 2013, Q-Chem Inc. Pittsburgh 
 -------------------------------------------------------
 A restricted SCF calculation will be
 performed using DIIS
 SCF converges when DIIS error is below 1.0e-08
 ---------------------------------------
  Cycle       Energy         DIIS error
 ---------------------------------------
    1   -1228.7252594506      1.15e-05  
    2   -1228.7252702109      1.47e-06  
    3   -1228.7252701745      1.97e-06  
    4   -1228.7252703514      3.45e-07  
    5   -1228.7252703559      1.56e-07  
    6   -1228.7252703570      5.39e-08  
    7   -1228.7252703571      2.24e-08  
    8   -1228.7252703570      4.34e-09  Convergence criterion met
 ---------------------------------------
 SCF time:   CPU 1867.04s  wall 327.00s 
 SCF   energy in the final basis set =    -1228.7252703570
 Total energy in the final basis set =    -1228.7252703570

 --------------------------------------------------------------

                    Orbital Energies (a.u.)
 --------------------------------------------------------------

 Alpha MOs
 -- Occupied --
-19.1651 -19.1578 -19.1484 -19.1466 -19.1465 -19.1452 -19.1290 -19.1063
-10.3035 -10.2873 -10.2591 -10.2556 -10.2447 -10.2387 -10.2353 -10.2268
-10.1879 -10.1876 -10.1867 -10.1807 -10.1792 -10.1752 -10.1697 -10.1651
 -1.1069  -1.0930  -1.0716  -1.0503  -1.0458  -1.0397  -1.0259  -1.0193
 -0.8553  -0.8183  -0.8085  -0.7846  -0.7590  -0.7510  -0.7095  -0.6918
 -0.6768  -0.6531  -0.6341  -0.6220  -0.6149  -0.6078  -0.5806  -0.5746
 -0.5672  -0.5592  -0.5405  -0.5292  -0.5216  -0.5198  -0.5127  -0.4924
 -0.4800  -0.4783  -0.4750  -0.4658  -0.4597  -0.4523  -0.4456  -0.4401
 -0.4350  -0.4290  -0.4175  -0.4117  -0.4094  -0.4067  -0.4035  -0.3965
 -0.3919  -0.3868  -0.3816  -0.3800  -0.3727  -0.3621  -0.3592  -0.3507
 -0.3454  -0.3429  -0.3378  -0.3340  -0.3236  -0.3199  -0.3170  -0.3148
 -0.3095  -0.2974  -0.2936  -0.2884  -0.2770  -0.2755
 -- Virtual --
 -0.0223  -0.0149  -0.0123  -0.0082  -0.0047  -0.0016   0.0043   0.0092
  0.0146   0.0180   0.0211   0.0223   0.0278   0.0353   0.0356   0.0400
  0.0431   0.0472   0.0493   0.0534   0.0544   0.0615   0.0628   0.0648
  0.0685   0.0696   0.0724   0.0762   0.0819   0.0841   0.0896   0.0898
  0.0938   0.0950   0.0967   0.1016   0.1024   0.1066   0.1080   0.1089
  0.1113   0.1126   0.1161   0.1183   0.1201   0.1206   0.1217   0.1260
  0.1268   0.1288   0.1298   0.1323   0.1337   0.1345   0.1389   0.1410
  0.1415   0.1435   0.1450   0.1471   0.1495   0.1507   0.1531   0.1567
  0.1595   0.1604   0.1631   0.1644   0.1661   0.1671   0.1685   0.1701
  0.1731   0.1762   0.1771   0.1818   0.1828   0.1837   0.1850   0.1895
  0.1914   0.1954   0.1974   0.2000   0.2026   0.2044   0.2084   0.2120
  0.2129   0.2155   0.2187   0.2215   0.2218   0.2239   0.2275   0.2298
  0.2327   0.2354   0.2385   0.2434   0.2459   0.2487   0.2503   0.2533
  0.2547   0.2557   0.2573   0.2600   0.2660   0.2684   0.2719   0.2720
  0.2733   0.2778   0.2810   0.2829   0.2867   0.2887   0.2915   0.2922
  0.2965   0.3001   0.3021   0.3072   0.3075   0.3120   0.3130   0.3165
  0.3168   0.3208   0.3219   0.3233   0.3280   0.3288   0.3332   0.3341
  0.3356   0.3405   0.3412   0.3442   0.3484   0.3511   0.3522   0.3556
  0.3579   0.3613   0.3665   0.3674   0.3706   0.3722   0.3798   0.3825
  0.3844   0.3899   0.3914   0.3949   0.4002   0.4041   0.4064   0.4122
  0.4146   0.4150   0.4191   0.4208   0.4241   0.4314   0.4394   0.4450
  0.4520   0.4591   0.4609   0.4657   0.4788   0.4831   0.4857   0.4912
  0.4961   0.5018   0.5061   0.5092   0.5160   0.5242   0.5261   0.5381
  0.5448   0.5530   0.5561   0.5692   0.5705   0.5752   0.5830   0.5874
  0.5939   0.5965   0.6031   0.6105   0.6141   0.6189   0.6224   0.6270
  0.6329   0.6360   0.6402   0.6444   0.6492   0.6534   0.6572   0.6641
  0.6683   0.6716   0.6801   0.6852   0.6889   0.6927   0.7012   0.7116
  0.7128   0.7159   0.7255   0.7261   0.7329   0.7370   0.7412   0.7457
  0.7501   0.7558   0.7589   0.7642   0.7670   0.7708   0.7738   0.7746
  0.7799   0.7822   0.7843   0.7892   0.7928   0.7954   0.7992   0.8051
  0.8061   0.8149   0.8183   0.8274   0.8320   0.8470   0.8490   0.8568
  0.8618   0.8716   0.9061   0.9116   0.9171   0.9285   0.9432   0.9592
  0.9779   0.9884   0.9940   1.0117   1.0188   1.0342   1.0444   1.0477
  1.0573   1.0696   1.0779   1.0840   1.0916   1.0974   1.1038   1.1244
  1.1284   1.1309   1.1460   1.1559   1.1587   1.1672   1.1704   1.1760
  1.1868   1.1873   1.1919   1.2006   1.2050   1.2158   1.2186   1.2225
  1.2283   1.2388   1.2427   1.2488   1.2534   1.2605   1.2703   1.2839
  1.2950   1.2981   1.3065   1.3123   1.3158   1.3296   1.3440   1.3513
  1.3557   1.3799   1.3900   1.4024   1.4158   1.4172   1.4273   1.4325
  1.4405   1.4450   1.4514   1.4582   1.4762   1.4851   1.4898   1.4987
  1.5039   1.5075   1.5144   1.5232   1.5290   1.5420   1.5447   1.5503
  1.5525   1.5621   1.5663   1.5696   1.5769   1.5825   1.5866   1.5937
  1.6013   1.6058   1.6085   1.6128   1.6183   1.6212   1.6261   1.6334
  1.6365   1.6385   1.6461   1.6483   1.6531   1.6540   1.6583   1.6645
  1.6719   1.6787   1.6841   1.6999   1.7050   1.7103   1.7144   1.7204
  1.7273   1.7319   1.7402   1.7481   1.7522   1.7615   1.7696   1.7788
  1.7867   1.7886   1.7922   1.8036   1.8091   1.8127   1.8209   1.8289
  1.8303   1.8438   1.8501   1.8598   1.8696   1.8760   1.8844   1.8909
  1.8934   1.9094   1.9186   1.9224   1.9278   1.9422   1.9596   1.9662
  1.9789   1.9857   2.0012   2.0020   2.0225   2.0267   2.0369   2.0497
  2.0586   2.0647   2.0743   2.0778   2.0863   2.1033   2.1089   2.1143
  2.1213   2.1364   2.1444   2.1450   2.1555   2.1692   2.1782   2.1797
  2.1908   2.2006   2.2085   2.2226   2.2252   2.2393   2.2478   2.2540
  2.2734   2.2799   2.2917   2.3003   2.3083   2.3223   2.3290   2.3443
  2.3638   2.3707   2.3776   2.3906   2.3986   2.4085   2.4167   2.4352
  2.4576   2.4765   2.4837   2.4894   2.5161   2.5258   2.5365   2.5384
  2.5479   2.5526   2.5574   2.5618   2.5704   2.5786   2.5966   2.6066
  2.6127   2.6206   2.6240   2.6321   2.6409   2.6514   2.6574   2.6728
  2.6821   2.6931   2.6987   2.7048   2.7214   2.7264   2.7341   2.7430
  2.7690   2.7786   2.8061   2.8078   2.8150   2.8179   2.8230   2.8366
  2.8418   2.8523   2.8613   2.8694   2.8770   2.8937   2.9010   2.9082
  2.9163   2.9207   2.9238   2.9355   2.9477   2.9549   2.9642   2.9707
  2.9779   2.9801   3.0043   3.0086   3.0231   3.0323   3.0378   3.0450
  3.0529   3.0561   3.0647   3.0714   3.0895   3.0995   3.1064   3.1176
  3.1234   3.1328   3.1408   3.1483   3.1594   3.1845   3.1953   3.2028
  3.2064   3.2100   3.2280   3.2464   3.2502   3.2604   3.2894   3.2969
  3.3097   3.3155   3.3247   3.3382   3.3628   3.3810   3.3966   3.4037
  3.4174   3.4530   3.4860   3.4900   3.5231   3.5358   3.5548   3.5942
  3.6865   3.7749   3.7824   3.8038   3.8143   3.8280   3.8330   3.8449
  3.8607   3.8624   3.8877   3.8943   3.8952   3.9092   3.9280   3.9358
  3.9448   3.9743   3.9826   3.9883   4.0306   4.0467   4.0729   4.0793
  4.1177   4.1454   4.1652   4.1835   4.1973   4.2109   4.2466   4.2802
  4.3052   4.3210   4.3374   4.3558   4.3818   4.4262   5.0075   5.0745
  5.0795   5.1104   5.1248   5.1389   5.1552   5.1881   5.2198   5.3728
  5.3921   5.4168   5.4358   5.4454   5.4619   5.5365   5.5891   5.6153
  5.6551   5.6650   5.7231   5.7802   5.8611   5.9230  23.7536  23.7772
 23.7970  23.8015  23.8277  23.8334  23.8430  23.8561  23.8779  23.8877
 23.9088  23.9205  23.9449  23.9519  23.9779  24.0223  49.8731  49.9164
 49.9465  49.9609  49.9673  49.9756  50.0119  50.0451
 --------------------------------------------------------------

          Ground-State Mulliken Net Atomic Charges

     Atom                 Charge (a.u.)
  ----------------------------------------
      1 O                     0.028400
      2 C                    -0.175930
      3 H                     0.227119
      4 O                    -0.046349
      5 C                    -0.161034
      6 H                     0.245542
      7 C                    -0.533335
      8 H                     0.202720
      9 H                     0.175679
     10 C                    -0.720545
     11 H                     0.248984
     12 O                    -0.302030
     13 H                     0.499302
     14 C                    -0.255771
     15 H                     0.255660
     16 O                    -0.218355
     17 H                     0.267605
     18 C                    -0.239295
     19 H                     0.280712
     20 O                    -0.233819
     21 H                     0.288062
     22 C                     0.419020
     23 H                     0.220266
     24 C                    -0.599298
     25 H                     0.175961
     26 H                     0.128166
     27 H                     0.148679
     28 C                     0.014719
     29 O                    -0.260723
     30 O                    -0.139360
     31 H                     0.286064
     32 C                     0.405753
     33 H                     0.266864
     34 C                    -0.484798
     35 H                     0.209780
     36 O                    -0.200061
     37 H                     0.243244
     38 C                    -0.865268
     39 H                     0.209793
     40 H                     0.110387
     41 C                     0.525633
     42 H                     0.161868
     43 C                    -0.765610
     44 H                     0.140076
     45 H                     0.138086
     46 H                     0.141553
     47 C                    -0.701234
     48 H                     0.183950
     49 H                     0.158620
     50 C                    -0.428461
     51 H                     0.153485
     52 H                     0.169521
  ----------------------------------------
  Sum of atomic charges =    -0.000000

 -----------------------------------------------------------------
                    Cartesian Multipole Moments
 -----------------------------------------------------------------
    Charge (ESU x 10^10)
                 0.0000
    Dipole Moment (Debye)
         X       6.2375      Y       4.1159      Z       2.6478
       Tot       7.9283
    Quadrupole Moments (Debye-Ang)
        XX    -148.3751     XY     -19.5863     YY    -154.0367
        XZ      -6.4605     YZ      -6.6732     ZZ    -147.9024
    Octopole Moments (Debye-Ang^2)
       XXX      84.0149    XXY     124.3150    XYY      49.9640
       YYY      67.8649    XXZ      35.8308    XYZ      30.2079
       YYZ      22.4045    XZZ     -17.1522    YZZ       4.1374
       ZZZ      -4.3485
    Hexadecapole Moments (Debye-Ang^3)
      XXXX  -12755.2099   XXXY    -561.6226   XXYY   -2605.1485
      XYYY    -119.9401   YYYY   -2097.4910   XXXZ     -64.8506
      XXYZ     -94.1957   XYYZ     -57.1735   YYYZ       3.7092
      XXZZ   -2267.2175   XYZZ      -2.5410   YYZZ    -532.5303
      XZZZ      33.9618   YZZZ      10.4179   ZZZZ    -951.5994
 -----------------------------------------------------------------
 Calculating analytic gradient of the SCF energy
 Gradient of SCF Energy
            1           2           3           4           5           6
    1  -0.0000271  -0.0000030  -0.0000032   0.0000017   0.0000044  -0.0000003
    2  -0.0000446   0.0000519  -0.0000079  -0.0000022  -0.0000035   0.0000049
    3  -0.0000737   0.0000387  -0.0000061   0.0000016   0.0000019  -0.0000001
            7           8           9          10          11          12
    1   0.0000354   0.0000088  -0.0000089  -0.0000304   0.0000012  -0.0000219
    2   0.0000296   0.0000158  -0.0000126   0.0000049   0.0000070  -0.0000028
    3   0.0000510  -0.0000053  -0.0000216   0.0000148   0.0000006   0.0000015
           13          14          15          16          17          18
    1   0.0000359   0.0000050   0.0000048   0.0000036   0.0000025  -0.0000032
    2   0.0000438  -0.0000045   0.0000052   0.0000072   0.0000027   0.0000152
    3  -0.0000071  -0.0000054   0.0000017  -0.0000004   0.0000019  -0.0000027
           19          20          21          22          23          24
    1  -0.0000008   0.0000124   0.0000009   0.0000128   0.0000027   0.0000083
    2   0.0000022   0.0000252   0.0000054  -0.0000358  -0.0000008   0.0000073
    3   0.0000018   0.0000022   0.0000035   0.0000130   0.0000100  -0.0000306
           25          26          27          28          29          30
    1  -0.0000016   0.0000079  -0.0000044   0.0000109  -0.0000059  -0.0000074
    2   0.0000266   0.0000063   0.0000030  -0.0000123   0.0000128  -0.0000114
    3   0.0000090  -0.0000052  -0.0000063   0.0000207  -0.0000106   0.0000023
           31          32          33          34          35          36
    1  -0.0000081  -0.0000049  -0.0000142   0.0000048  -0.0000026  -0.0000047
    2   0.0000122   0.0000058   0.0000051  -0.0000245  -0.0000024  -0.0000528
    3  -0.0000031  -0.0000158   0.0000006   0.0000247   0.0000100   0.0000125
           37          38          39          40          41          42
    1  -0.0000191   0.0000111  -0.0000008  -0.0000013   0.0000003  -0.0000004
    2  -0.0000026  -0.0000192  -0.0000047  -0.0000066   0.0000064  -0.0000080
    3   0.0000005  -0.0000041  -0.0000026   0.0000023  -0.0000088  -0.0000013
           43          44          45          46          47          48
    1   0.0000041  -0.0000017   0.0000005   0.0000015  -0.0000008  -0.0000031
    2  -0.0000024  -0.0000067  -0.0000058  -0.0000078  -0.0000078  -0.0000069
    3  -0.0000034  -0.0000001  -0.0000030  -0.0000032   0.0000017  -0.0000013
           49          50          51          52
    1  -0.0000008   0.0000025  -0.0000047   0.0000011
    2  -0.0000035  -0.0000020  -0.0000009  -0.0000036
    3  -0.0000019  -0.0000035  -0.0000001  -0.0000008
 Max gradient component =       7.374E-05
 RMS gradient           =       1.523E-05
 Gradient time:  CPU 717.29 s  wall 120.75 s
 Geometry Optimization Parameters
   NAtoms,    NIC,     NZ,  NCons,   NDum,   NFix, NCnnct, MaxDiis
       52     415      52       0       0       0       0       0

 Cartesian Hessian Update
 Hessian Updated using BFGS Update


** GEOMETRY OPTIMIZATION IN DELOCALIZED INTERNAL COORDINATES **
   Searching for a Minimum

   Optimization Cycle:  12

                       Coordinates (Angstroms)
     ATOM                X               Y               Z
      1  O        -0.0548329608   -0.5619526675   -0.0634983352
      2  C        -1.3132013384   -0.1548903112    0.3213466810
      3  H        -1.4474039343   -0.2395906198    1.4137150755
      4  O        -2.2945400424   -0.9707258284   -0.3265001525
      5  C        -3.6185668079   -0.6221301892    0.0180128372
      6  H        -3.7634916852   -0.6676452363    1.1113704390
      7  C         0.4962766174   -1.7357529068    0.5513924606
      8  H         0.6344919803   -2.4767211393   -0.2416246530
      9  H        -0.2179306063   -2.1527225415    1.2693179560
     10  C        -1.4653824843    1.3007710938   -0.1263437076
     11  H        -1.2910332869    1.3294805994   -1.2103609493
     12  O        -0.5727353383    2.1598100553    0.5564205342
     13  H         0.3341030217    1.8214985053    0.4383102276
     14  C        -2.8795910979    1.7692106451    0.1787286576
     15  H        -3.0165580637    1.7711211354    1.2701815521
     16  O        -3.1509289211    3.0692270838   -0.3370023297
     17  H        -2.4540767112    3.6588154352   -0.0250440559
     18  C        -3.9061340271    0.8255262071   -0.4331097841
     19  H        -3.8445474136    0.8845055529   -1.5263722708
     20  O        -5.2253811354    1.1799491210    0.0007227203
     21  H        -5.3695995889    2.1128882213   -0.2008869405
     22  C         1.8345299374   -1.4256238100    1.2325665615
     23  H         2.2321228639   -2.4159691129    1.4924300480
     24  C         1.6504991806   -0.6813086580    2.5645516096
     25  H         1.2066779141    0.3058859641    2.4337479817
     26  H         2.6053856659   -0.5518169501    3.0814909614
     27  H         1.0062167553   -1.2650944593    3.2290097285
     28  C        -4.5638914458   -1.6843799629   -0.5841274190
     29  O        -4.1872307983   -2.7532335384   -0.9677394541
     30  O        -5.8668337627   -1.3436493252   -0.5940650729
     31  H        -5.9818661240   -0.4093363114   -0.3291842320
     32  C         2.8550197724   -0.7924291941    0.2194071911
     33  H         2.3692572155   -0.7412622095   -0.7615938658
     34  C         3.3373105478    0.6363543277    0.5234524360
     35  H         3.7986644710    0.6519792030    1.5204963499
     36  O         2.2163986190    1.5509314224    0.5321617464
     37  H         2.5668425494    2.4410117621    0.6497822380
     38  C         4.3638712337    1.1197757137   -0.5065276586
     39  H         3.8658488987    1.1842644399   -1.4820436253
     40  H         4.6801566330    2.1380117021   -0.2430326002
     41  C         5.5931039400    0.2060178285   -0.6196307561
     42  H         6.0953438756    0.1872753792    0.3582391433
     43  C         6.5913508758    0.7301608293   -1.6559180180
     44  H         7.4658421714    0.0767585826   -1.7263097512
     45  H         6.9443899574    1.7334694953   -1.3988744960
     46  H         6.1331373989    0.7817444947   -2.6492388336
     47  C         5.1226970770   -1.2206128152   -0.9318039415
     48  H         5.9784205430   -1.9040128293   -0.9549948481
     49  H         4.6812732761   -1.2370328014   -1.9372508844
     50  C         4.0923391868   -1.7109775957    0.0881486059
     51  H         3.7519729624   -2.7156941500   -0.1817621839
     52  H         4.5713529399   -1.8034707358    1.0725810737
   Point Group: c1    Number of degrees of freedom:   150


   Energy is  -1228.725270357

 Hessian Updated using BFGS Update

149 Hessian modes will be used to form the next step
  Hessian Eigenvalues:
     0.003296    0.004079    0.004472    0.005009    0.005339    0.005957
     0.006653    0.007511    0.008373    0.008789    0.009382    0.011338
     0.012400    0.013775    0.015072    0.018451    0.019656    0.020257
     0.025513    0.030493    0.033080    0.033908    0.035668    0.037294
     0.037837    0.038946    0.042724    0.044700    0.045203    0.046147
     0.047954    0.048920    0.049090    0.049411    0.049834    0.050178
     0.050507    0.052344    0.053578    0.054544    0.055162    0.055343
     0.055642    0.056175    0.056624    0.057147    0.058449    0.058959
     0.060706    0.061614    0.061634    0.066519    0.069223    0.071817
     0.072564    0.078948    0.082338    0.085347    0.085660    0.087335
     0.092873    0.093505    0.109379    0.114335    0.116920    0.128276
     0.134320    0.142248    0.150297    0.153203    0.158599    0.159502
     0.159919    0.159982    0.159997    0.160000    0.160003    0.160013
     0.160738    0.161575    0.161780    0.165219    0.169126    0.172856
     0.175102    0.183153    0.189443    0.196771    0.200452    0.211860
     0.220377    0.228466    0.250027    0.251741    0.265307    0.268321
     0.269014    0.277938    0.278908    0.284767    0.285461    0.287278
     0.288042    0.289812    0.291466    0.292001    0.292920    0.293006
     0.332640    0.332719    0.336891    0.337182    0.337886    0.338024
     0.338523    0.338766    0.338787    0.338811    0.339707    0.340519
     0.341310    0.341845    0.342283    0.342339    0.342548    0.342968
     0.343346    0.343588    0.343684    0.344016    0.345293    0.371334
     0.386109    0.392958    0.405098    0.414313    0.418024    0.420225
     0.443950    0.491347    0.496113    0.526182    0.536988    0.544442
     0.545610    0.547714    0.563645    1.067201    1.131006

 Minimum Search - Taking Simple RFO Step
 Searching for Lamda that Minimizes Along All modes
 Value Taken    Lamda =   0.00000000
 Step Taken.  Stepsize is  0.009743

                             Maximum     Tolerance    Cnvgd?
         Gradient           0.000163      0.000300     YES
         Displacement       0.003096      0.001200      NO
         Energy change     -0.000000      0.000001     YES

 Final energy is   -1228.7252703570484     


 ******************************
 **  OPTIMIZATION CONVERGED  **
 ******************************

                       Coordinates (Angstroms)
     ATOM                X               Y               Z
      1  O        -0.0548329608   -0.5619526675   -0.0634983352
      2  C        -1.3132013384   -0.1548903112    0.3213466810
      3  H        -1.4474039343   -0.2395906198    1.4137150755
      4  O        -2.2945400424   -0.9707258284   -0.3265001525
      5  C        -3.6185668079   -0.6221301892    0.0180128372
      6  H        -3.7634916852   -0.6676452363    1.1113704390
      7  C         0.4962766174   -1.7357529068    0.5513924606
      8  H         0.6344919803   -2.4767211393   -0.2416246530
      9  H        -0.2179306063   -2.1527225415    1.2693179560
     10  C        -1.4653824843    1.3007710938   -0.1263437076
     11  H        -1.2910332869    1.3294805994   -1.2103609493
     12  O        -0.5727353383    2.1598100553    0.5564205342
     13  H         0.3341030217    1.8214985053    0.4383102276
     14  C        -2.8795910979    1.7692106451    0.1787286576
     15  H        -3.0165580637    1.7711211354    1.2701815521
     16  O        -3.1509289211    3.0692270838   -0.3370023297
     17  H        -2.4540767112    3.6588154352   -0.0250440559
     18  C        -3.9061340271    0.8255262071   -0.4331097841
     19  H        -3.8445474136    0.8845055529   -1.5263722708
     20  O        -5.2253811354    1.1799491210    0.0007227203
     21  H        -5.3695995889    2.1128882213   -0.2008869405
     22  C         1.8345299374   -1.4256238100    1.2325665615
     23  H         2.2321228639   -2.4159691129    1.4924300480
     24  C         1.6504991806   -0.6813086580    2.5645516096
     25  H         1.2066779141    0.3058859641    2.4337479817
     26  H         2.6053856659   -0.5518169501    3.0814909614
     27  H         1.0062167553   -1.2650944593    3.2290097285
     28  C        -4.5638914458   -1.6843799629   -0.5841274190
     29  O        -4.1872307983   -2.7532335384   -0.9677394541
     30  O        -5.8668337627   -1.3436493252   -0.5940650729
     31  H        -5.9818661240   -0.4093363114   -0.3291842320
     32  C         2.8550197724   -0.7924291941    0.2194071911
     33  H         2.3692572155   -0.7412622095   -0.7615938658
     34  C         3.3373105478    0.6363543277    0.5234524360
     35  H         3.7986644710    0.6519792030    1.5204963499
     36  O         2.2163986190    1.5509314224    0.5321617464
     37  H         2.5668425494    2.4410117621    0.6497822380
     38  C         4.3638712337    1.1197757137   -0.5065276586
     39  H         3.8658488987    1.1842644399   -1.4820436253
     40  H         4.6801566330    2.1380117021   -0.2430326002
     41  C         5.5931039400    0.2060178285   -0.6196307561
     42  H         6.0953438756    0.1872753792    0.3582391433
     43  C         6.5913508758    0.7301608293   -1.6559180180
     44  H         7.4658421714    0.0767585826   -1.7263097512
     45  H         6.9443899574    1.7334694953   -1.3988744960
     46  H         6.1331373989    0.7817444947   -2.6492388336
     47  C         5.1226970770   -1.2206128152   -0.9318039415
     48  H         5.9784205430   -1.9040128293   -0.9549948481
     49  H         4.6812732761   -1.2370328014   -1.9372508844
     50  C         4.0923391868   -1.7109775957    0.0881486059
     51  H         3.7519729624   -2.7156941500   -0.1817621839
     52  H         4.5713529399   -1.8034707358    1.0725810737

Z-matrix Print:
$molecule
0 1
O 
C  1 1.377424
H  2 1.103836 1 111.400558
O  2 1.431195 1 109.358691 3 -120.196121 0
C  4 1.411827 2 113.068382 1 179.788266 0
H  5 1.103859 4 110.771472 2 -56.580576 0
C  1 1.435137 2 118.217639 3 41.694063 0
H  7 1.094081 1 106.970703 2 116.804967 0
H  7 1.095159 1 109.989301 2 0.418461 0
C  2 1.530535 1 106.868663 3 120.801049 0
H  10 1.098324 2 107.323880 1 56.857985 0
O  10 1.414544 2 111.941001 1 -65.322550 0
H  12 0.975070 10 108.525010 2 54.898074 0
C  10 1.520688 2 109.072365 1 175.674079 0
H  14 1.100015 10 108.383966 2 64.984660 0
O  14 1.424656 10 112.680601 2 -173.668146 0
H  16 0.964643 14 107.642147 10 -52.479260 0
C  14 1.522720 10 110.819919 2 -53.859309 0
H  18 1.096583 14 109.232081 10 -66.440856 0
O  18 1.433262 14 110.221447 10 172.732448 0
H  20 0.965309 18 108.257645 14 54.094101 0
C  7 1.533330 1 111.104334 2 -122.624791 0
H  22 1.098359 7 103.808129 1 -169.893158 0
C  22 1.536898 7 112.238311 1 76.128269 0
H  24 1.090248 22 112.537308 7 -64.317785 0
H  24 1.093528 22 111.252981 7 174.639646 0
H  24 1.094262 22 109.778860 7 56.551359 0
C  5 1.544211 4 108.005209 2 -172.387469 0
O  28 1.196444 5 123.150131 4 16.591992 0
O  28 1.346794 5 114.903154 4 -166.222315 0
H  30 0.977924 28 110.702275 5 8.246250 0
C  22 1.571250 7 111.216990 1 -55.963893 0
H  32 1.095877 22 107.947455 7 -1.314453 0
C  32 1.538334 22 116.773590 7 117.652209 0
H  34 1.098721 32 108.917653 22 57.584353 0
O  34 1.446710 32 110.208398 22 -60.862822 0
H  36 0.963789 34 107.628172 32 -175.218213 0
C  34 1.532443 32 111.726172 22 177.943821 0
H  38 1.097186 34 108.183323 32 64.571758 0
H  38 1.098304 34 108.912490 32 -179.663546 0
C  38 1.535825 34 113.451272 32 -57.049844 0
H  41 1.099466 38 108.074703 34 -61.164254 0
C  41 1.531377 38 111.588036 34 -179.832857 0
H  43 1.093903 41 111.113543 38 179.697216 0
H  43 1.094229 41 111.418774 38 59.529595 0
H  43 1.095129 41 110.926470 38 -60.511686 0
C  41 1.534278 38 108.832927 34 55.610108 0
H  47 1.095370 41 110.176450 38 -176.450899 0
H  47 1.098202 41 108.869943 38 67.009865 0
C  47 1.530490 41 111.637430 38 -54.064836 0
H  50 1.094603 47 109.821810 41 178.046039 0
H  50 1.098689 47 109.303751 41 -65.801494 0
$end


 --------------------------------------------------------------

                    Orbital Energies (a.u.)
 --------------------------------------------------------------

 Alpha MOs
 -- Occupied --
-19.1651 -19.1578 -19.1484 -19.1466 -19.1465 -19.1452 -19.1290 -19.1063
-10.3035 -10.2873 -10.2591 -10.2556 -10.2447 -10.2387 -10.2353 -10.2268
-10.1879 -10.1876 -10.1867 -10.1807 -10.1792 -10.1752 -10.1697 -10.1651
 -1.1069  -1.0930  -1.0716  -1.0503  -1.0458  -1.0397  -1.0259  -1.0193
 -0.8553  -0.8183  -0.8085  -0.7846  -0.7590  -0.7510  -0.7095  -0.6918
 -0.6768  -0.6531  -0.6341  -0.6220  -0.6149  -0.6078  -0.5806  -0.5746
 -0.5672  -0.5592  -0.5405  -0.5292  -0.5216  -0.5198  -0.5127  -0.4924
 -0.4800  -0.4783  -0.4750  -0.4658  -0.4597  -0.4523  -0.4456  -0.4401
 -0.4350  -0.4290  -0.4175  -0.4117  -0.4094  -0.4067  -0.4035  -0.3965
 -0.3919  -0.3868  -0.3816  -0.3800  -0.3727  -0.3621  -0.3592  -0.3507
 -0.3454  -0.3429  -0.3378  -0.3340  -0.3236  -0.3199  -0.3170  -0.3148
 -0.3095  -0.2974  -0.2936  -0.2884  -0.2770  -0.2755
 -- Virtual --
 -0.0223  -0.0149  -0.0123  -0.0082  -0.0047  -0.0016   0.0043   0.0092
  0.0146   0.0180   0.0211   0.0223   0.0278   0.0353   0.0356   0.0400
  0.0431   0.0472   0.0493   0.0534   0.0544   0.0615   0.0628   0.0648
  0.0685   0.0696   0.0724   0.0762   0.0819   0.0841   0.0896   0.0898
  0.0938   0.0950   0.0967   0.1016   0.1024   0.1066   0.1080   0.1089
  0.1113   0.1126   0.1161   0.1183   0.1201   0.1206   0.1217   0.1260
  0.1268   0.1288   0.1298   0.1323   0.1337   0.1345   0.1389   0.1410
  0.1415   0.1435   0.1450   0.1471   0.1495   0.1507   0.1531   0.1567
  0.1595   0.1604   0.1631   0.1644   0.1661   0.1671   0.1685   0.1701
  0.1731   0.1762   0.1771   0.1818   0.1828   0.1837   0.1850   0.1895
  0.1914   0.1954   0.1974   0.2000   0.2026   0.2044   0.2084   0.2120
  0.2129   0.2155   0.2187   0.2215   0.2218   0.2239   0.2275   0.2298
  0.2327   0.2354   0.2385   0.2434   0.2459   0.2487   0.2503   0.2533
  0.2547   0.2557   0.2573   0.2600   0.2660   0.2684   0.2719   0.2720
  0.2733   0.2778   0.2810   0.2829   0.2867   0.2887   0.2915   0.2922
  0.2965   0.3001   0.3021   0.3072   0.3075   0.3120   0.3130   0.3165
  0.3168   0.3208   0.3219   0.3233   0.3280   0.3288   0.3332   0.3341
  0.3356   0.3405   0.3412   0.3442   0.3484   0.3511   0.3522   0.3556
  0.3579   0.3613   0.3665   0.3674   0.3706   0.3722   0.3798   0.3825
  0.3844   0.3899   0.3914   0.3949   0.4002   0.4041   0.4064   0.4122
  0.4146   0.4150   0.4191   0.4208   0.4241   0.4314   0.4394   0.4450
  0.4520   0.4591   0.4609   0.4657   0.4788   0.4831   0.4857   0.4912
  0.4961   0.5018   0.5061   0.5092   0.5160   0.5242   0.5261   0.5381
  0.5448   0.5530   0.5561   0.5692   0.5705   0.5752   0.5830   0.5874
  0.5939   0.5965   0.6031   0.6105   0.6141   0.6189   0.6224   0.6270
  0.6329   0.6360   0.6402   0.6444   0.6492   0.6534   0.6572   0.6641
  0.6683   0.6716   0.6801   0.6852   0.6889   0.6927   0.7012   0.7116
  0.7128   0.7159   0.7255   0.7261   0.7329   0.7370   0.7412   0.7457
  0.7501   0.7558   0.7589   0.7642   0.7670   0.7708   0.7738   0.7746
  0.7799   0.7822   0.7843   0.7892   0.7928   0.7954   0.7992   0.8051
  0.8061   0.8149   0.8183   0.8274   0.8320   0.8470   0.8490   0.8568
  0.8618   0.8716   0.9061   0.9116   0.9171   0.9285   0.9432   0.9592
  0.9779   0.9884   0.9940   1.0117   1.0188   1.0342   1.0444   1.0477
  1.0573   1.0696   1.0779   1.0840   1.0916   1.0974   1.1038   1.1244
  1.1284   1.1309   1.1460   1.1559   1.1587   1.1672   1.1704   1.1760
  1.1868   1.1873   1.1919   1.2006   1.2050   1.2158   1.2186   1.2225
  1.2283   1.2388   1.2427   1.2488   1.2534   1.2605   1.2703   1.2839
  1.2950   1.2981   1.3065   1.3123   1.3158   1.3296   1.3440   1.3513
  1.3557   1.3799   1.3900   1.4024   1.4158   1.4172   1.4273   1.4325
  1.4405   1.4450   1.4514   1.4582   1.4762   1.4851   1.4898   1.4987
  1.5039   1.5075   1.5144   1.5232   1.5290   1.5420   1.5447   1.5503
  1.5525   1.5621   1.5663   1.5696   1.5769   1.5825   1.5866   1.5937
  1.6013   1.6058   1.6085   1.6128   1.6183   1.6212   1.6261   1.6334
  1.6365   1.6385   1.6461   1.6483   1.6531   1.6540   1.6583   1.6645
  1.6719   1.6787   1.6841   1.6999   1.7050   1.7103   1.7144   1.7204
  1.7273   1.7319   1.7402   1.7481   1.7522   1.7615   1.7696   1.7788
  1.7867   1.7886   1.7922   1.8036   1.8091   1.8127   1.8209   1.8289
  1.8303   1.8438   1.8501   1.8598   1.8696   1.8760   1.8844   1.8909
  1.8934   1.9094   1.9186   1.9224   1.9278   1.9422   1.9596   1.9662
  1.9789   1.9857   2.0012   2.0020   2.0225   2.0267   2.0369   2.0497
  2.0586   2.0647   2.0743   2.0778   2.0863   2.1033   2.1089   2.1143
  2.1213   2.1364   2.1444   2.1450   2.1555   2.1692   2.1782   2.1797
  2.1908   2.2006   2.2085   2.2226   2.2252   2.2393   2.2478   2.2540
  2.2734   2.2799   2.2917   2.3003   2.3083   2.3223   2.3290   2.3443
  2.3638   2.3707   2.3776   2.3906   2.3986   2.4085   2.4167   2.4352
  2.4576   2.4765   2.4837   2.4894   2.5161   2.5258   2.5365   2.5384
  2.5479   2.5526   2.5574   2.5618   2.5704   2.5786   2.5966   2.6066
  2.6127   2.6206   2.6240   2.6321   2.6409   2.6514   2.6574   2.6728
  2.6821   2.6931   2.6987   2.7048   2.7214   2.7264   2.7341   2.7430
  2.7690   2.7786   2.8061   2.8078   2.8150   2.8179   2.8230   2.8366
  2.8418   2.8523   2.8613   2.8694   2.8770   2.8937   2.9010   2.9082
  2.9163   2.9207   2.9238   2.9355   2.9477   2.9549   2.9642   2.9707
  2.9779   2.9801   3.0043   3.0086   3.0231   3.0323   3.0378   3.0450
  3.0529   3.0561   3.0647   3.0714   3.0895   3.0995   3.1064   3.1176
  3.1234   3.1328   3.1408   3.1483   3.1594   3.1845   3.1953   3.2028
  3.2064   3.2100   3.2280   3.2464   3.2502   3.2604   3.2894   3.2969
  3.3097   3.3155   3.3247   3.3382   3.3628   3.3810   3.3966   3.4037
  3.4174   3.4530   3.4860   3.4900   3.5231   3.5358   3.5548   3.5942
  3.6865   3.7749   3.7824   3.8038   3.8143   3.8280   3.8330   3.8449
  3.8607   3.8624   3.8877   3.8943   3.8952   3.9092   3.9280   3.9358
  3.9448   3.9743   3.9826   3.9883   4.0306   4.0467   4.0729   4.0793
  4.1177   4.1454   4.1652   4.1835   4.1973   4.2109   4.2466   4.2802
  4.3052   4.3210   4.3374   4.3558   4.3818   4.4262   5.0075   5.0745
  5.0795   5.1104   5.1248   5.1389   5.1552   5.1881   5.2198   5.3728
  5.3921   5.4168   5.4358   5.4454   5.4619   5.5365   5.5891   5.6153
  5.6551   5.6650   5.7231   5.7802   5.8611   5.9230  23.7536  23.7772
 23.7970  23.8015  23.8277  23.8334  23.8430  23.8561  23.8779  23.8877
 23.9088  23.9205  23.9449  23.9519  23.9779  24.0223  49.8731  49.9164
 49.9465  49.9609  49.9673  49.9756  50.0119  50.0451
 --------------------------------------------------------------

          Ground-State Mulliken Net Atomic Charges

     Atom                 Charge (a.u.)
  ----------------------------------------
      1 O                     0.028400
      2 C                    -0.175930
      3 H                     0.227119
      4 O                    -0.046349
      5 C                    -0.161034
      6 H                     0.245542
      7 C                    -0.533335
      8 H                     0.202720
      9 H                     0.175679
     10 C                    -0.720545
     11 H                     0.248984
     12 O                    -0.302030
     13 H                     0.499302
     14 C                    -0.255771
     15 H                     0.255660
     16 O                    -0.218355
     17 H                     0.267605
     18 C                    -0.239295
     19 H                     0.280712
     20 O                    -0.233819
     21 H                     0.288062
     22 C                     0.419020
     23 H                     0.220266
     24 C                    -0.599298
     25 H                     0.175961
     26 H                     0.128166
     27 H                     0.148679
     28 C                     0.014719
     29 O                    -0.260723
     30 O                    -0.139360
     31 H                     0.286064
     32 C                     0.405753
     33 H                     0.266864
     34 C                    -0.484798
     35 H                     0.209780
     36 O                    -0.200061
     37 H                     0.243244
     38 C                    -0.865268
     39 H                     0.209793
     40 H                     0.110387
     41 C                     0.525633
     42 H                     0.161868
     43 C                    -0.765610
     44 H                     0.140076
     45 H                     0.138086
     46 H                     0.141553
     47 C                    -0.701234
     48 H                     0.183950
     49 H                     0.158620
     50 C                    -0.428461
     51 H                     0.153485
     52 H                     0.169521
  ----------------------------------------
  Sum of atomic charges =    -0.000000

 -----------------------------------------------------------------
                    Cartesian Multipole Moments
 -----------------------------------------------------------------
    Charge (ESU x 10^10)
                 0.0000
    Dipole Moment (Debye)
         X       6.2375      Y       4.1159      Z       2.6478
       Tot       7.9283
    Quadrupole Moments (Debye-Ang)
        XX    -148.3751     XY     -19.5863     YY    -154.0367
        XZ      -6.4605     YZ      -6.6732     ZZ    -147.9024
    Octopole Moments (Debye-Ang^2)
       XXX      84.0149    XXY     124.3150    XYY      49.9640
       YYY      67.8649    XXZ      35.8308    XYZ      30.2079
       YYZ      22.4045    XZZ     -17.1522    YZZ       4.1374
       ZZZ      -4.3485
    Hexadecapole Moments (Debye-Ang^3)
      XXXX  -12755.2099   XXXY    -561.6226   XXYY   -2605.1485
      XYYY    -119.9401   YYYY   -2097.4910   XXXZ     -64.8506
      XXYZ     -94.1957   XYYZ     -57.1735   YYYZ       3.7092
      XXZZ   -2267.2175   XYZZ      -2.5410   YYZZ    -532.5303
      XZZZ      33.9618   YZZZ      10.4179   ZZZZ    -951.5994
 -----------------------------------------------------------------
Archival summary:
1\1\december\OPT\ProcedureUnspecified\BasisUnspecified\81628\taweetha\SunMar322:08:112019SunMar322:08:112019\0\\#,OPT,ProcedureUnspecified,BasisUnspecified,\\0,1\O\C,1,1.37742\H,2,1.10384,1,111.401\O,2,1.43119,1,109.359,3,-120.196,0\C,4,1.41183,2,113.068,1,179.788,0\H,5,1.10386,4,110.771,2,-56.5806,0\C,1,1.43514,2,118.218,3,41.6941,0\H,7,1.09408,1,106.971,2,116.805,0\H,7,1.09516,1,109.989,2,0.418461,0\C,2,1.53053,1,106.869,3,120.801,0\H,10,1.09832,2,107.324,1,56.858,0\O,10,1.41454,2,111.941,1,-65.3225,0\H,12,0.97507,10,108.525,2,54.8981,0\C,10,1.52069,2,109.072,1,175.674,0\H,14,1.10002,10,108.384,2,64.9847,0\O,14,1.42466,10,112.681,2,-173.668,0\H,16,0.964643,14,107.642,10,-52.4793,0\C,14,1.52272,10,110.82,2,-53.8593,0\H,18,1.09658,14,109.232,10,-66.4409,0\O,18,1.43326,14,110.221,10,172.732,0\H,20,0.965309,18,108.258,14,54.0941,0\C,7,1.53333,1,111.104,2,-122.625,0\H,22,1.09836,7,103.808,1,-169.893,0\C,22,1.5369,7,112.238,1,76.1283,0\H,24,1.09025,22,112.537,7,-64.3178,0\H,24,1.09353,22,111.253,7,174.64,0\H,24,1.09426,22,109.779,7,56.5514,0\C,5,1.54421,4,108.005,2,-172.387,0\O,28,1.19644,5,123.15,4,16.592,0\O,28,1.34679,5,114.903,4,-166.222,0\H,30,0.977924,28,110.702,5,8.24625,0\C,22,1.57125,7,111.217,1,-55.9639,0\H,32,1.09588,22,107.947,7,-1.31445,0\C,32,1.53833,22,116.774,7,117.652,0\H,34,1.09872,32,108.918,22,57.5844,0\O,34,1.44671,32,110.208,22,-60.8628,0\H,36,0.963789,34,107.628,32,-175.218,0\C,34,1.53244,32,111.726,22,177.944,0\H,38,1.09719,34,108.183,32,64.5718,0\H,38,1.0983,34,108.912,32,-179.664,0\C,38,1.53583,34,113.451,32,-57.0498,0\H,41,1.09947,38,108.075,34,-61.1643,0\C,41,1.53138,38,111.588,34,-179.833,0\H,43,1.0939,41,111.114,38,179.697,0\H,43,1.09423,41,111.419,38,59.5296,0\H,43,1.09513,41,110.926,38,-60.5117,0\C,41,1.53428,38,108.833,34,55.6101,0\H,47,1.09537,41,110.176,38,-176.451,0\H,47,1.0982,41,108.87,38,67.0099,0\C,47,1.53049,41,111.637,38,-54.0648,0\H,50,1.0946,47,109.822,41,178.046,0\H,50,1.09869,47,109.304,41,-65.8015,0\\\@

 Total job time:  6670.67s(wall), 38380.38s(cpu) 
 Sun Mar  3 22:08:11 2019

        *************************************************************
        *                                                           *
        *  Thank you very much for using Q-Chem.  Have a nice day.  *
        *                                                           *
        *************************************************************


 
User input: 2 of 2 
 
Q-Chem Developer Version!
                  Welcome to Q-Chem
     A Quantum Leap Into The Future Of Chemistry


 Q-Chem 5.1, Q-Chem, Inc., Pleasanton, CA (2018)

 Yihan Shao,  Zhengting Gan,  E. Epifanovsky,  A. T. B. Gilbert,  M. Wormit,  
 J. Kussmann,  A. W. Lange,  A. Behn,  Jia Deng,  Xintian Feng,  D. Ghosh,  
 M. Goldey,  P. R. Horn,  L. D. Jacobson,  I. Kaliman,  T. Kus,  A. Landau,  
 Jie Liu,  E. I. Proynov,  R. M. Richard,  R. P. Steele,  E. J. Sundstrom,  
 H. L. Woodcock III,  P. M. Zimmerman,  D. Zuev,  B. Albrecht,  E. Alguire,  
 S. A. Baeppler,  D. Barton,  Z. Benda,  Y. A. Bernard,  E. J. Berquist,  
 K. B. Bravaya,  H. Burton,  D. Casanova,  Chun-Min Chang,  Yunqing Chen,  
 A. Chien,  K. D. Closser,  M. P. Coons,  S. Coriani,  S. Dasgupta,  
 A. L. Dempwolff,  M. Diedenhofen,  Hainam Do,  R. G. Edgar,  Po-Tung Fang,  
 S. Faraji,  S. Fatehi,  Qingguo Feng,  K. D. Fenk,  J. Fosso-Tande,  
 J. Gayvert,  Qinghui Ge,  A. Ghysels,  G. Gidofalvi,  J. Gomes,  
 J. Gonthier,  A. Gunina,  D. Hait,  M. W. D. Hanson-Heine,  
 P. H. P. Harbach,  A. W. Hauser,  J. E. Herr,  E. G. Hohenstein,  
 Z. C. Holden,  Kerwin Hui,  B. C. Huynh,  T.-C. Jagau,  Hyunjun Ji,  
 B. Kaduk,  K. Khistyaev,  Jaehoon Kim,  P. Klunzinger,  K. Koh,  
 D. Kosenkov,  L. Koulias,  T. Kowalczyk,  C. M. Krauter,  A. Kunitsa,  
 Ka Un Lao,  A. Laurent,  K. V. Lawler,  Joonho Lee,  D. Lefrancois,  
 S. Lehtola,  D. S. Levine,  Yi-Pei Li,  You-Sheng Lin,  Fenglai Liu,  
 E. Livshits,  A. Luenser,  P. Manohar,  E. Mansoor,  S. F. Manzer,  
 Shan-Ping Mao,  Yuezhi Mao,  N. Mardirossian,  A. V. Marenich,  
 T. Markovich,  L. A. Martinez-Martinez,  S. A. Maurer,  N. J. Mayhall,  
 S. C. McKenzie,  J.-M. Mewes,  A. F. Morrison,  J. W. Mullinax,  K. Nanda,  
 T. S. Nguyen-Beck,  R. Olivares-Amaya,  J. A. Parkhill,  T. M. Perrine,  
 F. Plasser,  P. Pokhilko,  S. Prager,  A. Prociuk,  E. Ramos,  D. R. Rehn,  
 F. Rob,  M. Schneider,  N. Sergueev,  S. M. Sharada,  S. Sharma,  
 D. W. Small,  T. Stauch,  T. Stein,  Yu-Chuan Su,  A. J. W. Thom,  
 A. Tkatchenko,  T. Tsuchimochi,  N. M. Tubman,  L. Vogt,  M. L. Vidal,  
 O. Vydrov,  M. A. Watson,  J. Wenzel,  M. de Wergifosse,  T. A. Wesolowski,  
 A. White,  J. Witte,  A. Yamada,  Jun Yang,  K. Yao,  S. Yeganeh,  
 S. R. Yost,  Zhi-Qiang You,  A. Zech,  Igor Ying Zhang,  Xing Zhang,  
 Yan Zhao,  Ying Zhu,  B. R. Brooks,  G. K. L. Chan,  C. J. Cramer,  
 M. S. Gordon,  W. J. Hehre,  A. Klamt,  M. W. Schmidt,  C. D. Sherrill,  
 D. G. Truhlar,  A. Aspuru-Guzik,  R. Baer,  A. T. Bell,  N. A. Besley,  
 Jeng-Da Chai,  A. E. DePrince, III,  R. A. DiStasio Jr.,  A. Dreuw,  
 B. D. Dunietz,  T. R. Furlani,  Chao-Ping Hsu,  Yousung Jung,  Jing Kong,  
 D. S. Lambrecht,  WanZhen Liang,  C. Ochsenfeld,  V. A. Rassolov,  
 L. V. Slipchenko,  J. E. Subotnik,  T. Van Voorhis,  J. M. Herbert,  
 A. I. Krylov,  P. M. W. Gill,  M. Head-Gordon

 Contributors to earlier versions of Q-Chem not listed above: 
 R. D. Adamson,  B. Austin,  J. Baker,  G. J. O. Beran,  K. Brandhorst,  
 S. T. Brown,  E. F. C. Byrd,  A. K. Chakraborty,  C.-L. Cheng,  
 Siu Hung Chien,  D. M. Chipman,  D. L. Crittenden,  H. Dachsel,  
 R. J. Doerksen,  A. D. Dutoi,  L. Fusti-Molnar,  W. A. Goddard III,  
 A. Golubeva-Zadorozhnaya,  S. R. Gwaltney,  G. Hawkins,  A. Heyden,  
 S. Hirata,  G. Kedziora,  F. J. Keil,  C. Kelley,  Jihan Kim,  R. A. King,  
 R. Z. Khaliullin,  P. P. Korambath,  W. Kurlancheek,  A. M. Lee,  M. S. Lee,  
 S. V. Levchenko,  Ching Yeh Lin,  D. Liotard,  R. C. Lochan,  I. Lotan,  
 P. E. Maslen,  N. Nair,  D. P. O'Neill,  D. Neuhauser,  E. Neuscamman,  
 C. M. Oana,  R. Olson,  B. Peters,  R. Peverati,  P. A. Pieniazek,  
 Y. M. Rhee,  J. Ritchie,  M. A. Rohrdanz,  E. Rosta,  N. J. Russ,  
 H. F. Schaefer III,  N. E. Schultz,  N. Shenvi,  A. C. Simmonett,  A. Sodt,  
 D. Stuck,  K. S. Thanthiriwatte,  V. Vanovschi,  Tao Wang,  A. Warshel,  
 C. F. Williams,  Q. Wu,  X. Xu,  W. Zhang

 Please cite Q-Chem as follows:
 Y. Shao et al., Mol. Phys. 113, 184-215 (2015)
 DOI: 10.1080/00268976.2014.952696

 Q-Chem 5.1.2 for Intel X86 EM64T Linux

 Parts of Q-Chem use Armadillo 8.300.2 (Tropical Shenanigans).
 http://arma.sourceforge.net/

 Q-Chem begins on Sun Mar  3 22:08:11 2019  

Host: 
0

     Scratch files written to /scratch/taweetham/qchem25013//
The previous job contains 0 fragments, simply inherited here
Input Ideriv = 2
Curr. Ideriv = -1
Max.  Ideriv = 2

Checking the input file for inconsistencies... 	...done.

--------------------------------------------------------------
User input:
--------------------------------------------------------------

$molecule
read
$end

$rem
   mem_total = 64000
   BASIS  =  6-311++G**
   JOB_TYPE  =  Frequency
   METHOD  =  B3LYP
   THRESH = 14
$end
--------------------------------------------------------------
 ----------------------------------------------------------------
             Standard Nuclear Orientation (Angstroms)
    I     Atom           X                Y                Z
 ----------------------------------------------------------------
    1      O      -0.0505069134    -0.5644268425    -0.0663493200
    2      C      -1.3102590624    -0.1644492747     0.3213862740
    3      H      -1.4436718098    -0.2560729113     1.4132925594
    4      O      -2.2887459229    -0.9802178176    -0.3308436785
    5      C      -3.6139495230    -0.6387200784     0.0162437856
    6      H      -3.7582339220    -0.6912062568     1.1093736489
    7      C       0.5053496680    -1.7396982989     0.5414170201
    8      H       0.6460604589    -2.4754646582    -0.2559924659
    9      H      -0.2069519546    -2.1636049954     1.2571698844
   10      C      -1.4681970301     1.2932217602    -0.1176885075
   11      H      -1.2944202782     1.3289605949    -1.2015887035
   12      O      -0.5785514488     2.1516483032     0.5697476599
   13      H       0.3295238572     1.8175088802     0.4492875210
   14      C      -2.8840569589     1.7544468368     0.1906990001
   15      H      -3.0205657026     1.7494266670     1.2821994267
   16      O      -3.1605843897     3.0564200756    -0.3172809913
   17      H      -2.4658595493     3.6468297925    -0.0021474423
   18      C      -3.9072434059     0.8104481548    -0.4262555896
   19      H      -3.8463481097     0.8760787996    -1.5191776914
   20      O      -5.2276516579     1.1572670451     0.0101821288
   21      H      -5.3755230252     2.0908146786    -0.1858884128
   22      C       1.8426968425    -1.4284534337     1.2238606661
   23      H       2.2441851584    -2.4187781007     1.4777448366
   24      C       1.6563875772    -0.6926791208     2.5602668735
   25      H       1.2087382409     0.2935604885     2.4354404647
   26      H       2.6109917356    -0.5625703938     3.0775726010
   27      H       1.0146254956    -1.2828164457     3.2215456842
   28      C      -4.5554606803    -1.7010272799    -0.5917416513
   29      O      -4.1748780794    -2.7661614370    -0.9817743601
   30      O      -5.8597007588    -1.3652331618    -0.5991533698
   31      H      -5.9781929695    -0.4329380783    -0.3287451873
   32      C       2.8603261713    -0.7854219772     0.2140250707
   33      H       2.3739540074    -0.7303571928    -0.7664627587
   34      C       3.3372781591     0.6433876073     0.5262593223
   35      H       3.7989932414     0.6549254632     1.5231917202
   36      O       2.2128802874     1.5536012914     0.5407900402
   37      H       2.5599674238     2.4443105731     0.6634930749
   38      C       4.3615439672     1.1367714761    -0.5012785048
   39      H       3.8628634992     1.2050785602    -1.4761981817
   40      H       4.6740447564     2.1546463022    -0.2319372292
   41      C       5.5942142518     0.2284042885    -0.6202400600
   42      H       6.0969383268     0.2058446828     0.3573003950
   43      C       6.5900080887     0.7624374338    -1.6538344454
   44      H       7.4669619944     0.1128111637    -1.7284137632
   45      H       6.9393166343     1.7655638320    -1.3910470527
   46      H       6.1311779640     0.8180966341    -2.6466504796
   47      C       5.1291343951    -1.1981592817    -0.9405942621
   48      H       5.9874554299    -1.8781314606    -0.9681421281
   49      H       4.6873487524    -1.2103666319    -1.9459422463
   50      C       4.1010936994    -1.6984420489     0.0768769560
   51      H       3.7644578255    -2.7028522744    -0.1987908566
   52      H       4.5808766283    -1.7948779436     1.0605562225
 ----------------------------------------------------------------
 Molecular Point Group                 C1    NOp =  1
 Largest Abelian Subgroup              C1    NOp =  1
 Nuclear Repulsion Energy =  2329.6640742750 hartrees
 There are       94 alpha and       94 beta electrons
 Requested basis set is 6-311++G(d,p)
 There are 284 shells and 724 basis functions

 Total QAlloc Memory Limit  64000 MB
 Mega-Array Size       188 MB
 MEM_STATIC part       192 MB
 A cutoff of  1.0D-14 yielded  30378 shell pairs
 There are    192750 function pairs (    204224 Cartesian)

 -------------------------------------------------------
 OpenMP Integral Computing Module                       
 Release: version 1.0, May 2013, Q-Chem Inc. Pittsburgh 
 -------------------------------------------------------
 Integral Job Info:
 Integral job number is                      11
 Integral operator is                         1
 short-range coefficients                     0
 long-range coefficients              100000000
 Omega coefficients                           0
 if combine SR and LR in K                    0
 Integral screening is                        0
 Integral computing path is                   2
 max size of driver memory is            800000
 size of driver memory is                593474
 size of scratch memory is              2361544
 max col of scratch BK array               1296
 max len of scratch array in speh3          155
 max len of scratch index in speh4           18
 max int batch size is                      520
 min int batch size is                       52
 fixed nKL is                                52
 max L of basis functions is                  2
 order of int derivative is                   0
 number of shells is                        284
 number of basis is                         748
 number of cartesian basis is               748
 number of contracted shell pairs         30378
 number of primitive shell pairs          65194
 maxK2 (contraction) of shell pair           36
 max number of K2 of shell pair               1
 max number of CS2 of shell pair           5818
 max number of PS2 of shell pair          10008
 mem total for path MDJ                  796764
 -------------------------------------------------------
 Smallest overlap matrix eigenvalue = 1.25E-06
 Guess from superposition of atomic densities
 Warning:  Energy on first SCF cycle will be non-variational
 SAD guess density has 188.000000 electrons

 -----------------------------------------------------------------------
  General SCF calculation program by
  Eric Jon Sundstrom, Paul Horn, Yuezhi Mao, Dmitri Zuev, Alec White,
  David Stuck, Shaama M.S., Shane Yost, Joonho Lee, David Small,
  Daniel Levine, Susi Lehtola, Hugh Burton, Evgeny Epifanovsky
 -----------------------------------------------------------------------
 Exchange:     0.2000 Hartree-Fock + 0.0800 Slater + 0.7200 B88
 Correlation:  0.1900 VWN1RPA + 0.8100 LYP
 Using SG-1 standard quadrature grid
 using 6 threads for integral computing
 -------------------------------------------------------
 OpenMP Integral computing Module                
 Release: version 2.0, May 2017, Q-Chem Inc. Pleasanton 
 -------------------------------------------------------
 -------------------------------------------------------
 OpenMP BLAS3 based DFT computing Module                
 Release: version 1.0, May 2013, Q-Chem Inc. Pittsburgh 
 -------------------------------------------------------
 A restricted SCF calculation will be
 performed using DIIS
 SCF converges when DIIS error is below 1.0e-08
 ---------------------------------------
  Cycle       Energy         DIIS error
 ---------------------------------------
    1   -1233.5212004430      2.32e-02  
    2   -1228.2056661011      3.07e-03  
    3   -1227.6024681930      4.66e-03  
    4   -1228.6802151992      9.39e-04  
    5   -1228.7207390488      3.09e-04  
    6   -1228.7246026644      1.13e-04  
    7   -1228.7252339459      2.82e-05  
    8   -1228.7252729825      8.10e-06  
    9   -1228.7252761740      2.04e-06  
   10   -1228.7252763603      7.53e-07  
   11   -1228.7252763865      2.17e-07  
   12   -1228.7252763888      5.78e-08  
   13   -1228.7252763891      1.78e-08  
   14   -1228.7252763892      6.86e-09  Convergence criterion met
 ---------------------------------------
 SCF time:   CPU 3098.19s  wall 540.00s 
 SCF   energy in the final basis set =    -1228.7252763892
 Total energy in the final basis set =    -1228.7252763892

 --------------------------------------------------------------

                    Orbital Energies (a.u.)
 --------------------------------------------------------------

 Alpha MOs
 -- Occupied --
-19.1651 -19.1578 -19.1484 -19.1466 -19.1465 -19.1451 -19.1290 -19.1063
-10.3035 -10.2873 -10.2591 -10.2556 -10.2447 -10.2387 -10.2353 -10.2268
-10.1879 -10.1876 -10.1867 -10.1807 -10.1792 -10.1752 -10.1697 -10.1651
 -1.1069  -1.0931  -1.0716  -1.0503  -1.0458  -1.0397  -1.0259  -1.0193
 -0.8553  -0.8183  -0.8085  -0.7846  -0.7590  -0.7510  -0.7095  -0.6918
 -0.6768  -0.6531  -0.6341  -0.6220  -0.6149  -0.6078  -0.5806  -0.5746
 -0.5672  -0.5592  -0.5405  -0.5292  -0.5216  -0.5198  -0.5127  -0.4924
 -0.4800  -0.4783  -0.4750  -0.4658  -0.4597  -0.4523  -0.4456  -0.4401
 -0.4350  -0.4290  -0.4175  -0.4117  -0.4094  -0.4067  -0.4035  -0.3965
 -0.3919  -0.3868  -0.3816  -0.3800  -0.3727  -0.3621  -0.3592  -0.3507
 -0.3454  -0.3429  -0.3378  -0.3340  -0.3236  -0.3199  -0.3170  -0.3148
 -0.3095  -0.2974  -0.2936  -0.2884  -0.2770  -0.2755
 -- Virtual --
 -0.0223  -0.0149  -0.0123  -0.0082  -0.0047  -0.0016   0.0043   0.0092
  0.0146   0.0180   0.0211   0.0223   0.0278   0.0353   0.0356   0.0400
  0.0431   0.0472   0.0493   0.0534   0.0544   0.0615   0.0628   0.0648
  0.0685   0.0696   0.0724   0.0762   0.0819   0.0841   0.0896   0.0898
  0.0938   0.0950   0.0966   0.1016   0.1024   0.1066   0.1080   0.1089
  0.1113   0.1126   0.1161   0.1183   0.1201   0.1206   0.1217   0.1260
  0.1268   0.1288   0.1298   0.1323   0.1337   0.1345   0.1389   0.1410
  0.1415   0.1435   0.1450   0.1471   0.1495   0.1507   0.1531   0.1567
  0.1595   0.1604   0.1631   0.1644   0.1661   0.1671   0.1685   0.1701
  0.1731   0.1762   0.1771   0.1818   0.1828   0.1837   0.1850   0.1895
  0.1914   0.1954   0.1974   0.2000   0.2026   0.2044   0.2084   0.2120
  0.2129   0.2155   0.2187   0.2215   0.2218   0.2239   0.2275   0.2298
  0.2327   0.2354   0.2385   0.2434   0.2459   0.2487   0.2503   0.2533
  0.2547   0.2558   0.2573   0.2600   0.2660   0.2684   0.2719   0.2720
  0.2733   0.2778   0.2810   0.2829   0.2867   0.2887   0.2915   0.2922
  0.2965   0.3001   0.3021   0.3072   0.3075   0.3120   0.3130   0.3165
  0.3168   0.3208   0.3219   0.3233   0.3280   0.3288   0.3332   0.3341
  0.3356   0.3405   0.3412   0.3442   0.3484   0.3511   0.3522   0.3556
  0.3579   0.3613   0.3665   0.3674   0.3706   0.3722   0.3798   0.3825
  0.3844   0.3899   0.3914   0.3949   0.4002   0.4041   0.4064   0.4122
  0.4146   0.4150   0.4191   0.4208   0.4241   0.4314   0.4394   0.4450
  0.4520   0.4591   0.4609   0.4657   0.4788   0.4831   0.4857   0.4912
  0.4961   0.5018   0.5061   0.5092   0.5160   0.5242   0.5261   0.5381
  0.5448   0.5530   0.5561   0.5692   0.5705   0.5752   0.5830   0.5874
  0.5939   0.5965   0.6031   0.6105   0.6141   0.6189   0.6224   0.6270
  0.6329   0.6360   0.6402   0.6444   0.6492   0.6534   0.6572   0.6641
  0.6683   0.6716   0.6801   0.6852   0.6889   0.6927   0.7012   0.7116
  0.7128   0.7159   0.7255   0.7260   0.7329   0.7370   0.7412   0.7457
  0.7501   0.7558   0.7589   0.7642   0.7670   0.7708   0.7738   0.7746
  0.7799   0.7822   0.7843   0.7893   0.7928   0.7954   0.7992   0.8051
  0.8061   0.8149   0.8183   0.8274   0.8320   0.8470   0.8490   0.8568
  0.8618   0.8716   0.9061   0.9116   0.9171   0.9285   0.9432   0.9592
  0.9779   0.9884   0.9940   1.0117   1.0188   1.0342   1.0443   1.0477
  1.0573   1.0696   1.0779   1.0840   1.0916   1.0974   1.1038   1.1244
  1.1284   1.1309   1.1460   1.1559   1.1587   1.1672   1.1704   1.1759
  1.1868   1.1873   1.1919   1.2006   1.2050   1.2158   1.2186   1.2225
  1.2283   1.2388   1.2427   1.2488   1.2534   1.2605   1.2703   1.2839
  1.2950   1.2981   1.3065   1.3123   1.3158   1.3296   1.3440   1.3513
  1.3557   1.3799   1.3900   1.4024   1.4158   1.4172   1.4274   1.4325
  1.4405   1.4450   1.4514   1.4582   1.4762   1.4851   1.4898   1.4987
  1.5039   1.5075   1.5144   1.5232   1.5290   1.5420   1.5447   1.5503
  1.5525   1.5621   1.5663   1.5696   1.5769   1.5825   1.5866   1.5937
  1.6013   1.6058   1.6085   1.6128   1.6183   1.6212   1.6261   1.6334
  1.6365   1.6385   1.6461   1.6483   1.6531   1.6540   1.6583   1.6645
  1.6719   1.6787   1.6841   1.6999   1.7050   1.7103   1.7144   1.7204
  1.7273   1.7319   1.7402   1.7481   1.7522   1.7615   1.7696   1.7788
  1.7867   1.7886   1.7922   1.8036   1.8091   1.8127   1.8209   1.8289
  1.8303   1.8438   1.8501   1.8598   1.8696   1.8760   1.8843   1.8909
  1.8934   1.9094   1.9186   1.9224   1.9278   1.9422   1.9596   1.9662
  1.9789   1.9857   2.0012   2.0020   2.0225   2.0267   2.0369   2.0497
  2.0586   2.0648   2.0743   2.0778   2.0863   2.1033   2.1089   2.1143
  2.1213   2.1364   2.1444   2.1450   2.1555   2.1692   2.1782   2.1797
  2.1908   2.2006   2.2085   2.2226   2.2252   2.2393   2.2478   2.2540
  2.2734   2.2799   2.2917   2.3003   2.3083   2.3223   2.3290   2.3443
  2.3638   2.3707   2.3776   2.3906   2.3986   2.4085   2.4167   2.4352
  2.4576   2.4765   2.4837   2.4894   2.5161   2.5258   2.5365   2.5384
  2.5479   2.5526   2.5574   2.5618   2.5704   2.5786   2.5966   2.6066
  2.6127   2.6206   2.6240   2.6321   2.6409   2.6514   2.6574   2.6728
  2.6821   2.6931   2.6987   2.7048   2.7214   2.7264   2.7341   2.7430
  2.7690   2.7786   2.8061   2.8078   2.8150   2.8179   2.8230   2.8366
  2.8418   2.8523   2.8613   2.8694   2.8770   2.8937   2.9010   2.9082
  2.9163   2.9207   2.9238   2.9355   2.9477   2.9549   2.9642   2.9707
  2.9779   2.9801   3.0043   3.0086   3.0231   3.0323   3.0378   3.0450
  3.0529   3.0561   3.0647   3.0714   3.0895   3.0995   3.1064   3.1176
  3.1234   3.1328   3.1408   3.1483   3.1594   3.1845   3.1953   3.2027
  3.2064   3.2100   3.2280   3.2464   3.2502   3.2604   3.2894   3.2969
  3.3097   3.3155   3.3247   3.3381   3.3628   3.3810   3.3966   3.4037
  3.4174   3.4530   3.4860   3.4900   3.5231   3.5358   3.5548   3.5942
  3.6865   3.7749   3.7824   3.8038   3.8143   3.8280   3.8330   3.8449
  3.8607   3.8624   3.8877   3.8943   3.8952   3.9092   3.9280   3.9358
  3.9448   3.9743   3.9826   3.9883   4.0306   4.0467   4.0729   4.0793
  4.1177   4.1454   4.1652   4.1835   4.1973   4.2109   4.2466   4.2802
  4.3052   4.3210   4.3374   4.3558   4.3818   4.4262   5.0075   5.0745
  5.0795   5.1104   5.1248   5.1389   5.1552   5.1881   5.2198   5.3728
  5.3921   5.4168   5.4358   5.4454   5.4619   5.5365   5.5891   5.6153
  5.6551   5.6650   5.7231   5.7802   5.8611   5.9230  23.7536  23.7772
 23.7970  23.8015  23.8277  23.8334  23.8430  23.8561  23.8779  23.8877
 23.9088  23.9205  23.9449  23.9519  23.9779  24.0223  49.8731  49.9164
 49.9465  49.9609  49.9673  49.9756  50.0119  50.0451
 --------------------------------------------------------------

          Ground-State Mulliken Net Atomic Charges

     Atom                 Charge (a.u.)
  ----------------------------------------
      1 O                     0.028365
      2 C                    -0.176379
      3 H                     0.227195
      4 O                    -0.046222
      5 C                    -0.160666
      6 H                     0.245496
      7 C                    -0.533208
      8 H                     0.202737
      9 H                     0.175687
     10 C                    -0.720480
     11 H                     0.248983
     12 O                    -0.302029
     13 H                     0.499302
     14 C                    -0.255898
     15 H                     0.255618
     16 O                    -0.218328
     17 H                     0.267598
     18 C                    -0.239376
     19 H                     0.280712
     20 O                    -0.233829
     21 H                     0.288061
     22 C                     0.419420
     23 H                     0.220274
     24 C                    -0.599338
     25 H                     0.175985
     26 H                     0.128155
     27 H                     0.148669
     28 C                     0.014747
     29 O                    -0.260748
     30 O                    -0.139348
     31 H                     0.286078
     32 C                     0.405332
     33 H                     0.266835
     34 C                    -0.483881
     35 H                     0.209776
     36 O                    -0.200124
     37 H                     0.243240
     38 C                    -0.865594
     39 H                     0.209782
     40 H                     0.110378
     41 C                     0.525939
     42 H                     0.161880
     43 C                    -0.765713
     44 H                     0.140079
     45 H                     0.138103
     46 H                     0.141542
     47 C                    -0.701593
     48 H                     0.183953
     49 H                     0.158645
     50 C                    -0.428817
     51 H                     0.153485
     52 H                     0.169520
  ----------------------------------------
  Sum of atomic charges =    -0.000000

 -----------------------------------------------------------------
                    Cartesian Multipole Moments
 -----------------------------------------------------------------
    Charge (ESU x 10^10)
                 0.0000
    Dipole Moment (Debye)
         X       6.2228      Y       4.1241      Z       2.6694
       Tot       7.9283
    Quadrupole Moments (Debye-Ang)
        XX    -148.2030     XY     -19.5362     YY    -154.1295
        XZ      -6.5412     YZ      -6.7311     ZZ    -147.9733
    Octopole Moments (Debye-Ang^2)
       XXX      81.6575    XXY     124.3685    XYY      50.0706
       YYY      69.2662    XXZ      36.1859    XYZ      30.5971
       YYZ      22.9357    XZZ     -17.1747    YZZ       4.7253
       ZZZ      -4.4418
    Hexadecapole Moments (Debye-Ang^3)
      XXXX  -12745.8047   XXXY    -579.6215   XXYY   -2607.8826
      XYYY    -141.0615   YYYY   -2100.2591   XXXZ     -64.3893
      XXYZ     -95.6651   XYYZ     -57.8303   YYYZ       0.0129
      XXZZ   -2268.2438   XYZZ      -9.8965   YYZZ    -532.6133
      XZZZ      36.2113   YZZZ       6.7845   ZZZZ    -951.4627
 -----------------------------------------------------------------
 Calculating MO derivatives via CPSCF
XF: myseg = 0
XF: NBas: 724, NBas6D: 748
XF: NpeAtoms: 52
 D1JvT checksum  = 36601344 354589.9335009410
 D1KAT checksum  = 99949824 23931.8626925638
   1         3         156      0.252837    0.017216
   2         3         156      0.030629    0.001859
   3         3         156      0.001928    0.000147
   4       128          31      0.000065    0.000010
   5       159           0      0.000000    0.000000    Roots Converged
 Time for AOints: 23420.7 s (CPU) 3982.5 s (wall)
 ------------------------------------------------------------------------------
                     AOints        : Timing summary (seconds)
 ------------------------------------------------------------------------------
     job step          cpu (% of tot)      sys (% of tot)     wall (% of tot)
 ------------------------------------------------------------------------------
  cpscf_lag         0.4417E+05 (22.4)   0.6270E-03 (10.2)   0.7459E+04 (22.2)
  iterzp            0.1296E+06 (65.7)   0.5169E-02 (84.2)   0.2207E+05 (65.7)
  make_fx           0.0000E+00 ( 0.0)   0.0000E+00 ( 0.0)   0.0000E+00 ( 0.0)
  AOints            0.2342E+05 (11.9)   0.2090E-03 ( 3.4)   0.3982E+04 (11.9)
 ------------------------------------------------------------------------------
   Grand Totals     0.1972E+06          0.6140E-02          0.3359E+05
 ------------------------------------------------------------------------------
 Calculating analytic Hessian of the SCF energy
 Polarizability Matrix (a.u.)
            1           2           3
    1-263.4060149   1.6899999   6.7053102
    2   1.6899999-215.0317558  -0.8803805
    3   6.7053102  -0.8803805-181.8481787

 Direct stationary perturbation theory relativistic correction:

 rels  =       0.380209271615
 relv  =      -2.196265956706
 rel2e =       1.180215536943
 E_rel =      -0.635841148149

 Hessian of the SCF Energy
            1           2           3           4           5           6
    1   0.4210307  -0.1477020  -0.0591067  -0.1953254   0.0425860   0.0794613
    2  -0.1477020   0.3154390  -0.0838608   0.0590568  -0.0990857  -0.0087467
    3  -0.0591067  -0.0838608   0.1867854   0.0541454   0.0088273  -0.1035210
    4  -0.1953254   0.0590568   0.0541454   0.4680049  -0.0582050  -0.0504232
    5   0.0425860  -0.0990857   0.0088273  -0.0582050   0.4849091  -0.0336418
    6   0.0794613  -0.0087467  -0.1035210  -0.0504232  -0.0336418   0.5900983
    7  -0.0233117   0.0056350   0.0386426  -0.0494483   0.0012025   0.0217615
    8   0.0076128   0.0028030  -0.0100999  -0.0002767  -0.0592771   0.0340510
    9   0.0133304  -0.0016341  -0.0093100   0.0267635   0.0300525  -0.2685546
   10  -0.0683055  -0.0117042  -0.0103659  -0.0785229  -0.0442867  -0.0396125
   11  -0.0014067   0.0129275   0.0053340  -0.0141722  -0.1215609  -0.0482077
   12   0.0019664   0.0083318   0.0129403  -0.0089434  -0.0485526  -0.1096035
   13   0.0019209  -0.0038643  -0.0015552  -0.0514325   0.0008023   0.0008368
   14  -0.0075350   0.0005698  -0.0004712  -0.0121447   0.0054131   0.0091674
   15  -0.0069983  -0.0004711   0.0004755  -0.0084500   0.0086234   0.0022778
   16  -0.0005191   0.0001135  -0.0012236   0.0039645   0.0028234   0.0065942
   17   0.0002752  -0.0002361   0.0000358  -0.0015128  -0.0001798   0.0004563
   18   0.0002641  -0.0002236   0.0004766  -0.0029049  -0.0013220   0.0008165
   19  -0.0882461   0.0173956   0.0076310  -0.0233956   0.0319507  -0.0155463
   20   0.0428902  -0.1484682   0.0451014   0.0244771  -0.0199786  -0.0032576
   21  -0.0091332   0.0597975  -0.0931751  -0.0089287  -0.0126144   0.0014893
   22  -0.0055037   0.0164894   0.0070867   0.0027112   0.0030889   0.0000448
   23   0.0188493  -0.0312666  -0.0095415  -0.0061887  -0.0041011  -0.0000349
   24  -0.0061624   0.0154520   0.0138405   0.0004711   0.0019613   0.0002855
   25   0.0073675   0.0109818  -0.0116681   0.0022158   0.0012913  -0.0026853
   26  -0.0093667  -0.0251495   0.0252838  -0.0054924   0.0023428   0.0039225
   27   0.0025729   0.0140650  -0.0128219   0.0044868  -0.0009917   0.0012316
   28  -0.0263067   0.0438534  -0.0134801  -0.0671999   0.0059056   0.0035108
   29   0.0154461  -0.0205658   0.0028594   0.0216621  -0.1496856   0.0407375
   30   0.0032472  -0.0129181   0.0047962   0.0017132   0.0486500  -0.1009675
   31   0.0007797  -0.0003579  -0.0005102   0.0020753   0.0021480  -0.0050775
   32  -0.0013433   0.0022225  -0.0013629  -0.0065152  -0.0048465   0.0343028
   33   0.0005054  -0.0012495   0.0014916   0.0031853   0.0016236  -0.0138948
   34   0.0045342   0.0011683   0.0011664  -0.0118203  -0.0069440  -0.0045749
   35  -0.0011618  -0.0012115  -0.0006458  -0.0294086  -0.0234263  -0.0245445
   36   0.0009219   0.0003132   0.0020200  -0.0016452  -0.0021387   0.0013313
   37  -0.0030108   0.0025614  -0.0002111   0.0026983  -0.0030821   0.0011520
   38   0.0019443   0.0019991   0.0001700  -0.0073268   0.0003327  -0.0002717
   39  -0.0004910   0.0003976  -0.0014092   0.0000834  -0.0004484   0.0019904
   40   0.0027731  -0.0046468   0.0014116  -0.0004973   0.0186422   0.0001238
   41   0.0010039  -0.0048107   0.0020556   0.0323472  -0.0148653  -0.0057919
   42  -0.0008035   0.0024736  -0.0012654  -0.0105232   0.0018186   0.0036325
   43  -0.0001377   0.0002817  -0.0006431   0.0005443  -0.0016886   0.0016522
   44  -0.0000965   0.0000653   0.0001713  -0.0003010   0.0001280  -0.0014522
   45  -0.0001597  -0.0001396   0.0007130   0.0002551   0.0010202  -0.0013847
   46  -0.0016698   0.0041960  -0.0012173  -0.0086055  -0.0054010   0.0008370
   47   0.0036034  -0.0038522   0.0011336   0.0029150   0.0058956  -0.0016202
   48  -0.0004680   0.0004241   0.0004951   0.0008321  -0.0007194   0.0002494
   49  -0.0003936  -0.0001153   0.0000260   0.0001637   0.0001507  -0.0001651
   50  -0.0005372   0.0010394  -0.0001470  -0.0008809  -0.0013171  -0.0000890
   51  -0.0001600   0.0002281  -0.0001798  -0.0002548  -0.0005249  -0.0000105
   52   0.0009379  -0.0022360   0.0004204   0.0002912   0.0067927  -0.0004306
   53  -0.0018005  -0.0008445  -0.0000745   0.0050131   0.0060827   0.0025022
   54   0.0008940  -0.0001644  -0.0000384  -0.0023196  -0.0002804  -0.0001521
   55  -0.0000772   0.0001724   0.0000526  -0.0002872  -0.0004236  -0.0004498
   56   0.0001009   0.0001020  -0.0000811  -0.0001607  -0.0004142   0.0000629
   57  -0.0000799   0.0000433   0.0001090  -0.0000537   0.0001246  -0.0001727
   58  -0.0016607   0.0016475  -0.0003617   0.0025807  -0.0021267   0.0010365
   59   0.0016496   0.0005880   0.0001022  -0.0051381  -0.0041151  -0.0023466
   60  -0.0000039   0.0000189   0.0001698  -0.0000194  -0.0001374  -0.0004659
   61   0.0000847  -0.0005234   0.0000368   0.0009474   0.0012168   0.0004818
   62  -0.0002208   0.0000115   0.0000033   0.0006705   0.0000878   0.0001295
   63   0.0000768  -0.0001173  -0.0000347  -0.0000069   0.0002424   0.0000987
   64  -0.0163104   0.0111740  -0.0094221  -0.0008816  -0.0002588  -0.0023428
   65   0.0375355  -0.0050989   0.0165664  -0.0021634  -0.0014688   0.0061540
   66  -0.0158640   0.0075026  -0.0059479   0.0014607  -0.0000806  -0.0022343
   67  -0.0079560   0.0003925  -0.0026889   0.0017061   0.0001002  -0.0017403
   68  -0.0017069   0.0015466  -0.0008262  -0.0001765   0.0004892  -0.0003156
   69  -0.0050622   0.0005545  -0.0003803   0.0008227  -0.0000025  -0.0012910
   70   0.0011461   0.0007685   0.0013301   0.0007752  -0.0003601  -0.0000968
   71  -0.0001029  -0.0003609   0.0005116   0.0001479   0.0006917   0.0006578
   72   0.0021648  -0.0012372   0.0009393  -0.0010212   0.0003895   0.0009694
   73   0.0003432  -0.0002883   0.0003259  -0.0002568  -0.0001229  -0.0006161
   74  -0.0005960   0.0012257   0.0003658  -0.0001144  -0.0001101  -0.0011302
   75   0.0000688   0.0009612   0.0003870  -0.0008097   0.0000092  -0.0001427
   76   0.0000363  -0.0000579  -0.0001657   0.0002242   0.0000645   0.0006763
   77  -0.0003535   0.0010040   0.0001225   0.0001727  -0.0001901  -0.0004674
   78  -0.0003033   0.0005435   0.0004360   0.0007861  -0.0001802  -0.0003342
   79  -0.0001019  -0.0000846  -0.0001561  -0.0000911   0.0000223  -0.0000855
   80   0.0004504  -0.0001197  -0.0000108  -0.0005146   0.0001042   0.0006954
   81  -0.0004253  -0.0003183   0.0001957   0.0001389  -0.0000092  -0.0006317
   82   0.0008822  -0.0006070  -0.0003010  -0.0066728  -0.0003568   0.0019720
   83   0.0056240  -0.0012835   0.0000930  -0.0011494  -0.0038871  -0.0027438
   84   0.0030234  -0.0008646   0.0003766  -0.0020170  -0.0022991  -0.0026995
   85  -0.0006604   0.0002244   0.0000579   0.0033043   0.0000146   0.0002066
   86  -0.0026938   0.0014169   0.0000647   0.0029309   0.0007130   0.0006564
   87  -0.0010258   0.0004541   0.0001184   0.0011843   0.0003751   0.0006131
   88  -0.0033568   0.0000474  -0.0002218   0.0045022   0.0038927   0.0030805
   89  -0.0011826   0.0005617  -0.0000992  -0.0000563   0.0003245   0.0006277
   90  -0.0011189   0.0001832  -0.0001056   0.0010057   0.0009021   0.0012859
   91   0.0008545  -0.0002733   0.0000779  -0.0010106  -0.0004612  -0.0005453
   92  -0.0003440  -0.0005975   0.0000474   0.0006045   0.0016497   0.0005860
   93   0.0000554  -0.0000654  -0.0000509  -0.0001107   0.0000233   0.0001123
   94   0.0018562  -0.0013867   0.0009291  -0.0008877  -0.0000694   0.0008117
   95   0.0021777   0.0001794  -0.0007896  -0.0002190   0.0003218   0.0000807
   96   0.0004794   0.0022738  -0.0009333   0.0002834   0.0001098  -0.0004964
   97  -0.0011550  -0.0003782   0.0001339  -0.0007778   0.0003647   0.0001800
   98  -0.0003362   0.0001287  -0.0001154   0.0000935  -0.0000232  -0.0000551
   99  -0.0009247  -0.0004332   0.0009374   0.0006365  -0.0005422   0.0001631
  100   0.0005565   0.0023109  -0.0001984  -0.0007022  -0.0004141  -0.0000181
  101   0.0013224  -0.0028430  -0.0000737  -0.0010220   0.0013481   0.0001211
  102   0.0005473  -0.0009590   0.0002118  -0.0004818   0.0002655   0.0003492
  103  -0.0000184  -0.0003531   0.0001596   0.0000999   0.0001056  -0.0001076
  104  -0.0001960   0.0003013   0.0001216   0.0001704  -0.0002004  -0.0000039
  105  -0.0001284  -0.0000329   0.0001079   0.0001792  -0.0000288  -0.0000679
  106   0.0002396  -0.0033902  -0.0000390  -0.0003896   0.0016374   0.0000160
  107  -0.0037515   0.0002096  -0.0004363   0.0023164  -0.0017177  -0.0000397
  108  -0.0002903  -0.0006101   0.0006297   0.0001116  -0.0001103  -0.0004808
  109  -0.0010149  -0.0003329  -0.0001120   0.0010014  -0.0004804  -0.0000075
  110   0.0002682   0.0000310   0.0000347  -0.0003086   0.0000532  -0.0000620
  111  -0.0001392  -0.0000144  -0.0000080   0.0001155  -0.0000565   0.0001172
  112   0.0000769  -0.0003681  -0.0000772  -0.0000514   0.0002075  -0.0000032
  113  -0.0002703   0.0007078  -0.0001324   0.0002140  -0.0002372  -0.0000695
  114  -0.0002369   0.0003006  -0.0001869   0.0001592  -0.0000440  -0.0000222
  115   0.0000269   0.0000392  -0.0000259  -0.0000511  -0.0000054   0.0000155
  116   0.0001005  -0.0000783  -0.0000232  -0.0000967   0.0000579   0.0000140
  117   0.0000286  -0.0001039   0.0000955   0.0000088   0.0000112  -0.0000416
  118  -0.0002123   0.0002516  -0.0000316   0.0002137  -0.0000992  -0.0000176
  119  -0.0002602   0.0002949  -0.0000214   0.0002606  -0.0001071  -0.0000255
  120   0.0000436  -0.0000904   0.0000567  -0.0000403   0.0000070   0.0000062
  121   0.0001257  -0.0000059  -0.0000076  -0.0001736   0.0000149  -0.0000017
  122   0.0001103  -0.0002382   0.0000133  -0.0000205   0.0001034   0.0000371
  123   0.0002476  -0.0000699   0.0000752  -0.0002094  -0.0000142   0.0000164
  124   0.0000087  -0.0000241   0.0000300   0.0000166   0.0000028  -0.0000159
  125   0.0000076   0.0000190  -0.0000010  -0.0000126  -0.0000108  -0.0000012
  126  -0.0000214   0.0000086   0.0000223   0.0000347  -0.0000060  -0.0000183
  127  -0.0000096  -0.0000325  -0.0000162   0.0000257   0.0000203   0.0000103
  128  -0.0000581   0.0001441  -0.0000133  -0.0000041  -0.0000516  -0.0000213
  129  -0.0001284   0.0000694  -0.0000333   0.0001200  -0.0000156   0.0000038
  130  -0.0000639  -0.0000271   0.0000031   0.0000956   0.0000200   0.0000069
  131   0.0000537  -0.0000239  -0.0000022  -0.0000634   0.0000016   0.0000017
  132   0.0000312   0.0000099   0.0000044  -0.0000446  -0.0000064  -0.0000030
  133  -0.0000623   0.0000615  -0.0000074   0.0000481  -0.0000255  -0.0000062
  134  -0.0001323   0.0000857  -0.0000043   0.0001310  -0.0000292  -0.0000097
  135   0.0000157  -0.0000168   0.0000063  -0.0000076   0.0000014   0.0000019
  136   0.0000349  -0.0000091   0.0000008  -0.0000439   0.0000012  -0.0000030
  137   0.0000155  -0.0000267  -0.0000009  -0.0000094   0.0000145   0.0000052
  138   0.0000450  -0.0000266   0.0000235  -0.0000380   0.0000046  -0.0000110
  139   0.0000945  -0.0000429  -0.0000621   0.0000484   0.0000240   0.0000401
  140   0.0000239  -0.0000440  -0.0000163  -0.0001725   0.0000806  -0.0000352
  141  -0.0001722   0.0001346  -0.0000798   0.0001954  -0.0000211   0.0000512
  142  -0.0002577   0.0001403  -0.0000106   0.0003087  -0.0000474   0.0000021
  143   0.0000105   0.0000476  -0.0000009  -0.0000199  -0.0000319  -0.0000012
  144   0.0000789  -0.0000480   0.0000204  -0.0001006   0.0000211  -0.0000046
  145   0.0000197   0.0000024  -0.0000318  -0.0000639   0.0000084  -0.0000105
  146  -0.0000970   0.0000204  -0.0000161   0.0000731  -0.0000047   0.0000057
  147   0.0001092  -0.0000496   0.0000890  -0.0000356  -0.0000118  -0.0000165
  148   0.0000082   0.0000466  -0.0000028  -0.0000934  -0.0001074   0.0000459
  149  -0.0003242   0.0001211  -0.0000270   0.0005525  -0.0002690   0.0000659
  150  -0.0007362  -0.0002182   0.0004956   0.0000694  -0.0002397   0.0000588
  151   0.0001251  -0.0001924  -0.0000380  -0.0001008   0.0000141   0.0000182
  152  -0.0002710   0.0003943  -0.0000770   0.0001581  -0.0000572  -0.0000528
  153  -0.0001880   0.0001798  -0.0001154   0.0000631  -0.0000039  -0.0000416
  154  -0.0002155  -0.0000081   0.0002923   0.0002155  -0.0001502   0.0000080
  155   0.0001844  -0.0000014  -0.0000468  -0.0001203   0.0001047  -0.0000015
  156   0.0001520  -0.0000370   0.0000550   0.0000787  -0.0000202   0.0000148
            7           8           9          10          11          12
    1  -0.0233117   0.0076128   0.0133304  -0.0683055  -0.0014067   0.0019664
    2   0.0056350   0.0028030  -0.0016341  -0.0117042   0.0129275   0.0083318
    3   0.0386426  -0.0100999  -0.0093100  -0.0103659   0.0053340   0.0129403
    4  -0.0494483  -0.0002767   0.0267635  -0.0785229  -0.0141722  -0.0089434
    5   0.0012025  -0.0592771   0.0300525  -0.0442867  -0.1215609  -0.0485526
    6   0.0217615   0.0340510  -0.2685546  -0.0396125  -0.0482077  -0.1096035
    7   0.0697598   0.0028397  -0.0279694  -0.0076972  -0.0059963  -0.0275854
    8   0.0028397   0.0607193  -0.0227244  -0.0103402  -0.0010477  -0.0278034
    9  -0.0279694  -0.0227244   0.3021478  -0.0119251  -0.0079900  -0.0193686
   10  -0.0076972  -0.0103402  -0.0119251   0.4383102   0.0179841  -0.0015481
   11  -0.0059963  -0.0010477  -0.0079900   0.0179841   0.2337411   0.1070294
   12  -0.0275854  -0.0278034  -0.0193686  -0.0015481   0.1070294   0.1896191
   13   0.0048692   0.0032341   0.0035074  -0.1828831   0.0262486   0.0260319
   14  -0.0013073  -0.0001829  -0.0002936   0.0466827  -0.0938929  -0.0273927
   15  -0.0039375  -0.0020949  -0.0003883   0.0450260  -0.0232853  -0.0869370
   16   0.0002654   0.0001205  -0.0017291  -0.0226008   0.0013572   0.0370667
   17   0.0005362   0.0002109   0.0002091   0.0052908   0.0026692  -0.0113489
   18   0.0015721   0.0010053   0.0006485   0.0147059  -0.0029211  -0.0057782
   19   0.0018939   0.0004298  -0.0016790   0.0032501   0.0007344   0.0006222
   20  -0.0051396   0.0016783   0.0032150  -0.0097978   0.0000436   0.0002802
   21   0.0027267  -0.0032953   0.0004755   0.0033335   0.0030181  -0.0004020
   22   0.0002682  -0.0002673  -0.0001527  -0.0005932  -0.0006637  -0.0002240
   23   0.0004952  -0.0002124  -0.0002194   0.0009971   0.0008842   0.0004223
   24  -0.0004670   0.0003287   0.0001963  -0.0001113  -0.0002527  -0.0001857
   25   0.0004802  -0.0004389   0.0002103   0.0001651   0.0000161  -0.0001691
   26   0.0003253  -0.0000205  -0.0014256   0.0007622   0.0002781  -0.0003041
   27  -0.0006111  -0.0001417   0.0008009  -0.0006077  -0.0009751   0.0000998
   28   0.0036888  -0.0027323   0.0003595  -0.0083402  -0.0307846  -0.0007136
   29   0.0003261  -0.0019106   0.0002795  -0.0093064  -0.0199889  -0.0015553
   30  -0.0041726   0.0305280  -0.0101878  -0.0079468  -0.0239942   0.0023280
   31  -0.0000980   0.0006653  -0.0004473   0.0000590   0.0000272   0.0004715
   32   0.0008998  -0.0050800   0.0010245   0.0009175   0.0020744  -0.0013547
   33  -0.0003482   0.0013550   0.0000432   0.0006376  -0.0000441   0.0022668
   34   0.0002494   0.0003917   0.0008748   0.0021328  -0.0030728   0.0006195
   35   0.0004084   0.0026050   0.0001182  -0.0057599  -0.0134493   0.0005999
   36   0.0004840  -0.0022150   0.0025038   0.0006894   0.0010081   0.0030532
   37  -0.0003518  -0.0001611   0.0001010   0.0007535   0.0026574   0.0001568
   38   0.0000222  -0.0003667   0.0000381   0.0018650  -0.0001441   0.0004129
   39   0.0003619   0.0004022  -0.0003310  -0.0000569  -0.0000487  -0.0005389
   40   0.0001631  -0.0016517   0.0008978  -0.0045871  -0.0020353  -0.0009334
   41   0.0001637   0.0006494  -0.0002821  -0.0024280   0.0040433   0.0000627
   42  -0.0006749   0.0015961  -0.0011653   0.0000271  -0.0020962  -0.0004994
   43   0.0001352   0.0006335  -0.0008093   0.0000407   0.0002217  -0.0001358
   44   0.0001409  -0.0002733   0.0003745   0.0001903  -0.0006062   0.0005297
   45  -0.0000615  -0.0005073   0.0008385  -0.0001251  -0.0004455   0.0004368
   46   0.0000463   0.0005967  -0.0001558   0.0035028   0.0011269   0.0006983
   47  -0.0000920  -0.0002895   0.0000461   0.0006512   0.0006991  -0.0002224
   48   0.0000806  -0.0008159   0.0007071  -0.0000643   0.0007414   0.0003864
   49   0.0000145  -0.0000893   0.0000802  -0.0008133  -0.0006362  -0.0000994
   50  -0.0000141   0.0000919  -0.0000035   0.0006416   0.0006329   0.0001445
   51   0.0000016   0.0001978  -0.0001403   0.0001123  -0.0000781  -0.0001183
   52  -0.0001836  -0.0004238  -0.0003048  -0.0276598   0.0339555  -0.0047609
   53  -0.0000540  -0.0005809  -0.0002838   0.0067991  -0.0058126  -0.0034690
   54   0.0002702   0.0003362  -0.0000811   0.0070339  -0.0108161   0.0039876
   55  -0.0000115  -0.0000616   0.0002318   0.0010593  -0.0004497   0.0000891
   56  -0.0001181  -0.0000635  -0.0001014  -0.0009577   0.0021073  -0.0019182
   57   0.0001369  -0.0000928   0.0001495  -0.0009092  -0.0005260   0.0016560
   58  -0.0001496   0.0001441  -0.0002751  -0.0001873   0.0043341  -0.0017436
   59   0.0002671   0.0004253   0.0003463   0.0104375  -0.0087077   0.0034962
   60   0.0000596  -0.0000425   0.0001622  -0.0017159   0.0021434   0.0014954
   61  -0.0000475  -0.0001029  -0.0000715  -0.0021482   0.0022053  -0.0006919
   62  -0.0000040  -0.0000101  -0.0000253  -0.0008249  -0.0000398   0.0000835
   63   0.0000147   0.0000178  -0.0000275   0.0005213  -0.0005712   0.0005122
   64  -0.0001058   0.0001102   0.0001033  -0.0001155   0.0001525   0.0001423
   65   0.0001929   0.0003449  -0.0007034   0.0014812   0.0001645  -0.0003694
   66   0.0001972  -0.0001127   0.0003991  -0.0004661  -0.0004100   0.0001271
   67  -0.0001067  -0.0000825   0.0002204  -0.0008545  -0.0000810   0.0000146
   68  -0.0000232  -0.0000408   0.0000759   0.0001848   0.0000370   0.0000592
   69  -0.0001215  -0.0000366   0.0001617  -0.0004961   0.0000006   0.0000719
   70  -0.0000648   0.0000040  -0.0000853  -0.0004337   0.0000458  -0.0001150
   71   0.0002394   0.0001282  -0.0002707  -0.0002258  -0.0002333  -0.0002512
   72   0.0000747  -0.0000643  -0.0003088   0.0002640  -0.0000065  -0.0001652
   73  -0.0003081  -0.0001371   0.0000592   0.0002111   0.0000640   0.0002188
   74  -0.0004176  -0.0000329   0.0002606   0.0002497   0.0000872   0.0003474
   75  -0.0000831  -0.0000611  -0.0000466   0.0002073   0.0001076   0.0000221
   76   0.0001144  -0.0000024  -0.0002054  -0.0002953  -0.0000528  -0.0002371
   77  -0.0001425  -0.0000635   0.0001242  -0.0000063   0.0000927   0.0001139
   78  -0.0000843  -0.0000069   0.0000712  -0.0002606   0.0000459   0.0000105
   79  -0.0000786   0.0000379  -0.0000388   0.0001103   0.0000277   0.0000409
   80   0.0001298  -0.0000104  -0.0001694   0.0000410   0.0000104  -0.0001865
   81  -0.0001327   0.0000719   0.0001323   0.0000646  -0.0000298   0.0001836
   82   0.0004019   0.0004091  -0.0001467  -0.0389946  -0.0185414  -0.0134449
   83  -0.0005027  -0.0000566  -0.0003049   0.0074036   0.0060994   0.0049346
   84   0.0000382   0.0002210   0.0004291   0.0088406   0.0063449   0.0056727
   85  -0.0003536  -0.0002670  -0.0001710   0.0010571  -0.0047417  -0.0019324
   86   0.0000155  -0.0000681   0.0002802  -0.0001555   0.0028976   0.0009721
   87   0.0001486   0.0000518   0.0000993  -0.0010232   0.0003963   0.0005469
   88  -0.0001159  -0.0003060  -0.0003736  -0.0080816  -0.0083622  -0.0053655
   89   0.0000792   0.0000434   0.0000036  -0.0045378  -0.0008897  -0.0023851
   90  -0.0000621  -0.0000838  -0.0000863  -0.0038203  -0.0033032  -0.0011137
   91   0.0000220   0.0000464   0.0000565   0.0023392   0.0003230   0.0006760
   92   0.0000061  -0.0001085  -0.0000483  -0.0018450  -0.0034189  -0.0006260
   93  -0.0000111   0.0000119  -0.0000533   0.0002640  -0.0002019  -0.0007533
   94   0.0000197   0.0000660  -0.0001753   0.0003968   0.0000750  -0.0000284
   95  -0.0000118  -0.0000111  -0.0000192   0.0003199  -0.0000015   0.0000203
   96   0.0002308  -0.0000949  -0.0002121  -0.0002114   0.0001675  -0.0001585
   97   0.0001099   0.0000030  -0.0000738   0.0003680   0.0000272  -0.0000101
   98   0.0000015  -0.0000091   0.0000134  -0.0000498  -0.0000460  -0.0000062
   99  -0.0002315   0.0000745   0.0001032  -0.0003644  -0.0000146   0.0000357
  100   0.0000212  -0.0000238  -0.0000621   0.0006281   0.0005909   0.0000731
  101   0.0001333  -0.0000025  -0.0000471   0.0000823  -0.0007792  -0.0000275
  102   0.0000400   0.0000425  -0.0000701   0.0001526  -0.0000941  -0.0000454
  103  -0.0000457  -0.0000050   0.0000440  -0.0001050  -0.0001233   0.0000258
  104  -0.0000514   0.0000144   0.0000191  -0.0000269   0.0000885   0.0000178
  105  -0.0000293  -0.0000040   0.0000344  -0.0000994  -0.0000325   0.0000138
  106   0.0000689  -0.0000256  -0.0000129  -0.0006723  -0.0011974  -0.0001538
  107  -0.0001616   0.0000401   0.0000632  -0.0005113   0.0008359  -0.0000228
  108  -0.0001245  -0.0000503   0.0001645   0.0000299   0.0000082   0.0001931
  109  -0.0000698   0.0000205   0.0000347  -0.0002168   0.0002326  -0.0000047
  110   0.0000088  -0.0000051   0.0000029   0.0001318  -0.0000159   0.0000305
  111   0.0000080   0.0000279  -0.0000346  -0.0000701  -0.0000002  -0.0000577
  112   0.0000144   0.0000048  -0.0000098  -0.0000405  -0.0001382  -0.0000204
  113  -0.0000162  -0.0000149   0.0000032  -0.0000270   0.0001454  -0.0000089
  114  -0.0000002   0.0000047  -0.0000178  -0.0000648   0.0000085  -0.0000420
  115   0.0000099   0.0000009  -0.0000077   0.0000346   0.0000172  -0.0000029
  116   0.0000136  -0.0000026  -0.0000072   0.0000376  -0.0000193  -0.0000001
  117  -0.0000184  -0.0000052   0.0000232  -0.0000146  -0.0000218   0.0000273
  118  -0.0000153  -0.0000033   0.0000050  -0.0000892   0.0000360  -0.0000155
  119  -0.0000177  -0.0000034   0.0000073  -0.0001194   0.0000384  -0.0000175
  120  -0.0000022   0.0000032   0.0000041   0.0000196  -0.0000008   0.0000120
  121   0.0000132   0.0000041  -0.0000057   0.0001175   0.0000296   0.0000149
  122   0.0000071  -0.0000004  -0.0000050  -0.0000320  -0.0000812  -0.0000166
  123   0.0000059  -0.0000008   0.0000018   0.0001262   0.0000393   0.0000319
  124  -0.0000058  -0.0000026   0.0000080  -0.0000136  -0.0000073   0.0000084
  125   0.0000007   0.0000022  -0.0000013   0.0000122   0.0000108   0.0000025
  126  -0.0000053  -0.0000020   0.0000073  -0.0000218  -0.0000027   0.0000078
  127   0.0000011   0.0000005  -0.0000040  -0.0000223  -0.0000198  -0.0000108
  128  -0.0000018  -0.0000003   0.0000021   0.0000279   0.0000447   0.0000093
  129  -0.0000046   0.0000004  -0.0000028  -0.0000643  -0.0000063  -0.0000208
  130  -0.0000039  -0.0000019   0.0000015  -0.0000729  -0.0000331  -0.0000151
  131   0.0000036   0.0000018  -0.0000021   0.0000427   0.0000094   0.0000061
  132   0.0000015  -0.0000001   0.0000002   0.0000318   0.0000129   0.0000076
  133  -0.0000036   0.0000003   0.0000013  -0.0000185   0.0000126  -0.0000027
  134  -0.0000082  -0.0000016   0.0000041  -0.0000736   0.0000010  -0.0000104
  135   0.0000003   0.0000005  -0.0000001   0.0000014  -0.0000010   0.0000011
  136   0.0000023   0.0000007  -0.0000001   0.0000292   0.0000072   0.0000075
  137   0.0000012  -0.0000006  -0.0000006   0.0000003  -0.0000097  -0.0000021
  138  -0.0000007  -0.0000014   0.0000045   0.0000199   0.0000021   0.0000128
  139   0.0000117  -0.0000004  -0.0000160  -0.0000360  -0.0000230  -0.0000320
  140   0.0000080  -0.0000011   0.0000048   0.0000876  -0.0000155   0.0000285
  141  -0.0000027   0.0000004  -0.0000124  -0.0000982  -0.0000150  -0.0000514
  142  -0.0000165  -0.0000038   0.0000041  -0.0001788  -0.0000202  -0.0000362
  143   0.0000001   0.0000011  -0.0000012   0.0000276   0.0000276   0.0000040
  144   0.0000024   0.0000005   0.0000028   0.0000568   0.0000033   0.0000169
  145   0.0000070  -0.0000001  -0.0000023   0.0000404   0.0000097   0.0000058
  146  -0.0000038  -0.0000014   0.0000003  -0.0000457  -0.0000118  -0.0000129
  147  -0.0000090   0.0000002   0.0000132   0.0000216   0.0000084   0.0000270
  148  -0.0000067   0.0000150  -0.0000178   0.0000587   0.0000667   0.0000067
  149  -0.0000366   0.0000014  -0.0000006  -0.0003177   0.0000279  -0.0000777
  150  -0.0000982   0.0000344   0.0000591  -0.0000910  -0.0000416   0.0000376
  151   0.0000075   0.0000045  -0.0000032   0.0000392  -0.0000162   0.0000038
  152  -0.0000121  -0.0000057   0.0000110  -0.0000348   0.0000552   0.0000022
  153   0.0000025  -0.0000057  -0.0000000  -0.0000149   0.0000165  -0.0000106
  154  -0.0000590   0.0000111   0.0000362  -0.0001240  -0.0000109   0.0000150
  155   0.0000297  -0.0000051  -0.0000153   0.0000650  -0.0000021   0.0000010
  156  -0.0000134  -0.0000010   0.0000152  -0.0000173  -0.0000022   0.0000097
           13          14          15          16          17          18
    1   0.0019209  -0.0075350  -0.0069983  -0.0005191   0.0002752   0.0002641
    2  -0.0038643   0.0005698  -0.0004711   0.0001135  -0.0002361  -0.0002236
    3  -0.0015552  -0.0004712   0.0004755  -0.0012236   0.0000358   0.0004766
    4  -0.0514325  -0.0121447  -0.0084500   0.0039645  -0.0015128  -0.0029049
    5   0.0008023   0.0054131   0.0086234   0.0028234  -0.0001798  -0.0013220
    6   0.0008368   0.0091674   0.0022778   0.0065942   0.0004563   0.0008165
    7   0.0048692  -0.0013073  -0.0039375   0.0002654   0.0005362   0.0015721
    8   0.0032341  -0.0001829  -0.0020949   0.0001205   0.0002109   0.0010053
    9   0.0035074  -0.0002936  -0.0003883  -0.0017291   0.0002091   0.0006485
   10  -0.1828831   0.0466827   0.0450260  -0.0226008   0.0052908   0.0147059
   11   0.0262486  -0.0938929  -0.0232853   0.0013572   0.0026692  -0.0029211
   12   0.0260319  -0.0273927  -0.0869370   0.0370667  -0.0113489  -0.0057782
   13   0.4828440   0.0073420  -0.0115968  -0.0488521  -0.0020910   0.0171980
   14   0.0073420   0.4601781   0.0082784  -0.0039379  -0.0493124   0.0148492
   15  -0.0115968   0.0082784   0.5288161   0.0109736   0.0094830  -0.2785529
   16  -0.0488521  -0.0039379   0.0109736   0.0622653  -0.0006810  -0.0290968
   17  -0.0020910  -0.0493124   0.0094830  -0.0006810   0.0557521  -0.0125999
   18   0.0171980   0.0148492  -0.2785529  -0.0290968  -0.0125999   0.3055906
   19  -0.0012791   0.0004477   0.0007769   0.0001052  -0.0000718  -0.0001182
   20   0.0006577  -0.0016517  -0.0016625  -0.0002618   0.0002157   0.0002481
   21  -0.0007910   0.0002707   0.0010629   0.0002356  -0.0001773  -0.0002273
   22   0.0000573  -0.0002056  -0.0001300   0.0000329  -0.0000068  -0.0000163
   23  -0.0001858   0.0001941   0.0002328   0.0000241  -0.0000247  -0.0000189
   24   0.0001605   0.0000705  -0.0001081  -0.0000052   0.0000049   0.0000165
   25  -0.0000475   0.0000138   0.0000659  -0.0000096   0.0000354  -0.0000020
   26   0.0001829   0.0000369   0.0001531   0.0000539  -0.0000177  -0.0000293
   27  -0.0003763  -0.0001547  -0.0000481  -0.0000077   0.0000474   0.0000128
   28   0.0046163  -0.0032384   0.0001189  -0.0003733   0.0001249   0.0000182
   29  -0.0038378   0.0004593   0.0014556  -0.0000439  -0.0002754  -0.0001363
   30   0.0029075  -0.0011795   0.0004948  -0.0004492   0.0002140  -0.0000221
   31  -0.0006459  -0.0000610   0.0002437  -0.0000068   0.0001236  -0.0002097
   32  -0.0000619  -0.0000657   0.0000583   0.0001877  -0.0000047  -0.0000957
   33  -0.0000589   0.0002214   0.0000238  -0.0001519  -0.0001261   0.0000470
   34   0.0003283   0.0013571  -0.0006885  -0.0000036  -0.0000747   0.0002312
   35   0.0055140  -0.0012255  -0.0013457  -0.0004499   0.0001586   0.0003077
   36   0.0000943   0.0003519  -0.0005616  -0.0001204  -0.0000908   0.0001643
   37  -0.0008281  -0.0000142   0.0004182   0.0000553  -0.0000496  -0.0000832
   38  -0.0004462   0.0005454   0.0001406   0.0000474  -0.0000388  -0.0000160
   39   0.0001897  -0.0000316   0.0000221   0.0000159  -0.0000030  -0.0000149
   40   0.0139712  -0.0008062   0.0040469   0.0000331   0.0003533  -0.0001302
   41  -0.0156602  -0.0306647  -0.0089908  -0.0001432   0.0013638  -0.0013930
   42   0.0111202   0.0066418   0.0053469   0.0005851   0.0019918  -0.0001208
   43   0.0002274   0.0012104  -0.0001524   0.0001655  -0.0002044   0.0003572
   44   0.0006752   0.0016779  -0.0012750  -0.0000532  -0.0004790   0.0004413
   45   0.0003309   0.0009980  -0.0004684  -0.0000426  -0.0010509   0.0009100
   46  -0.0072904  -0.0026313  -0.0018528  -0.0000081   0.0000363  -0.0003115
   47  -0.0077171  -0.0013787  -0.0030753   0.0000667   0.0000136  -0.0001301
   48  -0.0022118  -0.0015085  -0.0007493  -0.0000657  -0.0006497   0.0004639
   49   0.0012667   0.0002899  -0.0000264  -0.0000437  -0.0000310   0.0000749
   50  -0.0023003  -0.0006179  -0.0008240   0.0000040  -0.0000026   0.0000011
   51   0.0001919   0.0004050   0.0007546   0.0000504  -0.0001365   0.0000060
   52  -0.0732237  -0.0031279  -0.0084371   0.0021140  -0.0016693   0.0009747
   53  -0.0040246  -0.1519330   0.0389806   0.0007058  -0.0050240   0.0024679
   54  -0.0087470   0.0288393  -0.0933729  -0.0057039   0.0341824  -0.0138264
   55   0.0014653   0.0000318  -0.0046546  -0.0002511   0.0011765   0.0000348
   56  -0.0013183  -0.0051196   0.0322045   0.0013532  -0.0053213   0.0019010
   57   0.0007705   0.0018456  -0.0082182   0.0000040   0.0008730   0.0005378
   58  -0.0162040   0.0072804   0.0059247   0.0008949  -0.0010163  -0.0007127
   59   0.0363830  -0.0034777  -0.0141857  -0.0005599   0.0021755  -0.0004985
   60  -0.0060944  -0.0003023   0.0034476  -0.0000456  -0.0015013   0.0014757
   61  -0.0056522  -0.0017187   0.0032591   0.0001678  -0.0002558  -0.0001773
   62   0.0012644   0.0006278  -0.0013564  -0.0000753   0.0002451  -0.0000417
   63   0.0008043   0.0004136  -0.0012442  -0.0000120  -0.0001282   0.0002290
   64  -0.0002280  -0.0000599   0.0000516  -0.0000056  -0.0000150  -0.0000180
   65   0.0002022   0.0003597   0.0001681   0.0000335  -0.0000236  -0.0000225
   66  -0.0002629  -0.0000655   0.0000180  -0.0000173   0.0000301   0.0000091
   67   0.0001112  -0.0001553  -0.0001365  -0.0000212   0.0000181   0.0000261
   68  -0.0000541   0.0000247   0.0000354   0.0000033  -0.0000061  -0.0000059
   69   0.0000502  -0.0000901  -0.0000837  -0.0000124   0.0000048   0.0000127
   70   0.0002650  -0.0000538  -0.0000776  -0.0000212   0.0000166   0.0000326
   71   0.0001651  -0.0000102  -0.0001163  -0.0000076   0.0000220   0.0000302
   72   0.0000105   0.0000314   0.0000722   0.0000212  -0.0000105  -0.0000144
   73  -0.0001389   0.0000599   0.0000250  -0.0000009  -0.0000108  -0.0000069
   74  -0.0001312   0.0000599   0.0000133  -0.0000064  -0.0000137  -0.0000055
   75  -0.0000732   0.0000215   0.0000652   0.0000074  -0.0000022  -0.0000161
   76   0.0001701  -0.0000669  -0.0000329   0.0000026   0.0000073   0.0000081
   77  -0.0000051  -0.0000022  -0.0000029  -0.0000021  -0.0000061  -0.0000014
   78   0.0001164  -0.0000403  -0.0000556  -0.0000129   0.0000051   0.0000152
   79  -0.0000549   0.0000230   0.0000148  -0.0000016  -0.0000059  -0.0000057
   80   0.0000095  -0.0000217   0.0000603   0.0000139   0.0000032  -0.0000166
   81  -0.0000958   0.0000392  -0.0000239  -0.0000124   0.0000021   0.0000077
   82  -0.1013054  -0.0263384  -0.0166812   0.0058436   0.0026000   0.0012152
   83  -0.0363189  -0.1031449  -0.0114617   0.0034254   0.0020922  -0.0003900
   84  -0.0233762  -0.0093141  -0.0975674  -0.0195881  -0.0244273  -0.0154152
   85   0.0097017  -0.0107101  -0.0040865  -0.0011140  -0.0014390  -0.0012781
   86   0.0101488  -0.0406887  -0.0258162  -0.0034374  -0.0032607  -0.0009261
   87   0.0042305  -0.0311164   0.0108247   0.0014682   0.0023983   0.0013573
   88  -0.0294140   0.0088082  -0.0018320  -0.0017686  -0.0014537  -0.0015491
   89  -0.0138642   0.0090814  -0.0031333  -0.0005601  -0.0006471  -0.0007323
   90  -0.0123080  -0.0006122   0.0141434   0.0020787   0.0023896   0.0020337
   91  -0.0025584   0.0004385  -0.0010725  -0.0003091  -0.0000002  -0.0001138
   92  -0.0010417   0.0042827  -0.0007843  -0.0001042  -0.0000458   0.0002744
   93  -0.0011881   0.0002166   0.0007082  -0.0007841  -0.0000801  -0.0008719
   94   0.0000217   0.0000903   0.0000336   0.0000135  -0.0000107  -0.0000099
   95  -0.0000228   0.0000573   0.0000370  -0.0000001  -0.0000045  -0.0000018
   96   0.0001475  -0.0000583  -0.0000152   0.0000039  -0.0000103   0.0000001
   97  -0.0000956   0.0000661   0.0000743   0.0000102  -0.0000071  -0.0000132
   98  -0.0000179  -0.0000126  -0.0000098   0.0000010   0.0000007  -0.0000003
   99   0.0000875  -0.0000502  -0.0000918  -0.0000094   0.0000064   0.0000149
  100  -0.0001609   0.0000463   0.0001850   0.0000174  -0.0000209  -0.0000333
  101  -0.0000296   0.0001104  -0.0001058  -0.0000050   0.0000115   0.0000218
  102  -0.0000582   0.0000309   0.0000348   0.0000041   0.0000031  -0.0000074
  103   0.0000399   0.0000022  -0.0000523  -0.0000061   0.0000034   0.0000114
  104   0.0000083  -0.0000148   0.0000048  -0.0000014   0.0000002  -0.0000010
  105   0.0000409  -0.0000103  -0.0000321  -0.0000045   0.0000023   0.0000080
  106   0.0003168   0.0000250  -0.0002937  -0.0000278   0.0000271   0.0000615
  107   0.0000468  -0.0001972   0.0000801  -0.0000009  -0.0000072  -0.0000191
  108  -0.0000369   0.0000300  -0.0000519  -0.0000110  -0.0000020   0.0000180
  109   0.0000111  -0.0000610   0.0000056  -0.0000019  -0.0000008  -0.0000024
  110  -0.0000634   0.0000309   0.0000116   0.0000013  -0.0000023  -0.0000032
  111   0.0000124  -0.0000146   0.0000099   0.0000019   0.0000024  -0.0000070
  112   0.0000101   0.0000076  -0.0000230  -0.0000016   0.0000027   0.0000033
  113   0.0000115  -0.0000252   0.0000176   0.0000013  -0.0000027  -0.0000054
  114   0.0000143  -0.0000177   0.0000038   0.0000012   0.0000001  -0.0000047
  115  -0.0000130   0.0000033   0.0000088   0.0000013  -0.0000009  -0.0000016
  116  -0.0000174   0.0000091   0.0000022   0.0000012  -0.0000009  -0.0000006
  117   0.0000084   0.0000035  -0.0000159  -0.0000024   0.0000006   0.0000050
  118   0.0000412  -0.0000218  -0.0000079  -0.0000018   0.0000006   0.0000017
  119   0.0000579  -0.0000273  -0.0000134  -0.0000025   0.0000011   0.0000037
  120  -0.0000050   0.0000037   0.0000031  -0.0000003   0.0000004   0.0000003
  121  -0.0000485   0.0000176   0.0000248   0.0000030  -0.0000022  -0.0000047
  122   0.0000117   0.0000031  -0.0000165  -0.0000010   0.0000014   0.0000029
  123  -0.0000509   0.0000200   0.0000230   0.0000025  -0.0000024  -0.0000038
  124   0.0000084  -0.0000001  -0.0000075  -0.0000010   0.0000004   0.0000024
  125  -0.0000032   0.0000007   0.0000040   0.0000002   0.0000000  -0.0000007
  126   0.0000135  -0.0000018  -0.0000090  -0.0000012   0.0000007   0.0000032
  127   0.0000067  -0.0000029  -0.0000043  -0.0000004   0.0000007  -0.0000001
  128  -0.0000113   0.0000003   0.0000104   0.0000007  -0.0000010  -0.0000021
  129   0.0000241  -0.0000130  -0.0000073  -0.0000012   0.0000011  -0.0000002
  130   0.0000310  -0.0000098  -0.0000166  -0.0000020   0.0000015   0.0000035
  131  -0.0000197   0.0000065   0.0000097   0.0000012  -0.0000008  -0.0000024
  132  -0.0000135   0.0000045   0.0000069   0.0000008  -0.0000008  -0.0000013
  133   0.0000094  -0.0000053  -0.0000000  -0.0000003   0.0000001   0.0000002
  134   0.0000354  -0.0000141  -0.0000121  -0.0000018   0.0000013   0.0000032
  135   0.0000008   0.0000003   0.0000001  -0.0000000   0.0000002   0.0000002
  136  -0.0000122   0.0000051   0.0000043   0.0000007  -0.0000006  -0.0000007
  137  -0.0000018   0.0000012  -0.0000017  -0.0000000  -0.0000001   0.0000001
  138  -0.0000061   0.0000052  -0.0000006  -0.0000000  -0.0000003   0.0000011
  139   0.0000122  -0.0000043  -0.0000052   0.0000008  -0.0000005  -0.0000011
  140  -0.0000389   0.0000182   0.0000123   0.0000009   0.0000005  -0.0000009
  141   0.0000293  -0.0000192  -0.0000081   0.0000005  -0.0000003  -0.0000021
  142   0.0000769  -0.0000312  -0.0000318  -0.0000043   0.0000028   0.0000065
  143  -0.0000122   0.0000019   0.0000094   0.0000010  -0.0000011  -0.0000022
  144  -0.0000232   0.0000102   0.0000091   0.0000005  -0.0000008  -0.0000012
  145  -0.0000176   0.0000059   0.0000078   0.0000013  -0.0000008  -0.0000016
  146   0.0000140  -0.0000078  -0.0000074  -0.0000007   0.0000001   0.0000008
  147   0.0000015   0.0000065  -0.0000034  -0.0000014   0.0000007   0.0000033
  148  -0.0000271   0.0000017   0.0000235   0.0000028  -0.0000018  -0.0000060
  149   0.0001233  -0.0000588  -0.0000507  -0.0000049   0.0000014   0.0000067
  150  -0.0000248  -0.0000118  -0.0000232  -0.0000025   0.0000035   0.0000009
  151  -0.0000249   0.0000085   0.0000049   0.0000009  -0.0000006  -0.0000017
  152   0.0000318  -0.0000140   0.0000022  -0.0000015   0.0000005   0.0000016
  153   0.0000001  -0.0000071   0.0000045   0.0000006  -0.0000011  -0.0000020
  154   0.0000381  -0.0000160  -0.0000321  -0.0000046   0.0000026   0.0000070
  155  -0.0000099   0.0000119   0.0000098   0.0000010  -0.0000003  -0.0000010
  156   0.0000224   0.0000003  -0.0000111  -0.0000019   0.0000014   0.0000043
           19          20          21          22          23          24
    1  -0.0882461   0.0428902  -0.0091332  -0.0055037   0.0188493  -0.0061624
    2   0.0173956  -0.1484682   0.0597975   0.0164894  -0.0312666   0.0154520
    3   0.0076310   0.0451014  -0.0931751   0.0070867  -0.0095415   0.0138405
    4  -0.0233956   0.0244771  -0.0089287   0.0027112  -0.0061887   0.0004711
    5   0.0319507  -0.0199786  -0.0126144   0.0030889  -0.0041011   0.0019613
    6  -0.0155463  -0.0032576   0.0014893   0.0000448  -0.0000349   0.0002855
    7   0.0018939  -0.0051396   0.0027267   0.0002682   0.0004952  -0.0004670
    8   0.0004298   0.0016783  -0.0032953  -0.0002673  -0.0002124   0.0003287
    9  -0.0016790   0.0032150   0.0004755  -0.0001527  -0.0002194   0.0001963
   10   0.0032501  -0.0097978   0.0033335  -0.0005932   0.0009971  -0.0001113
   11   0.0007344   0.0000436   0.0030181  -0.0006637   0.0008842  -0.0002527
   12   0.0006222   0.0002802  -0.0004020  -0.0002240   0.0004223  -0.0001857
   13  -0.0012791   0.0006577  -0.0007910   0.0000573  -0.0001858   0.0001605
   14   0.0004477  -0.0016517   0.0002707  -0.0002056   0.0001941   0.0000705
[truncated: 554,588 more chars]
