# Supplementary material for: An in silico investigation of menthol metabolism
Source: PLoS One. 2019 Sep 27;14(9):e0216577. doi: 10.1371/journal.pone.0216577 (PMC6764827; doi:10.1371/journal.pone.0216577)
Supplement: S2 File — (ZIP) [file pone.0216577.s002.zip › B3LYP/g-series/Oeeoe-S.out]

Q-Chem Developer Version!
                  Welcome to Q-Chem
     A Quantum Leap Into The Future Of Chemistry


 Q-Chem 5.1, Q-Chem, Inc., Pleasanton, CA (2018)

 Yihan Shao,  Zhengting Gan,  E. Epifanovsky,  A. T. B. Gilbert,  M. Wormit,  
 J. Kussmann,  A. W. Lange,  A. Behn,  Jia Deng,  Xintian Feng,  D. Ghosh,  
 M. Goldey,  P. R. Horn,  L. D. Jacobson,  I. Kaliman,  T. Kus,  A. Landau,  
 Jie Liu,  E. I. Proynov,  R. M. Richard,  R. P. Steele,  E. J. Sundstrom,  
 H. L. Woodcock III,  P. M. Zimmerman,  D. Zuev,  B. Albrecht,  E. Alguire,  
 S. A. Baeppler,  D. Barton,  Z. Benda,  Y. A. Bernard,  E. J. Berquist,  
 K. B. Bravaya,  H. Burton,  D. Casanova,  Chun-Min Chang,  Yunqing Chen,  
 A. Chien,  K. D. Closser,  M. P. Coons,  S. Coriani,  S. Dasgupta,  
 A. L. Dempwolff,  M. Diedenhofen,  Hainam Do,  R. G. Edgar,  Po-Tung Fang,  
 S. Faraji,  S. Fatehi,  Qingguo Feng,  K. D. Fenk,  J. Fosso-Tande,  
 Qinghui Ge,  A. Ghysels,  G. Gidofalvi,  J. Gomes,  J. Gonthier,  A. Gunina,  
 D. Hait,  M. W. D. Hanson-Heine,  P. H. P. Harbach,  A. W. Hauser,  
 J. E. Herr,  E. G. Hohenstein,  Z. C. Holden,  Kerwin Hui,  B. C. Huynh,  
 T.-C. Jagau,  Hyunjun Ji,  B. Kaduk,  K. Khistyaev,  Jaehoon Kim,  
 P. Klunzinger,  K. Koh,  D. Kosenkov,  L. Koulias,  T. Kowalczyk,  
 C. M. Krauter,  A. Kunitsa,  Ka Un Lao,  A. Laurent,  K. V. Lawler,  
 Joonho Lee,  D. Lefrancois,  S. Lehtola,  D. S. Levine,  Yi-Pei Li,  
 You-Sheng Lin,  Fenglai Liu,  E. Livshits,  A. Luenser,  P. Manohar,  
 E. Mansoor,  S. F. Manzer,  Shan-Ping Mao,  Yuezhi Mao,  N. Mardirossian,  
 A. V. Marenich,  T. Markovich,  L. A. Martinez-Martinez,  S. A. Maurer,  
 N. J. Mayhall,  S. C. McKenzie,  J.-M. Mewes,  A. F. Morrison,  
 J. W. Mullinax,  K. Nanda,  T. S. Nguyen-Beck,  R. Olivares-Amaya,  
 J. A. Parkhill,  T. M. Perrine,  F. Plasser,  P. Pokhilko,  S. Prager,  
 A. Prociuk,  E. Ramos,  D. R. Rehn,  F. Rob,  M. Schneider,  N. Sergueev,  
 S. M. Sharada,  S. Sharma,  D. W. Small,  T. Stauch,  T. Stein,  
 Yu-Chuan Su,  A. J. W. Thom,  A. Tkatchenko,  T. Tsuchimochi,  N. M. Tubman,  
 L. Vogt,  M. L. Vidal,  O. Vydrov,  M. A. Watson,  J. Wenzel,  
 M. de Wergifosse,  T. A. Wesolowski,  A. White,  J. Witte,  A. Yamada,  
 Jun Yang,  K. Yao,  S. Yeganeh,  S. R. Yost,  Zhi-Qiang You,  A. Zech,  
 Igor Ying Zhang,  Xing Zhang,  Yan Zhao,  Ying Zhu,  B. R. Brooks,  
 G. K. L. Chan,  C. J. Cramer,  M. S. Gordon,  W. J. Hehre,  A. Klamt,  
 M. W. Schmidt,  C. D. Sherrill,  D. G. Truhlar,  A. Aspuru-Guzik,  R. Baer,  
 A. T. Bell,  N. A. Besley,  Jeng-Da Chai,  A. E. DePrince, III,  
 R. A. DiStasio Jr.,  A. Dreuw,  B. D. Dunietz,  T. R. Furlani,  
 Chao-Ping Hsu,  Yousung Jung,  Jing Kong,  D. S. Lambrecht,  WanZhen Liang,  
 C. Ochsenfeld,  V. A. Rassolov,  L. V. Slipchenko,  J. E. Subotnik,  
 T. Van Voorhis,  J. M. Herbert,  A. I. Krylov,  P. M. W. Gill,  M. Head-Gordon

 Contributors to earlier versions of Q-Chem not listed above: 
 R. D. Adamson,  B. Austin,  J. Baker,  G. J. O. Beran,  K. Brandhorst,  
 S. T. Brown,  E. F. C. Byrd,  A. K. Chakraborty,  C.-L. Cheng,  
 Siu Hung Chien,  D. M. Chipman,  D. L. Crittenden,  H. Dachsel,  
 R. J. Doerksen,  A. D. Dutoi,  L. Fusti-Molnar,  W. A. Goddard III,  
 A. Golubeva-Zadorozhnaya,  S. R. Gwaltney,  G. Hawkins,  A. Heyden,  
 S. Hirata,  G. Kedziora,  F. J. Keil,  C. Kelley,  Jihan Kim,  R. A. King,  
 R. Z. Khaliullin,  P. P. Korambath,  W. Kurlancheek,  A. M. Lee,  M. S. Lee,  
 S. V. Levchenko,  Ching Yeh Lin,  D. Liotard,  R. C. Lochan,  I. Lotan,  
 P. E. Maslen,  N. Nair,  D. P. O'Neill,  D. Neuhauser,  E. Neuscamman,  
 C. M. Oana,  R. Olson,  B. Peters,  R. Peverati,  P. A. Pieniazek,  
 Y. M. Rhee,  J. Ritchie,  M. A. Rohrdanz,  E. Rosta,  N. J. Russ,  
 H. F. Schaefer III,  N. E. Schultz,  N. Shenvi,  A. C. Simmonett,  A. Sodt,  
 D. Stuck,  K. S. Thanthiriwatte,  V. Vanovschi,  Tao Wang,  A. Warshel,  
 C. F. Williams,  Q. Wu,  X. Xu,  W. Zhang

 Please cite Q-Chem as follows:
 Y. Shao et al., Mol. Phys. 113, 184-215 (2015)
 DOI: 10.1080/00268976.2014.952696

 Q-Chem 5.1.2 for Intel X86 EM64T Linux

 Parts of Q-Chem use Armadillo 8.300.2 (Tropical Shenanigans).
 http://arma.sourceforge.net/

 Q-Chem begins on Sun Mar  3 17:02:02 2019  

Host: 
0

     Scratch files written to /scratch/taweetham/qchem19968//
Input Ideriv = 2
Curr. Ideriv = -1
Max.  Ideriv = 2

Checking the input file for inconsistencies... 	...done.

--------------------------------------------------------------
User input:
--------------------------------------------------------------
$molecule
0 1
  C    0.1883641   -0.0545491   -0.2116157
  H    1.2747253   -0.0781576   -0.0447636
  C   -0.0522956    0.1007444   -1.7581912
  H   -1.0879873   -0.1929534   -1.9604051
  C    0.1710057    1.5347506   -2.2726694
  H    1.2495433    1.7196273   -2.3677636
  H   -0.2468325    1.6216654   -3.2820667
  C   -0.4713391    2.6281614   -1.4280981
  H   -1.5614612    2.4984986   -1.4478950
  C   -0.1519192    4.0086311   -2.0001184
  H   -0.5262096    4.0989523   -3.0254934
  H   -0.6225372    4.7955922   -1.4016256
  H    0.9273455    4.1948609   -2.0167310
  C    0.0204250    2.5065322    0.0041775
  H   -0.4163779    3.2998676    0.6223768
  H    1.1101348    2.6270938    0.0521160
  C   -0.3748950    1.1541130    0.5727824
  H   -0.0154899    1.1266865    1.6079305
  H   -1.4702205    1.0913800    0.6070079
  C   -0.4034857   -1.4033952    0.3762613
  C   -0.5599358   -1.3789966    1.9092477
  C    0.4150145   -2.6667779    0.0513383
  H    1.4505308   -2.5708917    0.3964719
  O    0.4188480   -2.9627412   -1.3330458
  H   -0.0179877   -3.5394903    0.5521838
  H    1.0403537   -2.3019573   -1.7085063
  H   -1.4059050   -1.5312267   -0.0540850
  H    0.3938575   -1.1541695    2.3990006
  H   -0.9090637   -2.3472453    2.2856096
  H   -1.3028037   -0.6431465    2.2313725
  O    0.8470419   -0.8019364   -2.4350866
  C    0.7140228   -0.9848192   -3.8579772
  H    1.4729807   -1.7408973   -4.0962322
  O    1.0587147    0.1978054   -4.5614948
  C    1.0630346    0.0810537   -5.9830429
  H    1.8733205   -0.5975986   -6.2788371
  C   -0.6648148   -1.5406072   -4.2757070
  H   -1.4770268   -0.8703938   -3.9772153
  O   -0.9557218   -2.8258741   -3.7097326
  H   -0.6388362   -2.8379701   -2.7769291
  C   -0.6803859   -1.7055369   -5.7949882
  H   -0.0070149   -2.5174646   -6.0992411
  O   -1.9830140   -2.1009615   -6.2492577
  H   -2.2503425   -2.8279540   -5.6475757
  C   -0.2910953   -0.4086259   -6.4986792
  H   -1.0685771    0.3501799   -6.3449339
  O   -0.2199594   -0.6565100   -7.9166000
  H   -1.0389654   -1.1640610   -8.1190851
  C    1.3931529    1.4426523   -6.6186723
  O    1.7899255    2.4230497   -6.0032290
  O    1.2581365    1.4647243   -7.9696721
  H    0.8489139    0.6366411   -8.3243022
$end

$rem
   BASIS  =  6-311++G**
   JOB_TYPE  =  Optimization
   METHOD  =  B3LYP
$end

--------------------------------------------------------------
 ----------------------------------------------------------------
             Standard Nuclear Orientation (Angstroms)
    I     Atom           X                Y                Z
 ----------------------------------------------------------------
    1      C      -2.9963549098    -0.2197429769    -0.2662377937
    2      H      -3.0935326755    -0.4002744590    -1.3463037673
    3      C      -1.4638792824    -0.2551464238     0.0861738790
    4      H      -1.3397833753     0.2296861447     1.0605166025
    5      C      -0.8839223314    -1.6797056596     0.1583264201
    6      H      -0.7127484797    -2.0511583251    -0.8610793310
    7      H       0.0989222952    -1.6416345954     0.6416409009
    8      C      -1.7275799358    -2.6785008672     0.9406976108
    9      H      -1.7829053549    -2.3537242748     1.9880895216
   10      C      -1.0859986410    -4.0650369181     0.9119902837
   11      H      -0.0842864540    -4.0373974979     1.3540919350
   12      H      -1.6843952378    -4.7819569323     1.4837681361
   13      H      -0.9929937882    -4.4416950366    -0.1123380663
   14      C      -3.1286399915    -2.7159668347     0.3544672736
   15      H      -3.7442741381    -3.4461833272     0.8931013577
   16      H      -3.1017384015    -3.0330703431    -0.6957814193
   17      C      -3.7706846787    -1.3431492917     0.4629925717
   18      H      -4.7808010369    -1.4303649655     0.0464422184
   19      H      -3.8777694273    -1.0857695415     1.5246579078
   20      C      -3.6701655581     1.1840594687     0.0347427010
   21      C      -5.2081287128     1.1151288819     0.1057154921
   22      C      -3.3395832617     2.2933067318    -0.9811013985
   23      H      -3.6134573274     1.9960300767    -1.9995438168
   24      O      -1.9695985802     2.6494525541    -0.9603545219
   25      H      -3.8989265485     3.2048498090    -0.7440605604
   26      H      -1.5308925016     1.9061713100    -1.4282703833
   27      H      -3.3103478229     1.5108235795     1.0196993989
   28      H      -5.6267757063     0.6989970380    -0.8171581560
   29      H      -5.6414177753     2.1113595615     0.2500385218
   30      H      -5.5503517089     0.5106718185     0.9510601276
   31      O      -0.7638760820     0.5019501729    -0.9230972496
   32      C       0.6398202141     0.7734961869    -0.7451721823
   33      H       0.8987019160     1.3909250734    -1.6147689088
   34      O       1.4069248360    -0.4169418596    -0.8273805796
   35      C       2.8205624850    -0.2351805563    -0.7722439516
   36      H       3.1429701007     0.2996759935    -1.6748004281
   37      C       0.9471090834     1.5879445524     0.5303038169
   38      H       0.6215782470     1.0615973465     1.4330551242
   39      O       0.3168811975     2.8760969941     0.5487701937
   40      H      -0.5933541367     2.7863653883     0.1825666415
   41      C       2.4551639783     1.8252874646     0.6017069383
   42      H       2.7722964135     2.5161592392    -0.1903461725
   43      O       2.8096780477     2.4701939050     1.8337689569
   44      H       2.1657972809     3.2039048492     1.9291086631
   45      C       3.2295018923     0.5145377982     0.4966239062
   46      H       3.0538020261    -0.0982002371     1.3896991918
   47      O       4.6390323571     0.8129194973     0.4620050006
   48      H       4.7695486749     1.4688225406     1.1845946144
   49      C       3.5255770407    -1.6020688110    -0.8112894263
   50      O       2.9733108678    -2.6661486326    -1.0564714424
   51      O       4.8649539814    -1.5349556711    -0.5980236339
   52      H       5.1618975961    -0.6307223857    -0.3275904896
 ----------------------------------------------------------------
 Molecular Point Group                 C1    NOp =  1
 Largest Abelian Subgroup              C1    NOp =  1
 Nuclear Repulsion Energy =  2421.2602716794 hartrees
 There are       94 alpha and       94 beta electrons
 Requested basis set is 6-311++G(d,p)
 There are 284 shells and 724 basis functions

 Total QAlloc Memory Limit   2000 MB
 Mega-Array Size       188 MB
 MEM_STATIC part       192 MB
 A cutoff of  1.0D-11 yielded  29678 shell pairs
 There are    188432 function pairs (    199400 Cartesian)

 -------------------------------------------------------
 OpenMP Integral Computing Module                       
 Release: version 1.0, May 2013, Q-Chem Inc. Pittsburgh 
 -------------------------------------------------------
 Integral Job Info:
 Integral job number is                      11
 Integral operator is                         1
 short-range coefficients                     0
 long-range coefficients              100000000
 Omega coefficients                           0
 if combine SR and LR in K                    0
 Integral screening is                        0
 Integral computing path is                   2
 max size of driver memory is            800000
 size of driver memory is                593474
 size of scratch memory is              2361544
 max col of scratch BK array               1296
 max len of scratch array in speh3          155
 max len of scratch index in speh4           18
 max int batch size is                      520
 min int batch size is                       52
 fixed nKL is                                52
 max L of basis functions is                  2
 order of int derivative is                   0
 number of shells is                        284
 number of basis is                         748
 number of cartesian basis is               748
 number of contracted shell pairs         29678
 number of primitive shell pairs          62409
 maxK2 (contraction) of shell pair           36
 max number of K2 of shell pair               1
 max number of CS2 of shell pair           5869
 max number of PS2 of shell pair           9534
 mem total for path MDJ                  799052
 -------------------------------------------------------
 Smallest overlap matrix eigenvalue = 7.32E-07

 Q-Chem warning in module stvman/mkSTV.C, line 306:

 Overlap eigenvalue is smaller than square root of threshold
 Use THRESH >= 12 to get rid of this warning

 Linear dependence detected in AO basis
 Tighter screening thresholds may be required for diffuse basis sets
 Use S2THRESH > 14 and THRESH = 14 in case of SCF convergence issues
 Number of orthogonalized atomic orbitals = 723
 Maximum deviation from orthogonality = 3.017E-10

 Scale SEOQF with 1.000000e-02/1.000000e-01/1.000000e-01

 Standard Electronic Orientation quadrupole field applied
 Nucleus-field energy     =     0.0000000429 hartrees
 Guess from superposition of atomic densities
 Warning:  Energy on first SCF cycle will be non-variational
 SAD guess density has 188.000000 electrons

 -----------------------------------------------------------------------
  General SCF calculation program by
  Eric Jon Sundstrom, Paul Horn, Yuezhi Mao, Dmitri Zuev, Alec White,
  David Stuck, Shaama M.S., Shane Yost, Joonho Lee, David Small,
  Daniel Levine, Susi Lehtola, Hugh Burton, Evgeny Epifanovsky
 -----------------------------------------------------------------------
 Exchange:     0.2000 Hartree-Fock + 0.0800 Slater + 0.7200 B88
 Correlation:  0.1900 VWN1RPA + 0.8100 LYP
 Using SG-1 standard quadrature grid
 using 6 threads for integral computing
 -------------------------------------------------------
 OpenMP Integral computing Module                
 Release: version 2.0, May 2017, Q-Chem Inc. Pleasanton 
 -------------------------------------------------------
 -------------------------------------------------------
 OpenMP BLAS3 based DFT computing Module                
 Release: version 1.0, May 2013, Q-Chem Inc. Pittsburgh 
 -------------------------------------------------------
 A restricted SCF calculation will be
 performed using DIIS
 SCF converges when DIIS error is below 1.0e-08
 ---------------------------------------
  Cycle       Energy         DIIS error
 ---------------------------------------
    1   -1233.4006622826      2.30e-02  
    2   -1228.1796792441      3.08e-03  
    3   -1227.5206287118      4.78e-03  
    4   -1228.6421952843      1.06e-03  
    5   -1228.6955000551      3.18e-04  
    6   -1228.6993306641      1.33e-04  
    7   -1228.7002177269      2.89e-05  
    8   -1228.7002588512      8.74e-06  
    9   -1228.7002624682      2.17e-06  
   10   -1228.7002626677      8.80e-07  
   11   -1228.7002627036      2.18e-07  
   12   -1228.7002627061      7.00e-08  
   13   -1228.7002627062      2.10e-08  
   14   -1228.7002627062      7.82e-09  Convergence criterion met
 ---------------------------------------
 SCF time:   CPU 2696.17s  wall 473.00s 
 SCF   energy in the final basis set =    -1228.7002627062
 Total energy in the final basis set =    -1228.7002627062

 --------------------------------------------------------------

                    Orbital Energies (a.u.)
 --------------------------------------------------------------

 Alpha MOs
 -- Occupied --
-19.176 -19.168 -19.168 -19.168 -19.155 -19.136 -19.125 -19.118
-10.319 -10.311 -10.277 -10.270 -10.258 -10.254 -10.245 -10.223
-10.195 -10.189 -10.176 -10.174 -10.171 -10.167 -10.165 -10.156
 -1.113  -1.099  -1.078  -1.058  -1.053  -1.032  -1.027  -1.019
 -0.853  -0.822  -0.810  -0.801  -0.756  -0.755  -0.694  -0.686
 -0.682  -0.676  -0.640  -0.626  -0.622  -0.607  -0.584  -0.578
 -0.569  -0.566  -0.544  -0.535  -0.532  -0.525  -0.515  -0.499
 -0.488  -0.481  -0.469  -0.464  -0.461  -0.455  -0.447  -0.446
 -0.441  -0.434  -0.425  -0.419  -0.419  -0.406  -0.405  -0.398
 -0.394  -0.392  -0.382  -0.375  -0.372  -0.367  -0.362  -0.357
 -0.349  -0.342  -0.340  -0.334  -0.330  -0.325  -0.323  -0.318
 -0.303  -0.301  -0.298  -0.290  -0.285  -0.278
 -- Virtual --
 -0.021  -0.020  -0.015  -0.011  -0.003  -0.001   0.003   0.006
  0.014   0.019   0.022   0.028   0.030   0.033   0.037   0.042
  0.044   0.045   0.051   0.054   0.057   0.063   0.065   0.066
  0.070   0.071   0.076   0.078   0.080   0.087   0.088   0.089
  0.092   0.095   0.095   0.100   0.103   0.105   0.108   0.110
  0.110   0.116   0.116   0.118   0.121   0.122   0.124   0.125
  0.126   0.129   0.131   0.133   0.135   0.137   0.140   0.143
  0.143   0.144   0.147   0.151   0.152   0.154   0.156   0.157
  0.159   0.163   0.165   0.168   0.170   0.171   0.173   0.175
  0.176   0.180   0.182   0.183   0.187   0.188   0.189   0.189
  0.195   0.197   0.199   0.202   0.205   0.206   0.209   0.211
  0.212   0.214   0.217   0.223   0.224   0.226   0.229   0.234
  0.238   0.241   0.243   0.245   0.250   0.254   0.255   0.255
  0.259   0.261   0.263   0.266   0.269   0.272   0.274   0.276
  0.277   0.279   0.283   0.285   0.289   0.294   0.297   0.298
  0.299   0.303   0.304   0.306   0.307   0.312   0.316   0.319
  0.321   0.324   0.326   0.328   0.332   0.333   0.337   0.341
  0.342   0.344   0.345   0.348   0.350   0.353   0.357   0.359
  0.362   0.363   0.367   0.371   0.373   0.375   0.380   0.381
  0.385   0.392   0.395   0.399   0.403   0.404   0.406   0.414
  0.420   0.424   0.430   0.433   0.441   0.443   0.447   0.449
  0.460   0.463   0.478   0.480   0.484   0.491   0.494   0.497
  0.504   0.510   0.513   0.522   0.524   0.532   0.535   0.540
  0.547   0.552   0.558   0.564   0.572   0.581   0.586   0.587
  0.601   0.604   0.610   0.615   0.618   0.626   0.632   0.636
  0.641   0.642   0.643   0.647   0.660   0.663   0.664   0.673
  0.682   0.687   0.690   0.698   0.703   0.708   0.710   0.716
  0.722   0.728   0.734   0.738   0.740   0.744   0.745   0.749
  0.751   0.758   0.766   0.772   0.774   0.779   0.781   0.787
  0.788   0.791   0.792   0.798   0.806   0.807   0.821   0.822
  0.826   0.830   0.834   0.840   0.852   0.856   0.869   0.879
  0.891   0.904   0.924   0.932   0.946   0.953   0.967   0.976
  0.984   1.001   1.009   1.022   1.035   1.038   1.054   1.059
  1.063   1.077   1.088   1.100   1.103   1.111   1.118   1.127
  1.134   1.141   1.148   1.155   1.162   1.168   1.177   1.185
  1.190   1.199   1.206   1.211   1.221   1.223   1.232   1.238
  1.240   1.244   1.252   1.260   1.271   1.274   1.283   1.290
  1.295   1.297   1.319   1.326   1.334   1.342   1.347   1.360
  1.365   1.376   1.401   1.403   1.407   1.430   1.442   1.451
  1.456   1.469   1.473   1.485   1.487   1.498   1.504   1.514
  1.516   1.524   1.529   1.535   1.539   1.541   1.547   1.551
  1.559   1.568   1.573   1.580   1.584   1.586   1.592   1.597
  1.600   1.610   1.612   1.619   1.622   1.629   1.630   1.633
  1.640   1.643   1.650   1.653   1.662   1.668   1.672   1.674
  1.682   1.689   1.698   1.700   1.705   1.710   1.721   1.725
  1.728   1.741   1.743   1.751   1.764   1.768   1.784   1.789
  1.797   1.803   1.812   1.818   1.824   1.828   1.841   1.847
  1.856   1.864   1.868   1.872   1.890   1.895   1.901   1.907
  1.917   1.921   1.931   1.935   1.952   1.954   1.979   1.987
  1.989   1.998   2.008   2.014   2.023   2.031   2.036   2.051
  2.059   2.069   2.070   2.089   2.104   2.106   2.117   2.123
  2.127   2.134   2.156   2.161   2.169   2.175   2.181   2.196
  2.203   2.222   2.225   2.228   2.248   2.253   2.267   2.269
  2.287   2.294   2.309   2.321   2.330   2.350   2.357   2.369
  2.373   2.374   2.398   2.408   2.419   2.444   2.452   2.460
  2.484   2.494   2.504   2.510   2.517   2.526   2.542   2.544
  2.564   2.566   2.573   2.585   2.600   2.605   2.616   2.617
  2.621   2.631   2.647   2.651   2.656   2.666   2.676   2.688
  2.698   2.701   2.711   2.715   2.736   2.771   2.773   2.778
  2.792   2.799   2.811   2.817   2.823   2.829   2.830   2.845
  2.855   2.867   2.874   2.892   2.898   2.910   2.920   2.924
  2.934   2.947   2.951   2.956   2.964   2.972   2.974   2.987
  3.000   3.009   3.011   3.015   3.032   3.036   3.047   3.055
  3.070   3.079   3.083   3.089   3.102   3.105   3.115   3.128
  3.128   3.146   3.166   3.171   3.180   3.186   3.210   3.217
  3.222   3.239   3.242   3.250   3.261   3.272   3.285   3.289
  3.321   3.330   3.334   3.346   3.364   3.380   3.381   3.420
  3.432   3.462   3.467   3.522   3.525   3.550   3.561   3.649
  3.783   3.789   3.797   3.801   3.819   3.836   3.840   3.847
  3.862   3.879   3.882   3.890   3.908   3.912   3.935   3.945
  3.951   3.976   4.014   4.037   4.064   4.069   4.077   4.114
  4.142   4.166   4.178   4.190   4.219   4.243   4.252   4.271
  4.287   4.297   4.311   4.384   4.402   5.012   5.063   5.082
  5.109   5.126   5.147   5.158   5.179   5.265   5.341   5.396
  5.415   5.446   5.464   5.472   5.489   5.549   5.561   5.606
  5.655   5.674   5.730   5.822   5.906  23.741  23.757  23.781
 23.793  23.803  23.808  23.842  23.846  23.868  23.888  23.901
 23.931  23.952  23.981  23.987  24.001  49.866  49.906  49.936
 49.948  49.964  49.969  49.997  50.020
 --------------------------------------------------------------

          Ground-State Mulliken Net Atomic Charges

     Atom                 Charge (a.u.)
  ----------------------------------------
      1 C                     0.606721
      2 H                     0.233734
      3 C                    -0.562985
      4 H                     0.234089
      5 C                    -0.646282
      6 H                     0.260224
      7 H                     0.189272
      8 C                     0.426508
      9 H                     0.175991
     10 C                    -0.718331
     11 H                     0.141355
     12 H                     0.149421
     13 H                     0.145873
     14 C                    -0.882430
     15 H                     0.171256
     16 H                     0.156362
     17 C                    -0.395053
     18 H                     0.169131
     19 H                     0.172979
     20 C                     0.135420
     21 C                    -0.625284
     22 C                    -0.592716
     23 H                     0.159682
     24 O                    -0.200886
     25 H                     0.176264
     26 H                     0.305250
     27 H                     0.175207
     28 H                     0.166228
     29 H                     0.144014
     30 H                     0.154581
     31 O                     0.042861
     32 C                    -0.302087
     33 H                     0.190975
     34 O                    -0.008382
     35 C                     0.050423
     36 H                     0.267132
     37 C                    -0.589071
     38 H                     0.263542
     39 O                    -0.264111
     40 H                     0.401754
     41 C                    -0.339885
     42 H                     0.255993
     43 O                    -0.182884
     44 H                     0.286745
     45 C                    -0.257083
     46 H                     0.302818
     47 O                    -0.217395
     48 H                     0.281196
     49 C                    -0.135049
     50 O                    -0.230191
     51 O                    -0.147618
     52 H                     0.304725
  ----------------------------------------
  Sum of atomic charges =    -0.000000

 -----------------------------------------------------------------
                    Cartesian Multipole Moments
 -----------------------------------------------------------------
    Charge (ESU x 10^10)
                -0.0000
    Dipole Moment (Debye)
         X      -3.0632      Y       2.7916      Z       1.4037
       Tot       4.3757
    Quadrupole Moments (Debye-Ang)
        XX    -143.8003     XY      17.6340     YY    -166.8251
        XZ       3.3165     YZ      -5.2217     ZZ    -146.0572
    Octopole Moments (Debye-Ang^2)
       XXX      -5.2620    XXY      78.1458    XYY     -25.5849
       YYY      36.0833    XXZ      12.4108    XYZ     -16.8448
       YYZ      20.9706    XZZ      13.7083    YZZ      11.9789
       ZZZ     -11.7597
    Hexadecapole Moments (Debye-Ang^3)
      XXXX   -7810.2446   XXXY     215.3783   XXYY   -2008.1097
      XYYY     134.6109   YYYY   -3755.7691   XXXZ     140.9710
      XXYZ     -41.2902   XYYZ      44.9148   YYYZ      40.6837
      XXZZ   -1401.9493   XYZZ       7.2733   YYZZ    -726.1479
      XZZZ       4.1838   YZZZ      17.0285   ZZZZ    -768.3717
 -----------------------------------------------------------------
 Calculating analytic gradient of the SCF energy
 Gradient of SCF Energy
            1           2           3           4           5           6
    1   0.0005409  -0.0025420   0.0150970  -0.0002742  -0.0063733   0.0011193
    2  -0.0112524   0.0012358   0.0126224  -0.0018927  -0.0001600  -0.0012392
    3  -0.0000924  -0.0002102  -0.0026474  -0.0004221  -0.0043668  -0.0024151
            7           8           9          10          11          12
    1   0.0018196   0.0002436   0.0021370  -0.0042497   0.0001599  -0.0003274
    2  -0.0012729   0.0081979  -0.0006127   0.0012527   0.0016780   0.0000775
    3   0.0052506   0.0065207  -0.0007911  -0.0040937   0.0013934   0.0004353
           13          14          15          16          17          18
    1  -0.0001605   0.0025468   0.0004163  -0.0018661   0.0032550  -0.0016598
    2  -0.0006586  -0.0013052   0.0000653   0.0007736   0.0004964  -0.0058784
    3  -0.0006126  -0.0061278   0.0010643  -0.0002332   0.0030747  -0.0019246
           19          20          21          22          23          24
    1   0.0009258   0.0049686   0.0017507  -0.0002565   0.0034122  -0.0037108
    2  -0.0002726   0.0034298   0.0028624  -0.0011256   0.0019461  -0.0056003
    3   0.0002172   0.0036170  -0.0042781  -0.0089519   0.0003764   0.0164630
           25          26          27          28          29          30
    1   0.0004650  -0.0003647  -0.0006324   0.0012992  -0.0023299   0.0003521
    2   0.0027841  -0.0106848  -0.0019547   0.0000705   0.0003514   0.0001293
    3  -0.0009823  -0.0104514   0.0009563  -0.0010952   0.0014928   0.0034755
           31          32          33          34          35          36
    1  -0.0338692   0.0098903   0.0034069  -0.0038713   0.0044291  -0.0034494
    2   0.0128780  -0.0089958  -0.0030560   0.0053909   0.0061490  -0.0048887
    3   0.0020495   0.0060067   0.0002958  -0.0080748   0.0020864  -0.0013198
           37          38          39          40          41          42
    1   0.0032791  -0.0034102  -0.0019474  -0.0029600   0.0034815   0.0032184
    2  -0.0067324   0.0070588   0.0113245  -0.0056285  -0.0040393   0.0057802
    3  -0.0003456   0.0008674   0.0072022  -0.0029236  -0.0073909   0.0069130
           43          44          45          46          47          48
    1   0.0104158  -0.0109293  -0.0027007   0.0055570   0.0043779  -0.0038031
    2  -0.0040615   0.0083254  -0.0156956   0.0009692  -0.0159231   0.0108357
    3  -0.0001437  -0.0009994  -0.0076617   0.0023442  -0.0113722   0.0123089
           49          50          51          52
    1   0.0064855  -0.0167897   0.0078480   0.0055789
    2   0.0358538  -0.0373446  -0.0019955   0.0097324
    3   0.0112115  -0.0096274   0.0030876   0.0008446
 Max gradient component =       3.734E-02
 RMS gradient           =       7.476E-03
 Gradient time:  CPU 570.07 s  wall 96.19 s
 Geometry Optimization Parameters
   NAtoms,    NIC,     NZ,  NCons,   NDum,   NFix, NCnnct, MaxDiis
       52     415       0       0       0       0       0       0


** GEOMETRY OPTIMIZATION IN DELOCALIZED INTERNAL COORDINATES **
   Searching for a Minimum

   Optimization Cycle:   1

                       Coordinates (Angstroms)
     ATOM                X               Y               Z
      1  C        -2.9963549098   -0.2197429769   -0.2662377937
      2  H        -3.0935326755   -0.4002744590   -1.3463037673
      3  C        -1.4638792824   -0.2551464238    0.0861738790
      4  H        -1.3397833753    0.2296861447    1.0605166025
      5  C        -0.8839223314   -1.6797056596    0.1583264201
      6  H        -0.7127484797   -2.0511583251   -0.8610793310
      7  H         0.0989222952   -1.6416345954    0.6416409009
      8  C        -1.7275799358   -2.6785008672    0.9406976108
      9  H        -1.7829053549   -2.3537242748    1.9880895216
     10  C        -1.0859986410   -4.0650369181    0.9119902837
     11  H        -0.0842864540   -4.0373974979    1.3540919350
     12  H        -1.6843952378   -4.7819569323    1.4837681361
     13  H        -0.9929937882   -4.4416950366   -0.1123380663
     14  C        -3.1286399915   -2.7159668347    0.3544672736
     15  H        -3.7442741381   -3.4461833272    0.8931013577
     16  H        -3.1017384015   -3.0330703431   -0.6957814193
     17  C        -3.7706846787   -1.3431492917    0.4629925717
     18  H        -4.7808010369   -1.4303649655    0.0464422184
     19  H        -3.8777694273   -1.0857695415    1.5246579078
     20  C        -3.6701655581    1.1840594687    0.0347427010
     21  C        -5.2081287128    1.1151288819    0.1057154921
     22  C        -3.3395832617    2.2933067318   -0.9811013985
     23  H        -3.6134573274    1.9960300767   -1.9995438168
     24  O        -1.9695985802    2.6494525541   -0.9603545219
     25  H        -3.8989265485    3.2048498090   -0.7440605604
     26  H        -1.5308925016    1.9061713100   -1.4282703833
     27  H        -3.3103478229    1.5108235795    1.0196993989
     28  H        -5.6267757063    0.6989970380   -0.8171581560
     29  H        -5.6414177753    2.1113595615    0.2500385218
     30  H        -5.5503517089    0.5106718185    0.9510601276
     31  O        -0.7638760820    0.5019501729   -0.9230972496
     32  C         0.6398202141    0.7734961869   -0.7451721823
     33  H         0.8987019160    1.3909250734   -1.6147689088
     34  O         1.4069248360   -0.4169418596   -0.8273805796
     35  C         2.8205624850   -0.2351805563   -0.7722439516
     36  H         3.1429701007    0.2996759935   -1.6748004281
     37  C         0.9471090834    1.5879445524    0.5303038169
     38  H         0.6215782470    1.0615973465    1.4330551242
     39  O         0.3168811975    2.8760969941    0.5487701937
     40  H        -0.5933541367    2.7863653883    0.1825666415
     41  C         2.4551639783    1.8252874646    0.6017069383
     42  H         2.7722964135    2.5161592392   -0.1903461725
     43  O         2.8096780477    2.4701939050    1.8337689569
     44  H         2.1657972809    3.2039048492    1.9291086631
     45  C         3.2295018923    0.5145377982    0.4966239062
     46  H         3.0538020261   -0.0982002371    1.3896991918
     47  O         4.6390323571    0.8129194973    0.4620050006
     48  H         4.7695486749    1.4688225406    1.1845946144
     49  C         3.5255770407   -1.6020688110   -0.8112894263
     50  O         2.9733108678   -2.6661486326   -1.0564714424
     51  O         4.8649539814   -1.5349556711   -0.5980236339
     52  H         5.1618975961   -0.6307223857   -0.3275904896
   Point Group: c1    Number of degrees of freedom:   150


   Energy is  -1228.700262706


 Attempting to Generate Delocalized Internal Coordinates

150 Hessian modes will be used to form the next step
  Hessian Eigenvalues:
     0.002000    0.003736    0.003885    0.004087    0.004256    0.005468
     0.006476    0.007007    0.008181    0.008198    0.009274    0.009977
     0.010198    0.010255    0.011000    0.011124    0.013523    0.013572
     0.019814    0.021200    0.021213    0.029691    0.031939    0.033291
     0.035600    0.036769    0.040294    0.042698    0.043723    0.045157
     0.046875    0.047051    0.047723    0.048004    0.048449    0.048550
     0.048768    0.050095    0.050276    0.051090    0.053256    0.053941
     0.054787    0.055335    0.055433    0.055684    0.056058    0.056681
     0.056935    0.058353    0.061004    0.061123    0.067860    0.067931
     0.070743    0.073666    0.076616    0.080175    0.080373    0.086400
     0.087772    0.093862    0.095212    0.101640    0.111844    0.117469
     0.117641    0.129383    0.139691    0.146323    0.148394    0.157455
     0.160000    0.160000    0.160000    0.160000    0.160000    0.160000
     0.160000    0.160000    0.160000    0.160000    0.160000    0.161969
     0.165866    0.170973    0.173998    0.177175    0.180623    0.193234
     0.193927    0.195490    0.203093    0.220157    0.248064    0.249862
     0.250000    0.250000    0.250879    0.269457    0.270203    0.277269
     0.284180    0.285174    0.286530    0.287039    0.289347    0.290600
     0.293780    0.294987    0.296044    0.298535    0.337537    0.338605
     0.338647    0.339060    0.339235    0.339429    0.339540    0.339636
     0.339706    0.339909    0.340703    0.341161    0.341372    0.341381
     0.341597    0.341844    0.341927    0.342009    0.342027    0.342092
     0.342433    0.342956    0.343411    0.391965    0.394237    0.394829
     0.399755    0.402628    0.403949    0.411832    0.431188    0.495983
     0.503816    0.505073    0.510423    0.512263    0.533724    0.937738

 Minimum Search - Taking Simple RFO Step
 Searching for Lamda that Minimizes Along All modes
 Value Taken    Lamda =  -0.04533676
 Calculated Step too Large.  Step scaled by  0.545712
 Step Taken.  Stepsize is  0.300000

                             Maximum     Tolerance    Cnvgd?
         Gradient           0.037238      0.000300      NO
         Displacement       0.114512      0.001200      NO
         Energy change     *********      0.000001      NO


 New Cartesian Coordinates Obtained by Inverse Iteration

 Displacement from previous Coordinates is:  1.773913
 ----------------------------------------------------------------
             Standard Nuclear Orientation (Angstroms)
    I     Atom           X                Y                Z
 ----------------------------------------------------------------
    1      C      -2.9632872784    -0.1836742094    -0.2898006630
    2      H      -3.0449250170    -0.3723350476    -1.3695873238
    3      C      -1.4323508467    -0.2526379875     0.0818988743
    4      H      -1.3144434582     0.2417007699     1.0532722602
    5      C      -0.8697444233    -1.6854753053     0.1774939638
    6      H      -0.6928455385    -2.0651757946    -0.8355837181
    7      H       0.1089326725    -1.6482054592     0.6627233822
    8      C      -1.7320408474    -2.6747287507     0.9563099456
    9      H      -1.8017174604    -2.3403290660     2.0006301859
   10      C      -1.0984519212    -4.0689553452     0.9511770975
   11      H      -0.1020986823    -4.0516731598     1.4043894137
   12      H      -1.7106533216    -4.7773059266     1.5184889982
   13      H      -0.9945519444    -4.4528727369    -0.0687812677
   14      C      -3.1271176036    -2.6888997832     0.3527455936
   15      H      -3.7646183776    -3.4048290929     0.8847048537
   16      H      -3.0841467836    -3.0164586202    -0.6937931947
   17      C      -3.7506782351    -1.3013146919     0.4358194981
   18      H      -4.7542797007    -1.3659243070     0.0050077879
   19      H      -3.8734484409    -1.0326346720     1.4929329477
   20      C      -3.7134199091     1.1903999965     0.0140423815
   21      C      -5.2403740416     0.9816745431     0.0718017599
   22      C      -3.5224727920     2.3728425697    -0.9634724679
   23      H      -3.7812963583     2.0647837014    -1.9840296825
   24      O      -2.2390733332     2.9816710278    -0.9647522965
   25      H      -4.2095292754     3.1772112697    -0.6844276080
   26      H      -1.6578580866     2.3596235571    -1.4401369973
   27      H      -3.3924007203     1.5292912906     1.0082128966
   28      H      -5.6195005507     0.5516196647    -0.8613565762
   29      H      -5.7536118667     1.9355344529     0.2312589447
   30      H      -5.5372086767     0.3306340328     0.8970741032
   31      O      -0.6839929986     0.4694984319    -0.9261551515
   32      C       0.7056244892     0.7519644926    -0.7434205109
   33      H       0.9597077218     1.3630125395    -1.6200012753
   34      O       1.4694522266    -0.4404846312    -0.8019801405
   35      C       2.8792859327    -0.2625367280    -0.7502807867
   36      H       3.2108916570     0.2747014852    -1.6502004641
   37      C       1.0046077667     1.5732362396     0.5251079637
   38      H       0.6829790610     1.0414648659     1.4275832786
   39      O       0.3879444727     2.8628488361     0.5277806925
   40      H      -0.5234033452     2.8035979920     0.1642783592
   41      C       2.5068692579     1.8147024996     0.6008095848
   42      H       2.8173182790     2.4878638294    -0.2093705541
   43      O       2.8682131211     2.4588324786     1.8306896261
   44      H       2.2423255048     3.1971987793     1.9384589128
   45      C       3.2855047342     0.5114113021     0.5128542553
   46      H       3.0995615729    -0.0915739398     1.4100425014
   47      O       4.6933316992     0.8178803843     0.4672546355
   48      H       4.8505660111     1.4770677961     1.1700548217
   49      C       3.5374864560    -1.6558438802    -0.8117671332
   50      O       2.9363385975    -2.6772653767    -1.0620994205
   51      O       4.8737508056    -1.6663238356    -0.6143760661
   52      H       5.2097164651    -0.7890929286    -0.3225239928
 ----------------------------------------------------------------
 Molecular Point Group                 C1    NOp =  1
 Largest Abelian Subgroup              C1    NOp =  1
 Nuclear Repulsion Energy =  2400.0921332725 hartrees
 There are       94 alpha and       94 beta electrons
 Applying Cartesian multipole field
    Component          Value
    ---------          -----
     (2,0,0)        1.00000E-12
     (0,2,0)        2.00000E-11
     (0,0,2)       -3.00000E-11
 Nucleus-field energy     =     0.0000000443 hartrees
 Requested basis set is 6-311++G(d,p)
 There are 284 shells and 724 basis functions
 A cutoff of  1.0D-11 yielded  29477 shell pairs
 There are    186870 function pairs (    197703 Cartesian)
 Smallest overlap matrix eigenvalue = 7.97E-07

 Q-Chem warning in module stvman/mkSTV.C, line 306:

 Overlap eigenvalue is smaller than square root of threshold
 Use THRESH >= 12 to get rid of this warning

 Linear dependence detected in AO basis
 Tighter screening thresholds may be required for diffuse basis sets
 Use S2THRESH > 14 and THRESH = 14 in case of SCF convergence issues
 Number of orthogonalized atomic orbitals = 723
 Maximum deviation from orthogonality = 3.607E-10
 Guess MOs from SCF MO coefficient file

 -----------------------------------------------------------------------
  General SCF calculation program by
  Eric Jon Sundstrom, Paul Horn, Yuezhi Mao, Dmitri Zuev, Alec White,
  David Stuck, Shaama M.S., Shane Yost, Joonho Lee, David Small,
  Daniel Levine, Susi Lehtola, Hugh Burton, Evgeny Epifanovsky
 -----------------------------------------------------------------------
 Exchange:     0.2000 Hartree-Fock + 0.0800 Slater + 0.7200 B88
 Correlation:  0.1900 VWN1RPA + 0.8100 LYP
 Using SG-1 standard quadrature grid
 using 6 threads for integral computing
 -------------------------------------------------------
 OpenMP Integral computing Module                
 Release: version 2.0, May 2017, Q-Chem Inc. Pleasanton 
 -------------------------------------------------------
 -------------------------------------------------------
 OpenMP BLAS3 based DFT computing Module                
 Release: version 1.0, May 2013, Q-Chem Inc. Pittsburgh 
 -------------------------------------------------------
 A restricted SCF calculation will be
 performed using DIIS
 SCF converges when DIIS error is below 1.0e-08
 ---------------------------------------
  Cycle       Energy         DIIS error
 ---------------------------------------
    1   -1228.6571851636      7.71e-04  
    2   -1228.7027294652      1.60e-04  
    3   -1228.7014967151      2.42e-04  
    4   -1228.7040536503      1.71e-05  
    5   -1228.7040625457      1.09e-05  
    6   -1228.7040677552      4.24e-06  
    7   -1228.7040684873      1.51e-06  
    8   -1228.7040685971      3.84e-07  
    9   -1228.7040686037      9.75e-08  
   10   -1228.7040686042      2.63e-08  
   11   -1228.7040686044      8.96e-09  Convergence criterion met
 ---------------------------------------
 SCF time:   CPU 2198.49s  wall 386.00s 
 SCF   energy in the final basis set =    -1228.7040686044
 Total energy in the final basis set =    -1228.7040686044

 --------------------------------------------------------------

                    Orbital Energies (a.u.)
 --------------------------------------------------------------

 Alpha MOs
 -- Occupied --
-19.172 -19.171 -19.165 -19.161 -19.156 -19.147 -19.137 -19.118
-10.318 -10.308 -10.275 -10.268 -10.257 -10.255 -10.244 -10.226
-10.195 -10.192 -10.174 -10.173 -10.171 -10.165 -10.163 -10.155
 -1.115  -1.100  -1.077  -1.058  -1.048  -1.038  -1.034  -1.025
 -0.851  -0.821  -0.810  -0.801  -0.756  -0.752  -0.695  -0.685
 -0.684  -0.676  -0.639  -0.625  -0.621  -0.606  -0.584  -0.578
 -0.569  -0.564  -0.545  -0.536  -0.532  -0.524  -0.514  -0.498
 -0.487  -0.483  -0.468  -0.462  -0.458  -0.456  -0.447  -0.444
 -0.441  -0.432  -0.426  -0.419  -0.417  -0.407  -0.399  -0.396
 -0.394  -0.392  -0.382  -0.375  -0.370  -0.369  -0.363  -0.358
 -0.348  -0.340  -0.338  -0.333  -0.329  -0.328  -0.323  -0.319
 -0.306  -0.300  -0.296  -0.291  -0.287  -0.286
 -- Virtual --
 -0.020  -0.019  -0.014  -0.011  -0.004  -0.001   0.003   0.006
  0.014   0.019   0.021   0.027   0.031   0.032   0.036   0.042
  0.043   0.046   0.052   0.055   0.057   0.063   0.065   0.066
  0.070   0.070   0.075   0.078   0.079   0.086   0.086   0.089
  0.092   0.094   0.095   0.099   0.102   0.104   0.108   0.110
  0.111   0.115   0.116   0.118   0.120   0.122   0.123   0.125
  0.125   0.128   0.130   0.133   0.135   0.137   0.140   0.142
  0.143   0.144   0.146   0.150   0.153   0.154   0.156   0.157
  0.159   0.161   0.163   0.165   0.170   0.170   0.174   0.174
  0.178   0.179   0.182   0.185   0.186   0.187   0.189   0.189
  0.191   0.195   0.199   0.199   0.204   0.205   0.207   0.211
  0.213   0.214   0.216   0.218   0.223   0.225   0.228   0.231
  0.236   0.242   0.242   0.243   0.246   0.251   0.253   0.253
  0.257   0.261   0.263   0.266   0.267   0.270   0.272   0.273
  0.276   0.277   0.279   0.286   0.288   0.291   0.294   0.296
  0.296   0.302   0.303   0.305   0.308   0.312   0.314   0.316
  0.321   0.323   0.324   0.329   0.331   0.332   0.336   0.338
  0.341   0.343   0.343   0.346   0.348   0.354   0.356   0.358
  0.359   0.363   0.367   0.368   0.371   0.373   0.377   0.382
  0.385   0.391   0.395   0.396   0.400   0.402   0.405   0.412
  0.417   0.422   0.424   0.431   0.437   0.440   0.446   0.448
  0.455   0.459   0.476   0.480   0.487   0.490   0.490   0.497
  0.498   0.511   0.513   0.517   0.523   0.533   0.535   0.538
  0.551   0.553   0.559   0.562   0.568   0.577   0.584   0.589
  0.598   0.604   0.610   0.614   0.617   0.621   0.630   0.632
  0.637   0.641   0.646   0.649   0.658   0.660   0.668   0.674
  0.682   0.683   0.691   0.697   0.701   0.705   0.708   0.715
  0.722   0.724   0.731   0.739   0.740   0.744   0.746   0.750
  0.755   0.756   0.763   0.772   0.775   0.777   0.782   0.785
  0.787   0.791   0.792   0.795   0.802   0.808   0.811   0.817
  0.823   0.829   0.832   0.839   0.844   0.854   0.862   0.869
  0.884   0.898   0.928   0.934   0.943   0.956   0.966   0.973
  0.980   1.000   1.007   1.018   1.033   1.043   1.050   1.058
  1.063   1.075   1.087   1.097   1.104   1.109   1.113   1.119
  1.125   1.133   1.143   1.151   1.158   1.168   1.178   1.181
  1.185   1.193   1.199   1.207   1.213   1.218   1.226   1.235
  1.240   1.246   1.251   1.255   1.266   1.272   1.275   1.280
  1.290   1.292   1.303   1.320   1.324   1.331   1.339   1.355
  1.366   1.377   1.402   1.405   1.418   1.418   1.440   1.447
  1.451   1.466   1.472   1.482   1.486   1.493   1.498   1.504
  1.511   1.515   1.524   1.529   1.535   1.538   1.542   1.553
  1.556   1.567   1.569   1.579   1.581   1.587   1.591   1.596
  1.602   1.604   1.607   1.617   1.620   1.623   1.625   1.628
  1.637   1.638   1.643   1.646   1.662   1.665   1.671   1.676
  1.677   1.685   1.689   1.698   1.700   1.701   1.716   1.723
  1.726   1.730   1.740   1.748   1.758   1.766   1.780   1.785
  1.790   1.795   1.804   1.808   1.820   1.827   1.828   1.843
  1.856   1.866   1.867   1.872   1.872   1.889   1.893   1.897
  1.908   1.921   1.925   1.937   1.944   1.952   1.974   1.976
  1.987   1.999   2.002   2.015   2.023   2.030   2.034   2.046
  2.057   2.067   2.076   2.092   2.105   2.108   2.109   2.121
  2.132   2.135   2.151   2.156   2.158   2.168   2.179   2.187
  2.208   2.218   2.218   2.226   2.238   2.249   2.263   2.267
  2.277   2.284   2.290   2.298   2.317   2.334   2.338   2.344
  2.359   2.371   2.388   2.402   2.421   2.430   2.452   2.458
  2.483   2.497   2.504   2.509   2.516   2.519   2.541   2.543
  2.561   2.565   2.569   2.586   2.594   2.602   2.609   2.616
  2.620   2.630   2.639   2.647   2.652   2.665   2.674   2.683
  2.697   2.701   2.707   2.715   2.731   2.761   2.770   2.775
  2.786   2.802   2.808   2.816   2.819   2.823   2.830   2.832
  2.854   2.859   2.867   2.880   2.890   2.905   2.912   2.927
  2.931   2.938   2.949   2.951   2.960   2.965   2.970   2.985
  2.988   2.995   3.000   3.016   3.026   3.035   3.044   3.045
  3.057   3.071   3.073   3.086   3.101   3.110   3.110   3.122
  3.127   3.144   3.147   3.158   3.169   3.179   3.198   3.212
  3.213   3.222   3.237   3.248   3.251   3.269   3.277   3.282
  3.297   3.305   3.324   3.348   3.348   3.378   3.390   3.414
  3.425   3.451   3.466   3.523   3.531   3.560   3.564   3.660
  3.783   3.790   3.793   3.800   3.814   3.837   3.843   3.846
  3.862   3.881   3.886   3.892   3.896   3.904   3.935   3.945
  3.951   3.976   3.999   4.037   4.060   4.062   4.072   4.090
  4.122   4.162   4.179   4.183   4.222   4.234   4.246   4.278
  4.281   4.301   4.310   4.380   4.405   5.005   5.062   5.077
  5.107   5.118   5.134   5.155   5.184   5.224   5.349   5.368
  5.396   5.422   5.431   5.442   5.473   5.557   5.586   5.621
  5.632   5.678   5.730   5.823   5.914  23.738  23.757  23.785
 23.797  23.809  23.816  23.830  23.852  23.860  23.880  23.884
 23.930  23.950  23.980  23.994  24.001  49.865  49.903  49.927
 49.936  49.952  49.965  49.986  50.025
 --------------------------------------------------------------

          Ground-State Mulliken Net Atomic Charges

     Atom                 Charge (a.u.)
  ----------------------------------------
      1 C                     0.513131
      2 H                     0.239418
      3 C                    -0.483063
      4 H                     0.199105
      5 C                    -0.632449
      6 H                     0.264918
      7 H                     0.189061
      8 C                     0.434703
      9 H                     0.173970
     10 C                    -0.732928
     11 H                     0.142500
     12 H                     0.149200
     13 H                     0.146085
     14 C                    -0.926305
     15 H                     0.170898
     16 H                     0.156132
     17 C                    -0.357980
     18 H                     0.166608
     19 H                     0.176346
     20 C                     0.168811
     21 C                    -0.656838
     22 C                    -0.545903
     23 H                     0.161095
     24 O                    -0.194724
     25 H                     0.174284
     26 H                     0.258530
     27 H                     0.190655
     28 H                     0.171007
     29 H                     0.140408
     30 H                     0.157606
     31 O                     0.016589
     32 C                    -0.299756
     33 H                     0.210744
     34 O                     0.001980
     35 C                     0.029651
     36 H                     0.264893
     37 C                    -0.509914
     38 H                     0.277663
     39 O                    -0.230976
     40 H                     0.337120
     41 C                    -0.373092
     42 H                     0.253010
     43 O                    -0.183606
     44 H                     0.283749
     45 C                    -0.236894
     46 H                     0.298233
     47 O                    -0.221558
     48 H                     0.278965
     49 C                    -0.132027
     50 O                    -0.227834
     51 O                    -0.139909
     52 H                     0.288689
  ----------------------------------------
  Sum of atomic charges =     0.000000

 -----------------------------------------------------------------
                    Cartesian Multipole Moments
 -----------------------------------------------------------------
    Charge (ESU x 10^10)
                 0.0000
    Dipole Moment (Debye)
         X      -2.6801      Y       2.7559      Z       1.4430
       Tot       4.1061
    Quadrupole Moments (Debye-Ang)
        XX    -142.2582     XY      17.6586     YY    -167.8123
        XZ       3.1954     YZ      -5.2451     ZZ    -146.1153
    Octopole Moments (Debye-Ang^2)
       XXX      -3.2969    XXY      71.6601    XYY     -17.8797
       YYY      28.9545    XXZ      12.8309    XYZ     -16.8251
       YYZ      21.7461    XZZ      13.6348    YZZ      13.3373
       ZZZ     -11.3691
    Hexadecapole Moments (Debye-Ang^3)
      XXXX   -7900.8871   XXXY     224.6096   XXYY   -2064.9958
      XYYY     208.6475   YYYY   -3879.2612   XXXZ     121.7073
      XXYZ     -32.2325   XYYZ      37.7906   YYYZ      59.1273
      XXZZ   -1434.3769   XYZZ      20.3712   YYZZ    -734.2953
      XZZZ     -11.9038   YZZZ      28.1483   ZZZZ    -768.5334
 -----------------------------------------------------------------
 Calculating analytic gradient of the SCF energy
 Gradient of SCF Energy
            1           2           3           4           5           6
    1   0.0002797  -0.0020501   0.0106971  -0.0006800  -0.0021234   0.0010029
    2  -0.0078961   0.0004846   0.0064723  -0.0015671   0.0001765  -0.0008723
    3   0.0018892  -0.0001400  -0.0030524  -0.0008051  -0.0046388  -0.0009520
            7           8           9          10          11          12
    1   0.0003700  -0.0009038   0.0015099  -0.0020493   0.0001344  -0.0000720
    2  -0.0014474   0.0060069  -0.0004731   0.0001057   0.0007179   0.0000914
    3   0.0038216   0.0043873  -0.0005531  -0.0027836   0.0009437   0.0002899
           13          14          15          16          17          18
    1  -0.0000397   0.0019292   0.0005343  -0.0011797   0.0003992  -0.0030441
    2  -0.0003233  -0.0014962  -0.0000745   0.0007167   0.0060742  -0.0018040
    3  -0.0001587  -0.0042110   0.0007814  -0.0000611   0.0034015  -0.0020490
           19          20          21          22          23          24
    1   0.0002695  -0.0019000   0.0042535   0.0003765   0.0011632  -0.0167484
    2   0.0000826   0.0025567  -0.0016418   0.0028473   0.0011760   0.0096295
    3   0.0000247   0.0015430  -0.0048777  -0.0030413   0.0005387   0.0063494
           25          26          27          28          29          30
    1  -0.0001671   0.0031302  -0.0011220   0.0006158  -0.0011757   0.0009124
    2   0.0023637  -0.0050656  -0.0007627  -0.0002192   0.0000700  -0.0021662
    3  -0.0006587  -0.0037354   0.0002727  -0.0005532   0.0012104   0.0029416
           31          32          33          34          35          36
    1  -0.0127157   0.0141177   0.0016796  -0.0032440   0.0028924  -0.0026007
    2  -0.0098102  -0.0063566  -0.0020890   0.0030822   0.0038749  -0.0035354
    3   0.0032492   0.0051038   0.0000735  -0.0074024   0.0019022  -0.0011223
           37          38          39          40          41          42
    1   0.0015914  -0.0018218   0.0067363  -0.0072490   0.0021100   0.0023137
    2  -0.0031364   0.0048279   0.0064967  -0.0034140  -0.0043216   0.0040631
    3  -0.0008029   0.0011632   0.0098099  -0.0076106  -0.0066932   0.0046970
           43          44          45          46          47          48
    1   0.0067544  -0.0068870  -0.0062001   0.0035978   0.0035636  -0.0012388
    2  -0.0015052   0.0043575  -0.0095956   0.0009462  -0.0036616   0.0070360
    3   0.0009550  -0.0005840  -0.0046776   0.0014794  -0.0032888   0.0066757
           49          50          51          52
    1   0.0071115  -0.0100940   0.0011991   0.0040609
    2   0.0216973  -0.0212361  -0.0068914   0.0054088
    3   0.0065371  -0.0055217  -0.0011306   0.0010641
 Max gradient component =       2.170E-02
 RMS gradient           =       4.935E-03
 Gradient time:  CPU 560.33 s  wall 94.53 s
 Geometry Optimization Parameters
   NAtoms,    NIC,     NZ,  NCons,   NDum,   NFix, NCnnct, MaxDiis
       52     415       0       0       0       0       0       0

 Cartesian Hessian Update
 Hessian Updated using BFGS Update


** GEOMETRY OPTIMIZATION IN DELOCALIZED INTERNAL COORDINATES **
   Searching for a Minimum

   Optimization Cycle:   2

                       Coordinates (Angstroms)
     ATOM                X               Y               Z
      1  C        -2.9632872784   -0.1836742094   -0.2898006630
      2  H        -3.0449250170   -0.3723350476   -1.3695873238
      3  C        -1.4323508467   -0.2526379875    0.0818988743
      4  H        -1.3144434582    0.2417007699    1.0532722602
      5  C        -0.8697444233   -1.6854753053    0.1774939638
      6  H        -0.6928455385   -2.0651757946   -0.8355837181
      7  H         0.1089326725   -1.6482054592    0.6627233822
      8  C        -1.7320408474   -2.6747287507    0.9563099456
      9  H        -1.8017174604   -2.3403290660    2.0006301859
     10  C        -1.0984519212   -4.0689553452    0.9511770975
     11  H        -0.1020986823   -4.0516731598    1.4043894137
     12  H        -1.7106533216   -4.7773059266    1.5184889982
     13  H        -0.9945519444   -4.4528727369   -0.0687812677
     14  C        -3.1271176036   -2.6888997832    0.3527455936
     15  H        -3.7646183776   -3.4048290929    0.8847048537
     16  H        -3.0841467836   -3.0164586202   -0.6937931947
     17  C        -3.7506782351   -1.3013146919    0.4358194981
     18  H        -4.7542797007   -1.3659243070    0.0050077879
     19  H        -3.8734484409   -1.0326346720    1.4929329477
     20  C        -3.7134199091    1.1903999965    0.0140423815
     21  C        -5.2403740416    0.9816745431    0.0718017599
     22  C        -3.5224727920    2.3728425697   -0.9634724679
     23  H        -3.7812963583    2.0647837014   -1.9840296825
     24  O        -2.2390733332    2.9816710278   -0.9647522965
     25  H        -4.2095292754    3.1772112697   -0.6844276080
     26  H        -1.6578580866    2.3596235571   -1.4401369973
     27  H        -3.3924007203    1.5292912906    1.0082128966
     28  H        -5.6195005507    0.5516196647   -0.8613565762
     29  H        -5.7536118667    1.9355344529    0.2312589447
     30  H        -5.5372086767    0.3306340328    0.8970741032
     31  O        -0.6839929986    0.4694984319   -0.9261551515
     32  C         0.7056244892    0.7519644926   -0.7434205109
     33  H         0.9597077218    1.3630125395   -1.6200012753
     34  O         1.4694522266   -0.4404846312   -0.8019801405
     35  C         2.8792859327   -0.2625367280   -0.7502807867
     36  H         3.2108916570    0.2747014852   -1.6502004641
     37  C         1.0046077667    1.5732362396    0.5251079637
     38  H         0.6829790610    1.0414648659    1.4275832786
     39  O         0.3879444727    2.8628488361    0.5277806925
     40  H        -0.5234033452    2.8035979920    0.1642783592
     41  C         2.5068692579    1.8147024996    0.6008095848
     42  H         2.8173182790    2.4878638294   -0.2093705541
     43  O         2.8682131211    2.4588324786    1.8306896261
     44  H         2.2423255048    3.1971987793    1.9384589128
     45  C         3.2855047342    0.5114113021    0.5128542553
     46  H         3.0995615729   -0.0915739398    1.4100425014
     47  O         4.6933316992    0.8178803843    0.4672546355
     48  H         4.8505660111    1.4770677961    1.1700548217
     49  C         3.5374864560   -1.6558438802   -0.8117671332
     50  O         2.9363385975   -2.6772653767   -1.0620994205
     51  O         4.8737508056   -1.6663238356   -0.6143760661
     52  H         5.2097164651   -0.7890929286   -0.3225239928
   Point Group: c1    Number of degrees of freedom:   150


   Energy is  -1228.704068604

 Hessian Updated using BFGS Update

141 Hessian modes will be used to form the next step
  Hessian Eigenvalues:
     0.002050    0.003736    0.004077    0.004111    0.004352    0.005468
     0.006476    0.007001    0.008178    0.008194    0.009280    0.009818
     0.010196    0.010241    0.010995    0.011110    0.013514    0.013654
     0.020086    0.021192    0.021242    0.029641    0.031873    0.033381
     0.035622    0.036721    0.040152    0.042652    0.044323    0.045832
     0.046852    0.047063    0.047720    0.048254    0.048315    0.048563
     0.049886    0.050042    0.050594    0.051216    0.053845    0.053936
     0.054457    0.055058    0.055340    0.055821    0.056058    0.056923
     0.057076    0.058417    0.060974    0.061158    0.067861    0.068151
     0.070471    0.073627    0.077271    0.080004    0.080363    0.086225
     0.087626    0.093842    0.095231    0.109135    0.112044    0.117098
     0.118037    0.130416    0.139586    0.142200    0.148734    0.150747
     0.158310    0.160016    0.164192    0.169686    0.173731    0.175269
     0.178083    0.189966    0.193232    0.195114    0.201993    0.209330
     0.239774    0.244849    0.248963    0.249872    0.250151    0.268682
     0.269762    0.277083    0.283585    0.284036    0.286116    0.286660
     0.288503    0.290257    0.293426    0.294713    0.295881    0.298218
     0.337534    0.338273    0.338645    0.339006    0.339222    0.339338
     0.339429    0.339621    0.339705    0.339905    0.340471    0.340705
     0.341241    0.341373    0.341574    0.341836    0.341867    0.341987
     0.342024    0.342088    0.342432    0.342910    0.343216    0.381384
     0.392412    0.394051    0.399288    0.402591    0.403395    0.411795
     0.428503    0.489302    0.499143    0.501387    0.508419    0.511533
     0.530727    0.695845    0.901990

 Minimum Search - Taking Simple RFO Step
 Searching for Lamda that Minimizes Along All modes
 Value Taken    Lamda =  -0.02445539
 Calculated Step too Large.  Step scaled by  0.611196
 Step Taken.  Stepsize is  0.300000

                             Maximum     Tolerance    Cnvgd?
         Gradient           0.055549      0.000300      NO
         Displacement       0.090568      0.001200      NO
         Energy change     -0.003806      0.000001      NO


 New Cartesian Coordinates Obtained by Inverse Iteration

 Displacement from previous Coordinates is:  2.344172
 ----------------------------------------------------------------
             Standard Nuclear Orientation (Angstroms)
    I     Atom           X                Y                Z
 ----------------------------------------------------------------
    1      C      -2.9460064024    -0.2352792960    -0.2702276726
    2      H      -3.0226801081    -0.4322138754    -1.3486435393
    3      C      -1.4348202597    -0.3741802924     0.1097091633
    4      H      -1.3092739850     0.1232633462     1.0803307120
    5      C      -0.9147220676    -1.8240301922     0.2065851976
    6      H      -0.7590110901    -2.2059191014    -0.8065861124
    7      H       0.0693455003    -1.8112003384     0.6744060555
    8      C      -1.8124139791    -2.7858465203     0.9898043689
    9      H      -1.8691612484    -2.4440873301     2.0336207372
   10      C      -1.2263176904    -4.2043795335     0.9919376884
   11      H      -0.2273706560    -4.2276649243     1.4373629891
   12      H      -1.8613587035    -4.8891807291     1.5625265306
   13      H      -1.1411811383    -4.5935638673    -0.0271362606
   14      C      -3.2160062591    -2.7320374607     0.3981347918
   15      H      -3.8859059942    -3.4154914251     0.9325708228
   16      H      -3.1854511630    -3.0698919718    -0.6457184506
   17      C      -3.7807380184    -1.3121737665     0.4665287151
   18      H      -4.7835417987    -1.3213238662     0.0386336864
   19      H      -3.8915303421    -1.0271349982     1.5206369854
   20      C      -3.5926579807     1.1913551699     0.0061703279
   21      C      -5.1368193138     1.1283461751     0.0473333424
   22      C      -3.2843416562     2.3286081797    -0.9932902327
   23      H      -3.5849127783     2.0089762808    -2.0004964783
   24      O      -1.9511190783     2.8415738501    -1.0338718773
   25      H      -3.9029749783     3.1891710035    -0.7302331427
   26      H      -1.4062712485     2.1776376261    -1.4788586728
   27      H      -3.2480996380     1.5269591301     0.9937274293
   28      H      -5.5485422143     0.7180843004    -0.8804115901
   29      H      -5.5471541098     2.1342421871     0.1727449858
   30      H      -5.5149662756     0.5323104939     0.8764920180
   31      O      -0.6843140105     0.3654422173    -0.8949330613
   32      C       0.6692465307     0.7318034709    -0.7242720470
   33      H       0.8616508291     1.3777418283    -1.5929340035
   34      O       1.5007274493    -0.4118558138    -0.8057874899
   35      C       2.8917177543    -0.1457161334    -0.7837200724
   36      H       3.1789991968     0.4459238483    -1.6673439878
   37      C       0.9338513316     1.5342495262     0.5592506893
   38      H       0.6765460129     0.9434289162     1.4472296365
   39      O       0.2453331749     2.7804273394     0.6058385187
   40      H      -0.6753901498     2.7047825229     0.2874325534
   41      C       2.4127966364     1.8761087724     0.6157148426
   42      H       2.6511140012     2.5691709971    -0.2026536096
   43      O       2.7728493640     2.5018381328     1.8540410402
   44      H       2.1308900348     3.2051916011     2.0147642280
   45      C       3.2744928505     0.6362199083     0.4863547311
   46      H       3.1356061433     0.0027523148     1.3705862676
   47      O       4.6584177678     1.0245163669     0.3958479542
   48      H       4.8331896246     1.6704128004     1.0930811957
   49      C       3.6004547380    -1.5101990246    -0.9187696603
   50      O       3.0254500302    -2.5243359859    -1.1892886280
   51      O       4.9333372620    -1.4921707502    -0.7505495594
   52      H       5.2339047733    -0.6249435562    -0.4166698274
 ----------------------------------------------------------------
 Molecular Point Group                 C1    NOp =  1
 Largest Abelian Subgroup              C1    NOp =  1
 Nuclear Repulsion Energy =  2406.7186090649 hartrees
 There are       94 alpha and       94 beta electrons
 Applying Cartesian multipole field
    Component          Value
    ---------          -----
     (2,0,0)        1.00000E-12
     (0,2,0)        2.00000E-11
     (0,0,2)       -3.00000E-11
 Nucleus-field energy     =     0.0000000435 hartrees
 Requested basis set is 6-311++G(d,p)
 There are 284 shells and 724 basis functions
 A cutoff of  1.0D-11 yielded  29548 shell pairs
 There are    187530 function pairs (    198440 Cartesian)
 Smallest overlap matrix eigenvalue = 8.43E-07

 Q-Chem warning in module stvman/mkSTV.C, line 306:

 Overlap eigenvalue is smaller than square root of threshold
 Use THRESH >= 12 to get rid of this warning

 Linear dependence detected in AO basis
 Tighter screening thresholds may be required for diffuse basis sets
 Use S2THRESH > 14 and THRESH = 14 in case of SCF convergence issues
 Number of orthogonalized atomic orbitals = 723
 Maximum deviation from orthogonality = 1.898E-10
 Guess MOs from SCF MO coefficient file

 -----------------------------------------------------------------------
  General SCF calculation program by
  Eric Jon Sundstrom, Paul Horn, Yuezhi Mao, Dmitri Zuev, Alec White,
  David Stuck, Shaama M.S., Shane Yost, Joonho Lee, David Small,
  Daniel Levine, Susi Lehtola, Hugh Burton, Evgeny Epifanovsky
 -----------------------------------------------------------------------
 Exchange:     0.2000 Hartree-Fock + 0.0800 Slater + 0.7200 B88
 Correlation:  0.1900 VWN1RPA + 0.8100 LYP
 Using SG-1 standard quadrature grid
 using 6 threads for integral computing
 -------------------------------------------------------
 OpenMP Integral computing Module                
 Release: version 2.0, May 2017, Q-Chem Inc. Pleasanton 
 -------------------------------------------------------
 -------------------------------------------------------
 OpenMP BLAS3 based DFT computing Module                
 Release: version 1.0, May 2013, Q-Chem Inc. Pittsburgh 
 -------------------------------------------------------
 A restricted SCF calculation will be
 performed using DIIS
 SCF converges when DIIS error is below 1.0e-08
 ---------------------------------------
  Cycle       Energy         DIIS error
 ---------------------------------------
    1   -1228.6584269039      8.19e-04  
    2   -1228.7108938906      1.47e-04  
    3   -1228.7099011863      2.22e-04  
    4   -1228.7120622193      1.88e-05  
    5   -1228.7120743924      1.06e-05  
    6   -1228.7120794474      4.70e-06  
    7   -1228.7120804165      1.41e-06  
    8   -1228.7120805190      2.72e-07  
    9   -1228.7120805226      9.75e-08  
   10   -1228.7120805231      3.88e-08  
   11   -1228.7120805234      1.28e-08  
   12   -1228.7120805232      3.70e-09  Convergence criterion met
 ---------------------------------------
 SCF time:   CPU 2407.67s  wall 423.00s 
 SCF   energy in the final basis set =    -1228.7120805232
 Total energy in the final basis set =    -1228.7120805232

 --------------------------------------------------------------

                    Orbital Energies (a.u.)
 --------------------------------------------------------------

 Alpha MOs
 -- Occupied --
-19.171 -19.167 -19.162 -19.158 -19.152 -19.139 -19.135 -19.115
-10.313 -10.304 -10.270 -10.264 -10.252 -10.249 -10.244 -10.228
-10.195 -10.195 -10.177 -10.176 -10.174 -10.169 -10.166 -10.158
 -1.118  -1.101  -1.074  -1.055  -1.048  -1.038  -1.029  -1.028
 -0.853  -0.818  -0.812  -0.799  -0.758  -0.753  -0.692  -0.688
 -0.687  -0.675  -0.638  -0.625  -0.624  -0.605  -0.584  -0.578
 -0.569  -0.566  -0.544  -0.533  -0.531  -0.524  -0.514  -0.498
 -0.485  -0.482  -0.469  -0.461  -0.457  -0.456  -0.447  -0.443
 -0.439  -0.433  -0.425  -0.421  -0.412  -0.406  -0.398  -0.397
 -0.393  -0.391  -0.381  -0.376  -0.371  -0.370  -0.363  -0.357
 -0.352  -0.341  -0.337  -0.330  -0.328  -0.328  -0.324  -0.317
 -0.305  -0.302  -0.298  -0.292  -0.285  -0.283
 -- Virtual --
 -0.018  -0.016  -0.014  -0.009  -0.003  -0.001   0.004   0.007
  0.014   0.019   0.021   0.028   0.031   0.033   0.037   0.042
  0.044   0.045   0.052   0.056   0.057   0.063   0.065   0.066
  0.070   0.071   0.076   0.078   0.081   0.086   0.088   0.091
  0.093   0.094   0.097   0.101   0.102   0.105   0.109   0.110
  0.111   0.114   0.117   0.118   0.120   0.121   0.125   0.125
  0.127   0.129   0.131   0.134   0.136   0.137   0.140   0.142
  0.143   0.145   0.148   0.151   0.153   0.155   0.156   0.157
  0.158   0.163   0.166   0.168   0.170   0.171   0.173   0.174
  0.178   0.180   0.181   0.182   0.186   0.187   0.188   0.190
  0.193   0.194   0.197   0.200   0.204   0.207   0.208   0.211
  0.213   0.215   0.219   0.224   0.224   0.227   0.230   0.233
  0.237   0.242   0.244   0.245   0.247   0.251   0.253   0.254
  0.257   0.262   0.265   0.268   0.270   0.271   0.274   0.278
  0.279   0.281   0.283   0.285   0.287   0.294   0.294   0.296
  0.297   0.301   0.303   0.306   0.307   0.312   0.316   0.318
  0.321   0.322   0.326   0.330   0.333   0.333   0.337   0.338
  0.341   0.343   0.343   0.346   0.348   0.352   0.356   0.360
  0.361   0.364   0.365   0.371   0.373   0.375   0.379   0.381
  0.387   0.391   0.396   0.401   0.404   0.405   0.407   0.414
  0.421   0.424   0.427   0.433   0.438   0.441   0.447   0.448
  0.460   0.465   0.475   0.479   0.488   0.491   0.494   0.497
  0.502   0.510   0.514   0.521   0.523   0.531   0.538   0.541
  0.545   0.549   0.557   0.566   0.572   0.581   0.587   0.593
  0.600   0.608   0.610   0.618   0.621   0.624   0.630   0.634
  0.639   0.640   0.643   0.654   0.654   0.664   0.669   0.675
  0.679   0.685   0.688   0.692   0.699   0.705   0.710   0.714
  0.717   0.724   0.732   0.737   0.741   0.745   0.746   0.752
  0.755   0.759   0.764   0.772   0.774   0.776   0.782   0.785
  0.788   0.791   0.792   0.800   0.803   0.807   0.811   0.817
  0.821   0.829   0.836   0.843   0.845   0.853   0.861   0.873
  0.882   0.906   0.921   0.934   0.947   0.956   0.970   0.981
  0.989   1.003   1.010   1.019   1.029   1.040   1.048   1.054
  1.066   1.075   1.089   1.096   1.104   1.108   1.123   1.129
  1.131   1.135   1.140   1.151   1.162   1.165   1.176   1.179
  1.182   1.191   1.199   1.206   1.217   1.221   1.227   1.235
  1.237   1.245   1.253   1.258   1.269   1.271   1.282   1.290
  1.293   1.298   1.307   1.318   1.329   1.344   1.347   1.358
  1.359   1.378   1.404   1.419   1.421   1.425   1.447   1.449
  1.457   1.464   1.469   1.483   1.489   1.490   1.497   1.504
  1.513   1.519   1.526   1.530   1.535   1.540   1.543   1.551
  1.563   1.570   1.575   1.580   1.584   1.589   1.595   1.600
  1.608   1.610   1.614   1.617   1.618   1.626   1.630   1.633
  1.638   1.642   1.647   1.648   1.660   1.667   1.670   1.673
  1.678   1.686   1.692   1.697   1.702   1.704   1.719   1.721
  1.724   1.734   1.742   1.751   1.758   1.765   1.778   1.790
  1.791   1.795   1.806   1.814   1.819   1.825   1.830   1.840
  1.849   1.856   1.865   1.879   1.880   1.885   1.898   1.902
  1.909   1.918   1.921   1.941   1.944   1.955   1.971   1.987
  1.992   1.998   2.004   2.012   2.023   2.036   2.044   2.051
  2.060   2.065   2.085   2.097   2.107   2.110   2.121   2.135
  2.141   2.146   2.152   2.157   2.165   2.175   2.180   2.192
  2.203   2.215   2.223   2.233   2.235   2.255   2.263   2.278
  2.285   2.294   2.297   2.305   2.317   2.332   2.344   2.347
  2.369   2.373   2.390   2.399   2.422   2.435   2.451   2.459
  2.482   2.494   2.499   2.506   2.520   2.522   2.539   2.545
  2.560   2.562   2.568   2.583   2.594   2.603   2.605   2.613
  2.622   2.625   2.637   2.644   2.651   2.656   2.671   2.683
  2.695   2.699   2.705   2.711   2.732   2.750   2.764   2.769
  2.772   2.801   2.805   2.812   2.819   2.822   2.831   2.837
  2.848   2.864   2.874   2.888   2.898   2.909   2.913   2.919
  2.926   2.937   2.951   2.953   2.960   2.964   2.970   2.976
  2.988   2.995   3.006   3.027   3.030   3.032   3.047   3.051
  3.058   3.071   3.076   3.090   3.099   3.114   3.126   3.131
  3.137   3.144   3.155   3.168   3.184   3.196   3.201   3.204
  3.220   3.231   3.237   3.242   3.256   3.273   3.290   3.300
  3.308   3.315   3.338   3.341   3.364   3.388   3.406   3.423
  3.437   3.452   3.477   3.528   3.536   3.558   3.584   3.679
  3.787   3.788   3.795   3.799   3.814   3.835   3.844   3.853
  3.871   3.878   3.891   3.895   3.899   3.914   3.944   3.947
  3.974   3.988   3.994   4.044   4.049   4.058   4.070   4.083
  4.124   4.165   4.179   4.184   4.222   4.233   4.257   4.270
  4.294   4.306   4.331   4.384   4.404   5.005   5.064   5.078
  5.110   5.120   5.153   5.165   5.190   5.260   5.365   5.391
  5.405   5.429   5.439   5.443   5.467   5.574   5.612   5.646
  5.655   5.699   5.752   5.840   5.928  23.743  23.766  23.790
 23.803  23.823  23.828  23.834  23.852  23.876  23.879  23.891
 23.925  23.952  23.980  23.989  23.995  49.871  49.908  49.933
 49.943  49.966  49.973  49.998  50.037
 --------------------------------------------------------------

          Ground-State Mulliken Net Atomic Charges

     Atom                 Charge (a.u.)
  ----------------------------------------
      1 C                     0.590253
      2 H                     0.236741
      3 C                    -0.487890
      4 H                     0.221080
      5 C                    -0.698511
      6 H                     0.247427
      7 H                     0.187813
      8 C                     0.432753
      9 H                     0.170435
     10 C                    -0.710024
     11 H                     0.144516
     12 H                     0.151750
     13 H                     0.145267
     14 C                    -0.872586
     15 H                     0.171840
     16 H                     0.156656
     17 C                    -0.366168
     18 H                     0.163504
     19 H                     0.175895
     20 C                     0.123302
     21 C                    -0.659050
     22 C                    -0.566754
     23 H                     0.163437
     24 O                    -0.202056
     25 H                     0.175229
     26 H                     0.285473
     27 H                     0.178443
     28 H                     0.173531
     29 H                     0.138251
     30 H                     0.158582
     31 O                     0.023771
     32 C                    -0.315167
     33 H                     0.194803
     34 O                     0.013158
     35 C                     0.014092
     36 H                     0.261715
     37 C                    -0.551794
     38 H                     0.255849
     39 O                    -0.249888
     40 H                     0.379422
     41 C                    -0.319813
     42 H                     0.253224
     43 O                    -0.188742
     44 H                     0.281939
     45 C                    -0.225975
     46 H                     0.294666
     47 O                    -0.224379
     48 H                     0.279680
     49 C                    -0.116301
     50 O                    -0.233215
     51 O                    -0.135340
     52 H                     0.279156
  ----------------------------------------
  Sum of atomic charges =     0.000000

 -----------------------------------------------------------------
                    Cartesian Multipole Moments
 -----------------------------------------------------------------
    Charge (ESU x 10^10)
                -0.0000
    Dipole Moment (Debye)
         X      -3.3153      Y       2.5887      Z       1.7184
       Tot       4.5437
    Quadrupole Moments (Debye-Ang)
        XX    -142.3476     XY      16.4241     YY    -164.6769
        XZ       4.0738     YZ      -5.5777     ZZ    -146.6628
    Octopole Moments (Debye-Ang^2)
       XXX     -11.9448    XXY      73.8834    XYY     -19.4745
       YYY      24.0444    XXZ      19.1498    XYZ     -18.2458
       YYZ      25.1717    XZZ      10.6569    YZZ      13.4874
       ZZZ      -7.7007
    Hexadecapole Moments (Debye-Ang^3)
      XXXX   -7776.0002   XXXY     126.5006   XXYY   -2015.0697
      XYYY      65.0641   YYYY   -3845.8912   XXXZ     201.0611
      XXYZ     -40.0609   XYYZ      62.1058   YYYZ      65.2219
      XXZZ   -1429.0620   XYZZ      -7.9613   YYZZ    -747.7589
      XZZZ      46.5515   YZZZ      32.2742   ZZZZ    -809.2140
 -----------------------------------------------------------------
 Calculating analytic gradient of the SCF energy
 Gradient of SCF Energy
            1           2           3           4           5           6
    1  -0.0000327  -0.0007655   0.0069782  -0.0015184  -0.0013441   0.0008631
    2  -0.0042638   0.0006965  -0.0021015   0.0005761  -0.0029944   0.0000758
    3   0.0005578  -0.0001213  -0.0037505  -0.0007513  -0.0006719   0.0010460
            7           8           9          10          11          12
    1  -0.0023024  -0.0007652   0.0004142   0.0003868   0.0001016   0.0001415
    2  -0.0011886   0.0013593  -0.0001314  -0.0010856  -0.0004247  -0.0000449
    3   0.0017246   0.0015543  -0.0002038  -0.0007702   0.0002983   0.0001779
           13          14          15          16          17          18
    1   0.0000715   0.0005114   0.0001471  -0.0000736  -0.0001888   0.0002962
    2   0.0001533  -0.0010605  -0.0002449   0.0005729   0.0026200  -0.0001934
    3   0.0003290  -0.0014562   0.0003365   0.0002507   0.0018727  -0.0010572
           19          20          21          22          23          24
    1   0.0000802  -0.0036028   0.0005447  -0.0000814  -0.0001971  -0.0007769
    2  -0.0002026   0.0034984  -0.0017757   0.0025436  -0.0005850   0.0041244
    3  -0.0002366   0.0005498  -0.0020659   0.0029238   0.0002053  -0.0001896
           25          26          27          28          29          30
    1  -0.0006021   0.0021463  -0.0000259  -0.0000238  -0.0000015  -0.0003601
    2   0.0005317   0.0016335   0.0003586   0.0000106   0.0001526   0.0003671
    3  -0.0001789  -0.0008652  -0.0006843   0.0000819   0.0004052   0.0003549
           31          32          33          34          35          36
    1  -0.0053352   0.0111016  -0.0014485   0.0001826   0.0015166  -0.0008447
    2  -0.0013066  -0.0037296  -0.0011847   0.0018569   0.0013294  -0.0017158
    3   0.0046727   0.0015320  -0.0003143  -0.0056614   0.0020339  -0.0006312
           37          38          39          40          41          42
    1   0.0022929  -0.0006834  -0.0033711  -0.0013813  -0.0008140   0.0010539
    2  -0.0054514   0.0033634   0.0043840  -0.0020228  -0.0036754   0.0017539
    3  -0.0027372   0.0014003  -0.0000782   0.0007357  -0.0056184   0.0019712
           43          44          45          46          47          48
    1   0.0019135  -0.0009090  -0.0075893   0.0013254   0.0031468   0.0002277
    2   0.0023775  -0.0007469  -0.0026325   0.0004290   0.0051381   0.0013467
    3   0.0026111   0.0003092  -0.0018991   0.0003343   0.0032948  -0.0002580
           49          50          51          52
    1   0.0020733   0.0009574  -0.0039316   0.0004957
    2   0.0040189  -0.0010095  -0.0057690   0.0002686
    3   0.0001911   0.0003688  -0.0024995   0.0005767
 Max gradient component =       1.110E-02
 RMS gradient           =       2.289E-03
 Gradient time:  CPU 561.36 s  wall 94.74 s
 Geometry Optimization Parameters
   NAtoms,    NIC,     NZ,  NCons,   NDum,   NFix, NCnnct, MaxDiis
       52     415       0       0       0       0       0       0

 Cartesian Hessian Update
 Hessian Updated using BFGS Update


** GEOMETRY OPTIMIZATION IN DELOCALIZED INTERNAL COORDINATES **
   Searching for a Minimum

   Optimization Cycle:   3

                       Coordinates (Angstroms)
     ATOM                X               Y               Z
      1  C        -2.9460064024   -0.2352792960   -0.2702276726
      2  H        -3.0226801081   -0.4322138754   -1.3486435393
      3  C        -1.4348202597   -0.3741802924    0.1097091633
      4  H        -1.3092739850    0.1232633462    1.0803307120
      5  C        -0.9147220676   -1.8240301922    0.2065851976
      6  H        -0.7590110901   -2.2059191014   -0.8065861124
      7  H         0.0693455003   -1.8112003384    0.6744060555
      8  C        -1.8124139791   -2.7858465203    0.9898043689
      9  H        -1.8691612484   -2.4440873301    2.0336207372
     10  C        -1.2263176904   -4.2043795335    0.9919376884
     11  H        -0.2273706560   -4.2276649243    1.4373629891
     12  H        -1.8613587035   -4.8891807291    1.5625265306
     13  H        -1.1411811383   -4.5935638673   -0.0271362606
     14  C        -3.2160062591   -2.7320374607    0.3981347918
     15  H        -3.8859059942   -3.4154914251    0.9325708228
     16  H        -3.1854511630   -3.0698919718   -0.6457184506
     17  C        -3.7807380184   -1.3121737665    0.4665287151
     18  H        -4.7835417987   -1.3213238662    0.0386336864
     19  H        -3.8915303421   -1.0271349982    1.5206369854
     20  C        -3.5926579807    1.1913551699    0.0061703279
     21  C        -5.1368193138    1.1283461751    0.0473333424
     22  C        -3.2843416562    2.3286081797   -0.9932902327
     23  H        -3.5849127783    2.0089762808   -2.0004964783
     24  O        -1.9511190783    2.8415738501   -1.0338718773
     25  H        -3.9029749783    3.1891710035   -0.7302331427
     26  H        -1.4062712485    2.1776376261   -1.4788586728
     27  H        -3.2480996380    1.5269591301    0.9937274293
     28  H        -5.5485422143    0.7180843004   -0.8804115901
     29  H        -5.5471541098    2.1342421871    0.1727449858
     30  H        -5.5149662756    0.5323104939    0.8764920180
     31  O        -0.6843140105    0.3654422173   -0.8949330613
     32  C         0.6692465307    0.7318034709   -0.7242720470
     33  H         0.8616508291    1.3777418283   -1.5929340035
     34  O         1.5007274493   -0.4118558138   -0.8057874899
     35  C         2.8917177543   -0.1457161334   -0.7837200724
     36  H         3.1789991968    0.4459238483   -1.6673439878
     37  C         0.9338513316    1.5342495262    0.5592506893
     38  H         0.6765460129    0.9434289162    1.4472296365
     39  O         0.2453331749    2.7804273394    0.6058385187
     40  H        -0.6753901498    2.7047825229    0.2874325534
     41  C         2.4127966364    1.8761087724    0.6157148426
     42  H         2.6511140012    2.5691709971   -0.2026536096
     43  O         2.7728493640    2.5018381328    1.8540410402
     44  H         2.1308900348    3.2051916011    2.0147642280
     45  C         3.2744928505    0.6362199083    0.4863547311
     46  H         3.1356061433    0.0027523148    1.3705862676
     47  O         4.6584177678    1.0245163669    0.3958479542
     48  H         4.8331896246    1.6704128004    1.0930811957
     49  C         3.6004547380   -1.5101990246   -0.9187696603
     50  O         3.0254500302   -2.5243359859   -1.1892886280
     51  O         4.9333372620   -1.4921707502   -0.7505495594
     52  H         5.2339047733   -0.6249435562   -0.4166698274
   Point Group: c1    Number of degrees of freedom:   150


   Energy is  -1228.712080523

 Hessian Updated using BFGS Update

142 Hessian modes will be used to form the next step
  Hessian Eigenvalues:
     0.002060    0.003738    0.004073    0.004107    0.004401    0.005468
     0.006471    0.007080    0.008169    0.008185    0.009286    0.010071
     0.010204    0.010935    0.011012    0.012804    0.013618    0.013821
     0.020124    0.021218    0.021363    0.028905    0.031717    0.033373
     0.035627    0.036764    0.040398    0.042581    0.044402    0.045981
     0.046305    0.047048    0.047733    0.048230    0.048387    0.048912
     0.049857    0.050026    0.050971    0.051481    0.053651    0.054020
     0.054093    0.055006    0.055341    0.055809    0.056058    0.056921
     0.057105    0.059662    0.060897    0.061739    0.067966    0.069016
     0.070234    0.073569    0.079184    0.080271    0.080598    0.086383
     0.087390    0.093986    0.095188    0.111098    0.111911    0.117792
     0.118289    0.135272    0.139503    0.143186    0.148853    0.156516
     0.158697    0.160009    0.162876    0.163841    0.172777    0.174833
     0.176263    0.179707    0.190815    0.193239    0.199829    0.201170
     0.217653    0.239817    0.248826    0.249387    0.250145    0.267316
     0.269682    0.276564    0.281739    0.283619    0.285334    0.286562
     0.287703    0.289998    0.293139    0.294417    0.295589    0.297768
     0.323703    0.337537    0.338608    0.338866    0.339091    0.339230
     0.339337    0.339470    0.339618    0.339713    0.339915    0.340693
     0.341118    0.341329    0.341558    0.341778    0.341841    0.341985
     0.342002    0.342085    0.342431    0.342843    0.342980    0.345945
     0.381872    0.392410    0.396197    0.399535    0.402618    0.404269
     0.411796    0.432134    0.494377    0.498903    0.502760    0.509237
     0.511874    0.537221    0.618604    0.912379

 Minimum Search - Taking Simple RFO Step
 Searching for Lamda that Minimizes Along All modes
 Value Taken    Lamda =  -0.01343006
 Calculated Step too Large.  Step scaled by  0.549616
 Step Taken.  Stepsize is  0.300000

                             Maximum     Tolerance    Cnvgd?
         Gradient           0.019238      0.000300      NO
         Displacement       0.096177      0.001200      NO
         Energy change     -0.008012      0.000001      NO


 New Cartesian Coordinates Obtained by Inverse Iteration

 Displacement from previous Coordinates is:  2.378804
 ----------------------------------------------------------------
             Standard Nuclear Orientation (Angstroms)
    I     Atom           X                Y                Z
 ----------------------------------------------------------------
    1      C      -2.9620832791    -0.2167791843    -0.2836480190
    2      H      -3.0170829501    -0.4489955802    -1.3562004283
    3      C      -1.4594745165    -0.2770827113     0.1180801979
    4      H      -1.3603721913     0.2311458423     1.0874364747
    5      C      -0.8656205879    -1.6947516948     0.2255653320
    6      H      -0.6983151238    -2.0735891735    -0.7864778316
    7      H       0.1223192659    -1.6212818705     0.6783506068
    8      C      -1.7153248200    -2.6942801834     1.0201515621
    9      H      -1.7886616032    -2.3420587085     2.0601447554
   10      C      -1.0590877882    -4.0818367177     1.0396842493
   11      H      -0.0585986734    -4.0516054105     1.4799751539
   12      H      -1.6581212276    -4.7906362624     1.6195243560
   13      H      -0.9578684856    -4.4780286932     0.0247817424
   14      C      -3.1249668256    -2.7089499815     0.4355940762
   15      H      -3.7650663672    -3.4118415561     0.9806721247
   16      H      -3.0778352928    -3.0649957135    -0.6019846039
   17      C      -3.7530585464    -1.3126729715     0.4748542579
   18      H      -4.7536970396    -1.3665613605     0.0493906638
   19      H      -3.8785071717    -1.0090797734     1.5223393284
   20      C      -3.6447234710     1.1902045810    -0.0673992056
   21      C      -5.1877731485     1.1068497448     0.0152657350
   22      C      -3.3727612765     2.2445953228    -1.1578684170
   23      H      -3.6984673061     1.8387781473    -2.1262239100
   24      O      -2.0408472385     2.7521113198    -1.2793304736
   25      H      -3.9914417114     3.1180557987    -0.9489829547
   26      H      -1.5059926974     2.0485601369    -1.6631020227
   27      H      -3.2840654653     1.5952184194     0.8883811196
   28      H      -5.6154996215     0.6329682573    -0.8739641320
   29      H      -5.6075510731     2.1135876089     0.0832539319
   30      H      -5.5397781729     0.5589228260     0.8860751697
   31      O      -0.7183163881     0.4988452544    -0.8725665905
   32      C       0.6298250631     0.8374072915    -0.6859185663
   33      H       0.8413057189     1.5337093540    -1.5115097510
   34      O       1.4099158518    -0.3366986038    -0.8363134659
   35      C       2.8083550800    -0.1373399214    -0.8108261327
   36      H       3.1272751258     0.5194783751    -1.6375921537
   37      C       0.9394848702     1.5293276602     0.6532235023
   38      H       0.6547884127     0.8737633044     1.4870607292
   39      O       0.3411428911     2.8084590244     0.7944859075
   40      H      -0.5751634574     2.8481152037     0.4659855230
   41      C       2.4347280699     1.7870194649     0.7346966028
   42      H       2.7024486583     2.5131835495    -0.0453746254
   43      O       2.8341759647     2.2947225210     2.0110921006
   44      H       2.2511457086     3.0273620850     2.2317301048
   45      C       3.2325603291     0.5200843196     0.5121487899
   46      H       3.0528439374    -0.1737652288     1.3419856039
   47      O       4.6351925307     0.8166554220     0.4214383156
   48      H       4.8792059630     1.3816940142     1.1600760251
   49      C       3.4553441680    -1.5147104349    -1.0627942796
   50      O       2.8393116762    -2.4700434942    -1.4150429329
   51      O       4.7856281890    -1.5560870632    -0.8901972352
   52      H       5.1039927127    -0.7314350030    -0.4831240823
 ----------------------------------------------------------------
 Molecular Point Group                 C1    NOp =  1
 Largest Abelian Subgroup              C1    NOp =  1
 Nuclear Repulsion Energy =  2415.2614378357 hartrees
 There are       94 alpha and       94 beta electrons
 Applying Cartesian multipole field
    Component          Value
    ---------          -----
     (2,0,0)        1.00000E-12
     (0,2,0)        2.00000E-11
     (0,0,2)       -3.00000E-11
 Nucleus-field energy     =     0.0000000376 hartrees
 Requested basis set is 6-311++G(d,p)
 There are 284 shells and 724 basis functions
 A cutoff of  1.0D-11 yielded  29648 shell pairs
 There are    187996 function pairs (    198931 Cartesian)
 Smallest overlap matrix eigenvalue = 8.05E-07

 Q-Chem warning in module stvman/mkSTV.C, line 306:

 Overlap eigenvalue is smaller than square root of threshold
 Use THRESH >= 12 to get rid of this warning

 Linear dependence detected in AO basis
 Tighter screening thresholds may be required for diffuse basis sets
 Use S2THRESH > 14 and THRESH = 14 in case of SCF convergence issues
 Number of orthogonalized atomic orbitals = 723
 Maximum deviation from orthogonality = 2.189E-10
 Guess MOs from SCF MO coefficient file

 -----------------------------------------------------------------------
  General SCF calculation program by
  Eric Jon Sundstrom, Paul Horn, Yuezhi Mao, Dmitri Zuev, Alec White,
  David Stuck, Shaama M.S., Shane Yost, Joonho Lee, David Small,
  Daniel Levine, Susi Lehtola, Hugh Burton, Evgeny Epifanovsky
 -----------------------------------------------------------------------
 Exchange:     0.2000 Hartree-Fock + 0.0800 Slater + 0.7200 B88
 Correlation:  0.1900 VWN1RPA + 0.8100 LYP
 Using SG-1 standard quadrature grid
 using 6 threads for integral computing
 -------------------------------------------------------
 OpenMP Integral computing Module                
 Release: version 2.0, May 2017, Q-Chem Inc. Pleasanton 
 -------------------------------------------------------
 -------------------------------------------------------
 OpenMP BLAS3 based DFT computing Module                
 Release: version 1.0, May 2013, Q-Chem Inc. Pittsburgh 
 -------------------------------------------------------
 A restricted SCF calculation will be
 performed using DIIS
 SCF converges when DIIS error is below 1.0e-08
 ---------------------------------------
  Cycle       Energy         DIIS error
 ---------------------------------------
    1   -1228.6358321373      9.96e-04  
    2   -1228.7109978386      1.52e-04  
    3   -1228.7102755615      2.14e-04  
    4   -1228.7122618779      3.51e-05  
    5   -1228.7123035438      1.97e-05  
    6   -1228.7123210380      6.35e-06  
    7   -1228.7123227920      1.60e-06  
    8   -1228.7123229149      5.24e-07  
    9   -1228.7123229266      1.40e-07  
   10   -1228.7123229280      4.32e-08  
   11   -1228.7123229282      1.36e-08  
   12   -1228.7123229278      3.81e-09  Convergence criterion met
 ---------------------------------------
 SCF time:   CPU 2423.22s  wall 426.00s 
 SCF   energy in the final basis set =    -1228.7123229278
 Total energy in the final basis set =    -1228.7123229278

 --------------------------------------------------------------

                    Orbital Energies (a.u.)
 --------------------------------------------------------------

 Alpha MOs
 -- Occupied --
-19.171 -19.168 -19.161 -19.157 -19.154 -19.147 -19.124 -19.115
-10.311 -10.305 -10.268 -10.265 -10.255 -10.254 -10.244 -10.221
-10.193 -10.191 -10.177 -10.176 -10.172 -10.169 -10.165 -10.158
 -1.119  -1.103  -1.079  -1.060  -1.049  -1.038  -1.031  -1.024
 -0.853  -0.822  -0.810  -0.799  -0.757  -0.753  -0.695  -0.688
 -0.682  -0.677  -0.639  -0.625  -0.623  -0.607  -0.587  -0.578
 -0.571  -0.566  -0.548  -0.535  -0.530  -0.521  -0.514  -0.499
 -0.487  -0.483  -0.466  -0.461  -0.457  -0.456  -0.446  -0.441
 -0.438  -0.430  -0.426  -0.419  -0.415  -0.406  -0.399  -0.398
 -0.393  -0.392  -0.383  -0.373  -0.369  -0.367  -0.363  -0.356
 -0.352  -0.339  -0.338  -0.331  -0.329  -0.327  -0.322  -0.319
 -0.307  -0.305  -0.297  -0.290  -0.285  -0.278
 -- Virtual --
 -0.020  -0.016  -0.013  -0.008  -0.005   0.000   0.004   0.007
  0.015   0.020   0.020   0.028   0.032   0.033   0.036   0.042
  0.045   0.046   0.053   0.056   0.058   0.062   0.065   0.067
  0.071   0.072   0.075   0.079   0.082   0.086   0.088   0.090
  0.093   0.094   0.099   0.101   0.103   0.106   0.109   0.111
  0.112   0.115   0.118   0.118   0.120   0.122   0.123   0.126
  0.128   0.129   0.132   0.133   0.136   0.138   0.141   0.142
  0.144   0.145   0.149   0.152   0.154   0.156   0.156   0.158
  0.159   0.163   0.165   0.168   0.169   0.171   0.174   0.176
  0.179   0.180   0.181   0.183   0.187   0.188   0.189   0.191
  0.195   0.195   0.198   0.202   0.205   0.207   0.209   0.212
  0.214   0.217   0.219   0.221   0.224   0.228   0.231   0.233
  0.239   0.240   0.244   0.245   0.247   0.253   0.253   0.254
  0.256   0.264   0.265   0.268   0.269   0.272   0.274   0.278
  0.280   0.281   0.284   0.286   0.289   0.294   0.296   0.297
  0.299   0.301   0.303   0.305   0.307   0.313   0.316   0.318
  0.324   0.325   0.327   0.331   0.334   0.336   0.337   0.340
  0.342   0.343   0.344   0.347   0.351   0.353   0.355   0.361
  0.362   0.366   0.369   0.373   0.376   0.378   0.381   0.381
  0.388   0.390   0.396   0.400   0.401   0.406   0.408   0.416
  0.420   0.426   0.427   0.432   0.438   0.444   0.447   0.451
  0.458   0.464   0.478   0.482   0.483   0.490   0.499   0.503
  0.505   0.513   0.518   0.520   0.526   0.536   0.540   0.543
  0.551   0.554   0.562   0.566   0.572   0.582   0.585   0.591
  0.601   0.606   0.612   0.618   0.623   0.626   0.631   0.636
  0.640   0.643   0.646   0.651   0.655   0.668   0.670   0.675
  0.677   0.687   0.691   0.697   0.702   0.706   0.711   0.720
  0.725   0.729   0.730   0.739   0.740   0.742   0.748   0.750
  0.755   0.759   0.762   0.771   0.774   0.780   0.782   0.784
  0.787   0.789   0.792   0.799   0.805   0.807   0.811   0.818
  0.826   0.830   0.842   0.844   0.851   0.855   0.858   0.874
  0.883   0.905   0.915   0.936   0.951   0.956   0.969   0.973
  0.983   1.000   1.011   1.022   1.030   1.045   1.058   1.065
  1.069   1.081   1.094   1.104   1.106   1.113   1.119   1.120
  1.127   1.141   1.150   1.159   1.164   1.173   1.177   1.182
  1.187   1.196   1.206   1.213   1.219   1.220   1.232   1.235
  1.241   1.247   1.249   1.254   1.267   1.269   1.280   1.285
  1.291   1.299   1.305   1.326   1.327   1.340   1.351   1.358
  1.365   1.381   1.405   1.415   1.421   1.433   1.446   1.452
  1.459   1.469   1.477   1.481   1.487   1.489   1.506   1.510
  1.514   1.524   1.528   1.533   1.537   1.544   1.550   1.555
  1.561   1.571   1.575   1.582   1.586   1.592   1.596   1.600
  1.608   1.611   1.618   1.622   1.624   1.627   1.631   1.635
  1.641   1.644   1.646   1.650   1.664   1.668   1.671   1.674
  1.679   1.690   1.693   1.697   1.702   1.708   1.718   1.725
  1.725   1.729   1.742   1.755   1.764   1.771   1.781   1.790
  1.794   1.799   1.810   1.813   1.820   1.827   1.835   1.844
  1.848   1.853   1.870   1.877   1.884   1.891   1.897   1.900
  1.906   1.918   1.923   1.933   1.947   1.955   1.975   1.976
  1.987   1.996   2.008   2.012   2.023   2.035   2.041   2.053
  2.059   2.068   2.079   2.095   2.111   2.117   2.127   2.129
  2.138   2.152   2.155   2.163   2.166   2.177   2.180   2.196
  2.209   2.213   2.229   2.229   2.242   2.252   2.262   2.269
  2.278   2.285   2.298   2.310   2.317   2.335   2.350   2.360
  2.369   2.378   2.387   2.400   2.425   2.437   2.456   2.457
  2.485   2.497   2.502   2.508   2.519   2.527   2.542   2.543
  2.562   2.565   2.569   2.583   2.597   2.603   2.606   2.614
  2.624   2.627   2.638   2.646   2.651   2.661   2.668   2.682
  2.693   2.701   2.710   2.714   2.723   2.745   2.762   2.767
  2.771   2.802   2.806   2.813   2.821   2.826   2.838   2.842
  2.843   2.870   2.880   2.897   2.906   2.912   2.916   2.924
  2.931   2.935   2.951   2.957   2.960   2.966   2.977   2.983
  2.989   2.994   3.009   3.026   3.029   3.036   3.044   3.054
  3.064   3.075   3.080   3.096   3.098   3.114   3.125   3.134
  3.142   3.153   3.161   3.167   3.183   3.195   3.209   3.216
  3.221   3.227   3.245   3.254   3.263   3.274   3.292   3.307
  3.312   3.326   3.331   3.348   3.368   3.384   3.415   3.429
  3.444   3.454   3.480   3.532   3.538   3.560   3.594   3.692
  3.789   3.791   3.797   3.806   3.822   3.839   3.846   3.850
  3.874   3.880   3.889   3.900   3.903   3.918   3.935   3.948
  3.966   3.987   3.995   4.043   4.048   4.061   4.071   4.083
  4.132   4.165   4.169   4.183   4.227   4.242   4.259   4.273
  4.303   4.314   4.340   4.394   4.402   5.010   5.065   5.078
  5.109   5.118   5.137   5.163   5.194   5.242   5.378   5.389
  5.421   5.434   5.442   5.462   5.475   5.589   5.621   5.661
  5.676   5.704   5.733   5.838   5.936  23.742  23.770  23.795
 23.809  23.825  23.834  23.838  23.857  23.880  23.889  23.891
 23.928  23.955  23.982  23.992  23.996  49.873  49.909  49.937
 49.952  49.958  49.977  49.998  50.043
 --------------------------------------------------------------

          Ground-State Mulliken Net Atomic Charges

     Atom                 Charge (a.u.)
  ----------------------------------------
      1 C                     0.551747
      2 H                     0.234367
      3 C                    -0.528282
      4 H                     0.238506
      5 C                    -0.595151
      6 H                     0.265400
      7 H                     0.180914
      8 C                     0.424972
      9 H                     0.168631
     10 C                    -0.718280
     11 H                     0.140917
     12 H                     0.152531
     13 H                     0.149011
     14 C                    -0.889040
     15 H                     0.173474
     16 H                     0.155855
     17 C                    -0.368474
     18 H                     0.167321
     19 H                     0.173013
     20 C                     0.144979
     21 C                    -0.614184
     22 C                    -0.574459
     23 H                     0.157038
     24 O                    -0.209544
     25 H                     0.171537
     26 H                     0.301175
     27 H                     0.165582
     28 H                     0.172149
     29 H                     0.140960
     30 H                     0.153847
     31 O                     0.026957
     32 C                    -0.312387
     33 H                     0.194091
     34 O                    -0.004788
     35 C                     0.001168
     36 H                     0.264293
     37 C                    -0.606287
     38 H                     0.271703
     39 O                    -0.189704
     40 H                     0.322602
     41 C                    -0.315525
     42 H                     0.252826
     43 O                    -0.180363
     44 H                     0.280551
     45 C                    -0.244639
     46 H                     0.294413
     47 O                    -0.227837
     48 H                     0.282356
     49 C                    -0.112581
     50 O                    -0.229399
     51 O                    -0.139680
     52 H                     0.285718
  ----------------------------------------
  Sum of atomic charges =     0.000000

 -----------------------------------------------------------------
                    Cartesian Multipole Moments
 -----------------------------------------------------------------
    Charge (ESU x 10^10)
                 0.0000
    Dipole Moment (Debye)
         X      -2.6452      Y       2.5319      Z       2.4542
       Tot       4.4080
    Quadrupole Moments (Debye-Ang)
        XX    -141.4819     XY      16.6744     YY    -163.8908
        XZ       4.8808     YZ      -4.8084     ZZ    -148.2780
    Octopole Moments (Debye-Ang^2)
       XXX      10.1326    XXY      67.0466    XYY     -11.2339
       YYY      24.6136    XXZ      26.0470    XYZ     -23.2153
       YYZ      33.3683    XZZ      12.1654    YZZ      14.6415
       ZZZ      -0.6004
    Hexadecapole Moments (Debye-Ang^3)
      XXXX   -7593.8778   XXXY     170.0637   XXYY   -1958.4401
      XYYY     116.3677   YYYY   -3652.6747   XXXZ     190.5174
      XXYZ     -42.2555   XYYZ      48.1344   YYYZ      67.5561
      XXZZ   -1437.4621   XYZZ      29.5795   YYZZ    -750.8852
      XZZZ      14.6065   YZZZ      34.6899   ZZZZ    -935.0354
 -----------------------------------------------------------------
 Calculating analytic gradient of the SCF energy
 Gradient of SCF Energy
            1           2           3           4           5           6
    1   0.0002475  -0.0007178   0.0025444   0.0005091   0.0012227   0.0006305
    2  -0.0014231   0.0010187  -0.0017668   0.0009683  -0.0007535   0.0006682
    3   0.0002694   0.0000160  -0.0033805  -0.0001372  -0.0003999   0.0008865
            7           8           9          10          11          12
    1  -0.0009069  -0.0013130  -0.0000054   0.0014067   0.0000361   0.0001138
    2   0.0003995  -0.0006896  -0.0000353  -0.0010812  -0.0007436  -0.0000323
    3   0.0004800  -0.0004768  -0.0001221   0.0003640  -0.0000000   0.0000534
           13          14          15          16          17          18
    1   0.0001265   0.0007125  -0.0000028   0.0003940  -0.0020356   0.0016053
    2   0.0002844  -0.0010541  -0.0002384   0.0004309   0.0012196   0.0001507
    3   0.0003822   0.0005996  -0.0000237   0.0001780   0.0005825  -0.0002906
           19          20          21          22          23          24
    1  -0.0003711  -0.0018215  -0.0009510  -0.0046516   0.0005572   0.0050009
    2   0.0000429   0.0021056  -0.0008304  -0.0000698  -0.0004373  -0.0039497
    3  -0.0003618   0.0001557  -0.0006045   0.0037897   0.0003116  -0.0028921
           25          26          27          28          29          30
    1  -0.0002485  -0.0009798  -0.0001213  -0.0002269   0.0003513  -0.0004136
    2  -0.0008591   0.0029019  -0.0000704  -0.0001686  -0.0001333   0.0012880
    3  -0.0000289  -0.0034214  -0.0000901   0.0003989   0.0000240  -0.0010526
           31          32          33          34          35          36
    1  -0.0022203   0.0079232  -0.0017361  -0.0038022   0.0011366   0.0003604
    2   0.0021394  -0.0008504  -0.0002363  -0.0006515   0.0007580  -0.0004524
    3   0.0013120   0.0013075  -0.0010475  -0.0017249   0.0026125  -0.0002297
           37          38          39          40          41          42
    1   0.0016713   0.0007016   0.0053454  -0.0038454  -0.0044609   0.0002855
    2  -0.0013140   0.0003297  -0.0024206   0.0043920  -0.0020826  -0.0000695
    3  -0.0009911   0.0010717   0.0007797   0.0023946  -0.0035220   0.0003812
           43          44          45          46          47          48
    1   0.0005193   0.0012872  -0.0049814   0.0000261   0.0036620  -0.0006027
    2   0.0033472  -0.0033001   0.0011526  -0.0001180   0.0033806  -0.0015072
    3   0.0033020  -0.0001205  -0.0002558  -0.0003408   0.0038356  -0.0037827
           49          50          51          52
    1  -0.0026196   0.0061283  -0.0036501  -0.0018203
    2  -0.0061816   0.0088522   0.0002247  -0.0025342
    3  -0.0027895   0.0038683  -0.0005071  -0.0007626
 Max gradient component =       8.852E-03
 RMS gradient           =       2.150E-03
 Gradient time:  CPU 565.88 s  wall 95.46 s
 Geometry Optimization Parameters
   NAtoms,    NIC,     NZ,  NCons,   NDum,   NFix, NCnnct, MaxDiis
       52     415       0       0       0       0       0       0

 Cartesian Hessian Update
 Hessian Updated using BFGS Update


** GEOMETRY OPTIMIZATION IN DELOCALIZED INTERNAL COORDINATES **
   Searching for a Minimum

   Optimization Cycle:   4

                       Coordinates (Angstroms)
     ATOM                X               Y               Z
      1  C        -2.9620832791   -0.2167791843   -0.2836480190
      2  H        -3.0170829501   -0.4489955802   -1.3562004283
      3  C        -1.4594745165   -0.2770827113    0.1180801979
      4  H        -1.3603721913    0.2311458423    1.0874364747
      5  C        -0.8656205879   -1.6947516948    0.2255653320
      6  H        -0.6983151238   -2.0735891735   -0.7864778316
      7  H         0.1223192659   -1.6212818705    0.6783506068
      8  C        -1.7153248200   -2.6942801834    1.0201515621
      9  H        -1.7886616032   -2.3420587085    2.0601447554
     10  C        -1.0590877882   -4.0818367177    1.0396842493
     11  H        -0.0585986734   -4.0516054105    1.4799751539
     12  H        -1.6581212276   -4.7906362624    1.6195243560
     13  H        -0.9578684856   -4.4780286932    0.0247817424
     14  C        -3.1249668256   -2.7089499815    0.4355940762
     15  H        -3.7650663672   -3.4118415561    0.9806721247
     16  H        -3.0778352928   -3.0649957135   -0.6019846039
     17  C        -3.7530585464   -1.3126729715    0.4748542579
     18  H        -4.7536970396   -1.3665613605    0.0493906638
     19  H        -3.8785071717   -1.0090797734    1.5223393284
     20  C        -3.6447234710    1.1902045810   -0.0673992056
     21  C        -5.1877731485    1.1068497448    0.0152657350
     22  C        -3.3727612765    2.2445953228   -1.1578684170
     23  H        -3.6984673061    1.8387781473   -2.1262239100
     24  O        -2.0408472385    2.7521113198   -1.2793304736
     25  H        -3.9914417114    3.1180557987   -0.9489829547
     26  H        -1.5059926974    2.0485601369   -1.6631020227
     27  H        -3.2840654653    1.5952184194    0.8883811196
     28  H        -5.6154996215    0.6329682573   -0.8739641320
     29  H        -5.6075510731    2.1135876089    0.0832539319
     30  H        -5.5397781729    0.5589228260    0.8860751697
     31  O        -0.7183163881    0.4988452544   -0.8725665905
     32  C         0.6298250631    0.8374072915   -0.6859185663
     33  H         0.8413057189    1.5337093540   -1.5115097510
     34  O         1.4099158518   -0.3366986038   -0.8363134659
     35  C         2.8083550800   -0.1373399214   -0.8108261327
     36  H         3.1272751258    0.5194783751   -1.6375921537
     37  C         0.9394848702    1.5293276602    0.6532235023
     38  H         0.6547884127    0.8737633044    1.4870607292
     39  O         0.3411428911    2.8084590244    0.7944859075
     40  H        -0.5751634574    2.8481152037    0.4659855230
     41  C         2.4347280699    1.7870194649    0.7346966028
     42  H         2.7024486583    2.5131835495   -0.0453746254
     43  O         2.8341759647    2.2947225210    2.0110921006
     44  H         2.2511457086    3.0273620850    2.2317301048
     45  C         3.2325603291    0.5200843196    0.5121487899
     46  H         3.0528439374   -0.1737652288    1.3419856039
     47  O         4.6351925307    0.8166554220    0.4214383156
     48  H         4.8792059630    1.3816940142    1.1600760251
     49  C         3.4553441680   -1.5147104349   -1.0627942796
     50  O         2.8393116762   -2.4700434942   -1.4150429329
     51  O         4.7856281890   -1.5560870632   -0.8901972352
     52  H         5.1039927127   -0.7314350030   -0.4831240823
   Point Group: c1    Number of degrees of freedom:   150


   Energy is  -1228.712322928

 Hessian Updated using BFGS Update

143 Hessian modes will be used to form the next step
  Hessian Eigenvalues:
     0.002382    0.003737    0.004032    0.004097    0.004943    0.005468
     0.006501    0.007039    0.008118    0.008195    0.009293    0.010052
     0.010687    0.010839    0.011309    0.013277    0.013540    0.018474
     0.019958    0.021203    0.021394    0.030804    0.032147    0.034887
     0.035757    0.036875    0.040538    0.042448    0.044504    0.046094
     0.047042    0.047724    0.047935    0.048332    0.048663    0.049091
     0.049861    0.050950    0.051412    0.051465    0.053815    0.053937
     0.054216    0.055065    0.055341    0.056058    0.056915    0.057104
     0.058682    0.059860    0.060923    0.064197    0.067695    0.069425
     0.072150    0.074754    0.079359    0.080268    0.080597    0.086480
     0.087752    0.093609    0.095130    0.111417    0.113718    0.117814
     0.119465    0.135742    0.139216    0.148694    0.155832    0.157969
     0.158693    0.160009    0.161941    0.163385    0.168172    0.172000
     0.174914    0.177377    0.179748    0.193237    0.195815    0.201069
     0.212006    0.219955    0.237317    0.248943    0.249351    0.250308
     0.265336    0.269675    0.276338    0.283290    0.284344    0.286082
     0.286903    0.289451    0.290114    0.293639    0.294425    0.296050
     0.298581    0.337533    0.338526    0.338598    0.338778    0.339160
     0.339287    0.339436    0.339584    0.339694    0.339909    0.340678
     0.340918    0.341077    0.341316    0.341495    0.341784    0.341843
     0.341985    0.342022    0.342078    0.342430    0.342883    0.343248
     0.364661    0.392294    0.393240    0.398981    0.399668    0.402528
     0.409417    0.425219    0.445168    0.493468    0.500196    0.505609
     0.509319    0.513090    0.533573    0.615033    0.919562

 Minimum Search - Taking Simple RFO Step
 Searching for Lamda that Minimizes Along All modes
 Value Taken    Lamda =  -0.00957310
 Calculated Step too Large.  Step scaled by  0.575378
 Step Taken.  Stepsize is  0.300000

                             Maximum     Tolerance    Cnvgd?
         Gradient           0.017193      0.000300      NO
         Displacement       0.109421      0.001200      NO
         Energy change     -0.000242      0.000001      NO


 New Cartesian Coordinates Obtained by Inverse Iteration

 Displacement from previous Coordinates is:  2.143470
 ----------------------------------------------------------------
             Standard Nuclear Orientation (Angstroms)
    I     Atom           X                Y                Z
 ----------------------------------------------------------------
    1      C      -2.9641926482    -0.2261878617    -0.2656187254
    2      H      -3.0641577779    -0.4332183227    -1.3401341750
    3      C      -1.4530799320    -0.3103365907     0.0707944408
    4      H      -1.2981549204     0.1853717409     1.0396619954
    5      C      -0.8739783135    -1.7336546386     0.1245237967
    6      H      -0.7671839768    -2.0937955195    -0.9034770937
    7      H       0.1404287212    -1.6786417637     0.5203958982
    8      C      -1.7009595074    -2.7391087558     0.9350913164
    9      H      -1.7254840895    -2.4068485002     1.9842508443
   10      C      -1.0632063408    -4.1323242338     0.8974376129
   11      H      -0.0436889061    -4.1196635748     1.2920024863
   12      H      -1.6443662501    -4.8460612418     1.4891921572
   13      H      -1.0125599280    -4.5089892736    -0.1291112313
   14      C      -3.1351046614    -2.7279224977     0.4114209037
   15      H      -3.7610397162    -3.4319948864     0.9707051022
   16      H      -3.1366482412    -3.0676391037    -0.6331820771
   17      C      -3.7412041129    -1.3266619689     0.5015166813
   18      H      -4.7624174912    -1.3553868789     0.1239666440
   19      H      -3.8149867250    -1.0418430131     1.5595215524
   20      C      -3.5974418860     1.1806198311     0.0159414540
   21      C      -5.1400195816     1.1482576006     0.1271056660
   22      C      -3.2874830433     2.2498157297    -1.0445681761
   23      H      -3.5943628513     1.8739809625    -2.0312610874
   24      O      -1.9402239589     2.7177023040    -1.0972270439
   25      H      -3.8871214111     3.1355109549    -0.8335146367
   26      H      -1.4137815547     1.9839311621    -1.4319711500
   27      H      -3.2106755692     1.5391122378     0.9805815216
   28      H      -5.6000369207     0.7246523030    -0.7714598834
   29      H      -5.5244809263     2.1646245991     0.2425427231
   30      H      -5.4912618851     0.5744712303     0.9819817062
   31      O      -0.7310326037     0.4500527914    -0.9494022552
   32      C       0.6058640211     0.8092028909    -0.7547213469
   33      H       0.8531884594     1.4411557802    -1.6216668503
   34      O       1.3846185914    -0.3785596265    -0.7774702995
   35      C       2.7822577375    -0.1835439552    -0.7272973644
   36      H       3.1326292210     0.4189611038    -1.5830301067
   37      C       0.8833358467     1.6026698815     0.5343767168
   38      H       0.5568740951     1.0102003011     1.3998792149
   39      O       0.3020504560     2.8930984724     0.5358997955
   40      H      -0.5821807325     2.9134122592     0.1319262947
   41      C       2.3816904893     1.8501475177     0.6520309301
   42      H       2.6830249066     2.4991224375    -0.1822934356
   43      O       2.7434875619     2.4588306991     1.8906863237
   44      H       2.1783736202     3.2271306658     2.0201497508
   45      C       3.1703472150     0.5592654187     0.5577927029
   46      H       2.9495807890    -0.0708415683     1.4278304035
   47      O       4.5783428880     0.8083278688     0.4818144684
   48      H       4.8230898697     1.4069246818     1.1937258045
   49      C       3.4536095572    -1.5658121579    -0.8518166201
   50      O       2.8681058663    -2.5569307099    -1.1580541391
   51      O       4.7794159895    -1.5499988575    -0.6250341632
   52      H       5.0570672305    -0.6848703718    -0.2754328187
 ----------------------------------------------------------------
 Molecular Point Group                 C1    NOp =  1
 Largest Abelian Subgroup              C1    NOp =  1
 Nuclear Repulsion Energy =  2430.1953469685 hartrees
 There are       94 alpha and       94 beta electrons
 Applying Cartesian multipole field
    Component          Value
    ---------          -----
     (2,0,0)        1.00000E-12
     (0,2,0)        2.00000E-11
     (0,0,2)       -3.00000E-11
 Nucleus-field energy     =     0.0000000425 hartrees
 Requested basis set is 6-311++G(d,p)
 There are 284 shells and 724 basis functions
 A cutoff of  1.0D-11 yielded  29780 shell pairs
 There are    189026 function pairs (    200064 Cartesian)
 Smallest overlap matrix eigenvalue = 7.56E-07

 Q-Chem warning in module stvman/mkSTV.C, line 306:

 Overlap eigenvalue is smaller than square root of threshold
 Use THRESH >= 12 to get rid of this warning

 Linear dependence detected in AO basis
 Tighter screening thresholds may be required for diffuse basis sets
 Use S2THRESH > 14 and THRESH = 14 in case of SCF convergence issues
 Number of orthogonalized atomic orbitals = 723
 Maximum deviation from orthogonality = 2.937E-10
 Guess MOs from SCF MO coefficient file

 -----------------------------------------------------------------------
  General SCF calculation program by
  Eric Jon Sundstrom, Paul Horn, Yuezhi Mao, Dmitri Zuev, Alec White,
  David Stuck, Shaama M.S., Shane Yost, Joonho Lee, David Small,
  Daniel Levine, Susi Lehtola, Hugh Burton, Evgeny Epifanovsky
 -----------------------------------------------------------------------
 Exchange:     0.2000 Hartree-Fock + 0.0800 Slater + 0.7200 B88
 Correlation:  0.1900 VWN1RPA + 0.8100 LYP
 Using SG-1 standard quadrature grid
 using 6 threads for integral computing
 -------------------------------------------------------
 OpenMP Integral computing Module                
 Release: version 2.0, May 2017, Q-Chem Inc. Pleasanton 
 -------------------------------------------------------
 -------------------------------------------------------
 OpenMP BLAS3 based DFT computing Module                
 Release: version 1.0, May 2013, Q-Chem Inc. Pittsburgh 
 -------------------------------------------------------
 A restricted SCF calculation will be
 performed using DIIS
 SCF converges when DIIS error is below 1.0e-08
 ---------------------------------------
  Cycle       Energy         DIIS error
 ---------------------------------------
    1   -1228.6512239858      9.26e-04  
    2   -1228.7131282182      1.28e-04  
    3   -1228.7127277842      1.77e-04  
    4   -1228.7141497239      2.44e-05  
    5   -1228.7141676211      1.44e-05  
    6   -1228.7141764924      5.52e-06  
    7   -1228.7141778505      1.55e-06  
    8   -1228.7141779727      2.63e-07  
    9   -1228.7141779760      1.28e-07  
   10   -1228.7141779767      3.99e-08  
   11   -1228.7141779770      1.13e-08  
   12   -1228.7141779770      3.25e-09  Convergence criterion met
 ---------------------------------------
 SCF time:   CPU 2452.36s  wall 431.00s 
 SCF   energy in the final basis set =    -1228.7141779770
 Total energy in the final basis set =    -1228.7141779770

 --------------------------------------------------------------

                    Orbital Energies (a.u.)
 --------------------------------------------------------------

 Alpha MOs
 -- Occupied --
-19.174 -19.164 -19.163 -19.161 -19.154 -19.136 -19.128 -19.115
-10.311 -10.306 -10.267 -10.264 -10.254 -10.251 -10.244 -10.224
-10.193 -10.191 -10.177 -10.176 -10.173 -10.169 -10.163 -10.157
 -1.118  -1.105  -1.081  -1.059  -1.054  -1.036  -1.032  -1.028
 -0.855  -0.821  -0.811  -0.799  -0.758  -0.754  -0.694  -0.688
 -0.685  -0.677  -0.640  -0.626  -0.624  -0.607  -0.587  -0.580
 -0.571  -0.566  -0.548  -0.536  -0.533  -0.523  -0.516  -0.500
 -0.487  -0.481  -0.469  -0.462  -0.458  -0.456  -0.447  -0.442
 -0.439  -0.432  -0.426  -0.420  -0.417  -0.405  -0.401  -0.399
 -0.393  -0.392  -0.382  -0.375  -0.373  -0.367  -0.363  -0.357
 -0.352  -0.340  -0.340  -0.332  -0.328  -0.327  -0.323  -0.319
 -0.306  -0.303  -0.298  -0.289  -0.284  -0.282
 -- Virtual --
 -0.019  -0.016  -0.013  -0.008  -0.003   0.001   0.004   0.007
  0.015   0.021   0.022   0.029   0.031   0.034   0.038   0.042
  0.045   0.046   0.053   0.056   0.059   0.064   0.066   0.067
  0.071   0.072   0.076   0.080   0.081   0.087   0.090   0.091
  0.094   0.094   0.099   0.102   0.104   0.106   0.109   0.111
  0.112   0.117   0.118   0.119   0.121   0.122   0.125   0.127
  0.128   0.130   0.131   0.135   0.136   0.139   0.141   0.143
  0.145   0.145   0.150   0.153   0.154   0.156   0.157   0.159
  0.160   0.165   0.168   0.169   0.170   0.171   0.174   0.177
  0.179   0.182   0.183   0.184   0.189   0.190   0.191   0.192
  0.195   0.198   0.202   0.204   0.205   0.208   0.210   0.213
  0.216   0.218   0.223   0.225   0.228   0.231   0.233   0.236
  0.240   0.243   0.245   0.247   0.249   0.254   0.256   0.258
  0.259   0.264   0.264   0.268   0.272   0.274   0.278   0.278
  0.279   0.283   0.285   0.287   0.290   0.296   0.297   0.299
  0.301   0.303   0.305   0.307   0.310   0.314   0.317   0.320
  0.323   0.325   0.326   0.332   0.332   0.336   0.337   0.342
  0.343   0.344   0.346   0.347   0.351   0.354   0.357   0.360
  0.363   0.366   0.368   0.373   0.375   0.378   0.381   0.383
  0.390   0.393   0.396   0.401   0.404   0.406   0.410   0.416
  0.421   0.424   0.428   0.435   0.442   0.445   0.449   0.452
  0.458   0.468   0.478   0.481   0.486   0.494   0.497   0.501
  0.505   0.512   0.517   0.525   0.527   0.537   0.541   0.543
  0.550   0.551   0.558   0.569   0.574   0.585   0.591   0.595
  0.603   0.609   0.614   0.620   0.625   0.626   0.632   0.636
  0.639   0.645   0.648   0.656   0.658   0.664   0.673   0.675
  0.682   0.688   0.690   0.700   0.705   0.713   0.716   0.718
  0.725   0.731   0.734   0.738   0.739   0.745   0.747   0.751
  0.758   0.762   0.766   0.772   0.774   0.780   0.786   0.787
  0.790   0.791   0.797   0.801   0.808   0.810   0.819   0.821
  0.830   0.833   0.836   0.850   0.854   0.859   0.868   0.881
  0.893   0.908   0.923   0.938   0.947   0.954   0.974   0.974
  0.991   1.003   1.016   1.022   1.030   1.043   1.060   1.068
  1.070   1.077   1.096   1.102   1.103   1.113   1.122   1.128
  1.136   1.143   1.150   1.158   1.164   1.172   1.178   1.185
  1.187   1.198   1.211   1.215   1.218   1.227   1.236   1.239
  1.245   1.251   1.255   1.265   1.268   1.271   1.282   1.291
  1.296   1.310   1.324   1.331   1.334   1.344   1.354   1.362
  1.366   1.380   1.402   1.413   1.417   1.429   1.445   1.450
  1.459   1.468   1.475   1.487   1.491   1.498   1.507   1.517
  1.519   1.522   1.532   1.534   1.542   1.547   1.550   1.559
  1.560   1.574   1.580   1.582   1.587   1.595   1.600   1.601
  1.610   1.614   1.619   1.619   1.623   1.631   1.634   1.640
  1.644   1.649   1.652   1.655   1.667   1.671   1.674   1.675
  1.681   1.693   1.697   1.699   1.703   1.709   1.718   1.722
  1.729   1.732   1.743   1.758   1.762   1.772   1.786   1.789
  1.795   1.803   1.811   1.816   1.820   1.824   1.839   1.846
  1.853   1.857   1.863   1.879   1.884   1.893   1.895   1.902
  1.912   1.921   1.929   1.938   1.950   1.964   1.980   1.989
  1.993   1.998   2.011   2.017   2.031   2.041   2.046   2.056
  2.064   2.070   2.085   2.097   2.111   2.123   2.133   2.136
  2.146   2.153   2.162   2.171   2.178   2.183   2.190   2.204
  2.211   2.223   2.232   2.243   2.248   2.263   2.270   2.281
  2.290   2.301   2.313   2.326   2.337   2.349   2.365   2.374
  2.389   2.398   2.406   2.407   2.421   2.449   2.457   2.465
  2.487   2.500   2.504   2.509   2.521   2.528   2.540   2.544
  2.559   2.568   2.573   2.587   2.602   2.606   2.615   2.616
  2.628   2.632   2.645   2.650   2.658   2.660   2.677   2.684
  2.696   2.706   2.714   2.719   2.736   2.756   2.767   2.771
  2.778   2.799   2.809   2.817   2.826   2.828   2.840   2.846
  2.865   2.878   2.881   2.901   2.909   2.913   2.919   2.928
  2.934   2.939   2.954   2.959   2.962   2.969   2.979   2.989
  2.999   3.015   3.018   3.030   3.034   3.042   3.050   3.061
  3.067   3.077   3.088   3.099   3.105   3.121   3.129   3.142
  3.144   3.155   3.173   3.178   3.190   3.200   3.210   3.226
  3.228   3.239   3.248   3.261   3.276   3.289   3.302   3.316
  3.326   3.332   3.345   3.353   3.375   3.398   3.416   3.437
  3.454   3.462   3.489   3.537   3.541   3.565   3.594   3.693
  3.790   3.791   3.798   3.804   3.819   3.841   3.846   3.852
  3.875   3.882   3.888   3.902   3.913   3.924   3.933   3.952
  3.973   3.991   4.012   4.045   4.051   4.066   4.077   4.104
  4.136   4.167   4.173   4.185   4.232   4.255   4.261   4.280
  4.308   4.316   4.340   4.397   4.405   5.015   5.066   5.079
  5.110   5.122   5.154   5.165   5.193   5.271   5.386   5.402
  5.422   5.442   5.454   5.467   5.490   5.589   5.620   5.663
  5.689   5.713   5.779   5.848   5.939  23.747  23.773  23.798
 23.812  23.826  23.837  23.842  23.860  23.882  23.892  23.898
 23.931  23.956  23.985  23.991  23.997  49.876  49.915  49.940
 49.953  49.970  49.981  50.012  50.044
 --------------------------------------------------------------

          Ground-State Mulliken Net Atomic Charges

     Atom                 Charge (a.u.)
  ----------------------------------------
      1 C                     0.576245
      2 H                     0.235557
      3 C                    -0.532638
      4 H                     0.210165
      5 C                    -0.582956
      6 H                     0.254560
      7 H                     0.178341
      8 C                     0.460902
      9 H                     0.170761
     10 C                    -0.716240
     11 H                     0.146748
     12 H                     0.150989
     13 H                     0.146720
     14 C                    -0.878192
     15 H                     0.173742
     16 H                     0.155402
     17 C                    -0.384088
     18 H                     0.166120
     19 H                     0.174292
     20 C                     0.107479
     21 C                    -0.639332
     22 C                    -0.574248
     23 H                     0.162233
     24 O                    -0.203176
     25 H                     0.176357
     26 H                     0.294094
     27 H                     0.181975
     28 H                     0.171543
     29 H                     0.139017
     30 H                     0.155467
     31 O                     0.038317
     32 C                    -0.355455
     33 H                     0.202337
     34 O                    -0.011019
     35 C                    -0.030375
     36 H                     0.263396
     37 C                    -0.530189
     38 H                     0.262456
     39 O                    -0.261034
     40 H                     0.375124
     41 C                    -0.296818
     42 H                     0.251140
     43 O                    -0.182556
     44 H                     0.284186
     45 C                    -0.248717
     46 H                     0.288483
     47 O                    -0.229981
     48 H                     0.285435
     49 C                    -0.098823
     50 O                    -0.233086
     51 O                    -0.150572
     52 H                     0.299911
  ----------------------------------------
  Sum of atomic charges =     0.000000

 -----------------------------------------------------------------
                    Cartesian Multipole Moments
 -----------------------------------------------------------------
    Charge (ESU x 10^10)
                 0.0000
    Dipole Moment (Debye)
         X      -2.8692      Y       2.7207      Z       1.9759
       Tot       4.4203
    Quadrupole Moments (Debye-Ang)
        XX    -141.5020     XY      17.1216     YY    -164.6552
        XZ       4.3933     YZ      -4.5962     ZZ    -147.2199
    Octopole Moments (Debye-Ang^2)
       XXX       7.4044    XXY      75.0456    XYY     -15.5372
       YYY      31.3183    XXZ      21.6331    XYZ     -17.4629
       YYZ      25.8318    XZZ      16.8757    YZZ      11.6814
       ZZZ      -7.5502
    Hexadecapole Moments (Debye-Ang^3)
      XXXX   -7464.8512   XXXY     189.1892   XXYY   -1957.2683
      XYYY     109.1691   YYYY   -3763.1921   XXXZ     170.6068
      XXYZ     -32.3183   XYYZ      42.1947   YYYZ      60.6667
      XXZZ   -1371.5928   XYZZ      11.7681   YYZZ    -739.7110
      XZZZ      -0.8712   YZZZ      30.6914   ZZZZ    -806.7367
 -----------------------------------------------------------------
 Calculating analytic gradient of the SCF energy
 Gradient of SCF Energy
            1           2           3           4           5           6
    1   0.0004218  -0.0002558   0.0012982   0.0008635   0.0009787   0.0004864
    2   0.0002486   0.0009805   0.0008524   0.0010823   0.0016250   0.0007353
    3  -0.0004311   0.0000049  -0.0040709   0.0010870  -0.0015777   0.0006206
            7           8           9          10          11          12
    1   0.0019112  -0.0003116  -0.0000851   0.0008858  -0.0000877   0.0000585
    2   0.0015604  -0.0013969   0.0001562  -0.0004649  -0.0003793   0.0000473
    3   0.0004424  -0.0002861  -0.0000505   0.0003605   0.0000468  -0.0000086
           13          14          15          16          17          18
    1  -0.0000560  -0.0001479  -0.0001059   0.0004440  -0.0017685   0.0011701
    2   0.0002101  -0.0002992  -0.0000428   0.0001956   0.0000113   0.0000352
    3   0.0000927   0.0007230  -0.0002274   0.0000546  -0.0005090   0.0002744
           19          20          21          22          23          24
    1  -0.0001725   0.0017369  -0.0011194  -0.0007259  -0.0009029   0.0059311
    2  -0.0001831   0.0005554   0.0001955  -0.0019795  -0.0008685  -0.0094605
    3  -0.0002397   0.0001005   0.0006367  -0.0005578   0.0001695   0.0009606
           25          26          27          28          29          30
    1   0.0003984  -0.0003468  -0.0004740   0.0001496   0.0000611  -0.0002553
    2  -0.0007064   0.0058268  -0.0004741  -0.0000564  -0.0001654   0.0009770
    3   0.0000836   0.0014480   0.0007570   0.0004413  -0.0002164  -0.0008491
           31          32          33          34          35          36
    1  -0.0009272  -0.0020637  -0.0005118  -0.0059498   0.0018419   0.0010464
    2   0.0027733   0.0012888   0.0006451  -0.0015041   0.0003094   0.0003414
    3   0.0018092  -0.0010374  -0.0001840   0.0018869   0.0020341   0.0000177
           37          38          39          40          41          42
    1   0.0003227   0.0004749  -0.0032515   0.0050667  -0.0053429   0.0002026
    2  -0.0025223  -0.0011999  -0.0015010   0.0019312   0.0006049  -0.0009771
    3   0.0001196  -0.0001346  -0.0036539   0.0004870  -0.0013768  -0.0002049
           43          44          45          46          47          48
    1   0.0004608   0.0012782  -0.0011233  -0.0001833   0.0020106  -0.0013844
    2   0.0027422  -0.0028080   0.0025553  -0.0002596  -0.0038231  -0.0019023
    3   0.0020588   0.0003766   0.0005176  -0.0006849  -0.0004093  -0.0030595
           49          50          51          52
    1  -0.0049504   0.0042892   0.0005709  -0.0018567
    2  -0.0079355   0.0080693   0.0070809  -0.0027267
    3  -0.0013598   0.0021385   0.0028414  -0.0014619
 Max gradient component =       9.460E-03
 RMS gradient           =       2.121E-03
 Gradient time:  CPU 573.59 s  wall 96.77 s
 Geometry Optimization Parameters
   NAtoms,    NIC,     NZ,  NCons,   NDum,   NFix, NCnnct, MaxDiis
       52     415       0       0       0       0       0       0

 Cartesian Hessian Update
 Hessian Updated using BFGS Update


** GEOMETRY OPTIMIZATION IN DELOCALIZED INTERNAL COORDINATES **
   Searching for a Minimum

   Optimization Cycle:   5

                       Coordinates (Angstroms)
     ATOM                X               Y               Z
      1  C        -2.9641926482   -0.2261878617   -0.2656187254
      2  H        -3.0641577779   -0.4332183227   -1.3401341750
      3  C        -1.4530799320   -0.3103365907    0.0707944408
      4  H        -1.2981549204    0.1853717409    1.0396619954
      5  C        -0.8739783135   -1.7336546386    0.1245237967
      6  H        -0.7671839768   -2.0937955195   -0.9034770937
      7  H         0.1404287212   -1.6786417637    0.5203958982
      8  C        -1.7009595074   -2.7391087558    0.9350913164
      9  H        -1.7254840895   -2.4068485002    1.9842508443
     10  C        -1.0632063408   -4.1323242338    0.8974376129
     11  H        -0.0436889061   -4.1196635748    1.2920024863
     12  H        -1.6443662501   -4.8460612418    1.4891921572
     13  H        -1.0125599280   -4.5089892736   -0.1291112313
     14  C        -3.1351046614   -2.7279224977    0.4114209037
     15  H        -3.7610397162   -3.4319948864    0.9707051022
     16  H        -3.1366482412   -3.0676391037   -0.6331820771
     17  C        -3.7412041129   -1.3266619689    0.5015166813
     18  H        -4.7624174912   -1.3553868789    0.1239666440
     19  H        -3.8149867250   -1.0418430131    1.5595215524
     20  C        -3.5974418860    1.1806198311    0.0159414540
     21  C        -5.1400195816    1.1482576006    0.1271056660
     22  C        -3.2874830433    2.2498157297   -1.0445681761
     23  H        -3.5943628513    1.8739809625   -2.0312610874
     24  O        -1.9402239589    2.7177023040   -1.0972270439
     25  H        -3.8871214111    3.1355109549   -0.8335146367
     26  H        -1.4137815547    1.9839311621   -1.4319711500
     27  H        -3.2106755692    1.5391122378    0.9805815216
     28  H        -5.6000369207    0.7246523030   -0.7714598834
     29  H        -5.5244809263    2.1646245991    0.2425427231
     30  H        -5.4912618851    0.5744712303    0.9819817062
     31  O        -0.7310326037    0.4500527914   -0.9494022552
     32  C         0.6058640211    0.8092028909   -0.7547213469
     33  H         0.8531884594    1.4411557802   -1.6216668503
     34  O         1.3846185914   -0.3785596265   -0.7774702995
     35  C         2.7822577375   -0.1835439552   -0.7272973644
     36  H         3.1326292210    0.4189611038   -1.5830301067
     37  C         0.8833358467    1.6026698815    0.5343767168
     38  H         0.5568740951    1.0102003011    1.3998792149
     39  O         0.3020504560    2.8930984724    0.5358997955
     40  H        -0.5821807325    2.9134122592    0.1319262947
     41  C         2.3816904893    1.8501475177    0.6520309301
     42  H         2.6830249066    2.4991224375   -0.1822934356
     43  O         2.7434875619    2.4588306991    1.8906863237
     44  H         2.1783736202    3.2271306658    2.0201497508
     45  C         3.1703472150    0.5592654187    0.5577927029
     46  H         2.9495807890   -0.0708415683    1.4278304035
     47  O         4.5783428880    0.8083278688    0.4818144684
     48  H         4.8230898697    1.4069246818    1.1937258045
     49  C         3.4536095572   -1.5658121579   -0.8518166201
     50  O         2.8681058663   -2.5569307099   -1.1580541391
     51  O         4.7794159895   -1.5499988575   -0.6250341632
     52  H         5.0570672305   -0.6848703718   -0.2754328187
   Point Group: c1    Number of degrees of freedom:   150


   Energy is  -1228.714177977

 Hessian Updated using BFGS Update

144 Hessian modes will be used to form the next step
  Hessian Eigenvalues:
     0.002557    0.003734    0.004076    0.004113    0.005228    0.005469
     0.006482    0.007251    0.008174    0.008238    0.009295    0.010095
     0.010599    0.010977    0.012622    0.013369    0.014576    0.019431
     0.021153    0.021375    0.028700    0.030722    0.032228    0.035289
     0.036549    0.037244    0.040750    0.042961    0.044487    0.046800
     0.046984    0.047711    0.048060    0.048606    0.048781    0.049481
     0.050095    0.050736    0.051031    0.051720    0.053879    0.054015
     0.055058    0.055334    0.055816    0.056059    0.056912    0.057078
     0.059754    0.060657    0.061712    0.065325    0.068674    0.070226
     0.073538    0.075805    0.079497    0.080291    0.080759    0.086461
     0.087750    0.094014    0.095815    0.112185    0.114491    0.117739
     0.130590    0.137442    0.142278    0.147528    0.152109    0.157020
     0.158020    0.158827    0.160008    0.160342    0.164162    0.168086
     0.173031    0.174493    0.179056    0.183556    0.193228    0.198350
     0.201032    0.209844    0.221787    0.242597    0.249063    0.249609
     0.256599    0.269622    0.274819    0.280712    0.283607    0.284711
     0.285779    0.287052    0.288483    0.292848    0.294318    0.295563
     0.297812    0.306617    0.337531    0.337843    0.338629    0.338793
     0.339160    0.339308    0.339408    0.339568    0.339684    0.339885
     0.340060    0.340693    0.340957    0.341351    0.341727    0.341809
     0.341868    0.342004    0.342078    0.342215    0.342439    0.342878
     0.343171    0.373564    0.382214    0.397302    0.399080    0.400714
     0.402393    0.408855    0.413969    0.441151    0.491064    0.499702
     0.501073    0.509630    0.512567    0.534869    0.711234    0.903306

 Minimum Search - Taking Simple RFO Step
 Searching for Lamda that Minimizes Along All modes
 Value Taken    Lamda =  -0.00833828
 Calculated Step too Large.  Step scaled by  0.617967
 Step Taken.  Stepsize is  0.300000

                             Maximum     Tolerance    Cnvgd?
         Gradient           0.025285      0.000300      NO
         Displacement       0.090343      0.001200      NO
         Energy change     -0.001855      0.000001      NO


 New Cartesian Coordinates Obtained by Inverse Iteration

 Displacement from previous Coordinates is:  1.934101
 ----------------------------------------------------------------
             Standard Nuclear Orientation (Angstroms)
    I     Atom           X                Y                Z
 ----------------------------------------------------------------
    1      C      -2.9484933261    -0.2328855644    -0.2671860201
    2      H      -3.0741535187    -0.4512097530    -1.3369875514
    3      C      -1.4372693326    -0.3867333848     0.0544018870
    4      H      -1.2569264295     0.0896638330     1.0271420748
    5      C      -0.9362805197    -1.8395360517     0.0858131441
    6      H      -0.8794022269    -2.2012079246    -0.9472870373
    7      H       0.0895384843    -1.8490524597     0.4555912417
    8      C      -1.7967001885    -2.7994951481     0.9123225025
    9      H      -1.7753659320    -2.4717046724     1.9628126286
   10      C      -1.2406017671    -4.2235211435     0.8517245976
   11      H      -0.2115640515    -4.2645073857     1.2191392586
   12      H      -1.8439791216    -4.9067140558     1.4573151086
   13      H      -1.2380739488    -4.5987655286    -0.1771200429
   14      C      -3.2398090232    -2.7152960095     0.4245944219
   15      H      -3.8869061783    -3.3823825861     1.0046657959
   16      H      -3.2905124392    -3.0582568929    -0.6179759961
   17      C      -3.7640415042    -1.2859863609     0.5250422080
   18      H      -4.7976979055    -1.2640970119     0.1763167229
   19      H      -3.7927291219    -0.9937206396     1.5835431846
   20      C      -3.5255586991     1.1992414845     0.0156190296
   21      C      -5.0558278469     1.1967875900     0.2282846189
   22      C      -3.2661961257     2.2473366041    -1.0819305128
   23      H      -3.6406282007     1.8701867819    -2.0439599529
   24      O      -1.9165554751     2.6739637070    -1.2164098175
   25      H      -3.8259073877     3.1546706788    -0.8492085740
   26      H      -1.4444764863     1.8979228767    -1.5486728744
   27      H      -3.0734741889     1.5677459934     0.9474706568
   28      H      -5.5796972018     0.7669297777    -0.6320228176
   29      H      -5.4190494056     2.2201799530     0.3544672789
   30      H      -5.3533647777     0.6381471846     1.1152819749
   31      O      -0.6830902238     0.3451989011    -0.9657644025
   32      C       0.6482264553     0.7369453342    -0.7493006478
   33      H       0.8893786906     1.3735272036    -1.6139861404
   34      O       1.4925895982    -0.4084391275    -0.7578044050
   35      C       2.8795139553    -0.1369095111    -0.7092485886
   36      H       3.1895070776     0.4770310397    -1.5715440178
   37      C       0.8776453944     1.5581513533     0.5324384540
   38      H       0.5772929632     0.9588173540     1.4018445668
   39      O       0.2095146063     2.8059448530     0.5166141369
   40      H      -0.6732867393     2.7337162023     0.1110141019
   41      C       2.3644771291     1.8879398874     0.6490884951
   42      H       2.6329241909     2.5413639738    -0.1932639939
   43      O       2.6800857033     2.5433300403     1.8733309409
   44      H       2.0773043212     3.2928592059     1.9678783208
   45      C       3.2250274468     0.6378590929     0.5728298086
   46      H       3.0393900566     0.0057490780     1.4500813339
   47      O       4.6133542990     0.9747264692     0.5076560371
   48      H       4.8093030404     1.5846584473     1.2315077258
   49      C       3.6375429301    -1.4777835790    -0.8231597745
   50      O       3.1119700756    -2.5133613581    -1.1190922154
   51      O       4.9661739746    -1.3751945681    -0.6113886329
   52      H       5.2017255706    -0.4881166311    -0.2755160137
 ----------------------------------------------------------------
 Molecular Point Group                 C1    NOp =  1
 Largest Abelian Subgroup              C1    NOp =  1
 Nuclear Repulsion Energy =  2417.9889880703 hartrees
 There are       94 alpha and       94 beta electrons
 Applying Cartesian multipole field
    Component          Value
    ---------          -----
     (2,0,0)        1.00000E-12
     (0,2,0)        2.00000E-11
     (0,0,2)       -3.00000E-11
 Nucleus-field energy     =     0.0000000428 hartrees
 Requested basis set is 6-311++G(d,p)
 There are 284 shells and 724 basis functions
 A cutoff of  1.0D-11 yielded  29674 shell pairs
 There are    188248 function pairs (    199205 Cartesian)
 Smallest overlap matrix eigenvalue = 8.33E-07

 Q-Chem warning in module stvman/mkSTV.C, line 306:

 Overlap eigenvalue is smaller than square root of threshold
 Use THRESH >= 12 to get rid of this warning

 Linear dependence detected in AO basis
 Tighter screening thresholds may be required for diffuse basis sets
 Use S2THRESH > 14 and THRESH = 14 in case of SCF convergence issues
 Number of orthogonalized atomic orbitals = 723
 Maximum deviation from orthogonality = 3.220E-10
 Guess MOs from SCF MO coefficient file

 -----------------------------------------------------------------------
  General SCF calculation program by
  Eric Jon Sundstrom, Paul Horn, Yuezhi Mao, Dmitri Zuev, Alec White,
  David Stuck, Shaama M.S., Shane Yost, Joonho Lee, David Small,
  Daniel Levine, Susi Lehtola, Hugh Burton, Evgeny Epifanovsky
 -----------------------------------------------------------------------
 Exchange:     0.2000 Hartree-Fock + 0.0800 Slater + 0.7200 B88
 Correlation:  0.1900 VWN1RPA + 0.8100 LYP
 Using SG-1 standard quadrature grid
 using 6 threads for integral computing
 -------------------------------------------------------
 OpenMP Integral computing Module                
 Release: version 2.0, May 2017, Q-Chem Inc. Pleasanton 
 -------------------------------------------------------
 -------------------------------------------------------
 OpenMP BLAS3 based DFT computing Module                
 Release: version 1.0, May 2013, Q-Chem Inc. Pittsburgh 
 -------------------------------------------------------
 A restricted SCF calculation will be
 performed using DIIS
 SCF converges when DIIS error is below 1.0e-08
 ---------------------------------------
  Cycle       Energy         DIIS error
 ---------------------------------------
    1   -1228.6692437027      8.09e-04  
    2   -1228.7157476088      1.00e-04  
    3   -1228.7152429108      1.55e-04  
    4   -1228.7163389441      3.25e-05  
    5   -1228.7163784093      1.56e-05  
    6   -1228.7163899104      4.01e-06  
    7   -1228.7163906366      1.11e-06  
    8   -1228.7163906956      2.94e-07  
    9   -1228.7163907000      6.54e-08  
   10   -1228.7163907001      2.90e-08  
   11   -1228.7163907002      8.09e-09  Convergence criterion met
 ---------------------------------------
 SCF time:   CPU 2227.25s  wall 391.00s 
 SCF   energy in the final basis set =    -1228.7163907002
 Total energy in the final basis set =    -1228.7163907002

 --------------------------------------------------------------

                    Orbital Energies (a.u.)
 --------------------------------------------------------------

 Alpha MOs
 -- Occupied --
-19.173 -19.164 -19.164 -19.161 -19.153 -19.134 -19.133 -19.115
-10.312 -10.305 -10.268 -10.264 -10.253 -10.249 -10.246 -10.226
-10.195 -10.193 -10.178 -10.177 -10.173 -10.170 -10.165 -10.158
 -1.115  -1.101  -1.080  -1.058  -1.053  -1.038  -1.032  -1.027
 -0.856  -0.818  -0.813  -0.798  -0.759  -0.755  -0.692  -0.689
 -0.687  -0.676  -0.639  -0.626  -0.623  -0.606  -0.586  -0.580
 -0.570  -0.568  -0.546  -0.535  -0.531  -0.524  -0.517  -0.499
 -0.486  -0.481  -0.470  -0.463  -0.458  -0.455  -0.447  -0.443
 -0.440  -0.433  -0.425  -0.421  -0.415  -0.406  -0.400  -0.399
 -0.394  -0.392  -0.382  -0.378  -0.374  -0.368  -0.363  -0.358
 -0.352  -0.341  -0.341  -0.331  -0.329  -0.326  -0.325  -0.317
 -0.307  -0.303  -0.298  -0.290  -0.284  -0.283
 -- Virtual --
 -0.019  -0.016  -0.014  -0.009  -0.003   0.001   0.004   0.007
  0.014   0.020   0.022   0.028   0.031   0.034   0.038   0.042
  0.045   0.046   0.052   0.055   0.059   0.063   0.066   0.066
  0.070   0.072   0.076   0.079   0.081   0.086   0.089   0.090
  0.093   0.094   0.098   0.102   0.104   0.107   0.109   0.110
  0.111   0.116   0.117   0.119   0.120   0.121   0.124   0.125
  0.127   0.129   0.131   0.135   0.137   0.138   0.140   0.143
  0.144   0.144   0.148   0.152   0.154   0.156   0.157   0.158
  0.158   0.164   0.167   0.168   0.170   0.171   0.173   0.177
  0.177   0.181   0.183   0.183   0.187   0.189   0.191   0.191
  0.193   0.197   0.199   0.201   0.203   0.208   0.210   0.211
  0.214   0.218   0.223   0.224   0.228   0.228   0.231   0.234
  0.238   0.242   0.244   0.245   0.248   0.252   0.255   0.256
  0.258   0.262   0.265   0.267   0.270   0.272   0.275   0.279
  0.280   0.282   0.286   0.286   0.289   0.295   0.296   0.298
  0.300   0.301   0.304   0.305   0.309   0.314   0.316   0.318
  0.321   0.322   0.325   0.331   0.331   0.334   0.338   0.340
  0.342   0.343   0.345   0.346   0.348   0.352   0.356   0.359
  0.360   0.364   0.367   0.372   0.376   0.377   0.380   0.382
  0.386   0.390   0.395   0.402   0.403   0.406   0.409   0.414
  0.419   0.424   0.427   0.434   0.439   0.445   0.447   0.450
  0.460   0.469   0.474   0.480   0.486   0.490   0.496   0.500
  0.504   0.511   0.517   0.522   0.531   0.533   0.538   0.544
  0.545   0.551   0.557   0.569   0.572   0.583   0.590   0.593
  0.597   0.608   0.611   0.622   0.625   0.626   0.630   0.634
  0.636   0.643   0.645   0.653   0.659   0.662   0.670   0.675
  0.681   0.682   0.687   0.694   0.700   0.710   0.714   0.717
  0.719   0.728   0.733   0.738   0.739   0.744   0.748   0.750
  0.756   0.761   0.769   0.772   0.773   0.775   0.783   0.784
  0.787   0.790   0.795   0.801   0.804   0.807   0.813   0.818
  0.819   0.831   0.835   0.847   0.850   0.857   0.861   0.882
  0.886   0.910   0.918   0.934   0.951   0.954   0.969   0.979
  0.995   1.006   1.014   1.020   1.029   1.042   1.050   1.065
  1.071   1.075   1.090   1.097   1.102   1.111   1.123   1.127
  1.135   1.141   1.147   1.157   1.164   1.169   1.175   1.182
  1.183   1.194   1.209   1.214   1.216   1.228   1.232   1.236
  1.244   1.250   1.256   1.265   1.266   1.269   1.286   1.292
  1.298   1.306   1.315   1.329   1.330   1.347   1.349   1.362
  1.367   1.380   1.405   1.415   1.419   1.429   1.441   1.449
  1.458   1.464   1.472   1.483   1.487   1.495   1.499   1.511
  1.519   1.522   1.530   1.532   1.539   1.544   1.545   1.554
  1.561   1.571   1.576   1.581   1.585   1.591   1.599   1.602
  1.609   1.611   1.613   1.618   1.622   1.629   1.631   1.640
  1.640   1.649   1.652   1.654   1.664   1.667   1.670   1.673
  1.682   1.691   1.694   1.697   1.704   1.706   1.715   1.720
  1.731   1.731   1.744   1.755   1.760   1.768   1.778   1.788
  1.792   1.803   1.806   1.812   1.822   1.827   1.838   1.843
  1.849   1.852   1.862   1.875   1.881   1.893   1.896   1.899
  1.913   1.920   1.924   1.939   1.950   1.953   1.972   1.985
  1.993   1.998   2.007   2.014   2.027   2.040   2.042   2.051
  2.065   2.070   2.088   2.092   2.110   2.119   2.128   2.134
  2.143   2.145   2.158   2.167   2.170   2.182   2.185   2.197
  2.211   2.222   2.230   2.240   2.246   2.259   2.269   2.279
  2.288   2.298   2.309   2.321   2.331   2.348   2.355   2.373
  2.376   2.390   2.392   2.407   2.419   2.445   2.456   2.462
  2.483   2.499   2.502   2.505   2.521   2.525   2.540   2.543
  2.556   2.565   2.571   2.586   2.597   2.607   2.611   2.614
  2.625   2.631   2.644   2.647   2.656   2.658   2.675   2.681
  2.694   2.704   2.710   2.717   2.735   2.755   2.764   2.772
  2.784   2.803   2.809   2.814   2.825   2.827   2.835   2.850
  2.856   2.871   2.875   2.897   2.910   2.911   2.921   2.924
  2.936   2.938   2.952   2.956   2.963   2.966   2.974   2.986
  2.996   3.015   3.016   3.031   3.034   3.037   3.047   3.058
  3.062   3.077   3.084   3.093   3.105   3.113   3.127   3.137
  3.140   3.149   3.171   3.175   3.189   3.197   3.200   3.224
  3.227   3.238   3.250   3.256   3.270   3.275   3.298   3.313
  3.318   3.329   3.336   3.349   3.369   3.396   3.406   3.436
  3.447   3.455   3.484   3.536   3.544   3.560   3.585   3.679
  3.788   3.789   3.796   3.802   3.815   3.839   3.845   3.849
  3.876   3.878   3.889   3.900   3.905   3.916   3.932   3.947
  3.974   3.985   4.008   4.044   4.053   4.063   4.074   4.096
  4.129   4.166   4.175   4.184   4.224   4.253   4.257   4.283
  4.299   4.313   4.330   4.394   4.400   5.011   5.066   5.079
  5.111   5.122   5.152   5.164   5.186   5.271   5.373   5.407
  5.416   5.444   5.450   5.466   5.481   5.575   5.612   5.653
  5.673   5.696   5.772   5.845   5.929  23.748  23.767  23.792
 23.808  23.820  23.832  23.839  23.856  23.881  23.885  23.905
 23.930  23.954  23.980  23.989  23.995  49.873  49.914  49.936
 49.950  49.971  49.975  50.008  50.038
 --------------------------------------------------------------

          Ground-State Mulliken Net Atomic Charges

     Atom                 Charge (a.u.)
  ----------------------------------------
      1 C                     0.556470
      2 H                     0.236950
      3 C                    -0.388369
      4 H                     0.201914
      5 C                    -0.640949
      6 H                     0.232894
      7 H                     0.179823
      8 C                     0.472564
      9 H                     0.172123
     10 C                    -0.703239
     11 H                     0.147818
     12 H                     0.150039
     13 H                     0.143865
     14 C                    -0.907392
     15 H                     0.172321
     16 H                     0.155952
     17 C                    -0.353346
     18 H                     0.169572
     19 H                     0.173439
     20 C                     0.092383
     21 C                    -0.652565
     22 C                    -0.575825
     23 H                     0.159960
     24 O                    -0.187223
     25 H                     0.175159
     26 H                     0.294964
     27 H                     0.181246
     28 H                     0.171188
     29 H                     0.142166
     30 H                     0.154597
     31 O                     0.034709
     32 C                    -0.425853
     33 H                     0.193330
     34 O                     0.014472
     35 C                    -0.021153
     36 H                     0.261840
     37 C                    -0.517132
     38 H                     0.254084
     39 O                    -0.249469
     40 H                     0.390636
     41 C                    -0.327408
     42 H                     0.251044
     43 O                    -0.187780
     44 H                     0.284744
     45 C                    -0.245265
     46 H                     0.286830
     47 O                    -0.225741
     48 H                     0.284361
     49 C                    -0.095074
     50 O                    -0.238061
     51 O                    -0.148498
     52 H                     0.296880
  ----------------------------------------
  Sum of atomic charges =     0.000000

 -----------------------------------------------------------------
                    Cartesian Multipole Moments
 -----------------------------------------------------------------
    Charge (ESU x 10^10)
                -0.0000
    Dipole Moment (Debye)
         X      -3.4227      Y       2.7070      Z       2.0226
       Tot       4.8098
    Quadrupole Moments (Debye-Ang)
        XX    -142.9689     XY      18.0587     YY    -163.8964
        XZ       4.7618     YZ      -4.3048     ZZ    -147.2519
    Octopole Moments (Debye-Ang^2)
       XXX     -14.4803    XXY      81.4829    XYY     -19.8307
       YYY      29.2457    XXZ      23.4503    XYZ     -17.6205
       YYZ      26.4373    XZZ      13.7465    YZZ       9.4583
       ZZZ      -7.1922
    Hexadecapole Moments (Debye-Ang^3)
      XXXX   -7731.2430   XXXY     171.8841   XXYY   -1994.6213
      XYYY      49.0266   YYYY   -3766.8009   XXXZ     203.8188
      XXYZ     -35.9355   XYYZ      48.5604   YYYZ      68.5694
      XXZZ   -1400.6760   XYZZ      -6.1412   YYZZ    -747.1713
      XZZZ      19.0373   YZZZ      30.1658   ZZZZ    -810.2769
 -----------------------------------------------------------------
 Calculating analytic gradient of the SCF energy
 Gradient of SCF Energy
            1           2           3           4           5           6
    1   0.0003145  -0.0003881   0.0007185   0.0001973  -0.0007628   0.0007377
    2  -0.0005480   0.0004783   0.0015583   0.0010323  -0.0001116  -0.0000694
    3  -0.0001423   0.0000690  -0.0026496   0.0006499   0.0006795   0.0003002
            7           8           9          10          11          12
    1   0.0000216   0.0003590   0.0002801  -0.0005149  -0.0001399  -0.0001219
    2   0.0000591  -0.0004392   0.0001181   0.0006262   0.0003348   0.0000940
    3   0.0007410  -0.0000399  -0.0000102  -0.0000734   0.0000194   0.0000238
           13          14          15          16          17          18
    1  -0.0000655  -0.0006874  -0.0001765  -0.0001286  -0.0000441  -0.0005737
    2   0.0000066   0.0001614   0.0001211   0.0002862   0.0008295  -0.0000816
    3  -0.0002127   0.0004044  -0.0002456  -0.0001453  -0.0002561  -0.0000306
           19          20          21          22          23          24
    1  -0.0001750   0.0033207   0.0007679   0.0023075  -0.0003032   0.0007558
    2  -0.0000107  -0.0005726  -0.0005720  -0.0015394  -0.0001884  -0.0003973
    3   0.0000863   0.0003420  -0.0004430  -0.0022299   0.0001797   0.0029889
           25          26          27          28          29          30
    1   0.0009687  -0.0033625  -0.0007550   0.0002259  -0.0002839   0.0002102
    2   0.0003860   0.0013162  -0.0003609  -0.0003932  -0.0000279  -0.0004248
    3  -0.0003820   0.0003455   0.0009337  -0.0000103  -0.0001120   0.0003817
           31          32          33          34          35          36
    1  -0.0025130  -0.0019761   0.0005218  -0.0003927   0.0023430   0.0004165
    2   0.0008939  -0.0024126   0.0006201   0.0027215   0.0004488   0.0000671
    3   0.0009262   0.0002592   0.0003796  -0.0012418   0.0002899  -0.0000691
           37          38          39          40          41          42
    1   0.0001898  -0.0006704  -0.0035028   0.0025283  -0.0013552   0.0004194
    2  -0.0013796  -0.0003528   0.0012946  -0.0022701   0.0002181  -0.0001972
    3  -0.0001478  -0.0006824  -0.0042640   0.0026034  -0.0001721   0.0004353
           43          44          45          46          47          48
    1   0.0015236  -0.0009569   0.0004508   0.0005924   0.0001943  -0.0007475
    2  -0.0000310   0.0005728   0.0009660  -0.0001148  -0.0056052   0.0007996
    3  -0.0000187   0.0005252   0.0001617   0.0000049  -0.0028811   0.0007405
           49          50          51          52
    1  -0.0007353  -0.0022955   0.0025583   0.0007049
    2   0.0002377  -0.0029789   0.0044954   0.0003354
    3   0.0020784  -0.0017238   0.0022098  -0.0005758
 Max gradient component =       5.605E-03
 RMS gradient           =       1.292E-03
 Gradient time:  CPU 567.12 s  wall 95.71 s
 Geometry Optimization Parameters
   NAtoms,    NIC,     NZ,  NCons,   NDum,   NFix, NCnnct, MaxDiis
       52     415       0       0       0       0       0       0

 Cartesian Hessian Update
 Hessian Updated using BFGS Update


** GEOMETRY OPTIMIZATION IN DELOCALIZED INTERNAL COORDINATES **
   Searching for a Minimum

   Optimization Cycle:   6

                       Coordinates (Angstroms)
     ATOM                X               Y               Z
      1  C        -2.9484933261   -0.2328855644   -0.2671860201
      2  H        -3.0741535187   -0.4512097530   -1.3369875514
      3  C        -1.4372693326   -0.3867333848    0.0544018870
      4  H        -1.2569264295    0.0896638330    1.0271420748
      5  C        -0.9362805197   -1.8395360517    0.0858131441
      6  H        -0.8794022269   -2.2012079246   -0.9472870373
      7  H         0.0895384843   -1.8490524597    0.4555912417
      8  C        -1.7967001885   -2.7994951481    0.9123225025
      9  H        -1.7753659320   -2.4717046724    1.9628126286
     10  C        -1.2406017671   -4.2235211435    0.8517245976
     11  H        -0.2115640515   -4.2645073857    1.2191392586
     12  H        -1.8439791216   -4.9067140558    1.4573151086
     13  H        -1.2380739488   -4.5987655286   -0.1771200429
     14  C        -3.2398090232   -2.7152960095    0.4245944219
     15  H        -3.8869061783   -3.3823825861    1.0046657959
     16  H        -3.2905124392   -3.0582568929   -0.6179759961
     17  C        -3.7640415042   -1.2859863609    0.5250422080
     18  H        -4.7976979055   -1.2640970119    0.1763167229
     19  H        -3.7927291219   -0.9937206396    1.5835431846
     20  C        -3.5255586991    1.1992414845    0.0156190296
     21  C        -5.0558278469    1.1967875900    0.2282846189
     22  C        -3.2661961257    2.2473366041   -1.0819305128
     23  H        -3.6406282007    1.8701867819   -2.0439599529
     24  O        -1.9165554751    2.6739637070   -1.2164098175
     25  H        -3.8259073877    3.1546706788   -0.8492085740
     26  H        -1.4444764863    1.8979228767   -1.5486728744
     27  H        -3.0734741889    1.5677459934    0.9474706568
     28  H        -5.5796972018    0.7669297777   -0.6320228176
     29  H        -5.4190494056    2.2201799530    0.3544672789
     30  H        -5.3533647777    0.6381471846    1.1152819749
     31  O        -0.6830902238    0.3451989011   -0.9657644025
     32  C         0.6482264553    0.7369453342   -0.7493006478
     33  H         0.8893786906    1.3735272036   -1.6139861404
     34  O         1.4925895982   -0.4084391275   -0.7578044050
     35  C         2.8795139553   -0.1369095111   -0.7092485886
     36  H         3.1895070776    0.4770310397   -1.5715440178
     37  C         0.8776453944    1.5581513533    0.5324384540
     38  H         0.5772929632    0.9588173540    1.4018445668
     39  O         0.2095146063    2.8059448530    0.5166141369
     40  H        -0.6732867393    2.7337162023    0.1110141019
     41  C         2.3644771291    1.8879398874    0.6490884951
     42  H         2.6329241909    2.5413639738   -0.1932639939
     43  O         2.6800857033    2.5433300403    1.8733309409
     44  H         2.0773043212    3.2928592059    1.9678783208
     45  C         3.2250274468    0.6378590929    0.5728298086
     46  H         3.0393900566    0.0057490780    1.4500813339
     47  O         4.6133542990    0.9747264692    0.5076560371
     48  H         4.8093030404    1.5846584473    1.2315077258
     49  C         3.6375429301   -1.4777835790   -0.8231597745
     50  O         3.1119700756   -2.5133613581   -1.1190922154
     51  O         4.9661739746   -1.3751945681   -0.6113886329
     52  H         5.2017255706   -0.4881166311   -0.2755160137
   Point Group: c1    Number of degrees of freedom:   150


   Energy is  -1228.716390700

 Hessian Updated using BFGS Update

145 Hessian modes will be used to form the next step
  Hessian Eigenvalues:
     0.002867    0.003733    0.004054    0.004109    0.005195    0.005469
     0.006458    0.007301    0.008198    0.008272    0.009296    0.010161
     0.010792    0.010972    0.013318    0.013381    0.018072    0.019420
     0.021190    0.021357    0.030174    0.030767    0.032664    0.035398
     0.036570    0.037310    0.040782    0.043019    0.044531    0.046945
     0.047649    0.047816    0.048049    0.048644    0.049155    0.049869
     0.050320    0.050881    0.051613    0.052875    0.053862    0.054017
     0.055068    0.055335    0.056047    0.056468    0.056912    0.057070
     0.059986    0.060678    0.063044    0.066216    0.068895    0.070356
     0.073254    0.075804    0.079498    0.080396    0.080859    0.086461
     0.088063    0.094014    0.097137    0.111908    0.113460    0.117968
     0.127460    0.136351    0.140669    0.146726    0.156335    0.157733
     0.158816    0.159791    0.160003    0.160326    0.163277    0.164944
     0.171839    0.173446    0.175571    0.179819    0.187758    0.193332
     0.198872    0.201184    0.215571    0.225989    0.242824    0.249216
     0.252708    0.257136    0.269726    0.274407    0.280693    0.284050
     0.284829    0.286415    0.287816    0.289551    0.293713    0.294159
     0.295787    0.297295    0.299383    0.337527    0.338357    0.338594
     0.338893    0.339186    0.339254    0.339434    0.339603    0.339690
     0.339910    0.340680    0.340945    0.341097    0.341362    0.341703
     0.341806    0.341868    0.341999    0.342079    0.342151    0.342435
     0.342887    0.343431    0.377820    0.393880    0.398356    0.398998
     0.400254    0.402387    0.410294    0.426808    0.463430    0.491249
     0.500634    0.504688    0.510102    0.519502    0.539379    0.660440
     0.920942

 Minimum Search - Taking Simple RFO Step
 Searching for Lamda that Minimizes Along All modes
 Value Taken    Lamda =  -0.00352686
 Calculated Step too Large.  Step scaled by  0.791493
 Step Taken.  Stepsize is  0.300000

                             Maximum     Tolerance    Cnvgd?
         Gradient           0.010623      0.000300      NO
         Displacement       0.099965      0.001200      NO
         Energy change     -0.002213      0.000001      NO


 New Cartesian Coordinates Obtained by Inverse Iteration

 Displacement from previous Coordinates is:  1.246869
 ----------------------------------------------------------------
             Standard Nuclear Orientation (Angstroms)
    I     Atom           X                Y                Z
 ----------------------------------------------------------------
    1      C      -2.9442433133    -0.2412082447    -0.2496001044
    2      H      -3.0930996066    -0.4701859917    -1.3143998179
    3      C      -1.4270770149    -0.4196883802     0.0454329965
    4      H      -1.2302014804     0.0158832930     1.0323046512
    5      C      -0.9491478038    -1.8802615434     0.0134128285
    6      H      -0.9501434385    -2.2148187063    -1.0308728114
    7      H       0.0920307857    -1.9196275363     0.3331739727
    8      C      -1.7875150843    -2.8436254818     0.8568799236
    9      H      -1.7169724931    -2.5372740481     1.9116309539
   10      C      -1.2570710598    -4.2753424079     0.7452447396
   11      H      -0.2138114283    -4.3397681575     1.0668700787
   12      H      -1.8444171071    -4.9615216705     1.3630986906
   13      H      -1.3045471248    -4.6307659733    -0.2894271262
   14      C      -3.2475138392    -2.7271614706     0.4320446829
   15      H      -3.8799184945    -3.3898755635     1.0331536614
   16      H      -3.3482565089    -3.0599948441    -0.6101560711
   17      C      -3.7441011721    -1.2894364546     0.5665560150
   18      H      -4.7895556481    -1.2508796173     0.2569259379
   19      H      -3.7277312512    -1.0051074944     1.6274597095
   20      C      -3.5070158465     1.2058920172     0.0265896592
   21      C      -5.0268970049     1.2284389676     0.3072083154
   22      C      -3.2931747238     2.2347045214    -1.1018269130
   23      H      -3.7185465484     1.8416652977    -2.0359033247
   24      O      -1.9494593679     2.6482897908    -1.3230758189
   25      H      -3.8377082581     3.1491720606    -0.8582806782
   26      H      -1.4825336592     1.8581302363    -1.6372447127
   27      H      -3.0073546622     1.5920527696     0.9258936426
   28      H      -5.5964203303     0.7985615906    -0.5236049233
   29      H      -5.3667845117     2.2595535046     0.4362756713
   30      H      -5.2938034634     0.6870270114     1.2143958893
   31      O      -0.6690098850     0.3400727627    -0.9543455031
   32      C       0.6612665009     0.7397297266    -0.7317281175
   33      H       0.9138286683     1.3379535025    -1.6196744441
   34      O       1.5009696688    -0.4088605301    -0.6832436320
   35      C       2.8877367810    -0.1435165662    -0.6387447199
   36      H       3.1988512276     0.4378891684    -1.5224016012
   37      C       0.8789582320     1.6143908112     0.5187380672
   38      H       0.5617023531     1.0576606829     1.4100679051
   39      O       0.2263441178     2.8692028935     0.4462296945
   40      H      -0.6348006503     2.8031373993    -0.0091607302
   41      C       2.3676527132     1.9353328891     0.6388245677
   42      H       2.6476426229     2.5549522606    -0.2256286592
   43      O       2.6687611660     2.6404709584     1.8372130728
   44      H       2.0799171985     3.4059205600     1.8797288382
   45      C       3.2272912742     0.6821684709     0.6206911299
   46      H       3.0306560834     0.0853675426     1.5201587903
   47      O       4.6106725180     1.0459209419     0.5698864070
   48      H       4.7886198294     1.6743293096     1.2833211882
   49      C       3.6147342526    -1.5077528204    -0.7235384425
   50      O       3.0519209123    -2.5354180259    -0.9764190234
   51      O       4.9482203355    -1.4591743008    -0.5356887090
   52      H       5.2259222089    -0.5768875588    -0.2174435681
 ----------------------------------------------------------------
 Molecular Point Group                 C1    NOp =  1
 Largest Abelian Subgroup              C1    NOp =  1
 Nuclear Repulsion Energy =  2411.9528217609 hartrees
 There are       94 alpha and       94 beta electrons
 Applying Cartesian multipole field
    Component          Value
    ---------          -----
     (2,0,0)        1.00000E-12
     (0,2,0)        2.00000E-11
     (0,0,2)       -3.00000E-11
 Nucleus-field energy     =     0.0000000450 hartrees
 Requested basis set is 6-311++G(d,p)
 There are 284 shells and 724 basis functions
 A cutoff of  1.0D-11 yielded  29603 shell pairs
 There are    187810 function pairs (    198741 Cartesian)
 Smallest overlap matrix eigenvalue = 9.03E-07

 Q-Chem warning in module stvman/mkSTV.C, line 306:

 Overlap eigenvalue is smaller than square root of threshold
 Use THRESH >= 12 to get rid of this warning

 Linear dependence detected in AO basis
 Tighter screening thresholds may be required for diffuse basis sets
 Use S2THRESH > 14 and THRESH = 14 in case of SCF convergence issues
 Number of orthogonalized atomic orbitals = 723
 Maximum deviation from orthogonality = 2.037E-10
 Guess MOs from SCF MO coefficient file

 -----------------------------------------------------------------------
  General SCF calculation program by
  Eric Jon Sundstrom, Paul Horn, Yuezhi Mao, Dmitri Zuev, Alec White,
  David Stuck, Shaama M.S., Shane Yost, Joonho Lee, David Small,
  Daniel Levine, Susi Lehtola, Hugh Burton, Evgeny Epifanovsky
 -----------------------------------------------------------------------
 Exchange:     0.2000 Hartree-Fock + 0.0800 Slater + 0.7200 B88
 Correlation:  0.1900 VWN1RPA + 0.8100 LYP
 Using SG-1 standard quadrature grid
 using 6 threads for integral computing
 -------------------------------------------------------
 OpenMP Integral computing Module                
 Release: version 2.0, May 2017, Q-Chem Inc. Pleasanton 
 -------------------------------------------------------
 -------------------------------------------------------
 OpenMP BLAS3 based DFT computing Module                
 Release: version 1.0, May 2013, Q-Chem Inc. Pittsburgh 
 -------------------------------------------------------
 A restricted SCF calculation will be
 performed using DIIS
 SCF converges when DIIS error is below 1.0e-08
 ---------------------------------------
  Cycle       Energy         DIIS error
 ---------------------------------------
    1   -1228.6919658113      6.12e-04  
    2   -1228.7171052218      8.97e-05  
    3   -1228.7168112648      1.30e-04  
    4   -1228.7175727928      1.62e-05  
    5   -1228.7175803935      1.04e-05  
    6   -1228.7175851106      3.68e-06  
    7   -1228.7175857213      9.38e-07  
    8   -1228.7175857661      2.16e-07  
    9   -1228.7175857683      7.86e-08  
   10   -1228.7175857685      2.33e-08  
   11   -1228.7175857685      8.12e-09  Convergence criterion met
 ---------------------------------------
 SCF time:   CPU 2216.58s  wall 389.00s 
 SCF   energy in the final basis set =    -1228.7175857685
 Total energy in the final basis set =    -1228.7175857685

 --------------------------------------------------------------

                    Orbital Energies (a.u.)
 --------------------------------------------------------------

 Alpha MOs
 -- Occupied --
-19.170 -19.168 -19.162 -19.161 -19.152 -19.135 -19.133 -19.117
-10.314 -10.305 -10.270 -10.263 -10.251 -10.248 -10.245 -10.226
-10.195 -10.193 -10.177 -10.176 -10.173 -10.169 -10.163 -10.157
 -1.116  -1.101  -1.076  -1.056  -1.050  -1.036  -1.031  -1.028
 -0.855  -0.816  -0.811  -0.797  -0.758  -0.754  -0.691  -0.687
 -0.685  -0.675  -0.637  -0.626  -0.624  -0.606  -0.584  -0.579
 -0.570  -0.567  -0.544  -0.533  -0.530  -0.524  -0.515  -0.497
 -0.486  -0.480  -0.469  -0.462  -0.458  -0.455  -0.448  -0.442
 -0.439  -0.432  -0.425  -0.420  -0.412  -0.406  -0.401  -0.398
 -0.393  -0.390  -0.382  -0.377  -0.373  -0.368  -0.362  -0.358
 -0.351  -0.340  -0.339  -0.330  -0.328  -0.328  -0.324  -0.316
 -0.306  -0.301  -0.297  -0.289  -0.286  -0.282
 -- Virtual --
 -0.019  -0.016  -0.014  -0.009  -0.003   0.001   0.004   0.006
  0.014   0.020   0.023   0.028   0.030   0.034   0.038   0.042
  0.045   0.046   0.051   0.055   0.058   0.062   0.066   0.067
  0.070   0.072   0.076   0.079   0.080   0.086   0.089   0.091
  0.094   0.094   0.098   0.102   0.104   0.107   0.108   0.110
  0.111   0.116   0.117   0.118   0.120   0.122   0.124   0.125
  0.127   0.129   0.131   0.135   0.137   0.138   0.140   0.143
  0.144   0.144   0.148   0.152   0.153   0.155   0.157   0.158
  0.159   0.164   0.166   0.168   0.170   0.171   0.173   0.177
  0.177   0.181   0.182   0.183   0.186   0.188   0.190   0.191
  0.194   0.197   0.200   0.200   0.202   0.208   0.208   0.210
  0.214   0.219   0.222   0.224   0.226   0.229   0.231   0.233
  0.237   0.242   0.244   0.245   0.248   0.251   0.254   0.255
  0.257   0.262   0.264   0.267   0.270   0.272   0.275   0.278
  0.280   0.281   0.284   0.287   0.288   0.294   0.295   0.297
  0.298   0.302   0.304   0.306   0.311   0.313   0.316   0.317
  0.319   0.323   0.325   0.330   0.331   0.334   0.337   0.340
  0.341   0.343   0.345   0.347   0.349   0.352   0.356   0.359
  0.361   0.363   0.370   0.371   0.376   0.378   0.379   0.382
  0.385   0.390   0.395   0.401   0.402   0.406   0.409   0.414
  0.420   0.424   0.429   0.435   0.437   0.444   0.448   0.450
  0.459   0.466   0.474   0.481   0.486   0.488   0.496   0.502
  0.507   0.513   0.517   0.521   0.531   0.534   0.536   0.545
  0.548   0.552   0.557   0.570   0.573   0.584   0.590   0.591
  0.598   0.606   0.608   0.620   0.626   0.627   0.628   0.633
  0.635   0.640   0.643   0.653   0.660   0.662   0.668   0.675
  0.679   0.681   0.685   0.693   0.701   0.707   0.712   0.718
  0.721   0.728   0.731   0.735   0.741   0.744   0.749   0.751
  0.754   0.762   0.770   0.771   0.774   0.775   0.783   0.787
  0.787   0.790   0.795   0.801   0.802   0.806   0.813   0.817
  0.821   0.831   0.833   0.846   0.850   0.857   0.866   0.879
  0.890   0.914   0.922   0.933   0.951   0.957   0.972   0.974
  0.989   1.005   1.014   1.023   1.026   1.041   1.049   1.062
  1.070   1.077   1.088   1.092   1.104   1.113   1.123   1.126
  1.133   1.139   1.148   1.154   1.164   1.168   1.173   1.177
  1.180   1.194   1.202   1.207   1.214   1.226   1.229   1.236
  1.242   1.248   1.253   1.261   1.265   1.268   1.273   1.285
  1.297   1.301   1.310   1.328   1.334   1.345   1.349   1.359
  1.370   1.378   1.406   1.414   1.420   1.429   1.442   1.449
  1.459   1.466   1.470   1.482   1.483   1.492   1.499   1.509
  1.513   1.521   1.526   1.532   1.538   1.544   1.546   1.556
  1.559   1.570   1.577   1.581   1.585   1.590   1.599   1.603
  1.610   1.611   1.614   1.618   1.621   1.629   1.632   1.634
  1.641   1.646   1.650   1.650   1.662   1.666   1.671   1.672
  1.682   1.688   1.693   1.695   1.703   1.704   1.715   1.724
  1.732   1.734   1.739   1.756   1.762   1.767   1.776   1.787
  1.787   1.797   1.802   1.811   1.820   1.827   1.835   1.841
  1.846   1.850   1.863   1.872   1.879   1.889   1.895   1.897
  1.911   1.919   1.921   1.936   1.951   1.957   1.970   1.983
  1.990   1.995   2.006   2.012   2.026   2.038   2.041   2.051
  2.064   2.068   2.087   2.091   2.108   2.115   2.128   2.134
  2.138   2.140   2.158   2.163   2.169   2.181   2.183   2.195
  2.211   2.219   2.226   2.236   2.242   2.259   2.265   2.276
  2.280   2.293   2.304   2.319   2.322   2.337   2.349   2.355
  2.369   2.372   2.391   2.401   2.419   2.441   2.454   2.459
  2.482   2.500   2.502   2.506   2.522   2.523   2.538   2.542
  2.556   2.566   2.569   2.586   2.596   2.607   2.608   2.613
  2.625   2.626   2.639   2.644   2.652   2.658   2.670   2.680
  2.694   2.701   2.708   2.714   2.730   2.752   2.761   2.772
  2.784   2.797   2.805   2.813   2.822   2.825   2.834   2.847
  2.857   2.870   2.874   2.894   2.905   2.912   2.922   2.925
  2.931   2.938   2.949   2.954   2.962   2.967   2.972   2.984
  2.993   3.012   3.014   3.026   3.032   3.037   3.039   3.055
  3.063   3.075   3.081   3.089   3.100   3.109   3.123   3.131
  3.134   3.146   3.154   3.171   3.182   3.189   3.192   3.218
  3.224   3.228   3.247   3.253   3.263   3.275   3.297   3.304
  3.310   3.325   3.331   3.341   3.366   3.393   3.403   3.431
  3.441   3.444   3.481   3.534   3.546   3.558   3.583   3.674
  3.788   3.790   3.797   3.800   3.816   3.840   3.845   3.848
  3.873   3.879   3.887   3.894   3.899   3.916   3.933   3.944
  3.976   3.983   4.003   4.043   4.054   4.060   4.071   4.088
  4.123   4.159   4.173   4.182   4.219   4.252   4.257   4.279
  4.297   4.312   4.328   4.389   4.396   5.004   5.065   5.079
  5.111   5.125   5.150   5.160   5.188   5.260   5.363   5.403
  5.419   5.435   5.439   5.464   5.479   5.570   5.618   5.656
  5.668   5.691   5.774   5.842   5.923  23.745  23.765  23.789
 23.807  23.819  23.831  23.836  23.854  23.883  23.885  23.900
 23.929  23.955  23.981  23.988  23.995  49.871  49.909  49.935
 49.947  49.969  49.974  50.005  50.033
 --------------------------------------------------------------

          Ground-State Mulliken Net Atomic Charges

     Atom                 Charge (a.u.)
  ----------------------------------------
      1 C                     0.551587
      2 H                     0.233621
      3 C                    -0.331100
      4 H                     0.174961
      5 C                    -0.646081
      6 H                     0.220146
      7 H                     0.178722
      8 C                     0.509260
      9 H                     0.172749
     10 C                    -0.709557
     11 H                     0.150880
     12 H                     0.148872
     13 H                     0.142589
     14 C                    -0.924722
     15 H                     0.171632
     16 H                     0.156008
     17 C                    -0.352659
     18 H                     0.168080
     19 H                     0.174012
     20 C                     0.120237
     21 C                    -0.662020
     22 C                    -0.577093
     23 H                     0.158766
     24 O                    -0.190396
     25 H                     0.174881
     26 H                     0.292040
     27 H                     0.187753
     28 H                     0.171907
     29 H                     0.140774
     30 H                     0.153433
     31 O                     0.028491
     32 C                    -0.484160
     33 H                     0.192360
     34 O                     0.022547
     35 C                    -0.041232
     36 H                     0.262228
     37 C                    -0.454730
     38 H                     0.256159
     39 O                    -0.256977
     40 H                     0.384895
     41 C                    -0.337202
     42 H                     0.251929
     43 O                    -0.194121
     44 H                     0.285773
     45 C                    -0.232218
     46 H                     0.284356
     47 O                    -0.222786
     48 H                     0.280517
     49 C                    -0.094558
     50 O                    -0.236266
     51 O                    -0.137957
     52 H                     0.283665
  ----------------------------------------
  Sum of atomic charges =     0.000000

 -----------------------------------------------------------------
                    Cartesian Multipole Moments
 -----------------------------------------------------------------
    Charge (ESU x 10^10)
                 0.0000
    Dipole Moment (Debye)
         X      -3.1562      Y       2.5726      Z       1.8153
       Tot       4.4582
    Quadrupole Moments (Debye-Ang)
        XX    -142.1380     XY      17.0959     YY    -163.9830
        XZ       3.6413     YZ      -3.3293     ZZ    -147.0203
    Octopole Moments (Debye-Ang^2)
       XXX      -6.4319    XXY      76.1175    XYY     -19.2629
       YYY      32.0779    XXZ      18.2834    XYZ     -15.8121
       YYZ      24.6927    XZZ      16.6301    YZZ       5.9275
       ZZZ     -10.9166
    Hexadecapole Moments (Debye-Ang^3)
      XXXX   -7664.3673   XXXY     126.5497   XXYY   -2008.5553
      XYYY      38.7491   YYYY   -3863.3066   XXXZ     155.0281
      XXYZ     -24.4784   XYYZ      31.6964   YYYZ      71.9445
      XXZZ   -1385.2853   XYZZ     -12.8072   YYZZ    -763.2225
      XZZZ     -12.5704   YZZZ      29.2636   ZZZZ    -785.6049
 -----------------------------------------------------------------
 Calculating analytic gradient of the SCF energy
 Gradient of SCF Energy
            1           2           3           4           5           6
    1   0.0000380  -0.0003206  -0.0000950  -0.0002673  -0.0008977   0.0008712
    2  -0.0015564   0.0002600  -0.0002006   0.0003905  -0.0001637  -0.0002159
    3   0.0008274   0.0002103  -0.0017195  -0.0003137   0.0008109   0.0000272
            7           8           9          10          11          12
    1   0.0000598   0.0001909   0.0002800  -0.0006069   0.0000139  -0.0000039
    2  -0.0005438  -0.0000844  -0.0001205   0.0005758   0.0001387   0.0000530
    3   0.0008309  -0.0000987   0.0000965  -0.0001570   0.0000561   0.0000247
           13          14          15          16          17          18
    1   0.0000999   0.0000820   0.0001291  -0.0002977   0.0007153  -0.0001987
    2  -0.0001215   0.0003186  -0.0000598   0.0002702  -0.0002769  -0.0003821
    3  -0.0000675   0.0004859  -0.0001696  -0.0001964   0.0000065  -0.0001742
           19          20          21          22          23          24
    1  -0.0001981   0.0008578   0.0000486   0.0005580   0.0002173  -0.0015093
    2   0.0000385  -0.0000706   0.0003835   0.0006973  -0.0001764   0.0010861
    3   0.0000174  -0.0004116  -0.0007326  -0.0005272   0.0002486   0.0022884
           25          26          27          28          29          30
    1  -0.0001938  -0.0011882  -0.0005543   0.0000839  -0.0002493   0.0000887
    2   0.0005016  -0.0004595  -0.0000358  -0.0001602   0.0000772   0.0000783
    3  -0.0003980  -0.0013859   0.0004559  -0.0001526  -0.0001344   0.0002987
           31          32          33          34          35          36
    1  -0.0021162   0.0005249   0.0003595   0.0007745  -0.0002131  -0.0004632
    2   0.0003274  -0.0008645   0.0002855   0.0004224  -0.0002207  -0.0001498
    3   0.0007956   0.0004342   0.0003725  -0.0024363  -0.0002409  -0.0002092
           37          38          39          40          41          42
    1   0.0006500  -0.0002149   0.0000808   0.0013472   0.0012433   0.0003303
    2  -0.0005901  -0.0001258   0.0009001  -0.0008748   0.0005157   0.0000998
    3   0.0004290  -0.0004034  -0.0012520   0.0009594   0.0008190   0.0004061
           43          44          45          46          47          48
    1   0.0008706  -0.0009849  -0.0014335   0.0003055  -0.0011370   0.0008401
    2  -0.0003541   0.0009738  -0.0008974   0.0004144   0.0027433   0.0014084
    3  -0.0007281   0.0003371  -0.0000308   0.0002738   0.0009899   0.0011343
           49          50          51          52
    1   0.0024037  -0.0021240  -0.0002748   0.0014775
    2   0.0022962  -0.0037166  -0.0042256   0.0013914
    3   0.0002038  -0.0008900  -0.0015636   0.0005533
 Max gradient component =       4.226E-03
 RMS gradient           =       9.050E-04
 Gradient time:  CPU 565.14 s  wall 95.36 s
 Geometry Optimization Parameters
   NAtoms,    NIC,     NZ,  NCons,   NDum,   NFix, NCnnct, MaxDiis
       52     415       0       0       0       0       0       0

 Cartesian Hessian Update
 Hessian Updated using BFGS Update


** GEOMETRY OPTIMIZATION IN DELOCALIZED INTERNAL COORDINATES **
   Searching for a Minimum

   Optimization Cycle:   7

                       Coordinates (Angstroms)
     ATOM                X               Y               Z
      1  C        -2.9442433133   -0.2412082447   -0.2496001044
      2  H        -3.0930996066   -0.4701859917   -1.3143998179
      3  C        -1.4270770149   -0.4196883802    0.0454329965
      4  H        -1.2302014804    0.0158832930    1.0323046512
      5  C        -0.9491478038   -1.8802615434    0.0134128285
      6  H        -0.9501434385   -2.2148187063   -1.0308728114
      7  H         0.0920307857   -1.9196275363    0.3331739727
      8  C        -1.7875150843   -2.8436254818    0.8568799236
      9  H        -1.7169724931   -2.5372740481    1.9116309539
     10  C        -1.2570710598   -4.2753424079    0.7452447396
     11  H        -0.2138114283   -4.3397681575    1.0668700787
     12  H        -1.8444171071   -4.9615216705    1.3630986906
     13  H        -1.3045471248   -4.6307659733   -0.2894271262
     14  C        -3.2475138392   -2.7271614706    0.4320446829
     15  H        -3.8799184945   -3.3898755635    1.0331536614
     16  H        -3.3482565089   -3.0599948441   -0.6101560711
     17  C        -3.7441011721   -1.2894364546    0.5665560150
     18  H        -4.7895556481   -1.2508796173    0.2569259379
     19  H        -3.7277312512   -1.0051074944    1.6274597095
     20  C        -3.5070158465    1.2058920172    0.0265896592
     21  C        -5.0268970049    1.2284389676    0.3072083154
     22  C        -3.2931747238    2.2347045214   -1.1018269130
     23  H        -3.7185465484    1.8416652977   -2.0359033247
     24  O        -1.9494593679    2.6482897908   -1.3230758189
     25  H        -3.8377082581    3.1491720606   -0.8582806782
     26  H        -1.4825336592    1.8581302363   -1.6372447127
     27  H        -3.0073546622    1.5920527696    0.9258936426
     28  H        -5.5964203303    0.7985615906   -0.5236049233
     29  H        -5.3667845117    2.2595535046    0.4362756713
     30  H        -5.2938034634    0.6870270114    1.2143958893
     31  O        -0.6690098850    0.3400727627   -0.9543455031
     32  C         0.6612665009    0.7397297266   -0.7317281175
     33  H         0.9138286683    1.3379535025   -1.6196744441
     34  O         1.5009696688   -0.4088605301   -0.6832436320
     35  C         2.8877367810   -0.1435165662   -0.6387447199
     36  H         3.1988512276    0.4378891684   -1.5224016012
     37  C         0.8789582320    1.6143908112    0.5187380672
     38  H         0.5617023531    1.0576606829    1.4100679051
     39  O         0.2263441178    2.8692028935    0.4462296945
     40  H        -0.6348006503    2.8031373993   -0.0091607302
     41  C         2.3676527132    1.9353328891    0.6388245677
     42  H         2.6476426229    2.5549522606   -0.2256286592
     43  O         2.6687611660    2.6404709584    1.8372130728
     44  H         2.0799171985    3.4059205600    1.8797288382
     45  C         3.2272912742    0.6821684709    0.6206911299
     46  H         3.0306560834    0.0853675426    1.5201587903
     47  O         4.6106725180    1.0459209419    0.5698864070
     48  H         4.7886198294    1.6743293096    1.2833211882
     49  C         3.6147342526   -1.5077528204   -0.7235384425
     50  O         3.0519209123   -2.5354180259   -0.9764190234
     51  O         4.9482203355   -1.4591743008   -0.5356887090
     52  H         5.2259222089   -0.5768875588   -0.2174435681
   Point Group: c1    Number of degrees of freedom:   150


   Energy is  -1228.717585768

 Hessian Updated using BFGS Update

146 Hessian modes will be used to form the next step
  Hessian Eigenvalues:
     0.002328    0.003655    0.003903    0.004185    0.004565    0.005469
     0.006424    0.007296    0.008184    0.008289    0.009297    0.010141
     0.010696    0.010982    0.013202    0.013388    0.019240    0.020257
     0.021290    0.021563    0.029811    0.030768    0.033385    0.035487
     0.036458    0.037194    0.040779    0.042992    0.044543    0.046921
     0.047602    0.047998    0.048098    0.048633    0.049220    0.049886
     0.050282    0.051040    0.051640    0.053407    0.053927    0.054103
     0.055073    0.055355    0.056050    0.056636    0.056915    0.057333
     0.060344    0.060684    0.063209    0.066016    0.069530    0.070314
     0.073968    0.075888    0.079416    0.080371    0.080878    0.086513
     0.088054    0.093998    0.097687    0.112989    0.115587    0.118188
     0.131342    0.138350    0.142859    0.150048    0.156316    0.157662
     0.158785    0.159766    0.160002    0.160033    0.160441    0.162629
     0.164795    0.170923    0.173351    0.175429    0.179282    0.187418
     0.192999    0.199390    0.203192    0.219836    0.224392    0.243449
     0.249190    0.253120    0.268857    0.273473    0.278100    0.281204
     0.284249    0.285217    0.286411    0.288361    0.289570    0.293958
     0.294636    0.296023    0.298651    0.337489    0.338299    0.338552
     0.338855    0.339144    0.339235    0.339427    0.339593    0.339689
     0.339903    0.340434    0.340664    0.340735    0.341317    0.341508
     0.341740    0.341863    0.341927    0.342011    0.342080    0.342434
     0.342878    0.343032    0.374270    0.380627    0.395822    0.398307
     0.399221    0.402142    0.409848    0.417883    0.448051    0.456344
     0.491460    0.500612    0.507379    0.509621    0.512711    0.537539
     0.804056    0.916441

 Minimum Search - Taking Simple RFO Step
 Searching for Lamda that Minimizes Along All modes
 Value Taken    Lamda =  -0.00297736
 Calculated Step too Large.  Step scaled by  0.501829
 Step Taken.  Stepsize is  0.300000

                             Maximum     Tolerance    Cnvgd?
         Gradient           0.010685      0.000300      NO
         Displacement       0.109736      0.001200      NO
         Energy change     -0.001195      0.000001      NO


 New Cartesian Coordinates Obtained by Inverse Iteration

 Displacement from previous Coordinates is:  1.952633
 ----------------------------------------------------------------
             Standard Nuclear Orientation (Angstroms)
    I     Atom           X                Y                Z
 ----------------------------------------------------------------
    1      C      -2.9209327687    -0.2475137211    -0.2375813576
    2      H      -3.1175687369    -0.4705786894    -1.2960930528
    3      C      -1.4015713305    -0.4776314103     0.0038251197
    4      H      -1.1606130197    -0.0791738256     0.9959699631
    5      C      -0.9750328364    -1.9500769778    -0.0920466120
    6      H      -1.0498178353    -2.2555513131    -1.1428814057
    7      H       0.0807766134    -2.0318686089     0.1641010682
    8      C      -1.8000113743    -2.9042604071     0.7749151329
    9      H      -1.6654224031    -2.6225242936     1.8302703975
   10      C      -1.3240516909    -4.3504238645     0.6074669426
   11      H      -0.2680696063    -4.4561619163     0.8716006457
   12      H      -1.9009539734    -5.0305695677     1.2416174541
   13      H      -1.4378402128    -4.6817068873    -0.4299837190
   14      C      -3.2754278392    -2.7307224187     0.4290731210
   15      H      -3.8980818760    -3.3802228528     1.0544619518
   16      H      -3.4408987798    -3.0465706684    -0.6101109670
   17      C      -3.7152857623    -1.2779765193     0.6065897389
   18      H      -4.7729126879    -1.1990791096     0.3511003514
   19      H      -3.6350220642    -1.0078304287     1.6683184858
   20      C      -3.4262128631     1.2172139910     0.0598098712
   21      C      -4.9119700919     1.2872078536     0.4813977105
   22      C      -3.2914845572     2.2155853766    -1.1081636996
   23      H      -3.8114496499     1.8126758020    -1.9887869881
   24      O      -1.9638674948     2.5866783710    -1.4672399947
   25      H      -3.7895961696     3.1488630705    -0.8382147299
   26      H      -1.5310819244     1.7732076194    -1.7742139932
   27      H      -2.8342406613     1.6076920019     0.8989492997
   28      H      -5.5705044250     0.8682208421    -0.2867525208
   29      H      -5.2065887515     2.3295182335     0.6297508690
   30      H      -5.1080219844     0.7625282911     1.4159963682
   31      O      -0.6452188614     0.2860430895    -0.9954030157
   32      C       0.6722974490     0.7119548809    -0.7542350336
   33      H       0.9470520580     1.2631508035    -1.6656381512
   34      O       1.5156575448    -0.4268407998    -0.6155627117
   35      C       2.8969594717    -0.1444594491    -0.5540239802
   36      H       3.2236418384     0.3968609641    -1.4572304085
   37      C       0.8457499084     1.6531804136     0.4561715761
   38      H       0.5075967618     1.1394066929     1.3656300698
   39      O       0.1891132296     2.8990107524     0.3062500637
   40      H      -0.6483649105     2.8167011178    -0.1922923904
   41      C       2.3293700866     1.9892986959     0.6019048468
   42      H       2.6283970840     2.5671314403    -0.2852605913
   43      O       2.5902028762     2.7550278565     1.7709289276
   44      H       2.0041111640     3.5228012119     1.7503194140
   45      C       3.1985508652     0.7440645046     0.6707428958
   46      H       2.9800134166     0.1898826428     1.5922880610
   47      O       4.5804542282     1.1142659951     0.6380480082
   48      H       4.7382499515     1.7710997773     1.3294135393
   49      C       3.6401743685    -1.5008519938    -0.5541770042
   50      O       3.0979948208    -2.5462207861    -0.7724579666
   51      O       4.9634672932    -1.4270504089    -0.3162940021
   52      H       5.2131527824    -0.5276878209    -0.0252653688
 ----------------------------------------------------------------
 Molecular Point Group                 C1    NOp =  1
 Largest Abelian Subgroup              C1    NOp =  1
 Nuclear Repulsion Energy =  2412.3802762497 hartrees
 There are       94 alpha and       94 beta electrons
 Applying Cartesian multipole field
    Component          Value
    ---------          -----
     (2,0,0)        1.00000E-12
     (0,2,0)        2.00000E-11
     (0,0,2)       -3.00000E-11
 Nucleus-field energy     =     0.0000000470 hartrees
 Requested basis set is 6-311++G(d,p)
 There are 284 shells and 724 basis functions
 A cutoff of  1.0D-11 yielded  29608 shell pairs
 There are    187839 function pairs (    198764 Cartesian)
 Smallest overlap matrix eigenvalue = 1.00E-06

 Q-Chem warning in module stvman/mkSTV.C, line 306:

 Overlap eigenvalue is smaller than square root of threshold
 Use THRESH >= 12 to get rid of this warning

 Guess MOs from SCF MO coefficient file

 -----------------------------------------------------------------------
  General SCF calculation program by
  Eric Jon Sundstrom, Paul Horn, Yuezhi Mao, Dmitri Zuev, Alec White,
  David Stuck, Shaama M.S., Shane Yost, Joonho Lee, David Small,
  Daniel Levine, Susi Lehtola, Hugh Burton, Evgeny Epifanovsky
 -----------------------------------------------------------------------
 Exchange:     0.2000 Hartree-Fock + 0.0800 Slater + 0.7200 B88
 Correlation:  0.1900 VWN1RPA + 0.8100 LYP
 Using SG-1 standard quadrature grid
 Size of previous SCF MO coefficient file: 1049800 (expected); 1048350 (actual). 

 Q-Chem warning in module libgscf/gen_scfman/rhf.C, line 643:

 Inconsistent size for SCF MO coefficient file.  Please check basis and PURECART setting.

 using 6 threads for integral computing
 -------------------------------------------------------
 OpenMP Integral computing Module                
 Release: version 2.0, May 2017, Q-Chem Inc. Pleasanton 
 -------------------------------------------------------
 -------------------------------------------------------
 OpenMP BLAS3 based DFT computing Module                
 Release: version 1.0, May 2013, Q-Chem Inc. Pittsburgh 
 -------------------------------------------------------
 A restricted SCF calculation will be
 performed using DIIS
 SCF converges when DIIS error is below 1.0e-08
 ---------------------------------------
  Cycle       Energy         DIIS error
 ---------------------------------------
    1   -1228.6675998326      8.88e-04  
    2   -1228.7184029106      1.10e-04  
    3   -1228.7180345376      1.59e-04  
    4   -1228.7191647375      2.17e-05  
    5   -1228.7191754106      1.60e-05  
    6   -1228.7191869282      4.61e-06  
    7   -1228.7191879321      1.11e-06  
    8   -1228.7191879978      2.15e-07  
    9   -1228.7191880004      1.02e-07  
   10   -1228.7191880009      3.31e-08  
   11   -1228.7191880010      9.74e-09  Convergence criterion met
 ---------------------------------------
 SCF time:   CPU 2220.00s  wall 390.00s 
 SCF   energy in the final basis set =    -1228.7191880010
 Total energy in the final basis set =    -1228.7191880010

 --------------------------------------------------------------

                    Orbital Energies (a.u.)
 --------------------------------------------------------------

 Alpha MOs
 -- Occupied --
-19.169 -19.169 -19.162 -19.160 -19.152 -19.136 -19.133 -19.116
-10.314 -10.304 -10.270 -10.263 -10.251 -10.247 -10.244 -10.227
-10.195 -10.193 -10.177 -10.176 -10.174 -10.169 -10.162 -10.157
 -1.117  -1.101  -1.077  -1.056  -1.050  -1.037  -1.030  -1.028
 -0.855  -0.816  -0.811  -0.796  -0.758  -0.753  -0.691  -0.687
 -0.686  -0.674  -0.637  -0.626  -0.624  -0.605  -0.583  -0.579
 -0.570  -0.567  -0.543  -0.533  -0.530  -0.525  -0.516  -0.497
 -0.486  -0.480  -0.469  -0.463  -0.458  -0.454  -0.448  -0.442
 -0.439  -0.432  -0.425  -0.419  -0.412  -0.406  -0.401  -0.397
 -0.392  -0.389  -0.382  -0.379  -0.373  -0.367  -0.362  -0.357
 -0.351  -0.340  -0.339  -0.330  -0.329  -0.328  -0.324  -0.316
 -0.306  -0.300  -0.297  -0.290  -0.286  -0.281
 -- Virtual --
 -0.018  -0.016  -0.014  -0.009  -0.003   0.001   0.004   0.006
  0.014   0.019   0.023   0.028   0.030   0.034   0.038   0.041
  0.045   0.048   0.050   0.055   0.059   0.062   0.067   0.067
  0.069   0.072   0.076   0.080   0.080   0.086   0.089   0.091
  0.093   0.094   0.098   0.102   0.105   0.107   0.108   0.110
  0.110   0.116   0.117   0.119   0.119   0.122   0.124   0.125
  0.127   0.129   0.131   0.134   0.137   0.137   0.140   0.142
  0.144   0.146   0.147   0.151   0.153   0.156   0.157   0.159
  0.161   0.164   0.166   0.167   0.169   0.172   0.173   0.176
  0.178   0.181   0.182   0.184   0.184   0.188   0.189   0.190
  0.195   0.196   0.198   0.201   0.204   0.206   0.209   0.210
  0.215   0.219   0.221   0.223   0.225   0.229   0.231   0.232
  0.237   0.241   0.242   0.244   0.249   0.251   0.253   0.255
  0.256   0.259   0.263   0.267   0.269   0.271   0.276   0.277
  0.279   0.282   0.285   0.287   0.288   0.289   0.294   0.295
  0.298   0.300   0.302   0.307   0.310   0.313   0.314   0.318
  0.318   0.322   0.324   0.328   0.330   0.334   0.337   0.338
  0.340   0.342   0.344   0.347   0.349   0.352   0.353   0.356
  0.360   0.362   0.365   0.371   0.373   0.376   0.379   0.382
  0.384   0.385   0.388   0.398   0.402   0.406   0.409   0.416
  0.418   0.422   0.425   0.431   0.437   0.440   0.444   0.450
  0.452   0.459   0.468   0.475   0.481   0.488   0.490   0.501
  0.505   0.509   0.517   0.518   0.523   0.527   0.534   0.538
  0.545   0.551   0.556   0.559   0.571   0.579   0.585   0.590
  0.596   0.599   0.602   0.615   0.620   0.624   0.628   0.631
  0.634   0.639   0.643   0.647   0.654   0.661   0.664   0.668
  0.675   0.679   0.681   0.684   0.694   0.702   0.710   0.715
  0.720   0.724   0.726   0.732   0.737   0.743   0.745   0.752
  0.753   0.755   0.765   0.771   0.775   0.776   0.777   0.781
  0.786   0.791   0.792   0.794   0.798   0.807   0.810   0.812
  0.816   0.821   0.831   0.836   0.842   0.856   0.859   0.868
  0.881   0.895   0.918   0.927   0.935   0.948   0.961   0.970
  0.973   0.991   1.005   1.014   1.026   1.028   1.041   1.054
  1.062   1.071   1.075   1.090   1.092   1.101   1.119   1.121
  1.127   1.134   1.140   1.150   1.157   1.167   1.171   1.173
  1.177   1.181   1.195   1.203   1.208   1.218   1.226   1.229
  1.234   1.241   1.246   1.251   1.261   1.264   1.268   1.281
  1.294   1.301   1.304   1.308   1.330   1.340   1.346   1.353
  1.365   1.376   1.379   1.407   1.411   1.423   1.434   1.439
  1.451   1.460   1.469   1.473   1.479   1.481   1.494   1.500
  1.509   1.516   1.525   1.527   1.531   1.539   1.543   1.548
  1.557   1.561   1.570   1.579   1.585   1.586   1.592   1.596
  1.606   1.609   1.611   1.614   1.619   1.622   1.631   1.631
  1.636   1.644   1.646   1.651   1.653   1.660   1.665   1.669
  1.672   1.684   1.687   1.692   1.698   1.704   1.705   1.714
  1.726   1.734   1.739   1.741   1.756   1.765   1.768   1.774
  1.783   1.787   1.799   1.803   1.809   1.817   1.829   1.834
  1.838   1.843   1.852   1.866   1.872   1.880   1.887   1.894
  1.899   1.911   1.920   1.925   1.937   1.952   1.954   1.975
  1.981   1.989   1.991   2.006   2.013   2.026   2.037   2.042
  2.053   2.066   2.069   2.088   2.092   2.111   2.116   2.129
  2.133   2.137   2.140   2.154   2.165   2.170   2.182   2.184
  2.195   2.212   2.219   2.225   2.234   2.243   2.264   2.267
  2.275   2.277   2.290   2.304   2.312   2.321   2.344   2.348
  2.358   2.367   2.372   2.391   2.401   2.423   2.438   2.455
  2.462   2.482   2.500   2.503   2.507   2.521   2.526   2.536
  2.544   2.555   2.568   2.570   2.587   2.597   2.607   2.612
  2.620   2.622   2.629   2.639   2.642   2.652   2.662   2.672
  2.679   2.693   2.700   2.706   2.715   2.726   2.750   2.759
  2.773   2.787   2.798   2.808   2.813   2.821   2.828   2.838
  2.847   2.856   2.871   2.874   2.894   2.903   2.913   2.923
  2.926   2.931   2.939   2.945   2.955   2.968   2.968   2.973
  2.989   2.996   3.013   3.016   3.022   3.030   3.034   3.040
  3.057   3.066   3.077   3.083   3.091   3.101   3.109   3.122
  3.129   3.132   3.146   3.155   3.168   3.184   3.187   3.192
  3.218   3.220   3.229   3.246   3.253   3.260   3.278   3.295
  3.301   3.308   3.324   3.328   3.341   3.367   3.391   3.405
  3.430   3.442   3.446   3.480   3.534   3.549   3.558   3.586
  3.676   3.788   3.791   3.798   3.800   3.817   3.840   3.845
  3.849   3.875   3.880   3.885   3.896   3.900   3.917   3.929
  3.943   3.978   3.983   4.003   4.042   4.052   4.058   4.073
  4.082   4.123   4.158   4.174   4.184   4.217   4.254   4.258
  4.278   4.298   4.313   4.329   4.385   4.397   5.006   5.066
  5.081   5.111   5.131   5.148   5.164   5.191   5.268   5.367
  5.402   5.423   5.430   5.438   5.466   5.478   5.573   5.619
  5.657   5.664   5.692   5.779   5.843   5.925  23.745  23.766
 23.794  23.809  23.820  23.833  23.836  23.854  23.886  23.888
 23.899  23.929  23.956  23.984  23.988  23.995  49.871  49.912
 49.936  49.948  49.970  49.976  50.007  50.034
 --------------------------------------------------------------

          Ground-State Mulliken Net Atomic Charges

     Atom                 Charge (a.u.)
  ----------------------------------------
      1 C                     0.827110
      2 H                     0.232811
      3 C                    -0.276073
      4 H                     0.139060
      5 C                    -0.816919
      6 H                     0.205978
      7 H                     0.193004
      8 C                     0.618314
      9 H                     0.175860
     10 C                    -0.770622
     11 H                     0.152243
     12 H                     0.145030
     13 H                     0.141872
     14 C                    -0.954500
     15 H                     0.171955
     16 H                     0.156178
     17 C                    -0.332702
     18 H                     0.169318
     19 H                     0.171935
     20 C                    -0.002993
     21 C                    -0.652160
     22 C                    -0.579181
     23 H                     0.158199
     24 O                    -0.186891
     25 H                     0.177708
     26 H                     0.280917
     27 H                     0.195827
     28 H                     0.170633
     29 H                     0.141903
     30 H                     0.153879
     31 O                     0.045949
     32 C                    -0.582025
     33 H                     0.190944
     34 O                     0.030245
     35 C                    -0.055719
     36 H                     0.261193
     37 C                    -0.356626
     38 H                     0.256792
     39 O                    -0.261216
     40 H                     0.389767
     41 C                    -0.408995
     42 H                     0.250197
     43 O                    -0.195323
     44 H                     0.286119
     45 C                    -0.240628
     46 H                     0.283913
     47 O                    -0.223454
     48 H                     0.282619
     49 C                    -0.070547
     50 O                    -0.238469
     51 O                    -0.139136
     52 H                     0.286707
  ----------------------------------------
  Sum of atomic charges =     0.000000

 -----------------------------------------------------------------
                    Cartesian Multipole Moments
 -----------------------------------------------------------------
    Charge (ESU x 10^10)
                 0.0000
    Dipole Moment (Debye)
         X      -3.2720      Y       2.6928      Z       1.6332
       Tot       4.5415
    Quadrupole Moments (Debye-Ang)
        XX    -142.8652     XY      17.3039     YY    -163.6545
        XZ       2.7208     YZ      -1.9977     ZZ    -146.6483
    Octopole Moments (Debye-Ang^2)
       XXX     -11.0522    XXY      78.8224    XYY     -20.0747
       YYY      35.4825    XXZ      14.4266    XYZ     -12.6288
       YYZ      21.7696    XZZ      19.7150    YZZ       2.1611
       ZZZ     -13.7743
    Hexadecapole Moments (Debye-Ang^3)
      XXXX   -7612.4367   XXXY     114.5768   XXYY   -2012.8513
      XYYY      11.6572   YYYY   -3938.7896   XXXZ     112.6420
      XXYZ      -5.8441   XYYZ       8.6937   YYYZ      81.3303
      XXZZ   -1356.5616   XYZZ     -23.9409   YYZZ    -777.5861
      XZZZ     -45.4119   YZZZ      33.8005   ZZZZ    -757.7980
 -----------------------------------------------------------------
 Calculating analytic gradient of the SCF energy
 Gradient of SCF Energy
            1           2           3           4           5           6
    1   0.0002211  -0.0002909  -0.0009015  -0.0002531  -0.0010875   0.0011421
    2  -0.0010744   0.0001871  -0.0009889   0.0005409   0.0000752  -0.0003787
    3   0.0002910   0.0002774  -0.0004713  -0.0005484   0.0008868   0.0000311
            7           8           9          10          11          12
    1   0.0000436  -0.0006243   0.0001377  -0.0006326   0.0001527   0.0000628
    2  -0.0008635   0.0005895  -0.0001296   0.0003790  -0.0001237   0.0000063
    3   0.0005727  -0.0000759   0.0001951  -0.0003536   0.0000190   0.0000466
           13          14          15          16          17          18
    1   0.0003482   0.0010544   0.0002498  -0.0001721   0.0006825  -0.0000515
    2  -0.0001543  -0.0003119  -0.0001458   0.0001633  -0.0000431  -0.0003905
    3   0.0001267   0.0004010  -0.0001508  -0.0002016   0.0005005  -0.0003254
           19          20          21          22          23          24
    1  -0.0004184  -0.0000823  -0.0004702   0.0008118   0.0002956  -0.0017733
    2   0.0004197  -0.0001124   0.0000283   0.0016247  -0.0002071   0.0024417
    3  -0.0000034  -0.0011045  -0.0004034   0.0003709   0.0001301   0.0019850
           25          26          27          28          29          30
    1  -0.0008139  -0.0009341  -0.0002219   0.0000057  -0.0001550   0.0001708
    2   0.0002338  -0.0013131  -0.0001056  -0.0001630  -0.0000119   0.0002395
    3  -0.0002453  -0.0019731   0.0004837  -0.0002526  -0.0000889   0.0002335
           31          32          33          34          35          36
    1  -0.0003479   0.0016046   0.0000940   0.0008773  -0.0013044  -0.0002435
    2  -0.0006515  -0.0001800   0.0004104  -0.0006446   0.0003142  -0.0002195
    3   0.0001344   0.0006290   0.0001659  -0.0023026   0.0001013  -0.0001205
           37          38          39          40          41          42
    1   0.0009181  -0.0002338   0.0000777   0.0007857   0.0009121   0.0001428
    2  -0.0001437  -0.0002454   0.0006855   0.0000695   0.0005155   0.0002022
    3   0.0009223  -0.0001944  -0.0006619   0.0006009   0.0009749   0.0001709
           43          44          45          46          47          48
    1   0.0002558  -0.0005823  -0.0000229   0.0001063  -0.0011298   0.0006185
    2  -0.0004470   0.0006147  -0.0015285   0.0003002   0.0027397   0.0009800
    3  -0.0008842   0.0000809   0.0000234   0.0002396   0.0008349   0.0006819
           49          50          51          52
    1   0.0016346  -0.0007174  -0.0003901   0.0004484
    2   0.0018845  -0.0020547  -0.0037710   0.0007581
    3  -0.0018690   0.0004176  -0.0008582   0.0005600
 Max gradient component =       3.771E-03
 RMS gradient           =       8.157E-04
 Gradient time:  CPU 565.29 s  wall 95.38 s
 Geometry Optimization Parameters
   NAtoms,    NIC,     NZ,  NCons,   NDum,   NFix, NCnnct, MaxDiis
       52     415       0       0       0       0       0       0

 Cartesian Hessian Update
 Hessian Updated using BFGS Update
**WARNING** Hereditary positive definiteness endangered


** GEOMETRY OPTIMIZATION IN DELOCALIZED INTERNAL COORDINATES **
   Searching for a Minimum

   Optimization Cycle:   8

                       Coordinates (Angstroms)
     ATOM                X               Y               Z
      1  C        -2.9209327687   -0.2475137211   -0.2375813576
      2  H        -3.1175687369   -0.4705786894   -1.2960930528
      3  C        -1.4015713305   -0.4776314103    0.0038251197
      4  H        -1.1606130197   -0.0791738256    0.9959699631
      5  C        -0.9750328364   -1.9500769778   -0.0920466120
      6  H        -1.0498178353   -2.2555513131   -1.1428814057
      7  H         0.0807766134   -2.0318686089    0.1641010682
      8  C        -1.8000113743   -2.9042604071    0.7749151329
      9  H        -1.6654224031   -2.6225242936    1.8302703975
     10  C        -1.3240516909   -4.3504238645    0.6074669426
     11  H        -0.2680696063   -4.4561619163    0.8716006457
     12  H        -1.9009539734   -5.0305695677    1.2416174541
     13  H        -1.4378402128   -4.6817068873   -0.4299837190
     14  C        -3.2754278392   -2.7307224187    0.4290731210
     15  H        -3.8980818760   -3.3802228528    1.0544619518
     16  H        -3.4408987798   -3.0465706684   -0.6101109670
     17  C        -3.7152857623   -1.2779765193    0.6065897389
     18  H        -4.7729126879   -1.1990791096    0.3511003514
     19  H        -3.6350220642   -1.0078304287    1.6683184858
     20  C        -3.4262128631    1.2172139910    0.0598098712
     21  C        -4.9119700919    1.2872078536    0.4813977105
     22  C        -3.2914845572    2.2155853766   -1.1081636996
     23  H        -3.8114496499    1.8126758020   -1.9887869881
     24  O        -1.9638674948    2.5866783710   -1.4672399947
     25  H        -3.7895961696    3.1488630705   -0.8382147299
     26  H        -1.5310819244    1.7732076194   -1.7742139932
     27  H        -2.8342406613    1.6076920019    0.8989492997
     28  H        -5.5705044250    0.8682208421   -0.2867525208
     29  H        -5.2065887515    2.3295182335    0.6297508690
     30  H        -5.1080219844    0.7625282911    1.4159963682
     31  O        -0.6452188614    0.2860430895   -0.9954030157
     32  C         0.6722974490    0.7119548809   -0.7542350336
     33  H         0.9470520580    1.2631508035   -1.6656381512
     34  O         1.5156575448   -0.4268407998   -0.6155627117
     35  C         2.8969594717   -0.1444594491   -0.5540239802
     36  H         3.2236418384    0.3968609641   -1.4572304085
     37  C         0.8457499084    1.6531804136    0.4561715761
     38  H         0.5075967618    1.1394066929    1.3656300698
     39  O         0.1891132296    2.8990107524    0.3062500637
     40  H        -0.6483649105    2.8167011178   -0.1922923904
     41  C         2.3293700866    1.9892986959    0.6019048468
     42  H         2.6283970840    2.5671314403   -0.2852605913
     43  O         2.5902028762    2.7550278565    1.7709289276
     44  H         2.0041111640    3.5228012119    1.7503194140
     45  C         3.1985508652    0.7440645046    0.6707428958
     46  H         2.9800134166    0.1898826428    1.5922880610
     47  O         4.5804542282    1.1142659951    0.6380480082
     48  H         4.7382499515    1.7710997773    1.3294135393
     49  C         3.6401743685   -1.5008519938   -0.5541770042
     50  O         3.0979948208   -2.5462207861   -0.7724579666
     51  O         4.9634672932   -1.4270504089   -0.3162940021
     52  H         5.2131527824   -0.5276878209   -0.0252653688
   Point Group: c1    Number of degrees of freedom:   150


   Energy is  -1228.719188001

 Hessian Updated using BFGS Update
**WARNING** Hereditary positive definiteness endangered

147 Hessian modes will be used to form the next step
  Hessian Eigenvalues:
    -3.848186    0.000007    0.003509    0.003809    0.004336    0.004548
     0.005472    0.006546    0.007340    0.008283    0.009279    0.009824
     0.010257    0.010976    0.012690    0.012961    0.014776    0.018377
     0.019584    0.021307    0.022170    0.030372    0.031306    0.033547
     0.035461    0.036291    0.037502    0.040867    0.043084    0.044572
     0.046893    0.047584    0.047993    0.048101    0.048972    0.049211
     0.049875    0.050204    0.051150    0.052049    0.053528    0.053934
     0.054131    0.055217    0.055379    0.056054    0.056576    0.056937
     0.060218    0.060588    0.061650    0.063164    0.065889    0.069922
     0.070518    0.073621    0.077056    0.079852    0.080672    0.081436
     0.086749    0.088119    0.095548    0.098541    0.113360    0.117028
     0.118209    0.131208    0.139094    0.142260    0.152232    0.156326
     0.157860    0.158778    0.159386    0.159854    0.160001    0.160258
     0.161197    0.163826    0.170030    0.171875    0.174551    0.176409
     0.179047    0.187365    0.194112    0.201510    0.212787    0.219922
     0.238019    0.247867    0.253043    0.260069    0.269281    0.274537
     0.277354    0.282708    0.284235    0.286384    0.287929    0.288054
     0.292482    0.293986    0.295868    0.298396    0.321727    0.337488
     0.338412    0.338441    0.338893    0.339146    0.339291    0.339422
     0.339544    0.339686    0.339892    0.340591    0.340688    0.341208
     0.341364    0.341702    0.341802    0.341881    0.341926    0.342072
     0.342430    0.342647    0.342897    0.347335    0.374200    0.387081
     0.395719    0.398854    0.400788    0.406614    0.410864    0.433673
     0.455752    0.475059    0.491718    0.500399    0.504447    0.510925
     0.531660    0.552943    0.887974
**WARNING** Magnitude of eigenvalue   2 too small.  Replaced by     0.000100
**WARNING** Hessian does not have the Desired Local Structure

 Minimum Search - Taking Simple RFO Step
 Searching for Lamda that Minimizes Along All modes
 Value Taken    Lamda =  -3.84820509
 Calculated Step too Large.  Step scaled by  0.000664
 Step Taken.  Stepsize is  0.300000

                             Maximum     Tolerance    Cnvgd?
         Gradient           0.012838      0.000300      NO
         Displacement       0.130581      0.001200      NO
         Energy change     -0.001602      0.000001      NO


 New Cartesian Coordinates Obtained by Inverse Iteration

 Displacement from previous Coordinates is:  2.890146
 ----------------------------------------------------------------
             Standard Nuclear Orientation (Angstroms)
    I     Atom           X                Y                Z
 ----------------------------------------------------------------
    1      C      -2.9105767953    -0.2868808387    -0.1888682532
    2      H      -3.1291037830    -0.4729133961    -1.2509332172
    3      C      -1.4191897874    -0.5640887556     0.0255916377
    4      H      -1.1568752255    -0.1891249103     1.0246949593
    5      C      -1.0469238241    -2.0443128479    -0.1124964785
    6      H      -1.1531894320    -2.3159048677    -1.1708741250
    7      H       0.0114165405    -2.1641034193     0.1240823535
    8      C      -1.9007134509    -2.9945835308     0.7333092552
    9      H      -1.7438241310    -2.7519987208     1.7934667512
   10      C      -1.4895715413    -4.4427145634     0.5169725026
   11      H      -0.4374348992    -4.5889624311     0.7676557284
   12      H      -2.0875057768    -5.1189811800     1.1349418673
   13      H      -1.6309772417    -4.7312092190    -0.5338054085
   14      C      -3.3900473992    -2.7474996904     0.4010140097
   15      H      -4.0398787425    -3.3870003266     1.0089475174
   16      H      -3.5784407701    -3.0197072439    -0.6461254588
   17      C      -3.7568987122    -1.2952096394     0.6272794673
   18      H      -4.8138067366    -1.1539280649     0.3860024357
   19      H      -3.6547164954    -1.0732204331     1.6973720254
   20      C      -3.2747330409     1.1955951325     0.1339178429
   21      C      -4.7334003967     1.4230362984     0.5698477313
   22      C      -3.0039380963     2.1195153726    -1.0544279270
   23      H      -3.5433780510     1.7583715036    -1.9399597346
   24      O      -1.6161395201     2.2551100238    -1.3128884319
   25      H      -3.3645666339     3.1290588680    -0.8548585049
   26      H      -1.3073868378     1.3822520199    -1.5433401384
   27      H      -2.6502696375     1.5341349222     0.9696866393
   28      H      -5.4395797565     1.0689184633    -0.1863287567
   29      H      -4.9210612590     2.4921394113     0.7140002233
   30      H      -4.9721051968     0.9245492218     1.5120151903
   31      O      -0.6921643437     0.2097546873    -0.9701546287
   32      C       0.6279647322     0.6684456040    -0.7757285049
   33      H       0.8679204384     1.2123013389    -1.6982085908
   34      O       1.5476477884    -0.4086446846    -0.6009750331
   35      C       2.9289556034    -0.0587623735    -0.5439585171
   36      H       3.2319403839     0.4715718634    -1.4627940668
   37      C       0.7622776307     1.6428444371     0.3967653231
   38      H       0.4552508099     1.1409159907     1.3192518830
   39      O       0.0313689443     2.8197987662     0.1893255953
   40      H      -0.7752083273     2.6054810455    -0.3037910515
   41      C       2.2206373679     2.0886485988     0.5490628976
   42      H       2.4986528718     2.6566930609    -0.3472296162
   43      O       2.4170276891     2.9129721869     1.7026962754
   44      H       1.7777914249     3.6484533385     1.6559301293
   45      C       3.1534525740     0.9061541348     0.6662669895
   46      H       2.9524121894     0.3732742363     1.6024597554
   47      O       4.5086575075     1.3785771167     0.6526658284
   48      H       4.6061413470     2.0760709420     1.3310635001
   49      C       3.7350429637    -1.4040281784    -0.5205796651
   50      O       3.1801081470    -2.4829204825    -0.7402616480
   51      O       5.0810551619    -1.3233209335    -0.3087382824
   52      H       5.3827503953    -0.4189003010    -0.0319580471
 ----------------------------------------------------------------
 Molecular Point Group                 C1    NOp =  1
 Largest Abelian Subgroup              C1    NOp =  1
 Nuclear Repulsion Energy =  2431.9390683711 hartrees
 There are       94 alpha and       94 beta electrons
 Applying Cartesian multipole field
    Component          Value
    ---------          -----
     (2,0,0)        1.00000E-12
     (0,2,0)        2.00000E-11
     (0,0,2)       -3.00000E-11
 Nucleus-field energy     =     0.0000000485 hartrees
 Requested basis set is 6-311++G(d,p)
 There are 284 shells and 724 basis functions
 A cutoff of  1.0D-11 yielded  29710 shell pairs
 There are    188414 function pairs (    199381 Cartesian)
 Smallest overlap matrix eigenvalue = 9.72E-07

 Q-Chem warning in module stvman/mkSTV.C, line 306:

 Overlap eigenvalue is smaller than square root of threshold
 Use THRESH >= 12 to get rid of this warning

 Linear dependence detected in AO basis
 Tighter screening thresholds may be required for diffuse basis sets
 Use S2THRESH > 14 and THRESH = 14 in case of SCF convergence issues
 Number of orthogonalized atomic orbitals = 723
 Maximum deviation from orthogonality = 2.530E-10
 Guess MOs from SCF MO coefficient file

 -----------------------------------------------------------------------
  General SCF calculation program by
  Eric Jon Sundstrom, Paul Horn, Yuezhi Mao, Dmitri Zuev, Alec White,
  David Stuck, Shaama M.S., Shane Yost, Joonho Lee, David Small,
  Daniel Levine, Susi Lehtola, Hugh Burton, Evgeny Epifanovsky
 -----------------------------------------------------------------------
 Exchange:     0.2000 Hartree-Fock + 0.0800 Slater + 0.7200 B88
 Correlation:  0.1900 VWN1RPA + 0.8100 LYP
 Using SG-1 standard quadrature grid
 Size of previous SCF MO coefficient file: 1048350 (expected); 1049800 (actual). 

 Q-Chem warning in module libgscf/gen_scfman/rhf.C, line 643:

 Inconsistent size for SCF MO coefficient file.  Please check basis and PURECART setting.

 using 6 threads for integral computing
 -------------------------------------------------------
 OpenMP Integral computing Module                
 Release: version 2.0, May 2017, Q-Chem Inc. Pleasanton 
 -------------------------------------------------------
 -------------------------------------------------------
 OpenMP BLAS3 based DFT computing Module                
 Release: version 1.0, May 2013, Q-Chem Inc. Pittsburgh 
 -------------------------------------------------------
 A restricted SCF calculation will be
 performed using DIIS
 SCF converges when DIIS error is below 1.0e-08
 ---------------------------------------
  Cycle       Energy         DIIS error
 ---------------------------------------
    1   -1228.5755329575      1.18e-03  
    2   -1228.6788383270      1.87e-04  
    3   -1228.6781992052      2.38e-04  
    4   -1228.6807716610      6.01e-05  
    5   -1228.6809018520      2.74e-05  
    6   -1228.6809359909      8.45e-06  
    7   -1228.6809390293      2.29e-06  
    8   -1228.6809392934      4.81e-07  
    9   -1228.6809393038      1.78e-07  
   10   -1228.6809393054      4.57e-08  
   11   -1228.6809393054      1.85e-08  
   12   -1228.6809393056      4.73e-09  Convergence criterion met
 ---------------------------------------
 SCF time:   CPU 2451.54s  wall 431.00s 
 SCF   energy in the final basis set =    -1228.6809393056
 Total energy in the final basis set =    -1228.6809393056

 --------------------------------------------------------------

                    Orbital Energies (a.u.)
 --------------------------------------------------------------

 Alpha MOs
 -- Occupied --
-19.180 -19.170 -19.160 -19.159 -19.145 -19.123 -19.121 -19.095
-10.325 -10.304 -10.276 -10.258 -10.248 -10.242 -10.234 -10.227
-10.195 -10.192 -10.180 -10.180 -10.175 -10.172 -10.167 -10.159
 -1.114  -1.101  -1.070  -1.064  -1.044  -1.038  -1.019  -1.010
 -0.862  -0.816  -0.807  -0.794  -0.762  -0.757  -0.695  -0.692
 -0.688  -0.671  -0.634  -0.632  -0.627  -0.604  -0.590  -0.576
 -0.569  -0.565  -0.551  -0.532  -0.526  -0.525  -0.515  -0.501
 -0.482  -0.478  -0.468  -0.463  -0.462  -0.455  -0.449  -0.443
 -0.437  -0.428  -0.425  -0.417  -0.411  -0.406  -0.402  -0.400
 -0.395  -0.390  -0.383  -0.378  -0.374  -0.365  -0.362  -0.354
 -0.352  -0.344  -0.338  -0.332  -0.328  -0.323  -0.316  -0.311
 -0.309  -0.304  -0.294  -0.286  -0.273  -0.269
 -- Virtual --
 -0.023  -0.017  -0.014  -0.012  -0.003   0.002   0.005   0.006
  0.014   0.019   0.025   0.028   0.029   0.035   0.038   0.043
  0.044   0.049   0.050   0.055   0.058   0.060   0.066   0.068
  0.070   0.072   0.077   0.079   0.082   0.088   0.089   0.092
  0.093   0.096   0.100   0.103   0.105   0.107   0.109   0.110
  0.112   0.115   0.116   0.117   0.119   0.123   0.124   0.127
  0.128   0.129   0.131   0.133   0.137   0.139   0.140   0.142
  0.144   0.145   0.149   0.150   0.152   0.154   0.156   0.159
  0.163   0.164   0.165   0.168   0.170   0.173   0.175   0.176
  0.178   0.180   0.181   0.184   0.185   0.187   0.189   0.194
  0.196   0.199   0.201   0.203   0.205   0.207   0.210   0.214
  0.216   0.219   0.220   0.224   0.227   0.230   0.234   0.237
  0.239   0.243   0.243   0.246   0.248   0.253   0.255   0.258
  0.260   0.263   0.267   0.270   0.272   0.274   0.276   0.278
  0.281   0.285   0.288   0.290   0.293   0.296   0.297   0.299
  0.303   0.308   0.309   0.312   0.314   0.316   0.320   0.322
  0.325   0.325   0.331   0.332   0.333   0.336   0.340   0.343
  0.343   0.346   0.349   0.350   0.353   0.356   0.358   0.363
  0.366   0.369   0.372   0.375   0.379   0.381   0.381   0.385
  0.389   0.395   0.398   0.402   0.406   0.414   0.420   0.425
  0.427   0.431   0.440   0.445   0.446   0.450   0.453   0.456
  0.465   0.466   0.472   0.486   0.487   0.494   0.496   0.504
  0.505   0.519   0.520   0.523   0.526   0.530   0.540   0.545
  0.554   0.558   0.566   0.570   0.580   0.586   0.590   0.593
  0.600   0.604   0.609   0.616   0.624   0.626   0.631   0.634
  0.639   0.642   0.649   0.655   0.660   0.666   0.668   0.675
  0.679   0.683   0.684   0.691   0.699   0.710   0.713   0.720
  0.722   0.725   0.729   0.735   0.739   0.740   0.752   0.755
  0.760   0.765   0.769   0.770   0.774   0.779   0.782   0.785
  0.787   0.792   0.793   0.802   0.806   0.809   0.813   0.816
  0.820   0.831   0.839   0.848   0.849   0.858   0.876   0.892
  0.897   0.918   0.920   0.936   0.946   0.962   0.972   0.973
  0.995   1.008   1.015   1.025   1.027   1.033   1.043   1.056
  1.070   1.077   1.083   1.091   1.111   1.116   1.119   1.127
  1.131   1.141   1.145   1.158   1.166   1.167   1.179   1.183
  1.186   1.191   1.205   1.220   1.225   1.227   1.234   1.240
  1.251   1.255   1.258   1.266   1.269   1.279   1.287   1.303
  1.314   1.319   1.328   1.339   1.351   1.364   1.365   1.373
  1.377   1.407   1.410   1.423   1.427   1.442   1.450   1.454
  1.464   1.468   1.475   1.485   1.494   1.498   1.514   1.522
  1.524   1.530   1.531   1.539   1.540   1.554   1.556   1.562
  1.570   1.577   1.589   1.592   1.599   1.600   1.606   1.607
  1.614   1.615   1.618   1.622   1.629   1.634   1.639   1.643
  1.648   1.650   1.654   1.660   1.665   1.666   1.677   1.682
  1.689   1.695   1.706   1.708   1.716   1.718   1.727   1.736
  1.746   1.747   1.756   1.763   1.772   1.777   1.786   1.792
  1.796   1.803   1.815   1.819   1.820   1.833   1.843   1.846
  1.849   1.863   1.870   1.883   1.890   1.894   1.900   1.909
  1.920   1.929   1.941   1.948   1.958   1.964   1.969   1.990
  1.993   2.006   2.011   2.022   2.034   2.041   2.049   2.057
  2.060   2.069   2.083   2.099   2.108   2.113   2.122   2.135
  2.139   2.152   2.158   2.164   2.167   2.184   2.190   2.195
  2.216   2.219   2.229   2.233   2.237   2.259   2.270   2.276
  2.283   2.286   2.296   2.315   2.323   2.340   2.351   2.367
  2.372   2.375   2.403   2.416   2.431   2.453   2.464   2.480
  2.493   2.497   2.503   2.513   2.528   2.535   2.543   2.554
  2.565   2.567   2.578   2.589   2.602   2.604   2.619   2.622
  2.627   2.631   2.640   2.650   2.650   2.662   2.671   2.681
  2.688   2.692   2.707   2.711   2.731   2.758   2.762   2.775
  2.790   2.808   2.816   2.823   2.829   2.834   2.846   2.858
  2.868   2.876   2.882   2.894   2.907   2.911   2.922   2.929
  2.935   2.948   2.956   2.963   2.970   2.985   2.989   2.994
  3.000   3.016   3.020   3.032   3.040   3.047   3.050   3.061
  3.072   3.081   3.087   3.092   3.101   3.115   3.127   3.139
  3.148   3.150   3.160   3.178   3.183   3.195   3.199   3.218
  3.230   3.243   3.262   3.274   3.290   3.296   3.299   3.321
  3.325   3.349   3.360   3.367   3.380   3.413   3.430   3.448
  3.477   3.524   3.526   3.540   3.570   3.584   3.621   3.624
  3.784   3.791   3.797   3.805   3.829   3.839   3.848   3.851
  3.868   3.875   3.877   3.897   3.910   3.931   3.935   3.956
  3.973   4.041   4.047   4.058   4.061   4.075   4.086   4.128
  4.144   4.166   4.169   4.196   4.224   4.266   4.278   4.301
  4.306   4.315   4.347   4.399   4.411   4.988   5.059   5.086
  5.111   5.144   5.174   5.179   5.212   5.292   5.319   5.373
  5.398   5.411   5.434   5.485   5.515   5.583   5.604   5.651
  5.672   5.789   5.826   5.883   6.084  23.725  23.761  23.773
 23.805  23.821  23.834  23.849  23.859  23.887  23.895  23.930
 23.943  23.954  23.978  23.988  23.990  49.859  49.912  49.946
 49.970  49.982  49.996  50.014  50.060
 --------------------------------------------------------------

          Ground-State Mulliken Net Atomic Charges

     Atom                 Charge (a.u.)
  ----------------------------------------
      1 C                     0.472131
      2 H                     0.224643
      3 C                    -0.082125
      4 H                     0.153010
      5 C                    -0.828557
      6 H                     0.188073
      7 H                     0.200203
      8 C                     0.531012
      9 H                     0.173836
     10 C                    -0.701886
     11 H                     0.151150
     12 H                     0.149323
     13 H                     0.139320
     14 C                    -0.890492
     15 H                     0.173682
     16 H                     0.157264
     17 C                    -0.272969
     18 H                     0.174786
     19 H                     0.169588
     20 C                     0.157163
     21 C                    -0.645273
     22 C                    -0.651757
     23 H                     0.155586
     24 O                    -0.166648
     25 H                     0.179596
     26 H                     0.315103
     27 H                     0.201974
     28 H                     0.166985
     29 H                     0.145950
     30 H                     0.152861
     31 O                     0.150568
     32 C                    -0.862731
     33 H                     0.159894
     34 O                     0.045086
     35 C                    -0.023001
     36 H                     0.261899
     37 C                    -0.340173
     38 H                     0.229280
     39 O                    -0.291641
     40 H                     0.488664
     41 C                    -0.384274
     42 H                     0.249542
     43 O                    -0.209467
     44 H                     0.289181
     45 C                    -0.197531
     46 H                     0.280363
     47 O                    -0.228025
     48 H                     0.277467
     49 C                    -0.096093
     50 O                    -0.235332
     51 O                    -0.136067
     52 H                     0.278861
  ----------------------------------------
  Sum of atomic charges =     0.000000

 -----------------------------------------------------------------
                    Cartesian Multipole Moments
 -----------------------------------------------------------------
    Charge (ESU x 10^10)
                 0.0000
    Dipole Moment (Debye)
         X      -3.8726      Y       2.2055      Z       1.2543
       Tot       4.6297
    Quadrupole Moments (Debye-Ang)
        XX    -141.8017     XY      16.0850     YY    -162.4966
        XZ       2.5809     YZ      -2.9602     ZZ    -146.4002
    Octopole Moments (Debye-Ang^2)
       XXX      -5.8210    XXY      75.4960    XYY     -28.1439
       YYY      36.7723    XXZ      10.0812    XYZ      -9.5363
       YYZ      17.6467    XZZ      16.2525    YZZ       2.6349
       ZZZ     -15.2047
    Hexadecapole Moments (Debye-Ang^3)
      XXXX   -7428.1869   XXXY       0.7651   XXYY   -1992.8323
      XYYY    -123.9189   YYYY   -3939.8002   XXXZ     145.1411
      XXYZ     -25.9602   XYYZ      35.1910   YYYZ      30.8271
      XXZZ   -1324.6010   XYZZ     -67.4166   YYZZ    -771.8902
      XZZZ       6.1197   YZZZ      -1.7687   ZZZZ    -716.3991
 -----------------------------------------------------------------
 Calculating analytic gradient of the SCF energy
 Gradient of SCF Energy
            1           2           3           4           5           6
    1   0.0068493  -0.0000944  -0.0019314  -0.0015763  -0.0040864   0.0003886
    2   0.0005036   0.0000072   0.0065660   0.0019195  -0.0004876  -0.0003903
    3  -0.0016698   0.0000454  -0.0071051   0.0016966   0.0031245  -0.0002101
            7           8           9          10          11          12
    1  -0.0003661   0.0081463   0.0009852  -0.0001469  -0.0010900  -0.0002114
    2   0.0000612  -0.0044923  -0.0005764   0.0032761   0.0013556   0.0002960
    3   0.0004498   0.0015093  -0.0007555   0.0029854   0.0002233   0.0000550
           13          14          15          16          17          18
    1  -0.0006945  -0.0073686  -0.0011143  -0.0010133   0.0025009  -0.0009506
    2   0.0002826   0.0047917   0.0004825   0.0008620  -0.0062651  -0.0015754
    3  -0.0022175  -0.0005987  -0.0003835   0.0001173  -0.0020606  -0.0003125
           19          20          21          22          23          24
    1  -0.0000602   0.0087377   0.0022700   0.0030383  -0.0017918   0.0538482
    2  -0.0009976  -0.0014615   0.0007570  -0.0064474   0.0005142  -0.0431322
    3  -0.0004917  -0.0018848  -0.0005464  -0.0033960   0.0013994   0.0383308
           25          26          27          28          29          30
    1   0.0021832  -0.0049887  -0.0017725   0.0010746  -0.0008779  -0.0005741
    2  -0.0004221   0.0152317   0.0003950   0.0000849   0.0008726   0.0001818
    3  -0.0021147   0.0070328   0.0004936   0.0004124  -0.0000005   0.0014380
           31          32          33          34          35          36
    1  -0.0288964  -0.0168775   0.0011073   0.0031414   0.0004333   0.0000123
    2   0.0427616  -0.0026779   0.0014944   0.0064388  -0.0019231   0.0005275
    3  -0.0008504  -0.0065715   0.0023718   0.0013783  -0.0056280  -0.0009894
           37          38          39          40          41          42
    1  -0.0035925  -0.0002228  -0.0386815   0.0143808   0.0049854   0.0007980
    2  -0.0119523   0.0029573  -0.0128229  -0.0050833   0.0029463  -0.0007115
    3  -0.0033272  -0.0036195  -0.0365770   0.0087939   0.0005155   0.0015879
           43          44          45          46          47          48
    1   0.0060076  -0.0052401  -0.0087015  -0.0001170  -0.0048096   0.0038074
    2  -0.0017199   0.0082585   0.0015483   0.0017990   0.0025924   0.0088612
    3   0.0033134   0.0013193   0.0011306   0.0000500  -0.0036368   0.0080898
           49          50          51          52
    1   0.0203878  -0.0303600   0.0107616   0.0123630
    2   0.0338799  -0.0480347  -0.0132875   0.0119547
    3   0.0058783  -0.0109260  -0.0025883   0.0047192
 Max gradient component =       5.385E-02
 RMS gradient           =       1.126E-02
 Gradient time:  CPU 575.09 s  wall 97.02 s
 Geometry Optimization Parameters
   NAtoms,    NIC,     NZ,  NCons,   NDum,   NFix, NCnnct, MaxDiis
       52     415       0       0       0       0       0       0

 Cartesian Hessian Update
 Hessian Updated using BFGS Update


** GEOMETRY OPTIMIZATION IN DELOCALIZED INTERNAL COORDINATES **
   Searching for a Minimum

   Optimization Cycle:   9

                       Coordinates (Angstroms)
     ATOM                X               Y               Z
      1  C        -2.9105767953   -0.2868808387   -0.1888682532
      2  H        -3.1291037830   -0.4729133961   -1.2509332172
      3  C        -1.4191897874   -0.5640887556    0.0255916377
      4  H        -1.1568752255   -0.1891249103    1.0246949593
      5  C        -1.0469238241   -2.0443128479   -0.1124964785
      6  H        -1.1531894320   -2.3159048677   -1.1708741250
      7  H         0.0114165405   -2.1641034193    0.1240823535
      8  C        -1.9007134509   -2.9945835308    0.7333092552
      9  H        -1.7438241310   -2.7519987208    1.7934667512
     10  C        -1.4895715413   -4.4427145634    0.5169725026
     11  H        -0.4374348992   -4.5889624311    0.7676557284
     12  H        -2.0875057768   -5.1189811800    1.1349418673
     13  H        -1.6309772417   -4.7312092190   -0.5338054085
     14  C        -3.3900473992   -2.7474996904    0.4010140097
     15  H        -4.0398787425   -3.3870003266    1.0089475174
     16  H        -3.5784407701   -3.0197072439   -0.6461254588
     17  C        -3.7568987122   -1.2952096394    0.6272794673
     18  H        -4.8138067366   -1.1539280649    0.3860024357
     19  H        -3.6547164954   -1.0732204331    1.6973720254
     20  C        -3.2747330409    1.1955951325    0.1339178429
     21  C        -4.7334003967    1.4230362984    0.5698477313
     22  C        -3.0039380963    2.1195153726   -1.0544279270
     23  H        -3.5433780510    1.7583715036   -1.9399597346
     24  O        -1.6161395201    2.2551100238   -1.3128884319
     25  H        -3.3645666339    3.1290588680   -0.8548585049
     26  H        -1.3073868378    1.3822520199   -1.5433401384
     27  H        -2.6502696375    1.5341349222    0.9696866393
     28  H        -5.4395797565    1.0689184633   -0.1863287567
     29  H        -4.9210612590    2.4921394113    0.7140002233
     30  H        -4.9721051968    0.9245492218    1.5120151903
     31  O        -0.6921643437    0.2097546873   -0.9701546287
     32  C         0.6279647322    0.6684456040   -0.7757285049
     33  H         0.8679204384    1.2123013389   -1.6982085908
     34  O         1.5476477884   -0.4086446846   -0.6009750331
     35  C         2.9289556034   -0.0587623735   -0.5439585171
     36  H         3.2319403839    0.4715718634   -1.4627940668
     37  C         0.7622776307    1.6428444371    0.3967653231
     38  H         0.4552508099    1.1409159907    1.3192518830
     39  O         0.0313689443    2.8197987662    0.1893255953
     40  H        -0.7752083273    2.6054810455   -0.3037910515
     41  C         2.2206373679    2.0886485988    0.5490628976
     42  H         2.4986528718    2.6566930609   -0.3472296162
     43  O         2.4170276891    2.9129721869    1.7026962754
     44  H         1.7777914249    3.6484533385    1.6559301293
     45  C         3.1534525740    0.9061541348    0.6662669895
     46  H         2.9524121894    0.3732742363    1.6024597554
     47  O         4.5086575075    1.3785771167    0.6526658284
     48  H         4.6061413470    2.0760709420    1.3310635001
     49  C         3.7350429637   -1.4040281784   -0.5205796651
     50  O         3.1801081470   -2.4829204825   -0.7402616480
     51  O         5.0810551619   -1.3233209335   -0.3087382824
     52  H         5.3827503953   -0.4189003010   -0.0319580471
   Point Group: c1    Number of degrees of freedom:   150


   Energy is  -1228.680939306

 Hessian Updated using BFGS Update

148 Hessian modes will be used to form the next step
  Hessian Eigenvalues:
     0.000007    0.003509    0.003809    0.004330    0.004548    0.005472
     0.006544    0.007340    0.008282    0.009279    0.009822    0.010255
     0.010976    0.012662    0.012960    0.014668    0.018371    0.019555
     0.021307    0.022102    0.030360    0.031296    0.033495    0.035249
     0.036183    0.037253    0.040760    0.043079    0.044554    0.046893
     0.047525    0.047967    0.048037    0.048964    0.049211    0.049864
     0.050202    0.051121    0.051997    0.053527    0.053883    0.054115
     0.055146    0.055363    0.056051    0.056558    0.056935    0.060206
     0.060576    0.061006    0.063152    0.065674    0.069874    0.070495
     0.073621    0.076668    0.079798    0.080603    0.081372    0.086726
     0.088101    0.095370    0.098464    0.113248    0.116554    0.118134
     0.131161    0.137104    0.142082    0.150919    0.153697    0.157814
     0.158472    0.159366    0.159850    0.159992    0.160000    0.160200
     0.161179    0.163482    0.167952    0.170272    0.174189    0.175998
     0.178737    0.187259    0.193933    0.197490    0.206840    0.219838
     0.237291    0.247505    0.251244    0.258339    0.269197    0.274176
     0.277278    0.280909    0.282962    0.285195    0.287920    0.288052
     0.291283    0.293517    0.295241    0.297757    0.320900    0.337484
     0.338082    0.338419    0.338783    0.339081    0.339276    0.339413
     0.339474    0.339686    0.339892    0.340386    0.340685    0.341141
     0.341245    0.341612    0.341714    0.341856    0.341923    0.342070
     0.342425    0.342647    0.342791    0.346303    0.359303    0.376102
     0.390930    0.396122    0.400602    0.402659    0.406907    0.410874
     0.434844    0.460367    0.488223    0.499241    0.501921    0.510438
     0.514534    0.536473    0.880364    2.035518
**WARNING** Magnitude of eigenvalue   1 too small.  Replaced by     0.000100

 Minimum Search - Taking Simple RFO Step
 Searching for Lamda that Minimizes Along All modes
 Value Taken    Lamda =  -0.09145335
 Step Taken.  Stepsize is  0.260794

                             Maximum     Tolerance    Cnvgd?
         Gradient           0.212086      0.000300      NO
         Displacement       0.140149      0.001200      NO
         Energy change      0.038249      0.000001      NO


 New Cartesian Coordinates Obtained by Inverse Iteration

 Displacement from previous Coordinates is:  2.385248
 ----------------------------------------------------------------
             Standard Nuclear Orientation (Angstroms)
    I     Atom           X                Y                Z
 ----------------------------------------------------------------
    1      C      -2.9158329676    -0.2498423434    -0.2176571594
    2      H      -3.1527061906    -0.4674810465    -1.2696458484
    3      C      -1.3944671523    -0.4944719202    -0.0187700267
    4      H      -1.1249023557    -0.1040613788     0.9704089757
    5      C      -0.9891532977    -1.9692249044    -0.1426174039
    6      H      -1.1029812969    -2.2562722770    -1.1953611413
    7      H       0.0732710273    -2.0614414647     0.0799952230
    8      C      -1.8000947919    -2.9257870732     0.7364965786
    9      H      -1.6273470923    -2.6580582534     1.7891906130
   10      C      -1.3515121803    -4.3737202883     0.5357155984
   11      H      -0.2894337275    -4.4938803974     0.7633231959
   12      H      -1.9169910050    -5.0545939986     1.1790709929
   13      H      -1.5073136796    -4.6863663772    -0.5032933236
   14      C      -3.2893132041    -2.7261840071     0.4406016354
   15      H      -3.9025415390    -3.3722861631     1.0790440607
   16      H      -3.4940528079    -3.0272966669    -0.5955836343
   17      C      -3.6991191545    -1.2723512974     0.6455628908
   18      H      -4.7636523743    -1.1745261287     0.4261448157
   19      H      -3.5794924535    -1.0166059632     1.7068187179
   20      C      -3.3795243420     1.2227765253     0.0807775341
   21      C      -4.8433629011     1.3394298615     0.5565913541
   22      C      -3.2661830200     2.1711896995    -1.1292310321
   23      H      -3.8279611903     1.7449075435    -1.9723223400
   24      O      -1.9447328356     2.4948416456    -1.5444935093
   25      H      -3.7267592873     3.1299149908    -0.8868025393
   26      H      -1.5286773014     1.6663859155    -1.8166430335
   27      H      -2.7520828025     1.6194101855     0.8895146571
   28      H      -5.5416327390     0.9189644406    -0.1736596465
   29      H      -5.1076656541     2.3921809391     0.6906548555
   30      H      -5.0160791840     0.8403019709     1.5102935295
   31      O      -0.6541608612     0.2683417158    -1.0216514147
   32      C       0.6615352500     0.6986539765    -0.7745486964
   33      H       0.9440922087     1.2378225579    -1.6896110488
   34      O       1.5151755149    -0.4280289193    -0.5990591910
   35      C       2.8982119003    -0.1393163573    -0.5200590718
   36      H       3.2370855352     0.3857931624    -1.4286848718
   37      C       0.8188298172     1.6559894426     0.4256491122
   38      H       0.4751085374     1.1525058753     1.3377687468
   39      O       0.1587336689     2.8913262793     0.2552232028
   40      H      -0.6704427297     2.7791332677    -0.2499312366
   41      C       2.2972462145     2.0102261169     0.5899621919
   42      H       2.6058500582     2.5780790304    -0.2993084089
   43      O       2.5362114674     2.7939341929     1.7554203962
   44      H       1.9442695827     3.5578589581     1.7188021818
   45      C       3.1700268462     0.7751805901     0.6923661206
   46      H       2.9381480059     0.2357586089     1.6188445242
   47      O       4.5535290775     1.1438712653     0.6759939732
   48      H       4.6999072534     1.8133683825     1.3590017539
   49      C       3.6538268152    -1.4892798180    -0.4740077035
   50      O       3.1196529912    -2.5451120715    -0.6889882515
   51      O       4.9777787825    -1.3925226251    -0.2297426240
   52      H       5.2265482342    -0.4837178469     0.0394379544
 ----------------------------------------------------------------
 Molecular Point Group                 C1    NOp =  1
 Largest Abelian Subgroup              C1    NOp =  1
 Nuclear Repulsion Energy =  2416.6846574778 hartrees
 There are       94 alpha and       94 beta electrons
 Applying Cartesian multipole field
    Component          Value
    ---------          -----
     (2,0,0)        1.00000E-12
     (0,2,0)        2.00000E-11
     (0,0,2)       -3.00000E-11
 Nucleus-field energy     =     0.0000000469 hartrees
 Requested basis set is 6-311++G(d,p)
 There are 284 shells and 724 basis functions
 A cutoff of  1.0D-11 yielded  29638 shell pairs
 There are    187995 function pairs (    198930 Cartesian)
 Smallest overlap matrix eigenvalue = 1.03E-06

 Q-Chem warning in module stvman/mkSTV.C, line 306:

 Overlap eigenvalue is smaller than square root of threshold
 Use THRESH >= 12 to get rid of this warning

 Guess MOs from SCF MO coefficient file

 -----------------------------------------------------------------------
  General SCF calculation program by
  Eric Jon Sundstrom, Paul Horn, Yuezhi Mao, Dmitri Zuev, Alec White,
  David Stuck, Shaama M.S., Shane Yost, Joonho Lee, David Small,
  Daniel Levine, Susi Lehtola, Hugh Burton, Evgeny Epifanovsky
 -----------------------------------------------------------------------
 Exchange:     0.2000 Hartree-Fock + 0.0800 Slater + 0.7200 B88
 Correlation:  0.1900 VWN1RPA + 0.8100 LYP
 Using SG-1 standard quadrature grid
Occupied orbitals aren't orthogonal to virtual orbitals
 using 6 threads for integral computing
 -------------------------------------------------------
 OpenMP Integral computing Module                
 Release: version 2.0, May 2017, Q-Chem Inc. Pleasanton 
 -------------------------------------------------------
 -------------------------------------------------------
 OpenMP BLAS3 based DFT computing Module                
 Release: version 1.0, May 2013, Q-Chem Inc. Pittsburgh 
 -------------------------------------------------------
 A restricted SCF calculation will be
 performed using DIIS
 SCF converges when DIIS error is below 1.0e-08
 ---------------------------------------
  Cycle       Energy         DIIS error
 ---------------------------------------
    1   -1228.6290219204      1.12e-03  
    2   -1228.7140631620      3.47e-04  
    3   -1228.7101323795      4.69e-04  
    4   -1228.7196793900      3.38e-05  
    5   -1228.7197199814      2.02e-05  
    6   -1228.7197378679      8.50e-06  
    7   -1228.7197409380      2.39e-06  
    8   -1228.7197412292      5.78e-07  
    9   -1228.7197412444      1.45e-07  
   10   -1228.7197412455      5.19e-08  
   11   -1228.7197412456      1.80e-08  
   12   -1228.7197412456      5.86e-09  Convergence criterion met
 ---------------------------------------
 SCF time:   CPU 2430.67s  wall 427.00s 
 SCF   energy in the final basis set =    -1228.7197412456
 Total energy in the final basis set =    -1228.7197412456

 --------------------------------------------------------------

                    Orbital Energies (a.u.)
 --------------------------------------------------------------

 Alpha MOs
 -- Occupied --
-19.170 -19.169 -19.162 -19.162 -19.152 -19.133 -19.132 -19.118
-10.315 -10.305 -10.271 -10.263 -10.251 -10.247 -10.243 -10.226
-10.195 -10.193 -10.177 -10.176 -10.174 -10.169 -10.162 -10.157
 -1.115  -1.101  -1.076  -1.056  -1.051  -1.036  -1.031  -1.027
 -0.855  -0.816  -0.812  -0.796  -0.759  -0.754  -0.691  -0.688
 -0.686  -0.674  -0.637  -0.626  -0.624  -0.605  -0.584  -0.579
 -0.570  -0.568  -0.544  -0.533  -0.530  -0.525  -0.516  -0.497
 -0.485  -0.480  -0.468  -0.463  -0.458  -0.454  -0.448  -0.442
 -0.439  -0.432  -0.425  -0.419  -0.413  -0.407  -0.402  -0.398
 -0.393  -0.390  -0.383  -0.379  -0.374  -0.367  -0.362  -0.357
 -0.351  -0.340  -0.339  -0.330  -0.328  -0.327  -0.324  -0.316
 -0.306  -0.301  -0.297  -0.289  -0.286  -0.280
 -- Virtual --
 -0.019  -0.017  -0.014  -0.010  -0.003   0.001   0.005   0.006
  0.014   0.020   0.024   0.028   0.030   0.034   0.038   0.041
  0.045   0.048   0.050   0.055   0.059   0.061   0.067   0.067
  0.069   0.073   0.077   0.080   0.081   0.087   0.089   0.091
  0.093   0.095   0.099   0.103   0.106   0.107   0.108   0.110
  0.110   0.116   0.117   0.119   0.119   0.122   0.124   0.126
  0.128   0.129   0.131   0.135   0.137   0.138   0.140   0.143
  0.144   0.146   0.148   0.151   0.153   0.155   0.157   0.159
  0.162   0.163   0.166   0.168   0.169   0.172   0.174   0.176
  0.179   0.181   0.182   0.184   0.184   0.188   0.190   0.191
  0.195   0.196   0.198   0.202   0.205   0.206   0.210   0.211
  0.215   0.219   0.221   0.223   0.226   0.229   0.231   0.233
  0.236   0.240   0.242   0.243   0.251   0.251   0.253   0.256
  0.256   0.260   0.263   0.267   0.269   0.272   0.276   0.277
  0.279   0.284   0.286   0.288   0.289   0.290   0.295   0.295
  0.298   0.301   0.304   0.308   0.311   0.313   0.315   0.318
  0.319   0.322   0.324   0.327   0.329   0.333   0.337   0.338
  0.340   0.343   0.344   0.347   0.350   0.353   0.353   0.356
  0.360   0.364   0.365   0.369   0.373   0.376   0.379   0.381
  0.384   0.385   0.388   0.397   0.402   0.407   0.410   0.417
  0.419   0.421   0.425   0.432   0.440   0.442   0.445   0.451
  0.452   0.461   0.468   0.476   0.480   0.489   0.491   0.504
  0.506   0.508   0.517   0.519   0.524   0.525   0.534   0.536
  0.547   0.552   0.557   0.564   0.571   0.581   0.586   0.591
  0.597   0.600   0.601   0.614   0.620   0.624   0.628   0.631
  0.634   0.640   0.644   0.648   0.654   0.660   0.665   0.669
  0.675   0.680   0.681   0.684   0.694   0.703   0.709   0.716
  0.720   0.724   0.726   0.733   0.737   0.743   0.744   0.752
  0.753   0.757   0.766   0.770   0.775   0.776   0.778   0.783
  0.785   0.791   0.792   0.794   0.799   0.808   0.810   0.812
  0.815   0.821   0.831   0.836   0.841   0.854   0.860   0.869
  0.885   0.897   0.917   0.928   0.936   0.946   0.960   0.970
  0.974   0.997   1.006   1.016   1.026   1.029   1.041   1.054
  1.062   1.073   1.075   1.091   1.092   1.100   1.120   1.121
  1.129   1.132   1.143   1.152   1.156   1.168   1.168   1.174
  1.177   1.180   1.196   1.204   1.210   1.218   1.227   1.231
  1.236   1.239   1.246   1.252   1.262   1.262   1.271   1.284
  1.295   1.303   1.308   1.314   1.330   1.342   1.347   1.356
  1.367   1.376   1.379   1.408   1.410   1.427   1.432   1.441
  1.455   1.461   1.469   1.473   1.478   1.481   1.494   1.500
  1.511   1.518   1.527   1.529   1.531   1.540   1.543   1.549
  1.561   1.564   1.572   1.581   1.586   1.587   1.594   1.595
  1.607   1.610   1.611   1.614   1.620   1.623   1.631   1.635
  1.637   1.645   1.647   1.652   1.653   1.660   1.666   1.669
  1.673   1.685   1.687   1.693   1.700   1.705   1.707   1.712
  1.728   1.733   1.740   1.743   1.754   1.769   1.771   1.772
  1.784   1.789   1.799   1.805   1.809   1.817   1.829   1.833
  1.841   1.844   1.852   1.869   1.870   1.882   1.888   1.893
  1.898   1.912   1.921   1.925   1.938   1.951   1.954   1.974
  1.981   1.989   1.991   2.007   2.013   2.027   2.039   2.042
  2.053   2.066   2.071   2.088   2.089   2.112   2.117   2.129
  2.133   2.135   2.142   2.157   2.167   2.171   2.181   2.185
  2.196   2.215   2.220   2.224   2.235   2.248   2.264   2.270
  2.273   2.278   2.291   2.307   2.318   2.326   2.346   2.348
  2.361   2.368   2.373   2.392   2.403   2.424   2.440   2.456
  2.465   2.483   2.500   2.504   2.508   2.525   2.528   2.535
  2.547   2.555   2.569   2.571   2.586   2.599   2.607   2.612
  2.621   2.624   2.629   2.640   2.646   2.653   2.664   2.673
  2.679   2.692   2.698   2.705   2.711   2.725   2.754   2.758
  2.772   2.787   2.802   2.809   2.813   2.821   2.829   2.840
  2.848   2.856   2.870   2.875   2.894   2.903   2.914   2.923
  2.928   2.935   2.941   2.944   2.960   2.969   2.969   2.975
  2.988   2.997   3.014   3.016   3.022   3.030   3.037   3.041
  3.058   3.066   3.078   3.083   3.092   3.104   3.107   3.122
  3.129   3.136   3.147   3.155   3.168   3.185   3.189   3.192
  3.215   3.227   3.231   3.250   3.253   3.268   3.284   3.295
  3.301   3.310   3.326   3.331   3.350   3.366   3.392   3.399
  3.430   3.443   3.449   3.481   3.535   3.552   3.557   3.578
  3.670   3.788   3.792   3.800   3.802   3.820   3.841   3.846
  3.849   3.877   3.883   3.887   3.894   3.904   3.920   3.929
  3.947   3.977   3.983   4.007   4.041   4.053   4.058   4.074
  4.083   4.128   4.157   4.176   4.184   4.217   4.256   4.263
  4.276   4.299   4.316   4.332   4.385   4.403   5.004   5.065
  5.080   5.111   5.133   5.148   5.168   5.189   5.272   5.361
  5.406   5.420   5.440   5.444   5.474   5.486   5.566   5.615
  5.656   5.677   5.688   5.783   5.845   5.921  23.746  23.766
 23.790  23.811  23.821  23.832  23.841  23.853  23.884  23.889
 23.907  23.934  23.957  23.984  23.988  23.994  49.870  49.912
 49.939  49.950  49.971  49.978  50.010  50.030
 --------------------------------------------------------------

          Ground-State Mulliken Net Atomic Charges

     Atom                 Charge (a.u.)
  ----------------------------------------
      1 C                     0.785369
      2 H                     0.231535
      3 C                    -0.137883
      4 H                     0.123435
      5 C                    -0.900663
      6 H                     0.197961
      7 H                     0.199603
      8 C                     0.637303
      9 H                     0.176902
     10 C                    -0.772340
     11 H                     0.151942
     12 H                     0.144690
     13 H                     0.141018
     14 C                    -0.948848
     15 H                     0.172127
     16 H                     0.155944
     17 C                    -0.316113
     18 H                     0.168438
     19 H                     0.171214
     20 C                     0.007921
     21 C                    -0.651360
     22 C                    -0.578904
     23 H                     0.155591
     24 O                    -0.181859
     25 H                     0.179421
     26 H                     0.278157
     27 H                     0.199000
     28 H                     0.169513
     29 H                     0.142782
     30 H                     0.153345
     31 O                     0.058787
     32 C                    -0.648615
     33 H                     0.187714
     34 O                     0.029240
     35 C                    -0.059267
     36 H                     0.262765
     37 C                    -0.330008
     38 H                     0.257132
     39 O                    -0.247721
     40 H                     0.386289
     41 C                    -0.449891
     42 H                     0.248964
     43 O                    -0.195698
     44 H                     0.286094
     45 C                    -0.230600
     46 H                     0.283664
     47 O                    -0.227215
     48 H                     0.283063
     49 C                    -0.060439
     50 O                    -0.237631
     51 O                    -0.141093
     52 H                     0.289225
  ----------------------------------------
  Sum of atomic charges =     0.000000

 -----------------------------------------------------------------
                    Cartesian Multipole Moments
 -----------------------------------------------------------------
    Charge (ESU x 10^10)
                 0.0000
    Dipole Moment (Debye)
         X      -3.2239      Y       2.7176      Z       1.6208
       Tot       4.5173
    Quadrupole Moments (Debye-Ang)
        XX    -143.0813     XY      17.6077     YY    -163.3746
        XZ       2.1436     YZ      -1.2698     ZZ    -146.8015
    Octopole Moments (Debye-Ang^2)
       XXX      -9.0314    XXY      79.5481    XYY     -20.1717
       YYY      38.1753    XXZ      12.2189    XYZ     -11.4949
       YYZ      21.0375    XZZ      21.2772    YZZ       0.6576
       ZZZ     -13.8362
    Hexadecapole Moments (Debye-Ang^3)
      XXXX   -7546.7383   XXXY     112.7938   XXYY   -2003.3639
      XYYY      -4.3239   YYYY   -3931.8519   XXXZ      91.9272
      XXYZ      -0.1977   XYYZ       0.4603   YYYZ      79.4145
      XXZZ   -1343.5291   XYZZ     -27.0468   YYZZ    -780.1616
      XZZZ     -58.6238   YZZZ      34.0307   ZZZZ    -761.3779
 -----------------------------------------------------------------
 Calculating analytic gradient of the SCF energy
 Gradient of SCF Energy
            1           2           3           4           5           6
    1   0.0005951  -0.0011333   0.0009569   0.0003749  -0.0008941   0.0008140
    2  -0.0004921   0.0006845   0.0006423   0.0017934   0.0003254   0.0000387
    3  -0.0004084   0.0001283  -0.0024550  -0.0002408   0.0009599   0.0000017
            7           8           9          10          11          12
    1   0.0000442   0.0019234   0.0001727  -0.0001449  -0.0002676  -0.0000145
    2  -0.0001546  -0.0007701   0.0000199   0.0006069   0.0003284   0.0000611
    3   0.0005786   0.0006121  -0.0003238   0.0006438   0.0001297   0.0000070
           13          14          15          16          17          18
    1  -0.0001449  -0.0016447  -0.0002178  -0.0001996   0.0012011  -0.0000682
    2   0.0001044   0.0009779  -0.0000254   0.0003930  -0.0018951  -0.0007814
    3  -0.0005648  -0.0000540  -0.0001582   0.0000775  -0.0000258  -0.0004312
           19          20          21          22          23          24
    1  -0.0003483   0.0013027   0.0003375   0.0006534   0.0001725   0.0009775
    2  -0.0001587  -0.0005015   0.0005408  -0.0004964   0.0000166  -0.0043990
    3  -0.0001203   0.0001864  -0.0007786  -0.0002270   0.0002283   0.0015706
           25          26          27          28          29          30
    1   0.0004953  -0.0024406  -0.0011708   0.0003113  -0.0003232  -0.0000240
    2   0.0000055   0.0029356  -0.0005315  -0.0001153   0.0002212   0.0003376
    3  -0.0008846  -0.0007600   0.0009322   0.0002052  -0.0001523   0.0002292
           31          32          33          34          35          36
    1  -0.0050801  -0.0020679  -0.0000578   0.0007665   0.0009056  -0.0001833
    2   0.0021332  -0.0022388   0.0004565   0.0018122  -0.0004727   0.0001602
    3   0.0001771  -0.0007440   0.0005573  -0.0008429  -0.0010018  -0.0003645
           37          38          39          40          41          42
    1  -0.0010899  -0.0003007   0.0024446   0.0016039   0.0005437   0.0001497
    2  -0.0004807   0.0004482  -0.0007568  -0.0020469   0.0002601  -0.0001159
    3  -0.0003865  -0.0006106  -0.0002222   0.0018584   0.0004427   0.0004288
           43          44          45          46          47          48
    1   0.0016529  -0.0011124  -0.0019147   0.0001039  -0.0009755   0.0006336
    2  -0.0002863   0.0014515   0.0004396   0.0004213   0.0007859   0.0015773
    3   0.0006074   0.0002324   0.0001607  -0.0000124  -0.0003757   0.0013722
           49          50          51          52
    1   0.0035885  -0.0059213   0.0020241   0.0029903
    2   0.0053976  -0.0088060  -0.0022464   0.0023946
    3   0.0025255  -0.0027621  -0.0006090   0.0006636
 Max gradient component =       8.806E-03
 RMS gradient           =       1.510E-03
 Gradient time:  CPU 567.07 s  wall 95.68 s
 Geometry Optimization Parameters
   NAtoms,    NIC,     NZ,  NCons,   NDum,   NFix, NCnnct, MaxDiis
       52     415       0       0       0       0       0       0

 Cartesian Hessian Update
 Hessian Updated using BFGS Update


** GEOMETRY OPTIMIZATION IN DELOCALIZED INTERNAL COORDINATES **
   Searching for a Minimum

   Optimization Cycle:  10

                       Coordinates (Angstroms)
     ATOM                X               Y               Z
      1  C        -2.9158329676   -0.2498423434   -0.2176571594
      2  H        -3.1527061906   -0.4674810465   -1.2696458484
      3  C        -1.3944671523   -0.4944719202   -0.0187700267
      4  H        -1.1249023557   -0.1040613788    0.9704089757
      5  C        -0.9891532977   -1.9692249044   -0.1426174039
      6  H        -1.1029812969   -2.2562722770   -1.1953611413
      7  H         0.0732710273   -2.0614414647    0.0799952230
      8  C        -1.8000947919   -2.9257870732    0.7364965786
      9  H        -1.6273470923   -2.6580582534    1.7891906130
     10  C        -1.3515121803   -4.3737202883    0.5357155984
     11  H        -0.2894337275   -4.4938803974    0.7633231959
     12  H        -1.9169910050   -5.0545939986    1.1790709929
     13  H        -1.5073136796   -4.6863663772   -0.5032933236
     14  C        -3.2893132041   -2.7261840071    0.4406016354
     15  H        -3.9025415390   -3.3722861631    1.0790440607
     16  H        -3.4940528079   -3.0272966669   -0.5955836343
     17  C        -3.6991191545   -1.2723512974    0.6455628908
     18  H        -4.7636523743   -1.1745261287    0.4261448157
     19  H        -3.5794924535   -1.0166059632    1.7068187179
     20  C        -3.3795243420    1.2227765253    0.0807775341
     21  C        -4.8433629011    1.3394298615    0.5565913541
     22  C        -3.2661830200    2.1711896995   -1.1292310321
     23  H        -3.8279611903    1.7449075435   -1.9723223400
     24  O        -1.9447328356    2.4948416456   -1.5444935093
     25  H        -3.7267592873    3.1299149908   -0.8868025393
     26  H        -1.5286773014    1.6663859155   -1.8166430335
     27  H        -2.7520828025    1.6194101855    0.8895146571
     28  H        -5.5416327390    0.9189644406   -0.1736596465
     29  H        -5.1076656541    2.3921809391    0.6906548555
     30  H        -5.0160791840    0.8403019709    1.5102935295
     31  O        -0.6541608612    0.2683417158   -1.0216514147
     32  C         0.6615352500    0.6986539765   -0.7745486964
     33  H         0.9440922087    1.2378225579   -1.6896110488
     34  O         1.5151755149   -0.4280289193   -0.5990591910
     35  C         2.8982119003   -0.1393163573   -0.5200590718
     36  H         3.2370855352    0.3857931624   -1.4286848718
     37  C         0.8188298172    1.6559894426    0.4256491122
     38  H         0.4751085374    1.1525058753    1.3377687468
     39  O         0.1587336689    2.8913262793    0.2552232028
     40  H        -0.6704427297    2.7791332677   -0.2499312366
     41  C         2.2972462145    2.0102261169    0.5899621919
     42  H         2.6058500582    2.5780790304   -0.2993084089
     43  O         2.5362114674    2.7939341929    1.7554203962
     44  H         1.9442695827    3.5578589581    1.7188021818
     45  C         3.1700268462    0.7751805901    0.6923661206
     46  H         2.9381480059    0.2357586089    1.6188445242
     47  O         4.5535290775    1.1438712653    0.6759939732
     48  H         4.6999072534    1.8133683825    1.3590017539
     49  C         3.6538268152   -1.4892798180   -0.4740077035
     50  O         3.1196529912   -2.5451120715   -0.6889882515
     51  O         4.9777787825   -1.3925226251   -0.2297426240
     52  H         5.2265482342   -0.4837178469    0.0394379544
   Point Group: c1    Number of degrees of freedom:   150


   Energy is  -1228.719741246

 Hessian Updated using BFGS Update

149 Hessian modes will be used to form the next step
  Hessian Eigenvalues:
     0.000007    0.003509    0.003809    0.004330    0.004548    0.005472
     0.006543    0.007340    0.008282    0.009279    0.009824    0.010255
     0.010976    0.012663    0.012963    0.014668    0.018359    0.019556
     0.021307    0.022103    0.030350    0.031287    0.033492    0.035236
     0.036180    0.037250    0.040759    0.043078    0.044554    0.046893
     0.047522    0.047968    0.048036    0.048963    0.049210    0.049863
     0.050202    0.051121    0.051997    0.053525    0.053881    0.054115
     0.055147    0.055363    0.056051    0.056558    0.056935    0.060205
     0.060575    0.060999    0.063153    0.065641    0.069879    0.070497
     0.073619    0.076571    0.079791    0.080603    0.081355    0.086728
     0.088100    0.095375    0.098436    0.113247    0.116482    0.118135
     0.131120    0.136933    0.141983    0.150933    0.153533    0.157814
     0.158461    0.159375    0.159850    0.159994    0.160000    0.160000
     0.160199    0.161198    0.163463    0.167895    0.170279    0.174169
     0.176004    0.178740    0.187153    0.193873    0.197293    0.206759
     0.219860    0.237475    0.247419    0.251207    0.258424    0.269189
     0.274219    0.277288    0.280542    0.282897    0.285129    0.287917
     0.288046    0.291164    0.293528    0.295202    0.297700    0.321144
     0.337485    0.338058    0.338417    0.338812    0.339090    0.339273
     0.339415    0.339462    0.339686    0.339892    0.340323    0.340685
     0.341124    0.341253    0.341623    0.341727    0.341858    0.341923
     0.342070    0.342425    0.342642    0.342798    0.346688    0.359199
     0.376150    0.390219    0.396155    0.400624    0.402587    0.406788
     0.410839    0.434606    0.461666    0.488088    0.499266    0.501971
     0.510493    0.514942    0.536335    0.877444    2.131378
**WARNING** Magnitude of eigenvalue   1 too small.  Replaced by     0.000100

 Minimum Search - Taking Simple RFO Step
 Searching for Lamda that Minimizes Along All modes
 Value Taken    Lamda =  -0.00837045
 Calculated Step too Large.  Step scaled by  0.376701
 Step Taken.  Stepsize is  0.300000

                             Maximum     Tolerance    Cnvgd?
         Gradient           0.008737      0.000300      NO
         Displacement       0.135748      0.001200      NO
         Energy change     -0.038802      0.000001      NO


 New Cartesian Coordinates Obtained by Inverse Iteration

 Displacement from previous Coordinates is:  2.438253
 ----------------------------------------------------------------
             Standard Nuclear Orientation (Angstroms)
    I     Atom           X                Y                Z
 ----------------------------------------------------------------
    1      C      -2.8791791936    -0.2590483253    -0.1972888971
    2      H      -3.1760190584    -0.4582255844    -1.2378982406
    3      C      -1.3598408264    -0.5663862851    -0.0706646712
    4      H      -1.0355148822    -0.2224925298     0.9180488027
    5      C      -1.0217164765    -2.0494576505    -0.2674560923
    6      H      -1.2158906109    -2.2937157014    -1.3197282145
    7      H       0.0474765522    -2.1894544430    -0.1184995555
    8      C      -1.8163076014    -3.0014040154     0.6313716906
    9      H      -1.5701509862    -2.7730626500     1.6788982549
   10      C      -1.4390068679    -4.4607193843     0.3615496450
   11      H      -0.3706782719    -4.6310375222     0.5179531408
   12      H      -1.9913806354    -5.1392949721     1.0186044859
   13      H      -1.6706101507    -4.7350528552    -0.6736288273
   14      C      -3.3096210213    -2.7342409168     0.4343123241
   15      H      -3.9071339159    -3.3713396918     1.0964131818
   16      H      -3.5884352467    -3.0049591838    -0.5930197710
   17      C      -3.6486989866    -1.2678545250     0.6940154216
   18      H      -4.7192571667    -1.1225027964     0.5421807934
   19      H      -3.4543920570    -1.0371613722     1.7501393611
   20      C      -3.2809267904     1.2260431620     0.1385419744
   21      C      -4.6952902872     1.3802052773     0.7394033694
   22      C      -3.2471154096     2.1752834901    -1.0774324085
   23      H      -3.8993242599     1.7683801844    -1.8632975054
   24      O      -1.9625368013     2.4559171797    -1.6275475846
   25      H      -3.6541255618     3.1460608987    -0.7905282053
   26      H      -1.5841473652     1.6106907617    -1.9150785750
   27      H      -2.5735090628     1.6033440934     0.8882087584
   28      H      -5.4679992197     0.9892303834     0.0700043321
   29      H      -4.9123955144     2.4390955858     0.9036669746
   30      H      -4.8002083812     0.8769569488     1.7004921540
   31      O      -0.6186012138     0.1937692763    -1.0785706858
   32      C       0.6787909806     0.6581952327    -0.8110545142
   33      H       0.9972574714     1.1228366570    -1.7550297994
   34      O       1.5188234592    -0.4508566709    -0.5078923074
   35      C       2.8936245042    -0.1472626482    -0.4058130717
   36      H       3.2638999993     0.3092408188    -1.3385726564
   37      C       0.7803915070     1.7095452710     0.3183487050
   38      H       0.4047807936     1.2733995530     1.2531612442
   39      O       0.1268047103     2.9313980569     0.0383953447
   40      H      -0.6808550553     2.8092547511    -0.5058041086
   41      C       2.2527649937     2.0748586113     0.5114014480
   42      H       2.5928326761     2.5751305221    -0.4074003370
   43      O       2.4443750883     2.9426442510     1.6219267900
   44      H       1.8613950094     3.7019888759     1.4976061999
   45      C       3.1234672612     0.8539045448     0.7410786206
   46      H       2.8565918563     0.3831864563     1.6955778009
   47      O       4.5076141828     1.2188485611     0.7445732999
   48      H       4.6338109586     1.9313789341     1.3837024608
   49      C       3.6527158427    -1.4789148096    -0.2281052306
   50      O       3.1411713018    -2.5522695319    -0.3722071557
   51      O       4.9553854077    -1.3447209717     0.0824880475
   52      H       5.1617609916    -0.4136357487     0.2974560173
 ----------------------------------------------------------------
 Molecular Point Group                 C1    NOp =  1
 Largest Abelian Subgroup              C1    NOp =  1
 Nuclear Repulsion Energy =  2419.0803910377 hartrees
 There are       94 alpha and       94 beta electrons
 Applying Cartesian multipole field
    Component          Value
    ---------          -----
     (2,0,0)        1.00000E-12
     (0,2,0)        2.00000E-11
     (0,0,2)       -3.00000E-11
 Nucleus-field energy     =     0.0000000494 hartrees
 Requested basis set is 6-311++G(d,p)
 There are 284 shells and 724 basis functions
 A cutoff of  1.0D-11 yielded  29676 shell pairs
 There are    188139 function pairs (    199063 Cartesian)
 Smallest overlap matrix eigenvalue = 1.08E-06

 Q-Chem warning in module stvman/mkSTV.C, line 306:

 Overlap eigenvalue is smaller than square root of threshold
 Use THRESH >= 12 to get rid of this warning

 Guess MOs from SCF MO coefficient file

 -----------------------------------------------------------------------
  General SCF calculation program by
  Eric Jon Sundstrom, Paul Horn, Yuezhi Mao, Dmitri Zuev, Alec White,
  David Stuck, Shaama M.S., Shane Yost, Joonho Lee, David Small,
  Daniel Levine, Susi Lehtola, Hugh Burton, Evgeny Epifanovsky
 -----------------------------------------------------------------------
 Exchange:     0.2000 Hartree-Fock + 0.0800 Slater + 0.7200 B88
 Correlation:  0.1900 VWN1RPA + 0.8100 LYP
 Using SG-1 standard quadrature grid
 using 6 threads for integral computing
 -------------------------------------------------------
 OpenMP Integral computing Module                
 Release: version 2.0, May 2017, Q-Chem Inc. Pleasanton 
 -------------------------------------------------------
 -------------------------------------------------------
 OpenMP BLAS3 based DFT computing Module                
 Release: version 1.0, May 2013, Q-Chem Inc. Pittsburgh 
 -------------------------------------------------------
 A restricted SCF calculation will be
 performed using DIIS
 SCF converges when DIIS error is below 1.0e-08
 ---------------------------------------
  Cycle       Energy         DIIS error
 ---------------------------------------
    1   -1228.6336981160      1.15e-03  
    2   -1228.7201748230      1.63e-04  
    3   -1228.7192319937      2.38e-04  
    4   -1228.7217438198      2.41e-05  
    5   -1228.7217601906      1.62e-05  
    6   -1228.7217715787      6.51e-06  
    7   -1228.7217735272      1.65e-06  
    8   -1228.7217736693      3.37e-07  
    9   -1228.7217736749      1.51e-07  
   10   -1228.7217736760      4.97e-08  
   11   -1228.7217736764      1.46e-08  
   12   -1228.7217736763      3.89e-09  Convergence criterion met
 ---------------------------------------
 SCF time:   CPU 2430.30s  wall 427.00s 
 SCF   energy in the final basis set =    -1228.7217736763
 Total energy in the final basis set =    -1228.7217736763

 --------------------------------------------------------------

                    Orbital Energies (a.u.)
 --------------------------------------------------------------

 Alpha MOs
 -- Occupied --
-19.171 -19.167 -19.162 -19.159 -19.150 -19.140 -19.128 -19.116
-10.312 -10.303 -10.269 -10.262 -10.249 -10.245 -10.242 -10.229
-10.195 -10.194 -10.178 -10.175 -10.175 -10.169 -10.161 -10.157
 -1.116  -1.101  -1.078  -1.056  -1.051  -1.040  -1.028  -1.026
 -0.855  -0.816  -0.812  -0.795  -0.759  -0.753  -0.691  -0.688
 -0.686  -0.673  -0.637  -0.626  -0.623  -0.605  -0.582  -0.580
 -0.571  -0.567  -0.542  -0.533  -0.530  -0.526  -0.516  -0.497
 -0.485  -0.479  -0.468  -0.463  -0.458  -0.453  -0.447  -0.442
 -0.439  -0.433  -0.424  -0.419  -0.413  -0.407  -0.403  -0.398
 -0.392  -0.388  -0.382  -0.380  -0.375  -0.368  -0.362  -0.356
 -0.351  -0.340  -0.339  -0.330  -0.328  -0.327  -0.324  -0.316
 -0.308  -0.300  -0.297  -0.289  -0.285  -0.278
 -- Virtual --
 -0.018  -0.016  -0.014  -0.009  -0.002   0.002   0.005   0.007
  0.014   0.019   0.024   0.028   0.030   0.035   0.038   0.042
  0.044   0.049   0.051   0.054   0.059   0.061   0.066   0.068
  0.070   0.073   0.077   0.080   0.082   0.087   0.090   0.091
  0.093   0.096   0.100   0.103   0.105   0.106   0.107   0.110
  0.111   0.115   0.116   0.119   0.120   0.121   0.124   0.127
  0.128   0.130   0.131   0.135   0.137   0.139   0.140   0.143
  0.144   0.147   0.149   0.151   0.153   0.156   0.158   0.159
  0.162   0.163   0.166   0.166   0.172   0.172   0.174   0.178
  0.179   0.180   0.182   0.183   0.186   0.188   0.189   0.191
  0.193   0.197   0.201   0.204   0.207   0.208   0.212   0.213
  0.215   0.217   0.220   0.222   0.228   0.229   0.231   0.232
  0.236   0.238   0.240   0.243   0.250   0.251   0.253   0.257
  0.257   0.261   0.263   0.267   0.270   0.272   0.275   0.277
  0.282   0.284   0.287   0.288   0.289   0.292   0.294   0.296
  0.298   0.304   0.305   0.310   0.311   0.312   0.316   0.317
  0.318   0.322   0.323   0.327   0.328   0.333   0.337   0.338
  0.339   0.344   0.345   0.346   0.349   0.353   0.353   0.355
  0.358   0.362   0.366   0.368   0.376   0.376   0.380   0.382
  0.384   0.387   0.389   0.397   0.401   0.405   0.412   0.417
  0.419   0.422   0.430   0.433   0.438   0.443   0.446   0.453
  0.456   0.462   0.468   0.478   0.484   0.492   0.493   0.503
  0.505   0.509   0.514   0.522   0.524   0.531   0.532   0.537
  0.547   0.553   0.555   0.568   0.572   0.576   0.588   0.595
  0.598   0.600   0.604   0.610   0.619   0.624   0.627   0.629
  0.635   0.638   0.645   0.649   0.652   0.658   0.669   0.671
  0.676   0.679   0.684   0.688   0.697   0.705   0.708   0.717
  0.718   0.724   0.728   0.734   0.738   0.741   0.744   0.752
  0.757   0.760   0.765   0.769   0.770   0.776   0.779   0.785
  0.787   0.788   0.794   0.796   0.801   0.807   0.809   0.811
  0.818   0.824   0.829   0.832   0.840   0.850   0.862   0.866
  0.884   0.903   0.919   0.928   0.939   0.941   0.959   0.967
  0.974   0.993   1.004   1.020   1.028   1.035   1.037   1.058
  1.065   1.069   1.072   1.093   1.096   1.101   1.113   1.121
  1.130   1.133   1.143   1.153   1.158   1.170   1.173   1.179
  1.180   1.183   1.197   1.209   1.211   1.219   1.227   1.230
  1.233   1.238   1.251   1.253   1.259   1.266   1.275   1.288
  1.294   1.305   1.313   1.323   1.332   1.340   1.348   1.355
  1.366   1.380   1.388   1.405   1.412   1.422   1.434   1.442
  1.450   1.463   1.470   1.474   1.477   1.482   1.498   1.504
  1.510   1.521   1.525   1.529   1.535   1.540   1.541   1.548
  1.563   1.567   1.575   1.582   1.588   1.591   1.594   1.600
  1.605   1.609   1.612   1.614   1.619   1.623   1.630   1.635
  1.641   1.645   1.649   1.652   1.657   1.659   1.665   1.668
  1.676   1.683   1.686   1.693   1.700   1.705   1.709   1.713
  1.729   1.736   1.740   1.753   1.756   1.769   1.771   1.774
  1.783   1.789   1.800   1.807   1.811   1.817   1.829   1.832
  1.833   1.846   1.856   1.871   1.873   1.883   1.886   1.894
  1.901   1.910   1.921   1.926   1.938   1.939   1.952   1.972
  1.984   1.988   1.993   2.008   2.018   2.027   2.037   2.045
  2.054   2.069   2.074   2.086   2.096   2.113   2.119   2.126
  2.134   2.135   2.146   2.150   2.168   2.170   2.183   2.188
  2.199   2.211   2.219   2.227   2.233   2.249   2.268   2.271
  2.273   2.274   2.291   2.309   2.317   2.321   2.343   2.361
  2.366   2.370   2.373   2.391   2.403   2.427   2.443   2.463
  2.473   2.484   2.500   2.505   2.511   2.527   2.532   2.535
  2.550   2.555   2.570   2.571   2.587   2.600   2.608   2.614
  2.618   2.626   2.632   2.640   2.649   2.652   2.664   2.676
  2.679   2.693   2.697   2.702   2.714   2.723   2.752   2.755
  2.770   2.786   2.807   2.808   2.810   2.823   2.831   2.842
  2.849   2.862   2.874   2.879   2.896   2.907   2.915   2.920
  2.927   2.935   2.941   2.947   2.958   2.969   2.973   2.976
  2.989   2.998   3.008   3.017   3.025   3.030   3.036   3.044
  3.058   3.063   3.074   3.087   3.096   3.103   3.111   3.119
  3.130   3.140   3.150   3.160   3.165   3.185   3.188   3.195
  3.210   3.221   3.235   3.243   3.245   3.264   3.278   3.291
  3.300   3.312   3.321   3.331   3.348   3.370   3.394   3.405
  3.426   3.446   3.454   3.479   3.535   3.554   3.558   3.588
  3.678   3.787   3.791   3.798   3.802   3.820   3.840   3.845
  3.853   3.881   3.884   3.889   3.900   3.905   3.922   3.931
  3.944   3.977   3.983   4.002   4.041   4.048   4.057   4.073
  4.078   4.126   4.157   4.179   4.188   4.220   4.256   4.262
  4.274   4.302   4.316   4.335   4.381   4.403   5.007   5.067
  5.084   5.112   5.139   5.154   5.172   5.195   5.282   5.376
  5.404   5.425   5.434   5.443   5.470   5.482   5.574   5.617
  5.657   5.665   5.690   5.785   5.849   5.931  23.748  23.768
 23.799  23.812  23.824  23.836  23.839  23.855  23.889  23.891
 23.900  23.932  23.958  23.986  23.988  23.994  49.872  49.917
 49.941  49.949  49.972  49.982  50.016  50.036
 --------------------------------------------------------------

          Ground-State Mulliken Net Atomic Charges

     Atom                 Charge (a.u.)
  ----------------------------------------
      1 C                     0.722482
      2 H                     0.227735
      3 C                     0.076083
      4 H                     0.116318
      5 C                    -1.074914
      6 H                     0.184394
      7 H                     0.233654
      8 C                     0.627898
      9 H                     0.177805
     10 C                    -0.784618
     11 H                     0.152458
     12 H                     0.143204
     13 H                     0.140311
     14 C                    -0.956719
     15 H                     0.170732
     16 H                     0.155346
     17 C                    -0.258269
     18 H                     0.168728
     19 H                     0.169937
     20 C                     0.077217
     21 C                    -0.637883
     22 C                    -0.588597
     23 H                     0.158323
     24 O                    -0.181380
     25 H                     0.181329
     26 H                     0.262819
     27 H                     0.216559
     28 H                     0.169296
     29 H                     0.143641
     30 H                     0.154051
     31 O                     0.061177
     32 C                    -0.759884
     33 H                     0.185213
     34 O                     0.027626
     35 C                    -0.048414
     36 H                     0.261736
     37 C                    -0.257338
     38 H                     0.235227
     39 O                    -0.269705
     40 H                     0.408275
     41 C                    -0.498384
     42 H                     0.245994
     43 O                    -0.195676
     44 H                     0.286037
     45 C                    -0.234884
     46 H                     0.284014
     47 O                    -0.227382
     48 H                     0.286343
     49 C                    -0.047032
     50 O                    -0.244394
     51 O                    -0.141317
     52 H                     0.294826
  ----------------------------------------
  Sum of atomic charges =     0.000000

 -----------------------------------------------------------------
                    Cartesian Multipole Moments
 -----------------------------------------------------------------
    Charge (ESU x 10^10)
                 0.0000
    Dipole Moment (Debye)
         X      -3.4776      Y       2.8746      Z       1.2036
       Tot       4.6697
    Quadrupole Moments (Debye-Ang)
        XX    -143.8839     XY      17.5138     YY    -162.9562
        XZ       0.5654     YZ       0.3194     ZZ    -146.2283
    Octopole Moments (Debye-Ang^2)
       XXX     -15.4691    XXY      82.4745    XYY     -20.5680
       YYY      39.8645    XXZ       4.5767    XYZ      -5.1428
       YYZ      14.3848    XZZ      24.0602    YZZ      -2.0766
       ZZZ     -18.3542
    Hexadecapole Moments (Debye-Ang^3)
      XXXX   -7436.8107   XXXY      83.9081   XXYY   -1995.7199
      XYYY     -47.7935   YYYY   -4041.8553   XXXZ      18.7887
      XXYZ      30.4629   XYYZ     -32.4668   YYYZ      90.4741
      XXZZ   -1305.2493   XYZZ     -42.4213   YYZZ    -800.7245
      XZZZ     -99.3239   YZZZ      40.2582   ZZZZ    -731.1266
 -----------------------------------------------------------------
 Calculating analytic gradient of the SCF energy
 Gradient of SCF Energy
            1           2           3           4           5           6
    1  -0.0002245  -0.0014201   0.0009621  -0.0000843  -0.0002518   0.0008199
    2   0.0004547   0.0007545  -0.0017100   0.0020883  -0.0000485   0.0004050
    3  -0.0004487   0.0001119  -0.0002256  -0.0008988   0.0011044  -0.0000302
            7           8           9          10          11          12
    1  -0.0008990   0.0010236  -0.0003921   0.0004023  -0.0000974  -0.0000191
    2  -0.0005375  -0.0000711   0.0003891  -0.0003179  -0.0000973  -0.0000047
    3  -0.0001066   0.0007176  -0.0001996   0.0001806  -0.0000940  -0.0000236
           13          14          15          16          17          18
    1  -0.0002313  -0.0013539  -0.0000491   0.0004828   0.0011096   0.0001434
    2   0.0003108   0.0005332  -0.0002683  -0.0001920  -0.0009255  -0.0001549
    3  -0.0001503  -0.0006207  -0.0001001   0.0002204   0.0003791  -0.0004903
           19          20          21          22          23          24
    1  -0.0001011  -0.0007282  -0.0004850   0.0020207   0.0002178   0.0005467
    2   0.0001022   0.0002567  -0.0000472   0.0012991  -0.0003695   0.0003885
    3   0.0002638  -0.0003206  -0.0001428   0.0006055  -0.0000971   0.0027169
           25          26          27          28          29          30
    1  -0.0005661  -0.0012102  -0.0005787   0.0000318  -0.0000989   0.0000128
    2  -0.0002066   0.0005711  -0.0009748  -0.0002626   0.0000590   0.0002529
    3  -0.0003459  -0.0016321   0.0006149   0.0002830  -0.0003439   0.0000981
           31          32          33          34          35          36
    1   0.0003160   0.0013945  -0.0006648   0.0010780  -0.0008959   0.0003456
    2  -0.0011414  -0.0027183   0.0004908   0.0001566   0.0008537  -0.0002753
    3   0.0003770  -0.0009699  -0.0000089  -0.0003835   0.0002005   0.0001297
           37          38          39          40          41          42
    1  -0.0007805   0.0003173  -0.0014611   0.0006644   0.0002483  -0.0003421
    2   0.0004268   0.0004692  -0.0005567   0.0008022  -0.0005101   0.0004315
    3   0.0008727   0.0000238  -0.0005611  -0.0003910   0.0009511  -0.0001379
           43          44          45          46          47          48
    1  -0.0000191  -0.0000057   0.0007406  -0.0000776  -0.0001346   0.0000663
    2  -0.0000235  -0.0002092  -0.0000932  -0.0003292   0.0004402   0.0000878
    3  -0.0000600  -0.0001459  -0.0003809   0.0000436   0.0000986  -0.0000474
           49          50          51          52
    1   0.0011317  -0.0007099   0.0002972  -0.0004910
    2   0.0013351  -0.0011062  -0.0004419   0.0002345
    3  -0.0021169   0.0007279   0.0005302   0.0002233
 Max gradient component =       2.718E-03
 RMS gradient           =       7.172E-04
 Gradient time:  CPU 568.64 s  wall 95.94 s
 Geometry Optimization Parameters
   NAtoms,    NIC,     NZ,  NCons,   NDum,   NFix, NCnnct, MaxDiis
       52     415       0       0       0       0       0       0

 Cartesian Hessian Update
 Hessian Updated using BFGS Update


** GEOMETRY OPTIMIZATION IN DELOCALIZED INTERNAL COORDINATES **
   Searching for a Minimum

   Optimization Cycle:  11

                       Coordinates (Angstroms)
     ATOM                X               Y               Z
      1  C        -2.8791791936   -0.2590483253   -0.1972888971
      2  H        -3.1760190584   -0.4582255844   -1.2378982406
      3  C        -1.3598408264   -0.5663862851   -0.0706646712
      4  H        -1.0355148822   -0.2224925298    0.9180488027
      5  C        -1.0217164765   -2.0494576505   -0.2674560923
      6  H        -1.2158906109   -2.2937157014   -1.3197282145
      7  H         0.0474765522   -2.1894544430   -0.1184995555
      8  C        -1.8163076014   -3.0014040154    0.6313716906
      9  H        -1.5701509862   -2.7730626500    1.6788982549
     10  C        -1.4390068679   -4.4607193843    0.3615496450
     11  H        -0.3706782719   -4.6310375222    0.5179531408
     12  H        -1.9913806354   -5.1392949721    1.0186044859
     13  H        -1.6706101507   -4.7350528552   -0.6736288273
     14  C        -3.3096210213   -2.7342409168    0.4343123241
     15  H        -3.9071339159   -3.3713396918    1.0964131818
     16  H        -3.5884352467   -3.0049591838   -0.5930197710
     17  C        -3.6486989866   -1.2678545250    0.6940154216
     18  H        -4.7192571667   -1.1225027964    0.5421807934
     19  H        -3.4543920570   -1.0371613722    1.7501393611
     20  C        -3.2809267904    1.2260431620    0.1385419744
     21  C        -4.6952902872    1.3802052773    0.7394033694
     22  C        -3.2471154096    2.1752834901   -1.0774324085
     23  H        -3.8993242599    1.7683801844   -1.8632975054
     24  O        -1.9625368013    2.4559171797   -1.6275475846
     25  H        -3.6541255618    3.1460608987   -0.7905282053
     26  H        -1.5841473652    1.6106907617   -1.9150785750
     27  H        -2.5735090628    1.6033440934    0.8882087584
     28  H        -5.4679992197    0.9892303834    0.0700043321
     29  H        -4.9123955144    2.4390955858    0.9036669746
     30  H        -4.8002083812    0.8769569488    1.7004921540
     31  O        -0.6186012138    0.1937692763   -1.0785706858
     32  C         0.6787909806    0.6581952327   -0.8110545142
     33  H         0.9972574714    1.1228366570   -1.7550297994
     34  O         1.5188234592   -0.4508566709   -0.5078923074
     35  C         2.8936245042   -0.1472626482   -0.4058130717
     36  H         3.2638999993    0.3092408188   -1.3385726564
     37  C         0.7803915070    1.7095452710    0.3183487050
     38  H         0.4047807936    1.2733995530    1.2531612442
     39  O         0.1268047103    2.9313980569    0.0383953447
     40  H        -0.6808550553    2.8092547511   -0.5058041086
     41  C         2.2527649937    2.0748586113    0.5114014480
     42  H         2.5928326761    2.5751305221   -0.4074003370
     43  O         2.4443750883    2.9426442510    1.6219267900
     44  H         1.8613950094    3.7019888759    1.4976061999
     45  C         3.1234672612    0.8539045448    0.7410786206
     46  H         2.8565918563    0.3831864563    1.6955778009
     47  O         4.5076141828    1.2188485611    0.7445732999
     48  H         4.6338109586    1.9313789341    1.3837024608
     49  C         3.6527158427   -1.4789148096   -0.2281052306
     50  O         3.1411713018   -2.5522695319   -0.3722071557
     51  O         4.9553854077   -1.3447209717    0.0824880475
     52  H         5.1617609916   -0.4136357487    0.2974560173
   Point Group: c1    Number of degrees of freedom:   150


   Energy is  -1228.721773676

 Hessian Updated using BFGS Update

150 Hessian modes will be used to form the next step
  Hessian Eigenvalues:
     0.000015    0.003502    0.003811    0.004502    0.004858    0.005473
     0.006573    0.007349    0.008303    0.009272    0.009939    0.010277
     0.010956    0.012577    0.012982    0.014641    0.019246    0.019815
     0.021353    0.022685    0.030464    0.031841    0.033315    0.035910
     0.036881    0.039494    0.041773    0.043149    0.044586    0.046888
     0.047689    0.048003    0.048713    0.048990    0.049277    0.049791
     0.050205    0.051388    0.051989    0.053511    0.053954    0.054154
     0.055136    0.055367    0.056049    0.056675    0.056934    0.060173
     0.060585    0.061742    0.063166    0.067381    0.069711    0.070507
     0.073668    0.079474    0.080521    0.080865    0.086365    0.086826
     0.088269    0.095530    0.099247    0.113166    0.118131    0.118919
     0.131862    0.140174    0.143515    0.150613    0.157422    0.157936
     0.158798    0.159678    0.159833    0.159977    0.160000    0.160000
     0.160137    0.161172    0.161554    0.164148    0.168424    0.173556
     0.175866    0.177114    0.179623    0.185923    0.193426    0.203438
     0.214729    0.220079    0.239421    0.247529    0.251034    0.258452
     0.269308    0.274263    0.277315    0.281585    0.284524    0.286272
     0.287977    0.288981    0.290042    0.293739    0.296416    0.298011
     0.320287    0.337481    0.338099    0.338463    0.338813    0.339118
     0.339294    0.339397    0.339554    0.339662    0.339888    0.340674
     0.340886    0.341031    0.341279    0.341687    0.341800    0.341878
     0.341934    0.342073    0.342425    0.342654    0.342777    0.346231
     0.363165    0.378046    0.395809    0.397345    0.400594    0.406158
     0.407817    0.411653    0.433374    0.486488    0.496563    0.501848
     0.508731    0.511662    0.535390    0.572153    0.874112    2.131841
**WARNING** Magnitude of eigenvalue   1 too small.  Replaced by     0.000100

 Minimum Search - Taking Simple RFO Step
 Searching for Lamda that Minimizes Along All modes
 Value Taken    Lamda =  -0.00426189
 Calculated Step too Large.  Step scaled by  0.335342
 Step Taken.  Stepsize is  0.300000

                             Maximum     Tolerance    Cnvgd?
         Gradient           0.006064      0.000300      NO
         Displacement       0.097503      0.001200      NO
         Energy change     -0.002032      0.000001      NO


 New Cartesian Coordinates Obtained by Inverse Iteration

 Displacement from previous Coordinates is:  1.724908
 ----------------------------------------------------------------
             Standard Nuclear Orientation (Angstroms)
    I     Atom           X                Y                Z
 ----------------------------------------------------------------
    1      C      -2.8500742450    -0.2680576211    -0.1842070235
    2      H      -3.1895967142    -0.4665824752    -1.2120413923
    3      C      -1.3405734380    -0.6143186985    -0.1070580176
    4      H      -0.9804423405    -0.3117978403     0.8828096947
    5      C      -1.0552592242    -2.0982254493    -0.3608667474
    6      H      -1.3168483317    -2.3089613512    -1.4061505001
    7      H       0.0164298666    -2.2702066816    -0.2759190054
    8      C      -1.8302039106    -3.0467438609     0.5593826780
    9      H      -1.5231887794    -2.8472420827     1.5965262609
   10      C      -1.5104243790    -4.5099007410     0.2432778508
   11      H      -0.4409657637    -4.7125364903     0.3410962888
   12      H      -2.0477657519    -5.1860271587     0.9150694381
   13      H      -1.8027763623    -4.7567351480    -0.7837918912
   14      C      -3.3256287601    -2.7312166222     0.4463075857
   15      H      -3.9065153688    -3.3580372975     1.1326403305
   16      H      -3.6670120838    -2.9815463535    -0.5672419603
   17      C      -3.6067905320    -1.2585424935     0.7377151454
   18      H      -4.6787413393    -1.0784305701     0.6420074005
   19      H      -3.3521651799    -1.0442389247     1.7842106038
   20      C      -3.1923088368     1.2304471111     0.1498827560
   21      C      -4.5418766908     1.4368583569     0.8703403899
   22      C      -3.2429103303     2.1343649037    -1.0987366004
   23      H      -3.9661544079     1.7124491312    -1.8111225989
   24      O      -2.0003827872     2.3621711013    -1.7603280633
   25      H      -3.6066437415     3.1242588421    -0.8198823255
   26      H      -1.6334799903     1.4998022305    -2.0041496030
   27      H      -2.4133059813     1.6127219989     0.8216097505
   28      H      -5.3826920717     1.0603072797     0.2797650496
   29      H      -4.7116100966     2.5046050824     1.0338592079
   30      H      -4.5753590018     0.9521556762     1.8462837662
   31      O      -0.6046657089     0.1576679598    -1.1085237678
   32      C       0.6810593679     0.6412760986    -0.8241667920
   33      H       1.0230623256     1.0736397755    -1.7747594613
   34      O       1.5182311346    -0.4500426962    -0.4534166167
   35      C       2.8888409046    -0.1324848398    -0.3327972441
   36      H       3.2762340294     0.2977943223    -1.2712348367
   37      C       0.7455637944     1.7292720901     0.2715432906
   38      H       0.3509452446     1.3193767231     1.2101493023
   39      O       0.0882722801     2.9329732429    -0.0613064584
   40      H      -0.6948519475     2.7812171104    -0.6333765032
   41      C       2.2102224858     2.1143441778     0.4910368717
   42      H       2.5712808352     2.5848642984    -0.4352658368
   43      O       2.3642346831     3.0211002287     1.5765095161
   44      H       1.7878816580     3.7770526854     1.4047687740
   45      C       3.0819937219     0.9093786314     0.7862613741
   46      H       2.7905625888     0.4687978560     1.7477220956
   47      O       4.4637303483     1.2826519406     0.8149023994
   48      H       4.5709593141     2.0120697960     1.4393350735
   49      C       3.6558916714    -1.4515921978    -0.0962810085
   50      O       3.1547953540    -2.5352967601    -0.2263164922
   51      O       4.9499860961    -1.2987939207     0.2464533460
   52      H       5.1459030619    -0.3603428231     0.4444767346
 ----------------------------------------------------------------
 Molecular Point Group                 C1    NOp =  1
 Largest Abelian Subgroup              C1    NOp =  1
 Nuclear Repulsion Energy =  2421.0735862473 hartrees
 There are       94 alpha and       94 beta electrons
 Applying Cartesian multipole field
    Component          Value
    ---------          -----
     (2,0,0)        1.00000E-12
     (0,2,0)        2.00000E-11
     (0,0,2)       -3.00000E-11
 Nucleus-field energy     =     0.0000000494 hartrees
 Requested basis set is 6-311++G(d,p)
 There are 284 shells and 724 basis functions
 A cutoff of  1.0D-11 yielded  29693 shell pairs
 There are    188246 function pairs (    199200 Cartesian)
 Smallest overlap matrix eigenvalue = 1.04E-06

 Q-Chem warning in module stvman/mkSTV.C, line 306:

 Overlap eigenvalue is smaller than square root of threshold
 Use THRESH >= 12 to get rid of this warning

 Guess MOs from SCF MO coefficient file

 -----------------------------------------------------------------------
  General SCF calculation program by
  Eric Jon Sundstrom, Paul Horn, Yuezhi Mao, Dmitri Zuev, Alec White,
  David Stuck, Shaama M.S., Shane Yost, Joonho Lee, David Small,
  Daniel Levine, Susi Lehtola, Hugh Burton, Evgeny Epifanovsky
 -----------------------------------------------------------------------
 Exchange:     0.2000 Hartree-Fock + 0.0800 Slater + 0.7200 B88
 Correlation:  0.1900 VWN1RPA + 0.8100 LYP
 Using SG-1 standard quadrature grid
 using 6 threads for integral computing
 -------------------------------------------------------
 OpenMP Integral computing Module                
 Release: version 2.0, May 2017, Q-Chem Inc. Pleasanton 
 -------------------------------------------------------
 -------------------------------------------------------
 OpenMP BLAS3 based DFT computing Module                
 Release: version 1.0, May 2013, Q-Chem Inc. Pittsburgh 
 -------------------------------------------------------
 A restricted SCF calculation will be
 performed using DIIS
 SCF converges when DIIS error is below 1.0e-08
 ---------------------------------------
  Cycle       Energy         DIIS error
 ---------------------------------------
    1   -1228.6762792719      8.77e-04  
    2   -1228.7220031975      1.03e-04  
    3   -1228.7215785373      1.56e-04  
    4   -1228.7226701524      1.82e-05  
    5   -1228.7226767897      1.45e-05  
    6   -1228.7226864636      4.12e-06  
    7   -1228.7226872423      1.10e-06  
    8   -1228.7226873036      2.26e-07  
    9   -1228.7226873056      9.95e-08  
   10   -1228.7226873065      2.51e-08  
   11   -1228.7226873063      1.12e-08  
   12   -1228.7226873062      3.20e-09  Convergence criterion met
 ---------------------------------------
 SCF time:   CPU 2438.25s  wall 429.00s 
 SCF   energy in the final basis set =    -1228.7226873062
 Total energy in the final basis set =    -1228.7226873062

 --------------------------------------------------------------

                    Orbital Energies (a.u.)
 --------------------------------------------------------------

 Alpha MOs
 -- Occupied --
-19.171 -19.167 -19.162 -19.159 -19.151 -19.138 -19.129 -19.116
-10.314 -10.303 -10.269 -10.262 -10.250 -10.245 -10.242 -10.229
-10.194 -10.194 -10.178 -10.176 -10.175 -10.170 -10.162 -10.157
 -1.116  -1.101  -1.078  -1.056  -1.050  -1.039  -1.028  -1.027
 -0.855  -0.816  -0.812  -0.795  -0.759  -0.753  -0.691  -0.688
 -0.686  -0.673  -0.637  -0.627  -0.624  -0.605  -0.582  -0.580
 -0.572  -0.567  -0.542  -0.532  -0.529  -0.527  -0.516  -0.497
 -0.485  -0.479  -0.468  -0.463  -0.458  -0.453  -0.447  -0.442
 -0.439  -0.433  -0.424  -0.419  -0.413  -0.407  -0.403  -0.397
 -0.393  -0.388  -0.382  -0.381  -0.375  -0.367  -0.362  -0.357
 -0.351  -0.341  -0.339  -0.330  -0.328  -0.327  -0.324  -0.316
 -0.310  -0.300  -0.297  -0.289  -0.285  -0.278
 -- Virtual --
 -0.018  -0.016  -0.014  -0.010  -0.002   0.002   0.005   0.007
  0.014   0.019   0.025   0.028   0.030   0.035   0.038   0.042
  0.044   0.048   0.052   0.054   0.059   0.060   0.066   0.068
  0.071   0.073   0.077   0.080   0.082   0.087   0.089   0.090
  0.093   0.097   0.100   0.104   0.105   0.106   0.107   0.110
  0.112   0.115   0.115   0.119   0.120   0.121   0.124   0.128
  0.128   0.130   0.131   0.135   0.137   0.138   0.140   0.144
  0.146   0.147   0.149   0.152   0.153   0.156   0.158   0.159
  0.162   0.163   0.165   0.166   0.172   0.173   0.174   0.177
  0.179   0.180   0.181   0.183   0.187   0.187   0.189   0.192
  0.193   0.196   0.201   0.204   0.207   0.209   0.212   0.214
  0.214   0.218   0.220   0.223   0.226   0.228   0.230   0.232
  0.236   0.236   0.239   0.244   0.246   0.251   0.252   0.257
  0.258   0.261   0.262   0.267   0.270   0.271   0.277   0.277
  0.281   0.284   0.287   0.289   0.289   0.292   0.293   0.296
  0.299   0.304   0.304   0.308   0.311   0.312   0.316   0.317
  0.318   0.321   0.323   0.326   0.328   0.332   0.335   0.338
  0.339   0.344   0.345   0.347   0.349   0.352   0.353   0.355
  0.359   0.360   0.368   0.369   0.376   0.377   0.379   0.383
  0.385   0.389   0.390   0.397   0.400   0.404   0.411   0.417
  0.420   0.423   0.430   0.435   0.438   0.443   0.444   0.454
  0.458   0.465   0.466   0.476   0.486   0.491   0.494   0.500
  0.502   0.511   0.517   0.522   0.524   0.529   0.536   0.541
  0.545   0.549   0.558   0.568   0.571   0.580   0.586   0.595
  0.597   0.601   0.604   0.610   0.618   0.624   0.627   0.628
  0.637   0.638   0.646   0.650   0.652   0.654   0.667   0.670
  0.677   0.680   0.685   0.691   0.696   0.706   0.711   0.716
  0.718   0.722   0.726   0.734   0.736   0.741   0.747   0.753
  0.759   0.760   0.762   0.768   0.772   0.776   0.779   0.784
  0.785   0.787   0.795   0.797   0.804   0.807   0.809   0.811
  0.819   0.825   0.827   0.828   0.840   0.848   0.861   0.866
  0.880   0.903   0.913   0.929   0.939   0.942   0.958   0.964
  0.976   0.993   1.003   1.021   1.023   1.035   1.040   1.059
  1.063   1.067   1.076   1.091   1.094   1.106   1.107   1.124
  1.132   1.138   1.144   1.155   1.157   1.172   1.172   1.180
  1.183   1.187   1.201   1.209   1.214   1.219   1.225   1.228
  1.232   1.236   1.250   1.253   1.260   1.270   1.279   1.291
  1.293   1.309   1.314   1.324   1.331   1.338   1.347   1.353
  1.366   1.378   1.396   1.405   1.411   1.426   1.435   1.442
  1.448   1.459   1.470   1.473   1.478   1.483   1.500   1.504
  1.510   1.519   1.522   1.528   1.537   1.540   1.543   1.548
  1.563   1.565   1.574   1.580   1.588   1.595   1.598   1.599
  1.602   1.609   1.613   1.616   1.619   1.624   1.628   1.636
  1.640   1.644   1.646   1.653   1.658   1.664   1.666   1.669
  1.677   1.682   1.686   1.693   1.699   1.707   1.711   1.714
  1.729   1.734   1.738   1.752   1.761   1.769   1.773   1.773
  1.782   1.787   1.802   1.808   1.810   1.816   1.827   1.830
  1.830   1.850   1.856   1.870   1.875   1.878   1.885   1.892
  1.902   1.910   1.923   1.927   1.934   1.939   1.949   1.969
  1.983   1.992   1.996   2.008   2.020   2.029   2.036   2.047
  2.053   2.069   2.074   2.085   2.096   2.113   2.119   2.125
  2.132   2.133   2.150   2.154   2.169   2.172   2.183   2.187
  2.199   2.206   2.219   2.230   2.232   2.251   2.266   2.271
  2.272   2.274   2.290   2.310   2.318   2.322   2.339   2.359
  2.365   2.368   2.375   2.393   2.401   2.426   2.440   2.464
  2.469   2.484   2.498   2.506   2.512   2.526   2.534   2.534
  2.550   2.554   2.571   2.571   2.588   2.600   2.607   2.612
  2.617   2.628   2.633   2.642   2.650   2.654   2.663   2.676
  2.679   2.690   2.696   2.701   2.717   2.721   2.751   2.757
  2.765   2.783   2.805   2.808   2.814   2.826   2.830   2.841
  2.848   2.862   2.874   2.879   2.895   2.906   2.909   2.921
  2.924   2.934   2.940   2.951   2.962   2.968   2.973   2.974
  2.989   2.995   3.005   3.017   3.026   3.030   3.037   3.046
  3.054   3.064   3.074   3.084   3.097   3.102   3.110   3.117
  3.130   3.140   3.154   3.159   3.161   3.181   3.185   3.195
  3.207   3.216   3.232   3.240   3.247   3.268   3.277   3.293
  3.300   3.308   3.318   3.331   3.355   3.370   3.392   3.401
  3.427   3.447   3.455   3.477   3.534   3.555   3.561   3.583
  3.673   3.786   3.791   3.797   3.802   3.821   3.840   3.844
  3.853   3.878   3.884   3.891   3.897   3.906   3.921   3.928
  3.948   3.975   3.986   4.003   4.039   4.047   4.057   4.073
  4.077   4.126   4.157   4.178   4.189   4.221   4.260   4.267
  4.275   4.304   4.319   4.336   4.378   4.409   5.004   5.066
  5.085   5.111   5.139   5.158   5.178   5.197   5.282   5.374
  5.403   5.422   5.434   5.443   5.473   5.483   5.571   5.615
  5.659   5.667   5.689   5.785   5.850   5.928  23.750  23.769
 23.797  23.816  23.823  23.836  23.840  23.857  23.889  23.893
 23.900  23.935  23.960  23.986  23.988  23.994  49.870  49.916
 49.943  49.949  49.971  49.984  50.015  50.032
 --------------------------------------------------------------

          Ground-State Mulliken Net Atomic Charges

     Atom                 Charge (a.u.)
  ----------------------------------------
      1 C                     0.696895
      2 H                     0.224946
      3 C                     0.135962
      4 H                     0.129382
      5 C                    -1.142233
      6 H                     0.180499
      7 H                     0.243064
      8 C                     0.611769
      9 H                     0.177504
     10 C                    -0.785174
     11 H                     0.152485
     12 H                     0.142764
     13 H                     0.138604
     14 C                    -0.944536
     15 H                     0.170388
     16 H                     0.155693
     17 C                    -0.229241
     18 H                     0.169746
     19 H                     0.167861
     20 C                     0.108195
     21 C                    -0.635526
     22 C                    -0.586051
     23 H                     0.159700
     24 O                    -0.172771
     25 H                     0.182121
     26 H                     0.254052
     27 H                     0.232873
     28 H                     0.166839
     29 H                     0.145616
     30 H                     0.152326
     31 O                     0.063210
     32 C                    -0.826069
     33 H                     0.186216
     34 O                     0.028154
     35 C                    -0.024583
     36 H                     0.261989
     37 C                    -0.219880
     38 H                     0.220579
     39 O                    -0.245072
     40 H                     0.388415
     41 C                    -0.522358
     42 H                     0.245375
     43 O                    -0.196432
     44 H                     0.285858
     45 C                    -0.243306
     46 H                     0.283259
     47 O                    -0.228759
     48 H                     0.286967
     49 C                    -0.054558
     50 O                    -0.247995
     51 O                    -0.139266
     52 H                     0.294503
  ----------------------------------------
  Sum of atomic charges =    -0.000000

 -----------------------------------------------------------------
                    Cartesian Multipole Moments
 -----------------------------------------------------------------
    Charge (ESU x 10^10)
                -0.0000
    Dipole Moment (Debye)
         X      -3.3671      Y       2.8775      Z       1.1836
       Tot       4.5846
    Quadrupole Moments (Debye-Ang)
        XX    -144.4554     XY      17.9734     YY    -162.2438
        XZ      -0.3768     YZ       1.5385     ZZ    -146.6443
    Octopole Moments (Debye-Ang^2)
       XXX     -13.4291    XXY      81.6219    XYY     -18.7562
       YYY      41.2332    XXZ       1.6557    XYZ      -2.8887
       YYZ      12.2735    XZZ      26.8609    YZZ      -4.4540
       ZZZ     -18.0386
    Hexadecapole Moments (Debye-Ang^3)
      XXXX   -7322.0089   XXXY      58.6484   XXYY   -1980.9712
      XYYY     -79.4566   YYYY   -4067.7481   XXXZ     -30.1220
      XXYZ      44.1744   XYYZ     -52.9976   YYYZ      86.5271
      XXZZ   -1288.2465   XYZZ     -46.5012   YYZZ    -818.1831
      XZZZ    -134.6352   YZZZ      39.6799   ZZZZ    -758.2069
 -----------------------------------------------------------------
 Calculating analytic gradient of the SCF energy
 Gradient of SCF Energy
            1           2           3           4           5           6
    1   0.0004109  -0.0016143   0.0004532  -0.0001251  -0.0006408   0.0006249
    2   0.0012492   0.0007797  -0.0025547   0.0024976  -0.0002318   0.0004702
    3  -0.0010336  -0.0000924  -0.0001303  -0.0007346   0.0016371  -0.0002945
            7           8           9          10          11          12
    1  -0.0013597   0.0017509  -0.0001148   0.0007676  -0.0002565  -0.0000619
    2  -0.0004251  -0.0011665   0.0001245   0.0000182   0.0000377   0.0000555
    3  -0.0006076   0.0001514  -0.0000768   0.0007297  -0.0001666  -0.0000359
           13          14          15          16          17          18
    1  -0.0002560  -0.0022736  -0.0002748   0.0001185   0.0016651   0.0002102
    2   0.0002697   0.0018263  -0.0002141  -0.0001022  -0.0018488  -0.0000419
    3  -0.0003424  -0.0001558  -0.0000776   0.0002012   0.0000312  -0.0004861
           19          20          21          22          23          24
    1  -0.0000563   0.0000382  -0.0004794   0.0016596   0.0000507   0.0004909
    2   0.0001545   0.0001294  -0.0000128   0.0015765  -0.0002470  -0.0017763
    3   0.0003205  -0.0001833  -0.0001155   0.0004683   0.0002391   0.0012307
           25          26          27          28          29          30
    1  -0.0007505  -0.0013553  -0.0000439   0.0001644  -0.0002176  -0.0000944
    2  -0.0005510   0.0013593  -0.0012762  -0.0002561   0.0001432   0.0003751
    3  -0.0003313  -0.0013870   0.0006044   0.0001856  -0.0003467   0.0002832
           31          32          33          34          35          36
    1  -0.0000008   0.0010017  -0.0007152   0.0010831  -0.0009531   0.0004741
    2  -0.0005830  -0.0021469   0.0003125   0.0004774   0.0005790  -0.0000909
    3   0.0002194  -0.0010896   0.0000709   0.0004410  -0.0007597   0.0001280
           37          38          39          40          41          42
    1  -0.0020309   0.0005829   0.0009352  -0.0000641   0.0007475  -0.0004489
    2   0.0011143   0.0007838  -0.0016385   0.0005636  -0.0006482   0.0002120
    3   0.0001357  -0.0001030   0.0014115  -0.0003136   0.0008679  -0.0002261
           43          44          45          46          47          48
    1   0.0002552  -0.0003485   0.0000392  -0.0001876  -0.0001816   0.0002889
    2  -0.0005035   0.0003716   0.0012473  -0.0002995   0.0000227   0.0005606
    3   0.0003163  -0.0003242   0.0001507  -0.0000461  -0.0004254   0.0004984
           49          50          51          52
    1   0.0026989  -0.0033711   0.0015907   0.0001743
    2   0.0050295  -0.0059301  -0.0009154   0.0011196
    3  -0.0018324   0.0001051   0.0006498   0.0006409
 Max gradient component =       5.930E-03
 RMS gradient           =       1.086E-03
 Gradient time:  CPU 570.61 s  wall 96.29 s
 Geometry Optimization Parameters
   NAtoms,    NIC,     NZ,  NCons,   NDum,   NFix, NCnnct, MaxDiis
       52     415       0       0       0       0       0       0

 Cartesian Hessian Update
 Hessian Updated using BFGS Update


** GEOMETRY OPTIMIZATION IN DELOCALIZED INTERNAL COORDINATES **
   Searching for a Minimum

   Optimization Cycle:  12

                       Coordinates (Angstroms)
     ATOM                X               Y               Z
      1  C        -2.8500742450   -0.2680576211   -0.1842070235
      2  H        -3.1895967142   -0.4665824752   -1.2120413923
      3  C        -1.3405734380   -0.6143186985   -0.1070580176
      4  H        -0.9804423405   -0.3117978403    0.8828096947
      5  C        -1.0552592242   -2.0982254493   -0.3608667474
      6  H        -1.3168483317   -2.3089613512   -1.4061505001
      7  H         0.0164298666   -2.2702066816   -0.2759190054
      8  C        -1.8302039106   -3.0467438609    0.5593826780
      9  H        -1.5231887794   -2.8472420827    1.5965262609
     10  C        -1.5104243790   -4.5099007410    0.2432778508
     11  H        -0.4409657637   -4.7125364903    0.3410962888
     12  H        -2.0477657519   -5.1860271587    0.9150694381
     13  H        -1.8027763623   -4.7567351480   -0.7837918912
     14  C        -3.3256287601   -2.7312166222    0.4463075857
     15  H        -3.9065153688   -3.3580372975    1.1326403305
     16  H        -3.6670120838   -2.9815463535   -0.5672419603
     17  C        -3.6067905320   -1.2585424935    0.7377151454
     18  H        -4.6787413393   -1.0784305701    0.6420074005
     19  H        -3.3521651799   -1.0442389247    1.7842106038
     20  C        -3.1923088368    1.2304471111    0.1498827560
     21  C        -4.5418766908    1.4368583569    0.8703403899
     22  C        -3.2429103303    2.1343649037   -1.0987366004
     23  H        -3.9661544079    1.7124491312   -1.8111225989
     24  O        -2.0003827872    2.3621711013   -1.7603280633
     25  H        -3.6066437415    3.1242588421   -0.8198823255
     26  H        -1.6334799903    1.4998022305   -2.0041496030
     27  H        -2.4133059813    1.6127219989    0.8216097505
     28  H        -5.3826920717    1.0603072797    0.2797650496
     29  H        -4.7116100966    2.5046050824    1.0338592079
     30  H        -4.5753590018    0.9521556762    1.8462837662
     31  O        -0.6046657089    0.1576679598   -1.1085237678
     32  C         0.6810593679    0.6412760986   -0.8241667920
     33  H         1.0230623256    1.0736397755   -1.7747594613
     34  O         1.5182311346   -0.4500426962   -0.4534166167
     35  C         2.8888409046   -0.1324848398   -0.3327972441
     36  H         3.2762340294    0.2977943223   -1.2712348367
     37  C         0.7455637944    1.7292720901    0.2715432906
     38  H         0.3509452446    1.3193767231    1.2101493023
     39  O         0.0882722801    2.9329732429   -0.0613064584
     40  H        -0.6948519475    2.7812171104   -0.6333765032
     41  C         2.2102224858    2.1143441778    0.4910368717
     42  H         2.5712808352    2.5848642984   -0.4352658368
     43  O         2.3642346831    3.0211002287    1.5765095161
     44  H         1.7878816580    3.7770526854    1.4047687740
     45  C         3.0819937219    0.9093786314    0.7862613741
     46  H         2.7905625888    0.4687978560    1.7477220956
     47  O         4.4637303483    1.2826519406    0.8149023994
     48  H         4.5709593141    2.0120697960    1.4393350735
     49  C         3.6558916714   -1.4515921978   -0.0962810085
     50  O         3.1547953540   -2.5352967601   -0.2263164922
     51  O         4.9499860961   -1.2987939207    0.2464533460
     52  H         5.1459030619   -0.3603428231    0.4444767346
   Point Group: c1    Number of degrees of freedom:   150


   Energy is  -1228.722687306

 Hessian Updated using BFGS Update

150 Hessian modes will be used to form the next step
  Hessian Eigenvalues:
     0.000246    0.003587    0.004208    0.004589    0.005175    0.005532
     0.006226    0.007379    0.007799    0.008387    0.009667    0.010023
     0.010347    0.011185    0.012890    0.013890    0.018791    0.020374
     0.021472    0.023015    0.030100    0.032071    0.032820    0.036156
     0.037091    0.039296    0.040405    0.043187    0.044501    0.046879
     0.047672    0.047863    0.048317    0.049061    0.049279    0.049713
     0.050244    0.051285    0.052264    0.053498    0.053978    0.054159
     0.055153    0.055420    0.056042    0.056665    0.056935    0.059884
     0.060546    0.060898    0.063191    0.067130    0.070502    0.071540
     0.073690    0.079323    0.080288    0.080833    0.086268    0.087339
     0.088486    0.095702    0.100286    0.113236    0.118166    0.121486
     0.131849    0.138311    0.144629    0.148932    0.156727    0.157763
     0.158748    0.159545    0.159689    0.159929    0.160000    0.160016
     0.160123    0.160442    0.162095    0.164666    0.166038    0.171371
     0.175178    0.176275    0.178470    0.186267    0.193068    0.202617
     0.214097    0.223374    0.240239    0.248297    0.251948    0.258637
     0.269304    0.272073    0.276606    0.279848    0.284677    0.287483
     0.288112    0.288355    0.290933    0.293899    0.296476    0.299821
     0.323913    0.337474    0.338052    0.338464    0.338821    0.338999
     0.339272    0.339349    0.339563    0.339618    0.339874    0.340604
     0.340801    0.341236    0.341379    0.341714    0.341766    0.341866
     0.342072    0.342160    0.342423    0.342666    0.343614    0.345847
     0.362322    0.379667    0.396430    0.398898    0.400575    0.405146
     0.407413    0.411245    0.429334    0.479806    0.494334    0.501717
     0.509621    0.511739    0.515638    0.545547    0.904178    2.128085

 Minimum Search - Taking Simple RFO Step
 Searching for Lamda that Minimizes Along All modes
 Value Taken    Lamda =  -0.00432416
 Calculated Step too Large.  Step scaled by  0.366682
 Step Taken.  Stepsize is  0.300000

                             Maximum     Tolerance    Cnvgd?
         Gradient           0.005760      0.000300      NO
         Displacement       0.097378      0.001200      NO
         Energy change     -0.000914      0.000001      NO


 New Cartesian Coordinates Obtained by Inverse Iteration

 Displacement from previous Coordinates is:  0.920278
 ----------------------------------------------------------------
             Standard Nuclear Orientation (Angstroms)
    I     Atom           X                Y                Z
 ----------------------------------------------------------------
    1      C      -2.8433884948    -0.2613521383    -0.1641053072
    2      H      -3.1918944702    -0.4824897139    -1.1837204855
    3      C      -1.3355148180    -0.5875084816    -0.1136139990
    4      H      -0.9595433489    -0.3121014117     0.8781105985
    5      C      -1.0342887974    -2.0643702433    -0.3939590984
    6      H      -1.3109027610    -2.2741552157    -1.4358643872
    7      H       0.0425210832    -2.2176072148    -0.3224367814
    8      C      -1.7779433954    -3.0288318366     0.5365981362
    9      H      -1.4383686019    -2.8392157749     1.5661863856
   10      C      -1.4520301213    -4.4883353166     0.2000706904
   11      H      -0.3778531787    -4.6805790644     0.2697989931
   12      H      -1.9627452624    -5.1749401001     0.8818611333
   13      H      -1.7637635464    -4.7380146234    -0.8196120144
   14      C      -3.2750888784    -2.7235587979     0.4784956740
   15      H      -3.8260835710    -3.3595892184     1.1801716254
   16      H      -3.6492069278    -2.9702174474    -0.5252785303
   17      C      -3.5683635501    -1.2503449934     0.7819484311
   18      H      -4.6442949752    -1.0808843853     0.7150974786
   19      H      -3.2900783714    -1.0249289255     1.8194349243
   20      C      -3.2030522114     1.2384416772     0.1439629048
   21      C      -4.5613626313     1.4260950769     0.8509381385
   22      C      -3.2648454389     2.1099048448    -1.1293138546
   23      H      -3.9753218279     1.6482632770    -1.8301850386
   24      O      -2.0232867302     2.3521913212    -1.7974466352
   25      H      -3.6534663823     3.0983882566    -0.8784492224
   26      H      -1.5950993136     1.4952064704    -1.9549179928
   27      H      -2.4346162993     1.6508972811     0.8112230082
   28      H      -5.3923498282     1.0342530394     0.2553903296
   29      H      -4.7473397814     2.4911193095     1.0106962113
   30      H      -4.5932582198     0.9430529091     1.8276802437
   31      O      -0.6206000906     0.2120303805    -1.1114777316
   32      C       0.6629457990     0.6831491154    -0.8204858377
   33      H       1.0269444845     1.0960037570    -1.7719892346
   34      O       1.4528199441    -0.4358109415    -0.4343464963
   35      C       2.8287244710    -0.1622056587    -0.3033472593
   36      H       3.2397639711     0.2420884121    -1.2434252274
   37      C       0.7462000126     1.7706645660     0.2685666930
   38      H       0.3465603988     1.3658624505     1.2091037784
   39      O       0.0989178167     2.9842425173    -0.0596201576
   40      H      -0.7287992112     2.8427190105    -0.5723244269
   41      C       2.2212492291     2.1168325657     0.4796812363
   42      H       2.6007213763     2.5602919834    -0.4525235818
   43      O       2.4017434236     3.0293340977     1.5555791208
   44      H       1.8464014292     3.7982931550     1.3818537170
   45      C       3.0506451820     0.8862818003     0.7991652681
   46      H       2.7395953462     0.4719031907     1.7658249286
   47      O       4.4480715825     1.1939146904     0.8256272333
   48      H       4.5855484118     1.9294889963     1.4330014066
   49      C       3.5495226967    -1.4948780366    -0.0356517790
   50      O       3.0290808533    -2.5636357333    -0.1579399135
   51      O       4.8533525491    -1.3682938936     0.2622808990
   52      H       5.0682876453    -0.4313474324     0.4306880341
 ----------------------------------------------------------------
 Molecular Point Group                 C1    NOp =  1
 Largest Abelian Subgroup              C1    NOp =  1
 Nuclear Repulsion Energy =  2428.3082489462 hartrees
 There are       94 alpha and       94 beta electrons
 Applying Cartesian multipole field
    Component          Value
    ---------          -----
     (2,0,0)        1.00000E-12
     (0,2,0)        2.00000E-11
     (0,0,2)       -3.00000E-11
 Nucleus-field energy     =     0.0000000492 hartrees
 Requested basis set is 6-311++G(d,p)
 There are 284 shells and 724 basis functions
 A cutoff of  1.0D-11 yielded  29785 shell pairs
 There are    188861 function pairs (    199864 Cartesian)
 Smallest overlap matrix eigenvalue = 1.03E-06

 Q-Chem warning in module stvman/mkSTV.C, line 306:

 Overlap eigenvalue is smaller than square root of threshold
 Use THRESH >= 12 to get rid of this warning

 Guess MOs from SCF MO coefficient file

 -----------------------------------------------------------------------
  General SCF calculation program by
  Eric Jon Sundstrom, Paul Horn, Yuezhi Mao, Dmitri Zuev, Alec White,
  David Stuck, Shaama M.S., Shane Yost, Joonho Lee, David Small,
  Daniel Levine, Susi Lehtola, Hugh Burton, Evgeny Epifanovsky
 -----------------------------------------------------------------------
 Exchange:     0.2000 Hartree-Fock + 0.0800 Slater + 0.7200 B88
 Correlation:  0.1900 VWN1RPA + 0.8100 LYP
 Using SG-1 standard quadrature grid
 using 6 threads for integral computing
 -------------------------------------------------------
 OpenMP Integral computing Module                
 Release: version 2.0, May 2017, Q-Chem Inc. Pleasanton 
 -------------------------------------------------------
 -------------------------------------------------------
 OpenMP BLAS3 based DFT computing Module                
 Release: version 1.0, May 2013, Q-Chem Inc. Pittsburgh 
 -------------------------------------------------------
 A restricted SCF calculation will be
 performed using DIIS
 SCF converges when DIIS error is below 1.0e-08
 ---------------------------------------
  Cycle       Energy         DIIS error
 ---------------------------------------
    1   -1228.7070065956      4.53e-04  
    2   -1228.7221486194      9.29e-05  
    3   -1228.7216850599      1.43e-04  
    4   -1228.7225823774      1.49e-05  
    5   -1228.7225887581      1.02e-05  
    6   -1228.7225933511      2.99e-06  
    7   -1228.7225937643      6.83e-07  
    8   -1228.7225937855      2.65e-07  
    9   -1228.7225937884      5.07e-08  
   10   -1228.7225937888      2.02e-08  
   11   -1228.7225937888      6.27e-09  Convergence criterion met
 ---------------------------------------
 SCF time:   CPU 2246.98s  wall 395.00s 
 SCF   energy in the final basis set =    -1228.7225937888
 Total energy in the final basis set =    -1228.7225937888

 --------------------------------------------------------------

                    Orbital Energies (a.u.)
 --------------------------------------------------------------

 Alpha MOs
 -- Occupied --
-19.174 -19.167 -19.164 -19.161 -19.152 -19.134 -19.132 -19.117
-10.313 -10.304 -10.269 -10.264 -10.253 -10.248 -10.241 -10.226
-10.194 -10.193 -10.178 -10.175 -10.174 -10.170 -10.161 -10.156
 -1.120  -1.105  -1.081  -1.058  -1.052  -1.034  -1.031  -1.027
 -0.856  -0.819  -0.811  -0.797  -0.759  -0.752  -0.693  -0.688
 -0.685  -0.675  -0.638  -0.627  -0.625  -0.607  -0.583  -0.581
 -0.574  -0.567  -0.544  -0.535  -0.531  -0.524  -0.516  -0.498
 -0.487  -0.481  -0.467  -0.463  -0.459  -0.451  -0.448  -0.442
 -0.439  -0.431  -0.426  -0.419  -0.416  -0.408  -0.406  -0.397
 -0.392  -0.389  -0.383  -0.380  -0.374  -0.366  -0.362  -0.358
 -0.350  -0.342  -0.338  -0.332  -0.328  -0.327  -0.323  -0.318
 -0.310  -0.299  -0.298  -0.291  -0.286  -0.278
 -- Virtual --
 -0.019  -0.017  -0.014  -0.010  -0.002   0.002   0.005   0.008
  0.015   0.020   0.025   0.028   0.030   0.035   0.038   0.042
  0.045   0.049   0.052   0.055   0.059   0.061   0.066   0.068
  0.070   0.073   0.078   0.080   0.082   0.087   0.089   0.090
  0.093   0.097   0.101   0.103   0.105   0.106   0.107   0.111
  0.112   0.114   0.116   0.119   0.121   0.121   0.124   0.128
  0.128   0.130   0.131   0.136   0.138   0.138   0.140   0.144
  0.146   0.146   0.148   0.151   0.153   0.156   0.159   0.160
  0.162   0.164   0.165   0.167   0.172   0.174   0.174   0.178
  0.178   0.180   0.182   0.184   0.187   0.188   0.189   0.192
  0.194   0.197   0.200   0.205   0.208   0.209   0.213   0.214
  0.215   0.219   0.221   0.224   0.225   0.228   0.230   0.232
  0.235   0.236   0.240   0.244   0.244   0.251   0.254   0.257
  0.259   0.262   0.264   0.267   0.269   0.270   0.277   0.278
  0.280   0.286   0.288   0.288   0.290   0.292   0.294   0.296
  0.299   0.303   0.306   0.308   0.312   0.313   0.316   0.317
  0.318   0.321   0.323   0.326   0.328   0.332   0.336   0.337
  0.338   0.342   0.347   0.347   0.349   0.352   0.354   0.356
  0.358   0.361   0.368   0.370   0.374   0.377   0.379   0.383
  0.386   0.389   0.391   0.397   0.400   0.405   0.411   0.419
  0.422   0.423   0.429   0.437   0.438   0.441   0.444   0.452
  0.459   0.464   0.469   0.479   0.484   0.492   0.495   0.500
  0.503   0.513   0.519   0.525   0.526   0.531   0.536   0.542
  0.544   0.550   0.559   0.568   0.572   0.581   0.588   0.597
  0.597   0.602   0.605   0.612   0.616   0.623   0.627   0.630
  0.639   0.641   0.648   0.650   0.653   0.656   0.668   0.671
  0.677   0.682   0.685   0.687   0.697   0.706   0.711   0.719
  0.720   0.722   0.726   0.735   0.739   0.740   0.748   0.753
  0.758   0.759   0.762   0.769   0.774   0.776   0.778   0.781
  0.787   0.787   0.797   0.799   0.804   0.807   0.809   0.813
  0.820   0.822   0.827   0.830   0.840   0.849   0.866   0.870
  0.879   0.900   0.915   0.928   0.940   0.942   0.954   0.968
  0.977   0.994   1.007   1.020   1.024   1.036   1.045   1.057
  1.064   1.068   1.077   1.091   1.098   1.103   1.110   1.123
  1.131   1.137   1.145   1.153   1.157   1.171   1.178   1.180
  1.187   1.192   1.202   1.203   1.212   1.219   1.226   1.228
  1.231   1.236   1.252   1.254   1.263   1.276   1.282   1.290
  1.296   1.308   1.310   1.324   1.329   1.337   1.344   1.353
  1.368   1.375   1.395   1.406   1.408   1.430   1.435   1.445
  1.451   1.461   1.473   1.475   1.481   1.482   1.497   1.501
  1.512   1.516   1.525   1.528   1.537   1.543   1.544   1.551
  1.563   1.569   1.575   1.584   1.587   1.595   1.597   1.600
  1.605   1.610   1.616   1.617   1.620   1.626   1.630   1.637
  1.639   1.643   1.646   1.654   1.658   1.663   1.666   1.673
  1.676   1.683   1.686   1.695   1.699   1.706   1.711   1.714
  1.728   1.737   1.738   1.751   1.759   1.766   1.770   1.773
  1.783   1.787   1.801   1.807   1.810   1.822   1.825   1.829
  1.834   1.853   1.855   1.870   1.873   1.879   1.887   1.894
  1.902   1.911   1.926   1.927   1.935   1.938   1.949   1.971
  1.981   1.995   1.997   2.013   2.022   2.030   2.036   2.047
  2.057   2.067   2.079   2.084   2.100   2.117   2.120   2.126
  2.131   2.133   2.148   2.160   2.172   2.173   2.187   2.189
  2.200   2.210   2.220   2.233   2.241   2.257   2.267   2.273
  2.277   2.283   2.292   2.312   2.317   2.327   2.347   2.358
  2.368   2.374   2.379   2.394   2.400   2.422   2.431   2.453
  2.471   2.485   2.501   2.507   2.512   2.525   2.532   2.534
  2.550   2.554   2.571   2.572   2.589   2.601   2.608   2.612
  2.618   2.630   2.636   2.643   2.654   2.655   2.668   2.679
  2.680   2.694   2.700   2.706   2.717   2.725   2.748   2.758
  2.765   2.779   2.807   2.809   2.818   2.827   2.831   2.840
  2.846   2.859   2.877   2.881   2.895   2.902   2.907   2.921
  2.925   2.936   2.944   2.953   2.960   2.967   2.975   2.977
  2.990   2.992   3.007   3.020   3.030   3.034   3.043   3.047
  3.058   3.066   3.069   3.082   3.098   3.103   3.109   3.118
  3.132   3.147   3.154   3.158   3.166   3.187   3.188   3.195
  3.206   3.228   3.239   3.247   3.252   3.274   3.280   3.301
  3.303   3.309   3.322   3.339   3.358   3.371   3.391   3.407
  3.430   3.448   3.466   3.480   3.536   3.558   3.563   3.594
  3.682   3.786   3.791   3.798   3.803   3.822   3.839   3.845
  3.851   3.875   3.885   3.893   3.902   3.908   3.920   3.922
  3.951   3.976   3.993   4.004   4.040   4.049   4.058   4.074
  4.082   4.128   4.157   4.178   4.193   4.226   4.260   4.265
  4.281   4.311   4.319   4.336   4.380   4.409   5.005   5.065
  5.083   5.109   5.132   5.156   5.179   5.202   5.273   5.386
  5.400   5.426   5.435   5.446   5.476   5.489   5.582   5.616
  5.662   5.677   5.699   5.776   5.843   5.936  23.749  23.771
 23.804  23.819  23.823  23.837  23.843  23.859  23.893  23.897
 23.901  23.937  23.961  23.987  23.987  23.995  49.874  49.916
 49.940  49.952  49.970  49.981  50.013  50.041
 --------------------------------------------------------------

          Ground-State Mulliken Net Atomic Charges

     Atom                 Charge (a.u.)
  ----------------------------------------
      1 C                     0.717896
      2 H                     0.227586
      3 C                     0.054785
      4 H                     0.139719
      5 C                    -1.095106
      6 H                     0.179612
      7 H                     0.249958
      8 C                     0.602783
      9 H                     0.176923
     10 C                    -0.783053
     11 H                     0.153810
     12 H                     0.142517
     13 H                     0.139061
     14 C                    -0.922792
     15 H                     0.169885
     16 H                     0.155667
     17 C                    -0.255788
     18 H                     0.169752
     19 H                     0.168497
     20 C                     0.122403
     21 C                    -0.647983
     22 C                    -0.588035
     23 H                     0.159227
     24 O                    -0.192561
     25 H                     0.180850
     26 H                     0.266546
     27 H                     0.228317
     28 H                     0.168017
     29 H                     0.145496
     30 H                     0.154112
     31 O                     0.061532
     32 C                    -0.824166
     33 H                     0.187640
     34 O                     0.017669
     35 C                    -0.030537
     36 H                     0.270341
     37 C                    -0.208754
     38 H                     0.227743
     39 O                    -0.229224
     40 H                     0.369516
     41 C                    -0.524001
     42 H                     0.246366
     43 O                    -0.192799
     44 H                     0.284137
     45 C                    -0.248665
     46 H                     0.283548
     47 O                    -0.227804
     48 H                     0.286765
     49 C                    -0.047704
     50 O                    -0.250132
     51 O                    -0.137969
     52 H                     0.298397
  ----------------------------------------
  Sum of atomic charges =     0.000000

 -----------------------------------------------------------------
                    Cartesian Multipole Moments
 -----------------------------------------------------------------
    Charge (ESU x 10^10)
                -0.0000
    Dipole Moment (Debye)
         X      -2.8752      Y       2.8206      Z       1.3872
       Tot       4.2599
    Quadrupole Moments (Debye-Ang)
        XX    -143.6010     XY      18.0505     YY    -162.6664
        XZ      -1.3296     YZ       2.5202     ZZ    -147.5009
    Octopole Moments (Debye-Ang^2)
       XXX       0.1040    XXY      79.2728    XYY     -14.9832
       YYY      41.3674    XXZ       1.3704    XYZ      -3.5436
       YYZ      11.9665    XZZ      30.5041    YZZ      -6.8444
       ZZZ     -16.3244
    Hexadecapole Moments (Debye-Ang^3)
      XXXX   -7149.9570   XXXY      73.0817   XXYY   -1955.6314
      XYYY     -54.0845   YYYY   -4070.5717   XXXZ     -54.3443
      XXYZ      51.1211   XYYZ     -64.4832   YYYZ      97.8935
      XXZZ   -1273.4862   XYZZ     -35.6603   YYZZ    -822.7828
      XZZZ    -155.6943   YZZZ      52.1383   ZZZZ    -768.6118
 -----------------------------------------------------------------
 Calculating analytic gradient of the SCF energy
 Gradient of SCF Energy
            1           2           3           4           5           6
    1   0.0013983  -0.0007320  -0.0010004   0.0001289  -0.0011405   0.0006681
    2  -0.0001092   0.0004309  -0.0001637   0.0007825   0.0006451  -0.0000727
    3  -0.0000911   0.0000984  -0.0004446  -0.0003564   0.0011854  -0.0004431
            7           8           9          10          11          12
    1   0.0004439  -0.0007915   0.0001104   0.0002267   0.0000406   0.0001234
    2   0.0002963  -0.0008567  -0.0000633  -0.0001306  -0.0004069  -0.0000302
    3   0.0000992  -0.0010477   0.0002583   0.0000907  -0.0002920  -0.0001174
           13          14          15          16          17          18
    1   0.0004512   0.0007426   0.0000401   0.0000045   0.0005410  -0.0000555
    2  -0.0003025   0.0003369  -0.0001523  -0.0000078   0.0000283   0.0006308
    3   0.0002338   0.0005845  -0.0001523  -0.0003223   0.0006537   0.0000058
           19          20          21          22          23          24
    1  -0.0004738   0.0003123  -0.0007156  -0.0005822  -0.0000396   0.0021564
    2   0.0008182   0.0010100  -0.0008039   0.0013286  -0.0004765  -0.0028393
    3  -0.0002499   0.0015601  -0.0004998   0.0021465   0.0002850  -0.0030823
           25          26          27          28          29          30
    1  -0.0006262   0.0008323   0.0001126  -0.0002865   0.0001409   0.0000037
    2  -0.0003827   0.0007543  -0.0004249  -0.0003145  -0.0002154   0.0001533
    3  -0.0000795  -0.0013184   0.0005065   0.0001528  -0.0003152   0.0000720
           31          32          33          34          35          36
    1   0.0035282   0.0004694  -0.0006788  -0.0025080  -0.0000847   0.0002468
    2  -0.0004392   0.0019761  -0.0001219  -0.0020803   0.0002417   0.0005049
    3  -0.0010448   0.0014790  -0.0002651   0.0001633  -0.0020771   0.0002179
           37          38          39          40          41          42
    1   0.0012481  -0.0000861   0.0014259  -0.0044043   0.0004888  -0.0003397
    2   0.0018733   0.0004508  -0.0007789   0.0014562  -0.0024348  -0.0003022
    3  -0.0013482   0.0005418   0.0026531   0.0000911  -0.0011835  -0.0002038
           43          44          45          46          47          48
    1  -0.0011116   0.0006219   0.0005911   0.0000354   0.0016302  -0.0008113
    2  -0.0000281  -0.0008168   0.0018558  -0.0005080  -0.0021818  -0.0012446
    3   0.0001409  -0.0000002   0.0009453  -0.0001487   0.0001815  -0.0009940
           49          50          51          52
    1  -0.0033566   0.0034533  -0.0006278  -0.0017642
    2  -0.0007464   0.0035571   0.0010963  -0.0007913
    3   0.0053099  -0.0014105  -0.0010548  -0.0011136
 Max gradient component =       5.310E-03
 RMS gradient           =       1.210E-03
 Gradient time:  CPU 575.38 s  wall 97.10 s
 Geometry Optimization Parameters
   NAtoms,    NIC,     NZ,  NCons,   NDum,   NFix, NCnnct, MaxDiis
       52     415       0       0       0       0       0       0

 Cartesian Hessian Update
 Hessian Updated using BFGS Update


** GEOMETRY OPTIMIZATION IN DELOCALIZED INTERNAL COORDINATES **
   Searching for a Minimum

   Optimization Cycle:  13

                       Coordinates (Angstroms)
     ATOM                X               Y               Z
      1  C        -2.8433884948   -0.2613521383   -0.1641053072
      2  H        -3.1918944702   -0.4824897139   -1.1837204855
      3  C        -1.3355148180   -0.5875084816   -0.1136139990
      4  H        -0.9595433489   -0.3121014117    0.8781105985
      5  C        -1.0342887974   -2.0643702433   -0.3939590984
      6  H        -1.3109027610   -2.2741552157   -1.4358643872
      7  H         0.0425210832   -2.2176072148   -0.3224367814
      8  C        -1.7779433954   -3.0288318366    0.5365981362
      9  H        -1.4383686019   -2.8392157749    1.5661863856
     10  C        -1.4520301213   -4.4883353166    0.2000706904
     11  H        -0.3778531787   -4.6805790644    0.2697989931
     12  H        -1.9627452624   -5.1749401001    0.8818611333
     13  H        -1.7637635464   -4.7380146234   -0.8196120144
     14  C        -3.2750888784   -2.7235587979    0.4784956740
     15  H        -3.8260835710   -3.3595892184    1.1801716254
     16  H        -3.6492069278   -2.9702174474   -0.5252785303
     17  C        -3.5683635501   -1.2503449934    0.7819484311
     18  H        -4.6442949752   -1.0808843853    0.7150974786
     19  H        -3.2900783714   -1.0249289255    1.8194349243
     20  C        -3.2030522114    1.2384416772    0.1439629048
     21  C        -4.5613626313    1.4260950769    0.8509381385
     22  C        -3.2648454389    2.1099048448   -1.1293138546
     23  H        -3.9753218279    1.6482632770   -1.8301850386
     24  O        -2.0232867302    2.3521913212   -1.7974466352
     25  H        -3.6534663823    3.0983882566   -0.8784492224
     26  H        -1.5950993136    1.4952064704   -1.9549179928
     27  H        -2.4346162993    1.6508972811    0.8112230082
     28  H        -5.3923498282    1.0342530394    0.2553903296
     29  H        -4.7473397814    2.4911193095    1.0106962113
     30  H        -4.5932582198    0.9430529091    1.8276802437
     31  O        -0.6206000906    0.2120303805   -1.1114777316
     32  C         0.6629457990    0.6831491154   -0.8204858377
     33  H         1.0269444845    1.0960037570   -1.7719892346
     34  O         1.4528199441   -0.4358109415   -0.4343464963
     35  C         2.8287244710   -0.1622056587   -0.3033472593
     36  H         3.2397639711    0.2420884121   -1.2434252274
     37  C         0.7462000126    1.7706645660    0.2685666930
     38  H         0.3465603988    1.3658624505    1.2091037784
     39  O         0.0989178167    2.9842425173   -0.0596201576
     40  H        -0.7287992112    2.8427190105   -0.5723244269
     41  C         2.2212492291    2.1168325657    0.4796812363
     42  H         2.6007213763    2.5602919834   -0.4525235818
     43  O         2.4017434236    3.0293340977    1.5555791208
     44  H         1.8464014292    3.7982931550    1.3818537170
     45  C         3.0506451820    0.8862818003    0.7991652681
     46  H         2.7395953462    0.4719031907    1.7658249286
     47  O         4.4480715825    1.1939146904    0.8256272333
     48  H         4.5855484118    1.9294889963    1.4330014066
     49  C         3.5495226967   -1.4948780366   -0.0356517790
     50  O         3.0290808533   -2.5636357333   -0.1579399135
     51  O         4.8533525491   -1.3682938936    0.2622808990
     52  H         5.0682876453   -0.4313474324    0.4306880341
   Point Group: c1    Number of degrees of freedom:   150


   Energy is  -1228.722593789

 Hessian Updated using BFGS Update

150 Hessian modes will be used to form the next step
  Hessian Eigenvalues:
     0.001047    0.003649    0.004273    0.004696    0.005461    0.005906
     0.006709    0.007198    0.008309    0.008544    0.009767    0.010251
     0.011110    0.012870    0.013788    0.015745    0.018627    0.020756
     0.021679    0.025142    0.030320    0.032079    0.033993    0.036153
     0.037030    0.039935    0.041479    0.043343    0.044507    0.046915
     0.047566    0.048103    0.048413    0.049147    0.049486    0.050105
     0.050284    0.051569    0.052612    0.053567    0.054055    0.054189
     0.055247    0.055419    0.056024    0.056685    0.056904    0.060334
     0.060529    0.061901    0.063647    0.066743    0.069547    0.070545
     0.073669    0.078834    0.080239    0.080889    0.086264    0.087466
     0.088464    0.095929    0.099524    0.113845    0.118167    0.120161
     0.132064    0.140309    0.143907    0.153285    0.156184    0.157869
     0.158314    0.159554    0.159916    0.159958    0.160001    0.160052
     0.160110    0.160446    0.161941    0.164797    0.169406    0.173216
     0.175722    0.177341    0.182197    0.190728    0.196451    0.202600
     0.215537    0.224477    0.244100    0.248106    0.253323    0.259434
     0.267571    0.269542    0.275784    0.281556    0.284901    0.286963
     0.288029    0.288355    0.289939    0.293816    0.296477    0.299814
     0.315683    0.337476    0.338285    0.338473    0.338794    0.339062
     0.339292    0.339431    0.339570    0.339670    0.339873    0.340658
     0.341021    0.341184    0.341341    0.341591    0.341822    0.341898
     0.342036    0.342085    0.342433    0.342631    0.342936    0.344353
     0.371512    0.381602    0.396136    0.400405    0.400835    0.405484
     0.410505    0.427417    0.464418    0.491124    0.501649    0.505100
     0.509523    0.512436    0.542931    0.596870    0.898287    2.132836

 Minimum Search - Taking Simple RFO Step
 Searching for Lamda that Minimizes Along All modes
 Value Taken    Lamda =  -0.00298612
 Calculated Step too Large.  Step scaled by  0.556086
 Step Taken.  Stepsize is  0.300000

                             Maximum     Tolerance    Cnvgd?
         Gradient           0.013474      0.000300      NO
         Displacement       0.088701      0.001200      NO
         Energy change      0.000094      0.000001      NO


 New Cartesian Coordinates Obtained by Inverse Iteration

 Displacement from previous Coordinates is:  1.430250
 ----------------------------------------------------------------
             Standard Nuclear Orientation (Angstroms)
    I     Atom           X                Y                Z
 ----------------------------------------------------------------
    1      C      -2.8334211115    -0.2687070593    -0.1636914290
    2      H      -3.1772537352    -0.4687987384    -1.1886011088
    3      C      -1.3302474198    -0.6084031230    -0.1279888946
    4      H      -0.9442143277    -0.3704769970     0.8696796309
    5      C      -1.0444335097    -2.0808106157    -0.4442743938
    6      H      -1.3433592936    -2.2713838951    -1.4835087246
    7      H       0.0330780887    -2.2443867846    -0.3907753848
    8      C      -1.7856391584    -3.0520330160     0.4800910489
    9      H      -1.4407562420    -2.8762245752     1.5102057173
   10      C      -1.4695897045    -4.5085920299     0.1233988989
   11      H      -0.3955899705    -4.7054313663     0.1863108121
   12      H      -1.9793336340    -5.2012198566     0.7999028068
   13      H      -1.7872753490    -4.7455567378    -0.8973816220
   14      C      -3.2804492445    -2.7417399412     0.4312254227
   15      H      -3.8305434590    -3.3865651071     1.1251817152
   16      H      -3.6583193019    -2.9710827611    -0.5753061382
   17      C      -3.5689587850    -1.2719912592     0.7609704869
   18      H      -4.6445909217    -1.0979991967     0.6996681694
   19      H      -3.2881315066    -1.0706693837     1.8023040276
   20      C      -3.1629927381     1.2331882149     0.1721969244
   21      C      -4.4571912337     1.4373465207     0.9849626977
   22      C      -3.3037239607     2.1022089880    -1.0953004490
   23      H      -4.0591209044     1.6479307667    -1.7527846300
   24      O      -2.0974287892     2.3307151361    -1.8283545649
   25      H      -3.6617212940     3.0974024734    -0.8242974605
   26      H      -1.6815802839     1.4668312681    -1.9843025227
   27      H      -2.3437606526     1.6463200074     0.7753038949
   28      H      -5.3403089061     1.0697974684     0.4523442949
   29      H      -4.6084900503     2.5034061824     1.1724241536
   30      H      -4.4206561738     0.9419901185     1.9552352492
   31      O      -0.6177634865     0.2057343793    -1.1161341384
   32      C       0.6671718123     0.6753407061    -0.8274497512
   33      H       1.0515931693     1.0407052555    -1.7903082420
   34      O       1.4402512539    -0.4320104910    -0.3783576387
   35      C       2.8171033665    -0.1703642651    -0.2334818979
   36      H       3.2461453864     0.1869787853    -1.1844443313
   37      C       0.7460463919     1.8136422036     0.2032061106
   38      H       0.3122208934     1.4667361242     1.1521109977
   39      O       0.1228611142     3.0109340213    -0.2205087324
   40      H      -0.6765970620     2.8287627906    -0.7607281223
   41      C       2.2215675298     2.1520120205     0.4305103068
   42      H       2.6290594672     2.5451996340    -0.5121150495
   43      O       2.3941796841     3.1138211689     1.4648462259
   44      H       1.8603891539     3.8856711105     1.2413116760
   45      C       3.0288942184     0.9264185624     0.8244380065
   46      H       2.6939979978     0.5636198389     1.8035377289
   47      O       4.4275053043     1.2257240432     0.8656606697
   48      H       4.5585392198     1.9859463807     1.4442700743
   49      C       3.5123665113    -1.5025324086     0.1008166217
   50      O       2.9737352993    -2.5656358883     0.0144709400
   51      O       4.8046398377    -1.3868856595     0.4501476921
   52      H       5.0369631789    -0.4491654605     0.5903644539
 ----------------------------------------------------------------
 Molecular Point Group                 C1    NOp =  1
 Largest Abelian Subgroup              C1    NOp =  1
 Nuclear Repulsion Energy =  2427.6287015777 hartrees
 There are       94 alpha and       94 beta electrons
 Applying Cartesian multipole field
    Component          Value
    ---------          -----
     (2,0,0)        1.00000E-12
     (0,2,0)        2.00000E-11
     (0,0,2)       -3.00000E-11
 Nucleus-field energy     =     0.0000000501 hartrees
 Requested basis set is 6-311++G(d,p)
 There are 284 shells and 724 basis functions
 A cutoff of  1.0D-11 yielded  29776 shell pairs
 There are    188874 function pairs (    199877 Cartesian)
 Smallest overlap matrix eigenvalue = 9.82E-07

 Q-Chem warning in module stvman/mkSTV.C, line 306:

 Overlap eigenvalue is smaller than square root of threshold
 Use THRESH >= 12 to get rid of this warning

 Linear dependence detected in AO basis
 Tighter screening thresholds may be required for diffuse basis sets
 Use S2THRESH > 14 and THRESH = 14 in case of SCF convergence issues
 Number of orthogonalized atomic orbitals = 723
 Maximum deviation from orthogonality = 2.503E-10
 Guess MOs from SCF MO coefficient file

 -----------------------------------------------------------------------
  General SCF calculation program by
  Eric Jon Sundstrom, Paul Horn, Yuezhi Mao, Dmitri Zuev, Alec White,
  David Stuck, Shaama M.S., Shane Yost, Joonho Lee, David Small,
  Daniel Levine, Susi Lehtola, Hugh Burton, Evgeny Epifanovsky
 -----------------------------------------------------------------------
 Exchange:     0.2000 Hartree-Fock + 0.0800 Slater + 0.7200 B88
 Correlation:  0.1900 VWN1RPA + 0.8100 LYP
 Using SG-1 standard quadrature grid
 Size of previous SCF MO coefficient file: 1048350 (expected); 1049800 (actual). 

 Q-Chem warning in module libgscf/gen_scfman/rhf.C, line 643:

 Inconsistent size for SCF MO coefficient file.  Please check basis and PURECART setting.

 using 6 threads for integral computing
 -------------------------------------------------------
 OpenMP Integral computing Module                
 Release: version 2.0, May 2017, Q-Chem Inc. Pleasanton 
 -------------------------------------------------------
 -------------------------------------------------------
 OpenMP BLAS3 based DFT computing Module                
 Release: version 1.0, May 2013, Q-Chem Inc. Pittsburgh 
 -------------------------------------------------------
 A restricted SCF calculation will be
 performed using DIIS
 SCF converges when DIIS error is below 1.0e-08
 ---------------------------------------
  Cycle       Energy         DIIS error
 ---------------------------------------
    1   -1228.6930780848      6.66e-04  
    2   -1228.7227466867      1.07e-04  
    3   -1228.7222215007      1.63e-04  
    4   -1228.7233960312      1.21e-05  
    5   -1228.7234013356      7.13e-06  
    6   -1228.7234036676      3.26e-06  
    7   -1228.7234041146      1.09e-06  
    8   -1228.7234041736      2.33e-07  
    9   -1228.7234041762      9.87e-08  
   10   -1228.7234041765      2.83e-08  
   11   -1228.7234041768      8.66e-09  Convergence criterion met
 ---------------------------------------
 SCF time:   CPU 2247.30s  wall 395.00s 
 SCF   energy in the final basis set =    -1228.7234041768
 Total energy in the final basis set =    -1228.7234041768

 --------------------------------------------------------------

                    Orbital Energies (a.u.)
 --------------------------------------------------------------

 Alpha MOs
 -- Occupied --
-19.173 -19.168 -19.163 -19.160 -19.153 -19.133 -19.133 -19.117
-10.313 -10.304 -10.270 -10.264 -10.253 -10.247 -10.240 -10.226
-10.193 -10.193 -10.178 -10.175 -10.174 -10.169 -10.160 -10.156
 -1.120  -1.105  -1.080  -1.057  -1.051  -1.035  -1.031  -1.028
 -0.855  -0.818  -0.810  -0.797  -0.759  -0.752  -0.693  -0.687
 -0.684  -0.674  -0.638  -0.627  -0.625  -0.606  -0.583  -0.580
 -0.574  -0.567  -0.544  -0.534  -0.530  -0.524  -0.516  -0.497
 -0.488  -0.480  -0.467  -0.463  -0.459  -0.452  -0.447  -0.442
 -0.439  -0.431  -0.426  -0.419  -0.416  -0.407  -0.406  -0.397
 -0.392  -0.389  -0.383  -0.381  -0.374  -0.364  -0.361  -0.358
 -0.350  -0.341  -0.337  -0.331  -0.328  -0.327  -0.324  -0.318
 -0.311  -0.299  -0.298  -0.290  -0.287  -0.277
 -- Virtual --
 -0.019  -0.017  -0.014  -0.010  -0.002   0.002   0.005   0.007
  0.015   0.020   0.025   0.029   0.031   0.035   0.038   0.041
  0.045   0.048   0.053   0.055   0.058   0.060   0.066   0.068
  0.071   0.073   0.077   0.080   0.083   0.087   0.089   0.090
  0.093   0.098   0.100   0.103   0.105   0.106   0.107   0.111
  0.113   0.114   0.116   0.119   0.120   0.121   0.125   0.129
  0.129   0.130   0.132   0.135   0.138   0.138   0.141   0.145
  0.146   0.148   0.149   0.153   0.153   0.156   0.158   0.159
  0.162   0.164   0.165   0.166   0.171   0.174   0.176   0.178
  0.179   0.181   0.182   0.184   0.187   0.188   0.191   0.192
  0.195   0.198   0.202   0.204   0.208   0.209   0.213   0.215
  0.215   0.219   0.221   0.225   0.226   0.228   0.229   0.233
  0.235   0.238   0.242   0.244   0.249   0.251   0.253   0.258
  0.260   0.262   0.265   0.266   0.270   0.272   0.278   0.279
  0.281   0.286   0.287   0.289   0.290   0.293   0.295   0.298
  0.303   0.304   0.308   0.309   0.313   0.315   0.316   0.318
  0.319   0.321   0.326   0.327   0.331   0.334   0.335   0.338
  0.339   0.343   0.346   0.349   0.352   0.354   0.357   0.359
  0.361   0.365   0.367   0.370   0.374   0.381   0.382   0.386
  0.386   0.390   0.394   0.399   0.406   0.409   0.414   0.420
  0.423   0.426   0.428   0.438   0.439   0.445   0.450   0.459
  0.462   0.468   0.478   0.482   0.485   0.496   0.498   0.503
  0.514   0.522   0.523   0.525   0.528   0.538   0.540   0.545
  0.548   0.557   0.567   0.572   0.579   0.582   0.595   0.598
  0.601   0.603   0.611   0.616   0.619   0.625   0.631   0.636
  0.639   0.642   0.649   0.653   0.657   0.667   0.669   0.679
  0.680   0.686   0.690   0.695   0.705   0.713   0.716   0.719
  0.720   0.727   0.729   0.737   0.741   0.748   0.752   0.756
  0.760   0.763   0.767   0.774   0.778   0.779   0.782   0.785
  0.789   0.796   0.800   0.804   0.805   0.806   0.811   0.816
  0.821   0.824   0.828   0.841   0.846   0.861   0.869   0.881
  0.897   0.908   0.928   0.940   0.946   0.954   0.965   0.976
  0.987   1.003   1.016   1.023   1.034   1.040   1.054   1.064
  1.067   1.077   1.088   1.096   1.105   1.111   1.123   1.135
  1.142   1.145   1.153   1.157   1.170   1.177   1.180   1.186
  1.192   1.202   1.209   1.213   1.218   1.221   1.226   1.232
  1.237   1.251   1.254   1.264   1.274   1.276   1.287   1.297
  1.305   1.312   1.320   1.325   1.335   1.340   1.353   1.369
  1.369   1.392   1.404   1.408   1.425   1.436   1.442   1.443
  1.457   1.474   1.475   1.479   1.481   1.500   1.502   1.509
  1.521   1.524   1.530   1.538   1.542   1.545   1.552   1.563
  1.568   1.576   1.582   1.584   1.589   1.599   1.600   1.604
  1.610   1.615   1.618   1.622   1.627   1.631   1.636   1.638
  1.644   1.647   1.656   1.659   1.661   1.670   1.672   1.674
  1.682   1.685   1.694   1.699   1.705   1.711   1.716   1.729
  1.736   1.738   1.750   1.758   1.767   1.772   1.775   1.784
  1.785   1.802   1.809   1.811   1.819   1.825   1.830   1.834
  1.852   1.855   1.864   1.871   1.881   1.886   1.894   1.906
  1.911   1.924   1.930   1.935   1.939   1.950   1.969   1.980
  1.994   1.997   2.011   2.022   2.033   2.036   2.048   2.058
  2.066   2.079   2.083   2.097   2.113   2.117   2.126   2.129
  2.133   2.152   2.160   2.173   2.174   2.184   2.188   2.200
  2.202   2.220   2.230   2.244   2.255   2.261   2.269   2.275
  2.281   2.291   2.313   2.317   2.324   2.340   2.357   2.367
  2.374   2.375   2.396   2.405   2.428   2.431   2.454   2.467
  2.487   2.501   2.508   2.515   2.523   2.530   2.534   2.550
  2.553   2.568   2.572   2.590   2.601   2.606   2.610   2.617
  2.629   2.632   2.639   2.652   2.654   2.666   2.677   2.679
  2.691   2.694   2.703   2.714   2.720   2.750   2.757   2.766
  2.774   2.804   2.809   2.820   2.827   2.831   2.840   2.847
  2.858   2.877   2.879   2.892   2.901   2.907   2.919   2.924
  2.934   2.940   2.953   2.957   2.967   2.975   2.977   2.988
  2.993   3.008   3.017   3.029   3.035   3.039   3.049   3.056
  3.067   3.072   3.079   3.098   3.102   3.109   3.119   3.130
  3.145   3.155   3.157   3.172   3.182   3.186   3.195   3.202
  3.217   3.234   3.244   3.247   3.275   3.279   3.298   3.302
  3.305   3.319   3.339   3.359   3.372   3.392   3.406   3.430
  3.450   3.467   3.479   3.537   3.556   3.564   3.591   3.681
  3.786   3.792   3.798   3.803   3.822   3.839   3.846   3.851
  3.876   3.885   3.894   3.899   3.905   3.918   3.924   3.950
  3.975   3.992   4.006   4.035   4.047   4.056   4.073   4.078
  4.124   4.156   4.176   4.195   4.227   4.259   4.272   4.285
  4.314   4.323   4.335   4.382   4.411   5.003   5.065   5.083
  5.110   5.132   5.158   5.177   5.204   5.270   5.382   5.400
  5.425   5.431   5.444   5.481   5.487   5.582   5.616   5.661
  5.669   5.700   5.779   5.845   5.935  23.750  23.771  23.804
 23.821  23.822  23.837  23.846  23.859  23.893  23.895  23.901
 23.938  23.962  23.984  23.988  23.995  49.873  49.915  49.942
 49.951  49.970  49.982  50.011  50.039
 --------------------------------------------------------------

          Ground-State Mulliken Net Atomic Charges

     Atom                 Charge (a.u.)
  ----------------------------------------
      1 C                     0.670740
      2 H                     0.225971
      3 C                    -0.310594
      4 H                     0.177127
      5 C                    -0.744979
      6 H                     0.177976
      7 H                     0.275427
      8 C                     0.503706
      9 H                     0.170984
     10 C                    -0.732021
     11 H                     0.152678
     12 H                     0.143081
     13 H                     0.138178
     14 C                    -0.966670
     15 H                     0.170202
     16 H                     0.155430
     17 C                    -0.221357
     18 H                     0.173427
     19 H                     0.164882
     20 C                     0.182427
     21 C                    -0.632918
     22 C                    -0.592560
     23 H                     0.162250
     24 O                    -0.178617
     25 H                     0.179483
     26 H                     0.250267
     27 H                     0.242845
     28 H                     0.164095
     29 H                     0.147305
     30 H                     0.148408
     31 O                     0.044092
     32 C                    -0.828494
     33 H                     0.193429
     34 O                     0.023006
     35 C                    -0.014525
     36 H                     0.267088
     37 C                    -0.196610
     38 H                     0.209516
     39 O                    -0.230025
     40 H                     0.373277
     41 C                    -0.518407
     42 H                     0.247243
     43 O                    -0.196340
     44 H                     0.284648
     45 C                    -0.259180
     46 H                     0.282790
     47 O                    -0.227759
     48 H                     0.286178
     49 C                    -0.045513
     50 O                    -0.251057
     51 O                    -0.136473
     52 H                     0.295942
  ----------------------------------------
  Sum of atomic charges =     0.000000

 -----------------------------------------------------------------
                    Cartesian Multipole Moments
 -----------------------------------------------------------------
    Charge (ESU x 10^10)
                 0.0000
    Dipole Moment (Debye)
         X      -2.6843      Y       2.7659      Z       1.2044
       Tot       4.0381
    Quadrupole Moments (Debye-Ang)
        XX    -143.2950     XY      17.9923     YY    -162.6589
        XZ      -2.3311     YZ       3.6913     ZZ    -147.4848
    Octopole Moments (Debye-Ang^2)
       XXX       7.2686    XXY      75.7743    XYY     -12.2355
       YYY      41.5308    XXZ      -2.6397    XYZ      -0.3316
       YYZ       8.7308    XZZ      31.9667    YZZ      -7.3581
       ZZZ     -18.1488
    Hexadecapole Moments (Debye-Ang^3)
      XXXX   -7052.2923   XXXY      40.8788   XXYY   -1949.2975
      XYYY     -71.5519   YYYY   -4126.7210   XXXZ    -102.9288
      XXYZ      68.8444   XYYZ     -86.3342   YYYZ     107.9312
      XXZZ   -1265.0135   XYZZ     -39.7658   YYZZ    -837.3435
      XZZZ    -186.7453   YZZZ      59.1213   ZZZZ    -772.2571
 -----------------------------------------------------------------
 Calculating analytic gradient of the SCF energy
 Gradient of SCF Energy
            1           2           3           4           5           6
    1   0.0010544   0.0003174  -0.0023770  -0.0002969  -0.0014994   0.0004093
    2   0.0001606   0.0000919   0.0010040  -0.0007376   0.0006840  -0.0003896
    3  -0.0003234   0.0000955  -0.0010057   0.0002237   0.0011119  -0.0001454
            7           8           9          10          11          12
    1   0.0010662  -0.0011916   0.0000253  -0.0004134   0.0001720   0.0001278
    2   0.0001896  -0.0001982  -0.0000569   0.0002457  -0.0002525  -0.0000225
    3   0.0001005  -0.0008559   0.0003338  -0.0002851  -0.0002287  -0.0000803
           13          14          15          16          17          18
    1   0.0005418   0.0017306   0.0002401  -0.0000200  -0.0004085   0.0000459
    2  -0.0005137  -0.0004707  -0.0000599   0.0000689  -0.0001891  -0.0000720
    3   0.0002690   0.0007779  -0.0001297  -0.0004335   0.0003981   0.0002677
           19          20          21          22          23          24
    1  -0.0004599   0.0004420   0.0000576  -0.0003828  -0.0003870  -0.0000039
    2   0.0008731   0.0000009  -0.0002183  -0.0003485  -0.0003643   0.0007401
    3  -0.0002280   0.0015536  -0.0004922  -0.0001813   0.0003784  -0.0006294
           25          26          27          28          29          30
    1   0.0000642   0.0000910   0.0002777  -0.0002977   0.0000032   0.0000166
    2   0.0001381  -0.0004293   0.0001949  -0.0003921  -0.0001981   0.0004599
    3  -0.0003325  -0.0003227   0.0006878   0.0000087  -0.0002577   0.0002257
           31          32          33          34          35          36
    1   0.0040948  -0.0013447  -0.0004221  -0.0015461   0.0005071  -0.0002817
    2  -0.0012886   0.0037827  -0.0001189  -0.0013271  -0.0009845   0.0003376
    3  -0.0008433   0.0022431   0.0001934  -0.0002678  -0.0006813  -0.0000349
           37          38          39          40          41          42
    1   0.0010562  -0.0002573   0.0000318  -0.0003563   0.0009764   0.0001313
    2   0.0006339   0.0001191   0.0005233  -0.0007088  -0.0012879  -0.0003962
    3  -0.0014173   0.0002087   0.0027060  -0.0020312  -0.0014139   0.0001470
           43          44          45          46          47          48
    1  -0.0008460   0.0004196   0.0000137   0.0000998   0.0007663  -0.0005460
    2   0.0001277  -0.0002532   0.0009468   0.0000667  -0.0010509  -0.0009003
    3   0.0000737   0.0001293   0.0010246  -0.0002137   0.0000920  -0.0005766
           49          50          51          52
    1  -0.0022497   0.0028873  -0.0011073  -0.0009722
    2  -0.0015344   0.0036764   0.0005360  -0.0008371
    3   0.0008416   0.0001614  -0.0004199  -0.0004219
 Max gradient component =       4.095E-03
 RMS gradient           =       9.387E-04
 Gradient time:  CPU 573.05 s  wall 96.72 s
 Geometry Optimization Parameters
   NAtoms,    NIC,     NZ,  NCons,   NDum,   NFix, NCnnct, MaxDiis
       52     415       0       0       0       0       0       0

 Cartesian Hessian Update
 Hessian Updated using BFGS Update


** GEOMETRY OPTIMIZATION IN DELOCALIZED INTERNAL COORDINATES **
   Searching for a Minimum

   Optimization Cycle:  14

                       Coordinates (Angstroms)
     ATOM                X               Y               Z
      1  C        -2.8334211115   -0.2687070593   -0.1636914290
      2  H        -3.1772537352   -0.4687987384   -1.1886011088
      3  C        -1.3302474198   -0.6084031230   -0.1279888946
      4  H        -0.9442143277   -0.3704769970    0.8696796309
      5  C        -1.0444335097   -2.0808106157   -0.4442743938
      6  H        -1.3433592936   -2.2713838951   -1.4835087246
      7  H         0.0330780887   -2.2443867846   -0.3907753848
      8  C        -1.7856391584   -3.0520330160    0.4800910489
      9  H        -1.4407562420   -2.8762245752    1.5102057173
     10  C        -1.4695897045   -4.5085920299    0.1233988989
     11  H        -0.3955899705   -4.7054313663    0.1863108121
     12  H        -1.9793336340   -5.2012198566    0.7999028068
     13  H        -1.7872753490   -4.7455567378   -0.8973816220
     14  C        -3.2804492445   -2.7417399412    0.4312254227
     15  H        -3.8305434590   -3.3865651071    1.1251817152
     16  H        -3.6583193019   -2.9710827611   -0.5753061382
     17  C        -3.5689587850   -1.2719912592    0.7609704869
     18  H        -4.6445909217   -1.0979991967    0.6996681694
     19  H        -3.2881315066   -1.0706693837    1.8023040276
     20  C        -3.1629927381    1.2331882149    0.1721969244
     21  C        -4.4571912337    1.4373465207    0.9849626977
     22  C        -3.3037239607    2.1022089880   -1.0953004490
     23  H        -4.0591209044    1.6479307667   -1.7527846300
     24  O        -2.0974287892    2.3307151361   -1.8283545649
     25  H        -3.6617212940    3.0974024734   -0.8242974605
     26  H        -1.6815802839    1.4668312681   -1.9843025227
     27  H        -2.3437606526    1.6463200074    0.7753038949
     28  H        -5.3403089061    1.0697974684    0.4523442949
     29  H        -4.6084900503    2.5034061824    1.1724241536
     30  H        -4.4206561738    0.9419901185    1.9552352492
     31  O        -0.6177634865    0.2057343793   -1.1161341384
     32  C         0.6671718123    0.6753407061   -0.8274497512
     33  H         1.0515931693    1.0407052555   -1.7903082420
     34  O         1.4402512539   -0.4320104910   -0.3783576387
     35  C         2.8171033665   -0.1703642651   -0.2334818979
     36  H         3.2461453864    0.1869787853   -1.1844443313
     37  C         0.7460463919    1.8136422036    0.2032061106
     38  H         0.3122208934    1.4667361242    1.1521109977
     39  O         0.1228611142    3.0109340213   -0.2205087324
     40  H        -0.6765970620    2.8287627906   -0.7607281223
     41  C         2.2215675298    2.1520120205    0.4305103068
     42  H         2.6290594672    2.5451996340   -0.5121150495
     43  O         2.3941796841    3.1138211689    1.4648462259
     44  H         1.8603891539    3.8856711105    1.2413116760
     45  C         3.0288942184    0.9264185624    0.8244380065
     46  H         2.6939979978    0.5636198389    1.8035377289
     47  O         4.4275053043    1.2257240432    0.8656606697
     48  H         4.5585392198    1.9859463807    1.4442700743
     49  C         3.5123665113   -1.5025324086    0.1008166217
     50  O         2.9737352993   -2.5656358883    0.0144709400
     51  O         4.8046398377   -1.3868856595    0.4501476921
     52  H         5.0369631789   -0.4491654605    0.5903644539
   Point Group: c1    Number of degrees of freedom:   150


   Energy is  -1228.723404177

 Hessian Updated using BFGS Update

150 Hessian modes will be used to form the next step
  Hessian Eigenvalues:
     0.001966    0.003528    0.004273    0.004672    0.005468    0.006168
     0.007195    0.007406    0.008309    0.008524    0.009799    0.010264
     0.011167    0.012864    0.013809    0.015801    0.019075    0.021280
     0.022543    0.026900    0.030224    0.032197    0.034586    0.036156
     0.037095    0.040076    0.040965    0.043598    0.044508    0.046951
     0.047792    0.047939    0.048422    0.049204    0.049692    0.050182
     0.050361    0.051811    0.052678    0.053575    0.054071    0.054194
     0.055322    0.055458    0.056092    0.056671    0.056933    0.060518
     0.060559    0.061538    0.063249    0.067764    0.070318    0.071579
     0.073677    0.078833    0.080225    0.080713    0.086268    0.087871
     0.088631    0.095828    0.100052    0.114032    0.118180    0.120738
     0.134982    0.138796    0.144890    0.152464    0.157214    0.157908
     0.158994    0.159597    0.159908    0.159978    0.159997    0.160037
     0.160376    0.160644    0.163087    0.165805    0.168312    0.174137
     0.175334    0.178141    0.184514    0.186898    0.193043    0.204966
     0.214246    0.225066    0.243278    0.248606    0.252108    0.257603
     0.269279    0.272352    0.277775    0.280900    0.285456    0.287458
     0.287633    0.288399    0.292320    0.293995    0.296598    0.300012
     0.322787    0.337503    0.337983    0.338523    0.338948    0.339021
     0.339295    0.339425    0.339514    0.339584    0.339877    0.340661
     0.341048    0.341224    0.341378    0.341676    0.341774    0.341892
     0.342076    0.342225    0.342424    0.342697    0.343764    0.345144
     0.364382    0.382956    0.396666    0.399998    0.400438    0.405405
     0.410824    0.427581    0.448627    0.487642    0.498193    0.501890
     0.509489    0.512401    0.529868    0.551570    0.895578    2.146687

 Minimum Search - Taking Simple RFO Step
 Searching for Lamda that Minimizes Along All modes
 Value Taken    Lamda =  -0.00134341
 Step Taken.  Stepsize is  0.248205

                             Maximum     Tolerance    Cnvgd?
         Gradient           0.008139      0.000300      NO
         Displacement       0.090153      0.001200      NO
         Energy change     -0.000810      0.000001      NO


 New Cartesian Coordinates Obtained by Inverse Iteration

 Displacement from previous Coordinates is:  0.655395
 ----------------------------------------------------------------
             Standard Nuclear Orientation (Angstroms)
    I     Atom           X                Y                Z
 ----------------------------------------------------------------
    1      C      -2.8336791555    -0.2779850202    -0.1642808330
    2      H      -3.1957160214    -0.4950444613    -1.1797984835
    3      C      -1.3256558147    -0.6316712026    -0.1345441661
    4      H      -0.9294663809    -0.3979238826     0.8602122085
    5      C      -1.0668584400    -2.1051633236    -0.4664142627
    6      H      -1.3975080105    -2.2826228298    -1.4980066518
    7      H       0.0072037119    -2.2887639604    -0.4421198852
    8      C      -1.8037636746    -3.0659782822     0.4735310678
    9      H      -1.4368050123    -2.8957237430     1.4959733606
   10      C      -1.5214573347    -4.5255800520     0.1081053446
   11      H      -0.4507164988    -4.7424557803     0.1506229322
   12      H      -2.0332348654    -5.2105017955     0.7912013694
   13      H      -1.8672431894    -4.7458094963    -0.9080148931
   14      C      -3.2992538985    -2.7394658419     0.4519969948
   15      H      -3.8424467864    -3.3730043733     1.1621893987
   16      H      -3.7013416838    -2.9712846882    -0.5434218867
   17      C      -3.5563945987    -1.2676126342     0.7840836679
   18      H      -4.6307803515    -1.0785670417     0.7505895914
   19      H      -3.2407364785    -1.0771118912     1.8178494204
   20      C      -3.1582425906     1.2303980981     0.1612580451
   21      C      -4.4480625554     1.4519508604     0.9776512104
   22      C      -3.2863736955     2.1157922223    -1.0945861408
   23      H      -4.0414560984     1.6841157310    -1.7669353044
   24      O      -2.0756131551     2.3401708390    -1.8143870227
   25      H      -3.6354206872     3.1097777039    -0.8078476354
   26      H      -1.6668364050     1.4754395416    -1.9781379706
   27      H      -2.3373989682     1.6320065026     0.7673246304
   28      H      -5.3410377090     1.1421928012     0.4267786518
   29      H      -4.5599125439     2.5148068744     1.2093355198
   30      H      -4.4353587611     0.9149068148     1.9260014431
   31      O      -0.6105496115     0.1742708939    -1.1227669518
   32      C       0.6838496630     0.6417999761    -0.8453920459
   33      H       1.0634399075     1.0144334485    -1.8079207689
   34      O       1.4827345516    -0.4460042319    -0.3889912438
   35      C       2.8561907521    -0.1557186621    -0.2373523667
   36      H       3.2835907881     0.2087152460    -1.1860923085
   37      C       0.7408274863     1.7806336652     0.1932952787
   38      H       0.3111728211     1.4230513285     1.1393078298
   39      O       0.1138498283     2.9759053588    -0.2299030545
   40      H      -0.7002778576     2.7974937056    -0.7436595499
   41      C       2.2048802601     2.1523745785     0.4322249317
   42      H       2.6049587762     2.5594228522    -0.5081334889
   43      O       2.3524710100     3.1188771995     1.4665130284
   44      H       1.7949262366     3.8744639252     1.2405269800
   45      C       3.0406108559     0.9454978837     0.8238041873
   46      H       2.7118288443     0.5714021423     1.8012209889
   47      O       4.4274928444     1.2961595228     0.8719130865
   48      H       4.5306503016     2.0627533324     1.4513164040
   49      C       3.5789412878    -1.4796691244     0.0923005343
   50      O       3.0446823974    -2.5517430937     0.0217328190
   51      O       4.8596913863    -1.3442508484     0.4871261754
   52      H       5.0804717928    -0.4034392347     0.6397220429
 ----------------------------------------------------------------
 Molecular Point Group                 C1    NOp =  1
 Largest Abelian Subgroup              C1    NOp =  1
 Nuclear Repulsion Energy =  2423.5349204362 hartrees
 There are       94 alpha and       94 beta electrons
 Applying Cartesian multipole field
    Component          Value
    ---------          -----
     (2,0,0)        1.00000E-12
     (0,2,0)        2.00000E-11
     (0,0,2)       -3.00000E-11
 Nucleus-field energy     =     0.0000000501 hartrees
 Requested basis set is 6-311++G(d,p)
 There are 284 shells and 724 basis functions
 A cutoff of  1.0D-11 yielded  29728 shell pairs
 There are    188557 function pairs (    199526 Cartesian)
 Smallest overlap matrix eigenvalue = 1.00E-06

 Q-Chem warning in module stvman/mkSTV.C, line 306:

 Overlap eigenvalue is smaller than square root of threshold
 Use THRESH >= 12 to get rid of this warning

 Guess MOs from SCF MO coefficient file

 -----------------------------------------------------------------------
  General SCF calculation program by
  Eric Jon Sundstrom, Paul Horn, Yuezhi Mao, Dmitri Zuev, Alec White,
  David Stuck, Shaama M.S., Shane Yost, Joonho Lee, David Small,
  Daniel Levine, Susi Lehtola, Hugh Burton, Evgeny Epifanovsky
 -----------------------------------------------------------------------
 Exchange:     0.2000 Hartree-Fock + 0.0800 Slater + 0.7200 B88
 Correlation:  0.1900 VWN1RPA + 0.8100 LYP
 Using SG-1 standard quadrature grid
Occupied orbitals aren't orthogonal to virtual orbitals
 using 6 threads for integral computing
 -------------------------------------------------------
 OpenMP Integral computing Module                
 Release: version 2.0, May 2017, Q-Chem Inc. Pleasanton 
 -------------------------------------------------------
 -------------------------------------------------------
 OpenMP BLAS3 based DFT computing Module                
 Release: version 1.0, May 2013, Q-Chem Inc. Pittsburgh 
 -------------------------------------------------------
 A restricted SCF calculation will be
 performed using DIIS
 SCF converges when DIIS error is below 1.0e-08
 ---------------------------------------
  Cycle       Energy         DIIS error
 ---------------------------------------
    1   -1228.7160708543      3.05e-04  
    2   -1228.7234308609      4.90e-05  
    3   -1228.7233178446      7.46e-05  
    4   -1228.7235697871      1.43e-05  
    5   -1228.7235776270      6.73e-06  
    6   -1228.7235796608      2.13e-06  
    7   -1228.7235798707      5.01e-07  
    8   -1228.7235798827      1.68e-07  
    9   -1228.7235798839      4.42e-08  
   10   -1228.7235798840      1.99e-08  
   11   -1228.7235798842      5.03e-09  Convergence criterion met
 ---------------------------------------
 SCF time:   CPU 2240.89s  wall 394.00s 
 SCF   energy in the final basis set =    -1228.7235798842
 Total energy in the final basis set =    -1228.7235798842

 --------------------------------------------------------------

                    Orbital Energies (a.u.)
 --------------------------------------------------------------

 Alpha MOs
 -- Occupied --
-19.171 -19.169 -19.164 -19.160 -19.152 -19.135 -19.131 -19.118
-10.315 -10.304 -10.271 -10.264 -10.251 -10.246 -10.241 -10.227
-10.194 -10.193 -10.178 -10.175 -10.174 -10.170 -10.162 -10.156
 -1.117  -1.103  -1.078  -1.056  -1.050  -1.037  -1.029  -1.027
 -0.855  -0.817  -0.811  -0.796  -0.759  -0.752  -0.692  -0.688
 -0.685  -0.674  -0.637  -0.627  -0.625  -0.605  -0.582  -0.580
 -0.573  -0.568  -0.543  -0.533  -0.529  -0.525  -0.516  -0.497
 -0.486  -0.480  -0.467  -0.463  -0.459  -0.452  -0.447  -0.441
 -0.440  -0.432  -0.425  -0.419  -0.414  -0.407  -0.406  -0.397
 -0.393  -0.388  -0.383  -0.381  -0.374  -0.365  -0.361  -0.357
 -0.351  -0.341  -0.338  -0.330  -0.328  -0.328  -0.323  -0.317
 -0.311  -0.299  -0.298  -0.290  -0.287  -0.277
 -- Virtual --
 -0.019  -0.016  -0.014  -0.010  -0.002   0.002   0.005   0.007
  0.015   0.019   0.025   0.028   0.030   0.035   0.038   0.041
  0.044   0.048   0.053   0.054   0.058   0.060   0.065   0.068
  0.071   0.073   0.077   0.080   0.083   0.087   0.088   0.090
  0.093   0.098   0.100   0.103   0.105   0.106   0.107   0.110
  0.113   0.114   0.115   0.119   0.121   0.121   0.124   0.128
  0.129   0.129   0.131   0.135   0.136   0.138   0.141   0.144
  0.146   0.148   0.148   0.152   0.153   0.156   0.157   0.158
  0.162   0.164   0.165   0.166   0.171   0.173   0.175   0.177
  0.178   0.180   0.181   0.183   0.186   0.187   0.189   0.191
  0.193   0.197   0.201   0.202   0.206   0.208   0.213   0.214
  0.214   0.218   0.220   0.223   0.225   0.227   0.229   0.234
  0.235   0.237   0.239   0.243   0.244   0.252   0.253   0.257
  0.259   0.260   0.264   0.266   0.270   0.272   0.276   0.279
  0.279   0.283   0.285   0.287   0.289   0.291   0.294   0.297
  0.299   0.304   0.305   0.308   0.309   0.313   0.315   0.316
  0.318   0.320   0.323   0.326   0.328   0.331   0.334   0.338
  0.339   0.343   0.346   0.348   0.349   0.351   0.353   0.357
  0.358   0.361   0.366   0.370   0.374   0.376   0.381   0.382
  0.385   0.389   0.391   0.396   0.399   0.405   0.409   0.417
  0.422   0.423   0.429   0.436   0.438   0.441   0.444   0.452
  0.458   0.462   0.467   0.476   0.485   0.489   0.496   0.498
  0.503   0.513   0.522   0.522   0.525   0.530   0.537   0.540
  0.545   0.548   0.559   0.566   0.571   0.578   0.586   0.596
  0.597   0.602   0.603   0.610   0.618   0.623   0.628   0.631
  0.638   0.640   0.643   0.650   0.652   0.659   0.666   0.671
  0.677   0.680   0.688   0.690   0.697   0.707   0.713   0.717
  0.718   0.720   0.725   0.732   0.739   0.742   0.748   0.750
  0.756   0.760   0.763   0.770   0.776   0.777   0.781   0.782
  0.785   0.789   0.796   0.799   0.805   0.806   0.808   0.812
  0.820   0.820   0.824   0.827   0.841   0.847   0.862   0.866
  0.876   0.901   0.908   0.931   0.941   0.945   0.953   0.964
  0.973   0.989   1.003   1.017   1.025   1.035   1.040   1.054
  1.065   1.066   1.078   1.089   1.094   1.102   1.111   1.125
  1.136   1.140   1.144   1.154   1.158   1.169   1.175   1.177
  1.185   1.192   1.204   1.207   1.215   1.218   1.224   1.228
  1.230   1.233   1.249   1.254   1.263   1.274   1.281   1.289
  1.296   1.305   1.313   1.323   1.329   1.336   1.344   1.350
  1.366   1.371   1.399   1.405   1.411   1.428   1.435   1.440
  1.446   1.455   1.473   1.475   1.479   1.484   1.497   1.502
  1.510   1.518   1.522   1.530   1.537   1.544   1.546   1.553
  1.562   1.566   1.575   1.581   1.586   1.592   1.598   1.598
  1.602   1.608   1.614   1.617   1.619   1.624   1.630   1.635
  1.639   1.644   1.645   1.655   1.657   1.661   1.669   1.671
  1.674   1.682   1.685   1.695   1.697   1.706   1.710   1.716
  1.730   1.733   1.739   1.752   1.761   1.764   1.768   1.772
  1.782   1.784   1.802   1.808   1.811   1.816   1.823   1.828
  1.831   1.851   1.855   1.865   1.872   1.877   1.884   1.891
  1.903   1.909   1.926   1.926   1.934   1.939   1.951   1.971
  1.982   1.991   1.997   2.012   2.020   2.028   2.034   2.047
  2.057   2.065   2.079   2.084   2.096   2.114   2.117   2.127
  2.130   2.133   2.154   2.159   2.172   2.174   2.183   2.188
  2.200   2.203   2.221   2.230   2.242   2.253   2.261   2.269
  2.275   2.281   2.288   2.313   2.317   2.325   2.340   2.356
  2.364   2.366   2.379   2.391   2.407   2.429   2.439   2.462
  2.469   2.487   2.498   2.507   2.515   2.524   2.530   2.534
  2.551   2.554   2.569   2.574   2.588   2.600   2.607   2.611
  2.617   2.627   2.632   2.639   2.650   2.653   2.659   2.677
  2.678   2.688   2.700   2.703   2.714   2.721   2.750   2.759
  2.764   2.777   2.803   2.810   2.823   2.830   2.830   2.839
  2.846   2.858   2.875   2.879   2.889   2.899   2.905   2.917
  2.920   2.934   2.939   2.954   2.960   2.966   2.973   2.975
  2.989   2.992   3.002   3.017   3.026   3.033   3.043   3.045
  3.057   3.067   3.069   3.078   3.097   3.101   3.110   3.118
  3.130   3.140   3.154   3.157   3.168   3.177   3.187   3.196
  3.202   3.218   3.229   3.238   3.243   3.269   3.276   3.293
  3.299   3.304   3.319   3.340   3.356   3.367   3.394   3.399
  3.427   3.444   3.461   3.475   3.535   3.552   3.563   3.580
  3.673   3.785   3.791   3.799   3.805   3.822   3.840   3.844
  3.852   3.876   3.885   3.895   3.896   3.903   3.921   3.925
  3.950   3.974   3.994   4.006   4.037   4.047   4.056   4.072
  4.078   4.126   4.157   4.177   4.192   4.222   4.262   4.272
  4.280   4.308   4.319   4.335   4.373   4.408   5.002   5.065
  5.084   5.111   5.133   5.156   5.182   5.200   5.273   5.372
  5.401   5.420   5.430   5.442   5.479   5.482   5.572   5.615
  5.659   5.671   5.691   5.787   5.850   5.928  23.749  23.767
 23.797  23.817  23.822  23.835  23.840  23.860  23.888  23.897
 23.899  23.937  23.960  23.986  23.988  23.995  49.870  49.915
 49.942  49.949  49.970  49.983  50.015  50.030
 --------------------------------------------------------------

          Ground-State Mulliken Net Atomic Charges

     Atom                 Charge (a.u.)
  ----------------------------------------
      1 C                     0.710444
      2 H                     0.227744
      3 C                    -0.018129
      4 H                     0.165932
      5 C                    -1.062726
      6 H                     0.181514
      7 H                     0.247818
      8 C                     0.593802
      9 H                     0.176784
     10 C                    -0.780954
     11 H                     0.152963
     12 H                     0.141667
     13 H                     0.136578
     14 C                    -0.936924
     15 H                     0.169364
     16 H                     0.155955
     17 C                    -0.245033
     18 H                     0.175444
     19 H                     0.167650
     20 C                     0.140231
     21 C                    -0.640051
     22 C                    -0.590793
     23 H                     0.160437
     24 O                    -0.180046
     25 H                     0.181227
     26 H                     0.250428
     27 H                     0.240605
     28 H                     0.165572
     29 H                     0.147595
     30 H                     0.152376
     31 O                     0.057922
     32 C                    -0.823348
     33 H                     0.191806
     34 O                     0.028132
     35 C                     0.010560
     36 H                     0.263868
     37 C                    -0.207541
     38 H                     0.207811
     39 O                    -0.247389
     40 H                     0.391218
     41 C                    -0.523999
     42 H                     0.246607
     43 O                    -0.197824
     44 H                     0.284579
     45 C                    -0.259364
     46 H                     0.284340
     47 O                    -0.227416
     48 H                     0.286262
     49 C                    -0.060579
     50 O                    -0.249961
     51 O                    -0.136105
     52 H                     0.292941
  ----------------------------------------
  Sum of atomic charges =     0.000000

 -----------------------------------------------------------------
                    Cartesian Multipole Moments
 -----------------------------------------------------------------
    Charge (ESU x 10^10)
                 0.0000
    Dipole Moment (Debye)
         X      -2.9526      Y       2.7180      Z       1.1309
       Tot       4.1695
    Quadrupole Moments (Debye-Ang)
        XX    -143.7263     XY      17.7216     YY    -162.4691
        XZ      -2.3553     YZ       3.7116     ZZ    -147.3873
    Octopole Moments (Debye-Ang^2)
       XXX      -0.2889    XXY      76.4083    XYY     -15.1593
       YYY      41.3801    XXZ      -4.0745    XYZ       0.7322
       YYZ       9.0526    XZZ      30.3514    YZZ      -6.9510
       ZZZ     -18.5164
    Hexadecapole Moments (Debye-Ang^3)
      XXXX   -7127.9310   XXXY      29.1652   XXYY   -1959.8830
      XYYY     -88.4782   YYYY   -4132.8256   XXXZ    -105.9335
      XXYZ      69.3962   XYYZ     -86.1633   YYYZ     105.4182
      XXZZ   -1271.5259   XYZZ     -43.9389   YYZZ    -838.6885
      XZZZ    -185.0203   YZZZ      54.5749   ZZZZ    -775.1715
 -----------------------------------------------------------------
 Calculating analytic gradient of the SCF energy
 Gradient of SCF Energy
            1           2           3           4           5           6
    1  -0.0001912  -0.0006529  -0.0002271   0.0004302   0.0002077   0.0003840
    2  -0.0003389  -0.0004917  -0.0006190   0.0000756   0.0004372  -0.0003227
    3  -0.0012813   0.0001201   0.0008741   0.0001249  -0.0003356  -0.0000402
            7           8           9          10          11          12
    1  -0.0003077   0.0003830   0.0001037  -0.0002475   0.0000140  -0.0000583
    2  -0.0001373   0.0004584  -0.0002543   0.0004870   0.0001796   0.0000068
    3  -0.0003189  -0.0000293   0.0000301   0.0002286   0.0000826   0.0000725
           13          14          15          16          17          18
    1   0.0000072  -0.0005942  -0.0001708  -0.0001420   0.0013264   0.0000362
    2   0.0000309   0.0002529   0.0000093  -0.0000237  -0.0008776  -0.0001898
    3  -0.0001859   0.0000792   0.0000203   0.0001276   0.0004003  -0.0001723
           19          20          21          22          23          24
    1  -0.0001232  -0.0001431  -0.0002374   0.0007942   0.0000614  -0.0012350
    2  -0.0001010   0.0006198   0.0002611   0.0012062   0.0001476   0.0001396
    3  -0.0000321  -0.0003603  -0.0009524  -0.0001428  -0.0000007   0.0005339
           25          26          27          28          29          30
    1   0.0000519  -0.0001768  -0.0005660   0.0003098  -0.0002077   0.0000950
    2   0.0001320   0.0007260  -0.0003337   0.0002774   0.0001553   0.0000536
    3  -0.0002529   0.0001617   0.0000699   0.0002357   0.0001567   0.0002112
           31          32          33          34          35          36
    1  -0.0011019  -0.0003596   0.0005775   0.0012563  -0.0010109   0.0002121
    2  -0.0014932  -0.0007545   0.0005358   0.0005688  -0.0001982  -0.0005170
    3   0.0015169  -0.0022975  -0.0001464   0.0006176   0.0018742   0.0001364
           37          38          39          40          41          42
    1  -0.0009948   0.0007248  -0.0013848   0.0013925   0.0004736  -0.0000892
    2  -0.0015353   0.0002771   0.0002881  -0.0003627   0.0001786   0.0001191
    3   0.0001830   0.0002351   0.0000453   0.0002192   0.0001670  -0.0000660
           43          44          45          46          47          48
    1   0.0002299  -0.0001457  -0.0001835  -0.0001780  -0.0004621   0.0005309
    2   0.0001882   0.0005128  -0.0005101   0.0000465   0.0011094   0.0008238
    3   0.0001816  -0.0000832   0.0000317  -0.0000522  -0.0003515   0.0006081
           49          50          51          52
    1   0.0041751  -0.0035169   0.0005642   0.0003665
    2   0.0026188  -0.0037831  -0.0007342   0.0006549
    3  -0.0073575   0.0024458   0.0016420   0.0010257
 Max gradient component =       7.358E-03
 RMS gradient           =       1.025E-03
 Gradient time:  CPU 572.24 s  wall 96.59 s
 Geometry Optimization Parameters
   NAtoms,    NIC,     NZ,  NCons,   NDum,   NFix, NCnnct, MaxDiis
       52     415       0       0       0       0       0       0

 Cartesian Hessian Update
 Hessian Updated using BFGS Update


** GEOMETRY OPTIMIZATION IN DELOCALIZED INTERNAL COORDINATES **
   Searching for a Minimum

   Optimization Cycle:  15

                       Coordinates (Angstroms)
     ATOM                X               Y               Z
      1  C        -2.8336791555   -0.2779850202   -0.1642808330
      2  H        -3.1957160214   -0.4950444613   -1.1797984835
      3  C        -1.3256558147   -0.6316712026   -0.1345441661
      4  H        -0.9294663809   -0.3979238826    0.8602122085
      5  C        -1.0668584400   -2.1051633236   -0.4664142627
      6  H        -1.3975080105   -2.2826228298   -1.4980066518
      7  H         0.0072037119   -2.2887639604   -0.4421198852
      8  C        -1.8037636746   -3.0659782822    0.4735310678
      9  H        -1.4368050123   -2.8957237430    1.4959733606
     10  C        -1.5214573347   -4.5255800520    0.1081053446
     11  H        -0.4507164988   -4.7424557803    0.1506229322
     12  H        -2.0332348654   -5.2105017955    0.7912013694
     13  H        -1.8672431894   -4.7458094963   -0.9080148931
     14  C        -3.2992538985   -2.7394658419    0.4519969948
     15  H        -3.8424467864   -3.3730043733    1.1621893987
     16  H        -3.7013416838   -2.9712846882   -0.5434218867
     17  C        -3.5563945987   -1.2676126342    0.7840836679
     18  H        -4.6307803515   -1.0785670417    0.7505895914
     19  H        -3.2407364785   -1.0771118912    1.8178494204
     20  C        -3.1582425906    1.2303980981    0.1612580451
     21  C        -4.4480625554    1.4519508604    0.9776512104
     22  C        -3.2863736955    2.1157922223   -1.0945861408
     23  H        -4.0414560984    1.6841157310   -1.7669353044
     24  O        -2.0756131551    2.3401708390   -1.8143870227
     25  H        -3.6354206872    3.1097777039   -0.8078476354
     26  H        -1.6668364050    1.4754395416   -1.9781379706
     27  H        -2.3373989682    1.6320065026    0.7673246304
     28  H        -5.3410377090    1.1421928012    0.4267786518
     29  H        -4.5599125439    2.5148068744    1.2093355198
     30  H        -4.4353587611    0.9149068148    1.9260014431
     31  O        -0.6105496115    0.1742708939   -1.1227669518
     32  C         0.6838496630    0.6417999761   -0.8453920459
     33  H         1.0634399075    1.0144334485   -1.8079207689
     34  O         1.4827345516   -0.4460042319   -0.3889912438
     35  C         2.8561907521   -0.1557186621   -0.2373523667
     36  H         3.2835907881    0.2087152460   -1.1860923085
     37  C         0.7408274863    1.7806336652    0.1932952787
     38  H         0.3111728211    1.4230513285    1.1393078298
     39  O         0.1138498283    2.9759053588   -0.2299030545
     40  H        -0.7002778576    2.7974937056   -0.7436595499
     41  C         2.2048802601    2.1523745785    0.4322249317
     42  H         2.6049587762    2.5594228522   -0.5081334889
     43  O         2.3524710100    3.1188771995    1.4665130284
     44  H         1.7949262366    3.8744639252    1.2405269800
     45  C         3.0406108559    0.9454978837    0.8238041873
     46  H         2.7118288443    0.5714021423    1.8012209889
     47  O         4.4274928444    1.2961595228    0.8719130865
     48  H         4.5306503016    2.0627533324    1.4513164040
     49  C         3.5789412878   -1.4796691244    0.0923005343
     50  O         3.0446823974   -2.5517430937    0.0217328190
     51  O         4.8596913863   -1.3442508484    0.4871261754
     52  H         5.0804717928   -0.4034392347    0.6397220429
   Point Group: c1    Number of degrees of freedom:   150


   Energy is  -1228.723579884

 Hessian Updated using BFGS Update

150 Hessian modes will be used to form the next step
  Hessian Eigenvalues:
     0.002126    0.003751    0.004273    0.004834    0.005466    0.006193
     0.007043    0.007407    0.008305    0.008509    0.009813    0.010281
     0.011186    0.012983    0.013653    0.017021    0.019278    0.021600
     0.022576    0.026625    0.030507    0.033516    0.034600    0.036369
     0.037079    0.040081    0.041610    0.043615    0.044508    0.046936
     0.047830    0.047950    0.048488    0.049415    0.049654    0.050135
     0.050491    0.051808    0.052656    0.053595    0.054164    0.054293
     0.055344    0.055524    0.056027    0.056658    0.056922    0.060526
     0.060549    0.062452    0.063713    0.067887    0.070347    0.071215
     0.073763    0.078860    0.080276    0.081071    0.086438    0.087868
     0.088764    0.095133    0.100093    0.114102    0.118231    0.120744
     0.135154    0.138408    0.145759    0.152837    0.156846    0.157916
     0.158883    0.159408    0.159890    0.159982    0.159996    0.160055
     0.160378    0.160719    0.163404    0.165938    0.170604    0.173749
     0.176088    0.178841    0.184034    0.189596    0.199552    0.204992
     0.215032    0.225828    0.244465    0.250312    0.250790    0.257029
     0.269726    0.273898    0.276876    0.281450    0.285275    0.287530
     0.287962    0.288474    0.292764    0.293988    0.296649    0.300993
     0.332427    0.337546    0.338094    0.338515    0.338949    0.339025
     0.339293    0.339410    0.339563    0.339853    0.340203    0.340699
     0.341082    0.341263    0.341417    0.341704    0.341889    0.342033
     0.342084    0.342209    0.342428    0.342744    0.343775    0.349661
     0.375938    0.382826    0.396432    0.400035    0.400567    0.405758
     0.413311    0.428518    0.457022    0.490940    0.500969    0.501962
     0.509579    0.512430    0.541242    0.588049    0.908335    2.116532

 Minimum Search - Taking Simple RFO Step
 Searching for Lamda that Minimizes Along All modes
 Value Taken    Lamda =  -0.00111964
 Calculated Step too Large.  Step scaled by  0.867212
 Step Taken.  Stepsize is  0.300000

                             Maximum     Tolerance    Cnvgd?
         Gradient           0.006198      0.000300      NO
         Displacement       0.078697      0.001200      NO
         Energy change     -0.000176      0.000001      NO


 New Cartesian Coordinates Obtained by Inverse Iteration

 Displacement from previous Coordinates is:  1.156891
 ----------------------------------------------------------------
             Standard Nuclear Orientation (Angstroms)
    I     Atom           X                Y                Z
 ----------------------------------------------------------------
    1      C      -2.8152647796    -0.2825950229    -0.1701707624
    2      H      -3.1787386603    -0.4701462431    -1.1907978940
    3      C      -1.3136819616    -0.6559214262    -0.1539141842
    4      H      -0.9061613135    -0.4313039811     0.8380968756
    5      C      -1.0723989202    -2.1305764324    -0.4961835816
    6      H      -1.4143630967    -2.2965755000    -1.5258925815
    7      H      -0.0004573926    -2.3272679211    -0.4781912756
    8      C      -1.8188763889    -3.0870723361     0.4407289332
    9      H      -1.4567286055    -2.9193585020     1.4650801069
   10      C      -1.5475196757    -4.5492914522     0.0745695892
   11      H      -0.4789328292    -4.7761010372     0.1198251074
   12      H      -2.0670732578    -5.2306475067     0.7553810675
   13      H      -1.8934390682    -4.7647026894    -0.9424276110
   14      C      -3.3111226429    -2.7483391593     0.4094120434
   15      H      -3.8644786879    -3.3841898589     1.1095493255
   16      H      -3.7058311142    -2.9676810542    -0.5916145271
   17      C      -3.5588748955    -1.2773905160     0.7564564391
   18      H      -4.6308687567    -1.0764149235     0.7165314489
   19      H      -3.2493071314    -1.1055940043     1.7952796259
   20      C      -3.0987634751     1.2254128481     0.1820195966
   21      C      -4.3210635961     1.4682148538     1.0911337646
   22      C      -3.2893874829     2.1072647683    -1.0664310600
   23      H      -4.0888593441     1.6857596083    -1.6924564692
   24      O      -2.1157096310     2.3026553031    -1.8557907440
   25      H      -3.6044911309     3.1077660116    -0.7630329317
   26      H      -1.7284481927     1.4301374255    -2.0322129755
   27      H      -2.2298367172     1.6149836953     0.7254852570
   28      H      -5.2594542516     1.1934981090     0.6002244808
   29      H      -4.3843272168     2.5295690632     1.3465225157
   30      H      -4.2569738168     0.9139158754     2.0270533934
   31      O      -0.6048116452     0.1521187065    -1.1450108643
   32      C       0.6841963779     0.6285201082    -0.8631875105
   33      H       1.0798363500     0.9655916604    -1.8321567400
   34      O       1.4695061280    -0.4455568130    -0.3551987824
   35      C       2.8389485715    -0.1514883612    -0.1832808909
   36      H       3.2872650647     0.1872649885    -1.1320449167
   37      C       0.7209645606     1.8047336649     0.1345083887
   38      H       0.2569542415     1.4853786080     1.0782981841
   39      O       0.1192392555     2.9894516970    -0.3529519630
   40      H      -0.6897510376     2.8050717084    -0.8720085844
   41      C       2.1795883993     2.1751366265     0.4060127545
   42      H       2.6078594553     2.5572045561    -0.5324825016
   43      O       2.3036927446     3.1662550680     1.4196077033
   44      H       1.7583771086     3.9189697414     1.1583371260
   45      C       2.9999527201     0.9760426574     0.8516392603
   46      H       2.6440903477     0.6292392395     1.8297173247
   47      O       4.3868861101     1.3209643848     0.9268387471
   48      H       4.4788319809     2.1007732350     1.4895874676
   49      C       3.5527628300    -1.4651805489     0.2001735050
   50      O       3.0394982885    -2.5435901221     0.0931385800
   51      O       4.8371639972    -1.3212876563     0.5775929084
   52      H       5.0552488539    -0.3779035912     0.7156400598
 ----------------------------------------------------------------
 Molecular Point Group                 C1    NOp =  1
 Largest Abelian Subgroup              C1    NOp =  1
 Nuclear Repulsion Energy =  2425.4996062481 hartrees
 There are       94 alpha and       94 beta electrons
 Applying Cartesian multipole field
    Component          Value
    ---------          -----
     (2,0,0)        1.00000E-12
     (0,2,0)        2.00000E-11
     (0,0,2)       -3.00000E-11
 Nucleus-field energy     =     0.0000000501 hartrees
 Requested basis set is 6-311++G(d,p)
 There are 284 shells and 724 basis functions
 A cutoff of  1.0D-11 yielded  29774 shell pairs
 There are    188779 function pairs (    199757 Cartesian)
 Smallest overlap matrix eigenvalue = 9.69E-07

 Q-Chem warning in module stvman/mkSTV.C, line 306:

 Overlap eigenvalue is smaller than square root of threshold
 Use THRESH >= 12 to get rid of this warning

 Linear dependence detected in AO basis
 Tighter screening thresholds may be required for diffuse basis sets
 Use S2THRESH > 14 and THRESH = 14 in case of SCF convergence issues
 Number of orthogonalized atomic orbitals = 723
 Maximum deviation from orthogonality = 4.028E-10
 Guess MOs from SCF MO coefficient file

 -----------------------------------------------------------------------
  General SCF calculation program by
  Eric Jon Sundstrom, Paul Horn, Yuezhi Mao, Dmitri Zuev, Alec White,
  David Stuck, Shaama M.S., Shane Yost, Joonho Lee, David Small,
  Daniel Levine, Susi Lehtola, Hugh Burton, Evgeny Epifanovsky
 -----------------------------------------------------------------------
 Exchange:     0.2000 Hartree-Fock + 0.0800 Slater + 0.7200 B88
 Correlation:  0.1900 VWN1RPA + 0.8100 LYP
 Using SG-1 standard quadrature grid
 Size of previous SCF MO coefficient file: 1048350 (expected); 1049800 (actual). 

 Q-Chem warning in module libgscf/gen_scfman/rhf.C, line 643:

 Inconsistent size for SCF MO coefficient file.  Please check basis and PURECART setting.

 using 6 threads for integral computing
 -------------------------------------------------------
 OpenMP Integral computing Module                
 Release: version 2.0, May 2017, Q-Chem Inc. Pleasanton 
 -------------------------------------------------------
 -------------------------------------------------------
 OpenMP BLAS3 based DFT computing Module                
 Release: version 1.0, May 2013, Q-Chem Inc. Pittsburgh 
 -------------------------------------------------------
 A restricted SCF calculation will be
 performed using DIIS
 SCF converges when DIIS error is below 1.0e-08
 ---------------------------------------
  Cycle       Energy         DIIS error
 ---------------------------------------
    1   -1228.7028265477      5.77e-04  
    2   -1228.7234455234      9.26e-05  
    3   -1228.7229522870      1.47e-04  
    4   -1228.7239084085      1.22e-05  
    5   -1228.7239091598      1.21e-05  
    6   -1228.7239158206      2.27e-06  
    7   -1228.7239160616      7.39e-07  
    8   -1228.7239160883      1.58e-07  
    9   -1228.7239160891      5.38e-08  
   10   -1228.7239160892      1.36e-08  
   11   -1228.7239160892      5.06e-09  Convergence criterion met
 ---------------------------------------
 SCF time:   CPU 2245.82s  wall 395.00s 
 SCF   energy in the final basis set =    -1228.7239160892
 Total energy in the final basis set =    -1228.7239160892

 --------------------------------------------------------------

                    Orbital Energies (a.u.)
 --------------------------------------------------------------

 Alpha MOs
 -- Occupied --
-19.171 -19.169 -19.163 -19.158 -19.151 -19.136 -19.130 -19.118
[truncated: 938,413 more chars]
