# Supplementary material for: An in silico investigation of menthol metabolism
Source: PLoS One. 2019 Sep 27;14(9):e0216577. doi: 10.1371/journal.pone.0216577 (PMC6764827; doi:10.1371/journal.pone.0216577)
Supplement: S2 File — (ZIP) [file pone.0216577.s002.zip › B3LYP/g-series/oeeOe-S.out]

Q-Chem Developer Version!
                  Welcome to Q-Chem
     A Quantum Leap Into The Future Of Chemistry


 Q-Chem 5.1, Q-Chem, Inc., Pleasanton, CA (2018)

 Yihan Shao,  Zhengting Gan,  E. Epifanovsky,  A. T. B. Gilbert,  M. Wormit,  
 J. Kussmann,  A. W. Lange,  A. Behn,  Jia Deng,  Xintian Feng,  D. Ghosh,  
 M. Goldey,  P. R. Horn,  L. D. Jacobson,  I. Kaliman,  T. Kus,  A. Landau,  
 Jie Liu,  E. I. Proynov,  R. M. Richard,  R. P. Steele,  E. J. Sundstrom,  
 H. L. Woodcock III,  P. M. Zimmerman,  D. Zuev,  B. Albrecht,  E. Alguire,  
 S. A. Baeppler,  D. Barton,  Z. Benda,  Y. A. Bernard,  E. J. Berquist,  
 K. B. Bravaya,  H. Burton,  D. Casanova,  Chun-Min Chang,  Yunqing Chen,  
 A. Chien,  K. D. Closser,  M. P. Coons,  S. Coriani,  S. Dasgupta,  
 A. L. Dempwolff,  M. Diedenhofen,  Hainam Do,  R. G. Edgar,  Po-Tung Fang,  
 S. Faraji,  S. Fatehi,  Qingguo Feng,  K. D. Fenk,  J. Fosso-Tande,  
 J. Gayvert,  Qinghui Ge,  A. Ghysels,  G. Gidofalvi,  J. Gomes,  
 J. Gonthier,  A. Gunina,  D. Hait,  M. W. D. Hanson-Heine,  
 P. H. P. Harbach,  A. W. Hauser,  J. E. Herr,  E. G. Hohenstein,  
 Z. C. Holden,  Kerwin Hui,  B. C. Huynh,  T.-C. Jagau,  Hyunjun Ji,  
 B. Kaduk,  K. Khistyaev,  Jaehoon Kim,  P. Klunzinger,  K. Koh,  
 D. Kosenkov,  L. Koulias,  T. Kowalczyk,  C. M. Krauter,  A. Kunitsa,  
 Ka Un Lao,  A. Laurent,  K. V. Lawler,  Joonho Lee,  D. Lefrancois,  
 S. Lehtola,  D. S. Levine,  Yi-Pei Li,  You-Sheng Lin,  Fenglai Liu,  
 E. Livshits,  A. Luenser,  P. Manohar,  E. Mansoor,  S. F. Manzer,  
 Shan-Ping Mao,  Yuezhi Mao,  N. Mardirossian,  A. V. Marenich,  
 T. Markovich,  L. A. Martinez-Martinez,  S. A. Maurer,  N. J. Mayhall,  
 S. C. McKenzie,  J.-M. Mewes,  A. F. Morrison,  J. W. Mullinax,  K. Nanda,  
 T. S. Nguyen-Beck,  R. Olivares-Amaya,  J. A. Parkhill,  T. M. Perrine,  
 F. Plasser,  P. Pokhilko,  S. Prager,  A. Prociuk,  E. Ramos,  D. R. Rehn,  
 F. Rob,  M. Schneider,  N. Sergueev,  S. M. Sharada,  S. Sharma,  
 D. W. Small,  T. Stauch,  T. Stein,  Yu-Chuan Su,  A. J. W. Thom,  
 A. Tkatchenko,  T. Tsuchimochi,  N. M. Tubman,  L. Vogt,  M. L. Vidal,  
 O. Vydrov,  M. A. Watson,  J. Wenzel,  M. de Wergifosse,  T. A. Wesolowski,  
 A. White,  J. Witte,  A. Yamada,  Jun Yang,  K. Yao,  S. Yeganeh,  
 S. R. Yost,  Zhi-Qiang You,  A. Zech,  Igor Ying Zhang,  Xing Zhang,  
 Yan Zhao,  Ying Zhu,  B. R. Brooks,  G. K. L. Chan,  C. J. Cramer,  
 M. S. Gordon,  W. J. Hehre,  A. Klamt,  M. W. Schmidt,  C. D. Sherrill,  
 D. G. Truhlar,  A. Aspuru-Guzik,  R. Baer,  A. T. Bell,  N. A. Besley,  
 Jeng-Da Chai,  A. E. DePrince, III,  R. A. DiStasio Jr.,  A. Dreuw,  
 B. D. Dunietz,  T. R. Furlani,  Chao-Ping Hsu,  Yousung Jung,  Jing Kong,  
 D. S. Lambrecht,  WanZhen Liang,  C. Ochsenfeld,  V. A. Rassolov,  
 L. V. Slipchenko,  J. E. Subotnik,  T. Van Voorhis,  J. M. Herbert,  
 A. I. Krylov,  P. M. W. Gill,  M. Head-Gordon

 Contributors to earlier versions of Q-Chem not listed above: 
 R. D. Adamson,  B. Austin,  J. Baker,  G. J. O. Beran,  K. Brandhorst,  
 S. T. Brown,  E. F. C. Byrd,  A. K. Chakraborty,  C.-L. Cheng,  
 Siu Hung Chien,  D. M. Chipman,  D. L. Crittenden,  H. Dachsel,  
 R. J. Doerksen,  A. D. Dutoi,  L. Fusti-Molnar,  W. A. Goddard III,  
 A. Golubeva-Zadorozhnaya,  S. R. Gwaltney,  G. Hawkins,  A. Heyden,  
 S. Hirata,  G. Kedziora,  F. J. Keil,  C. Kelley,  Jihan Kim,  R. A. King,  
 R. Z. Khaliullin,  P. P. Korambath,  W. Kurlancheek,  A. M. Lee,  M. S. Lee,  
 S. V. Levchenko,  Ching Yeh Lin,  D. Liotard,  R. C. Lochan,  I. Lotan,  
 P. E. Maslen,  N. Nair,  D. P. O'Neill,  D. Neuhauser,  E. Neuscamman,  
 C. M. Oana,  R. Olson,  B. Peters,  R. Peverati,  P. A. Pieniazek,  
 Y. M. Rhee,  J. Ritchie,  M. A. Rohrdanz,  E. Rosta,  N. J. Russ,  
 H. F. Schaefer III,  N. E. Schultz,  N. Shenvi,  A. C. Simmonett,  A. Sodt,  
 D. Stuck,  K. S. Thanthiriwatte,  V. Vanovschi,  Tao Wang,  A. Warshel,  
 C. F. Williams,  Q. Wu,  X. Xu,  W. Zhang

 Please cite Q-Chem as follows:
 Y. Shao et al., Mol. Phys. 113, 184-215 (2015)
 DOI: 10.1080/00268976.2014.952696

 Q-Chem 5.1.2 for Intel X86 EM64T Linux

 Parts of Q-Chem use Armadillo 8.300.2 (Tropical Shenanigans).
 http://arma.sourceforge.net/

 Q-Chem begins on Sun Mar  3 20:09:41 2019  

Host: 
0

     Scratch files written to /scratch/taweetham/qchem16117//
Input Ideriv = 2
Curr. Ideriv = -1
Max.  Ideriv = 2

Checking the input file for inconsistencies... 	...done.

--------------------------------------------------------------
User input:
--------------------------------------------------------------
$molecule
0 1
  C   -0.0677254    0.0053379   -0.4053550
  H    1.0241116   -0.1250088   -0.4104486
  C   -0.5235610    0.3291225   -1.8536573
  H   -1.6193992    0.3775938   -1.8844131
  O   -0.1238788   -0.7044578   -2.7508003
  H   -0.3488318   -0.4080368   -3.6505213
  C    0.0489171    1.6523506   -2.3663982
  H    1.1371073    1.5580629   -2.4825939
  H   -0.3375103    1.8490300   -3.3748561
  C   -0.2927743    2.8176968   -1.4395529
  H   -1.3841185    2.9372260   -1.4149558
  C    0.3089521    4.1192151   -1.9642988
  H   -0.0706925    4.3438108   -2.9668614
  H    0.0475321    4.9588231   -1.3119137
  H    1.4010419    4.0603569   -2.0215347
  C    0.1961163    2.5185648   -0.0216556
  H   -0.0881739    3.3358360    0.6519114
  H    1.2922650    2.4616775   -0.0058735
  C   -0.3848517    1.2069472    0.5076419
  H    0.0290337    1.0415589    1.5087985
  H   -1.4711731    1.3146430    0.6170845
  C   -0.6991503   -1.3427452    0.0815242
  C   -0.8854940   -1.4356222    1.6050972
  C    0.1548174   -2.5508273   -0.3611389
  H    0.7190159   -2.3839945   -1.2831450
  H    0.9133118   -2.7635493    0.4019769
  H   -1.7031894   -1.4342492   -0.3529181
  H    0.0642915   -1.2871836    2.1310823
  H   -1.2752386   -2.4185685    1.8918675
  H   -1.6014670   -0.6917070    1.9677088
  O   -0.6445475   -3.7328722   -0.4785753
  C   -1.2125005   -3.8892588   -1.7842634
  H   -0.9500623   -3.0422920   -2.4264753
  O   -2.6346451   -3.9777546   -1.7074058
  C   -3.2495744   -4.1097560   -2.9954413
  H   -3.0149150   -3.2146349   -3.5876120
  C   -0.6421856   -5.1943096   -2.3664984
  H   -0.8896172   -6.0485549   -1.7242421
  O    0.7881556   -5.1614493   -2.4735798
  H    1.1051950   -4.9543043   -1.5716181
  C   -1.2290369   -5.3968219   -3.7563791
  H   -0.8603048   -4.6250951   -4.4443783
  O   -0.7990987   -6.6446708   -4.3182515
  H    0.1624062   -6.6891965   -4.1326092
  C   -2.7559404   -5.3770305   -3.7067555
  H   -3.1271110   -6.2768583   -3.2005280
  O   -3.2543428   -5.4223053   -5.0593717
  H   -2.7344415   -6.1405367   -5.4876868
  C   -4.7858424   -4.1322311   -2.8903174
  O   -5.4234031   -3.8296658   -1.8935780
  O   -5.4102290   -4.4486655   -4.0564088
  H   -4.7794081   -4.7356732   -4.7626227
$end

$rem
   BASIS  =  6-311++G**
   JOB_TYPE  =  Optimization
   METHOD  =  B3LYP
$end

--------------------------------------------------------------
 ----------------------------------------------------------------
             Standard Nuclear Orientation (Angstroms)
    I     Atom           X                Y                Z
 ----------------------------------------------------------------
    1      C       2.9452053552     0.5968878648    -0.4005537694
    2      H       3.1985439954     1.5356427999     0.1129469090
    3      C       2.5949702457    -0.4649900740     0.6764572448
    4      H       2.2562926353    -1.3834194930     0.1805322250
    5      O       1.5225145955    -0.0128337381     1.5000428119
    6      H       1.4085384044    -0.6686566376     2.2105868933
    7      C       3.7835272587    -0.7959904764     1.5816301403
    8      H       4.0304849784     0.0815121934     2.1944518693
    9      H       3.4909484717    -1.5780796131     2.2941822391
   10      C       5.0014877718    -1.2498056484     0.7788531059
   11      H       4.7452687260    -2.1758936881     0.2472168080
   12      C       6.1768518316    -1.5518871311     1.7054862102
   13      H       5.9131042752    -2.3389215823     2.4201322882
   14      H       7.0440969681    -1.8969688513     1.1330416204
   15      H       6.4758984646    -0.6650169747     2.2741977401
   16      C       5.3745253803    -0.1838928684    -0.2524565535
   17      H       6.2213936632    -0.5293189295    -0.8573867837
   18      H       5.7009270563     0.7329443013     0.2553807849
   19      C       4.1988120280     0.1412457073    -1.1744128480
   20      H       4.5258134979     0.9285698009    -1.8630054432
   21      H       3.9620489196    -0.7433742997    -1.7786155673
   22      C       1.7062155604     0.8817836577    -1.3153299606
   23      C       2.0672340401     1.3489329538    -2.7352109381
   24      C       0.7848995545     1.9515073101    -0.6895968404
   25      H       0.8167080899     1.9831942688     0.4032126274
   26      H       1.1079017634     2.9486174940    -1.0126308674
   27      H       1.1413569536    -0.0515903684    -1.4376217843
   28      H       2.6942376342     2.2472820300    -2.7102656062
   29      H       1.1651048231     1.5879384201    -3.3091105371
   30      H       2.6000690338     0.5707135902    -3.2901666352
   31      O      -0.5654538473     1.7972834512    -1.1398927303
   32      C      -1.3290323423     0.9163175059    -0.3076093178
   33      H      -0.7077533795     0.5018619241     0.4929540555
   34      O      -1.8630717134    -0.1628800674    -1.0733562790
   35      C      -2.6152307760    -1.0861584937    -0.2756022098
   36      H      -1.9443506283    -1.5259604531     0.4750421929
   37      C      -2.4781276865     1.7482160233     0.2881582691
   38      H      -3.1007172175     2.1781036033    -0.5062154014
   39      O      -2.0003275027     2.8478239219     1.0761884891
   40      H      -1.4110976961     3.3506792520     0.4787751544
   41      C      -3.3166698300     0.8410865247     1.1776171982
   42      H      -2.7408334256     0.5292550368     2.0585497002
   43      O      -4.4561880118     1.5414093718     1.6959998274
   44      H      -4.1081034463     2.4080904169     1.9937218045
   45      C      -3.7998995363    -0.3820535561     0.3999888209
   46      H      -4.5496938325    -0.0828118098    -0.3429693586
   47      O      -4.4576859941    -1.2749328916     1.3220022765
   48      H      -5.0561318229    -0.6914912718     1.8426422642
   49      C      -3.1204133883    -2.2767434204    -1.1116486156
   50      O      -2.7390117377    -2.5521255887    -2.2386873376
   51      O      -3.9976528507    -3.0780254662    -0.4497146932
   52      H      -4.2711732095    -2.7053883774     0.4251422743
 ----------------------------------------------------------------
 Molecular Point Group                 C1    NOp =  1
 Largest Abelian Subgroup              C1    NOp =  1
 Nuclear Repulsion Energy =  2328.1399964914 hartrees
 There are       94 alpha and       94 beta electrons
 Requested basis set is 6-311++G(d,p)
 There are 284 shells and 724 basis functions

 Total QAlloc Memory Limit   2000 MB
 Mega-Array Size       188 MB
 MEM_STATIC part       192 MB
 A cutoff of  1.0D-11 yielded  28424 shell pairs
 There are    178939 function pairs (    189202 Cartesian)

 -------------------------------------------------------
 OpenMP Integral Computing Module                       
 Release: version 1.0, May 2013, Q-Chem Inc. Pittsburgh 
 -------------------------------------------------------
 Integral Job Info:
 Integral job number is                      11
 Integral operator is                         1
 short-range coefficients                     0
 long-range coefficients              100000000
 Omega coefficients                           0
 if combine SR and LR in K                    0
 Integral screening is                        0
 Integral computing path is                   2
 max size of driver memory is            800000
 size of driver memory is                593474
 size of scratch memory is              2361544
 max col of scratch BK array               1296
 max len of scratch array in speh3          155
 max len of scratch index in speh4           18
 max int batch size is                      520
 min int batch size is                       52
 fixed nKL is                                52
 max L of basis functions is                  2
 order of int derivative is                   0
 number of shells is                        284
 number of basis is                         748
 number of cartesian basis is               748
 number of contracted shell pairs         28424
 number of primitive shell pairs          59854
 maxK2 (contraction) of shell pair           36
 max number of K2 of shell pair               1
 max number of CS2 of shell pair           5656
 max number of PS2 of shell pair           9078
 mem total for path MDJ                  778252
 -------------------------------------------------------
 Smallest overlap matrix eigenvalue = 1.08E-06

 Q-Chem warning in module stvman/mkSTV.C, line 306:

 Overlap eigenvalue is smaller than square root of threshold
 Use THRESH >= 12 to get rid of this warning


 Scale SEOQF with 1.000000e-02/1.000000e-01/1.000000e-01

 Standard Electronic Orientation quadrupole field applied
 Nucleus-field energy     =     0.0000000056 hartrees
 Guess from superposition of atomic densities
 Warning:  Energy on first SCF cycle will be non-variational
 SAD guess density has 188.000000 electrons

 -----------------------------------------------------------------------
  General SCF calculation program by
  Eric Jon Sundstrom, Paul Horn, Yuezhi Mao, Dmitri Zuev, Alec White,
  David Stuck, Shaama M.S., Shane Yost, Joonho Lee, David Small,
  Daniel Levine, Susi Lehtola, Hugh Burton, Evgeny Epifanovsky
 -----------------------------------------------------------------------
 Exchange:     0.2000 Hartree-Fock + 0.0800 Slater + 0.7200 B88
 Correlation:  0.1900 VWN1RPA + 0.8100 LYP
 Using SG-1 standard quadrature grid
 using 6 threads for integral computing
 -------------------------------------------------------
 OpenMP Integral computing Module                
 Release: version 2.0, May 2017, Q-Chem Inc. Pleasanton 
 -------------------------------------------------------
 -------------------------------------------------------
 OpenMP BLAS3 based DFT computing Module                
 Release: version 1.0, May 2013, Q-Chem Inc. Pittsburgh 
 -------------------------------------------------------
 A restricted SCF calculation will be
 performed using DIIS
 SCF converges when DIIS error is below 1.0e-08
 ---------------------------------------
  Cycle       Energy         DIIS error
 ---------------------------------------
    1   -1233.3461290135      2.29e-02  
    2   -1228.1777789721      3.08e-03  
    3   -1227.5055723552      4.80e-03  
    4   -1228.6486734221      1.04e-03  
    5   -1228.6997004815      3.24e-04  
    6   -1228.7038014927      1.27e-04  
    7   -1228.7046163062      2.88e-05  
    8   -1228.7046574981      8.82e-06  
    9   -1228.7046614010      2.02e-06  
   10   -1228.7046615779      8.56e-07  
   11   -1228.7046616122      2.08e-07  
   12   -1228.7046616143      6.32e-08  
   13   -1228.7046616143      1.84e-08  
   14   -1228.7046616143      7.54e-09  Convergence criterion met
 ---------------------------------------
 SCF time:   CPU 2458.28s  wall 433.00s 
 SCF   energy in the final basis set =    -1228.7046616143
 Total energy in the final basis set =    -1228.7046616143

 --------------------------------------------------------------

                    Orbital Energies (a.u.)
 --------------------------------------------------------------

 Alpha MOs
 -- Occupied --
-19.1734 -19.1607 -19.1584 -19.1537 -19.1527 -19.1506 -19.1407 -19.1119
-10.3127 -10.2925 -10.2704 -10.2657 -10.2543 -10.2465 -10.2341 -10.2245
-10.1887 -10.1835 -10.1826 -10.1775 -10.1758 -10.1733 -10.1669 -10.1603
 -1.1033  -1.0884  -1.0743  -1.0573  -1.0444  -1.0422  -1.0334  -1.0128
 -0.8533  -0.8163  -0.8146  -0.7911  -0.7566  -0.7482  -0.7014  -0.6902
 -0.6825  -0.6558  -0.6314  -0.6287  -0.6145  -0.6100  -0.5796  -0.5756
 -0.5714  -0.5601  -0.5463  -0.5272  -0.5264  -0.5239  -0.5081  -0.4911
 -0.4866  -0.4829  -0.4752  -0.4644  -0.4621  -0.4522  -0.4488  -0.4433
 -0.4364  -0.4254  -0.4203  -0.4144  -0.4123  -0.4065  -0.4031  -0.4011
 -0.3971  -0.3884  -0.3845  -0.3762  -0.3689  -0.3674  -0.3592  -0.3544
 -0.3469  -0.3454  -0.3374  -0.3309  -0.3294  -0.3243  -0.3206  -0.3147
 -0.3087  -0.3057  -0.2991  -0.2904  -0.2790  -0.2722
 -- Virtual --
 -0.0264  -0.0212  -0.0137  -0.0088  -0.0079  -0.0035  -0.0002   0.0073
  0.0154   0.0179   0.0203   0.0219   0.0265   0.0291   0.0368   0.0375
  0.0430   0.0462   0.0478   0.0502   0.0528   0.0574   0.0606   0.0650
  0.0672   0.0702   0.0757   0.0771   0.0783   0.0806   0.0837   0.0898
  0.0930   0.0935   0.0960   0.0981   0.0996   0.1034   0.1047   0.1054
  0.1085   0.1111   0.1136   0.1148   0.1178   0.1198   0.1223   0.1236
  0.1251   0.1269   0.1281   0.1322   0.1332   0.1353   0.1372   0.1400
  0.1422   0.1432   0.1446   0.1479   0.1506   0.1514   0.1527   0.1550
  0.1552   0.1573   0.1597   0.1621   0.1638   0.1674   0.1698   0.1714
  0.1722   0.1738   0.1769   0.1801   0.1810   0.1817   0.1853   0.1870
  0.1893   0.1939   0.1964   0.1990   0.2034   0.2055   0.2063   0.2079
  0.2135   0.2145   0.2169   0.2199   0.2214   0.2234   0.2273   0.2298
  0.2322   0.2373   0.2387   0.2403   0.2438   0.2451   0.2477   0.2499
  0.2525   0.2544   0.2569   0.2617   0.2621   0.2664   0.2674   0.2692
  0.2733   0.2755   0.2766   0.2801   0.2840   0.2859   0.2900   0.2925
  0.2934   0.2984   0.2995   0.3059   0.3083   0.3091   0.3107   0.3175
  0.3182   0.3219   0.3235   0.3255   0.3271   0.3292   0.3300   0.3339
  0.3356   0.3392   0.3426   0.3429   0.3465   0.3510   0.3522   0.3542
  0.3600   0.3608   0.3642   0.3679   0.3690   0.3702   0.3750   0.3760
  0.3790   0.3834   0.3867   0.3922   0.3986   0.4031   0.4048   0.4095
  0.4159   0.4163   0.4173   0.4270   0.4281   0.4316   0.4415   0.4433
  0.4473   0.4508   0.4609   0.4632   0.4693   0.4730   0.4861   0.4893
  0.4996   0.5037   0.5057   0.5088   0.5147   0.5209   0.5234   0.5270
  0.5362   0.5400   0.5462   0.5502   0.5577   0.5658   0.5728   0.5807
  0.5920   0.5940   0.5985   0.6036   0.6069   0.6148   0.6168   0.6182
  0.6295   0.6300   0.6335   0.6423   0.6475   0.6487   0.6501   0.6607
  0.6654   0.6706   0.6726   0.6733   0.6784   0.6856   0.6980   0.6992
  0.7088   0.7115   0.7142   0.7196   0.7219   0.7298   0.7343   0.7370
  0.7406   0.7447   0.7466   0.7597   0.7666   0.7679   0.7732   0.7751
  0.7774   0.7804   0.7817   0.7851   0.7908   0.7977   0.7989   0.8034
  0.8048   0.8095   0.8144   0.8216   0.8334   0.8404   0.8465   0.8571
  0.8689   0.8769   0.8872   0.9020   0.9116   0.9280   0.9446   0.9635
  0.9660   0.9826   1.0011   1.0037   1.0065   1.0178   1.0308   1.0492
  1.0505   1.0524   1.0679   1.0820   1.0919   1.0930   1.1002   1.1077
  1.1192   1.1338   1.1351   1.1383   1.1566   1.1597   1.1662   1.1743
  1.1788   1.1807   1.1934   1.1954   1.2016   1.2071   1.2178   1.2215
  1.2286   1.2303   1.2445   1.2460   1.2519   1.2590   1.2668   1.2798
  1.2873   1.2890   1.3064   1.3102   1.3191   1.3382   1.3435   1.3510
  1.3558   1.3641   1.3678   1.3954   1.4096   1.4156   1.4229   1.4305
  1.4389   1.4469   1.4507   1.4581   1.4772   1.4785   1.4897   1.4918
  1.4982   1.5005   1.5081   1.5162   1.5226   1.5239   1.5353   1.5371
  1.5440   1.5497   1.5542   1.5634   1.5687   1.5773   1.5836   1.5907
  1.5948   1.5963   1.6007   1.6063   1.6111   1.6127   1.6189   1.6250
  1.6279   1.6305   1.6381   1.6418   1.6469   1.6494   1.6570   1.6608
  1.6642   1.6697   1.6798   1.6854   1.6875   1.6973   1.7047   1.7202
  1.7272   1.7349   1.7424   1.7543   1.7567   1.7602   1.7731   1.7770
  1.7783   1.7900   1.7966   1.8117   1.8137   1.8215   1.8267   1.8328
  1.8346   1.8419   1.8442   1.8588   1.8680   1.8770   1.8816   1.8916
  1.8967   1.9016   1.9058   1.9293   1.9323   1.9367   1.9511   1.9623
  1.9670   1.9813   1.9901   1.9918   2.0093   2.0294   2.0342   2.0390
  2.0454   2.0627   2.0653   2.0677   2.0691   2.0838   2.0876   2.0917
  2.1045   2.1180   2.1274   2.1289   2.1468   2.1625   2.1666   2.1685
  2.1749   2.1801   2.1857   2.2081   2.2156   2.2297   2.2418   2.2504
  2.2563   2.2678   2.2745   2.2840   2.3005   2.3059   2.3127   2.3458
  2.3541   2.3634   2.3837   2.3879   2.3902   2.4058   2.4122   2.4352
  2.4648   2.4731   2.4862   2.4926   2.5154   2.5276   2.5307   2.5351
  2.5457   2.5523   2.5542   2.5658   2.5786   2.5938   2.6006   2.6129
  2.6184   2.6191   2.6259   2.6383   2.6462   2.6502   2.6603   2.6718
  2.6820   2.6837   2.6952   2.6975   2.7098   2.7192   2.7364   2.7509
  2.7576   2.7781   2.7816   2.7921   2.7997   2.8032   2.8084   2.8216
  2.8397   2.8495   2.8561   2.8652   2.8730   2.8793   2.8852   2.8916
  2.9049   2.9227   2.9249   2.9327   2.9416   2.9449   2.9580   2.9669
  2.9730   2.9863   2.9888   3.0028   3.0200   3.0215   3.0368   3.0390
  3.0474   3.0600   3.0628   3.0754   3.0818   3.0924   3.0950   3.1076
  3.1165   3.1207   3.1241   3.1378   3.1637   3.1689   3.1729   3.1892
  3.1940   3.2055   3.2114   3.2196   3.2328   3.2417   3.2653   3.2759
  3.2929   3.3052   3.3180   3.3293   3.3304   3.3497   3.3737   3.3867
  3.4246   3.4259   3.4357   3.4547   3.5222   3.5324   3.5542   3.5695
  3.6527   3.7660   3.7802   3.7844   3.8116   3.8189   3.8275   3.8379
  3.8403   3.8523   3.8713   3.8842   3.8908   3.9137   3.9163   3.9311
  3.9388   3.9515   3.9711   4.0005   4.0194   4.0495   4.0634   4.0801
  4.1271   4.1330   4.1586   4.1729   4.1912   4.2058   4.2341   4.2539
  4.2748   4.2925   4.3004   4.3133   4.3580   4.4140   5.0146   5.0637
  5.0891   5.1044   5.1162   5.1589   5.1730   5.1856   5.2070   5.3323
  5.3436   5.4115   5.4347   5.4411   5.4638   5.4827   5.5497   5.5615
  5.5978   5.6278   5.6526   5.6880   5.7959   5.8980  23.7448  23.7569
 23.7808  23.7932  23.7996  23.8103  23.8479  23.8534  23.8642  23.8837
 23.9172  23.9281  23.9437  23.9551  23.9809  24.0021  49.8665  49.9034
 49.9282  49.9379  49.9510  49.9650  49.9840  50.0278
 --------------------------------------------------------------

          Ground-State Mulliken Net Atomic Charges

     Atom                 Charge (a.u.)
  ----------------------------------------
      1 C                     0.251609
      2 H                     0.209795
      3 C                    -0.443029
      4 H                     0.201366
      5 O                    -0.148284
      6 H                     0.239038
      7 C                    -0.808038
      8 H                     0.202219
      9 H                     0.108681
     10 C                     0.525247
     11 H                     0.172365
     12 C                    -0.782835
     13 H                     0.135507
     14 H                     0.140597
     15 H                     0.139465
     16 C                    -0.727306
     17 H                     0.171316
     18 H                     0.155670
     19 C                    -0.335590
     20 H                     0.170727
     21 H                     0.177513
     22 C                     0.847169
     23 C                    -0.586603
     24 C                    -0.872738
     25 H                     0.222141
     26 H                     0.192314
     27 H                     0.210589
     28 H                     0.148370
     29 H                     0.177869
     30 H                     0.144366
     31 O                     0.019882
     32 C                    -0.799676
     33 H                     0.488754
     34 O                     0.050060
     35 C                    -0.178624
     36 H                     0.269108
     37 C                    -0.476673
     38 H                     0.257286
     39 O                    -0.197195
     40 H                     0.282264
     41 C                    -0.312432
     42 H                     0.278607
     43 O                    -0.211622
     44 H                     0.269529
     45 C                    -0.333925
     46 H                     0.287778
     47 O                    -0.203092
     48 H                     0.288346
     49 C                     0.057988
     50 O                    -0.248519
     51 O                    -0.119042
     52 H                     0.291692
  ----------------------------------------
  Sum of atomic charges =     0.000000

 -----------------------------------------------------------------
                    Cartesian Multipole Moments
 -----------------------------------------------------------------
    Charge (ESU x 10^10)
                 0.0000
    Dipole Moment (Debye)
         X       3.8846      Y       2.7737      Z       4.7982
       Tot       6.7681
    Quadrupole Moments (Debye-Ang)
        XX    -142.1459     XY     -11.9866     YY    -154.7936
        XZ     -12.8520     YZ     -13.2839     ZZ    -156.8934
    Octopole Moments (Debye-Ang^2)
       XXX     -43.5286    XXY      30.4866    XYY      28.9741
       YYY      66.8670    XXZ      31.1149    XYZ      29.4498
       YYZ      31.3699    XZZ       0.5977    YZZ      11.1353
       ZZZ      42.8612
    Hexadecapole Moments (Debye-Ang^3)
      XXXX  -10524.7086   XXXY     -48.2126   XXYY   -2286.9520
      XYYY    -154.5559   YYYY   -2306.3202   XXXZ    -202.0249
      XXYZ     -91.2899   XYYZ    -107.3488   YYYZ     -64.2323
      XXZZ   -2079.7861   XYZZ     -57.4001   YYZZ    -719.4700
      XZZZ    -104.4885   YZZZ     -27.3139   ZZZZ   -1726.9776
 -----------------------------------------------------------------
 Calculating analytic gradient of the SCF energy
 Gradient of SCF Energy
            1           2           3           4           5           6
    1   0.0098332  -0.0007375  -0.0094654  -0.0030345   0.0125810  -0.0008935
    2   0.0024831   0.0013908  -0.0014289   0.0008495   0.0000652  -0.0079129
    3   0.0004267  -0.0023797  -0.0034218   0.0052932  -0.0092033   0.0069511
            7           8           9          10          11          12
    1  -0.0003326  -0.0001006   0.0010550  -0.0080271   0.0006898  -0.0021816
    2   0.0006031  -0.0010305   0.0016715  -0.0018822  -0.0005124   0.0049303
    3   0.0042891   0.0029174   0.0005818  -0.0056653   0.0012285  -0.0012689
           13          14          15          16          17          18
    1  -0.0015069  -0.0002860   0.0001480   0.0024220  -0.0000881  -0.0002960
    2  -0.0004452  -0.0003444   0.0000933   0.0022877  -0.0005634   0.0009798
    3  -0.0005263  -0.0011652   0.0004031   0.0029466  -0.0009977  -0.0016267
           19          20          21          22          23          24
    1  -0.0019033   0.0041655   0.0002645  -0.0055157  -0.0013462  -0.0075552
    2  -0.0019975   0.0020063  -0.0006120  -0.0036047   0.0024618   0.0005698
    3   0.0001268   0.0007100   0.0007341   0.0012953   0.0033796   0.0001238
           25          26          27          28          29          30
    1  -0.0005608   0.0017846   0.0010855   0.0000460  -0.0001580   0.0000096
    2   0.0064809   0.0013628  -0.0018012   0.0003583   0.0004520  -0.0020805
    3   0.0011057   0.0036404  -0.0044751   0.0007145  -0.0029920  -0.0000384
           31          32          33          34          35          36
    1   0.0144675   0.0018174  -0.0031980   0.0071323  -0.0033713   0.0019689
    2   0.0133689  -0.0140498  -0.0021178   0.0030734  -0.0015543  -0.0006255
    3  -0.0126768   0.0051510  -0.0002451   0.0030348   0.0058310  -0.0050106
           37          38          39          40          41          42
    1  -0.0000553  -0.0005118  -0.0085623   0.0084119   0.0030642  -0.0065141
    2   0.0008389   0.0075795   0.0025884   0.0036498  -0.0122538   0.0047276
    3  -0.0011439   0.0039268   0.0079188  -0.0091409  -0.0023818   0.0050559
           43          44          45          46          47          48
    1  -0.0038350   0.0082854   0.0038582  -0.0050235   0.0056874  -0.0068336
    2  -0.0093481   0.0114595  -0.0095364  -0.0025835  -0.0170773   0.0148134
    3   0.0003906   0.0021335  -0.0113878   0.0028368  -0.0112039   0.0059812
           49          50          51          52
    1  -0.0097084   0.0120910  -0.0070929  -0.0021741
    2   0.0173883  -0.0117405  -0.0048058   0.0013751
    3   0.0302275  -0.0356802   0.0025830   0.0106929
 Max gradient component =       3.568E-02
 RMS gradient           =       6.716E-03
 Gradient time:  CPU 512.82 s  wall 86.57 s
 Geometry Optimization Parameters
   NAtoms,    NIC,     NZ,  NCons,   NDum,   NFix, NCnnct, MaxDiis
       52     415       0       0       0       0       0       0


** GEOMETRY OPTIMIZATION IN DELOCALIZED INTERNAL COORDINATES **
   Searching for a Minimum

   Optimization Cycle:   1

                       Coordinates (Angstroms)
     ATOM                X               Y               Z
      1  C         2.9452053552    0.5968878648   -0.4005537694
      2  H         3.1985439954    1.5356427999    0.1129469090
      3  C         2.5949702457   -0.4649900740    0.6764572448
      4  H         2.2562926353   -1.3834194930    0.1805322250
      5  O         1.5225145955   -0.0128337381    1.5000428119
      6  H         1.4085384044   -0.6686566376    2.2105868933
      7  C         3.7835272587   -0.7959904764    1.5816301403
      8  H         4.0304849784    0.0815121934    2.1944518693
      9  H         3.4909484717   -1.5780796131    2.2941822391
     10  C         5.0014877718   -1.2498056484    0.7788531059
     11  H         4.7452687260   -2.1758936881    0.2472168080
     12  C         6.1768518316   -1.5518871311    1.7054862102
     13  H         5.9131042752   -2.3389215823    2.4201322882
     14  H         7.0440969681   -1.8969688513    1.1330416204
     15  H         6.4758984646   -0.6650169747    2.2741977401
     16  C         5.3745253803   -0.1838928684   -0.2524565535
     17  H         6.2213936632   -0.5293189295   -0.8573867837
     18  H         5.7009270563    0.7329443013    0.2553807849
     19  C         4.1988120280    0.1412457073   -1.1744128480
     20  H         4.5258134979    0.9285698009   -1.8630054432
     21  H         3.9620489196   -0.7433742997   -1.7786155673
     22  C         1.7062155604    0.8817836577   -1.3153299606
     23  C         2.0672340401    1.3489329538   -2.7352109381
     24  C         0.7848995545    1.9515073101   -0.6895968404
     25  H         0.8167080899    1.9831942688    0.4032126274
     26  H         1.1079017634    2.9486174940   -1.0126308674
     27  H         1.1413569536   -0.0515903684   -1.4376217843
     28  H         2.6942376342    2.2472820300   -2.7102656062
     29  H         1.1651048231    1.5879384201   -3.3091105371
     30  H         2.6000690338    0.5707135902   -3.2901666352
     31  O        -0.5654538473    1.7972834512   -1.1398927303
     32  C        -1.3290323423    0.9163175059   -0.3076093178
     33  H        -0.7077533795    0.5018619241    0.4929540555
     34  O        -1.8630717134   -0.1628800674   -1.0733562790
     35  C        -2.6152307760   -1.0861584937   -0.2756022098
     36  H        -1.9443506283   -1.5259604531    0.4750421929
     37  C        -2.4781276865    1.7482160233    0.2881582691
     38  H        -3.1007172175    2.1781036033   -0.5062154014
     39  O        -2.0003275027    2.8478239219    1.0761884891
     40  H        -1.4110976961    3.3506792520    0.4787751544
     41  C        -3.3166698300    0.8410865247    1.1776171982
     42  H        -2.7408334256    0.5292550368    2.0585497002
     43  O        -4.4561880118    1.5414093718    1.6959998274
     44  H        -4.1081034463    2.4080904169    1.9937218045
     45  C        -3.7998995363   -0.3820535561    0.3999888209
     46  H        -4.5496938325   -0.0828118098   -0.3429693586
     47  O        -4.4576859941   -1.2749328916    1.3220022765
     48  H        -5.0561318229   -0.6914912718    1.8426422642
     49  C        -3.1204133883   -2.2767434204   -1.1116486156
     50  O        -2.7390117377   -2.5521255887   -2.2386873376
     51  O        -3.9976528507   -3.0780254662   -0.4497146932
     52  H        -4.2711732095   -2.7053883774    0.4251422743
   Point Group: c1    Number of degrees of freedom:   150


   Energy is  -1228.704661614


 Attempting to Generate Delocalized Internal Coordinates

150 Hessian modes will be used to form the next step
  Hessian Eigenvalues:
     0.002000    0.003327    0.003884    0.004187    0.005510    0.005622
     0.006805    0.007361    0.008021    0.008107    0.008301    0.010059
     0.011053    0.011087    0.011356    0.011441    0.012233    0.014090
     0.019794    0.020661    0.020929    0.030251    0.032507    0.034669
     0.035913    0.038577    0.039887    0.041804    0.044290    0.044390
     0.046197    0.047344    0.047504    0.047843    0.048276    0.048986
     0.049070    0.049513    0.051076    0.051607    0.054621    0.055203
     0.055757    0.055758    0.056171    0.056408    0.056444    0.057096
     0.057216    0.059321    0.060664    0.063610    0.067864    0.067874
     0.070640    0.073265    0.077480    0.079667    0.082363    0.083413
     0.083602    0.089505    0.091724    0.098601    0.111935    0.115671
     0.116624    0.128260    0.139300    0.140704    0.145877    0.155110
     0.160000    0.160000    0.160000    0.160000    0.160000    0.160000
     0.160000    0.160000    0.160000    0.160000    0.160000    0.162448
     0.164639    0.170260    0.172811    0.173149    0.179538    0.186187
     0.193532    0.194448    0.201613    0.218961    0.249683    0.250000
     0.250000    0.263161    0.263331    0.270581    0.272464    0.280012
     0.281467    0.285168    0.287206    0.287751    0.288159    0.288699
     0.291859    0.292247    0.294583    0.297128    0.337262    0.338348
     0.338563    0.338880    0.339244    0.339336    0.339352    0.339417
     0.339779    0.340000    0.340027    0.340139    0.340416    0.340653
     0.341411    0.341504    0.341743    0.342061    0.342218    0.342482
     0.342599    0.343193    0.343850    0.390201    0.392812    0.398665
     0.403185    0.403552    0.406425    0.407340    0.415990    0.495890
     0.504853    0.513316    0.517277    0.526409    0.529357    0.948195

 Minimum Search - Taking Simple RFO Step
 Searching for Lamda that Minimizes Along All modes
 Value Taken    Lamda =  -0.02618540
 Calculated Step too Large.  Step scaled by  0.664906
 Step Taken.  Stepsize is  0.300000

                             Maximum     Tolerance    Cnvgd?
         Gradient           0.021973      0.000300      NO
         Displacement       0.100183      0.001200      NO
         Energy change     *********      0.000001      NO


 New Cartesian Coordinates Obtained by Inverse Iteration

 Displacement from previous Coordinates is:  1.819304
 ----------------------------------------------------------------
             Standard Nuclear Orientation (Angstroms)
    I     Atom           X                Y                Z
 ----------------------------------------------------------------
    1      C       2.9544311842     0.5651220971    -0.3938110508
    2      H       3.2446456412     1.5127051735     0.0828209527
    3      C       2.6399234759    -0.4456081353     0.7298661750
    4      H       2.2790741192    -1.3746749076     0.2657996081
    5      O       1.5866521416     0.0717422323     1.5572274507
    6      H       1.4735812009    -0.5363230411     2.3005005228
    7      C       3.8636266873    -0.7670755233     1.5954334669
    8      H       4.1451758119     0.1327658696     2.1574902386
    9      H       3.5835613158    -1.5184273106     2.3466676057
   10      C       5.0538861766    -1.2724006153     0.7747722643
   11      H       4.7626785340    -2.2123759101     0.2866525162
   12      C       6.2654740351    -1.5631471954     1.6673494760
   13      H       6.0268902030    -2.3173654047     2.4244796360
   14      H       7.1068142304    -1.9403841920     1.0776948009
   15      H       6.5981346867    -0.6592099317     2.1878764630
   16      C       5.3839069186    -0.2520303316    -0.3169196242
   17      H       6.2008525116    -0.6281462644    -0.9431758177
   18      H       5.7437073757     0.6754322376     0.1472123775
   19      C       4.1683813890     0.0594052790    -1.1997267827
   20      H       4.4613332141     0.8147384366    -1.9345159027
   21      H       3.8906350955    -0.8409120979    -1.7617766648
   22      C       1.6873557684     0.8443003324    -1.2670151392
   23      C       1.9931560766     1.2620678029    -2.7161186666
   24      C       0.8040540201     1.9369362752    -0.6289784848
   25      H       0.8814244056     1.9599119047     0.4605507109
   26      H       1.1322905930     2.9213627311    -0.9819938730
   27      H       1.0986370542    -0.0786743107    -1.3272882467
   28      H       2.6307791379     2.1521859102    -2.7507468664
   29      H       1.0634747886     1.4969964217    -3.2424786314
   30      H       2.4877531336     0.4651006077    -3.2770244643
   31      O      -0.5712584595     1.8261180264    -1.0345680722
   32      C      -1.3607054105     0.9843439477    -0.2127868299
   33      H      -0.7565451674     0.5843214327     0.6094800251
   34      O      -1.8430911689    -0.0942522430    -1.0037826865
   35      C      -2.6017556101    -1.0327907286    -0.2493050921
   36      H      -1.9698861461    -1.4562420353     0.5460442163
   37      C      -2.5499007205     1.7946254614     0.3181791532
   38      H      -3.1388556741     2.1848410072    -0.5205367513
   39      O      -2.1372407202     2.8960748863     1.1339105095
   40      H      -1.5408153469     3.4284645244     0.5843571805
   41      C      -3.4125406450     0.8851075755     1.1721425632
   42      H      -2.8538020639     0.5768162820     2.0660726672
   43      O      -4.6094162464     1.5378794656     1.6224787142
   44      H      -4.3408932006     2.4127136922     1.9481243532
   45      C      -3.8320828929    -0.3471464481     0.3819441725
   46      H      -4.5410748408    -0.0549428305    -0.4016230781
   47      O      -4.4997665777    -1.2547276240     1.2841164165
   48      H      -5.1462976791    -0.7276160971     1.7869925648
   49      C      -2.9565011611    -2.2171485365    -1.1744904321
   50      O      -2.4535889869    -2.3937595413    -2.2574941104
   51      O      -3.8343538262    -3.1107490666    -0.6687390996
   52      H      -4.2355562810    -2.7982616361     0.1717333326
 ----------------------------------------------------------------
 Molecular Point Group                 C1    NOp =  1
 Largest Abelian Subgroup              C1    NOp =  1
 Nuclear Repulsion Energy =  2325.9505422072 hartrees
 There are       94 alpha and       94 beta electrons
 Applying Cartesian multipole field
    Component          Value
    ---------          -----
     (2,0,0)        1.00000E-12
     (0,2,0)        2.00000E-11
     (0,0,2)       -3.00000E-11
 Nucleus-field energy     =     0.0000000055 hartrees
 Requested basis set is 6-311++G(d,p)
 There are 284 shells and 724 basis functions
 A cutoff of  1.0D-11 yielded  28387 shell pairs
 There are    178782 function pairs (    189037 Cartesian)
 Smallest overlap matrix eigenvalue = 1.09E-06

 Q-Chem warning in module stvman/mkSTV.C, line 306:

 Overlap eigenvalue is smaller than square root of threshold
 Use THRESH >= 12 to get rid of this warning

 Guess MOs from SCF MO coefficient file

 -----------------------------------------------------------------------
  General SCF calculation program by
  Eric Jon Sundstrom, Paul Horn, Yuezhi Mao, Dmitri Zuev, Alec White,
  David Stuck, Shaama M.S., Shane Yost, Joonho Lee, David Small,
  Daniel Levine, Susi Lehtola, Hugh Burton, Evgeny Epifanovsky
 -----------------------------------------------------------------------
 Exchange:     0.2000 Hartree-Fock + 0.0800 Slater + 0.7200 B88
 Correlation:  0.1900 VWN1RPA + 0.8100 LYP
 Using SG-1 standard quadrature grid
 using 6 threads for integral computing
 -------------------------------------------------------
 OpenMP Integral computing Module                
 Release: version 2.0, May 2017, Q-Chem Inc. Pleasanton 
 -------------------------------------------------------
 -------------------------------------------------------
 OpenMP BLAS3 based DFT computing Module                
 Release: version 1.0, May 2013, Q-Chem Inc. Pittsburgh 
 -------------------------------------------------------
 A restricted SCF calculation will be
 performed using DIIS
 SCF converges when DIIS error is below 1.0e-08
 ---------------------------------------
  Cycle       Energy         DIIS error
 ---------------------------------------
    1   -1228.6498203124      8.88e-04  
    2   -1228.7140028427      1.53e-04  
    3   -1228.7132273841      2.14e-04  
    4   -1228.7152533320      3.09e-05  
    5   -1228.7152854182      1.69e-05  
    6   -1228.7152979961      6.49e-06  
    7   -1228.7152998965      1.39e-06  
    8   -1228.7152999865      4.97e-07  
    9   -1228.7152999974      1.10e-07  
   10   -1228.7152999978      4.52e-08  
   11   -1228.7152999981      9.44e-09  Convergence criterion met
 ---------------------------------------
 SCF time:   CPU 2025.09s  wall 358.00s 
 SCF   energy in the final basis set =    -1228.7152999981
 Total energy in the final basis set =    -1228.7152999981

 --------------------------------------------------------------

                    Orbital Energies (a.u.)
 --------------------------------------------------------------

 Alpha MOs
 -- Occupied --
-19.1677 -19.1650 -19.1544 -19.1516 -19.1514 -19.1467 -19.1396 -19.1120
-10.3113 -10.2894 -10.2674 -10.2618 -10.2517 -10.2444 -10.2333 -10.2211
-10.1858 -10.1841 -10.1797 -10.1774 -10.1746 -10.1727 -10.1674 -10.1577
 -1.1086  -1.0918  -1.0703  -1.0558  -1.0414  -1.0399  -1.0329  -1.0202
 -0.8517  -0.8141  -0.8135  -0.7898  -0.7545  -0.7472  -0.6997  -0.6897
 -0.6828  -0.6543  -0.6302  -0.6275  -0.6138  -0.6087  -0.5772  -0.5755
 -0.5703  -0.5590  -0.5449  -0.5263  -0.5253  -0.5230  -0.5052  -0.4904
 -0.4844  -0.4815  -0.4732  -0.4616  -0.4595  -0.4515  -0.4479  -0.4411
 -0.4356  -0.4254  -0.4175  -0.4105  -0.4096  -0.4042  -0.4025  -0.4007
 -0.3951  -0.3895  -0.3833  -0.3737  -0.3675  -0.3643  -0.3579  -0.3547
 -0.3461  -0.3439  -0.3353  -0.3279  -0.3262  -0.3232  -0.3219  -0.3150
 -0.3081  -0.3045  -0.2958  -0.2910  -0.2808  -0.2726
 -- Virtual --
 -0.0244  -0.0196  -0.0126  -0.0075  -0.0065  -0.0023   0.0008   0.0073
  0.0155   0.0184   0.0215   0.0227   0.0275   0.0299   0.0371   0.0380
  0.0430   0.0469   0.0495   0.0519   0.0535   0.0581   0.0612   0.0651
  0.0681   0.0715   0.0765   0.0778   0.0789   0.0805   0.0850   0.0902
  0.0928   0.0952   0.0971   0.0988   0.1002   0.1040   0.1063   0.1070
  0.1097   0.1114   0.1144   0.1162   0.1191   0.1210   0.1227   0.1247
  0.1251   0.1271   0.1301   0.1338   0.1342   0.1363   0.1378   0.1411
  0.1431   0.1438   0.1452   0.1487   0.1514   0.1520   0.1530   0.1554
  0.1571   0.1578   0.1605   0.1628   0.1654   0.1683   0.1700   0.1716
  0.1734   0.1753   0.1770   0.1808   0.1819   0.1826   0.1853   0.1863
  0.1886   0.1952   0.1964   0.1984   0.2027   0.2052   0.2095   0.2101
  0.2136   0.2168   0.2182   0.2214   0.2223   0.2245   0.2271   0.2303
  0.2335   0.2373   0.2395   0.2397   0.2431   0.2481   0.2496   0.2522
  0.2542   0.2559   0.2587   0.2624   0.2637   0.2678   0.2680   0.2710
  0.2726   0.2757   0.2767   0.2812   0.2850   0.2867   0.2900   0.2932
  0.2945   0.2996   0.3000   0.3049   0.3071   0.3095   0.3122   0.3174
  0.3204   0.3215   0.3244   0.3262   0.3288   0.3298   0.3321   0.3351
  0.3374   0.3406   0.3424   0.3450   0.3485   0.3517   0.3542   0.3560
  0.3613   0.3622   0.3669   0.3683   0.3699   0.3725   0.3762   0.3775
  0.3809   0.3824   0.3900   0.3928   0.4035   0.4043   0.4063   0.4100
  0.4129   0.4182   0.4198   0.4247   0.4275   0.4342   0.4386   0.4434
  0.4462   0.4537   0.4621   0.4644   0.4716   0.4736   0.4852   0.4917
  0.5006   0.5047   0.5070   0.5097   0.5171   0.5229   0.5266   0.5290
  0.5384   0.5409   0.5481   0.5526   0.5604   0.5671   0.5764   0.5817
  0.5927   0.5962   0.6019   0.6036   0.6102   0.6122   0.6187   0.6233
  0.6288   0.6317   0.6378   0.6425   0.6467   0.6503   0.6514   0.6628
  0.6657   0.6695   0.6714   0.6741   0.6805   0.6875   0.6991   0.7010
  0.7094   0.7145   0.7150   0.7182   0.7239   0.7345   0.7364   0.7385
  0.7421   0.7457   0.7485   0.7614   0.7673   0.7702   0.7741   0.7769
  0.7791   0.7812   0.7848   0.7856   0.7912   0.7993   0.8034   0.8044
  0.8106   0.8133   0.8175   0.8226   0.8368   0.8389   0.8499   0.8549
  0.8673   0.8822   0.8869   0.9055   0.9130   0.9286   0.9534   0.9688
  0.9713   0.9842   1.0018   1.0057   1.0136   1.0175   1.0290   1.0483
  1.0510   1.0542   1.0695   1.0801   1.0850   1.0931   1.1024   1.1093
  1.1188   1.1301   1.1359   1.1419   1.1602   1.1605   1.1676   1.1749
  1.1792   1.1847   1.1904   1.1977   1.1983   1.2048   1.2089   1.2234
  1.2269   1.2329   1.2372   1.2452   1.2515   1.2610   1.2668   1.2766
  1.2821   1.2869   1.3022   1.3097   1.3236   1.3369   1.3422   1.3471
  1.3567   1.3647   1.3727   1.3954   1.4088   1.4211   1.4284   1.4342
  1.4459   1.4483   1.4572   1.4673   1.4792   1.4837   1.4906   1.4906
  1.4971   1.5032   1.5044   1.5158   1.5177   1.5267   1.5305   1.5344
  1.5440   1.5519   1.5583   1.5635   1.5714   1.5823   1.5874   1.5919
  1.5928   1.5973   1.6035   1.6093   1.6126   1.6157   1.6224   1.6255
  1.6300   1.6311   1.6398   1.6439   1.6488   1.6523   1.6576   1.6613
  1.6666   1.6695   1.6787   1.6882   1.6952   1.6976   1.7075   1.7192
  1.7247   1.7343   1.7425   1.7512   1.7599   1.7610   1.7723   1.7779
  1.7810   1.7869   1.7917   1.8076   1.8102   1.8175   1.8260   1.8282
  1.8345   1.8442   1.8466   1.8599   1.8673   1.8742   1.8778   1.8904
  1.8939   1.8970   1.9096   1.9278   1.9296   1.9356   1.9526   1.9621
  1.9658   1.9857   1.9923   1.9988   2.0203   2.0236   2.0360   2.0440
  2.0490   2.0653   2.0672   2.0701   2.0756   2.0905   2.0929   2.1022
  2.1075   2.1201   2.1251   2.1343   2.1504   2.1599   2.1687   2.1699
  2.1770   2.1809   2.1856   2.2065   2.2156   2.2342   2.2435   2.2531
  2.2580   2.2649   2.2715   2.2830   2.2990   2.3072   2.3166   2.3269
  2.3487   2.3596   2.3715   2.3894   2.3910   2.4114   2.4152   2.4393
  2.4670   2.4764   2.4826   2.4910   2.5183   2.5309   2.5349   2.5365
  2.5475   2.5531   2.5551   2.5681   2.5794   2.5959   2.6010   2.6029
  2.6142   2.6153   2.6240   2.6341   2.6451   2.6487   2.6568   2.6719
  2.6776   2.6847   2.6922   2.6981   2.7059   2.7131   2.7349   2.7504
  2.7576   2.7784   2.7833   2.7905   2.7981   2.8048   2.8078   2.8189
  2.8400   2.8460   2.8643   2.8682   2.8807   2.8828   2.8881   2.8905
  2.9050   2.9256   2.9274   2.9356   2.9414   2.9456   2.9565   2.9668
  2.9746   2.9859   2.9883   3.0076   3.0204   3.0217   3.0366   3.0397
  3.0473   3.0561   3.0661   3.0750   3.0799   3.0924   3.0955   3.1105
  3.1216   3.1227   3.1303   3.1454   3.1581   3.1616   3.1763   3.1867
  3.1992   3.2047   3.2159   3.2256   3.2353   3.2451   3.2675   3.2705
  3.2921   3.3067   3.3203   3.3281   3.3374   3.3549   3.3833   3.4022
  3.4232   3.4295   3.4359   3.4643   3.5206   3.5414   3.5688   3.5799
  3.6676   3.7702   3.7832   3.7882   3.8168   3.8204   3.8360   3.8417
  3.8461   3.8654   3.8706   3.8898   3.9007   3.9070   3.9172   3.9313
  3.9440   3.9648   3.9768   3.9976   4.0290   4.0409   4.0647   4.0741
  4.1229   4.1295   4.1546   4.1718   4.1865   4.2140   4.2238   4.2685
  4.2811   4.3028   4.3156   4.3167   4.3647   4.4170   5.0045   5.0676
  5.0863   5.1039   5.1142   5.1578   5.1780   5.1898   5.2145   5.3424
  5.3537   5.4049   5.4330   5.4426   5.4593   5.4787   5.5681   5.5924
  5.6203   5.6553   5.6605   5.7093   5.8025   5.9068  23.7475  23.7629
 23.7859  23.7996  23.8126  23.8236  23.8484  23.8593  23.8691  23.8793
 23.9141  23.9302  23.9478  23.9538  23.9799  24.0078  49.8667  49.9021
 49.9315  49.9428  49.9520  49.9687  49.9879  50.0327
 --------------------------------------------------------------

          Ground-State Mulliken Net Atomic Charges

     Atom                 Charge (a.u.)
  ----------------------------------------
      1 C                     0.276671
      2 H                     0.211429
      3 C                    -0.425997
      4 H                     0.205773
      5 O                    -0.155787
      6 H                     0.241450
      7 C                    -0.822467
      8 H                     0.201072
      9 H                     0.113103
     10 C                     0.531050
     11 H                     0.170034
     12 C                    -0.778506
     13 H                     0.137357
     14 H                     0.141941
     15 H                     0.140263
     16 C                    -0.726981
     17 H                     0.172347
     18 H                     0.155273
     19 C                    -0.338333
     20 H                     0.168099
     21 H                     0.178479
     22 C                     0.785524
     23 C                    -0.595412
     24 C                    -0.799034
     25 H                     0.221181
     26 H                     0.192376
     27 H                     0.191332
     28 H                     0.148495
     29 H                     0.177383
     30 H                     0.143424
     31 O                     0.020794
     32 C                    -0.694116
     33 H                     0.456032
     34 O                     0.054822
     35 C                    -0.203752
     36 H                     0.265881
     37 C                    -0.542711
     38 H                     0.256125
     39 O                    -0.189758
     40 H                     0.278097
     41 C                    -0.315881
     42 H                     0.272185
     43 O                    -0.214137
     44 H                     0.267828
     45 C                    -0.288397
     46 H                     0.286606
     47 O                    -0.209271
     48 H                     0.281236
     49 C                     0.040102
     50 O                    -0.243107
     51 O                    -0.108401
     52 H                     0.268283
  ----------------------------------------
  Sum of atomic charges =    -0.000000

 -----------------------------------------------------------------
                    Cartesian Multipole Moments
 -----------------------------------------------------------------
    Charge (ESU x 10^10)
                -0.0000
    Dipole Moment (Debye)
         X       3.2698      Y       2.3831      Z       4.6880
       Tot       6.1926
    Quadrupole Moments (Debye-Ang)
        XX    -138.8017     XY      -9.9523     YY    -152.9269
        XZ     -10.9535     YZ     -12.3335     ZZ    -156.4579
    Octopole Moments (Debye-Ang^2)
       XXX     -62.2174    XXY      14.4311    XYY      13.8518
       YYY      55.8974    XXZ      25.7059    XYZ      23.3449
       YYZ      29.4691    XZZ      -2.5038    YZZ       9.4468
       ZZZ      41.3978
    Hexadecapole Moments (Debye-Ang^3)
      XXXX  -10540.5793   XXXY      89.4716   XXYY   -2231.2477
      XYYY     -32.6925   YYYY   -2249.7679   XXXZ    -174.7942
      XXYZ     -77.8352   XYYZ     -99.0209   YYYZ     -88.3405
      XXZZ   -2078.7043   XYZZ     -27.1628   YYZZ    -713.5041
      XZZZ     -96.5318   YZZZ     -59.6544   ZZZZ   -1711.5721
 -----------------------------------------------------------------
 Calculating analytic gradient of the SCF energy
 Gradient of SCF Energy
            1           2           3           4           5           6
    1   0.0060806  -0.0011558  -0.0053011  -0.0011892   0.0040939  -0.0004100
    2   0.0002367   0.0006486  -0.0004220   0.0004632   0.0013265  -0.0029718
    3  -0.0001199  -0.0013820  -0.0010210   0.0023191  -0.0040734   0.0024366
            7           8           9          10          11          12
    1   0.0016454  -0.0003201   0.0007832  -0.0043876   0.0005222   0.0002272
    2   0.0005682  -0.0007602   0.0004886  -0.0006526  -0.0000752   0.0019291
    3   0.0001311   0.0016836   0.0002651  -0.0028048   0.0005434  -0.0002700
           13          14          15          16          17          18
    1  -0.0003994   0.0000647  -0.0000283   0.0016732  -0.0001015  -0.0002713
    2  -0.0003790  -0.0003519  -0.0001504   0.0007474  -0.0005785   0.0002206
    3   0.0000701  -0.0002290   0.0002010   0.0027872  -0.0002359  -0.0008638
           19          20          21          22          23          24
    1  -0.0016117   0.0017378   0.0001116  -0.0026204  -0.0000220  -0.0052637
    2  -0.0010236   0.0012752  -0.0000098  -0.0019366   0.0018681  -0.0008535
    3  -0.0008119   0.0006172   0.0001416   0.0022585   0.0016604   0.0011702
           25          26          27          28          29          30
    1   0.0015728   0.0009324   0.0002248  -0.0000138  -0.0000041  -0.0000040
    2   0.0042001   0.0009421  -0.0004283   0.0001334   0.0000867  -0.0009679
    3   0.0014325   0.0016140  -0.0030165   0.0000686  -0.0015075  -0.0000598
           31          32          33          34          35          36
    1   0.0089468  -0.0045167  -0.0006950   0.0051491  -0.0024187   0.0017278
    2   0.0043214  -0.0090551  -0.0014766   0.0030614  -0.0002842  -0.0000486
    3  -0.0112725   0.0078787  -0.0020835   0.0003969   0.0030925  -0.0032666
           37          38          39          40          41          42
    1  -0.0000516  -0.0012477  -0.0045513   0.0039939   0.0033601  -0.0035751
    2  -0.0027000   0.0039286   0.0024477   0.0009963  -0.0074829   0.0022073
    3  -0.0021843   0.0027962   0.0045572  -0.0039374  -0.0014792   0.0027705
           43          44          45          46          47          48
    1  -0.0041013   0.0029671   0.0063602  -0.0025010  -0.0006139  -0.0038811
    2  -0.0032188   0.0055467  -0.0001826  -0.0013246  -0.0017059   0.0056003
    3   0.0016061   0.0007449  -0.0087709   0.0014376   0.0024143   0.0043744
           49          50          51          52
    1  -0.0068718   0.0067095   0.0026072  -0.0033622
    2   0.0053788  -0.0044280  -0.0047045  -0.0004500
    3   0.0163948  -0.0163911  -0.0072197   0.0051363
 Max gradient component =       1.639E-02
 RMS gradient           =       3.601E-03
 Gradient time:  CPU 509.68 s  wall 86.01 s
 Geometry Optimization Parameters
   NAtoms,    NIC,     NZ,  NCons,   NDum,   NFix, NCnnct, MaxDiis
       52     415       0       0       0       0       0       0

 Cartesian Hessian Update
 Hessian Updated using BFGS Update


** GEOMETRY OPTIMIZATION IN DELOCALIZED INTERNAL COORDINATES **
   Searching for a Minimum

   Optimization Cycle:   2

                       Coordinates (Angstroms)
     ATOM                X               Y               Z
      1  C         2.9544311842    0.5651220971   -0.3938110508
      2  H         3.2446456412    1.5127051735    0.0828209527
      3  C         2.6399234759   -0.4456081353    0.7298661750
      4  H         2.2790741192   -1.3746749076    0.2657996081
      5  O         1.5866521416    0.0717422323    1.5572274507
      6  H         1.4735812009   -0.5363230411    2.3005005228
      7  C         3.8636266873   -0.7670755233    1.5954334669
      8  H         4.1451758119    0.1327658696    2.1574902386
      9  H         3.5835613158   -1.5184273106    2.3466676057
     10  C         5.0538861766   -1.2724006153    0.7747722643
     11  H         4.7626785340   -2.2123759101    0.2866525162
     12  C         6.2654740351   -1.5631471954    1.6673494760
     13  H         6.0268902030   -2.3173654047    2.4244796360
     14  H         7.1068142304   -1.9403841920    1.0776948009
     15  H         6.5981346867   -0.6592099317    2.1878764630
     16  C         5.3839069186   -0.2520303316   -0.3169196242
     17  H         6.2008525116   -0.6281462644   -0.9431758177
     18  H         5.7437073757    0.6754322376    0.1472123775
     19  C         4.1683813890    0.0594052790   -1.1997267827
     20  H         4.4613332141    0.8147384366   -1.9345159027
     21  H         3.8906350955   -0.8409120979   -1.7617766648
     22  C         1.6873557684    0.8443003324   -1.2670151392
     23  C         1.9931560766    1.2620678029   -2.7161186666
     24  C         0.8040540201    1.9369362752   -0.6289784848
     25  H         0.8814244056    1.9599119047    0.4605507109
     26  H         1.1322905930    2.9213627311   -0.9819938730
     27  H         1.0986370542   -0.0786743107   -1.3272882467
     28  H         2.6307791379    2.1521859102   -2.7507468664
     29  H         1.0634747886    1.4969964217   -3.2424786314
     30  H         2.4877531336    0.4651006077   -3.2770244643
     31  O        -0.5712584595    1.8261180264   -1.0345680722
     32  C        -1.3607054105    0.9843439477   -0.2127868299
     33  H        -0.7565451674    0.5843214327    0.6094800251
     34  O        -1.8430911689   -0.0942522430   -1.0037826865
     35  C        -2.6017556101   -1.0327907286   -0.2493050921
     36  H        -1.9698861461   -1.4562420353    0.5460442163
     37  C        -2.5499007205    1.7946254614    0.3181791532
     38  H        -3.1388556741    2.1848410072   -0.5205367513
     39  O        -2.1372407202    2.8960748863    1.1339105095
     40  H        -1.5408153469    3.4284645244    0.5843571805
     41  C        -3.4125406450    0.8851075755    1.1721425632
     42  H        -2.8538020639    0.5768162820    2.0660726672
     43  O        -4.6094162464    1.5378794656    1.6224787142
     44  H        -4.3408932006    2.4127136922    1.9481243532
     45  C        -3.8320828929   -0.3471464481    0.3819441725
     46  H        -4.5410748408   -0.0549428305   -0.4016230781
     47  O        -4.4997665777   -1.2547276240    1.2841164165
     48  H        -5.1462976791   -0.7276160971    1.7869925648
     49  C        -2.9565011611   -2.2171485365   -1.1744904321
     50  O        -2.4535889869   -2.3937595413   -2.2574941104
     51  O        -3.8343538262   -3.1107490666   -0.6687390996
     52  H        -4.2355562810   -2.7982616361    0.1717333326
   Point Group: c1    Number of degrees of freedom:   150


   Energy is  -1228.715299998

 Hessian Updated using BFGS Update

141 Hessian modes will be used to form the next step
  Hessian Eigenvalues:
     0.002001    0.003320    0.003891    0.004187    0.005512    0.005622
     0.006805    0.007369    0.008004    0.008106    0.008299    0.010038
     0.011005    0.011066    0.011132    0.011443    0.012231    0.014118
     0.019798    0.020663    0.021080    0.030232    0.032926    0.034690
     0.035910    0.038575    0.039867    0.041806    0.044281    0.044457
     0.046201    0.047388    0.047563    0.047852    0.048272    0.048863
     0.049025    0.049527    0.051031    0.051606    0.052926    0.054629
     0.055248    0.055757    0.056170    0.056341    0.057085    0.057209
     0.057504    0.060403    0.060896    0.063408    0.067554    0.067971
     0.070121    0.072961    0.077616    0.079452    0.082348    0.083399
     0.083557    0.089749    0.091726    0.098559    0.111893    0.115937
     0.121484    0.128517    0.137422    0.141427    0.145874    0.152210
     0.155320    0.161348    0.162334    0.162569    0.169158    0.171940
     0.173235    0.179660    0.189289    0.194282    0.198417    0.214785
     0.218647    0.245315    0.249725    0.262410    0.263157    0.266892
     0.272418    0.279944    0.280392    0.281440    0.286204    0.287215
     0.287275    0.288685    0.291582    0.292083    0.294069    0.296694
     0.337238    0.338073    0.338515    0.338870    0.339033    0.339317
     0.339323    0.339405    0.339634    0.339980    0.340025    0.340120
     0.340380    0.340636    0.341201    0.341501    0.341674    0.342030
     0.342203    0.342359    0.342482    0.343128    0.343611    0.365484
     0.382955    0.395868    0.397135    0.400458    0.403348    0.406071
     0.412086    0.436284    0.491985    0.501580    0.512170    0.516784
     0.526304    0.536637    0.917611

 Minimum Search - Taking Simple RFO Step
 Searching for Lamda that Minimizes Along All modes
 Value Taken    Lamda =  -0.01229131
 Calculated Step too Large.  Step scaled by  0.546047
 Step Taken.  Stepsize is  0.300000

                             Maximum     Tolerance    Cnvgd?
         Gradient           0.013876      0.000300      NO
         Displacement       0.078598      0.001200      NO
         Energy change     -0.010638      0.000001      NO


 New Cartesian Coordinates Obtained by Inverse Iteration

 Displacement from previous Coordinates is:  1.880600
 ----------------------------------------------------------------
             Standard Nuclear Orientation (Angstroms)
    I     Atom           X                Y                Z
 ----------------------------------------------------------------
    1      C       2.9629660105     0.5367043773    -0.3583027679
    2      H       3.2838283519     1.4819308036     0.1040031469
    3      C       2.6997682800    -0.4650885016     0.7806518545
    4      H       2.3263149062    -1.3960963591     0.3271230335
    5      O       1.6708723329     0.0622365555     1.6416990915
    6      H       1.5841385903    -0.5302894172     2.3957702690
    7      C       3.9594214078    -0.7833872698     1.5946773935
    8      H       4.2646701930     0.1247873192     2.1296537106
    9      H       3.7060421362    -1.5275014624     2.3632623721
   10      C       5.1202413925    -1.2994788025     0.7344212145
   11      H       4.8053331255    -2.2429051888     0.2672225744
   12      C       6.3701229570    -1.5865085032     1.5770048809
   13      H       6.1672008012    -2.3318655593     2.3524268731
   14      H       7.1852436293    -1.9693586039     0.9557226683
   15      H       6.7260163197    -0.6772095253     2.0721078239
   16      C       5.3945284586    -0.2909008265    -0.3850704672
   17      H       6.1818847146    -0.6714334254    -1.0449600280
   18      H       5.7772479369     0.6386089957     0.0567344509
   19      C       4.1375952462     0.0162371199    -1.2121285084
   20      H       4.3891180689     0.7603921782    -1.9711743657
   21      H       3.8291932803    -0.8881609504    -1.7513495013
   22      C       1.6703590720     0.8247093751    -1.1869404495
   23      C       1.9260427437     1.2180866846    -2.6525393870
   24      C       0.8237418013     1.9341507679    -0.5306224828
   25      H       0.9182792451     1.9309018260     0.5558940780
   26      H       1.1647103794     2.9114130401    -0.8890881369
   27      H       1.0638557599    -0.0876140866    -1.2052897920
   28      H       2.5729573558     2.0989539185    -2.7253092557
   29      H       0.9756945436     1.4605884757    -3.1343143940
   30      H       2.3852290185     0.4109057022    -3.2267349078
   31      O      -0.5631311901     1.8684179140    -0.9177930651
   32      C      -1.3822910160     1.0519128383    -0.1245692390
   33      H      -0.8218272463     0.6893478123     0.7467649543
   34      O      -1.7839078894    -0.0547854952    -0.9214473834
   35      C      -2.5663929920    -0.9867725187    -0.1975477110
   36      H      -2.0068511460    -1.3676242356     0.6724698605
   37      C      -2.6250728564     1.8399617382     0.2992421902
   38      H      -3.1513382075     2.1796881142    -0.6008535186
   39      O      -2.3031897140     2.9606359317     1.1240682284
   40      H      -1.6927826666     3.5144779740     0.6225927753
   41      C      -3.5326247210     0.9316223963     1.1051595312
   42      H      -3.0223290957     0.6443277315     2.0347459081
   43      O      -4.7840520161     1.5451549551     1.4413468021
   44      H      -4.5907923864     2.4262393578     1.7847972769
   45      C      -3.8585193195    -0.3229253423     0.3097110389
   46      H      -4.4935730599    -0.0572881108    -0.5431043470
   47      O      -4.5563465898    -1.2700935995     1.1405007332
   48      H      -5.2803571725    -0.8031888019     1.5779518935
   49      C      -2.8160658665    -2.2035171104    -1.1070323090
   50      O      -2.2184850057    -2.4067722331    -2.1241186000
   51      O      -3.7500031728    -3.0618419132    -0.6544667804
   52      H      -4.2163226281    -2.6920984061     0.1201045365
 ----------------------------------------------------------------
 Molecular Point Group                 C1    NOp =  1
 Largest Abelian Subgroup              C1    NOp =  1
 Nuclear Repulsion Energy =  2326.7726062698 hartrees
 There are       94 alpha and       94 beta electrons
 Applying Cartesian multipole field
    Component          Value
    ---------          -----
     (2,0,0)        1.00000E-12
     (0,2,0)        2.00000E-11
     (0,0,2)       -3.00000E-11
 Nucleus-field energy     =     0.0000000085 hartrees
 Requested basis set is 6-311++G(d,p)
 There are 284 shells and 724 basis functions
 A cutoff of  1.0D-11 yielded  28352 shell pairs
 There are    178681 function pairs (    188968 Cartesian)
 Smallest overlap matrix eigenvalue = 1.10E-06

 Q-Chem warning in module stvman/mkSTV.C, line 306:

 Overlap eigenvalue is smaller than square root of threshold
 Use THRESH >= 12 to get rid of this warning

 Guess MOs from SCF MO coefficient file

 -----------------------------------------------------------------------
  General SCF calculation program by
  Eric Jon Sundstrom, Paul Horn, Yuezhi Mao, Dmitri Zuev, Alec White,
  David Stuck, Shaama M.S., Shane Yost, Joonho Lee, David Small,
  Daniel Levine, Susi Lehtola, Hugh Burton, Evgeny Epifanovsky
 -----------------------------------------------------------------------
 Exchange:     0.2000 Hartree-Fock + 0.0800 Slater + 0.7200 B88
 Correlation:  0.1900 VWN1RPA + 0.8100 LYP
 Using SG-1 standard quadrature grid
 using 6 threads for integral computing
 -------------------------------------------------------
 OpenMP Integral computing Module                
 Release: version 2.0, May 2017, Q-Chem Inc. Pleasanton 
 -------------------------------------------------------
 -------------------------------------------------------
 OpenMP BLAS3 based DFT computing Module                
 Release: version 1.0, May 2013, Q-Chem Inc. Pittsburgh 
 -------------------------------------------------------
 A restricted SCF calculation will be
 performed using DIIS
 SCF converges when DIIS error is below 1.0e-08
 ---------------------------------------
  Cycle       Energy         DIIS error
 ---------------------------------------
    1   -1228.6534252941      8.79e-04  
    2   -1228.7187303746      1.23e-04  
    3   -1228.7187234249      1.46e-04  
    4   -1228.7196861812      2.85e-05  
    5   -1228.7197177908      1.01e-05  
    6   -1228.7197231493      2.63e-06  
    7   -1228.7197233897      1.55e-06  
    8   -1228.7197234963      3.63e-07  
    9   -1228.7197235025      1.19e-07  
   10   -1228.7197235031      4.25e-08  
   11   -1228.7197235031      1.21e-08  
   12   -1228.7197235032      2.05e-09  Convergence criterion met
 ---------------------------------------
 SCF time:   CPU 2206.37s  wall 390.00s 
 SCF   energy in the final basis set =    -1228.7197235032
 Total energy in the final basis set =    -1228.7197235032

 --------------------------------------------------------------

                    Orbital Energies (a.u.)
 --------------------------------------------------------------

 Alpha MOs
 -- Occupied --
-19.1692 -19.1604 -19.1527 -19.1519 -19.1518 -19.1458 -19.1377 -19.1092
-10.3062 -10.2888 -10.2628 -10.2612 -10.2526 -10.2453 -10.2320 -10.2202
-10.1838 -10.1837 -10.1777 -10.1768 -10.1730 -10.1718 -10.1670 -10.1559
 -1.1100  -1.0934  -1.0744  -1.0584  -1.0426  -1.0382  -1.0342  -1.0216
 -0.8505  -0.8168  -0.8129  -0.7897  -0.7536  -0.7460  -0.7005  -0.6889
 -0.6839  -0.6548  -0.6297  -0.6262  -0.6131  -0.6080  -0.5777  -0.5761
 -0.5691  -0.5603  -0.5472  -0.5266  -0.5251  -0.5234  -0.5058  -0.4915
 -0.4842  -0.4820  -0.4717  -0.4601  -0.4578  -0.4508  -0.4472  -0.4409
 -0.4342  -0.4238  -0.4181  -0.4117  -0.4096  -0.4031  -0.4011  -0.3998
 -0.3938  -0.3886  -0.3815  -0.3723  -0.3680  -0.3637  -0.3569  -0.3542
 -0.3448  -0.3429  -0.3334  -0.3280  -0.3257  -0.3218  -0.3209  -0.3167
 -0.3094  -0.3039  -0.2943  -0.2902  -0.2791  -0.2739
 -- Virtual --
 -0.0225  -0.0197  -0.0115  -0.0071  -0.0028  -0.0015   0.0024   0.0069
  0.0155   0.0190   0.0223   0.0238   0.0288   0.0301   0.0369   0.0384
  0.0439   0.0476   0.0502   0.0530   0.0549   0.0591   0.0614   0.0649
  0.0686   0.0720   0.0765   0.0785   0.0789   0.0817   0.0867   0.0900
  0.0935   0.0962   0.0978   0.0992   0.1007   0.1049   0.1068   0.1080
  0.1105   0.1124   0.1146   0.1170   0.1201   0.1220   0.1233   0.1255
  0.1265   0.1279   0.1313   0.1346   0.1358   0.1376   0.1386   0.1414
  0.1433   0.1440   0.1461   0.1502   0.1518   0.1525   0.1543   0.1567
  0.1584   0.1588   0.1614   0.1636   0.1669   0.1696   0.1705   0.1725
  0.1732   0.1773   0.1774   0.1818   0.1827   0.1843   0.1867   0.1881
  0.1892   0.1955   0.1966   0.1991   0.2040   0.2060   0.2104   0.2118
  0.2150   0.2176   0.2183   0.2220   0.2243   0.2258   0.2268   0.2308
  0.2346   0.2362   0.2403   0.2414   0.2447   0.2488   0.2516   0.2521
  0.2565   0.2585   0.2599   0.2620   0.2642   0.2676   0.2697   0.2724
  0.2744   0.2760   0.2762   0.2826   0.2862   0.2889   0.2909   0.2939
  0.2956   0.2997   0.3016   0.3038   0.3077   0.3107   0.3135   0.3170
  0.3207   0.3224   0.3269   0.3270   0.3282   0.3311   0.3330   0.3346
  0.3379   0.3417   0.3428   0.3473   0.3500   0.3524   0.3549   0.3571
  0.3611   0.3633   0.3684   0.3688   0.3717   0.3733   0.3779   0.3804
  0.3825   0.3852   0.3923   0.3938   0.4029   0.4059   0.4082   0.4118
  0.4133   0.4172   0.4207   0.4247   0.4260   0.4323   0.4367   0.4436
  0.4473   0.4558   0.4612   0.4664   0.4718   0.4742   0.4834   0.4939
  0.5011   0.5044   0.5077   0.5115   0.5171   0.5237   0.5280   0.5309
  0.5393   0.5440   0.5475   0.5559   0.5591   0.5635   0.5802   0.5830
  0.5923   0.5954   0.6041   0.6074   0.6132   0.6155   0.6203   0.6251
  0.6274   0.6341   0.6388   0.6425   0.6472   0.6504   0.6525   0.6638
  0.6652   0.6678   0.6701   0.6762   0.6841   0.6901   0.7011   0.7049
  0.7086   0.7155   0.7181   0.7193   0.7240   0.7348   0.7374   0.7398
  0.7427   0.7474   0.7575   0.7620   0.7676   0.7726   0.7733   0.7800
  0.7809   0.7817   0.7848   0.7880   0.7905   0.7981   0.8027   0.8061
  0.8102   0.8161   0.8225   0.8234   0.8313   0.8413   0.8517   0.8526
  0.8677   0.8812   0.8880   0.9097   0.9165   0.9290   0.9584   0.9677
  0.9748   0.9855   1.0022   1.0059   1.0173   1.0185   1.0258   1.0513
  1.0531   1.0578   1.0733   1.0829   1.0870   1.0952   1.1039   1.1096
  1.1215   1.1274   1.1382   1.1430   1.1598   1.1624   1.1665   1.1783
  1.1831   1.1847   1.1942   1.1992   1.2018   1.2076   1.2161   1.2263
  1.2296   1.2353   1.2472   1.2519   1.2590   1.2622   1.2700   1.2788
  1.2841   1.2877   1.3017   1.3125   1.3251   1.3363   1.3433   1.3472
  1.3593   1.3663   1.3771   1.3953   1.4067   1.4216   1.4325   1.4351
  1.4460   1.4475   1.4598   1.4661   1.4751   1.4824   1.4870   1.4945
  1.5002   1.5025   1.5070   1.5149   1.5172   1.5276   1.5305   1.5364
  1.5473   1.5549   1.5595   1.5624   1.5738   1.5875   1.5894   1.5915
  1.5937   1.5998   1.6039   1.6119   1.6135   1.6184   1.6235   1.6284
  1.6309   1.6346   1.6390   1.6454   1.6493   1.6529   1.6602   1.6660
  1.6702   1.6708   1.6793   1.6890   1.6991   1.7015   1.7101   1.7119
  1.7252   1.7336   1.7407   1.7512   1.7597   1.7614   1.7734   1.7790
  1.7838   1.7849   1.7929   1.8107   1.8141   1.8208   1.8248   1.8281
  1.8356   1.8449   1.8506   1.8611   1.8645   1.8735   1.8788   1.8921
  1.8939   1.8970   1.9130   1.9269   1.9311   1.9359   1.9557   1.9628
  1.9653   1.9851   1.9953   2.0047   2.0177   2.0278   2.0374   2.0476
  2.0542   2.0656   2.0706   2.0737   2.0812   2.0935   2.0985   2.1077
  2.1127   2.1222   2.1310   2.1406   2.1529   2.1585   2.1715   2.1737
  2.1844   2.1890   2.1920   2.2076   2.2180   2.2390   2.2451   2.2549
  2.2612   2.2713   2.2766   2.2911   2.2982   2.3081   2.3202   2.3481
  2.3586   2.3692   2.3881   2.3895   2.3948   2.4153   2.4180   2.4423
  2.4692   2.4790   2.4815   2.4914   2.5213   2.5347   2.5372   2.5390
  2.5478   2.5541   2.5552   2.5695   2.5777   2.5981   2.5995   2.6100
  2.6114   2.6134   2.6265   2.6349   2.6453   2.6495   2.6631   2.6726
  2.6772   2.6889   2.6904   2.6981   2.7065   2.7137   2.7332   2.7501
  2.7608   2.7787   2.7850   2.7907   2.7982   2.8082   2.8087   2.8249
  2.8400   2.8430   2.8703   2.8717   2.8852   2.8874   2.8913   2.8922
  2.9069   2.9242   2.9321   2.9372   2.9447   2.9485   2.9526   2.9676
  2.9823   2.9874   2.9923   3.0075   3.0207   3.0279   3.0387   3.0435
  3.0481   3.0614   3.0732   3.0749   3.0860   3.0949   3.0977   3.1116
  3.1276   3.1303   3.1381   3.1510   3.1574   3.1732   3.1826   3.1899
  3.2062   3.2121   3.2211   3.2360   3.2387   3.2498   3.2666   3.2796
  3.3029   3.3084   3.3218   3.3282   3.3422   3.3679   3.3904   3.4159
  3.4322   3.4381   3.4498   3.4762   3.5205   3.5471   3.5821   3.5911
  3.6865   3.7737   3.7839   3.7916   3.8193   3.8242   3.8407   3.8435
  3.8473   3.8704   3.8764   3.8964   3.9066   3.9108   3.9146   3.9358
  3.9417   3.9667   3.9763   3.9963   4.0324   4.0359   4.0645   4.0748
  4.1168   4.1341   4.1563   4.1726   4.1828   4.2190   4.2247   4.2764
  4.2869   4.3074   4.3195   4.3299   4.3707   4.4192   5.0146   5.0655
  5.0896   5.1015   5.1104   5.1552   5.1837   5.1921   5.2209   5.3504
  5.3795   5.4073   5.4350   5.4428   5.4627   5.4810   5.5916   5.6026
  5.6316   5.6624   5.6779   5.7294   5.8132   5.9251  23.7484  23.7692
 23.7957  23.7997  23.8207  23.8366  23.8467  23.8634  23.8780  23.8835
 23.9134  23.9320  23.9517  23.9541  23.9800  24.0122  49.8708  49.9078
 49.9365  49.9468  49.9539  49.9717  49.9898  50.0441
 --------------------------------------------------------------

          Ground-State Mulliken Net Atomic Charges

     Atom                 Charge (a.u.)
  ----------------------------------------
      1 C                     0.287225
      2 H                     0.213749
      3 C                    -0.419350
      4 H                     0.211750
      5 O                    -0.164983
      6 H                     0.243994
      7 C                    -0.816549
      8 H                     0.201419
      9 H                     0.115430
     10 C                     0.530526
     11 H                     0.168729
     12 C                    -0.774617
     13 H                     0.138218
     14 H                     0.142091
     15 H                     0.140291
     16 C                    -0.735634
     17 H                     0.173068
     18 H                     0.154577
     19 C                    -0.336852
     20 H                     0.165692
     21 H                     0.180063
     22 C                     0.714801
     23 C                    -0.603052
     24 C                    -0.707885
     25 H                     0.213327
     26 H                     0.192280
     27 H                     0.173503
     28 H                     0.148609
     29 H                     0.177998
     30 H                     0.142466
     31 O                     0.009826
     32 C                    -0.555810
     33 H                     0.394608
     34 O                     0.046558
     35 C                    -0.267252
     36 H                     0.264046
     37 C                    -0.570207
     38 H                     0.256277
     39 O                    -0.188339
     40 H                     0.278025
     41 C                    -0.328736
     42 H                     0.263157
     43 O                    -0.210627
     44 H                     0.266221
     45 C                    -0.262431
     46 H                     0.287386
     47 O                    -0.214243
     48 H                     0.285019
     49 C                     0.062651
     50 O                    -0.248655
     51 O                    -0.115815
     52 H                     0.277454
  ----------------------------------------
  Sum of atomic charges =     0.000000

 -----------------------------------------------------------------
                    Cartesian Multipole Moments
 -----------------------------------------------------------------
    Charge (ESU x 10^10)
                 0.0000
    Dipole Moment (Debye)
         X       2.6796      Y       2.6309      Z       4.5665
       Tot       5.9122
    Quadrupole Moments (Debye-Ang)
        XX    -135.6613     XY     -10.1353     YY    -153.5768
        XZ      -9.8533     YZ     -12.0635     ZZ    -154.7589
    Octopole Moments (Debye-Ang^2)
       XXX     -82.8338    XXY       9.2779    XYY      11.2437
       YYY      58.5370    XXZ      23.8623    XYZ      20.0119
       YYZ      27.8833    XZZ      -8.7765    YZZ       5.8804
       ZZZ      33.3163
    Hexadecapole Moments (Debye-Ang^3)
      XXXX  -10629.9667   XXXY     185.0795   XXYY   -2248.9144
      XYYY      37.9188   YYYY   -2267.7556   XXXZ    -182.1138
      XXYZ     -67.2359   XYYZ     -90.1358   YYYZ     -90.5749
      XXZZ   -2069.3417   XYZZ       8.6538   YYZZ    -693.7146
      XZZZ     -75.3093   YZZZ     -63.5206   ZZZZ   -1590.6729
 -----------------------------------------------------------------
 Calculating analytic gradient of the SCF energy
 Gradient of SCF Energy
            1           2           3           4           5           6
    1   0.0020259  -0.0010591  -0.0012765  -0.0002981   0.0004143  -0.0001105
    2  -0.0010079   0.0002862   0.0004012  -0.0000444   0.0006608  -0.0001463
    3   0.0000725  -0.0006954  -0.0000179   0.0006339   0.0001489  -0.0002700
            7           8           9          10          11          12
    1   0.0014664  -0.0004316   0.0002841  -0.0012051   0.0002449   0.0011178
    2   0.0003559  -0.0004546  -0.0002500   0.0002752   0.0000844   0.0001590
    3  -0.0014033   0.0007327   0.0002411  -0.0013421   0.0000614   0.0003762
           13          14          15          16          17          18
    1   0.0001238   0.0000887  -0.0001246   0.0009538  -0.0001494  -0.0001827
    2  -0.0002481  -0.0001506  -0.0002002  -0.0001166  -0.0004008  -0.0001546
    3   0.0001545   0.0000767   0.0000388   0.0018600   0.0001660  -0.0002556
           19          20          21          22          23          24
    1  -0.0014175   0.0002384  -0.0000217  -0.0007358   0.0009577  -0.0037348
    2  -0.0005220   0.0008199   0.0002805  -0.0006594   0.0011586   0.0000451
    3  -0.0010317   0.0004937  -0.0002705   0.0021417   0.0007958   0.0023678
           25          26          27          28          29          30
    1   0.0022464  -0.0000562  -0.0001334  -0.0000112   0.0000977   0.0001148
    2   0.0024201   0.0005494   0.0002502  -0.0000695  -0.0000680  -0.0002944
    3   0.0003668  -0.0000041  -0.0019792  -0.0001892  -0.0004009  -0.0001117
           31          32          33          34          35          36
    1   0.0054860  -0.0071986   0.0005540   0.0030959  -0.0031322   0.0003066
    2  -0.0026133  -0.0045894  -0.0008468   0.0039712   0.0009869  -0.0008152
    3  -0.0085322   0.0070632  -0.0022080  -0.0014183   0.0020554  -0.0012865
           37          38          39          40          41          42
    1   0.0001046  -0.0011276  -0.0008099   0.0008194   0.0053927  -0.0015714
    2  -0.0037050   0.0011724   0.0029995  -0.0005728  -0.0016637   0.0005100
    3  -0.0010121   0.0014788   0.0012955  -0.0001217  -0.0020911   0.0006933
           43          44          45          46          47          48
    1  -0.0038523   0.0005318   0.0035738  -0.0006783  -0.0020751   0.0004202
    2   0.0006171   0.0005314   0.0023208  -0.0011323  -0.0036515   0.0011032
    3   0.0019489  -0.0009345  -0.0026506   0.0002770   0.0003617   0.0008054
           49          50          51          52
    1   0.0015895  -0.0010997   0.0000979   0.0001463
    2   0.0016911  -0.0006111   0.0011123   0.0002259
    3   0.0039903  -0.0016033  -0.0000835  -0.0007846
 Max gradient component =       8.532E-03
 RMS gradient           =       1.830E-03
 Gradient time:  CPU 509.61 s  wall 86.09 s
 Geometry Optimization Parameters
   NAtoms,    NIC,     NZ,  NCons,   NDum,   NFix, NCnnct, MaxDiis
       52     415       0       0       0       0       0       0

 Cartesian Hessian Update
 Hessian Updated using BFGS Update


** GEOMETRY OPTIMIZATION IN DELOCALIZED INTERNAL COORDINATES **
   Searching for a Minimum

   Optimization Cycle:   3

                       Coordinates (Angstroms)
     ATOM                X               Y               Z
      1  C         2.9629660105    0.5367043773   -0.3583027679
      2  H         3.2838283519    1.4819308036    0.1040031469
      3  C         2.6997682800   -0.4650885016    0.7806518545
      4  H         2.3263149062   -1.3960963591    0.3271230335
      5  O         1.6708723329    0.0622365555    1.6416990915
      6  H         1.5841385903   -0.5302894172    2.3957702690
      7  C         3.9594214078   -0.7833872698    1.5946773935
      8  H         4.2646701930    0.1247873192    2.1296537106
      9  H         3.7060421362   -1.5275014624    2.3632623721
     10  C         5.1202413925   -1.2994788025    0.7344212145
     11  H         4.8053331255   -2.2429051888    0.2672225744
     12  C         6.3701229570   -1.5865085032    1.5770048809
     13  H         6.1672008012   -2.3318655593    2.3524268731
     14  H         7.1852436293   -1.9693586039    0.9557226683
     15  H         6.7260163197   -0.6772095253    2.0721078239
     16  C         5.3945284586   -0.2909008265   -0.3850704672
     17  H         6.1818847146   -0.6714334254   -1.0449600280
     18  H         5.7772479369    0.6386089957    0.0567344509
     19  C         4.1375952462    0.0162371199   -1.2121285084
     20  H         4.3891180689    0.7603921782   -1.9711743657
     21  H         3.8291932803   -0.8881609504   -1.7513495013
     22  C         1.6703590720    0.8247093751   -1.1869404495
     23  C         1.9260427437    1.2180866846   -2.6525393870
     24  C         0.8237418013    1.9341507679   -0.5306224828
     25  H         0.9182792451    1.9309018260    0.5558940780
     26  H         1.1647103794    2.9114130401   -0.8890881369
     27  H         1.0638557599   -0.0876140866   -1.2052897920
     28  H         2.5729573558    2.0989539185   -2.7253092557
     29  H         0.9756945436    1.4605884757   -3.1343143940
     30  H         2.3852290185    0.4109057022   -3.2267349078
     31  O        -0.5631311901    1.8684179140   -0.9177930651
     32  C        -1.3822910160    1.0519128383   -0.1245692390
     33  H        -0.8218272463    0.6893478123    0.7467649543
     34  O        -1.7839078894   -0.0547854952   -0.9214473834
     35  C        -2.5663929920   -0.9867725187   -0.1975477110
     36  H        -2.0068511460   -1.3676242356    0.6724698605
     37  C        -2.6250728564    1.8399617382    0.2992421902
     38  H        -3.1513382075    2.1796881142   -0.6008535186
     39  O        -2.3031897140    2.9606359317    1.1240682284
     40  H        -1.6927826666    3.5144779740    0.6225927753
     41  C        -3.5326247210    0.9316223963    1.1051595312
     42  H        -3.0223290957    0.6443277315    2.0347459081
     43  O        -4.7840520161    1.5451549551    1.4413468021
     44  H        -4.5907923864    2.4262393578    1.7847972769
     45  C        -3.8585193195   -0.3229253423    0.3097110389
     46  H        -4.4935730599   -0.0572881108   -0.5431043470
     47  O        -4.5563465898   -1.2700935995    1.1405007332
     48  H        -5.2803571725   -0.8031888019    1.5779518935
     49  C        -2.8160658665   -2.2035171104   -1.1070323090
     50  O        -2.2184850057   -2.4067722331   -2.1241186000
     51  O        -3.7500031728   -3.0618419132   -0.6544667804
     52  H        -4.2163226281   -2.6920984061    0.1201045365
   Point Group: c1    Number of degrees of freedom:   150


   Energy is  -1228.719723503

 Hessian Updated using BFGS Update

142 Hessian modes will be used to form the next step
  Hessian Eigenvalues:
     0.002023    0.003357    0.004061    0.004187    0.005501    0.005622
     0.006805    0.007441    0.008042    0.008189    0.008440    0.009984
     0.010285    0.011075    0.011101    0.011477    0.012239    0.014179
     0.019797    0.020662    0.021137    0.030263    0.032831    0.034631
     0.035908    0.038578    0.039918    0.041834    0.043969    0.044358
     0.045775    0.047378    0.047556    0.047895    0.048257    0.049009
     0.049143    0.049541    0.051145    0.051604    0.054619    0.055219
     0.055718    0.056009    0.056173    0.057079    0.057208    0.057453
     0.058085    0.060582    0.060861    0.063801    0.067652    0.068422
     0.070286    0.074095    0.077721    0.079183    0.082430    0.083413
     0.083819    0.090795    0.091868    0.098803    0.112583    0.116589
     0.125246    0.128723    0.139261    0.145561    0.147468    0.155289
     0.155775    0.160331    0.161362    0.162387    0.166307    0.171735
     0.172837    0.174582    0.179700    0.193574    0.198200    0.198638
     0.214826    0.222678    0.245877    0.252051    0.262482    0.263221
     0.266800    0.272432    0.280001    0.280392    0.281406    0.286980
     0.287215    0.288174    0.289118    0.291731    0.292818    0.295849
     0.301667    0.337126    0.337725    0.338578    0.338854    0.339203
     0.339303    0.339376    0.339427    0.339640    0.340002    0.340030
     0.340180    0.340320    0.340664    0.341117    0.341507    0.341651
     0.342039    0.342225    0.342298    0.342505    0.343141    0.343575
     0.371598    0.390592    0.394004    0.400282    0.402974    0.405836
     0.409575    0.419056    0.455787    0.499576    0.507705    0.514575
     0.517949    0.526708    0.537944    0.941740

 Minimum Search - Taking Simple RFO Step
 Searching for Lamda that Minimizes Along All modes
 Value Taken    Lamda =  -0.00522747
 Calculated Step too Large.  Step scaled by  0.507193
 Step Taken.  Stepsize is  0.300000

                             Maximum     Tolerance    Cnvgd?
         Gradient           0.004502      0.000300      NO
         Displacement       0.089815      0.001200      NO
         Energy change     -0.004424      0.000001      NO


 New Cartesian Coordinates Obtained by Inverse Iteration

 Displacement from previous Coordinates is:  1.817395
 ----------------------------------------------------------------
             Standard Nuclear Orientation (Angstroms)
    I     Atom           X                Y                Z
 ----------------------------------------------------------------
    1      C       2.9551837523     0.5265101518    -0.3418734396
    2      H       3.3203538728     1.4615232312     0.1092085346
    3      C       2.7080241355    -0.4673907772     0.8058745441
    4      H       2.3093269999    -1.3936044694     0.3631540204
    5      O       1.7088907136     0.0774533364     1.6926749869
    6      H       1.6359307031    -0.5077998296     2.4529382538
    7      C       3.9838578632    -0.8002610397     1.5855754418
    8      H       4.3226459120     0.1095487873     2.0972016685
    9      H       3.7389289322    -1.5312080251     2.3691808749
   10      C       5.1084993386    -1.3463875788     0.6948788075
   11      H       4.7600288528    -2.2887084505     0.2491662225
   12      C       6.3781889946    -1.6478243513     1.4996038260
   13      H       6.1863275690    -2.3790977653     2.2906235720
   14      H       7.1648179364    -2.0536649151     0.8568130818
   15      H       6.7677622590    -0.7393514632     1.9706368511
   16      C       5.3639570008    -0.3555095944    -0.4468607385
   17      H       6.1203029004    -0.7574837350    -1.1298875411
   18      H       5.7812011041     0.5700553861    -0.0277578548
   19      C       4.0861654799    -0.0297295107    -1.2317199186
   20      H       4.3246505715     0.6968004392    -2.0110092024
   21      H       3.7379866201    -0.9339865925    -1.7466272869
   22      C       1.6444192026     0.8481363584    -1.1265860476
   23      C       1.8509813503     1.2386755253    -2.6003024515
   24      C       0.8478156573     1.9713125735    -0.4338136817
   25      H       0.9450654643     1.9219081839     0.6504310921
   26      H       1.2157321070     2.9464088512    -0.7688967391
   27      H       1.0152869974    -0.0488255594    -1.1179981205
   28      H       2.5148935790     2.1045886153    -2.6962324400
   29      H       0.8868147089     1.5060694982    -3.0388347585
   30      H       2.2666614301     0.4241217401    -3.1958220463
   31      O      -0.5449923662     1.9595872263    -0.8061463536
   32      C      -1.3770172456     1.1363059884    -0.0483990962
   33      H      -0.8659329106     0.8225628937     0.8727052460
   34      O      -1.6853435872    -0.0129948773    -0.8319667022
   35      C      -2.4784361330    -0.9537018293    -0.1359398336
   36      H      -1.9770568056    -1.2773013001     0.7919488796
   37      C      -2.6745552705     1.8844297656     0.2647591784
   38      H      -3.1413719886     2.1718916780    -0.6853134669
   39      O      -2.4541266359     3.0347552256     1.0772702782
   40      H      -1.8425660736     3.6090523747     0.6033394960
   41      C      -3.6045282126     0.9630521359     1.0317430021
   42      H      -3.1422051765     0.7156285904     1.9975816784
   43      O      -4.8956654954     1.5326760902     1.2644603395
   44      H      -4.7668270876     2.4210486638     1.6153528146
   45      C      -3.8288030945    -0.3240592252     0.2526304085
   46      H      -4.4034576182    -0.1018535944    -0.6537908507
   47      O      -4.5458425884    -1.2779266430     1.0530252100
   48      H      -5.3310168141    -0.8452862016     1.4081307751
   49      C      -2.6062305041    -2.2114281638    -1.0185499115
   50      O      -1.9080465887    -2.4248022524    -1.9641689022
   51      O      -3.5077970958    -3.1125865435    -0.5839045574
   52      H      -4.0425206154    -2.7436413691     0.1445666238
 ----------------------------------------------------------------
 Molecular Point Group                 C1    NOp =  1
 Largest Abelian Subgroup              C1    NOp =  1
 Nuclear Repulsion Energy =  2332.3942949600 hartrees
 There are       94 alpha and       94 beta electrons
 Applying Cartesian multipole field
    Component          Value
    ---------          -----
     (2,0,0)        1.00000E-12
     (0,2,0)        2.00000E-11
     (0,0,2)       -3.00000E-11
 Nucleus-field energy     =     0.0000000121 hartrees
 Requested basis set is 6-311++G(d,p)
 There are 284 shells and 724 basis functions
 A cutoff of  1.0D-11 yielded  28424 shell pairs
 There are    179409 function pairs (    189743 Cartesian)
 Smallest overlap matrix eigenvalue = 1.07E-06

 Q-Chem warning in module stvman/mkSTV.C, line 306:

 Overlap eigenvalue is smaller than square root of threshold
 Use THRESH >= 12 to get rid of this warning

 Guess MOs from SCF MO coefficient file

 -----------------------------------------------------------------------
  General SCF calculation program by
  Eric Jon Sundstrom, Paul Horn, Yuezhi Mao, Dmitri Zuev, Alec White,
  David Stuck, Shaama M.S., Shane Yost, Joonho Lee, David Small,
  Daniel Levine, Susi Lehtola, Hugh Burton, Evgeny Epifanovsky
 -----------------------------------------------------------------------
 Exchange:     0.2000 Hartree-Fock + 0.0800 Slater + 0.7200 B88
 Correlation:  0.1900 VWN1RPA + 0.8100 LYP
 Using SG-1 standard quadrature grid
 using 6 threads for integral computing
 -------------------------------------------------------
 OpenMP Integral computing Module                
 Release: version 2.0, May 2017, Q-Chem Inc. Pleasanton 
 -------------------------------------------------------
 -------------------------------------------------------
 OpenMP BLAS3 based DFT computing Module                
 Release: version 1.0, May 2013, Q-Chem Inc. Pittsburgh 
 -------------------------------------------------------
 A restricted SCF calculation will be
 performed using DIIS
 SCF converges when DIIS error is below 1.0e-08
 ---------------------------------------
  Cycle       Energy         DIIS error
 ---------------------------------------
    1   -1228.6582999220      8.56e-04  
    2   -1228.7206213501      1.36e-04  
    3   -1228.7203716936      1.74e-04  
    4   -1228.7216923558      3.11e-05  
    5   -1228.7217266995      1.50e-05  
    6   -1228.7217365164      6.09e-06  
    7   -1228.7217381777      1.52e-06  
    8   -1228.7217382982      3.54e-07  
    9   -1228.7217383045      1.48e-07  
   10   -1228.7217383055      5.11e-08  
   11   -1228.7217383057      1.54e-08  
   12   -1228.7217383057      3.28e-09  Convergence criterion met
 ---------------------------------------
 SCF time:   CPU 2316.34s  wall 409.00s 
 SCF   energy in the final basis set =    -1228.7217383057
 Total energy in the final basis set =    -1228.7217383057

 --------------------------------------------------------------

                    Orbital Energies (a.u.)
 --------------------------------------------------------------

 Alpha MOs
 -- Occupied --
-19.1685 -19.1610 -19.1515 -19.1514 -19.1511 -19.1457 -19.1360 -19.1099
-10.3065 -10.2882 -10.2620 -10.2601 -10.2518 -10.2447 -10.2302 -10.2184
-10.1826 -10.1820 -10.1756 -10.1751 -10.1714 -10.1707 -10.1660 -10.1540
 -1.1106  -1.0940  -1.0748  -1.0587  -1.0430  -1.0366  -1.0348  -1.0232
 -0.8492  -0.8160  -0.8116  -0.7888  -0.7525  -0.7449  -0.7004  -0.6877
 -0.6831  -0.6538  -0.6288  -0.6249  -0.6131  -0.6069  -0.5778  -0.5753
 -0.5679  -0.5596  -0.5475  -0.5264  -0.5257  -0.5222  -0.5043  -0.4916
 -0.4839  -0.4814  -0.4703  -0.4594  -0.4565  -0.4514  -0.4464  -0.4406
 -0.4334  -0.4226  -0.4178  -0.4112  -0.4083  -0.4023  -0.3998  -0.3989
 -0.3927  -0.3878  -0.3804  -0.3706  -0.3677  -0.3627  -0.3561  -0.3536
 -0.3434  -0.3425  -0.3318  -0.3268  -0.3243  -0.3221  -0.3196  -0.3162
 -0.3089  -0.3026  -0.2926  -0.2889  -0.2798  -0.2748
 -- Virtual --
 -0.0217  -0.0192  -0.0110  -0.0067  -0.0031  -0.0007   0.0034   0.0066
  0.0156   0.0200   0.0230   0.0254   0.0300   0.0302   0.0370   0.0392
  0.0440   0.0486   0.0507   0.0542   0.0561   0.0599   0.0622   0.0648
  0.0694   0.0721   0.0768   0.0787   0.0797   0.0831   0.0878   0.0903
  0.0941   0.0966   0.0982   0.1002   0.1017   0.1051   0.1076   0.1090
  0.1113   0.1132   0.1152   0.1181   0.1212   0.1230   0.1241   0.1264
  0.1275   0.1286   0.1320   0.1353   0.1378   0.1388   0.1396   0.1420
  0.1432   0.1447   0.1470   0.1508   0.1523   0.1533   0.1549   0.1575
  0.1584   0.1602   0.1630   0.1643   0.1684   0.1696   0.1707   0.1734
  0.1742   0.1778   0.1787   0.1818   0.1835   0.1855   0.1870   0.1898
  0.1913   0.1955   0.1972   0.2009   0.2044   0.2060   0.2113   0.2130
  0.2152   0.2182   0.2196   0.2224   0.2255   0.2268   0.2283   0.2312
  0.2334   0.2366   0.2413   0.2425   0.2455   0.2498   0.2518   0.2541
  0.2571   0.2606   0.2621   0.2623   0.2656   0.2685   0.2714   0.2725
  0.2757   0.2762   0.2778   0.2831   0.2881   0.2900   0.2940   0.2957
  0.2966   0.2997   0.3025   0.3053   0.3081   0.3109   0.3152   0.3170
  0.3202   0.3233   0.3251   0.3287   0.3297   0.3315   0.3340   0.3360
  0.3384   0.3433   0.3444   0.3494   0.3512   0.3532   0.3568   0.3581
  0.3644   0.3655   0.3680   0.3686   0.3724   0.3743   0.3791   0.3808
  0.3856   0.3896   0.3930   0.3940   0.4020   0.4079   0.4104   0.4113
  0.4150   0.4155   0.4208   0.4266   0.4298   0.4330   0.4389   0.4422
  0.4500   0.4550   0.4613   0.4698   0.4723   0.4752   0.4835   0.4949
  0.4993   0.5040   0.5105   0.5136   0.5184   0.5247   0.5266   0.5326
  0.5411   0.5460   0.5489   0.5575   0.5595   0.5635   0.5836   0.5847
  0.5911   0.5946   0.6070   0.6103   0.6155   0.6170   0.6218   0.6261
  0.6286   0.6350   0.6408   0.6440   0.6486   0.6508   0.6531   0.6607
  0.6662   0.6692   0.6711   0.6788   0.6878   0.6924   0.7003   0.7056
  0.7128   0.7177   0.7212   0.7242   0.7254   0.7339   0.7387   0.7428
  0.7456   0.7495   0.7626   0.7656   0.7688   0.7728   0.7761   0.7795
  0.7829   0.7830   0.7871   0.7900   0.7925   0.8002   0.8047   0.8061
  0.8108   0.8171   0.8238   0.8269   0.8362   0.8428   0.8552   0.8590
  0.8684   0.8824   0.8928   0.9130   0.9221   0.9297   0.9630   0.9671
  0.9789   0.9879   1.0009   1.0081   1.0184   1.0202   1.0246   1.0517
  1.0550   1.0638   1.0757   1.0828   1.0871   1.0929   1.1030   1.1099
  1.1243   1.1288   1.1372   1.1449   1.1574   1.1636   1.1660   1.1772
  1.1840   1.1879   1.1969   1.2008   1.2013   1.2070   1.2190   1.2271
  1.2308   1.2395   1.2473   1.2538   1.2648   1.2667   1.2759   1.2779
  1.2892   1.2901   1.3038   1.3123   1.3254   1.3380   1.3410   1.3510
  1.3639   1.3652   1.3784   1.3942   1.4075   1.4237   1.4317   1.4384
  1.4455   1.4473   1.4593   1.4651   1.4744   1.4776   1.4896   1.4948
  1.5001   1.5027   1.5075   1.5174   1.5217   1.5296   1.5325   1.5410
  1.5475   1.5567   1.5614   1.5632   1.5751   1.5882   1.5906   1.5925
  1.5944   1.5988   1.6045   1.6123   1.6146   1.6209   1.6247   1.6298
  1.6323   1.6380   1.6422   1.6454   1.6509   1.6540   1.6635   1.6679
  1.6735   1.6748   1.6823   1.6900   1.7009   1.7035   1.7120   1.7123
  1.7285   1.7340   1.7406   1.7548   1.7597   1.7626   1.7717   1.7808
  1.7850   1.7860   1.7919   1.8114   1.8148   1.8194   1.8273   1.8299
  1.8381   1.8483   1.8545   1.8618   1.8658   1.8727   1.8797   1.8901
  1.8947   1.9012   1.9103   1.9291   1.9345   1.9365   1.9559   1.9612
  1.9678   1.9849   2.0000   2.0046   2.0175   2.0305   2.0400   2.0528
  2.0573   2.0673   2.0752   2.0787   2.0813   2.0949   2.1021   2.1108
  2.1182   2.1240   2.1327   2.1409   2.1536   2.1617   2.1727   2.1758
  2.1892   2.1932   2.1952   2.2072   2.2192   2.2418   2.2469   2.2567
  2.2656   2.2717   2.2828   2.2946   2.2976   2.3109   2.3218   2.3488
  2.3594   2.3679   2.3865   2.3897   2.3976   2.4175   2.4213   2.4446
  2.4720   2.4822   2.4834   2.4930   2.5237   2.5374   2.5390   2.5433
  2.5464   2.5552   2.5566   2.5708   2.5771   2.5972   2.6009   2.6068
  2.6133   2.6167   2.6282   2.6329   2.6457   2.6525   2.6647   2.6743
  2.6791   2.6884   2.6941   2.7005   2.7067   2.7137   2.7328   2.7515
  2.7659   2.7796   2.7897   2.7917   2.7998   2.8096   2.8116   2.8306
  2.8377   2.8458   2.8709   2.8776   2.8880   2.8892   2.8922   2.8967
  2.9076   2.9255   2.9362   2.9410   2.9467   2.9503   2.9527   2.9703
  2.9863   2.9904   2.9986   3.0089   3.0187   3.0299   3.0408   3.0476
  3.0492   3.0663   3.0742   3.0754   3.0884   3.0966   3.0981   3.1137
  3.1296   3.1319   3.1408   3.1538   3.1598   3.1766   3.1835   3.1947
  3.2103   3.2155   3.2219   3.2411   3.2444   3.2526   3.2693   3.2829
  3.3065   3.3112   3.3242   3.3298   3.3438   3.3724   3.3903   3.4211
  3.4361   3.4418   3.4515   3.4794   3.5214   3.5480   3.5881   3.5947
  3.6889   3.7769   3.7853   3.7966   3.8221   3.8291   3.8425   3.8457
  3.8493   3.8712   3.8792   3.8957   3.9085   3.9108   3.9182   3.9410
  3.9425   3.9692   3.9767   3.9965   4.0337   4.0361   4.0647   4.0764
  4.1147   4.1387   4.1555   4.1741   4.1810   4.2207   4.2268   4.2800
  4.2947   4.3074   4.3218   4.3339   4.3719   4.4219   5.0141   5.0667
  5.0895   5.0996   5.1105   5.1565   5.1860   5.1932   5.2218   5.3555
  5.3813   5.4082   5.4385   5.4446   5.4637   5.4851   5.5915   5.6109
  5.6382   5.6647   5.6859   5.7331   5.8232   5.9276  23.7488  23.7710
 23.7951  23.8025  23.8219  23.8404  23.8483  23.8650  23.8794  23.8887
 23.9161  23.9354  23.9533  23.9571  23.9813  24.0148  49.8725  49.9082
 49.9363  49.9483  49.9569  49.9726  49.9914  50.0464
 --------------------------------------------------------------

          Ground-State Mulliken Net Atomic Charges

     Atom                 Charge (a.u.)
  ----------------------------------------
      1 C                     0.284565
      2 H                     0.213049
      3 C                    -0.411133
      4 H                     0.220810
      5 O                    -0.168833
      6 H                     0.245458
      7 C                    -0.814774
      8 H                     0.202275
      9 H                     0.115246
     10 C                     0.523106
     11 H                     0.168764
     12 C                    -0.772699
     13 H                     0.137931
     14 H                     0.141898
     15 H                     0.139789
     16 C                    -0.732738
     17 H                     0.173345
     18 H                     0.153942
     19 C                    -0.333061
     20 H                     0.164832
     21 H                     0.181946
     22 C                     0.645639
     23 C                    -0.610741
     24 C                    -0.617108
     25 H                     0.204402
     26 H                     0.193617
     27 H                     0.153691
     28 H                     0.149530
     29 H                     0.176521
     30 H                     0.142332
     31 O                    -0.001066
     32 C                    -0.467690
     33 H                     0.350607
     34 O                     0.047304
     35 C                    -0.284052
     36 H                     0.267490
     37 C                    -0.590019
     38 H                     0.255352
     39 O                    -0.188353
     40 H                     0.277322
     41 C                    -0.335761
     42 H                     0.258800
     43 O                    -0.209913
     44 H                     0.265753
     45 C                    -0.239360
     46 H                     0.281990
     47 O                    -0.214278
     48 H                     0.282657
     49 C                     0.059068
     50 O                    -0.249699
     51 O                    -0.114886
     52 H                     0.277129
  ----------------------------------------
  Sum of atomic charges =     0.000000

 -----------------------------------------------------------------
                    Cartesian Multipole Moments
 -----------------------------------------------------------------
    Charge (ESU x 10^10)
                 0.0000
    Dipole Moment (Debye)
         X       2.0382      Y       2.6240      Z       4.2512
       Tot       5.3956
    Quadrupole Moments (Debye-Ang)
        XX    -133.5774     XY      -8.8600     YY    -153.9699
        XZ      -7.8458     YZ     -11.4381     ZZ    -153.1074
    Octopole Moments (Debye-Ang^2)
       XXX    -102.9696    XXY       0.7833    XYY       3.3036
       YYY      59.0192    XXZ      16.5194    XYZ      15.4493
       YYZ      25.2152    XZZ     -16.3030    YZZ       1.9930
       ZZZ      24.4550
    Hexadecapole Moments (Debye-Ang^3)
      XXXX  -10482.3853   XXXY     297.8994   XXYY   -2209.4981
      XYYY     124.8561   YYYY   -2349.7232   XXXZ    -152.2006
      XXYZ     -41.7746   XYYZ     -71.4174   YYYZ     -82.0843
      XXZZ   -2020.1474   XYZZ      46.8334   YYZZ    -684.5830
      XZZZ     -35.9396   YZZZ     -47.9034   ZZZZ   -1477.5352
 -----------------------------------------------------------------
 Calculating analytic gradient of the SCF energy
 Gradient of SCF Energy
            1           2           3           4           5           6
    1   0.0004512  -0.0008242   0.0001291  -0.0001331  -0.0001863  -0.0001063
    2  -0.0012881   0.0001863   0.0005359  -0.0002191   0.0006125   0.0004240
    3   0.0005089  -0.0002734   0.0000324   0.0001644   0.0006150  -0.0007115
            7           8           9          10          11          12
    1   0.0007976  -0.0003742  -0.0000708  -0.0000822   0.0000626   0.0007989
    2   0.0001482  -0.0001809  -0.0003147   0.0004051   0.0000166  -0.0002047
    3  -0.0010755   0.0002971   0.0001334  -0.0004634  -0.0000089   0.0004128
           13          14          15          16          17          18
    1   0.0000980  -0.0000429  -0.0001365   0.0006193  -0.0001375  -0.0002167
    2  -0.0001049  -0.0000252  -0.0001324  -0.0002945  -0.0001032  -0.0001372
    3  -0.0000125   0.0000404  -0.0000323   0.0006993   0.0000144  -0.0000377
           19          20          21          22          23          24
    1  -0.0006242   0.0000351   0.0001071  -0.0001416   0.0008086  -0.0029028
    2  -0.0003845   0.0004104   0.0002362  -0.0000228   0.0005890   0.0016465
    3  -0.0004546   0.0005086  -0.0002763   0.0013154  -0.0000685   0.0024544
           25          26          27          28          29          30
    1   0.0016907  -0.0003059  -0.0004294  -0.0001296   0.0000543   0.0000283
    2   0.0009859   0.0003968   0.0001775  -0.0001648  -0.0000324   0.0000314
    3   0.0001349  -0.0002505  -0.0011153  -0.0000991   0.0000106  -0.0002119
           31          32          33          34          35          36
    1   0.0048997  -0.0056272   0.0005683   0.0016101  -0.0003050  -0.0001967
    2  -0.0044325  -0.0022250  -0.0004889   0.0038873  -0.0005461   0.0000420
    3  -0.0062477   0.0045491  -0.0012333  -0.0008854   0.0021290   0.0000797
           37          38          39          40          41          42
    1   0.0004288  -0.0006177   0.0002787  -0.0002760   0.0040842  -0.0007407
    2  -0.0033629   0.0001210   0.0024175  -0.0007093   0.0001406  -0.0000463
    3  -0.0000246   0.0006806   0.0000833   0.0006490  -0.0011972  -0.0001216
           43          44          45          46          47          48
    1  -0.0027294   0.0000064   0.0015942  -0.0001072  -0.0018319   0.0013600
    2   0.0011282  -0.0005910   0.0022371  -0.0008435  -0.0019410  -0.0000685
    3   0.0017849  -0.0011655  -0.0013400   0.0002341   0.0001786  -0.0000127
           49          50          51          52
    1  -0.0022657  -0.0008058   0.0010522   0.0007840
    2   0.0022687  -0.0004323   0.0008424  -0.0005906
    3  -0.0045367   0.0034290   0.0012022  -0.0004854
 Max gradient component =       6.248E-03
 RMS gradient           =       1.433E-03
 Gradient time:  CPU 512.63 s  wall 86.53 s
 Geometry Optimization Parameters
   NAtoms,    NIC,     NZ,  NCons,   NDum,   NFix, NCnnct, MaxDiis
       52     415       0       0       0       0       0       0

 Cartesian Hessian Update
 Hessian Updated using BFGS Update


** GEOMETRY OPTIMIZATION IN DELOCALIZED INTERNAL COORDINATES **
   Searching for a Minimum

   Optimization Cycle:   4

                       Coordinates (Angstroms)
     ATOM                X               Y               Z
      1  C         2.9551837523    0.5265101518   -0.3418734396
      2  H         3.3203538728    1.4615232312    0.1092085346
      3  C         2.7080241355   -0.4673907772    0.8058745441
      4  H         2.3093269999   -1.3936044694    0.3631540204
      5  O         1.7088907136    0.0774533364    1.6926749869
      6  H         1.6359307031   -0.5077998296    2.4529382538
      7  C         3.9838578632   -0.8002610397    1.5855754418
      8  H         4.3226459120    0.1095487873    2.0972016685
      9  H         3.7389289322   -1.5312080251    2.3691808749
     10  C         5.1084993386   -1.3463875788    0.6948788075
     11  H         4.7600288528   -2.2887084505    0.2491662225
     12  C         6.3781889946   -1.6478243513    1.4996038260
     13  H         6.1863275690   -2.3790977653    2.2906235720
     14  H         7.1648179364   -2.0536649151    0.8568130818
     15  H         6.7677622590   -0.7393514632    1.9706368511
     16  C         5.3639570008   -0.3555095944   -0.4468607385
     17  H         6.1203029004   -0.7574837350   -1.1298875411
     18  H         5.7812011041    0.5700553861   -0.0277578548
     19  C         4.0861654799   -0.0297295107   -1.2317199186
     20  H         4.3246505715    0.6968004392   -2.0110092024
     21  H         3.7379866201   -0.9339865925   -1.7466272869
     22  C         1.6444192026    0.8481363584   -1.1265860476
     23  C         1.8509813503    1.2386755253   -2.6003024515
     24  C         0.8478156573    1.9713125735   -0.4338136817
     25  H         0.9450654643    1.9219081839    0.6504310921
     26  H         1.2157321070    2.9464088512   -0.7688967391
     27  H         1.0152869974   -0.0488255594   -1.1179981205
     28  H         2.5148935790    2.1045886153   -2.6962324400
     29  H         0.8868147089    1.5060694982   -3.0388347585
     30  H         2.2666614301    0.4241217401   -3.1958220463
     31  O        -0.5449923662    1.9595872263   -0.8061463536
     32  C        -1.3770172456    1.1363059884   -0.0483990962
     33  H        -0.8659329106    0.8225628937    0.8727052460
     34  O        -1.6853435872   -0.0129948773   -0.8319667022
     35  C        -2.4784361330   -0.9537018293   -0.1359398336
     36  H        -1.9770568056   -1.2773013001    0.7919488796
     37  C        -2.6745552705    1.8844297656    0.2647591784
     38  H        -3.1413719886    2.1718916780   -0.6853134669
     39  O        -2.4541266359    3.0347552256    1.0772702782
     40  H        -1.8425660736    3.6090523747    0.6033394960
     41  C        -3.6045282126    0.9630521359    1.0317430021
     42  H        -3.1422051765    0.7156285904    1.9975816784
     43  O        -4.8956654954    1.5326760902    1.2644603395
     44  H        -4.7668270876    2.4210486638    1.6153528146
     45  C        -3.8288030945   -0.3240592252    0.2526304085
     46  H        -4.4034576182   -0.1018535944   -0.6537908507
     47  O        -4.5458425884   -1.2779266430    1.0530252100
     48  H        -5.3310168141   -0.8452862016    1.4081307751
     49  C        -2.6062305041   -2.2114281638   -1.0185499115
     50  O        -1.9080465887   -2.4248022524   -1.9641689022
     51  O        -3.5077970958   -3.1125865435   -0.5839045574
     52  H        -4.0425206154   -2.7436413691    0.1445666238
   Point Group: c1    Number of degrees of freedom:   150


   Energy is  -1228.721738306

 Hessian Updated using BFGS Update

143 Hessian modes will be used to form the next step
  Hessian Eigenvalues:
     0.002018    0.002861    0.004081    0.004188    0.004742    0.005622
     0.006095    0.006807    0.007705    0.008131    0.008355    0.010106
     0.011071    0.011097    0.011415    0.012237    0.014175    0.018181
     0.019796    0.020661    0.024561    0.030493    0.033380    0.035282
     0.035961    0.038588    0.039959    0.041872    0.044253    0.044908
     0.046323    0.047355    0.047637    0.047898    0.048261    0.049089
     0.049154    0.049585    0.051188    0.051588    0.054651    0.055234
     0.055786    0.056172    0.056367    0.057098    0.057210    0.057494
     0.058139    0.060592    0.061066    0.063801    0.067492    0.068410
     0.070499    0.074252    0.077900    0.080375    0.082451    0.083520
     0.083819    0.090698    0.091857    0.098845    0.112612    0.116824
     0.125669    0.128827    0.139284    0.145144    0.147032    0.155218
     0.156918    0.160168    0.160618    0.161579    0.163562    0.166328
     0.171738    0.172781    0.175747    0.179819    0.193406    0.196940
     0.199485    0.215846    0.223776    0.248644    0.251987    0.262912
     0.263762    0.266654    0.272524    0.280002    0.280409    0.281433
     0.287087    0.287992    0.288411    0.289294    0.291762    0.293186
     0.295698    0.300044    0.336801    0.337671    0.338576    0.338823
     0.339076    0.339320    0.339367    0.339417    0.339739    0.340013
     0.340071    0.340085    0.340260    0.340664    0.341195    0.341548
     0.341613    0.341955    0.342105    0.342236    0.342491    0.343149
     0.343541    0.363140    0.390586    0.393424    0.400537    0.402911
     0.406164    0.409475    0.417056    0.455490    0.499411    0.507623
     0.514748    0.519050    0.527122    0.537128    0.953725

 Minimum Search - Taking Simple RFO Step
 Searching for Lamda that Minimizes Along All modes
 Value Taken    Lamda =  -0.00491997
 Calculated Step too Large.  Step scaled by  0.413561
 Step Taken.  Stepsize is  0.300000

                             Maximum     Tolerance    Cnvgd?
         Gradient           0.002929      0.000300      NO
         Displacement       0.094103      0.001200      NO
         Energy change     -0.002015      0.000001      NO


 New Cartesian Coordinates Obtained by Inverse Iteration

 Displacement from previous Coordinates is:  1.584398
 ----------------------------------------------------------------
             Standard Nuclear Orientation (Angstroms)
    I     Atom           X                Y                Z
 ----------------------------------------------------------------
    1      C       2.9435146779     0.5154054424    -0.3247952394
    2      H       3.3484546584     1.4426225786     0.1091881808
    3      C       2.7167166084    -0.4691480238     0.8353817553
    4      H       2.2957971737    -1.3930484979     0.4085066393
    5      O       1.7486012431     0.0884319706     1.7487442291
    6      H       1.6954748434    -0.4904741820     2.5155706060
    7      C       4.0097735657    -0.8083205376     1.5806816956
    8      H       4.3779058045     0.1046956667     2.0659624859
    9      H       3.7796997838    -1.5249966821     2.3812693106
   10      C       5.0975113879    -1.3812387257     0.6611580812
   11      H       4.7210249314    -2.3249757736     0.2415878805
   12      C       6.3875272657    -1.6875288465     1.4277758581
   13      H       6.2115203091    -2.4025668783     2.2368254003
   14      H       7.1467386942    -2.1146606127     0.7661566255
   15      H       6.8053135649    -0.7769459562     1.8702614871
   16      C       5.3287914528    -0.4104877099    -0.5046380981
   17      H       6.0545681449    -0.8337723336    -1.2077418264
   18      H       5.7763430338     0.5136416530    -0.1135648014
   19      C       4.0306537986    -0.0735725143    -1.2477748776
   20      H       4.2524727609     0.6337267519    -2.0490611167
   21      H       3.6470514411    -0.9798574868    -1.7334265523
   22      C       1.6150115478     0.8625592860    -1.0659773500
   23      C       1.7728657246     1.2442846372    -2.5471571860
   24      C       0.8694023532     2.0015045107    -0.3440646099
   25      H       0.9683458269     1.9155287510     0.7370255106
   26      H       1.2660108701     2.9705770254    -0.6613391630
   27      H       0.9675979787    -0.0203059055    -1.0265664519
   28      H       2.4506389325     2.0961386968    -2.6704817488
   29      H       0.7977760887     1.5310362735    -2.9473457598
   30      H       2.1482037662     0.4200955337    -3.1553691605
   31      O      -0.5285776230     2.0446988834    -0.6968227953
   32      C      -1.3682898795     1.2080023122     0.0233387758
   33      H      -0.9088326066     0.9353006343     0.9854427541
   34      O      -1.5913098264     0.0220929021    -0.7424856991
   35      C      -2.3945583453    -0.9285303288    -0.0754634028
   36      H      -1.9504360778    -1.2051187586     0.8963766668
   37      C      -2.7072664394     1.9171756365     0.2337299819
   38      H      -3.1133377967     2.1643129071    -0.7552968125
   39      O      -2.5774267909     3.0876805262     1.0317098992
   40      H      -1.9625171053     3.6783995483     0.5832638025
   41      C      -3.6571311113     0.9808561254     0.9610715283
   42      H      -3.2461527956     0.7699405778     1.9588987481
   43      O      -4.9742831264     1.5111811881     1.0953868103
   44      H      -4.9020709400     2.4034558680     1.4520199485
   45      C      -3.7895121244    -0.3327129516     0.2039454592
   46      H      -4.3057882559    -0.1482738238    -0.7454307193
   47      O      -4.5266768559    -1.2860093046     0.9807831838
   48      H      -5.3566818818    -0.8816654960     1.2576177145
   49      C      -2.4092279340    -2.2177584274    -0.9260592585
   50      O      -1.6510055447    -2.4152994354    -1.8274553322
   51      O      -3.3418359603    -3.1210811990    -0.5657510148
   52      H      -3.9420271114    -2.7473078412     0.1074617238
 ----------------------------------------------------------------
 Molecular Point Group                 C1    NOp =  1
 Largest Abelian Subgroup              C1    NOp =  1
 Nuclear Repulsion Energy =  2338.4812471602 hartrees
 There are       94 alpha and       94 beta electrons
 Applying Cartesian multipole field
    Component          Value
    ---------          -----
     (2,0,0)        1.00000E-12
     (0,2,0)        2.00000E-11
     (0,0,2)       -3.00000E-11
 Nucleus-field energy     =     0.0000000147 hartrees
 Requested basis set is 6-311++G(d,p)
 There are 284 shells and 724 basis functions
 A cutoff of  1.0D-11 yielded  28454 shell pairs
 There are    179704 function pairs (    190049 Cartesian)
 Smallest overlap matrix eigenvalue = 1.03E-06

 Q-Chem warning in module stvman/mkSTV.C, line 306:

 Overlap eigenvalue is smaller than square root of threshold
 Use THRESH >= 12 to get rid of this warning

 Guess MOs from SCF MO coefficient file

 -----------------------------------------------------------------------
  General SCF calculation program by
  Eric Jon Sundstrom, Paul Horn, Yuezhi Mao, Dmitri Zuev, Alec White,
  David Stuck, Shaama M.S., Shane Yost, Joonho Lee, David Small,
  Daniel Levine, Susi Lehtola, Hugh Burton, Evgeny Epifanovsky
 -----------------------------------------------------------------------
 Exchange:     0.2000 Hartree-Fock + 0.0800 Slater + 0.7200 B88
 Correlation:  0.1900 VWN1RPA + 0.8100 LYP
 Using SG-1 standard quadrature grid
 using 6 threads for integral computing
 -------------------------------------------------------
 OpenMP Integral computing Module                
 Release: version 2.0, May 2017, Q-Chem Inc. Pleasanton 
 -------------------------------------------------------
 -------------------------------------------------------
 OpenMP BLAS3 based DFT computing Module                
 Release: version 1.0, May 2013, Q-Chem Inc. Pittsburgh 
 -------------------------------------------------------
 A restricted SCF calculation will be
 performed using DIIS
 SCF converges when DIIS error is below 1.0e-08
 ---------------------------------------
  Cycle       Energy         DIIS error
 ---------------------------------------
    1   -1228.6723066129      7.78e-04  
    2   -1228.7225169675      1.15e-04  
    3   -1228.7223127745      1.50e-04  
    4   -1228.7233145899      2.46e-05  
    5   -1228.7233341800      1.35e-05  
    6   -1228.7233423020      5.06e-06  
    7   -1228.7233434626      1.18e-06  
    8   -1228.7233435317      2.91e-07  
    9   -1228.7233435356      9.38e-08  
   10   -1228.7233435361      3.44e-08  
   11   -1228.7233435360      8.24e-09  Convergence criterion met
 ---------------------------------------
 SCF time:   CPU 2040.51s  wall 360.00s 
 SCF   energy in the final basis set =    -1228.7233435360
 Total energy in the final basis set =    -1228.7233435360

 --------------------------------------------------------------

                    Orbital Energies (a.u.)
 --------------------------------------------------------------

 Alpha MOs
 -- Occupied --
-19.1687 -19.1616 -19.1515 -19.1506 -19.1505 -19.1463 -19.1344 -19.1107
-10.3072 -10.2880 -10.2619 -10.2601 -10.2515 -10.2442 -10.2286 -10.2170
-10.1815 -10.1805 -10.1744 -10.1728 -10.1700 -10.1696 -10.1649 -10.1523
 -1.1107  -1.0943  -1.0757  -1.0591  -1.0437  -1.0362  -1.0345  -1.0239
 -0.8482  -0.8151  -0.8104  -0.7879  -0.7517  -0.7437  -0.7006  -0.6865
 -0.6825  -0.6531  -0.6285  -0.6237  -0.6126  -0.6059  -0.5781  -0.5745
 -0.5669  -0.5590  -0.5476  -0.5269  -0.5257  -0.5209  -0.5029  -0.4916
 -0.4841  -0.4809  -0.4692  -0.4591  -0.4554  -0.4517  -0.4457  -0.4405
 -0.4329  -0.4219  -0.4176  -0.4106  -0.4073  -0.4015  -0.3991  -0.3979
 -0.3918  -0.3871  -0.3794  -0.3691  -0.3678  -0.3623  -0.3554  -0.3528
 -0.3425  -0.3418  -0.3305  -0.3258  -0.3237  -0.3214  -0.3186  -0.3160
 -0.3085  -0.3013  -0.2912  -0.2876  -0.2803  -0.2758
 -- Virtual --
 -0.0206  -0.0188  -0.0102  -0.0063  -0.0020   0.0001   0.0037   0.0062
  0.0156   0.0200   0.0235   0.0258   0.0302   0.0312   0.0372   0.0395
  0.0442   0.0493   0.0512   0.0554   0.0568   0.0605   0.0628   0.0647
  0.0700   0.0722   0.0773   0.0784   0.0805   0.0847   0.0888   0.0909
  0.0947   0.0968   0.0985   0.1008   0.1026   0.1052   0.1083   0.1098
  0.1120   0.1141   0.1159   0.1187   0.1218   0.1237   0.1251   0.1272
  0.1285   0.1297   0.1326   0.1357   0.1388   0.1401   0.1403   0.1423
  0.1426   0.1458   0.1479   0.1517   0.1528   0.1544   0.1558   0.1571
  0.1594   0.1615   0.1640   0.1644   0.1689   0.1701   0.1715   0.1739
  0.1754   0.1786   0.1801   0.1814   0.1845   0.1864   0.1876   0.1905
  0.1933   0.1963   0.1986   0.2024   0.2043   0.2061   0.2119   0.2143
  0.2145   0.2187   0.2212   0.2228   0.2254   0.2270   0.2305   0.2314
  0.2325   0.2384   0.2413   0.2435   0.2464   0.2504   0.2517   0.2553
  0.2574   0.2610   0.2636   0.2645   0.2672   0.2692   0.2703   0.2727
  0.2765   0.2777   0.2786   0.2824   0.2885   0.2916   0.2958   0.2977
  0.2980   0.3019   0.3027   0.3067   0.3091   0.3112   0.3160   0.3168
  0.3208   0.3234   0.3238   0.3297   0.3303   0.3321   0.3353   0.3364
  0.3400   0.3455   0.3460   0.3498   0.3523   0.3548   0.3574   0.3607
  0.3653   0.3674   0.3684   0.3711   0.3741   0.3749   0.3808   0.3817
  0.3886   0.3906   0.3921   0.3948   0.4030   0.4079   0.4112   0.4135
  0.4140   0.4177   0.4198   0.4280   0.4307   0.4395   0.4402   0.4425
  0.4521   0.4546   0.4602   0.4706   0.4736   0.4746   0.4849   0.4937
  0.5002   0.5041   0.5140   0.5156   0.5183   0.5232   0.5280   0.5338
  0.5441   0.5456   0.5511   0.5559   0.5617   0.5650   0.5829   0.5869
  0.5893   0.5946   0.6084   0.6133   0.6169   0.6181   0.6245   0.6254
  0.6301   0.6351   0.6420   0.6448   0.6493   0.6503   0.6537   0.6594
  0.6687   0.6712   0.6733   0.6813   0.6895   0.6954   0.6989   0.7065
  0.7149   0.7184   0.7234   0.7259   0.7269   0.7339   0.7391   0.7449
  0.7488   0.7517   0.7629   0.7690   0.7701   0.7718   0.7777   0.7816
  0.7841   0.7857   0.7895   0.7928   0.7945   0.8013   0.8063   0.8070
  0.8122   0.8171   0.8235   0.8301   0.8403   0.8427   0.8618   0.8624
  0.8724   0.8826   0.9006   0.9178   0.9291   0.9306   0.9620   0.9651
  0.9774   0.9915   1.0007   1.0091   1.0182   1.0229   1.0259   1.0474
  1.0569   1.0703   1.0757   1.0855   1.0871   1.0941   1.1037   1.1109
  1.1267   1.1294   1.1363   1.1452   1.1562   1.1634   1.1678   1.1790
  1.1851   1.1887   1.1982   1.2005   1.2023   1.2082   1.2233   1.2260
  1.2321   1.2425   1.2508   1.2565   1.2667   1.2678   1.2774   1.2836
  1.2923   1.3024   1.3048   1.3126   1.3299   1.3385   1.3410   1.3519
  1.3614   1.3657   1.3779   1.3923   1.4122   1.4254   1.4323   1.4386
  1.4477   1.4492   1.4576   1.4657   1.4701   1.4750   1.4923   1.4956
  1.4987   1.5055   1.5071   1.5188   1.5218   1.5317   1.5357   1.5449
  1.5483   1.5584   1.5607   1.5653   1.5753   1.5879   1.5899   1.5918
  1.5963   1.6019   1.6056   1.6119   1.6161   1.6232   1.6249   1.6296
  1.6331   1.6387   1.6435   1.6462   1.6550   1.6559   1.6656   1.6676
  1.6749   1.6771   1.6863   1.6899   1.7002   1.7058   1.7134   1.7151
  1.7282   1.7321   1.7416   1.7561   1.7592   1.7648   1.7740   1.7827
  1.7856   1.7877   1.7926   1.8085   1.8151   1.8183   1.8287   1.8315
  1.8404   1.8472   1.8577   1.8643   1.8685   1.8724   1.8804   1.8881
  1.8931   1.9032   1.9063   1.9301   1.9353   1.9394   1.9576   1.9584
  1.9716   1.9857   2.0016   2.0048   2.0176   2.0333   2.0424   2.0558
  2.0596   2.0692   2.0770   2.0813   2.0861   2.0954   2.1038   2.1133
  2.1227   2.1275   2.1343   2.1437   2.1546   2.1664   2.1717   2.1774
  2.1912   2.1954   2.1996   2.2064   2.2203   2.2396   2.2484   2.2579
  2.2674   2.2742   2.2876   2.2966   2.2970   2.3138   2.3217   2.3495
  2.3607   2.3672   2.3843   2.3895   2.4002   2.4193   2.4241   2.4468
  2.4739   2.4845   2.4861   2.4948   2.5255   2.5388   2.5408   2.5452
  2.5475   2.5561   2.5586   2.5690   2.5777   2.5957   2.5997   2.6079
  2.6131   2.6198   2.6297   2.6308   2.6441   2.6520   2.6646   2.6752
  2.6792   2.6878   2.6967   2.7016   2.7076   2.7142   2.7328   2.7527
  2.7718   2.7811   2.7923   2.7953   2.8031   2.8112   2.8138   2.8336
  2.8391   2.8486   2.8706   2.8787   2.8893   2.8916   2.8929   2.9016
  2.9090   2.9269   2.9369   2.9418   2.9473   2.9535   2.9545   2.9724
  2.9871   2.9926   3.0015   3.0101   3.0163   3.0315   3.0444   3.0503
  3.0547   3.0684   3.0763   3.0768   3.0919   3.1002   3.1020   3.1156
  3.1307   3.1331   3.1413   3.1555   3.1627   3.1810   3.1834   3.1990
  3.2125   3.2173   3.2230   3.2406   3.2458   3.2540   3.2718   3.2831
  3.3088   3.3145   3.3265   3.3312   3.3454   3.3738   3.3904   3.4190
  3.4389   3.4445   3.4535   3.4811   3.5224   3.5478   3.5895   3.5958
  3.6890   3.7793   3.7866   3.8009   3.8245   3.8350   3.8436   3.8459
  3.8521   3.8718   3.8790   3.8951   3.9071   3.9104   3.9213   3.9414
  3.9447   3.9688   3.9783   3.9967   4.0348   4.0374   4.0625   4.0743
  4.1128   4.1432   4.1571   4.1743   4.1797   4.2225   4.2287   4.2829
  4.3041   4.3052   4.3240   4.3359   4.3721   4.4240   5.0151   5.0685
  5.0905   5.0987   5.1126   5.1585   5.1852   5.1944   5.2215   5.3599
  5.3846   5.4085   5.4400   5.4451   5.4639   5.4886   5.5888   5.6149
  5.6416   5.6659   5.6905   5.7323   5.8326   5.9274  23.7484  23.7724
 23.7942  23.8053  23.8216  23.8417  23.8506  23.8656  23.8808  23.8898
 23.9194  23.9387  23.9541  23.9605  23.9826  24.0167  49.8723  49.9086
 49.9353  49.9501  49.9595  49.9725  49.9922  50.0437
 --------------------------------------------------------------

          Ground-State Mulliken Net Atomic Charges

     Atom                 Charge (a.u.)
  ----------------------------------------
      1 C                     0.259815
      2 H                     0.211605
      3 C                    -0.427472
      4 H                     0.228910
      5 O                    -0.171437
      6 H                     0.245882
      7 C                    -0.806070
      8 H                     0.203364
      9 H                     0.114849
     10 C                     0.517029
     11 H                     0.169051
     12 C                    -0.772502
     13 H                     0.137438
     14 H                     0.141704
     15 H                     0.139362
     16 C                    -0.733720
     17 H                     0.173395
     18 H                     0.153341
     19 C                    -0.312141
     20 H                     0.164400
     21 H                     0.183900
     22 C                     0.609966
     23 C                    -0.614128
     24 C                    -0.553495
     25 H                     0.197335
     26 H                     0.195423
     27 H                     0.128520
     28 H                     0.150628
     29 H                     0.176142
     30 H                     0.142730
     31 O                    -0.014908
     32 C                    -0.393094
     33 H                     0.318494
     34 O                     0.052502
     35 C                    -0.257659
     36 H                     0.263307
     37 C                    -0.598845
     38 H                     0.252934
     39 O                    -0.189766
     40 H                     0.276721
     41 C                    -0.356455
     42 H                     0.256038
     43 O                    -0.207896
     44 H                     0.265712
     45 C                    -0.222690
     46 H                     0.282334
     47 O                    -0.212286
     48 H                     0.282187
     49 C                     0.038763
     50 O                    -0.254088
     51 O                    -0.112631
     52 H                     0.277501
  ----------------------------------------
  Sum of atomic charges =     0.000000

 -----------------------------------------------------------------
                    Cartesian Multipole Moments
 -----------------------------------------------------------------
    Charge (ESU x 10^10)
                 0.0000
    Dipole Moment (Debye)
         X       1.5318      Y       2.5742      Z       3.9864
       Tot       4.9864
    Quadrupole Moments (Debye-Ang)
        XX    -132.3035     XY      -7.8882     YY    -154.0398
        XZ      -6.3918     YZ     -10.8369     ZZ    -151.9342
    Octopole Moments (Debye-Ang^2)
       XXX    -119.3877    XXY      -4.5530    XYY      -3.5775
       YYY      57.2144    XXZ      11.9385    XYZ      11.7488
       YYZ      22.1822    XZZ     -21.0067    YZZ      -0.7841
       ZZZ      17.5179
    Hexadecapole Moments (Debye-Ang^3)
      XXXX  -10356.0738   XXXY     381.8176   XXYY   -2176.7318
      XYYY     198.5620   YYYY   -2396.1916   XXXZ    -143.8635
      XXYZ     -24.3081   XYYZ     -58.1530   YYYZ     -75.3245
      XXZZ   -1986.5326   XYZZ      74.1896   YYZZ    -675.6950
      XZZZ     -16.2179   YZZZ     -39.1690   ZZZZ   -1385.9213
 -----------------------------------------------------------------
 Calculating analytic gradient of the SCF energy
 Gradient of SCF Energy
            1           2           3           4           5           6
    1  -0.0004624  -0.0005312   0.0009069  -0.0002165  -0.0001572  -0.0001154
    2  -0.0013578   0.0001704   0.0004389  -0.0002849   0.0003751   0.0004379
    3   0.0006599  -0.0000997  -0.0001967   0.0000251   0.0006620  -0.0005460
            7           8           9          10          11          12
    1   0.0001574  -0.0002604  -0.0002639   0.0005504  -0.0001035   0.0002570
    2   0.0000186   0.0000234  -0.0002333   0.0003565  -0.0000544  -0.0002379
    3  -0.0003487  -0.0000312   0.0000063   0.0001475   0.0000440   0.0003071
           13          14          15          16          17          18
    1   0.0000031  -0.0001339  -0.0000777   0.0001883  -0.0000935  -0.0001264
    2   0.0000050   0.0000657  -0.0000355  -0.0003101   0.0000987   0.0000035
    3  -0.0001663  -0.0000235  -0.0000750  -0.0002788  -0.0001043   0.0000860
           19          20          21          22          23          24
    1  -0.0000652   0.0000599   0.0002112   0.0002344   0.0005066  -0.0019510
    2  -0.0001943   0.0001084   0.0001332   0.0003563   0.0000781   0.0029777
    3   0.0000616   0.0003632  -0.0001550   0.0005852  -0.0006157   0.0021155
           25          26          27          28          29          30
    1   0.0007727  -0.0003464  -0.0006870  -0.0001573  -0.0000125  -0.0000132
    2   0.0000679   0.0002540  -0.0000470  -0.0001537  -0.0000012   0.0002421
    3  -0.0002652  -0.0002870  -0.0004590   0.0000578   0.0002572  -0.0001475
           31          32          33          34          35          36
    1   0.0036434  -0.0034129   0.0005847   0.0005939  -0.0014442  -0.0002400
    2  -0.0048427   0.0000978  -0.0005203   0.0027157  -0.0001398  -0.0003427
    3  -0.0035407   0.0019817  -0.0006578  -0.0001771  -0.0010171   0.0000765
           37          38          39          40          41          42
    1   0.0005091  -0.0000582   0.0007044  -0.0005554   0.0016178  -0.0003621
    2  -0.0016042  -0.0002695   0.0011729  -0.0006227   0.0005058  -0.0000946
    3   0.0007606   0.0001166  -0.0004509   0.0006335  -0.0005891  -0.0001774
           43          44          45          46          47          48
    1  -0.0009371  -0.0002670   0.0004956  -0.0000922  -0.0012248   0.0015309
    2   0.0007250  -0.0006351   0.0017322  -0.0001004   0.0001094  -0.0006018
    3   0.0013391  -0.0009546   0.0000802   0.0002216  -0.0000417   0.0002162
           49          50          51          52
    1   0.0054999  -0.0036164  -0.0013796   0.0003370
    2  -0.0034371   0.0018284   0.0010761  -0.0000539
    3   0.0002162   0.0011461   0.0003292  -0.0010901
 Max gradient component =       5.500E-03
 RMS gradient           =       1.105E-03
 Gradient time:  CPU 515.66 s  wall 87.04 s
 Geometry Optimization Parameters
   NAtoms,    NIC,     NZ,  NCons,   NDum,   NFix, NCnnct, MaxDiis
       52     415       0       0       0       0       0       0

 Cartesian Hessian Update
 Hessian Updated using BFGS Update


** GEOMETRY OPTIMIZATION IN DELOCALIZED INTERNAL COORDINATES **
   Searching for a Minimum

   Optimization Cycle:   5

                       Coordinates (Angstroms)
     ATOM                X               Y               Z
      1  C         2.9435146779    0.5154054424   -0.3247952394
      2  H         3.3484546584    1.4426225786    0.1091881808
      3  C         2.7167166084   -0.4691480238    0.8353817553
      4  H         2.2957971737   -1.3930484979    0.4085066393
      5  O         1.7486012431    0.0884319706    1.7487442291
      6  H         1.6954748434   -0.4904741820    2.5155706060
      7  C         4.0097735657   -0.8083205376    1.5806816956
      8  H         4.3779058045    0.1046956667    2.0659624859
      9  H         3.7796997838   -1.5249966821    2.3812693106
     10  C         5.0975113879   -1.3812387257    0.6611580812
     11  H         4.7210249314   -2.3249757736    0.2415878805
     12  C         6.3875272657   -1.6875288465    1.4277758581
     13  H         6.2115203091   -2.4025668783    2.2368254003
     14  H         7.1467386942   -2.1146606127    0.7661566255
     15  H         6.8053135649   -0.7769459562    1.8702614871
     16  C         5.3287914528   -0.4104877099   -0.5046380981
     17  H         6.0545681449   -0.8337723336   -1.2077418264
     18  H         5.7763430338    0.5136416530   -0.1135648014
     19  C         4.0306537986   -0.0735725143   -1.2477748776
     20  H         4.2524727609    0.6337267519   -2.0490611167
     21  H         3.6470514411   -0.9798574868   -1.7334265523
     22  C         1.6150115478    0.8625592860   -1.0659773500
     23  C         1.7728657246    1.2442846372   -2.5471571860
     24  C         0.8694023532    2.0015045107   -0.3440646099
     25  H         0.9683458269    1.9155287510    0.7370255106
     26  H         1.2660108701    2.9705770254   -0.6613391630
     27  H         0.9675979787   -0.0203059055   -1.0265664519
     28  H         2.4506389325    2.0961386968   -2.6704817488
     29  H         0.7977760887    1.5310362735   -2.9473457598
     30  H         2.1482037662    0.4200955337   -3.1553691605
     31  O        -0.5285776230    2.0446988834   -0.6968227953
     32  C        -1.3682898795    1.2080023122    0.0233387758
     33  H        -0.9088326066    0.9353006343    0.9854427541
     34  O        -1.5913098264    0.0220929021   -0.7424856991
     35  C        -2.3945583453   -0.9285303288   -0.0754634028
     36  H        -1.9504360778   -1.2051187586    0.8963766668
     37  C        -2.7072664394    1.9171756365    0.2337299819
     38  H        -3.1133377967    2.1643129071   -0.7552968125
     39  O        -2.5774267909    3.0876805262    1.0317098992
     40  H        -1.9625171053    3.6783995483    0.5832638025
     41  C        -3.6571311113    0.9808561254    0.9610715283
     42  H        -3.2461527956    0.7699405778    1.9588987481
     43  O        -4.9742831264    1.5111811881    1.0953868103
     44  H        -4.9020709400    2.4034558680    1.4520199485
     45  C        -3.7895121244   -0.3327129516    0.2039454592
     46  H        -4.3057882559   -0.1482738238   -0.7454307193
     47  O        -4.5266768559   -1.2860093046    0.9807831838
     48  H        -5.3566818818   -0.8816654960    1.2576177145
     49  C        -2.4092279340   -2.2177584274   -0.9260592585
     50  O        -1.6510055447   -2.4152994354   -1.8274553322
     51  O        -3.3418359603   -3.1210811990   -0.5657510148
     52  H        -3.9420271114   -2.7473078412    0.1074617238
   Point Group: c1    Number of degrees of freedom:   150


   Energy is  -1228.723343536

 Hessian Updated using BFGS Update

144 Hessian modes will be used to form the next step
  Hessian Eigenvalues:
     0.002009    0.002610    0.003833    0.004185    0.004275    0.005624
     0.005745    0.006807    0.007750    0.008126    0.008564    0.010127
     0.011093    0.011218    0.011428    0.012241    0.014177    0.019783
     0.020169    0.020675    0.030371    0.032733    0.034720    0.035835
     0.038568    0.039957    0.041868    0.043902    0.044841    0.045002
     0.047338    0.047615    0.047840    0.048252    0.048327    0.049105
     0.049582    0.051149    0.051552    0.054647    0.055228    0.055529
     0.055920    0.056173    0.056305    0.057098    0.057259    0.058031
     0.060405    0.060823    0.062197    0.063817    0.068158    0.069783
     0.070669    0.074915    0.077902    0.080400    0.082447    0.083521
     0.083823    0.091180    0.092733    0.098904    0.112808    0.116824
     0.125702    0.128691    0.139880    0.144334    0.146720    0.155270
     0.159599    0.160138    0.160516    0.160934    0.162600    0.165442
     0.166376    0.171825    0.174598    0.176169    0.179751    0.193736
     0.198339    0.200807    0.216218    0.225507    0.249183    0.252001
     0.263020    0.263975    0.268970    0.272495    0.280029    0.280573
     0.281646    0.287034    0.287947    0.288466    0.289293    0.291715
     0.292523    0.295833    0.301416    0.336900    0.337699    0.338571
     0.338816    0.338977    0.339352    0.339382    0.339491    0.339842
     0.339990    0.340058    0.340150    0.340284    0.340662    0.341341
     0.341499    0.341705    0.342074    0.342190    0.342258    0.342494
     0.343186    0.343839    0.365128    0.391716    0.393104    0.400362
     0.402862    0.405447    0.413599    0.418156    0.457270    0.499374
     0.506355    0.514081    0.517925    0.526791    0.537134    0.948237

 Minimum Search - Taking Simple RFO Step
 Searching for Lamda that Minimizes Along All modes
 Value Taken    Lamda =  -0.00432285
 Calculated Step too Large.  Step scaled by  0.399336
 Step Taken.  Stepsize is  0.300000

                             Maximum     Tolerance    Cnvgd?
         Gradient           0.003013      0.000300      NO
         Displacement       0.107982      0.001200      NO
         Energy change     -0.001605      0.000001      NO


 New Cartesian Coordinates Obtained by Inverse Iteration

 Displacement from previous Coordinates is:  2.113656
 ----------------------------------------------------------------
             Standard Nuclear Orientation (Angstroms)
    I     Atom           X                Y                Z
 ----------------------------------------------------------------
    1      C       2.9294329456     0.5097340624    -0.2963074167
    2      H       3.3659590599     1.4217107755     0.1402949829
    3      C       2.7233016151    -0.4942903793     0.8527195455
    4      H       2.2825545133    -1.4056055035     0.4194103422
    5      O       1.7854481902     0.0497881266     1.8049860203
    6      H       1.7529348039    -0.5436597503     2.5622037994
    7      C       4.0327035269    -0.8569679753     1.5561155168
    8      H       4.4272063332     0.0456796304     2.0404201509
    9      H       3.8193429857    -1.5814590875     2.3537020269
   10      C       5.0849745728    -1.4299338902     0.5966554735
   11      H       4.6845259626    -2.3640311206     0.1775912956
   12      C       6.3933388031    -1.7586477945     1.3197715171
   13      H       6.2337306943    -2.4794158095     2.1271240939
   14      H       7.1277104185    -2.1873287460     0.6315342891
   15      H       6.8351345714    -0.8573209433     1.7584852435
   16      C       5.2924627553    -0.4474468915    -0.5646183449
   17      H       5.9902426818    -0.8725331958    -1.2945301355
   18      H       5.7664586268     0.4654207671    -0.1774797957
   19      C       3.9769515905    -0.0834735537    -1.2615032033
   20      H       4.1818701771     0.6269869003    -2.0645193387
   21      H       3.5625841247    -0.9791117077    -1.7420878267
   22      C       1.5867806324     0.8884589141    -0.9939317200
   23      C       1.7085257546     1.2833028536    -2.4738550255
   24      C       0.8839255632     2.0315095978    -0.2365956609
   25      H       0.9822877240     1.9083145850     0.8405706118
   26      H       1.3088662272     2.9952331499    -0.5305096538
   27      H       0.9261480776     0.0167053753    -0.9433876076
   28      H       2.3979680042     2.1245733562    -2.6079559832
   29      H       0.7275802383     1.5905403398    -2.8432405120
   30      H       2.0523128721     0.4584610916    -3.0992651785
   31      O      -0.5167379721     2.1331868607    -0.5746550994
   32      C      -1.3720831278     1.2921579352     0.1090694890
   33      H      -0.9876910803     1.0813674036     1.1196705917
   34      O      -1.4868930726     0.0564057987    -0.6083522810
   35      C      -2.3068403669    -0.8921358518     0.0369296836
   36      H      -1.9462460712    -1.0939509873     1.0606609345
   37      C      -2.7507196307     1.9544373742     0.1697933320
   38      H      -3.0698519106     2.1434373569    -0.8634214872
   39      O      -2.7357889994     3.1570338599     0.9248375732
   40      H      -2.1077477577     3.7566650169     0.5065588728
   41      C      -3.7312402345     1.0105750715     0.8501383691
   42      H      -3.4050029405     0.8612877608     1.8902826524
   43      O      -5.0693712389     1.4932224380     0.8351800175
   44      H      -5.0668996843     2.3963358449     1.1721063615
   45      C      -3.7452122546    -0.3428571183     0.1522026302
   46      H      -4.1719215702    -0.2232898245    -0.8509864950
   47      O      -4.5185153810    -1.2836931482     0.9046289001
   48      H      -5.3924650328    -0.9095171969     1.0665141451
   49      C      -2.1820540920    -2.2265938212    -0.7330899069
   50      O      -1.3248314024    -2.4376403506    -1.5385502125
   51      O      -3.1132853720    -3.1494555108    -0.4208885886
   52      H      -3.7955027528    -2.7644844347     0.1626467782
 ----------------------------------------------------------------
 Molecular Point Group                 C1    NOp =  1
 Largest Abelian Subgroup              C1    NOp =  1
 Nuclear Repulsion Energy =  2345.3740774892 hartrees
 There are       94 alpha and       94 beta electrons
 Applying Cartesian multipole field
    Component          Value
    ---------          -----
     (2,0,0)        1.00000E-12
     (0,2,0)        2.00000E-11
     (0,0,2)       -3.00000E-11
 Nucleus-field energy     =     0.0000000190 hartrees
 Requested basis set is 6-311++G(d,p)
 There are 284 shells and 724 basis functions
 A cutoff of  1.0D-11 yielded  28529 shell pairs
 There are    180394 function pairs (    190783 Cartesian)
 Smallest overlap matrix eigenvalue = 9.92E-07

 Q-Chem warning in module stvman/mkSTV.C, line 306:

 Overlap eigenvalue is smaller than square root of threshold
 Use THRESH >= 12 to get rid of this warning

 Linear dependence detected in AO basis
 Tighter screening thresholds may be required for diffuse basis sets
 Use S2THRESH > 14 and THRESH = 14 in case of SCF convergence issues
 Number of orthogonalized atomic orbitals = 723
 Maximum deviation from orthogonality = 1.517E-10
 Guess MOs from SCF MO coefficient file

 -----------------------------------------------------------------------
  General SCF calculation program by
  Eric Jon Sundstrom, Paul Horn, Yuezhi Mao, Dmitri Zuev, Alec White,
  David Stuck, Shaama M.S., Shane Yost, Joonho Lee, David Small,
  Daniel Levine, Susi Lehtola, Hugh Burton, Evgeny Epifanovsky
 -----------------------------------------------------------------------
 Exchange:     0.2000 Hartree-Fock + 0.0800 Slater + 0.7200 B88
 Correlation:  0.1900 VWN1RPA + 0.8100 LYP
 Using SG-1 standard quadrature grid
 Size of previous SCF MO coefficient file: 1048350 (expected); 1049800 (actual). 

 Q-Chem warning in module libgscf/gen_scfman/rhf.C, line 619:

 Inconsistent size for SCF MO coefficient file.  Please check basis and PURECART setting.

 using 6 threads for integral computing
 -------------------------------------------------------
 OpenMP Integral computing Module                
 Release: version 2.0, May 2017, Q-Chem Inc. Pleasanton 
 -------------------------------------------------------
 -------------------------------------------------------
 OpenMP BLAS3 based DFT computing Module                
 Release: version 1.0, May 2013, Q-Chem Inc. Pittsburgh 
 -------------------------------------------------------
 A restricted SCF calculation will be
 performed using DIIS
 SCF converges when DIIS error is below 1.0e-08
 ---------------------------------------
  Cycle       Energy         DIIS error
 ---------------------------------------
    1   -1228.6339504294      1.03e-03  
    2   -1228.7228360253      1.78e-04  
    3   -1228.7216762731      2.57e-04  
    4   -1228.7245987881      5.23e-05  
    5   -1228.7246983967      2.61e-05  
    6   -1228.7247278072      7.56e-06  
    7   -1228.7247305379      1.75e-06  
    8   -1228.7247306872      4.79e-07  
    9   -1228.7247306974      1.82e-07  
   10   -1228.7247306988      6.10e-08  
   11   -1228.7247306991      1.82e-08  
   12   -1228.7247306991      5.15e-09  Convergence criterion met
 ---------------------------------------
 SCF time:   CPU 2235.91s  wall 395.00s 
 SCF   energy in the final basis set =    -1228.7247306991
 Total energy in the final basis set =    -1228.7247306991

 --------------------------------------------------------------

                    Orbital Energies (a.u.)
 --------------------------------------------------------------

 Alpha MOs
 -- Occupied --
-19.1690 -19.1627 -19.1518 -19.1505 -19.1505 -19.1473 -19.1317 -19.1118
-10.3083 -10.2883 -10.2623 -10.2602 -10.2514 -10.2443 -10.2260 -10.2161
-10.1796 -10.1786 -10.1724 -10.1698 -10.1681 -10.1679 -10.1634 -10.1507
 -1.1112  -1.0951  -1.0764  -1.0598  -1.0445  -1.0370  -1.0319  -1.0246
 -0.8464  -0.8144  -0.8090  -0.7871  -0.7504  -0.7416  -0.7010  -0.6846
 -0.6821  -0.6524  -0.6283  -0.6219  -0.6126  -0.6047  -0.5784  -0.5735
 -0.5652  -0.5582  -0.5477  -0.5279  -0.5257  -0.5186  -0.5013  -0.4917
 -0.4847  -0.4799  -0.4673  -0.4590  -0.4545  -0.4518  -0.4447  -0.4407
 -0.4324  -0.4210  -0.4173  -0.4105  -0.4063  -0.4000  -0.3989  -0.3962
 -0.3907  -0.3865  -0.3777  -0.3680  -0.3675  -0.3621  -0.3544  -0.3519
 -0.3413  -0.3404  -0.3286  -0.3256  -0.3235  -0.3200  -0.3173  -0.3153
 -0.3083  -0.2995  -0.2899  -0.2853  -0.2812  -0.2768
 -- Virtual --
 -0.0198  -0.0181  -0.0096  -0.0058  -0.0024   0.0012   0.0041   0.0062
  0.0156   0.0205   0.0240   0.0274   0.0302   0.0324   0.0378   0.0398
  0.0445   0.0504   0.0518   0.0564   0.0578   0.0611   0.0632   0.0645
  0.0711   0.0724   0.0783   0.0794   0.0816   0.0865   0.0897   0.0921
  0.0953   0.0966   0.0999   0.1019   0.1045   0.1055   0.1096   0.1105
  0.1130   0.1148   0.1170   0.1196   0.1224   0.1250   0.1260   0.1289
  0.1299   0.1313   0.1333   0.1361   0.1389   0.1409   0.1420   0.1424
  0.1441   0.1469   0.1488   0.1527   0.1537   0.1556   0.1567   0.1578
  0.1605   0.1633   0.1649   0.1654   0.1692   0.1712   0.1733   0.1744
  0.1779   0.1798   0.1808   0.1818   0.1860   0.1866   0.1904   0.1911
  0.1947   0.1994   0.2011   0.2037   0.2051   0.2069   0.2121   0.2140
  0.2173   0.2212   0.2230   0.2231   0.2248   0.2273   0.2313   0.2335
  0.2338   0.2398   0.2434   0.2450   0.2478   0.2509   0.2519   0.2567
  0.2604   0.2632   0.2641   0.2677   0.2687   0.2695   0.2705   0.2775
  0.2789   0.2797   0.2813   0.2839   0.2910   0.2927   0.2968   0.2998
  0.3000   0.3033   0.3074   0.3109   0.3131   0.3165   0.3166   0.3187
  0.3218   0.3241   0.3259   0.3290   0.3295   0.3350   0.3368   0.3406
  0.3439   0.3457   0.3487   0.3517   0.3551   0.3587   0.3595   0.3627
  0.3651   0.3691   0.3714   0.3734   0.3766   0.3802   0.3830   0.3837
  0.3891   0.3930   0.3972   0.4041   0.4055   0.4079   0.4112   0.4136
  0.4198   0.4229   0.4292   0.4327   0.4355   0.4413   0.4456   0.4502
  0.4520   0.4556   0.4663   0.4736   0.4753   0.4864   0.4893   0.4994
  0.5021   0.5115   0.5171   0.5204   0.5220   0.5315   0.5348   0.5407
  0.5443   0.5517   0.5537   0.5577   0.5682   0.5808   0.5844   0.5878
  0.5961   0.6068   0.6114   0.6139   0.6199   0.6233   0.6272   0.6296
  0.6352   0.6411   0.6427   0.6482   0.6498   0.6546   0.6578   0.6662
  0.6738   0.6776   0.6815   0.6888   0.6964   0.6986   0.7050   0.7172
  0.7177   0.7246   0.7270   0.7282   0.7343   0.7398   0.7460   0.7506
  0.7529   0.7619   0.7676   0.7696   0.7741   0.7789   0.7824   0.7838
  0.7863   0.7889   0.7932   0.7986   0.8031   0.8037   0.8078   0.8157
  0.8182   0.8255   0.8326   0.8397   0.8481   0.8631   0.8690   0.8792
  0.8853   0.9079   0.9230   0.9257   0.9408   0.9589   0.9614   0.9782
  0.9929   1.0024   1.0053   1.0127   1.0237   1.0309   1.0438   1.0555
  1.0733   1.0768   1.0856   1.0886   1.0935   1.1031   1.1141   1.1273
  1.1303   1.1331   1.1451   1.1545   1.1623   1.1692   1.1805   1.1857
  1.1883   1.1971   1.2014   1.2017   1.2109   1.2221   1.2255   1.2337
  1.2462   1.2521   1.2580   1.2631   1.2687   1.2755   1.2869   1.2934
  1.3008   1.3113   1.3157   1.3285   1.3351   1.3442   1.3546   1.3598
  1.3678   1.3794   1.3910   1.4158   1.4205   1.4329   1.4361   1.4495
  1.4500   1.4556   1.4637   1.4696   1.4742   1.4916   1.4923   1.4990
  1.5057   1.5105   1.5200   1.5259   1.5359   1.5366   1.5489   1.5493
  1.5588   1.5616   1.5662   1.5730   1.5831   1.5885   1.5914   1.5994
  1.6061   1.6074   1.6113   1.6183   1.6211   1.6258   1.6286   1.6334
  1.6381   1.6434   1.6493   1.6569   1.6595   1.6633   1.6702   1.6759
  1.6788   1.6891   1.6908   1.6992   1.7060   1.7137   1.7150   1.7207
  1.7287   1.7422   1.7561   1.7608   1.7674   1.7763   1.7839   1.7868
  1.7908   1.7938   1.8059   1.8161   1.8180   1.8284   1.8335   1.8412
  1.8483   1.8592   1.8679   1.8689   1.8739   1.8793   1.8856   1.8900
  1.9020   1.9056   1.9299   1.9328   1.9426   1.9562   1.9570   1.9740
  1.9852   2.0012   2.0072   2.0154   2.0369   2.0449   2.0569   2.0578
  2.0694   2.0776   2.0821   2.0889   2.0955   2.1032   2.1161   2.1244
  2.1322   2.1330   2.1457   2.1562   2.1706   2.1712   2.1795   2.1878
  2.1992   2.2041   2.2058   2.2220   2.2388   2.2504   2.2589   2.2658
  2.2780   2.2895   2.2936   2.2978   2.3160   2.3220   2.3509   2.3612
  2.3667   2.3807   2.3896   2.4004   2.4214   2.4250   2.4489   2.4754
  2.4866   2.4880   2.4965   2.5259   2.5377   2.5427   2.5438   2.5518
  2.5554   2.5616   2.5642   2.5796   2.5907   2.5957   2.6091   2.6112
  2.6217   2.6293   2.6318   2.6424   2.6546   2.6625   2.6722   2.6808
  2.6900   2.6964   2.7016   2.7100   2.7161   2.7338   2.7536   2.7766
  2.7841   2.7926   2.8021   2.8062   2.8123   2.8137   2.8324   2.8411
  2.8501   2.8707   2.8781   2.8878   2.8904   2.8929   2.9068   2.9114
  2.9248   2.9326   2.9443   2.9508   2.9564   2.9576   2.9716   2.9866
  2.9933   3.0015   3.0102   3.0137   3.0315   3.0473   3.0521   3.0600
  3.0688   3.0768   3.0787   3.0939   3.1023   3.1061   3.1156   3.1309
  3.1334   3.1399   3.1569   3.1646   3.1823   3.1861   3.2004   3.2101
  3.2185   3.2244   3.2376   3.2491   3.2549   3.2724   3.2858   3.3074
  3.3158   3.3300   3.3328   3.3451   3.3728   3.3875   3.4186   3.4385
  3.4465   3.4545   3.4804   3.5243   3.5461   3.5904   3.5957   3.6892
  3.7813   3.7881   3.8039   3.8267   3.8385   3.8444   3.8452   3.8549
  3.8728   3.8778   3.8956   3.9063   3.9098   3.9237   3.9401   3.9460
  3.9679   3.9800   3.9958   4.0344   4.0399   4.0582   4.0745   4.1115
  4.1474   4.1586   4.1725   4.1786   4.2246   4.2300   4.2858   4.3007
  4.3138   4.3262   4.3371   4.3731   4.4253   5.0153   5.0692   5.0885
  5.0984   5.1128   5.1619   5.1793   5.1935   5.2151   5.3640   5.3881
  5.4085   5.4404   5.4425   5.4634   5.4904   5.5861   5.6171   5.6430
  5.6670   5.6926   5.7276   5.8389   5.9280  23.7464  23.7703  23.7936
 23.8072  23.8201  23.8408  23.8534  23.8664  23.8822  23.8919  23.9216
 23.9379  23.9559  23.9637  23.9832  24.0181  49.8722  49.9078  49.9339
 49.9504  49.9621  49.9711  49.9907  50.0419
 --------------------------------------------------------------

          Ground-State Mulliken Net Atomic Charges

     Atom                 Charge (a.u.)
  ----------------------------------------
      1 C                     0.171052
      2 H                     0.209856
      3 C                    -0.506419
      4 H                     0.241868
      5 O                    -0.176218
      6 H                     0.244607
      7 C                    -0.713066
      8 H                     0.202945
      9 H                     0.114775
     10 C                     0.397967
     11 H                     0.161952
     12 C                    -0.683184
     13 H                     0.138488
     14 H                     0.144589
     15 H                     0.137274
     16 C                    -0.718449
     17 H                     0.172155
     18 H                     0.150998
     19 C                    -0.274608
     20 H                     0.162470
     21 H                     0.184100
     22 C                     0.579215
     23 C                    -0.630109
     24 C                    -0.469862
     25 H                     0.189145
     26 H                     0.198562
     27 H                     0.136230
     28 H                     0.150712
     29 H                     0.172104
     30 H                     0.143414
     31 O                    -0.037120
     32 C                    -0.294269
     33 H                     0.282935
     34 O                     0.047897
     35 C                    -0.226731
     36 H                     0.262601
     37 C                    -0.618310
     38 H                     0.250852
     39 O                    -0.191511
     40 H                     0.275909
     41 C                    -0.372154
     42 H                     0.255844
     43 O                    -0.206237
     44 H                     0.265462
     45 C                    -0.192964
     46 H                     0.280850
     47 O                    -0.211799
     48 H                     0.281041
     49 C                     0.008374
     50 O                    -0.262977
     51 O                    -0.112062
     52 H                     0.281803
  ----------------------------------------
  Sum of atomic charges =     0.000000

 -----------------------------------------------------------------
                    Cartesian Multipole Moments
 -----------------------------------------------------------------
    Charge (ESU x 10^10)
                 0.0000
    Dipole Moment (Debye)
         X       0.8482      Y       2.5731      Z       3.4421
       Tot       4.3804
    Quadrupole Moments (Debye-Ang)
        XX    -131.1082     XY      -6.6203     YY    -154.4025
        XZ      -4.4677     YZ      -9.7143     ZZ    -150.0335
    Octopole Moments (Debye-Ang^2)
       XXX    -137.4142    XXY     -10.1485    XYY     -11.4467
       YYY      57.1290    XXZ       5.0875    XYZ       6.8213
       YYZ      16.0914    XZZ     -27.1113    YZZ      -6.1322
       ZZZ       4.8132
    Hexadecapole Moments (Debye-Ang^3)
      XXXX  -10245.1792   XXXY     480.3653   XXYY   -2147.4062
      XYYY     291.8566   YYYY   -2483.6562   XXXZ    -120.1909
      XXYZ       3.8078   XYYZ     -32.1391   YYYZ     -41.4900
      XXZZ   -1951.3921   XYZZ     113.0028   YYZZ    -657.3802
      XZZZ      17.8820   YZZZ      -0.9010   ZZZZ   -1247.0646
 -----------------------------------------------------------------
 Calculating analytic gradient of the SCF energy
 Gradient of SCF Energy
            1           2           3           4           5           6
    1  -0.0008422  -0.0002826   0.0013696  -0.0002909  -0.0000218  -0.0000671
    2  -0.0013098   0.0002226   0.0003979  -0.0002148  -0.0004898   0.0002628
    3   0.0003870  -0.0001003  -0.0005132   0.0000247   0.0009205  -0.0000825
            7           8           9          10          11          12
    1  -0.0001748  -0.0001638  -0.0002760   0.0008525  -0.0000980  -0.0002179
    2  -0.0002206   0.0001102  -0.0001134   0.0002330  -0.0001283  -0.0001753
    3   0.0001355  -0.0001503  -0.0000695   0.0003319   0.0000717   0.0001379
           13          14          15          16          17          18
    1   0.0000364  -0.0001221  -0.0000079  -0.0002763  -0.0000797   0.0000129
    2   0.0000410   0.0001054   0.0000113  -0.0001578   0.0001311   0.0001111
    3  -0.0002038  -0.0000316  -0.0000705  -0.0005733  -0.0000170   0.0000578
           19          20          21          22          23          24
    1  -0.0000275   0.0000519   0.0001182   0.0007752   0.0002404  -0.0012329
    2   0.0002390  -0.0000598   0.0000370   0.0007737  -0.0003907   0.0034661
    3   0.0003617   0.0000143  -0.0001287   0.0002086  -0.0005431   0.0018635
           25          26          27          28          29          30
    1   0.0002232  -0.0004344  -0.0009550  -0.0000111  -0.0000697   0.0000212
    2  -0.0001287  -0.0000262  -0.0002838  -0.0000806  -0.0000895   0.0002660
    3  -0.0008453  -0.0004926  -0.0002099   0.0002346   0.0003458   0.0000405
           31          32          33          34          35          36
    1   0.0016027  -0.0008439   0.0006679   0.0004956  -0.0007479  -0.0002361
    2  -0.0042676   0.0012938  -0.0005417   0.0009508  -0.0000351  -0.0005501
    3  -0.0012050   0.0001270  -0.0004858   0.0001387  -0.0016579   0.0000037
           37          38          39          40          41          42
    1  -0.0003964   0.0003574   0.0008457  -0.0004862  -0.0010068  -0.0000544
    2   0.0011879  -0.0003523  -0.0004602  -0.0003441   0.0004459  -0.0001658
    3   0.0013255  -0.0002856  -0.0005708   0.0002204  -0.0006305   0.0001957
           43          44          45          46          47          48
    1   0.0006850  -0.0002260  -0.0006613   0.0000838  -0.0005527   0.0008471
    2  -0.0000661  -0.0004049   0.0015245   0.0000233   0.0012366  -0.0006625
    3   0.0007274  -0.0006282   0.0010995  -0.0000545  -0.0002756   0.0004789
           49          50          51          52
    1   0.0063340  -0.0033200  -0.0017368   0.0002996
    2  -0.0034923   0.0017590   0.0001829   0.0001990
    3   0.0015092  -0.0001653   0.0001584  -0.0011295
 Max gradient component =       6.334E-03
 RMS gradient           =       9.779E-04
 Gradient time:  CPU 517.20 s  wall 87.34 s
 Geometry Optimization Parameters
   NAtoms,    NIC,     NZ,  NCons,   NDum,   NFix, NCnnct, MaxDiis
       52     415       0       0       0       0       0       0

 Cartesian Hessian Update
 Hessian Updated using BFGS Update


** GEOMETRY OPTIMIZATION IN DELOCALIZED INTERNAL COORDINATES **
   Searching for a Minimum

   Optimization Cycle:   6

                       Coordinates (Angstroms)
     ATOM                X               Y               Z
      1  C         2.9294329456    0.5097340624   -0.2963074167
      2  H         3.3659590599    1.4217107755    0.1402949829
      3  C         2.7233016151   -0.4942903793    0.8527195455
      4  H         2.2825545133   -1.4056055035    0.4194103422
      5  O         1.7854481902    0.0497881266    1.8049860203
      6  H         1.7529348039   -0.5436597503    2.5622037994
      7  C         4.0327035269   -0.8569679753    1.5561155168
      8  H         4.4272063332    0.0456796304    2.0404201509
      9  H         3.8193429857   -1.5814590875    2.3537020269
     10  C         5.0849745728   -1.4299338902    0.5966554735
     11  H         4.6845259626   -2.3640311206    0.1775912956
     12  C         6.3933388031   -1.7586477945    1.3197715171
     13  H         6.2337306943   -2.4794158095    2.1271240939
     14  H         7.1277104185   -2.1873287460    0.6315342891
     15  H         6.8351345714   -0.8573209433    1.7584852435
     16  C         5.2924627553   -0.4474468915   -0.5646183449
     17  H         5.9902426818   -0.8725331958   -1.2945301355
     18  H         5.7664586268    0.4654207671   -0.1774797957
     19  C         3.9769515905   -0.0834735537   -1.2615032033
     20  H         4.1818701771    0.6269869003   -2.0645193387
     21  H         3.5625841247   -0.9791117077   -1.7420878267
     22  C         1.5867806324    0.8884589141   -0.9939317200
     23  C         1.7085257546    1.2833028536   -2.4738550255
     24  C         0.8839255632    2.0315095978   -0.2365956609
     25  H         0.9822877240    1.9083145850    0.8405706118
     26  H         1.3088662272    2.9952331499   -0.5305096538
     27  H         0.9261480776    0.0167053753   -0.9433876076
     28  H         2.3979680042    2.1245733562   -2.6079559832
     29  H         0.7275802383    1.5905403398   -2.8432405120
     30  H         2.0523128721    0.4584610916   -3.0992651785
     31  O        -0.5167379721    2.1331868607   -0.5746550994
     32  C        -1.3720831278    1.2921579352    0.1090694890
     33  H        -0.9876910803    1.0813674036    1.1196705917
     34  O        -1.4868930726    0.0564057987   -0.6083522810
     35  C        -2.3068403669   -0.8921358518    0.0369296836
     36  H        -1.9462460712   -1.0939509873    1.0606609345
     37  C        -2.7507196307    1.9544373742    0.1697933320
     38  H        -3.0698519106    2.1434373569   -0.8634214872
     39  O        -2.7357889994    3.1570338599    0.9248375732
     40  H        -2.1077477577    3.7566650169    0.5065588728
     41  C        -3.7312402345    1.0105750715    0.8501383691
     42  H        -3.4050029405    0.8612877608    1.8902826524
     43  O        -5.0693712389    1.4932224380    0.8351800175
     44  H        -5.0668996843    2.3963358449    1.1721063615
     45  C        -3.7452122546   -0.3428571183    0.1522026302
     46  H        -4.1719215702   -0.2232898245   -0.8509864950
     47  O        -4.5185153810   -1.2836931482    0.9046289001
     48  H        -5.3924650328   -0.9095171969    1.0665141451
     49  C        -2.1820540920   -2.2265938212   -0.7330899069
     50  O        -1.3248314024   -2.4376403506   -1.5385502125
     51  O        -3.1132853720   -3.1494555108   -0.4208885886
     52  H        -3.7955027528   -2.7644844347    0.1626467782
   Point Group: c1    Number of degrees of freedom:   150


   Energy is  -1228.724730699

 Hessian Updated using BFGS Update

145 Hessian modes will be used to form the next step
  Hessian Eigenvalues:
     0.001865    0.003641    0.004077    0.004191    0.005615    0.005733
     0.006626    0.007099    0.007811    0.008125    0.008620    0.010130
     0.011112    0.011226    0.011721    0.012272    0.014330    0.019806
     0.020144    0.020720    0.030372    0.032724    0.034680    0.035834
     0.038567    0.039971    0.041930    0.043004    0.044578    0.045690
     0.047440    0.047711    0.047884    0.048238    0.048301    0.049303
     0.049582    0.051146    0.051556    0.054218    0.054676    0.055239
     0.055814    0.056169    0.056714    0.057115    0.057235    0.058097
     0.059570    0.060702    0.061371    0.064028    0.068360    0.069201
     0.070939    0.074644    0.078259    0.080397    0.082446    0.083478
     0.083819    0.091210    0.092627    0.100928    0.112614    0.116877
     0.125789    0.130368    0.139721    0.144780    0.147000    0.155799
     0.159620    0.160032    0.160234    0.160381    0.161463    0.162446
     0.165569    0.167436    0.171915    0.174877    0.176717    0.183706
     0.193710    0.198909    0.200806    0.215974    0.225973    0.249311
     0.252084    0.263024    0.264690    0.269195    0.273066    0.280023
     0.281196    0.281768    0.287199    0.288195    0.288991    0.289727
     0.291820    0.293858    0.295877    0.302519    0.337103    0.337804
     0.338566    0.338818    0.338929    0.339343    0.339426    0.339637
     0.339780    0.340030    0.340067    0.340255    0.340507    0.340669
     0.341339    0.341549    0.341707    0.342065    0.342227    0.342303
     0.342488    0.343182    0.344543    0.374125    0.391948    0.393561
     0.400777    0.402829    0.405093    0.413658    0.422236    0.458646
     0.499403    0.506133    0.513961    0.517552    0.526717    0.538437
     0.943119

 Minimum Search - Taking Simple RFO Step
 Searching for Lamda that Minimizes Along All modes
 Value Taken    Lamda =  -0.00228885
 Calculated Step too Large.  Step scaled by  0.521047
 Step Taken.  Stepsize is  0.300000

                             Maximum     Tolerance    Cnvgd?
         Gradient           0.002163      0.000300      NO
         Displacement       0.090733      0.001200      NO
         Energy change     -0.001387      0.000001      NO


 New Cartesian Coordinates Obtained by Inverse Iteration

 Displacement from previous Coordinates is:  1.733633
 ----------------------------------------------------------------
             Standard Nuclear Orientation (Angstroms)
    I     Atom           X                Y                Z
 ----------------------------------------------------------------
    1      C       2.9280647535     0.5188137318    -0.3040913965
    2      H       3.4038491716     1.4181179466     0.1180561409
    3      C       2.7175210161    -0.4712791845     0.8561188951
    4      H       2.2443851502    -1.3727736706     0.4376387790
    5      O       1.8129163896     0.1055570837     1.8206931104
    6      H       1.7796577951    -0.4816006095     2.5830655071
    7      C       4.0313391923    -0.8618895940     1.5353083558
    8      H       4.4642806306     0.0341110991     1.9989632284
    9      H       3.8180544052    -1.5710979025     2.3460675954
   10      C       5.0425293584    -1.4761440846     0.5579958720
   11      H       4.6043108296    -2.4017905448     0.1586921089
   12      C       6.3567829317    -1.8351508724     1.2551637830
   13      H       6.1938184080    -2.5391665675     2.0767194655
   14      H       7.0626535214    -2.2954677247     0.5573797844
   15      H       6.8356306442    -0.9419106691     1.6714427296
   16      C       5.2528687459    -0.5126699851    -0.6190670637
   17      H       5.9203992828    -0.9678412579    -1.3592729761
   18      H       5.7649657893     0.3885172257    -0.2534630020
   19      C       3.9332235525    -0.1145771892    -1.2892112880
   20      H       4.1391602110     0.5802869562    -2.1054753163
   21      H       3.4785517166    -1.0018151961    -1.7487394767
   22      C       1.5771316579     0.9288186363    -0.9658691022
   23      C       1.6734180995     1.3775830813    -2.4318438796
   24      C       0.8992189632     2.0435789040    -0.1468278221
   25      H       0.9983444216     1.8601683334     0.9223324280
   26      H       1.3442548134     3.0118267570    -0.3907904514
   27      H       0.9144355620     0.0594535701    -0.9311281304
   28      H       2.3672372085     2.2180434490    -2.5499980404
   29      H       0.6886077587     1.7051016862    -2.7725149288
   30      H       1.9987151532     0.5724336820    -3.0919762528
   31      O      -0.5043874753     2.2002492508    -0.4632587536
   32      C      -1.3711935927     1.3466378282     0.1831591595
   33      H      -1.0535010225     1.1763820621     1.2250732315
   34      O      -1.4033469686     0.0813983016    -0.4971763277
   35      C      -2.2330916787    -0.8694424108     0.1287858383
   36      H      -1.9424661240    -1.0141505814     1.1841028418
   37      C      -2.7712149168     1.9635710039     0.1294906108
   38      H      -3.0214532057     2.1147033139    -0.9287743777
   39      O      -2.8488764736     3.1838267053     0.8500806497
   40      H      -2.2110454262     3.7944946425     0.4624703989
   41      C      -3.7694253886     1.0057531600     0.7668032547
   42      H      -3.5117563287     0.8967802478     1.8310937154
   43      O      -5.1142366142     1.4469791633     0.6417259717
   44      H      -5.1650881871     2.3529757537     0.9682962733
   45      C      -3.6927861650    -0.3691282514     0.1137544420
   46      H      -4.0433664222    -0.2927908771    -0.9228686811
   47      O      -4.4928860097    -1.3101522431     0.8350986569
   48      H      -5.3917482027    -0.9654840186     0.9031286875
   49      C      -2.0058533027    -2.2293668022    -0.5680012266
   50      O      -1.0698253700    -2.4501811548    -1.2794644664
   51      O      -2.9310258148    -3.1693858748    -0.2920385291
   52      H      -3.6713903436    -2.7832186546     0.2162237407
 ----------------------------------------------------------------
 Molecular Point Group                 C1    NOp =  1
 Largest Abelian Subgroup              C1    NOp =  1
 Nuclear Repulsion Energy =  2352.8577469233 hartrees
 There are       94 alpha and       94 beta electrons
 Applying Cartesian multipole field
    Component          Value
    ---------          -----
     (2,0,0)        1.00000E-12
     (0,2,0)        2.00000E-11
     (0,0,2)       -3.00000E-11
 Nucleus-field energy     =     0.0000000217 hartrees
 Requested basis set is 6-311++G(d,p)
 There are 284 shells and 724 basis functions
 A cutoff of  1.0D-11 yielded  28580 shell pairs
 There are    180843 function pairs (    191271 Cartesian)
 Smallest overlap matrix eigenvalue = 9.55E-07

 Q-Chem warning in module stvman/mkSTV.C, line 306:

 Overlap eigenvalue is smaller than square root of threshold
 Use THRESH >= 12 to get rid of this warning

 Linear dependence detected in AO basis
 Tighter screening thresholds may be required for diffuse basis sets
 Use S2THRESH > 14 and THRESH = 14 in case of SCF convergence issues
 Number of orthogonalized atomic orbitals = 723
 Maximum deviation from orthogonality = 1.422E-10
 Guess MOs from SCF MO coefficient file

 -----------------------------------------------------------------------
  General SCF calculation program by
  Eric Jon Sundstrom, Paul Horn, Yuezhi Mao, Dmitri Zuev, Alec White,
  David Stuck, Shaama M.S., Shane Yost, Joonho Lee, David Small,
  Daniel Levine, Susi Lehtola, Hugh Burton, Evgeny Epifanovsky
 -----------------------------------------------------------------------
 Exchange:     0.2000 Hartree-Fock + 0.0800 Slater + 0.7200 B88
 Correlation:  0.1900 VWN1RPA + 0.8100 LYP
 Using SG-1 standard quadrature grid
 Size of previous SCF MO coefficient file: 1048350 (expected); 1049800 (actual). 

 Q-Chem warning in module libgscf/gen_scfman/rhf.C, line 619:

 Inconsistent size for SCF MO coefficient file.  Please check basis and PURECART setting.

 using 6 threads for integral computing
 -------------------------------------------------------
 OpenMP Integral computing Module                
 Release: version 2.0, May 2017, Q-Chem Inc. Pleasanton 
 -------------------------------------------------------
 -------------------------------------------------------
 OpenMP BLAS3 based DFT computing Module                
 Release: version 1.0, May 2013, Q-Chem Inc. Pittsburgh 
 -------------------------------------------------------
 A restricted SCF calculation will be
 performed using DIIS
 SCF converges when DIIS error is below 1.0e-08
 ---------------------------------------
  Cycle       Energy         DIIS error
 ---------------------------------------
    1   -1228.6686295513      7.89e-04  
    2   -1228.7241581304      1.35e-04  
    3   -1228.7236471516      1.87e-04  
    4   -1228.7251869050      4.15e-05  
    5   -1228.7252500109      2.01e-05  
    6   -1228.7252677587      5.53e-06  
    7   -1228.7252691903      1.48e-06  
    8   -1228.7252693032      3.35e-07  
    9   -1228.7252693087      1.35e-07  
   10   -1228.7252693094      4.82e-08  
   11   -1228.7252693095      1.49e-08  
   12   -1228.7252693095      3.86e-09  Convergence criterion met
 ---------------------------------------
 SCF time:   CPU 2250.93s  wall 397.00s 
 SCF   energy in the final basis set =    -1228.7252693095
 Total energy in the final basis set =    -1228.7252693095

 --------------------------------------------------------------

                    Orbital Energies (a.u.)
 --------------------------------------------------------------

 Alpha MOs
 -- Occupied --
-19.1699 -19.1633 -19.1519 -19.1509 -19.1502 -19.1472 -19.1305 -19.1125
-10.3092 -10.2885 -10.2628 -10.2605 -10.2514 -10.2443 -10.2241 -10.2130
-10.1783 -10.1770 -10.1709 -10.1674 -10.1669 -10.1667 -10.1624 -10.1499
 -1.1117  -1.0951  -1.0771  -1.0601  -1.0448  -1.0370  -1.0310  -1.0248
 -0.8450  -0.8143  -0.8078  -0.7866  -0.7493  -0.7402  -0.7010  -0.6835
 -0.6815  -0.6515  -0.6284  -0.6206  -0.6130  -0.6035  -0.5784  -0.5729
 -0.5643  -0.5579  -0.5477  -0.5284  -0.5259  -0.5181  -0.4992  -0.4911
 -0.4853  -0.4794  -0.4658  -0.4586  -0.4544  -0.4506  -0.4442  -0.4408
 -0.4320  -0.4209  -0.4166  -0.4107  -0.4057  -0.3993  -0.3987  -0.3946
 -0.3901  -0.3858  -0.3767  -0.3685  -0.3661  -0.3623  -0.3534  -0.3508
 -0.3411  -0.3396  -0.3274  -0.3260  -0.3234  -0.3189  -0.3159  -0.3146
 -0.3080  -0.2976  -0.2881  -0.2841  -0.2819  -0.2776
 -- Virtual --
 -0.0197  -0.0178  -0.0093  -0.0055  -0.0028   0.0021   0.0042   0.0067
  0.0157   0.0210   0.0243   0.0282   0.0304   0.0333   0.0385   0.0401
  0.0450   0.0506   0.0525   0.0574   0.0583   0.0613   0.0632   0.0652
  0.0716   0.0729   0.0786   0.0793   0.0827   0.0877   0.0900   0.0923
  0.0958   0.0966   0.0999   0.1025   0.1050   0.1058   0.1101   0.1111
  0.1139   0.1152   0.1181   0.1200   0.1226   0.1256   0.1266   0.1292
  0.1312   0.1323   0.1343   0.1364   0.1390   0.1402   0.1428   0.1431
  0.1452   0.1478   0.1492   0.1523   0.1546   0.1552   0.1581   0.1589
  0.1617   0.1640   0.1650   0.1665   0.1694   0.1723   0.1746   0.1760
  0.1789   0.1808   0.1814   0.1826   0.1868   0.1877   0.1907   0.1920
  0.1953   0.2008   0.2027   0.2040   0.2048   0.2082   0.2113   0.2155
  0.2178   0.2207   0.2232   0.2247   0.2255   0.2287   0.2310   0.2335
  0.2369   0.2397   0.2440   0.2461   0.2492   0.2525   0.2534   0.2558
  0.2602   0.2627   0.2642   0.2673   0.2683   0.2712   0.2729   0.2779
  0.2796   0.2807   0.2822   0.2860   0.2905   0.2928   0.2971   0.2995
  0.3018   0.3042   0.3101   0.3113   0.3151   0.3175   0.3187   0.3194
  0.3234   0.3244   0.3269   0.3280   0.3295   0.3363   0.3367   0.3412
  0.3435   0.3447   0.3499   0.3534   0.3544   0.3592   0.3602   0.3618
  0.3658   0.3667   0.3729   0.3763   0.3777   0.3820   0.3829   0.3844
  0.3872   0.3950   0.4002   0.4033   0.4035   0.4075   0.4120   0.4136
  0.4196   0.4301   0.4308   0.4341   0.4379   0.4405   0.4471   0.4519
  0.4534   0.4567   0.4658   0.4748   0.4766   0.4860   0.4897   0.5024
  0.5041   0.5076   0.5180   0.5192   0.5244   0.5333   0.5362   0.5416
  0.5440   0.5520   0.5539   0.5603   0.5707   0.5808   0.5827   0.5900
  0.5977   0.6053   0.6111   0.6132   0.6199   0.6223   0.6272   0.6325
  0.6377   0.6418   0.6458   0.6487   0.6522   0.6565   0.6595   0.6684
  0.6781   0.6796   0.6818   0.6896   0.6966   0.6997   0.7104   0.7150
  0.7184   0.7259   0.7283   0.7285   0.7342   0.7413   0.7469   0.7509
  0.7567   0.7620   0.7692   0.7724   0.7769   0.7803   0.7830   0.7863
  0.7887   0.7904   0.7960   0.7991   0.8041   0.8075   0.8109   0.8181
  0.8214   0.8289   0.8337   0.8416   0.8508   0.8665   0.8747   0.8881
  0.8936   0.9134   0.9272   0.9285   0.9456   0.9581   0.9619   0.9785
  0.9902   1.0040   1.0067   1.0135   1.0278   1.0368   1.0418   1.0571
  1.0712   1.0802   1.0886   1.0907   1.0952   1.1041   1.1153   1.1247
  1.1278   1.1328   1.1437   1.1536   1.1624   1.1714   1.1803   1.1841
  1.1908   1.1953   1.1986   1.2042   1.2109   1.2218   1.2280   1.2337
  1.2462   1.2555   1.2609   1.2633   1.2726   1.2779   1.2927   1.2970
  1.3012   1.3107   1.3224   1.3271   1.3358   1.3464   1.3510   1.3613
  1.3704   1.3767   1.3906   1.4147   1.4219   1.4335   1.4362   1.4504
  1.4521   1.4547   1.4639   1.4694   1.4755   1.4919   1.4973   1.5025
  1.5079   1.5120   1.5234   1.5271   1.5360   1.5415   1.5505   1.5529
  1.5581   1.5660   1.5673   1.5757   1.5817   1.5873   1.5921   1.6025
  1.6074   1.6093   1.6127   1.6191   1.6246   1.6275   1.6285   1.6334
  1.6396   1.6451   1.6509   1.6546   1.6610   1.6625   1.6733   1.6777
  1.6794   1.6889   1.6934   1.6973   1.7069   1.7084   1.7166   1.7212
  1.7304   1.7441   1.7556   1.7654   1.7701   1.7790   1.7829   1.7892
  1.7933   1.7972   1.8054   1.8136   1.8203   1.8272   1.8369   1.8418
  1.8465   1.8592   1.8673   1.8705   1.8731   1.8839   1.8851   1.8903
  1.8990   1.9070   1.9288   1.9326   1.9451   1.9565   1.9581   1.9786
  1.9892   2.0023   2.0095   2.0160   2.0397   2.0468   2.0585   2.0593
  2.0691   2.0798   2.0829   2.0918   2.0952   2.1060   2.1196   2.1284
  2.1314   2.1373   2.1476   2.1587   2.1726   2.1756   2.1798   2.1859
  2.2030   2.2070   2.2099   2.2237   2.2399   2.2529   2.2590   2.2672
  2.2820   2.2867   2.2939   2.3030   2.3214   2.3234   2.3535   2.3615
  2.3675   2.3828   2.3923   2.4036   2.4232   2.4274   2.4519   2.4769
  2.4885   2.4899   2.4973   2.5276   2.5363   2.5413   2.5447   2.5531
  2.5566   2.5611   2.5667   2.5814   2.5929   2.5952   2.6111   2.6136
  2.6244   2.6303   2.6333   2.6417   2.6552   2.6625   2.6726   2.6832
  2.6944   2.6987   2.7047   2.7122   2.7171   2.7354   2.7543   2.7784
  2.7882   2.7918   2.8048   2.8081   2.8125   2.8168   2.8328   2.8460
  2.8495   2.8710   2.8767   2.8871   2.8896   2.8991   2.9084   2.9156
  2.9226   2.9363   2.9461   2.9536   2.9594   2.9630   2.9745   2.9840
  2.9946   3.0029   3.0131   3.0184   3.0337   3.0481   3.0513   3.0635
  3.0683   3.0773   3.0835   3.0969   3.1032   3.1098   3.1170   3.1304
  3.1344   3.1386   3.1583   3.1671   3.1825   3.1895   3.1994   3.2073
  3.2202   3.2252   3.2362   3.2506   3.2557   3.2713   3.2901   3.3062
  3.3168   3.3330   3.3345   3.3472   3.3708   3.3856   3.4182   3.4401
  3.4492   3.4546   3.4795   3.5256   3.5451   3.5911   3.5960   3.6893
  3.7824   3.7890   3.8086   3.8275   3.8394   3.8444   3.8456   3.8605
  3.8734   3.8771   3.8978   3.9077   3.9084   3.9286   3.9399   3.9567
  3.9666   3.9801   4.0011   4.0336   4.0417   4.0543   4.0757   4.1129
  4.1502   4.1618   4.1713   4.1799   4.2275   4.2338   4.2870   4.2983
  4.3197   4.3279   4.3371   4.3717   4.4244   5.0168   5.0696   5.0864
  5.0983   5.1121   5.1659   5.1769   5.1945   5.2124   5.3687   5.3895
  5.4082   5.4396   5.4402   5.4688   5.4945   5.5842   5.6169   5.6428
  5.6684   5.6921   5.7241   5.8421   5.9303  23.7464  23.7696  23.7950
 23.8113  23.8194  23.8417  23.8559  23.8673  23.8834  23.8952  23.9239
 23.9397  23.9574  23.9659  23.9843  24.0199  49.8716  49.9068  49.9340
 49.9506  49.9645  49.9718  49.9920  50.0413
 --------------------------------------------------------------

          Ground-State Mulliken Net Atomic Charges

     Atom                 Charge (a.u.)
  ----------------------------------------
      1 C                     0.210533
      2 H                     0.204968
      3 C                    -0.572927
      4 H                     0.249665
      5 O                    -0.171452
      6 H                     0.242905
      7 C                    -0.725496
      8 H                     0.203374
      9 H                     0.113772
     10 C                     0.405600
     11 H                     0.162881
     12 C                    -0.681786
     13 H                     0.138136
     14 H                     0.144465
     15 H                     0.137198
     16 C                    -0.709610
     17 H                     0.172782
     18 H                     0.150415
     19 C                    -0.262228
     20 H                     0.160106
     21 H                     0.187087
     22 C                     0.520014
     23 C                    -0.645259
     24 C                    -0.469387
     25 H                     0.194212
     26 H                     0.197027
     27 H                     0.173843
     28 H                     0.153172
     29 H                     0.165225
     30 H                     0.146724
     31 O                    -0.050353
     32 C                    -0.244209
     33 H                     0.263183
     34 O                     0.052966
     35 C                    -0.199904
     36 H                     0.263849
     37 C                    -0.602935
     38 H                     0.249263
     39 O                    -0.195520
     40 H                     0.276795
     41 C                    -0.382007
     42 H                     0.255305
     43 O                    -0.206340
     44 H                     0.266072
     45 C                    -0.174008
     46 H                     0.280846
     47 O                    -0.212761
     48 H                     0.281114
     49 C                    -0.024799
     50 O                    -0.263867
     51 O                    -0.115728
     52 H                     0.287079
  ----------------------------------------
  Sum of atomic charges =     0.000000

 -----------------------------------------------------------------
                    Cartesian Multipole Moments
 -----------------------------------------------------------------
    Charge (ESU x 10^10)
                 0.0000
    Dipole Moment (Debye)
         X       0.3304      Y       2.4800      Z       3.0501
       Tot       3.9450
    Quadrupole Moments (Debye-Ang)
        XX    -130.6093     XY      -5.4818     YY    -155.1433
        XZ      -3.1080     YZ      -8.5127     ZZ    -148.3760
    Octopole Moments (Debye-Ang^2)
       XXX    -149.7796    XXY     -14.4353    XYY     -18.3474
       YYY      56.1063    XXZ       0.1152    XYZ       3.6571
       YYZ      10.2455    XZZ     -31.1168    YZZ      -9.7926
       ZZZ      -3.9049
    Hexadecapole Moments (Debye-Ang^3)
      XXXX  -10097.5397   XXXY     539.0318   XXYY   -2117.3658
      XYYY     350.4788   YYYY   -2553.0169   XXXZ     -95.2902
      XXYZ      23.0221   XYYZ     -12.6495   YYYZ      -7.8523
      XXZZ   -1921.4383   XYZZ     136.3383   YYZZ    -646.8373
      XZZZ      42.7355   YZZZ      32.1688   ZZZZ   -1159.2729
 -----------------------------------------------------------------
 Calculating analytic gradient of the SCF energy
 Gradient of SCF Energy
            1           2           3           4           5           6
    1  -0.0002895   0.0000125   0.0006675  -0.0001560  -0.0007909  -0.0000836
    2  -0.0012528  -0.0000703   0.0004160  -0.0001186   0.0014277   0.0001817
    3  -0.0001238   0.0001376   0.0000041  -0.0001631  -0.0010736  -0.0000782
            7           8           9          10          11          12
    1  -0.0001454  -0.0000037  -0.0000464   0.0005355  -0.0001310  -0.0003700
    2  -0.0000924   0.0000574   0.0000051   0.0000244  -0.0000883  -0.0000639
    3   0.0002828  -0.0002070  -0.0002703   0.0005811   0.0001543  -0.0000422
           13          14          15          16          17          18
    1  -0.0000215  -0.0000048   0.0000475  -0.0004424   0.0000813   0.0001256
    2   0.0000600   0.0000572   0.0000430  -0.0002037   0.0000637   0.0001906
    3  -0.0000837  -0.0000270  -0.0000046  -0.0005692   0.0000148  -0.0000218
           19          20          21          22          23          24
    1   0.0007550   0.0000054   0.0001084   0.0010033  -0.0005268  -0.0006171
    2   0.0001647  -0.0003245   0.0000544   0.0004910  -0.0002384   0.0011611
    3   0.0003666   0.0000191   0.0000578  -0.0001209  -0.0007716   0.0002367
           25          26          27          28          29          30
    1   0.0001449  -0.0003530  -0.0010446  -0.0000523  -0.0000331  -0.0000806
    2  -0.0008891  -0.0003031   0.0000260   0.0000059  -0.0001909   0.0003475
    3   0.0007362  -0.0002122   0.0000536   0.0001566   0.0001815   0.0002103
           31          32          33          34          35          36
    1   0.0001830   0.0009392   0.0001585   0.0001430  -0.0001019  -0.0002240
    2  -0.0018161   0.0014388  -0.0001423  -0.0004475   0.0003331  -0.0001541
    3   0.0013756  -0.0010254   0.0000056   0.0003392  -0.0010305   0.0001793
           37          38          39          40          41          42
    1  -0.0005777   0.0004081   0.0006472  -0.0001843  -0.0020374   0.0003666
    2   0.0019672  -0.0004185  -0.0012714   0.0000761   0.0006357  -0.0002896
    3   0.0012978  -0.0003816  -0.0003974  -0.0001287  -0.0005139   0.0002151
           43          44          45          46          47          48
    1   0.0014441  -0.0002281  -0.0009354   0.0000260   0.0006441   0.0001274
    2  -0.0003460  -0.0000805  -0.0005720   0.0001931   0.0008897  -0.0003337
    3   0.0005083  -0.0002767   0.0006455  -0.0001439  -0.0007074   0.0003519
           49          50          51          52
    1   0.0042625  -0.0018683  -0.0016726   0.0001855
    2  -0.0015563   0.0009657  -0.0001863   0.0001732
    3   0.0013420  -0.0006596   0.0002627  -0.0006820
 Max gradient component =       4.263E-03
 RMS gradient           =       7.038E-04
 Gradient time:  CPU 521.43 s  wall 88.02 s
 Geometry Optimization Parameters
   NAtoms,    NIC,     NZ,  NCons,   NDum,   NFix, NCnnct, MaxDiis
       52     415       0       0       0       0       0       0

 Cartesian Hessian Update
 Hessian Updated using BFGS Update


** GEOMETRY OPTIMIZATION IN DELOCALIZED INTERNAL COORDINATES **
   Searching for a Minimum

   Optimization Cycle:   7

                       Coordinates (Angstroms)
     ATOM                X               Y               Z
      1  C         2.9280647535    0.5188137318   -0.3040913965
      2  H         3.4038491716    1.4181179466    0.1180561409
      3  C         2.7175210161   -0.4712791845    0.8561188951
      4  H         2.2443851502   -1.3727736706    0.4376387790
      5  O         1.8129163896    0.1055570837    1.8206931104
      6  H         1.7796577951   -0.4816006095    2.5830655071
      7  C         4.0313391923   -0.8618895940    1.5353083558
      8  H         4.4642806306    0.0341110991    1.9989632284
      9  H         3.8180544052   -1.5710979025    2.3460675954
     10  C         5.0425293584   -1.4761440846    0.5579958720
     11  H         4.6043108296   -2.4017905448    0.1586921089
     12  C         6.3567829317   -1.8351508724    1.2551637830
     13  H         6.1938184080   -2.5391665675    2.0767194655
     14  H         7.0626535214   -2.2954677247    0.5573797844
     15  H         6.8356306442   -0.9419106691    1.6714427296
     16  C         5.2528687459   -0.5126699851   -0.6190670637
     17  H         5.9203992828   -0.9678412579   -1.3592729761
     18  H         5.7649657893    0.3885172257   -0.2534630020
     19  C         3.9332235525   -0.1145771892   -1.2892112880
     20  H         4.1391602110    0.5802869562   -2.1054753163
     21  H         3.4785517166   -1.0018151961   -1.7487394767
     22  C         1.5771316579    0.9288186363   -0.9658691022
     23  C         1.6734180995    1.3775830813   -2.4318438796
     24  C         0.8992189632    2.0435789040   -0.1468278221
     25  H         0.9983444216    1.8601683334    0.9223324280
     26  H         1.3442548134    3.0118267570   -0.3907904514
     27  H         0.9144355620    0.0594535701   -0.9311281304
     28  H         2.3672372085    2.2180434490   -2.5499980404
     29  H         0.6886077587    1.7051016862   -2.7725149288
     30  H         1.9987151532    0.5724336820   -3.0919762528
     31  O        -0.5043874753    2.2002492508   -0.4632587536
     32  C        -1.3711935927    1.3466378282    0.1831591595
     33  H        -1.0535010225    1.1763820621    1.2250732315
     34  O        -1.4033469686    0.0813983016   -0.4971763277
     35  C        -2.2330916787   -0.8694424108    0.1287858383
     36  H        -1.9424661240   -1.0141505814    1.1841028418
     37  C        -2.7712149168    1.9635710039    0.1294906108
     38  H        -3.0214532057    2.1147033139   -0.9287743777
     39  O        -2.8488764736    3.1838267053    0.8500806497
     40  H        -2.2110454262    3.7944946425    0.4624703989
     41  C        -3.7694253886    1.0057531600    0.7668032547
     42  H        -3.5117563287    0.8967802478    1.8310937154
     43  O        -5.1142366142    1.4469791633    0.6417259717
     44  H        -5.1650881871    2.3529757537    0.9682962733
     45  C        -3.6927861650   -0.3691282514    0.1137544420
     46  H        -4.0433664222   -0.2927908771   -0.9228686811
     47  O        -4.4928860097   -1.3101522431    0.8350986569
     48  H        -5.3917482027   -0.9654840186    0.9031286875
     49  C        -2.0058533027   -2.2293668022   -0.5680012266
     50  O        -1.0698253700   -2.4501811548   -1.2794644664
     51  O        -2.9310258148   -3.1693858748   -0.2920385291
     52  H        -3.6713903436   -2.7832186546    0.2162237407
   Point Group: c1    Number of degrees of freedom:   150


   Energy is  -1228.725269310

 Hessian Updated using BFGS Update

146 Hessian modes will be used to form the next step
  Hessian Eigenvalues:
     0.003214    0.003593    0.004188    0.004211    0.005625    0.005735
     0.006809    0.006972    0.007763    0.008156    0.008611    0.010143
     0.011112    0.011247    0.012261    0.013639    0.014982    0.019813
     0.020119    0.020795    0.030371    0.032707    0.034885    0.035868
     0.038573    0.039977    0.041030    0.042014    0.044494    0.046335
     0.047463    0.047848    0.048012    0.048188    0.048803    0.049575
     0.050870    0.051151    0.051939    0.053052    0.054682    0.055244
     0.055800    0.056167    0.056785    0.057126    0.057189    0.058118
     0.058623    0.060644    0.061208    0.064249    0.068460    0.069046
     0.070795    0.074523    0.078942    0.080435    0.082449    0.083461
     0.083806    0.091296    0.092549    0.107545    0.112347    0.116882
     0.125763    0.132946    0.139649    0.144374    0.148651    0.156854
     0.159352    0.159850    0.160005    0.160063    0.160239    0.160922
     0.162081    0.165505    0.168143    0.171957    0.174306    0.178003
     0.193656    0.198126    0.200567    0.213367    0.216686    0.227006
     0.249905    0.253977    0.263108    0.267312    0.270626    0.279043
     0.280087    0.281424    0.286365    0.287400    0.288242    0.289058
     0.291796    0.293473    0.295853    0.302103    0.310100    0.337120
     0.337923    0.338553    0.338794    0.338900    0.339333    0.339445
     0.339568    0.339743    0.340043    0.340067    0.340254    0.340510
     0.340679    0.341340    0.341546    0.341694    0.342063    0.342233
     0.342299    0.342483    0.343159    0.352402    0.373805    0.391784
     0.393761    0.399763    0.402701    0.404838    0.412035    0.420329
     0.457913    0.499402    0.506286    0.514003    0.517678    0.526686
     0.538749    0.940842

 Minimum Search - Taking Simple RFO Step
 Searching for Lamda that Minimizes Along All modes
 Value Taken    Lamda =  -0.00167945
 Calculated Step too Large.  Step scaled by  0.673397
 Step Taken.  Stepsize is  0.300000

                             Maximum     Tolerance    Cnvgd?
         Gradient           0.005386      0.000300      NO
         Displacement       0.103857      0.001200      NO
         Energy change     -0.000539      0.000001      NO


 New Cartesian Coordinates Obtained by Inverse Iteration

 Displacement from previous Coordinates is:  2.420889
 ----------------------------------------------------------------
             Standard Nuclear Orientation (Angstroms)
    I     Atom           X                Y                Z
 ----------------------------------------------------------------
    1      C       2.9367993873     0.5020291747    -0.2640561442
    2      H       3.3764772258     1.3808399455     0.2339138065
    3      C       2.7487733020    -0.5880494645     0.8102251373
    4      H       2.3184090667    -1.4690958408     0.3113474483
    5      O       1.8122459467    -0.1322348088     1.8071965720
    6      H       1.7965468521    -0.7850050046     2.5153821565
    7      C       4.0693246505    -0.9815093406     1.4750023449
    8      H       4.4652372617    -0.1103839216     2.0134988448
    9      H       3.8765718383    -1.7595924149     2.2252607253
   10      C       5.1116269395    -1.4801679271     0.4658872684
   11      H       4.7118307476    -2.3851737528    -0.0126403574
   12      C       6.4303415405    -1.8456297921     1.1517374553
   13      H       6.2828299906    -2.6156311840     1.9153134261
   14      H       7.1612354772    -2.2261780414     0.4317537248
   15      H       6.8715776825    -0.9708943837     1.6425353145
   16      C       5.3010105874    -0.4188562272    -0.6268243676
   17      H       5.9936498895    -0.7901269613    -1.3907044954
   18      H       5.7757056026     0.4674844689    -0.1832358389
   19      C       3.9749231160    -0.0169645081    -1.2819691990
   20      H       4.1631793151     0.7462644729    -2.0395533799
   21      H       3.5564218069    -0.8815037712    -1.8137788118
   22      C       1.5804721991     0.9096582311    -0.9168484306
   23      C       1.6802487045     1.4073176439    -2.3666309615
   24      C       0.8889923410     1.9926124825    -0.0673344565
   25      H       0.9554161583     1.7664147796     0.9963912779
   26      H       1.3580380096     2.9621066785    -0.2559774771
   27      H       0.9356157592     0.0285811540    -0.9121567652
   28      H       2.3688148886     2.2559155384    -2.4563906043
   29      H       0.6958011735     1.7392169296    -2.7046740068
   30      H       2.0147370389     0.6244327708    -3.0494025135
   31      O      -0.5065438254     2.2001055881    -0.4069273899
   32      C      -1.4141030803     1.3780231618     0.2245261835
   33      H      -1.1819316903     1.2816767095     1.2987164249
   34      O      -1.4016978856     0.0632258487    -0.3616856124
   35      C      -2.2722758596    -0.8397976814     0.2789448711
   36      H      -2.0598707166    -0.8899621688     1.3612017105
   37      C      -2.8061414748     1.9801675271     0.0207196334
   38      H      -2.9777416840     2.0552337390    -1.0609073185
   39      O      -2.9425234551     3.2488764600     0.6440214402
   40      H      -2.2738561958     3.8344365119     0.2680395654
   41      C      -3.8496614138     1.0656276835     0.6502086762
   42      H      -3.6719697197     1.0375957605     1.7354952925
   43      O      -5.1792725399     1.4953864426     0.3925142009
   44      H      -5.2539283248     2.4178126760     0.6667945975
   45      C      -3.7266852991    -0.3549570594     0.1097484264
   46      H      -3.9948311120    -0.3577163141    -0.9540081294
   47      O      -4.5868901476    -1.2376272771     0.8358172049
   48      H      -5.4885960097    -0.8937513237     0.7894726312
   49      C      -1.9864605220    -2.2516328876    -0.2766668166
   50      O      -0.9817285203    -2.5284666373    -0.8682409229
   51      O      -2.9225791832    -3.1783245612     0.0042819984
   52      H      -3.7072037391    -2.7641214698     0.4177394067
 ----------------------------------------------------------------
 Molecular Point Group                 C1    NOp =  1
 Largest Abelian Subgroup              C1    NOp =  1
 Nuclear Repulsion Energy =  2348.9499333983 hartrees
 There are       94 alpha and       94 beta electrons
 Applying Cartesian multipole field
    Component          Value
    ---------          -----
     (2,0,0)        1.00000E-12
     (0,2,0)        2.00000E-11
     (0,0,2)       -3.00000E-11
 Nucleus-field energy     =     0.0000000254 hartrees
 Requested basis set is 6-311++G(d,p)
 There are 284 shells and 724 basis functions
 A cutoff of  1.0D-11 yielded  28495 shell pairs
 There are    180282 function pairs (    190676 Cartesian)
 Smallest overlap matrix eigenvalue = 9.48E-07

 Q-Chem warning in module stvman/mkSTV.C, line 306:

 Overlap eigenvalue is smaller than square root of threshold
 Use THRESH >= 12 to get rid of this warning

 Linear dependence detected in AO basis
 Tighter screening thresholds may be required for diffuse basis sets
 Use S2THRESH > 14 and THRESH = 14 in case of SCF convergence issues
 Number of orthogonalized atomic orbitals = 723
 Maximum deviation from orthogonality = 1.346E-10
 Guess MOs from SCF MO coefficient file

 -----------------------------------------------------------------------
  General SCF calculation program by
  Eric Jon Sundstrom, Paul Horn, Yuezhi Mao, Dmitri Zuev, Alec White,
  David Stuck, Shaama M.S., Shane Yost, Joonho Lee, David Small,
  Daniel Levine, Susi Lehtola, Hugh Burton, Evgeny Epifanovsky
 -----------------------------------------------------------------------
 Exchange:     0.2000 Hartree-Fock + 0.0800 Slater + 0.7200 B88
 Correlation:  0.1900 VWN1RPA + 0.8100 LYP
 Using SG-1 standard quadrature grid
 Size of previous SCF MO coefficient file: 1048350 (expected); 1049800 (actual). 

 Q-Chem warning in module libgscf/gen_scfman/rhf.C, line 619:

 Inconsistent size for SCF MO coefficient file.  Please check basis and PURECART setting.

 using 6 threads for integral computing
 -------------------------------------------------------
 OpenMP Integral computing Module                
 Release: version 2.0, May 2017, Q-Chem Inc. Pleasanton 
 -------------------------------------------------------
 -------------------------------------------------------
 OpenMP BLAS3 based DFT computing Module                
 Release: version 1.0, May 2013, Q-Chem Inc. Pittsburgh 
 -------------------------------------------------------
 A restricted SCF calculation will be
 performed using DIIS
 SCF converges when DIIS error is below 1.0e-08
 ---------------------------------------
  Cycle       Energy         DIIS error
 ---------------------------------------
    1   -1228.6269048584      1.05e-03  
    2   -1228.7234602112      1.93e-04  
    3   -1228.7214769501      2.99e-04  
    4   -1228.7255127241      5.60e-05  
    5   -1228.7256302991      2.67e-05  
    6   -1228.7256612597      7.13e-06  
    7   -1228.7256637515      1.79e-06  
    8   -1228.7256639141      4.44e-07  
    9   -1228.7256639235      1.79e-07  
   10   -1228.7256639249      6.57e-08  
   11   -1228.7256639252      1.74e-08  
   12   -1228.7256639252      6.24e-09  Convergence criterion met
 ---------------------------------------
 SCF time:   CPU 2239.34s  wall 395.00s 
 SCF   energy in the final basis set =    -1228.7256639252
 Total energy in the final basis set =    -1228.7256639252

 --------------------------------------------------------------

                    Orbital Energies (a.u.)
 --------------------------------------------------------------

 Alpha MOs
 -- Occupied --
-19.1697 -19.1645 -19.1517 -19.1514 -19.1499 -19.1489 -19.1269 -19.1126
-10.3098 -10.2896 -10.2633 -10.2604 -10.2510 -10.2443 -10.2215 -10.2151
-10.1769 -10.1765 -10.1689 -10.1678 -10.1663 -10.1660 -10.1614 -10.1507
 -1.1117  -1.0950  -1.0766  -1.0596  -1.0445  -1.0369  -1.0274  -1.0243
 -0.8440  -0.8140  -0.8077  -0.7865  -0.7489  -0.7384  -0.7017  -0.6826
 -0.6809  -0.6513  -0.6283  -0.6195  -0.6136  -0.6030  -0.5778  -0.5721
 -0.5632  -0.5580  -0.5476  -0.5284  -0.5258  -0.5152  -0.4987  -0.4911
 -0.4851  -0.4787  -0.4647  -0.4585  -0.4541  -0.4499  -0.4437  -0.4406
 -0.4317  -0.4214  -0.4163  -0.4104  -0.4048  -0.3994  -0.3974  -0.3939
 -0.3893  -0.3850  -0.3757  -0.3690  -0.3659  -0.3626  -0.3531  -0.3504
 -0.3402  -0.3383  -0.3264  -0.3259  -0.3228  -0.3186  -0.3156  -0.3148
 -0.3076  -0.2969  -0.2894  -0.2825  -0.2819  -0.2770
 -- Virtual --
 -0.0195  -0.0164  -0.0092  -0.0054  -0.0031   0.0022   0.0041   0.0066
  0.0158   0.0211   0.0246   0.0289   0.0307   0.0334   0.0389   0.0402
  0.0452   0.0505   0.0528   0.0565   0.0583   0.0616   0.0635   0.0656
  0.0715   0.0737   0.0791   0.0804   0.0834   0.0883   0.0896   0.0931
  0.0946   0.0963   0.0995   0.1027   0.1051   0.1070   0.1101   0.1117
  0.1141   0.1155   0.1185   0.1205   0.1229   0.1247   0.1263   0.1300
  0.1322   0.1333   0.1345   0.1367   0.1377   0.1395   0.1423   0.1440
  0.1464   0.1470   0.1501   0.1519   0.1543   0.1559   0.1583   0.1611
  0.1626   0.1638   0.1648   0.1675   0.1693   0.1717   0.1743   0.1763
  0.1783   0.1803   0.1826   0.1833   0.1862   0.1884   0.1899   0.1921
  0.1958   0.1996   0.2021   0.2023   0.2049   0.2077   0.2107   0.2148
  0.2171   0.2197   0.2222   0.2266   0.2274   0.2299   0.2308   0.2322
  0.2385   0.2398   0.2432   0.2470   0.2483   0.2512   0.2530   0.2551
  0.2594   0.2619   0.2642   0.2676   0.2695   0.2712   0.2728   0.2762
  0.2801   0.2806   0.2817   0.2868   0.2900   0.2939   0.2971   0.2996
  0.3017   0.3069   0.3082   0.3125   0.3139   0.3172   0.3179   0.3207
  0.3219   0.3252   0.3273   0.3292   0.3306   0.3370   0.3379   0.3401
  0.3420   0.3448   0.3507   0.3515   0.3537   0.3546   0.3582   0.3609
  0.3645   0.3657   0.3715   0.3770   0.3778   0.3817   0.3842   0.3852
  0.3884   0.3949   0.3965   0.3986   0.4024   0.4063   0.4096   0.4145
  0.4183   0.4280   0.4338   0.4347   0.4391   0.4399   0.4495   0.4511
  0.4534   0.4589   0.4655   0.4766   0.4800   0.4862   0.4941   0.5018
  0.5046   0.5076   0.5154   0.5188   0.5232   0.5320   0.5369   0.5414
  0.5451   0.5514   0.5557   0.5659   0.5719   0.5787   0.5819   0.5900
  0.5981   0.6016   0.6115   0.6141   0.6178   0.6211   0.6261   0.6342
  0.6380   0.6423   0.6476   0.6479   0.6517   0.6598   0.6608   0.6685
  0.6776   0.6789   0.6840   0.6886   0.6928   0.6996   0.7105   0.7129
  0.7216   0.7256   0.7284   0.7308   0.7321   0.7424   0.7460   0.7517
  0.7550   0.7624   0.7708   0.7724   0.7758   0.7792   0.7844   0.7863
  0.7894   0.7931   0.7952   0.7964   0.8055   0.8082   0.8110   0.8176
  0.8220   0.8251   0.8306   0.8370   0.8508   0.8711   0.8745   0.8903
  0.8968   0.9120   0.9271   0.9293   0.9420   0.9606   0.9623   0.9777
  0.9898   1.0000   1.0110   1.0175   1.0283   1.0365   1.0412   1.0587
  1.0700   1.0825   1.0886   1.0917   1.0952   1.1054   1.1174   1.1255
  1.1311   1.1338   1.1430   1.1528   1.1623   1.1729   1.1793   1.1828
  1.1924   1.1953   1.1974   1.2025   1.2091   1.2213   1.2280   1.2327
  1.2463   1.2535   1.2579   1.2621   1.2766   1.2783   1.2908   1.2956
  1.3051   1.3120   1.3209   1.3262   1.3447   1.3475   1.3504   1.3601
  1.3672   1.3786   1.3985   1.4212   1.4226   1.4338   1.4380   1.4491
  1.4504   1.4547   1.4622   1.4717   1.4733   1.4900   1.4965   1.5016
  1.5105   1.5133   1.5232   1.5275   1.5364   1.5477   1.5503   1.5535
  1.5555   1.5640   1.5680   1.5730   1.5798   1.5889   1.5939   1.6040
  1.6073   1.6121   1.6127   1.6168   1.6252   1.6276   1.6294   1.6326
  1.6399   1.6447   1.6526   1.6539   1.6622   1.6639   1.6740   1.6770
  1.6804   1.6856   1.6927   1.7002   1.7054   1.7086   1.7161   1.7227
  1.7289   1.7426   1.7535   1.7647   1.7689   1.7797   1.7833   1.7913
  1.7929   1.8019   1.8073   1.8151   1.8218   1.8263   1.8366   1.8424
  1.8448   1.8616   1.8668   1.8701   1.8746   1.8806   1.8878   1.8897
  1.9008   1.9051   1.9267   1.9318   1.9433   1.9544   1.9591   1.9758
  1.9887   1.9997   2.0108   2.0166   2.0385   2.0445   2.0558   2.0611
  2.0693   2.0797   2.0838   2.0902   2.0948   2.1069   2.1209   2.1290
  2.1316   2.1401   2.1455   2.1590   2.1747   2.1755   2.1817   2.1846
  2.2046   2.2066   2.2144   2.2271   2.2394   2.2534   2.2572   2.2687
  2.2782   2.2859   2.2976   2.2995   2.3200   2.3272   2.3536   2.3613
  2.3671   2.3765   2.3883   2.4005   2.4228   2.4285   2.4494   2.4760
  2.4886   2.4896   2.4974   2.5263   2.5344   2.5387   2.5448   2.5491
  2.5554   2.5624   2.5639   2.5822   2.5934   2.5945   2.6126   2.6147
  2.6245   2.6330   2.6354   2.6405   2.6513   2.6615   2.6738   2.6824
  2.6944   2.6967   2.7049   2.7123   2.7206   2.7374   2.7538   2.7789
  2.7869   2.7907   2.8019   2.8072   2.8091   2.8194   2.8304   2.8435
  2.8570   2.8668   2.8772   2.8869   2.8882   2.8970   2.9080   2.9116
  2.9242   2.9367   2.9462   2.9530   2.9578   2.9621   2.9747   2.9827
  2.9959   3.0005   3.0125   3.0190   3.0354   3.0507   3.0515   3.0603
  3.0665   3.0792   3.0811   3.0955   3.1044   3.1104   3.1144   3.1273
  3.1362   3.1383   3.1558   3.1675   3.1809   3.1872   3.1955   3.2071
  3.2158   3.2277   3.2324   3.2492   3.2565   3.2757   3.2895   3.3045
  3.3141   3.3311   3.3354   3.3517   3.3675   3.3814   3.4144   3.4383
  3.4514   3.4549   3.4752   3.5275   3.5423   3.5895   3.5936   3.6874
  3.7832   3.7894   3.8057   3.8283   3.8362   3.8442   3.8458   3.8594
  3.8739   3.8759   3.8973   3.9056   3.9080   3.9300   3.9368   3.9522
  3.9651   3.9773   4.0010   4.0299   4.0437   4.0484   4.0775   4.1105
  4.1509   4.1616   4.1698   4.1783   4.2287   4.2354   4.2888   4.2971
  4.3221   4.3290   4.3375   4.3728   4.4238   5.0140   5.0708   5.0847
  5.0986   5.1119   5.1648   5.1736   5.1892   5.2104   5.3687   5.3840
  5.4062   5.4352   5.4388   5.4643   5.4938   5.5806   5.6153   5.6413
  5.6697   5.6893   5.7179   5.8426   5.9312  23.7461  23.7661  23.7957
 23.8133  23.8189  23.8409  23.8592  23.8708  23.8841  23.8959  23.9226
 23.9422  23.9592  23.9667  23.9852  24.0202  49.8709  49.9048  49.9326
 49.9509  49.9649  49.9722  49.9898  50.0408
 --------------------------------------------------------------

          Ground-State Mulliken Net Atomic Charges

     Atom                 Charge (a.u.)
  ----------------------------------------
      1 C                     0.287138
      2 H                     0.207260
      3 C                    -0.590471
      4 H                     0.247974
      5 O                    -0.169329
      6 H                     0.239811
      7 C                    -0.741400
      8 H                     0.201310
      9 H                     0.114881
     10 C                     0.411598
     11 H                     0.162783
     12 C                    -0.693281
     13 H                     0.137980
     14 H                     0.143274
     15 H                     0.137123
     16 C                    -0.730097
     17 H                     0.172966
     18 H                     0.149976
     19 C                    -0.256227
     20 H                     0.158098
     21 H                     0.180917
     22 C                     0.497981
     23 C                    -0.646399
     24 C                    -0.525093
     25 H                     0.183578
     26 H                     0.192703
     27 H                     0.245651
     28 H                     0.154819
     29 H                     0.158797
     30 H                     0.145656
     31 O                    -0.058431
     32 C                    -0.213431
     33 H                     0.243847
     34 O                     0.047575
     35 C                    -0.206430
     36 H                     0.266829
     37 C                    -0.555857
     38 H                     0.249245
     39 O                    -0.201815
     40 H                     0.277938
     41 C                    -0.375150
     42 H                     0.256510
     43 O                    -0.209415
     44 H                     0.267643
     45 C                    -0.180571
     46 H                     0.280201
     47 O                    -0.215317
     48 H                     0.281268
     49 C                    -0.042837
     50 O                    -0.259093
     51 O                    -0.119515
     52 H                     0.286827
  ----------------------------------------
  Sum of atomic charges =     0.000000

 -----------------------------------------------------------------
                    Cartesian Multipole Moments
 -----------------------------------------------------------------
    Charge (ESU x 10^10)
                 0.0000
    Dipole Moment (Debye)
         X       0.0952      Y       2.6106      Z       2.3184
       Tot       3.4928
    Quadrupole Moments (Debye-Ang)
        XX    -130.2074     XY      -5.0081     YY    -155.4104
        XZ      -2.3963     YZ      -6.9265     ZZ    -146.9412
    Octopole Moments (Debye-Ang^2)
       XXX    -153.3157    XXY     -15.4165    XYY     -17.2384
       YYY      58.8080    XXZ      -4.6181    XYZ       0.8073
       YYZ       2.2023    XZZ     -32.8313    YZZ     -13.5802
       ZZZ     -17.3363
    Hexadecapole Moments (Debye-Ang^3)
      XXXX  -10320.3260   XXXY     587.0576   XXYY   -2161.6471
      XYYY     401.2220   YYYY   -2616.6805   XXXZ     -67.7808
      XXYZ      52.1124   XYYZ      15.5024   YYYZ      65.8027
      XXZZ   -1951.9998   XYZZ     157.3241   YYZZ    -617.1064
      XZZZ      66.5112   YZZZ     104.0003   ZZZZ   -1048.2957
 -----------------------------------------------------------------
 Calculating analytic gradient of the SCF energy
 Gradient of SCF Energy
            1           2           3           4           5           6
    1  -0.0002699   0.0003552   0.0008769   0.0000128  -0.0010289   0.0005105
    2   0.0000874   0.0000002  -0.0000739   0.0001197  -0.0004477  -0.0002237
    3  -0.0007120   0.0004124  -0.0010605   0.0000004   0.0002786   0.0005770
            7           8           9          10          11          12
    1  -0.0001535   0.0001791  -0.0001210  -0.0000705   0.0000667  -0.0006442
    2  -0.0004057   0.0001346   0.0001152  -0.0000060   0.0000286   0.0002492
    3   0.0001252   0.0001389   0.0000367  -0.0000309  -0.0001254  -0.0001949
           13          14          15          16          17          18
    1   0.0001404   0.0000728   0.0000873  -0.0004540   0.0000346   0.0000514
    2  -0.0000561   0.0000122   0.0000265   0.0003015  -0.0000111  -0.0000602
    3   0.0000265   0.0000040   0.0001163   0.0000439   0.0000322   0.0000415
           19          20          21          22          23          24
    1  -0.0000006   0.0001411  -0.0001323   0.0018270  -0.0000492   0.0002504
    2   0.0003956  -0.0001164  -0.0001336  -0.0009104  -0.0003030  -0.0003386
    3   0.0007491  -0.0003294  -0.0002925   0.0002380   0.0000556  -0.0007241
           25          26          27          28          29          30
    1  -0.0004400  -0.0004942   0.0004566   0.0002482   0.0000124  -0.0001355
    2   0.0004937  -0.0003570   0.0004333   0.0001367  -0.0001127  -0.0000445
    3  -0.0002312  -0.0005133  -0.0004325   0.0000628  -0.0000384   0.0001413
           31          32          33          34          35          36
    1  -0.0024061   0.0022047  -0.0001008  -0.0015183   0.0006850  -0.0002230
    2   0.0027682   0.0022126  -0.0002149  -0.0030159   0.0003156   0.0000647
    3   0.0025784  -0.0011771   0.0001591   0.0007548  -0.0004499   0.0001334
           37          38          39          40          41          42
    1   0.0001468   0.0002144  -0.0002400   0.0003836  -0.0016822   0.0003338
    2   0.0009230  -0.0001897  -0.0014793   0.0005459   0.0002702  -0.0000853
    3   0.0004577  -0.0002321  -0.0000289  -0.0004088   0.0001334  -0.0000695
           43          44          45          46          47          48
    1   0.0014790  -0.0002580  -0.0001552  -0.0003145   0.0010244  -0.0008868
    2  -0.0005918   0.0006586  -0.0021434   0.0005648   0.0010540   0.0001538
    3   0.0003362   0.0001357  -0.0000611  -0.0001412  -0.0000447  -0.0001763
           49          50          51          52
    1  -0.0010500   0.0013222   0.0006092  -0.0008975
    2   0.0005640  -0.0002802  -0.0011261   0.0000974
    3   0.0004677  -0.0008152  -0.0002418   0.0002951
 Max gradient component =       3.016E-03
 RMS gradient           =       7.297E-04
 Gradient time:  CPU 518.74 s  wall 87.57 s
 Geometry Optimization Parameters
   NAtoms,    NIC,     NZ,  NCons,   NDum,   NFix, NCnnct, MaxDiis
       52     415       0       0       0       0       0       0

 Cartesian Hessian Update
 Hessian Updated using BFGS Update


** GEOMETRY OPTIMIZATION IN DELOCALIZED INTERNAL COORDINATES **
   Searching for a Minimum

   Optimization Cycle:   8

                       Coordinates (Angstroms)
     ATOM                X               Y               Z
      1  C         2.9367993873    0.5020291747   -0.2640561442
      2  H         3.3764772258    1.3808399455    0.2339138065
      3  C         2.7487733020   -0.5880494645    0.8102251373
      4  H         2.3184090667   -1.4690958408    0.3113474483
      5  O         1.8122459467   -0.1322348088    1.8071965720
      6  H         1.7965468521   -0.7850050046    2.5153821565
      7  C         4.0693246505   -0.9815093406    1.4750023449
      8  H         4.4652372617   -0.1103839216    2.0134988448
      9  H         3.8765718383   -1.7595924149    2.2252607253
     10  C         5.1116269395   -1.4801679271    0.4658872684
     11  H         4.7118307476   -2.3851737528   -0.0126403574
     12  C         6.4303415405   -1.8456297921    1.1517374553
     13  H         6.2828299906   -2.6156311840    1.9153134261
     14  H         7.1612354772   -2.2261780414    0.4317537248
     15  H         6.8715776825   -0.9708943837    1.6425353145
     16  C         5.3010105874   -0.4188562272   -0.6268243676
     17  H         5.9936498895   -0.7901269613   -1.3907044954
     18  H         5.7757056026    0.4674844689   -0.1832358389
     19  C         3.9749231160   -0.0169645081   -1.2819691990
     20  H         4.1631793151    0.7462644729   -2.0395533799
     21  H         3.5564218069   -0.8815037712   -1.8137788118
     22  C         1.5804721991    0.9096582311   -0.9168484306
     23  C         1.6802487045    1.4073176439   -2.3666309615
     24  C         0.8889923410    1.9926124825   -0.0673344565
     25  H         0.9554161583    1.7664147796    0.9963912779
     26  H         1.3580380096    2.9621066785   -0.2559774771
     27  H         0.9356157592    0.0285811540   -0.9121567652
     28  H         2.3688148886    2.2559155384   -2.4563906043
     29  H         0.6958011735    1.7392169296   -2.7046740068
     30  H         2.0147370389    0.6244327708   -3.0494025135
     31  O        -0.5065438254    2.2001055881   -0.4069273899
     32  C        -1.4141030803    1.3780231618    0.2245261835
     33  H        -1.1819316903    1.2816767095    1.2987164249
     34  O        -1.4016978856    0.0632258487   -0.3616856124
     35  C        -2.2722758596   -0.8397976814    0.2789448711
     36  H        -2.0598707166   -0.8899621688    1.3612017105
     37  C        -2.8061414748    1.9801675271    0.0207196334
     38  H        -2.9777416840    2.0552337390   -1.0609073185
     39  O        -2.9425234551    3.2488764600    0.6440214402
     40  H        -2.2738561958    3.8344365119    0.2680395654
     41  C        -3.8496614138    1.0656276835    0.6502086762
     42  H        -3.6719697197    1.0375957605    1.7354952925
     43  O        -5.1792725399    1.4953864426    0.3925142009
     44  H        -5.2539283248    2.4178126760    0.6667945975
     45  C        -3.7266852991   -0.3549570594    0.1097484264
     46  H        -3.9948311120   -0.3577163141   -0.9540081294
     47  O        -4.5868901476   -1.2376272771    0.8358172049
     48  H        -5.4885960097   -0.8937513237    0.7894726312
     49  C        -1.9864605220   -2.2516328876   -0.2766668166
     50  O        -0.9817285203   -2.5284666373   -0.8682409229
     51  O        -2.9225791832   -3.1783245612    0.0042819984
     52  H        -3.7072037391   -2.7641214698    0.4177394067
   Point Group: c1    Number of degrees of freedom:   150


   Energy is  -1228.725663925

 Hessian Updated using BFGS Update

147 Hessian modes will be used to form the next step
  Hessian Eigenvalues:
     0.003073    0.004104    0.004190    0.005346    0.005628    0.005889
     0.006863    0.007539    0.007803    0.008168    0.008804    0.010169
     0.011114    0.011322    0.012505    0.013669    0.014922    0.019799
     0.020191    0.020921    0.030350    0.032718    0.034858    0.035863
     0.038573    0.039982    0.041858    0.042665    0.044689    0.046340
     0.047458    0.047870    0.048028    0.048360    0.048739    0.049577
     0.051047    0.051171    0.052047    0.054651    0.054980    0.055438
     0.056122    0.056168    0.056942    0.057136    0.057394    0.057987
     0.058731    0.060662    0.061156    0.064331    0.068365    0.068814
     0.070801    0.074455    0.079159    0.080516    0.082457    0.083455
     0.083801    0.091431    0.092535    0.107284    0.112742    0.117139
     0.126150    0.132857    0.140530    0.147288    0.150412    0.156751
     0.158641    0.159894    0.160005    0.160056    0.160236    0.160332
     0.160724    0.163443    0.165449    0.168073    0.172059    0.174720
     0.177762    0.193926    0.197364    0.199426    0.214334    0.219057
     0.243403    0.250074    0.253984    0.263069    0.267765    0.270727
     0.278948    0.280135    0.282487    0.286914    0.288221    0.289038
     0.289492    0.291954    0.293576    0.295825    0.301730    0.322058
     0.337262    0.337832    0.338623    0.338867    0.339076    0.339343
     0.339451    0.339710    0.339949    0.340065    0.340209    0.340268
     0.340620    0.340683    0.341374    0.341689    0.341705    0.342077
     0.342224    0.342350    0.342489    0.343139    0.358586    0.371553
     0.391723    0.394742    0.402502    0.402842    0.410064    0.417462
     0.420692    0.461595    0.500526    0.508293    0.515070    0.519014
     0.527461    0.538099    0.945840

 Minimum Search - Taking Simple RFO Step
 Searching for Lamda that Minimizes Along All modes
 Value Taken    Lamda =  -0.00052730
 Step Taken.  Stepsize is  0.240022

                             Maximum     Tolerance    Cnvgd?
         Gradient           0.003819      0.000300      NO
         Displacement       0.086286      0.001200      NO
         Energy change     -0.000395      0.000001      NO


 New Cartesian Coordinates Obtained by Inverse Iteration

 Displacement from previous Coordinates is:  1.314201
 ----------------------------------------------------------------
             Standard Nuclear Orientation (Angstroms)
    I     Atom           X                Y                Z
 ----------------------------------------------------------------
    1      C       2.9527160633     0.4899905093    -0.2260089325
    2      H       3.4022453761     1.3843613210     0.2330607524
    3      C       2.8170945009    -0.5782078672     0.8794051138
    4      H       2.3618845922    -1.4687936177     0.4212889927
    5      O       1.9335465658    -0.0988736724     1.9113925744
    6      H       1.9382654679    -0.7445650832     2.6259176528
    7      C       4.1690502662    -0.9595830133     1.4875467151
    8      H       4.5878356463    -0.0794101786     1.9924569769
    9      H       4.0135547782    -1.7249442451     2.2593741676
   10      C       5.1653726152    -1.4750744628     0.4408639416
   11      H       4.7440292184    -2.3865135699    -0.0057547225
   12      C       6.5138698577    -1.8326722326     1.0720462650
   13      H       6.3987777270    -2.5891170574     1.8544938910
   14      H       7.2099890786    -2.2277081074     0.3259001926
   15      H       6.9785550319    -0.9508952337     1.5269574169
   16      C       5.3067716914    -0.4296259978    -0.6734565165
   17      H       5.9666131641    -0.8104624075    -1.4613160733
   18      H       5.7969691212     0.4643332131    -0.2634840065
   19      C       3.9523065918    -0.0410753537    -1.2768108486
   20      H       4.1052482547     0.7131348460    -2.0511476758
   21      H       3.5161112788    -0.9147222823    -1.7779352551
   22      C       1.5705208404     0.8733947924    -0.8403886299
   23      C       1.6285746510     1.3793550149    -2.2899945614
   24      C       0.8812578293     1.9436586049     0.0226953123
   25      H       0.9179205695     1.6900586478     1.0817579605
   26      H       1.3713148115     2.9102638552    -0.1279562000
   27      H       0.9411588480    -0.0191887529    -0.8224600080
   28      H       2.2994525566     2.2403813299    -2.3912994362
   29      H       0.6313816397     1.6968900006    -2.6041116399
   30      H       1.9613004893     0.6061173734    -2.9850409472
   31      O      -0.4989353650     2.1770396069    -0.3582142369
   32      C      -1.4423172520     1.3710813839     0.2447134897
   33      H      -1.2479382471     1.2725358611     1.3259570944
   34      O      -1.4216946118     0.0602888346    -0.3430774802
   35      C      -2.3201677076    -0.8322035172     0.2745302988
   36      H      -2.1405316148    -0.8779508554     1.3626375137
   37      C      -2.8191325402     1.9910708020    -0.0085012816
   38      H      -2.9519980933     2.0731539843    -1.0946925081
   39      O      -2.9642282331     3.2615776256     0.6131947944
   40      H      -2.2683366584     3.8358006394     0.2717139614
   41      C      -3.8961663278     1.0883173890     0.5797764526
   42      H      -3.7695028214     1.0662170109     1.6721487683
   43      O      -5.2113424486     1.5277946772     0.2612871407
   44      H      -5.2884145620     2.4510869620     0.5311813147
   45      C      -3.7634585545    -0.3360160987     0.0535468536
   46      H      -3.9932183824    -0.3469344116    -1.0187928922
   47      O      -4.6574938270    -1.2088170298     0.7532272836
   48      H      -5.5522984841    -0.8536109970     0.6758151920
   49      C      -2.0297985771    -2.2496265093    -0.2622892452
   50      O      -1.0052631149    -2.5431388115    -0.8103284652
   51      O      -2.9862736343    -3.1630118165    -0.0119741525
   52      H      -3.7788159649    -2.7374734490     0.3732213985
 ----------------------------------------------------------------
 Molecular Point Group                 C1    NOp =  1
 Largest Abelian Subgroup              C1    NOp =  1
 Nuclear Repulsion Energy =  2343.5795264065 hartrees
 There are       94 alpha and       94 beta electrons
 Applying Cartesian multipole field
    Component          Value
    ---------          -----
     (2,0,0)        1.00000E-12
     (0,2,0)        2.00000E-11
     (0,0,2)       -3.00000E-11
 Nucleus-field energy     =     0.0000000258 hartrees
 Requested basis set is 6-311++G(d,p)
 There are 284 shells and 724 basis functions
 A cutoff of  1.0D-11 yielded  28432 shell pairs
 There are    179857 function pairs (    190218 Cartesian)
 Smallest overlap matrix eigenvalue = 9.37E-07

 Q-Chem warning in module stvman/mkSTV.C, line 306:

 Overlap eigenvalue is smaller than square root of threshold
 Use THRESH >= 12 to get rid of this warning

 Linear dependence detected in AO basis
 Tighter screening thresholds may be required for diffuse basis sets
 Use S2THRESH > 14 and THRESH = 14 in case of SCF convergence issues
 Number of orthogonalized atomic orbitals = 723
 Maximum deviation from orthogonality = 2.756E-10
 Guess MOs from SCF MO coefficient file

 -----------------------------------------------------------------------
  General SCF calculation program by
  Eric Jon Sundstrom, Paul Horn, Yuezhi Mao, Dmitri Zuev, Alec White,
  David Stuck, Shaama M.S., Shane Yost, Joonho Lee, David Small,
  Daniel Levine, Susi Lehtola, Hugh Burton, Evgeny Epifanovsky
 -----------------------------------------------------------------------
 Exchange:     0.2000 Hartree-Fock + 0.0800 Slater + 0.7200 B88
 Correlation:  0.1900 VWN1RPA + 0.8100 LYP
 Using SG-1 standard quadrature grid
 Size of previous SCF MO coefficient file: 1048350 (expected); 1049800 (actual). 

 Q-Chem warning in module libgscf/gen_scfman/rhf.C, line 619:

 Inconsistent size for SCF MO coefficient file.  Please check basis and PURECART setting.

 using 6 threads for integral computing
 -------------------------------------------------------
 OpenMP Integral computing Module                
 Release: version 2.0, May 2017, Q-Chem Inc. Pleasanton 
 -------------------------------------------------------
 -------------------------------------------------------
 OpenMP BLAS3 based DFT computing Module                
 Release: version 1.0, May 2013, Q-Chem Inc. Pittsburgh 
 -------------------------------------------------------
 A restricted SCF calculation will be
 performed using DIIS
 SCF converges when DIIS error is below 1.0e-08
 ---------------------------------------
  Cycle       Energy         DIIS error
 ---------------------------------------
    1   -1228.7063626423      4.92e-04  
    2   -1228.7256091391      7.60e-05  
    3   -1228.7253232916      1.17e-04  
    4   -1228.7259412388      2.04e-05  
    5   -1228.7259553879      1.18e-05  
    6   -1228.7259617511      2.53e-06  
    7   -1228.7259620589      7.34e-07  
    8   -1228.7259620876      1.35e-07  
    9   -1228.7259620883      5.39e-08  
   10   -1228.7259620886      1.83e-08  
   11   -1228.7259620886      5.13e-09  Convergence criterion met
 ---------------------------------------
 SCF time:   CPU 2041.77s  wall 361.00s 
 SCF   energy in the final basis set =    -1228.7259620886
 Total energy in the final basis set =    -1228.7259620886

 --------------------------------------------------------------

                    Orbital Energies (a.u.)
 --------------------------------------------------------------

 Alpha MOs
 -- Occupied --
-19.1702 -19.1646 -19.1527 -19.1522 -19.1504 -19.1485 -19.1269 -19.1128
-10.3101 -10.2906 -10.2640 -10.2611 -10.2519 -10.2452 -10.2216 -10.2146
-10.1765 -10.1763 -10.1686 -10.1675 -10.1658 -10.1655 -10.1611 -10.1497
 -1.1124  -1.0959  -1.0769  -1.0599  -1.0448  -1.0371  -1.0277  -1.0247
 -0.8435  -0.8148  -0.8078  -0.7868  -0.7485  -0.7381  -0.7016  -0.6823
 -0.6814  -0.6518  -0.6288  -0.6192  -0.6144  -0.6028  -0.5782  -0.5723
 -0.5630  -0.5581  -0.5479  -0.5286  -0.5266  -0.5154  -0.4987  -0.4918
 -0.4856  -0.4789  -0.4646  -0.4582  -0.4544  -0.4499  -0.4441  -0.4410
 -0.4321  -0.4219  -0.4163  -0.4110  -0.4042  -0.3998  -0.3969  -0.3934
 -0.3894  -0.3852  -0.3756  -0.3693  -0.3657  -0.3627  -0.3531  -0.3500
 -0.3397  -0.3377  -0.3266  -0.3259  -0.3235  -0.3189  -0.3158  -0.3150
 -0.3082  -0.2970  -0.2891  -0.2833  -0.2826  -0.2768
 -- Virtual --
 -0.0197  -0.0164  -0.0093  -0.0056  -0.0033   0.0022   0.0041   0.0066
  0.0155   0.0207   0.0248   0.0291   0.0306   0.0336   0.0387   0.0402
  0.0449   0.0499   0.0529   0.0568   0.0580   0.0614   0.0635   0.0658
  0.0716   0.0730   0.0787   0.0803   0.0839   0.0884   0.0895   0.0932
  0.0945   0.0961   0.0995   0.1026   0.1048   0.1068   0.1090   0.1107
  0.1145   0.1151   0.1190   0.1201   0.1224   0.1243   0.1263   0.1302
  0.1325   0.1335   0.1338   0.1371   0.1373   0.1394   0.1427   0.1439
  0.1462   0.1477   0.1498   0.1513   0.1541   0.1557   0.1581   0.1607
  0.1627   0.1639   0.1648   0.1672   0.1688   0.1713   0.1745   0.1772
  0.1780   0.1804   0.1825   0.1832   0.1862   0.1883   0.1885   0.1921
  0.1968   0.1998   0.2013   0.2016   0.2043   0.2075   0.2105   0.2139
  0.2169   0.2198   0.2232   0.2260   0.2262   0.2299   0.2311   0.2319
  0.2383   0.2395   0.2426   0.2476   0.2483   0.2509   0.2532   0.2551
  0.2596   0.2620   0.2645   0.2649   0.2685   0.2722   0.2729   0.2760
  0.2797   0.2799   0.2824   0.2866   0.2893   0.2929   0.2964   0.2984
  0.3026   0.3072   0.3085   0.3121   0.3140   0.3167   0.3176   0.3204
  0.3223   0.3247   0.3263   0.3288   0.3299   0.3348   0.3377   0.3398
  0.3418   0.3447   0.3487   0.3506   0.3519   0.3542   0.3589   0.3603
  0.3644   0.3659   0.3710   0.3763   0.3774   0.3809   0.3822   0.3851
  0.3874   0.3946   0.3963   0.3981   0.4021   0.4069   0.4085   0.4142
  0.4185   0.4268   0.4302   0.4348   0.4372   0.4393   0.4433   0.4511
  0.4535   0.4579   0.4644   0.4761   0.4781   0.4880   0.4929   0.5017
  0.5048   0.5076   0.5138   0.5182   0.5238   0.5296   0.5376   0.5409
  0.5448   0.5512   0.5561   0.5638   0.5690   0.5786   0.5817   0.5877
  0.5987   0.6000   0.6112   0.6144   0.6199   0.6203   0.6252   0.6349
  0.6397   0.6404   0.6457   0.6480   0.6503   0.6588   0.6594   0.6683
  0.6769   0.6782   0.6843   0.6875   0.6921   0.7002   0.7099   0.7132
  0.7202   0.7250   0.7272   0.7288   0.7319   0.7436   0.7451   0.7538
  0.7546   0.7628   0.7695   0.7731   0.7761   0.7787   0.7845   0.7861
  0.7896   0.7916   0.7954   0.7970   0.8038   0.8072   0.8098   0.8176
  0.8210   0.8249   0.8310   0.8341   0.8512   0.8722   0.8741   0.8882
  0.8986   0.9153   0.9287   0.9305   0.9430   0.9611   0.9631   0.9755
  0.9870   1.0007   1.0094   1.0172   1.0291   1.0351   1.0406   1.0603
  1.0714   1.0834   1.0882   1.0927   1.0953   1.1067   1.1142   1.1262
  1.1309   1.1333   1.1429   1.1528   1.1608   1.1712   1.1775   1.1797
  1.1914   1.1924   1.1987   1.2049   1.2087   1.2212   1.2276   1.2329
  1.2476   1.2510   1.2572   1.2622   1.2746   1.2785   1.2905   1.2949
  1.3048   1.3119   1.3178   1.3247   1.3368   1.3452   1.3473   1.3597
  1.3659   1.3742   1.3993   1.4188   1.4227   1.4314   1.4349   1.4474
  1.4514   1.4556   1.4601   1.4674   1.4754   1.4902   1.4984   1.5033
  1.5082   1.5144   1.5242   1.5286   1.5374   1.5451   1.5500   1.5528
  1.5546   1.5607   1.5692   1.5731   1.5813   1.5877   1.5934   1.6049
  1.6079   1.6103   1.6134   1.6166   1.6254   1.6262   1.6291   1.6327
  1.6372   1.6426   1.6526   1.6543   1.6617   1.6631   1.6728   1.6762
  1.6792   1.6827   1.6941   1.6988   1.7050   1.7085   1.7151   1.7230
  1.7282   1.7419   1.7522   1.7635   1.7695   1.7799   1.7855   1.7912
  1.7919   1.8027   1.8081   1.8126   1.8216   1.8250   1.8364   1.8405
  1.8452   1.8596   1.8664   1.8695   1.8742   1.8803   1.8875   1.8903
  1.9016   1.9047   1.9248   1.9324   1.9435   1.9548   1.9572   1.9741
  1.9893   1.9981   2.0111   2.0191   2.0368   2.0419   2.0575   2.0609
  2.0690   2.0795   2.0847   2.0921   2.0939   2.1055   2.1224   2.1290
  2.1306   2.1404   2.1449   2.1588   2.1739   2.1773   2.1818   2.1835
  2.2039   2.2076   2.2192   2.2286   2.2389   2.2533   2.2573   2.2689
  2.2779   2.2865   2.2949   2.3024   2.3221   2.3268   2.3533   2.3625
  2.3683   2.3775   2.3894   2.3992   2.4247   2.4286   2.4512   2.4751
  2.4889   2.4914   2.4979   2.5279   2.5335   2.5386   2.5447   2.5481
  2.5562   2.5616   2.5645   2.5825   2.5929   2.5940   2.6127   2.6138
  2.6236   2.6323   2.6366   2.6395   2.6521   2.6632   2.6716   2.6827
  2.6947   2.6962   2.7057   2.7134   2.7211   2.7390   2.7529   2.7781
  2.7880   2.7905   2.8014   2.8069   2.8083   2.8204   2.8320   2.8436
  2.8573   2.8691   2.8766   2.8870   2.8890   2.8977   2.9070   2.9099
  2.9270   2.9382   2.9449   2.9519   2.9594   2.9624   2.9751   2.9836
  2.9939   3.0032   3.0105   3.0195   3.0358   3.0479   3.0508   3.0582
  3.0645   3.0746   3.0822   3.0920   3.1041   3.1120   3.1134   3.1274
  3.1324   3.1381   3.1536   3.1664   3.1805   3.1846   3.1925   3.2050
  3.2148   3.2279   3.2325   3.2482   3.2552   3.2745   3.2916   3.3045
  3.3126   3.3310   3.3372   3.3565   3.3663   3.3813   3.4142   3.4383
  3.4523   3.4537   3.4739   3.5279   3.5401   3.5887   3.5894   3.6873
  3.7837   3.7898   3.8079   3.8286   3.8394   3.8445   3.8476   3.8597
  3.8743   3.8751   3.8973   3.9040   3.9077   3.9313   3.9372   3.9549
  3.9653   3.9767   4.0046   4.0295   4.0436   4.0499   4.0772   4.1096
  4.1482   4.1605   4.1699   4.1767   4.2282   4.2337   4.2874   4.2949
  4.3197   4.3280   4.3368   4.3726   4.4195   5.0128   5.0686   5.0828
  5.0990   5.1106   5.1594   5.1758   5.1934   5.2089   5.3701   5.3855
  5.4064   5.4340   5.4372   5.4596   5.4943   5.5811   5.6121   5.6384
  5.6692   5.6879   5.7182   5.8387   5.9311  23.7447  23.7644  23.7963
 23.8120  23.8179  23.8388  23.8587  23.8700  23.8841  23.8959  23.9202
 23.9410  23.9596  23.9655  23.9852  24.0218  49.8704  49.9035  49.9333
 49.9517  49.9645  49.9698  49.9880  50.0404
 --------------------------------------------------------------

          Ground-State Mulliken Net Atomic Charges

     Atom                 Charge (a.u.)
  ----------------------------------------
      1 C                     0.271083
      2 H                     0.204324
      3 C                    -0.611317
      4 H                     0.245814
      5 O                    -0.168961
      6 H                     0.240106
      7 C                    -0.706190
      8 H                     0.202416
      9 H                     0.115306
     10 C                     0.419873
     11 H                     0.162754
     12 C                    -0.691381
     13 H                     0.137534
     14 H                     0.142873
     15 H                     0.136958
     16 C                    -0.730913
     17 H                     0.172157
     18 H                     0.150257
     19 C                    -0.247007
     20 H                     0.155594
     21 H                     0.184032
     22 C                     0.501483
     23 C                    -0.651441
     24 C                    -0.546510
     25 H                     0.195901
     26 H                     0.187565
     27 H                     0.221515
     28 H                     0.157946
     29 H                     0.159151
     30 H                     0.145051
     31 O                    -0.054583
     32 C                    -0.213976
     33 H                     0.234003
     34 O                     0.046561
     35 C                    -0.191829
     36 H                     0.265099
     37 C                    -0.538482
     38 H                     0.250205
     39 O                    -0.201471
     40 H                     0.277858
     41 C                    -0.378103
     42 H                     0.258903
     43 O                    -0.208784
     44 H                     0.267823
     45 C                    -0.179564
     46 H                     0.281501
     47 O                    -0.217652
     48 H                     0.282167
     49 C                    -0.041870
     50 O                    -0.262861
     51 O                    -0.120957
     52 H                     0.290039
  ----------------------------------------
  Sum of atomic charges =     0.000000

 -----------------------------------------------------------------
                    Cartesian Multipole Moments
 -----------------------------------------------------------------
    Charge (ESU x 10^10)
                 0.0000
    Dipole Moment (Debye)
         X      -0.0135      Y       2.6157      Z       2.2479
       Tot       3.4489
    Quadrupole Moments (Debye-Ang)
        XX    -130.0619     XY      -5.3740     YY    -155.7866
        XZ      -2.1716     YZ      -6.7358     ZZ    -146.6527
    Octopole Moments (Debye-Ang^2)
       XXX    -155.0646    XXY     -15.3389    XYY     -15.7392
       YYY      58.4786    XXZ      -4.9346    XYZ      -0.2828
       YYZ       1.3882    XZZ     -31.6366    YZZ     -14.9198
       ZZZ     -17.4577
    Hexadecapole Moments (Debye-Ang^3)
      XXXX  -10528.4404   XXXY     599.5592   XXYY   -2200.5149
      XYYY     416.7664   YYYY   -2601.2651   XXXZ    -100.5274
      XXYZ      47.4566   XYYZ       4.7524   YYYZ      56.0493
      XXZZ   -1987.2547   XYZZ     161.1968   YYZZ    -608.3473
      XZZZ      30.3253   YZZZ      88.8079   ZZZZ   -1014.5617
 -----------------------------------------------------------------
 Calculating analytic gradient of the SCF energy
 Gradient of SCF Energy
            1           2           3           4           5           6
    1   0.0001955   0.0003333   0.0001987  -0.0000399  -0.0005481   0.0005389
    2   0.0004118  -0.0000070  -0.0005790   0.0001105  -0.0004364  -0.0001117
    3  -0.0005415  -0.0001243  -0.0001565  -0.0000190   0.0002164   0.0003056
            7           8           9          10          11          12
    1  -0.0000217   0.0001655  -0.0000849  -0.0003697   0.0000014  -0.0001979
    2  -0.0000243  -0.0000513   0.0000414  -0.0001122   0.0000583   0.0003384
    3   0.0002970   0.0000181   0.0000124  -0.0001601   0.0000446  -0.0002039
           13          14          15          16          17          18
    1   0.0000203   0.0001485   0.0000306  -0.0001251   0.0000399  -0.0000509
    2  -0.0000714  -0.0000873   0.0000424   0.0001612  -0.0000174   0.0000384
    3  -0.0000726   0.0000803   0.0000430   0.0001336  -0.0000665   0.0001396
           19          20          21          22          23          24
    1  -0.0004188   0.0002016   0.0000325   0.0003135   0.0002878   0.0003395
    2   0.0001209   0.0001373  -0.0000069  -0.0007874   0.0001271  -0.0004925
    3   0.0002042  -0.0003262   0.0000822   0.0004037   0.0008020  -0.0000672
           25          26          27          28          29          30
    1  -0.0000791  -0.0002606   0.0002295  -0.0000487  -0.0004059   0.0000475
    2   0.0005076  -0.0000289   0.0003447   0.0000451   0.0001290  -0.0001870
    3  -0.0001628  -0.0003948  -0.0002046  -0.0001476  -0.0000833  -0.0000538
           31          32          33          34          35          36
    1  -0.0001898   0.0002273  -0.0000682  -0.0004728   0.0006635   0.0000630
    2   0.0013533   0.0005732  -0.0002567  -0.0015017   0.0006154   0.0000034
    3   0.0001171   0.0008448  -0.0001268  -0.0002121  -0.0000189  -0.0000737
           37          38          39          40          41          42
    1   0.0000468  -0.0000289  -0.0004095   0.0002170  -0.0007267  -0.0000436
    2   0.0000221   0.0001262  -0.0002559   0.0001536   0.0000779   0.0000098
    3  -0.0002588  -0.0000477  -0.0000018  -0.0001136   0.0002533  -0.0000331
           43          44          45          46          47          48
    1   0.0004889   0.0000861   0.0001684  -0.0002520   0.0002452  -0.0004432
    2  -0.0003862   0.0004284  -0.0011013   0.0001353   0.0003128   0.0001925
    3   0.0001895   0.0000762  -0.0002048  -0.0000073   0.0000712  -0.0001834
           49          50          51          52
    1  -0.0014072   0.0012183   0.0006259  -0.0004812
    2   0.0011323  -0.0007165  -0.0007338   0.0002023
    3   0.0001009  -0.0004390  -0.0001330   0.0002031
 Max gradient component =       1.502E-03
 RMS gradient           =       3.802E-04
 Gradient time:  CPU 516.04 s  wall 87.10 s
 Geometry Optimization Parameters
   NAtoms,    NIC,     NZ,  NCons,   NDum,   NFix, NCnnct, MaxDiis
       52     415       0       0       0       0       0       0

 Cartesian Hessian Update
 Hessian Updated using BFGS Update


** GEOMETRY OPTIMIZATION IN DELOCALIZED INTERNAL COORDINATES **
   Searching for a Minimum

   Optimization Cycle:   9

                       Coordinates (Angstroms)
     ATOM                X               Y               Z
      1  C         2.9527160633    0.4899905093   -0.2260089325
      2  H         3.4022453761    1.3843613210    0.2330607524
      3  C         2.8170945009   -0.5782078672    0.8794051138
      4  H         2.3618845922   -1.4687936177    0.4212889927
      5  O         1.9335465658   -0.0988736724    1.9113925744
      6  H         1.9382654679   -0.7445650832    2.6259176528
      7  C         4.1690502662   -0.9595830133    1.4875467151
      8  H         4.5878356463   -0.0794101786    1.9924569769
      9  H         4.0135547782   -1.7249442451    2.2593741676
     10  C         5.1653726152   -1.4750744628    0.4408639416
     11  H         4.7440292184   -2.3865135699   -0.0057547225
     12  C         6.5138698577   -1.8326722326    1.0720462650
     13  H         6.3987777270   -2.5891170574    1.8544938910
     14  H         7.2099890786   -2.2277081074    0.3259001926
     15  H         6.9785550319   -0.9508952337    1.5269574169
     16  C         5.3067716914   -0.4296259978   -0.6734565165
     17  H         5.9666131641   -0.8104624075   -1.4613160733
     18  H         5.7969691212    0.4643332131   -0.2634840065
     19  C         3.9523065918   -0.0410753537   -1.2768108486
     20  H         4.1052482547    0.7131348460   -2.0511476758
     21  H         3.5161112788   -0.9147222823   -1.7779352551
     22  C         1.5705208404    0.8733947924   -0.8403886299
     23  C         1.6285746510    1.3793550149   -2.2899945614
     24  C         0.8812578293    1.9436586049    0.0226953123
     25  H         0.9179205695    1.6900586478    1.0817579605
     26  H         1.3713148115    2.9102638552   -0.1279562000
     27  H         0.9411588480   -0.0191887529   -0.8224600080
     28  H         2.2994525566    2.2403813299   -2.3912994362
     29  H         0.6313816397    1.6968900006   -2.6041116399
     30  H         1.9613004893    0.6061173734   -2.9850409472
     31  O        -0.4989353650    2.1770396069   -0.3582142369
     32  C        -1.4423172520    1.3710813839    0.2447134897
     33  H        -1.2479382471    1.2725358611    1.3259570944
     34  O        -1.4216946118    0.0602888346   -0.3430774802
     35  C        -2.3201677076   -0.8322035172    0.2745302988
     36  H        -2.1405316148   -0.8779508554    1.3626375137
     37  C        -2.8191325402    1.9910708020   -0.0085012816
     38  H        -2.9519980933    2.0731539843   -1.0946925081
     39  O        -2.9642282331    3.2615776256    0.6131947944
     40  H        -2.2683366584    3.8358006394    0.2717139614
     41  C        -3.8961663278    1.0883173890    0.5797764526
     42  H        -3.7695028214    1.0662170109    1.6721487683
     43  O        -5.2113424486    1.5277946772    0.2612871407
     44  H        -5.2884145620    2.4510869620    0.5311813147
     45  C        -3.7634585545   -0.3360160987    0.0535468536
     46  H        -3.9932183824   -0.3469344116   -1.0187928922
     47  O        -4.6574938270   -1.2088170298    0.7532272836
     48  H        -5.5522984841   -0.8536109970    0.6758151920
     49  C        -2.0297985771   -2.2496265093   -0.2622892452
     50  O        -1.0052631149   -2.5431388115   -0.8103284652
     51  O        -2.9862736343   -3.1630118165   -0.0119741525
     52  H        -3.7788159649   -2.7374734490    0.3732213985
   Point Group: c1    Number of degrees of freedom:   150


   Energy is  -1228.725962089

 Hessian Updated using BFGS Update

148 Hessian modes will be used to form the next step
  Hessian Eigenvalues:
     0.003420    0.004104    0.004205    0.005103    0.005591    0.005669
     0.006858    0.007593    0.007826    0.008160    0.008759    0.010071
     0.011118    0.011361    0.011856    0.014189    0.015028    0.019776
     0.020169    0.020870    0.030285    0.032737    0.034898    0.035857
     0.038573    0.039982    0.041844    0.042632    0.044764    0.046347
     0.047428    0.047870    0.048008    0.048247    0.048871    0.049582
     0.051053    0.051454    0.052083    0.054611    0.054859    0.055380
     0.055823    0.056189    0.056766    0.057120    0.057260    0.058582
     0.058952    0.060905    0.061355    0.064452    0.068483    0.069202
     0.070962    0.074278    0.079103    0.080761    0.082424    0.083475
     0.083816    0.091500    0.092221    0.107472    0.112479    0.116897
     0.126094    0.132873    0.140532    0.146001    0.149807    0.156774
     0.158859    0.159874    0.160005    0.160018    0.160081    0.160210
     0.160406    0.160996    0.164039    0.165544    0.167911    0.170970
     0.174741    0.178013    0.193866    0.198080    0.201686    0.214883
     0.221443    0.238883    0.250042    0.255679    0.262951    0.267772
     0.270685    0.279563    0.280161    0.282628    0.286877    0.287642
     0.288871    0.290590    0.291755    0.294486    0.295962    0.301833
     0.317471    0.336702    0.337673    0.338543    0.338708    0.338899
     0.339348    0.339451    0.339634    0.339731    0.340064    0.340179
     0.340260    0.340449    0.340696    0.341496    0.341518    0.342054
     0.342203    0.342303    0.342470    0.342787    0.343478    0.356262
     0.367806    0.392136    0.395255    0.399215    0.402909    0.403642
     0.411165    0.419871    0.457781    0.498639    0.504873    0.513344
     0.517305    0.526740    0.536545    0.939666

 Minimum Search - Taking Simple RFO Step
 Searching for Lamda that Minimizes Along All modes
 Value Taken    Lamda =  -0.00023623
 Step Taken.  Stepsize is  0.151175

                             Maximum     Tolerance    Cnvgd?
         Gradient           0.001780      0.000300      NO
         Displacement       0.045824      0.001200      NO
         Energy change     -0.000298      0.000001      NO


 New Cartesian Coordinates Obtained by Inverse Iteration

 Displacement from previous Coordinates is:  0.803546
 ----------------------------------------------------------------
             Standard Nuclear Orientation (Angstroms)
    I     Atom           X                Y                Z
 ----------------------------------------------------------------
    1      C       2.9558107907     0.5038405022    -0.2275716904
    2      H       3.4028499136     1.3916514573     0.2459540244
    3      C       2.8071464238    -0.5748247392     0.8645411374
    4      H       2.3405963109    -1.4543926532     0.3964208376
    5      O       1.9293357783    -0.0929092646     1.8993425707
    6      H       1.9005644301    -0.7556724525     2.5969842423
    7      C       4.1540984537    -0.9798394608     1.4696424732
    8      H       4.5795233559    -0.1105830174     1.9875008256
    9      H       3.9889962551    -1.7537625419     2.2309760076
   10      C       5.1492873717    -1.4924869321     0.4198191219
   11      H       4.7181436295    -2.3916413130    -0.0423554201
   12      C       6.4905838754    -1.8787328145     1.0501496090
   13      H       6.3622551584    -2.6434915969     1.8223283815
   14      H       7.1814627568    -2.2734401906     0.2991731845
   15      H       6.9671621733    -1.0099644681     1.5172462736
   16      C       5.3076700550    -0.4323820497    -0.6782093456
   17      H       5.9650477007    -0.8092722741    -1.4697914217
   18      H       5.8074697568     0.4495268441    -0.2542815521
   19      C       3.9595383497    -0.0189947791    -1.2799849580
   20      H       4.1226374116     0.7484012113    -2.0383493250
   21      H       3.5178892320    -0.8786469162    -1.8001990817
   22      C       1.5808305997     0.9017019498    -0.8498651702
   23      C       1.6609908700     1.4555153095    -2.2817082355
   24      C       0.8754872769     1.9388177292     0.0386706805
   25      H       0.8967082923     1.6462429041     1.0880860131
   26      H       1.3640967837     2.9124158897    -0.0681588010
   27      H       0.9552592569     0.0053812271    -0.8681126426
   28      H       2.3320024529     2.3202477032    -2.3410060130
   29      H       0.6694613165     1.7828193549    -2.6012308102
   30      H       2.0072542875     0.7078650524    -2.9974942585
   31      O      -0.4995576351     2.1698860330    -0.3588238320
   32      C      -1.4491208476     1.3762952237     0.2493345630
   33      H      -1.2704915116     1.3095419777     1.3358864895
   34      O      -1.4066307596     0.0529340551    -0.3016237797
   35      C      -2.3063051847    -0.8305949081     0.3287130539
   36      H      -2.1433998441    -0.8427768226     1.4203673412
   37      C      -2.8256416684     1.9804962474    -0.0407674716
   38      H      -2.9402994682     2.0368312275    -1.1304455209
   39      O      -2.9886763968     3.2642049583     0.5499298067
   40      H      -2.2883364560     3.8335191653     0.2108147674
   41      C      -3.9068029224     1.0837562057     0.5490427826
   42      H      -3.8065876839     1.0955842651     1.6443684799
   43      O      -5.2204216461     1.4969278706     0.1863854493
   44      H      -5.3178153260     2.4242296525     0.4327691635
   45      C      -3.7493338931    -0.3535895932     0.0698428988
   46      H      -3.9581912919    -0.4015911004    -1.0055484699
   47      O      -4.6447495784    -1.2177222223     0.7800440919
   48      H      -5.5414503696    -0.8744584344     0.6826295528
   49      C      -1.9943144299    -2.2603532852    -0.1611308872
   50      O      -0.9624945780    -2.5567300921    -0.6916107300
   51      O      -2.9521658115    -3.1712179010     0.0900212888
   52      H      -3.7510109160    -2.7408745397     0.4543580717
 ----------------------------------------------------------------
 Molecular Point Group                 C1    NOp =  1
 Largest Abelian Subgroup              C1    NOp =  1
 Nuclear Repulsion Energy =  2344.7779506217 hartrees
 There are       94 alpha and       94 beta electrons
 Applying Cartesian multipole field
    Component          Value
    ---------          -----
     (2,0,0)        1.00000E-12
     (0,2,0)        2.00000E-11
     (0,0,2)       -3.00000E-11
 Nucleus-field energy     =     0.0000000266 hartrees
 Requested basis set is 6-311++G(d,p)
 There are 284 shells and 724 basis functions
 A cutoff of  1.0D-11 yielded  28438 shell pairs
 There are    179892 function pairs (    190259 Cartesian)
 Smallest overlap matrix eigenvalue = 9.53E-07

 Q-Chem warning in module stvman/mkSTV.C, line 306:

 Overlap eigenvalue is smaller than square root of threshold
 Use THRESH >= 12 to get rid of this warning

 Linear dependence detected in AO basis
 Tighter screening thresholds may be required for diffuse basis sets
 Use S2THRESH > 14 and THRESH = 14 in case of SCF convergence issues
 Number of orthogonalized atomic orbitals = 723
 Maximum deviation from orthogonality = 1.502E-10
 Guess MOs from SCF MO coefficient file

 -----------------------------------------------------------------------
  General SCF calculation program by
  Eric Jon Sundstrom, Paul Horn, Yuezhi Mao, Dmitri Zuev, Alec White,
  David Stuck, Shaama M.S., Shane Yost, Joonho Lee, David Small,
  Daniel Levine, Susi Lehtola, Hugh Burton, Evgeny Epifanovsky
 -----------------------------------------------------------------------
 Exchange:     0.2000 Hartree-Fock + 0.0800 Slater + 0.7200 B88
 Correlation:  0.1900 VWN1RPA + 0.8100 LYP
 Using SG-1 standard quadrature grid
 Size of previous SCF MO coefficient file: 1048350 (expected); 1049800 (actual). 

 Q-Chem warning in module libgscf/gen_scfman/rhf.C, line 619:

 Inconsistent size for SCF MO coefficient file.  Please check basis and PURECART setting.

 using 6 threads for integral computing
 -------------------------------------------------------
 OpenMP Integral computing Module                
 Release: version 2.0, May 2017, Q-Chem Inc. Pleasanton 
 -------------------------------------------------------
 -------------------------------------------------------
 OpenMP BLAS3 based DFT computing Module                
 Release: version 1.0, May 2013, Q-Chem Inc. Pittsburgh 
 -------------------------------------------------------
 A restricted SCF calculation will be
 performed using DIIS
 SCF converges when DIIS error is below 1.0e-08
 ---------------------------------------
  Cycle       Energy         DIIS error
 ---------------------------------------
    1   -1228.7165791980      3.33e-04  
    2   -1228.7258963245      5.30e-05  
    3   -1228.7258098947      7.47e-05  
    4   -1228.7260644213      8.68e-06  
    5   -1228.7260673348      4.07e-06  
    6   -1228.7260681827      1.02e-06  
    7   -1228.7260682262      4.13e-07  
    8   -1228.7260682334      1.27e-07  
    9   -1228.7260682341      5.45e-08  
   10   -1228.7260682344      1.86e-08  
   11   -1228.7260682343      4.92e-09  Convergence criterion met
 ---------------------------------------
 SCF time:   CPU 2041.68s  wall 360.00s 
 SCF   energy in the final basis set =    -1228.7260682343
 Total energy in the final basis set =    -1228.7260682343

 --------------------------------------------------------------

                    Orbital Energies (a.u.)
 --------------------------------------------------------------

 Alpha MOs
 -- Occupied --
-19.1706 -19.1646 -19.1529 -19.1526 -19.1503 -19.1478 -19.1265 -19.1131
-10.3102 -10.2905 -10.2639 -10.2614 -10.2524 -10.2454 -10.2210 -10.2137
-10.1761 -10.1758 -10.1679 -10.1674 -10.1655 -10.1652 -10.1607 -10.1500
 -1.1131  -1.0964  -1.0772  -1.0599  -1.0450  -1.0371  -1.0276  -1.0254
 -0.8428  -0.8152  -0.8077  -0.7867  -0.7481  -0.7377  -0.7016  -0.6824
 -0.6814  -0.6519  -0.6292  -0.6188  -0.6146  -0.6026  -0.5785  -0.5721
 -0.5625  -0.5586  -0.5478  -0.5286  -0.5268  -0.5157  -0.4987  -0.4920
 -0.4859  -0.4787  -0.4640  -0.4580  -0.4546  -0.4493  -0.4443  -0.4412
 -0.4321  -0.4223  -0.4161  -0.4112  -0.4042  -0.4002  -0.3961  -0.3930
 -0.3894  -0.3850  -0.3756  -0.3697  -0.3654  -0.3622  -0.3529  -0.3497
 -0.3400  -0.3370  -0.3270  -0.3253  -0.3239  -0.3188  -0.3157  -0.3150
 -0.3086  -0.2969  -0.2885  -0.2834  -0.2828  -0.2764
 -- Virtual --
 -0.0198  -0.0162  -0.0091  -0.0056  -0.0029   0.0024   0.0040   0.0068
  0.0153   0.0205   0.0249   0.0289   0.0307   0.0337   0.0389   0.0402
  0.0451   0.0496   0.0531   0.0568   0.0580   0.0613   0.0638   0.0662
  0.0715   0.0735   0.0786   0.0802   0.0844   0.0887   0.0892   0.0932
  0.0943   0.0957   0.0994   0.1024   0.1045   0.1069   0.1090   0.1108
  0.1147   0.1154   0.1191   0.1203   0.1229   0.1240   0.1266   0.1304
  0.1328   0.1336   0.1340   0.1368   0.1382   0.1392   0.1428   0.1443
  0.1462   0.1478   0.1498   0.1508   0.1537   0.1562   0.1581   0.1614
  0.1625   0.1638   0.1654   0.1674   0.1685   0.1722   0.1748   0.1777
  0.1781   0.1807   0.1828   0.1842   0.1863   0.1883   0.1889   0.1919
  0.1973   0.2002   0.2006   0.2014   0.2045   0.2079   0.2111   0.2138
  0.2168   0.2197   0.2231   0.2264   0.2267   0.2304   0.2311   0.2315
  0.2391   0.2392   0.2432   0.2476   0.2481   0.2510   0.2531   0.2547
  0.2590   0.2621   0.2645   0.2654   0.2685   0.2720   0.2736   0.2761
  0.2802   0.2807   0.2822   0.2864   0.2898   0.2933   0.2962   0.2988
  0.3017   0.3081   0.3085   0.3128   0.3140   0.3162   0.3174   0.3207
  0.3217   0.3246   0.3273   0.3298   0.3303   0.3349   0.3374   0.3398
  0.3423   0.3449   0.3492   0.3504   0.3524   0.3538   0.3576   0.3601
  0.3643   0.3660   0.3704   0.3764   0.3778   0.3805   0.3825   0.3861
  0.3870   0.3929   0.3962   0.3977   0.4024   0.4054   0.4084   0.4143
  0.4188   0.4257   0.4309   0.4364   0.4375   0.4395   0.4458   0.4511
  0.4530   0.4592   0.4654   0.4762   0.4789   0.4878   0.4947   0.5013
  0.5035   0.5075   0.5138   0.5187   0.5267   0.5295   0.5374   0.5403
  0.5455   0.5517   0.5561   0.5650   0.5700   0.5779   0.5811   0.5874
  0.5983   0.6023   0.6123   0.6146   0.6179   0.6193   0.6254   0.6354
  0.6398   0.6407   0.6456   0.6493   0.6497   0.6589   0.6610   0.6682
  0.6768   0.6771   0.6836   0.6868   0.6911   0.7002   0.7096   0.7143
  0.7218   0.7251   0.7271   0.7291   0.7319   0.7437   0.7445   0.7534
  0.7543   0.7628   0.7691   0.7729   0.7764   0.7789   0.7848   0.7865
  0.7901   0.7919   0.7954   0.7979   0.8050   0.8089   0.8104   0.8167
  0.8188   0.8245   0.8318   0.8354   0.8508   0.8726   0.8741   0.8899
  0.9004   0.9162   0.9291   0.9318   0.9436   0.9605   0.9650   0.9742
  0.9861   1.0015   1.0089   1.0191   1.0299   1.0353   1.0415   1.0590
  1.0723   1.0833   1.0875   1.0942   1.0973   1.1091   1.1139   1.1234
  1.1296   1.1336   1.1431   1.1529   1.1602   1.1702   1.1755   1.1791
  1.1912   1.1931   1.1984   1.2048   1.2084   1.2226   1.2280   1.2339
  1.2466   1.2493   1.2579   1.2629   1.2753   1.2799   1.2913   1.2953
  1.3038   1.3140   1.3174   1.3264   1.3421   1.3446   1.3469   1.3612
  1.3669   1.3736   1.4002   1.4177   1.4279   1.4303   1.4358   1.4466
  1.4498   1.4560   1.4603   1.4658   1.4766   1.4909   1.4973   1.5050
  1.5105   1.5150   1.5228   1.5294   1.5373   1.5465   1.5495   1.5534
  1.5550   1.5606   1.5691   1.5750   1.5809   1.5877   1.5932   1.6056
  1.6082   1.6104   1.6137   1.6169   1.6252   1.6262   1.6284   1.6330
  1.6387   1.6433   1.6523   1.6540   1.6614   1.6630   1.6718   1.6769
  1.6795   1.6823   1.6920   1.6986   1.7055   1.7094   1.7151   1.7255
  1.7273   1.7435   1.7524   1.7634   1.7698   1.7808   1.7858   1.7907
  1.7924   1.8038   1.8084   1.8114   1.8218   1.8252   1.8346   1.8419
  1.8463   1.8581   1.8651   1.8686   1.8747   1.8803   1.8872   1.8917
  1.9007   1.9061   1.9234   1.9330   1.9433   1.9537   1.9580   1.9748
  1.9908   1.9999   2.0112   2.0198   2.0341   2.0423   2.0583   2.0614
  2.0692   2.0801   2.0852   2.0931   2.0941   2.1060   2.1226   2.1296
  2.1320   2.1428   2.1448   2.1593   2.1736   2.1769   2.1815   2.1838
  2.2042   2.2080   2.2235   2.2295   2.2391   2.2544   2.2575   2.2679
  2.2775   2.2874   2.2969   2.3025   2.3223   2.3299   2.3542   2.3631
  2.3704   2.3799   2.3903   2.4002   2.4254   2.4288   2.4524   2.4748
  2.4895   2.4913   2.4981   2.5276   2.5332   2.5380   2.5445   2.5482
  2.5570   2.5620   2.5659   2.5828   2.5934   2.5938   2.6137   2.6145
  2.6241   2.6315   2.6378   2.6405   2.6518   2.6635   2.6713   2.6824
  2.6948   2.6964   2.7049   2.7145   2.7210   2.7390   2.7528   2.7762
  2.7882   2.7903   2.8011   2.8066   2.8081   2.8208   2.8345   2.8421
  2.8579   2.8691   2.8781   2.8874   2.8894   2.8998   2.9045   2.9093
  2.9267   2.9394   2.9441   2.9512   2.9613   2.9626   2.9750   2.9855
  2.9945   3.0051   3.0111   3.0214   3.0366   3.0457   3.0512   3.0587
  3.0644   3.0755   3.0827   3.0931   3.1037   3.1113   3.1144   3.1270
  3.1318   3.1377   3.1534   3.1675   3.1813   3.1850   3.1915   3.2047
  3.2156   3.2292   3.2339   3.2470   3.2542   3.2741   3.2928   3.3055
  3.3117   3.3308   3.3377   3.3585   3.3656   3.3822   3.4135   3.4388
  3.4518   3.4548   3.4748   3.5281   3.5392   3.5878   3.5896   3.6882
  3.7840   3.7900   3.8088   3.8290   3.8389   3.8452   3.8491   3.8611
  3.8749   3.8758   3.8975   3.9033   3.9070   3.9323   3.9369   3.9585
  3.9650   3.9763   4.0063   4.0298   4.0427   4.0516   4.0768   4.1106
  4.1473   4.1605   4.1701   4.1775   4.2277   4.2339   4.2873   4.2953
  4.3184   4.3281   4.3386   4.3742   4.4179   5.0134   5.0674   5.0828
  5.0991   5.1101   5.1632   5.1775   5.1912   5.2098   5.3732   5.3873
  5.4067   5.4336   5.4366   5.4619   5.4944   5.5826   5.6116   5.6380
  5.6711   5.6889   5.7195   5.8395   5.9323  23.7442  23.7648  23.7973
 23.8134  23.8175  23.8392  23.8590  23.8701  23.8847  23.8970  23.9202
 23.9402  23.9602  23.9653  23.9853  24.0222  49.8706  49.9034  49.9341
 49.9513  49.9644  49.9715  49.9890  50.0405
 --------------------------------------------------------------

          Ground-State Mulliken Net Atomic Charges

     Atom                 Charge (a.u.)
  ----------------------------------------
      1 C                     0.289880
      2 H                     0.203218
      3 C                    -0.623252
      4 H                     0.246538
      5 O                    -0.165856
      6 H                     0.239433
      7 C                    -0.716408
      8 H                     0.202341
      9 H                     0.115753
     10 C                     0.418725
     11 H                     0.162202
     12 C                    -0.686718
     13 H                     0.137398
     14 H                     0.142771
     15 H                     0.136968
     16 C                    -0.737742
     17 H                     0.171643
     18 H                     0.150400
     19 C                    -0.248750
     20 H                     0.154164
     21 H                     0.183497
     22 C                     0.514912
     23 C                    -0.656251
     24 C                    -0.555193
     25 H                     0.199954
     26 H                     0.185973
     27 H                     0.238562
     28 H                     0.158528
     29 H                     0.154425
     30 H                     0.145013
     31 O                    -0.053305
     32 C                    -0.214681
     33 H                     0.230045
     34 O                     0.049616
     35 C                    -0.197700
     36 H                     0.262676
     37 C                    -0.533035
     38 H                     0.250907
     39 O                    -0.200852
     40 H                     0.278197
     41 C                    -0.378958
     42 H                     0.259830
     43 O                    -0.208153
     44 H                     0.267923
     45 C                    -0.181163
     46 H                     0.283183
     47 O                    -0.217953
     48 H                     0.282287
     49 C                    -0.049482
     50 O                    -0.260225
     51 O                    -0.121811
     52 H                     0.290528
  ----------------------------------------
  Sum of atomic charges =     0.000000

 -----------------------------------------------------------------
                    Cartesian Multipole Moments
 -----------------------------------------------------------------
    Charge (ESU x 10^10)
                 0.0000
    Dipole Moment (Debye)
         X      -0.1728      Y       2.6035      Z       2.1081
       Tot       3.3544
    Quadrupole Moments (Debye-Ang)
        XX    -130.1833     XY      -5.2065     YY    -155.9735
        XZ      -2.3318     YZ      -6.2583     ZZ    -146.3632
    Octopole Moments (Debye-Ang^2)
       XXX    -158.9594    XXY     -14.8122    XYY     -16.9413
       YYY      58.9909    XXZ      -5.7376    XYZ      -0.5420
       YYZ      -1.6339    XZZ     -33.0361    YZZ     -15.5217
       ZZZ     -21.0128
    Hexadecapole Moments (Debye-Ang^3)
      XXXX  -10493.7948   XXXY     600.4440   XXYY   -2196.8197
      XYYY     423.3807   YYYY   -2632.9541   XXXZ     -90.4226
      XXYZ      56.8263   XYYZ      16.1372   YYYZ      87.3014
      XXZZ   -1983.2975   XYZZ     163.7727   YYZZ    -606.4806
      XZZZ      43.7642   YZZZ     117.8694   ZZZZ    -998.5549
 -----------------------------------------------------------------
 Calculating analytic gradient of the SCF energy
 Gradient of SCF Energy
            1           2           3           4           5           6
    1  -0.0000276  -0.0000747   0.0001840  -0.0000170  -0.0005398   0.0002027
    2   0.0003358  -0.0000375   0.0000069   0.0001041  -0.0001583   0.0002328
    3   0.0001239  -0.0000097   0.0003605  -0.0001532  -0.0004299   0.0001104
            7           8           9          10          11          12
    1  -0.0001627   0.0000013   0.0000741   0.0000228   0.0000937   0.0000528
    2  -0.0000199  -0.0000564  -0.0000942  -0.0000878   0.0000325  -0.0000010
    3  -0.0000374  -0.0000005   0.0000572  -0.0001485   0.0000441  -0.0000927
           13          14          15          16          17          18
    1   0.0000437   0.0000035  -0.0000365   0.0001539   0.0000082  -0.0001201
    2  -0.0000409   0.0000189  -0.0000306   0.0000291   0.0000207   0.0000362
    3   0.0000103   0.0000034   0.0000110  -0.0000103   0.0000511  -0.0000010
           19          20          21          22          23          24
    1  -0.0001193  -0.0001146   0.0001224  -0.0005268   0.0000211   0.0005577
    2   0.0000720   0.0000055   0.0000055  -0.0000127   0.0001569  -0.0002393
    3  -0.0000445  -0.0000005  -0.0000280   0.0002704   0.0000381  -0.0001745
           25          26          27          28          29          30
    1  -0.0000990   0.0000638   0.0001771  -0.0000515   0.0000720   0.0000494
    2   0.0001256   0.0000092  -0.0000632  -0.0000132   0.0000350  -0.0000063
    3   0.0002325  -0.0001228  -0.0001365  -0.0001161  -0.0000079  -0.0000657
           31          32          33          34          35          36
    1   0.0003345  -0.0005813   0.0000961   0.0002471  -0.0000502   0.0000987
    2  -0.0003045   0.0003756  -0.0001443  -0.0002721   0.0002444  -0.0003661
    3   0.0004314   0.0003913  -0.0002169  -0.0004090  -0.0005650  -0.0000678
           37          38          39          40          41          42
    1  -0.0000505   0.0000759   0.0000179  -0.0001557   0.0000720  -0.0000979
    2  -0.0003895   0.0000524   0.0004108  -0.0001255  -0.0001003  -0.0000721
    3  -0.0002657   0.0000633  -0.0000356   0.0001650  -0.0001587   0.0000908
           43          44          45          46          47          48
    1  -0.0000794   0.0001206  -0.0004315   0.0001100  -0.0002233   0.0002640
    2  -0.0000160  -0.0001054   0.0007841  -0.0001491  -0.0001831  -0.0000820
    3   0.0000658  -0.0000806   0.0001617   0.0000467  -0.0000415   0.0000063
           49          50          51          52
    1   0.0010031  -0.0004864  -0.0004993   0.0002007
    2  -0.0004388   0.0002173   0.0002871   0.0000117
    3   0.0017304  -0.0005227  -0.0003775  -0.0001445
 Max gradient component =       1.730E-03
 RMS gradient           =       2.647E-04
 Gradient time:  CPU 516.01 s  wall 87.10 s
 Geometry Optimization Parameters
   NAtoms,    NIC,     NZ,  NCons,   NDum,   NFix, NCnnct, MaxDiis
       52     415       0       0       0       0       0       0

 Cartesian Hessian Update
 Hessian Updated using BFGS Update


** GEOMETRY OPTIMIZATION IN DELOCALIZED INTERNAL COORDINATES **
   Searching for a Minimum

   Optimization Cycle:  10

                       Coordinates (Angstroms)
     ATOM                X               Y               Z
      1  C         2.9558107907    0.5038405022   -0.2275716904
      2  H         3.4028499136    1.3916514573    0.2459540244
      3  C         2.8071464238   -0.5748247392    0.8645411374
      4  H         2.3405963109   -1.4543926532    0.3964208376
      5  O         1.9293357783   -0.0929092646    1.8993425707
      6  H         1.9005644301   -0.7556724525    2.5969842423
      7  C         4.1540984537   -0.9798394608    1.4696424732
      8  H         4.5795233559   -0.1105830174    1.9875008256
      9  H         3.9889962551   -1.7537625419    2.2309760076
     10  C         5.1492873717   -1.4924869321    0.4198191219
     11  H         4.7181436295   -2.3916413130   -0.0423554201
     12  C         6.4905838754   -1.8787328145    1.0501496090
     13  H         6.3622551584   -2.6434915969    1.8223283815
     14  H         7.1814627568   -2.2734401906    0.2991731845
     15  H         6.9671621733   -1.0099644681    1.5172462736
     16  C         5.3076700550   -0.4323820497   -0.6782093456
     17  H         5.9650477007   -0.8092722741   -1.4697914217
     18  H         5.8074697568    0.4495268441   -0.2542815521
     19  C         3.9595383497   -0.0189947791   -1.2799849580
     20  H         4.1226374116    0.7484012113   -2.0383493250
     21  H         3.5178892320   -0.8786469162   -1.8001990817
     22  C         1.5808305997    0.9017019498   -0.8498651702
     23  C         1.6609908700    1.4555153095   -2.2817082355
     24  C         0.8754872769    1.9388177292    0.0386706805
     25  H         0.8967082923    1.6462429041    1.0880860131
     26  H         1.3640967837    2.9124158897   -0.0681588010
     27  H         0.9552592569    0.0053812271   -0.8681126426
     28  H         2.3320024529    2.3202477032   -2.3410060130
     29  H         0.6694613165    1.7828193549   -2.6012308102
     30  H         2.0072542875    0.7078650524   -2.9974942585
     31  O        -0.4995576351    2.1698860330   -0.3588238320
     32  C        -1.4491208476    1.3762952237    0.2493345630
     33  H        -1.2704915116    1.3095419777    1.3358864895
     34  O        -1.4066307596    0.0529340551   -0.3016237797
     35  C        -2.3063051847   -0.8305949081    0.3287130539
     36  H        -2.1433998441   -0.8427768226    1.4203673412
     37  C        -2.8256416684    1.9804962474   -0.0407674716
     38  H        -2.9402994682    2.0368312275   -1.1304455209
     39  O        -2.9886763968    3.2642049583    0.5499298067
     40  H        -2.2883364560    3.8335191653    0.2108147674
     41  C        -3.9068029224    1.0837562057    0.5490427826
     42  H        -3.8065876839    1.0955842651    1.6443684799
     43  O        -5.2204216461    1.4969278706    0.1863854493
     44  H        -5.3178153260    2.4242296525    0.4327691635
     45  C        -3.7493338931   -0.3535895932    0.0698428988
     46  H        -3.9581912919   -0.4015911004   -1.0055484699
     47  O        -4.6447495784   -1.2177222223    0.7800440919
     48  H        -5.5414503696   -0.8744584344    0.6826295528
     49  C        -1.9943144299   -2.2603532852   -0.1611308872
     50  O        -0.9624945780   -2.5567300921   -0.6916107300
     51  O        -2.9521658115   -3.1712179010    0.0900212888
     52  H        -3.7510109160   -2.7408745397    0.4543580717
   Point Group: c1    Number of degrees of freedom:   150


   Energy is  -1228.726068234

 Hessian Updated using BFGS Update

149 Hessian modes will be used to form the next step
  Hessian Eigenvalues:
     0.003222    0.004106    0.004203    0.004563    0.005554    0.005663
     0.006776    0.007703    0.008028    0.008393    0.008920    0.009971
     0.010811    0.011332    0.011412    0.014196    0.017263    0.019812
     0.020433    0.020863    0.030223    0.032700    0.034889    0.035934
     0.038586    0.039968    0.042129    0.043622    0.044803    0.046293
     0.047565    0.047813    0.047892    0.048310    0.048743    0.049578
     0.050636    0.051214    0.052519    0.054703    0.054755    0.055367
     0.055673    0.056183    0.056542    0.057104    0.057302    0.058526
     0.060274    0.060863    0.061387    0.064612    0.068684    0.069199
     0.071566    0.074616    0.079004    0.081169    0.082425    0.083484
     0.083720    0.091495    0.093472    0.107607    0.112296    0.116787
     0.126058    0.132916    0.141848    0.145454    0.149650    0.156784
     0.158736    0.159444    0.159934    0.160004    0.160022    0.160079
     0.160292    0.160487    0.161049    0.163963    0.165947    0.167619
     0.173202    0.173566    0.178137    0.193897    0.198385    0.202837
     0.214846    0.225556    0.237888    0.250986    0.255142    0.262796
     0.268885    0.270735    0.279679    0.280431    0.283397    0.286816
     0.288786    0.290369    0.291291    0.293083    0.294444    0.296057
     0.302019    0.319309    0.337110    0.337731    0.338474    0.338652
     0.338891    0.339348    0.339453    0.339697    0.339833    0.340064
     0.340208    0.340262    0.340399    0.340705    0.341404    0.341561
     0.342009    0.342135    0.342226    0.342474    0.343052    0.343344
     0.360483    0.368258    0.391519    0.395086    0.396590    0.402681
     0.404635    0.411721    0.419803    0.459920    0.499890    0.507392
     0.514033    0.518226    0.527021    0.536676    0.942040

 Minimum Search - Taking Simple RFO Step
 Searching for Lamda that Minimizes Along All modes
 Value Taken    Lamda =  -0.00008711
 Step Taken.  Stepsize is  0.085736

                             Maximum     Tolerance    Cnvgd?
         Gradient           0.000861      0.000300      NO
         Displacement       0.032222      0.001200      NO
         Energy change     -0.000106      0.000001      NO


 New Cartesian Coordinates Obtained by Inverse Iteration

 Displacement from previous Coordinates is:  0.399866
 ----------------------------------------------------------------
             Standard Nuclear Orientation (Angstroms)
    I     Atom           X                Y                Z
 ----------------------------------------------------------------
    1      C       2.9585885571     0.5098093650    -0.2277189909
    2      H       3.4128917592     1.4035356921     0.2275438640
    3      C       2.8137371051    -0.5488709524     0.8844283237
    4      H       2.3338167374    -1.4327060343     0.4382370319
    5      O       1.9554042419    -0.0422809015     1.9235800057
    6      H       1.9144865041    -0.7018963459     2.6235777368
    7      C       4.1641251396    -0.9544657712     1.4813849320
    8      H       4.6015945782    -0.0793795353     1.9790796772
    9      H       4.0004348284    -1.7129751163     2.2582478582
   10      C       5.1438681449    -1.4943123362     0.4312038607
   11      H       4.6989112541    -2.3964270674    -0.0120946862
   12      C       6.4872505689    -1.8839337530     1.0550427275
   13      H       6.3584752386    -2.6327212994     1.8425538900
   14      H       7.1653137765    -2.2998980222     0.3039122512
   15      H       6.9784602012    -1.0120686390     1.5007205533
   16      C       5.3013181067    -0.4538932852    -0.6852919496
   17      H       5.9457206228    -0.8504916712    -1.4778695493
   18      H       5.8158633738     0.4289453383    -0.2813908349
   19      C       3.9511840482    -0.0360743671    -1.2796471764
   20      H       4.1145929360     0.7196081635    -2.0494186755
   21      H       3.4969396948    -0.8982508241    -1.7847956758
   22      C       1.5821135652     0.9049658152    -0.8504245685
   23      C       1.6626374623     1.4539888695    -2.2839557354
   24      C       0.8711148900     1.9421760391     0.0343623409
   25      H       0.8885479821     1.6461490846     1.0825026965
   26      H       1.3584964508     2.9170272083    -0.0668406558
   27      H       0.9574396840     0.0074864055    -0.8652572567
   28      H       2.3330540250     2.3192635864    -2.3433851746
   29      H       0.6712412187     1.7793308518    -2.6051662762
   30      H       2.0107318159     0.7050742909    -2.9972028903
   31      O      -0.5030547053     2.1681608064    -0.3685004675
   32      C      -1.4483363565     1.3712165635     0.2412017980
   33      H      -1.2603632341     1.2971748798     1.3259918718
   34      O      -1.4111071075     0.0534927275    -0.3208224434
   35      C      -2.3074291392    -0.8372875924     0.3047594709
   36      H      -2.1370084028    -0.8628668257     1.3950703695
   37      C      -2.8265416225     1.9798940133    -0.0295583570
   38      H      -2.9519451969     2.0482260013    -1.1173930826
   39      O      -2.9811265894     3.2566014541     0.5777147310
   40      H      -2.2839019340     3.8287692793     0.2368166163
   41      C      -3.9027090012     1.0771673866     0.5601208610
   42      H      -3.7920834546     1.0767654154     1.6544361857
   43      O      -5.2201620180     1.4941428119     0.2142517789
   44      H      -5.3186219908     2.4166757604     0.4772354337
   45      C      -3.7509366389    -0.3548801455     0.0631353234
   46      H      -3.9687850355    -0.3896172492    -1.0110493812
   47      O      -4.6408013706    -1.2265877779     0.7712956452
   48      H      -5.5380474755    -0.8809964582     0.6881121992
   49      C      -2.0007492355    -2.2603276463    -0.2081123705
   50      O      -0.9691777315    -2.5516400006    -0.7413783361
   51      O      -2.9556201898    -3.1746564532     0.0414724391
   52      H      -3.7534839810    -2.7484540850     0.4123558283
 ----------------------------------------------------------------
 Molecular Point Group                 C1    NOp =  1
 Largest Abelian Subgroup              C1    NOp =  1
 Nuclear Repulsion Energy =  2343.9410689033 hartrees
 There are       94 alpha and       94 beta electrons
 Applying Cartesian multipole field
    Component          Value
    ---------          -----
     (2,0,0)        1.00000E-12
     (0,2,0)        2.00000E-11
     (0,0,2)       -3.00000E-11
 Nucleus-field energy     =     0.0000000262 hartrees
 Requested basis set is 6-311++G(d,p)
 There are 284 shells and 724 basis functions
 A cutoff of  1.0D-11 yielded  28435 shell pairs
 There are    179905 function pairs (    190272 Cartesian)
 Smallest overlap matrix eigenvalue = 9.65E-07

 Q-Chem warning in module stvman/mkSTV.C, line 306:

 Overlap eigenvalue is smaller than square root of threshold
 Use THRESH >= 12 to get rid of this warning

 Linear dependence detected in AO basis
 Tighter screening thresholds may be required for diffuse basis sets
 Use S2THRESH > 14 and THRESH = 14 in case of SCF convergence issues
 Number of orthogonalized atomic orbitals = 723
 Maximum deviation from orthogonality = 1.743E-10
 Guess MOs from SCF MO coefficient file

 -----------------------------------------------------------------------
  General SCF calculation program by
  Eric Jon Sundstrom, Paul Horn, Yuezhi Mao, Dmitri Zuev, Alec White,
  David Stuck, Shaama M.S., Shane Yost, Joonho Lee, David Small,
  Daniel Levine, Susi Lehtola, Hugh Burton, Evgeny Epifanovsky
 -----------------------------------------------------------------------
 Exchange:     0.2000 Hartree-Fock + 0.0800 Slater + 0.7200 B88
 Correlation:  0.1900 VWN1RPA + 0.8100 LYP
 Using SG-1 standard quadrature grid
 Size of previous SCF MO coefficient file: 1048350 (expected); 1049800 (actual). 

 Q-Chem warning in module libgscf/gen_scfman/rhf.C, line 619:

 Inconsistent size for SCF MO coefficient file.  Please check basis and PURECART setting.

 using 6 threads for integral computing
 -------------------------------------------------------
 OpenMP Integral computing Module                
 Release: version 2.0, May 2017, Q-Chem Inc. Pleasanton 
 -------------------------------------------------------
 -------------------------------------------------------
 OpenMP BLAS3 based DFT computing Module                
 Release: version 1.0, May 2013, Q-Chem Inc. Pittsburgh 
 -------------------------------------------------------
 A restricted SCF calculation will be
 performed using DIIS
 SCF converges when DIIS error is below 1.0e-08
 ---------------------------------------
  Cycle       Energy         DIIS error
 ---------------------------------------
    1   -1228.7236730817      1.66e-04  
    2   -1228.7260655396      2.35e-05  
    3   -1228.7260520656      3.26e-05  
    4   -1228.7261016746      6.02e-06  
    5   -1228.7261027778      3.62e-06  
    6   -1228.7261033644      9.81e-07  
    7   -1228.7261034106      2.34e-07  
    8   -1228.7261034135      4.70e-08  
    9   -1228.7261034136      1.85e-08  
   10   -1228.7261034137      6.88e-09  Convergence criterion met
 ---------------------------------------
 SCF time:   CPU 1857.73s  wall 329.00s 
 SCF   energy in the final basis set =    -1228.7261034137
 Total energy in the final basis set =    -1228.7261034137

 --------------------------------------------------------------

                    Orbital Energies (a.u.)
 --------------------------------------------------------------

 Alpha MOs
 -- Occupied --
-19.1707 -19.1649 -19.1530 -19.1527 -19.1503 -19.1479 -19.1269 -19.1134
-10.3104 -10.2904 -10.2641 -10.2615 -10.2525 -10.2454 -10.2214 -10.2134
-10.1761 -10.1760 -10.1677 -10.1676 -10.1655 -10.1652 -10.1607 -10.1499
 -1.1133  -1.0967  -1.0773  -1.0599  -1.0451  -1.0373  -1.0281  -1.0257
 -0.8428  -0.8154  -0.8077  -0.7868  -0.7480  -0.7378  -0.7015  -0.6824
 -0.6814  -0.6521  -0.6294  -0.6187  -0.6146  -0.6027  -0.5786  -0.5723
 -0.5625  -0.5588  -0.5479  -0.5287  -0.5271  -0.5162  -0.4987  -0.4922
 -0.4860  -0.4788  -0.4641  -0.4581  -0.4548  -0.4492  -0.4443  -0.4412
 -0.4323  -0.4222  -0.4163  -0.4114  -0.4042  -0.4002  -0.3959  -0.3930
 -0.3894  -0.3850  -0.3759  -0.3697  -0.3654  -0.3622  -0.3529  -0.3497
 -0.3401  -0.3371  -0.3271  -0.3252  -0.3241  -0.3189  -0.3159  -0.3151
 -0.3087  -0.2975  -0.2883  -0.2836  -0.2830  -0.2764
 -- Virtual --
 -0.0199  -0.0167  -0.0091  -0.0056  -0.0032   0.0024   0.0040   0.0069
  0.0152   0.0206   0.0249   0.0290   0.0306   0.0338   0.0388   0.0401
  0.0449   0.0497   0.0530   0.0569   0.0581   0.0612   0.0638   0.0661
  0.0716   0.0733   0.0785   0.0800   0.0844   0.0885   0.0891   0.0930
  0.0944   0.0957   0.0995   0.1025   0.1046   0.1065   0.1088   0.1105
  0.1147   0.1153   0.1192   0.1202   0.1227   0.1241   0.1266   0.1303
  0.1327   0.1335   0.1340   0.1369   0.1380   0.1391   0.1430   0.1441
  0.1461   0.1478   0.1496   0.1509   0.1535   0.1560   0.1582   0.1611
  0.1626   0.1640   0.1652   0.1674   0.1685   0.1720   0.1748   0.1776
  0.1783   0.1805   0.1830   0.1838   0.1865   0.1882   0.1888   0.1918
  0.1974   0.2002   0.2006   0.2019   0.2045   0.2077   0.2111   0.2136
  0.2170   0.2198   0.2231   0.2261   0.2263   0.2304   0.2308   0.2318
  0.2391   0.2393   0.2431   0.2478   0.2485   0.2510   0.2530   0.2547
  0.2593   0.2626   0.2642   0.2654   0.2687   0.2716   0.2736   0.2757
  0.2798   0.2803   0.2820   0.2864   0.2892   0.2928   0.2963   0.2984
  0.3019   0.3080   0.3086   0.3125   0.3141   0.3162   0.3174   0.3205
  0.3218   0.3246   0.3268   0.3290   0.3298   0.3342   0.3372   0.3396
  0.3422   0.3446   0.3486   0.3504   0.3526   0.3542   0.3582   0.3603
  0.3640   0.3660   0.3703   0.3762   0.3780   0.3806   0.3825   0.3852
  0.3866   0.3934   0.3955   0.3981   0.4025   0.4058   0.4086   0.4142
  0.4190   0.4257   0.4303   0.4365   0.4372   0.4392   0.4438   0.4510
  0.4528   0.4587   0.4647   0.4757   0.4783   0.4875   0.4940   0.5016
  0.5036   0.5076   0.5137   0.5191   0.5264   0.5288   0.5376   0.5405
  0.5454   0.5518   0.5562   0.5648   0.5690   0.5780   0.5808   0.5865
  0.5990   0.6012   0.6123   0.6143   0.6174   0.6202   0.6256   0.6351
  0.6399   0.6408   0.6452   0.6490   0.6494   0.6586   0.6606   0.6680
  0.6770   0.6777   0.6830   0.6865   0.6912   0.7004   0.7095   0.7140
  0.7211   0.7255   0.7271   0.7281   0.7316   0.7433   0.7449   0.7531
  0.7544   0.7628   0.7694   0.7731   0.7765   0.7789   0.7846   0.7866
  0.7900   0.7917   0.7952   0.7982   0.8042   0.8089   0.8103   0.8173
  0.8186   0.8248   0.8321   0.8359   0.8514   0.8728   0.8743   0.8893
  0.9010   0.9155   0.9289   0.9323   0.9436   0.9601   0.9653   0.9746
  0.9851   1.0026   1.0080   1.0182   1.0302   1.0358   1.0410   1.0586
  1.0729   1.0828   1.0867   1.0933   1.0985   1.1090   1.1141   1.1229
  1.1292   1.1331   1.1431   1.1527   1.1598   1.1704   1.1754   1.1785
  1.1911   1.1921   1.1985   1.2053   1.2088   1.2217   1.2282   1.2340
  1.2458   1.2495   1.2577   1.2625   1.2753   1.2789   1.2916   1.2946
  1.3038   1.3132   1.3168   1.3261   1.3386   1.3438   1.3472   1.3605
  1.3671   1.3718   1.3993   1.4171   1.4270   1.4297   1.4347   1.4465
  1.4504   1.4553   1.4607   1.4651   1.4758   1.4905   1.4972   1.5047
  1.5120   1.5148   1.5235   1.5290   1.5365   1.5455   1.5495   1.5533
  1.5546   1.5608   1.5689   1.5756   1.5817   1.5873   1.5929   1.6055
  1.6082   1.6102   1.6132   1.6174   1.6244   1.6260   1.6286   1.6333
  1.6384   1.6431   1.6518   1.6537   1.6609   1.6635   1.6719   1.6765
  1.6791   1.6820   1.6919   1.6975   1.7052   1.7093   1.7152   1.7249
  1.7267   1.7437   1.7523   1.7634   1.7699   1.7808   1.7858   1.7902
  1.7923   1.8024   1.8080   1.8109   1.8217   1.8257   1.8344   1.8412
  1.8464   1.8572   1.8651   1.8687   1.8742   1.8800   1.8868   1.8922
  1.9008   1.9064   1.9218   1.9325   1.9435   1.9528   1.9579   1.9741
  1.9905   1.9997   2.0114   2.0199   2.0345   2.0421   2.0596   2.0607
  2.0683   2.0802   2.0849   2.0931   2.0939   2.1060   2.1221   2.1287
  2.1317   2.1439   2.1451   2.1594   2.1734   2.1775   2.1817   2.1840
  2.2043   2.2077   2.2236   2.2301   2.2390   2.2541   2.2577   2.2670
  2.2775   2.2875   2.2959   2.3027   2.3226   2.3282   2.3543   2.3632
  2.3705   2.3806   2.3913   2.4007   2.4253   2.4287   2.4534   2.4744
  2.4898   2.4918   2.4983   2.5279   2.5333   2.5380   2.5446   2.5482
  2.5573   2.5615   2.5671   2.5827   2.5931   2.5937   2.6136   2.6149
  2.6235   2.6304   2.6384   2.6406   2.6528   2.6643   2.6706   2.6826
  2.6944   2.6959   2.7045   2.7149   2.7206   2.7386   2.7524   2.7758
  2.7890   2.7898   2.8009   2.8068   2.8082   2.8209   2.8337   2.8422
  2.8560   2.8695   2.8792   2.8869   2.8894   2.9005   2.9044   2.9088
  2.9265   2.9398   2.9435   2.9512   2.9614   2.9628   2.9749   2.9872
  2.9948   3.0054   3.0125   3.0211   3.0361   3.0456   3.0508   3.0590
  3.0645   3.0747   3.0830   3.0917   3.1035   3.1112   3.1144   3.1270
  3.1302   3.1376   3.1536   3.1682   3.1813   3.1836   3.1914   3.2038
  3.2166   3.2289   3.2343   3.2470   3.2546   3.2735   3.2927   3.3060
  3.3116   3.3307   3.3376   3.3580   3.3656   3.3823   3.4138   3.4380
  3.4507   3.4546   3.4756   3.5286   3.5398   3.5864   3.5898   3.6889
  3.7839   3.7900   3.8095   3.8289   3.8395   3.8451   3.8498   3.8614
  3.8750   3.8757   3.8973   3.9029   3.9069   3.9314   3.9367   3.9582
  3.9650   3.9762   4.0062   4.0301   4.0426   4.0518   4.0765   4.1107
  4.1464   4.1600   4.1698   4.1770   4.2272   4.2334   4.2862   4.2952
  4.3175   4.3273   4.3386   4.3745   4.4163   5.0132   5.0676   5.0821
  5.0991   5.1098   5.1623   5.1778   5.1936   5.2091   5.3735   5.3874
  5.4066   5.4339   5.4364   5.4612   5.4935   5.5831   5.6117   5.6380
  5.6704   5.6890   5.7188   5.8394   5.9324  23.7439  23.7651  23.7967
 23.8129  23.8174  23.8392  23.8586  23.8691  23.8848  23.8968  23.9202
 23.9389  23.9603  23.9650  23.9852  24.0220  49.8703  49.9032  49.9340
 49.9514  49.9643  49.9711  49.9889  50.0406
 --------------------------------------------------------------

          Ground-State Mulliken Net Atomic Charges

     Atom                 Charge (a.u.)
  ----------------------------------------
      1 C                     0.283666
      2 H                     0.202425
      3 C                    -0.639623
      4 H                     0.245351
      5 O                    -0.165926
      6 H                     0.239065
      7 C                    -0.700154
      8 H                     0.203117
      9 H                     0.115357
     10 C                     0.422352
     11 H                     0.162000
     12 C                    -0.683482
     13 H                     0.137276
     14 H                     0.142909
     15 H                     0.136998
     16 C                    -0.742804
     17 H                     0.171165
     18 H                     0.150768
     19 C                    -0.245832
     20 H                     0.153635
     21 H                     0.185249
     22 C                     0.524611
     23 C                    -0.659146
     24 C                    -0.554206
     25 H                     0.204220
     26 H                     0.186054
     27 H                     0.228352
     28 H                     0.158618
     29 H                     0.155378
     30 H                     0.145197
     31 O                    -0.050448
     32 C                    -0.215350
     33 H                     0.230777
     34 O                     0.048785
     35 C                    -0.194120
     36 H                     0.263430
     37 C                    -0.542355
     38 H                     0.250405
     39 O                    -0.199869
     40 H                     0.277790
     41 C                    -0.375342
     42 H                     0.259712
     43 O                    -0.208685
     44 H                     0.267788
     45 C                    -0.182491
     46 H                     0.283116
     47 O                    -0.218232
     48 H                     0.282259
     49 C                    -0.047250
     50 O                    -0.261250
     51 O                    -0.121692
     52 H                     0.290434
  ----------------------------------------
  Sum of atomic charges =     0.000000

 -----------------------------------------------------------------
                    Cartesian Multipole Moments
 -----------------------------------------------------------------
    Charge (ESU x 10^10)
                 0.0000
    Dipole Moment (Debye)
         X      -0.2135      Y       2.5696      Z       2.1763
       Tot       3.3741
    Quadrupole Moments (Debye-Ang)
        XX    -130.1914     XY      -5.2386     YY    -156.0175
        XZ      -2.4817     YZ      -6.4711     ZZ    -146.5239
    Octopole Moments (Debye-Ang^2)
       XXX    -160.0598    XXY     -14.7704    XYY     -17.3629
       YYY      58.7518    XXZ      -5.1476    XYZ      -0.6965
       YYZ      -0.5390    XZZ     -33.1836    YZZ     -15.5065
       ZZZ     -19.5463
    Hexadecapole Moments (Debye-Ang^3)
      XXXX  -10490.2948   XXXY     596.8542   XXYY   -2196.1123
      XYYY     419.1505   YYYY   -2628.0804   XXXZ    -100.7380
      XXYZ      53.6545   XYYZ      10.5378   YYYZ      74.8278
      XXZZ   -1983.8922   XYZZ     160.9884   YYZZ    -610.1263
      XZZZ      36.5148   YZZZ     105.3322   ZZZZ   -1008.6967
 -----------------------------------------------------------------
 Calculating analytic gradient of the SCF energy
 Gradient of SCF Energy
            1           2           3           4           5           6
    1   0.0000238  -0.0000772  -0.0000002  -0.0000174   0.0000304   0.0000053
    2  -0.0000161  -0.0000344   0.0001887   0.0000100  -0.0002488   0.0001936
    3   0.0001820  -0.0000276   0.0003275  -0.0000929  -0.0003606   0.0000588
            7           8           9          10          11          12
    1  -0.0002586   0.0000143   0.0000766   0.0001998  -0.0000190   0.0001333
    2   0.0001733  -0.0000554  -0.0001023  -0.0000460   0.0000184  -0.0000985
    3   0.0001697  -0.0000692  -0.0000179  -0.0002580   0.0000630   0.0000986
           13          14          15          16          17          18
    1   0.0000012  -0.0000552  -0.0000200   0.0001172   0.0000195  -0.0000181
    2   0.0000016   0.0000642  -0.0000067  -0.0000909   0.0000105   0.0000431
    3   0.0000142  -0.0000518  -0.0000038  -0.0000322   0.0001076  -0.0000358
           19          20          21          22          23          24
    1   0.0000676  -0.0001544   0.0000219  -0.0004151  -0.0001002  -0.0000614
    2   0.0000221  -0.0000231   0.0000659   0.0003108   0.0000206   0.0001478
    3  -0.0002057   0.0000720   0.0000447   0.0000434  -0.0002104  -0.0000687
           25          26          27          28          29          30
    1  -0.0000694   0.0001531  -0.0000737  -0.0000435   0.0001482   0.0000711
    2  -0.0001240   0.0000495  -0.0000974   0.0000097  -0.0000215   0.0000452
    3   0.0000160   0.0001281   0.0000936  -0.0000133   0.0000442  -0.0000168
           31          32          33          34          35          36
    1   0.0000168  -0.0001056   0.0001879   0.0000340  -0.0000127  -0.0000149
    2  -0.0005388   0.0000423   0.0000092   0.0003221  -0.0003348  -0.0000424
    3   0.0001620  -0.0000989  -0.0000638  -0.0001284  -0.0000403   0.0000181
           37          38          39          40          41          42
    1   0.0000754   0.0000528   0.0000710  -0.0001072   0.0003261  -0.0000609
    2  -0.0001081  -0.0000477   0.0003001  -0.0001358  -0.0001008  -0.0000631
    3  -0.0000446   0.0000669   0.0000513   0.0001090  -0.0000852   0.0000319
           43          44          45          46          47          48
    1  -0.0002324  -0.0000041  -0.0000790   0.0001656  -0.0002057   0.0002257
    2   0.0001262  -0.0001558   0.0005240  -0.0000469  -0.0001275  -0.0001581
    3   0.0000135  -0.0000776   0.0000562   0.0000012   0.0000945   0.0000628
           49          50          51          52
    1   0.0004225  -0.0004534  -0.0002532   0.0002516
    2  -0.0002285   0.0002037   0.0002516  -0.0001005
    3  -0.0003179   0.0002302   0.0002333  -0.0002728
 Max gradient component =       5.388E-04
 RMS gradient           =       1.556E-04
 Gradient time:  CPU 515.83 s  wall 87.07 s
 Geometry Optimization Parameters
   NAtoms,    NIC,     NZ,  NCons,   NDum,   NFix, NCnnct, MaxDiis
       52     415       0       0       0       0       0       0

 Cartesian Hessian Update
 Hessian Updated using BFGS Update


** GEOMETRY OPTIMIZATION IN DELOCALIZED INTERNAL COORDINATES **
   Searching for a Minimum

   Optimization Cycle:  11

                       Coordinates (Angstroms)
     ATOM                X               Y               Z
      1  C         2.9585885571    0.5098093650   -0.2277189909
      2  H         3.4128917592    1.4035356921    0.2275438640
      3  C         2.8137371051   -0.5488709524    0.8844283237
      4  H         2.3338167374   -1.4327060343    0.4382370319
      5  O         1.9554042419   -0.0422809015    1.9235800057
      6  H         1.9144865041   -0.7018963459    2.6235777368
      7  C         4.1641251396   -0.9544657712    1.4813849320
      8  H         4.6015945782   -0.0793795353    1.9790796772
      9  H         4.0004348284   -1.7129751163    2.2582478582
     10  C         5.1438681449   -1.4943123362    0.4312038607
     11  H         4.6989112541   -2.3964270674   -0.0120946862
     12  C         6.4872505689   -1.8839337530    1.0550427275
     13  H         6.3584752386   -2.6327212994    1.8425538900
     14  H         7.1653137765   -2.2998980222    0.3039122512
     15  H         6.9784602012   -1.0120686390    1.5007205533
     16  C         5.3013181067   -0.4538932852   -0.6852919496
     17  H         5.9457206228   -0.8504916712   -1.4778695493
     18  H         5.8158633738    0.4289453383   -0.2813908349
     19  C         3.9511840482   -0.0360743671   -1.2796471764
     20  H         4.1145929360    0.7196081635   -2.0494186755
     21  H         3.4969396948   -0.8982508241   -1.7847956758
     22  C         1.5821135652    0.9049658152   -0.8504245685
     23  C         1.6626374623    1.4539888695   -2.2839557354
     24  C         0.8711148900    1.9421760391    0.0343623409
     25  H         0.8885479821    1.6461490846    1.0825026965
     26  H         1.3584964508    2.9170272083   -0.0668406558
     27  H         0.9574396840    0.0074864055   -0.8652572567
     28  H         2.3330540250    2.3192635864   -2.3433851746
     29  H         0.6712412187    1.7793308518   -2.6051662762
     30  H         2.0107318159    0.7050742909   -2.9972028903
     31  O        -0.5030547053    2.1681608064   -0.3685004675
     32  C        -1.4483363565    1.3712165635    0.2412017980
     33  H        -1.2603632341    1.2971748798    1.3259918718
     34  O        -1.4111071075    0.0534927275   -0.3208224434
     35  C        -2.3074291392   -0.8372875924    0.3047594709
     36  H        -2.1370084028   -0.8628668257    1.3950703695
     37  C        -2.8265416225    1.9798940133   -0.0295583570
     38  H        -2.9519451969    2.0482260013   -1.1173930826
     39  O        -2.9811265894    3.2566014541    0.5777147310
     40  H        -2.2839019340    3.8287692793    0.2368166163
     41  C        -3.9027090012    1.0771673866    0.5601208610
     42  H        -3.7920834546    1.0767654154    1.6544361857
     43  O        -5.2201620180    1.4941428119    0.2142517789
     44  H        -5.3186219908    2.4166757604    0.4772354337
     45  C        -3.7509366389   -0.3548801455    0.0631353234
     46  H        -3.9687850355   -0.3896172492   -1.0110493812
     47  O        -4.6408013706   -1.2265877779    0.7712956452
     48  H        -5.5380474755   -0.8809964582    0.6881121992
     49  C        -2.0007492355   -2.2603276463   -0.2081123705
     50  O        -0.9691777315   -2.5516400006   -0.7413783361
     51  O        -2.9556201898   -3.1746564532    0.0414724391
     52  H        -3.7534839810   -2.7484540850    0.4123558283
   Point Group: c1    Number of degrees of freedom:   150


   Energy is  -1228.726103414

 Hessian Updated using BFGS Update

150 Hessian modes will be used to form the next step
  Hessian Eigenvalues:
     0.002834    0.004104    0.004192    0.004596    0.005519    0.005657
     0.006752    0.007669    0.008084    0.008390    0.009545    0.010000
     0.010856    0.011304    0.012395    0.014204    0.018165    0.019812
     0.020837    0.021893    0.030272    0.032723    0.034803    0.035963
     0.038589    0.039992    0.042028    0.043608    0.044823    0.046501
     0.047608    0.047666    0.048101    0.048388    0.049234    0.049548
     0.050982    0.051353    0.052362    0.054669    0.055041    0.055451
     0.055982    0.056193    0.057078    0.057213    0.058271    0.058566
     0.059922    0.060923    0.061708    0.064553    0.068593    0.069246
     0.071147    0.074372    0.079005    0.081544    0.082426    0.083372
     0.084043    0.091473    0.092000    0.107496    0.112373    0.116842
     0.126210    0.133293    0.141490    0.147497    0.150385    0.156774
     0.158837    0.159231    0.159920    0.160001    0.160016    0.160056
     0.160154    0.160332    0.160410    0.161253    0.163582    0.165762
     0.168386    0.171713    0.174523    0.178977    0.194076    0.198881
     0.201706    0.215032    0.221923    0.238827    0.250932    0.261011
     0.264475    0.268251    0.270703    0.279694    0.280979    0.281972
     0.286849    0.288015    0.289612    0.290738    0.292319    0.294367
     0.295984    0.301741    0.319048    0.336851    0.337699    0.338622
     0.338708    0.338825    0.339324    0.339424    0.339686    0.339723
     0.340068    0.340235    0.340288    0.340399    0.340687    0.341454
     0.341557    0.342034    0.342129    0.342223    0.342471    0.342922
     0.343382    0.358053    0.368045    0.391058    0.395194    0.399096
     0.402446    0.406495    0.411501    0.421570    0.458178    0.499196
     0.505401    0.513582    0.517361    0.526833    0.536605    0.941722

 Minimum Search - Taking Simple RFO Step
 Searching for Lamda that Minimizes Along All modes
 Value Taken    Lamda =  -0.00003703
 Step Taken.  Stepsize is  0.059441

                             Maximum     Tolerance    Cnvgd?
         Gradient           0.000684      0.000300      NO
         Displacement       0.021999      0.001200      NO
         Energy change     -0.000035      0.000001      NO


 New Cartesian Coordinates Obtained by Inverse Iteration

 Displacement from previous Coordinates is:  0.400322
 ----------------------------------------------------------------
             Standard Nuclear Orientation (Angstroms)
    I     Atom           X                Y                Z
 ----------------------------------------------------------------
    1      C       2.9619129651     0.5145667912    -0.2203639042
    2      H       3.4174785518     1.4053228717     0.2397203897
    3      C       2.8187522096    -0.5513969349     0.8855603950
    4      H       2.3330195716    -1.4305118481     0.4364927198
    5      O       1.9694269240    -0.0491942779     1.9343512853
    6      H       1.9215895922    -0.7199153186     2.6233739036
    7      C       4.1704274770    -0.9657062115     1.4735227388
    8      H       4.6129116257    -0.0954547977     1.9754449366
    9      H       4.0068033538    -1.7284658933     2.2460260340
   10      C       5.1434671581    -1.5017410540     0.4160123650
   11      H       4.6927016276    -2.3980025727    -0.0334428950
   12      C       6.4871851341    -1.9021824379     1.0318959709
   13      H       6.3572210022    -2.6550847900     1.8152201184
   14      H       7.1604330455    -2.3172108704     0.2758669004
   15      H       6.9847317451    -1.0356932980     1.4811227248
   16      C       5.3017732930    -0.4526938412    -0.6919777664
   17      H       5.9416371310    -0.8450367343    -1.4904802784
   18      H       5.8217693587     0.4242088260    -0.2821064797
   19      C       3.9517325101    -0.0247708450    -1.2785254668
   20      H       4.1168545681     0.7373193045    -2.0417015013
   21      H       3.4933495455    -0.8806591550    -1.7907657179
   22      C       1.5846163287     0.9125452231    -0.8398009132
   23      C       1.6647794398     1.4750841711    -2.2676556510
   24      C       0.8681452399     1.9403088011     0.0520111060
   25      H       0.8803703077     1.6341015236     1.0972196637
   26      H       1.3553332802     2.9163077582    -0.0371626582
   27      H       0.9620806380     0.0139686890    -0.8632871518
   28      H       2.3356366825     2.3406483008    -2.3185436033
   29      H       0.6732103128     1.8039874851    -2.5853231212
   30      H       2.0121066822     0.7327997887    -2.9880692054
   31      O      -0.5040094590     2.1711793821    -0.3570567749
   32      C      -1.4546140417     1.3775737236     0.2487950065
   33      H      -1.2841258277     1.3185106098     1.3376580589
   34      O      -1.4051599495     0.0522992961    -0.2945013751
   35      C      -2.3078395541    -0.8330067481     0.3294400122
   36      H      -2.1546394756    -0.8413793861     1.4225645323
   37      C      -2.8310486240     1.9775239601    -0.0496807814
   38      H      -2.9415270124     2.0321432225    -1.1399972794
   39      O      -2.9989444887     3.2605291775     0.5397409429
   40      H      -2.2999131470     3.8319102599     0.2006787281
   41      C      -3.9123936423     1.0779525270     0.5356185631
   42      H      -3.8161888731     1.0910197557     1.6311584357
   43      O      -5.2259586566     1.4867577978     0.1668563914
   44      H      -5.3327266481     2.4104922987     0.4227938677
   45      C      -3.7488080184    -0.3597150662     0.0577447597
   46      H      -3.9497969391    -0.4073312356    -1.0193154653
   47      O      -4.6479965473    -1.2248281252     0.7615576643
   48      H      -5.5446829725    -0.8823755358     0.6585936507
   49      C      -1.9868152607    -2.2620103919    -0.1578117291
   50      O      -0.9470807635    -2.5551357254    -0.6746954049
   51      O      -2.9383775486    -3.1788996694     0.0949408952
   52      H      -3.7424477512    -2.7529711264     0.4533561299
 ----------------------------------------------------------------
 Molecular Point Group                 C1    NOp =  1
 Largest Abelian Subgroup              C1    NOp =  1
 Nuclear Repulsion Energy =  2343.6967182312 hartrees
 There are       94 alpha and       94 beta electrons
 Applying Cartesian multipole field
    Component          Value
    ---------          -----
     (2,0,0)        1.00000E-12
     (0,2,0)        2.00000E-11
     (0,0,2)       -3.00000E-11
 Nucleus-field energy     =     0.0000000267 hartrees
 Requested basis set is 6-311++G(d,p)
 There are 284 shells and 724 basis functions
 A cutoff of  1.0D-11 yielded  28433 shell pairs
 There are    179854 function pairs (    190219 Cartesian)
 Smallest overlap matrix eigenvalue = 9.67E-07

 Q-Chem warning in module stvman/mkSTV.C, line 306:

 Overlap eigenvalue is smaller than square root of threshold
 Use THRESH >= 12 to get rid of this warning

 Linear dependence detected in AO basis
 Tighter screening thresholds may be required for diffuse basis sets
 Use S2THRESH > 14 and THRESH = 14 in case of SCF convergence issues
 Number of orthogonalized atomic orbitals = 723
 Maximum deviation from orthogonality = 2.001E-10
 Guess MOs from SCF MO coefficient file

 -----------------------------------------------------------------------
  General SCF calculation program by
  Eric Jon Sundstrom, Paul Horn, Yuezhi Mao, Dmitri Zuev, Alec White,
  David Stuck, Shaama M.S., Shane Yost, Joonho Lee, David Small,
  Daniel Levine, Susi Lehtola, Hugh Burton, Evgeny Epifanovsky
 -----------------------------------------------------------------------
 Exchange:     0.2000 Hartree-Fock + 0.0800 Slater + 0.7200 B88
 Correlation:  0.1900 VWN1RPA + 0.8100 LYP
 Using SG-1 standard quadrature grid
 Size of previous SCF MO coefficient file: 1048350 (expected); 1049800 (actual). 

 Q-Chem warning in module libgscf/gen_scfman/rhf.C, line 619:

 Inconsistent size for SCF MO coefficient file.  Please check basis and PURECART setting.

 using 6 threads for integral computing
 -------------------------------------------------------
 OpenMP Integral computing Module                
 Release: version 2.0, May 2017, Q-Chem Inc. Pleasanton 
 -------------------------------------------------------
 -------------------------------------------------------
 OpenMP BLAS3 based DFT computing Module                
 Release: version 1.0, May 2013, Q-Chem Inc. Pittsburgh 
 -------------------------------------------------------
 A restricted SCF calculation will be
 performed using DIIS
 SCF converges when DIIS error is below 1.0e-08
 ---------------------------------------
  Cycle       Energy         DIIS error
 ---------------------------------------
    1   -1228.7235694152      1.69e-04  
    2   -1228.7260699789      2.89e-05  
    3   -1228.7260457488      4.00e-05  
    4   -1228.7261168832      7.20e-06  
    5   -1228.7261185460      4.25e-06  
    6   -1228.7261193584      1.07e-06  
    7   -1228.7261194122      2.99e-07  
    8   -1228.7261194171      5.73e-08  
    9   -1228.7261194173      2.57e-08  
   10   -1228.7261194173      1.02e-08  
   11   -1228.7261194173      2.37e-09  Convergence criterion met
 ---------------------------------------
 SCF time:   CPU 2041.45s  wall 360.00s 
 SCF   energy in the final basis set =    -1228.7261194173
 Total energy in the final basis set =    -1228.7261194173

 --------------------------------------------------------------

                    Orbital Energies (a.u.)
 --------------------------------------------------------------

 Alpha MOs
 -- Occupied --
-19.1706 -19.1653 -19.1531 -19.1528 -19.1504 -19.1480 -19.1264 -19.1136
-10.3107 -10.2906 -10.2644 -10.2615 -10.2525 -10.2454 -10.2210 -10.2134
-10.1761 -10.1756 -10.1676 -10.1672 -10.1654 -10.1650 -10.1604 -10.1499
 -1.1135  -1.0968  -1.0772  -1.0600  -1.0451  -1.0373  -1.0276  -1.0258
 -0.8426  -0.8154  -0.8076  -0.7868  -0.7479  -0.7375  -0.7016  -0.6823
 -0.6813  -0.6520  -0.6294  -0.6184  -0.6148  -0.6026  -0.5786  -0.5722
 -0.5622  -0.5588  -0.5479  -0.5288  -0.5272  -0.5159  -0.4987  -0.4922
 -0.4861  -0.4787  -0.4639  -0.4581  -0.4549  -0.4490  -0.4443  -0.4411
 -0.4323  -0.4224  -0.4161  -0.4114  -0.4041  -0.4004  -0.3955  -0.3927
 -0.3893  -0.3850  -0.3758  -0.3699  -0.3653  -0.3621  -0.3528  -0.3496
 -0.3400  -0.3368  -0.3273  -0.3250  -0.3240  -0.3188  -0.3159  -0.3151
 -0.3087  -0.2975  -0.2883  -0.2836  -0.2831  -0.2760
 -- Virtual --
 -0.0200  -0.0166  -0.0091  -0.0056  -0.0033   0.0024   0.0041   0.0069
  0.0152   0.0205   0.0250   0.0288   0.0308   0.0339   0.0389   0.0401
  0.0449   0.0496   0.0531   0.0569   0.0581   0.0612   0.0638   0.0663
  0.0715   0.0735   0.0785   0.0800   0.0846   0.0886   0.0891   0.0931
  0.0942   0.0956   0.0996   0.1023   0.1045   0.1066   0.1089   0.1106
  0.1148   0.1154   0.1193   0.1202   0.1227   0.1240   0.1267   0.1305
  0.1328   0.1336   0.1342   0.1367   0.1384   0.1391   0.1430   0.1443
  0.1462   0.1478   0.1498   0.1507   0.1534   0.1563   0.1580   0.1613
  0.1625   0.1640   0.1654   0.1675   0.1683   0.1723   0.1748   0.1778
  0.1782   0.1805   0.1831   0.1843   0.1863   0.1879   0.1889   0.1918
  0.1975   0.1999   0.2005   0.2016   0.2046   0.2078   0.2114   0.2134
  0.2168   0.2197   0.2233   0.2263   0.2265   0.2305   0.2313   0.2317
  0.2392   0.2394   0.2433   0.2477   0.2482   0.2509   0.2529   0.2544
  0.2592   0.2627   0.2640   0.2656   0.2686   0.2717   0.2736   0.2759
  0.2800   0.2807   0.2822   0.2865   0.2895   0.2927   0.2961   0.2985
  0.3015   0.3082   0.3087   0.3128   0.3140   0.3159   0.3175   0.3206
  0.3215   0.3245   0.3272   0.3295   0.3301   0.3340   0.3371   0.3395
  0.3424   0.3447   0.3486   0.3502   0.3523   0.3544   0.3578   0.3602
  0.3642   0.3660   0.3701   0.3762   0.3781   0.3800   0.3824   0.3856
  0.3866   0.3926   0.3954   0.3982   0.4026   0.4052   0.4084   0.4143
  0.4191   0.4253   0.4302   0.4370   0.4373   0.4394   0.4445   0.4510
  0.4527   0.4586   0.4648   0.4758   0.4788   0.4876   0.4943   0.5013
  0.5031   0.5077   0.5136   0.5192   0.5264   0.5293   0.5375   0.5401
  0.5459   0.5518   0.5560   0.5651   0.5694   0.5774   0.5808   0.5863
  0.5984   0.6020   0.6118   0.6141   0.6171   0.6198   0.6258   0.6351
  0.6401   0.6407   0.6451   0.6491   0.6498   0.6588   0.6615   0.6679
  0.6767   0.6777   0.6829   0.6866   0.6908   0.7005   0.7092   0.7142
  0.7216   0.7254   0.7271   0.7283   0.7318   0.7431   0.7452   0.7526
  0.7544   0.7628   0.7691   0.7730   0.7767   0.7787   0.7847   0.7867
  0.7902   0.7921   0.7956   0.7985   0.8047   0.8091   0.8106   0.8165
  0.8182   0.8244   0.8320   0.8366   0.8516   0.8729   0.8745   0.8899
  0.9018   0.9162   0.9290   0.9333   0.9438   0.9604   0.9659   0.9744
  0.9849   1.0028   1.0086   1.0187   1.0304   1.0358   1.0408   1.0584
  1.0725   1.0831   1.0867   1.0932   1.0990   1.1096   1.1142   1.1229
  1.1291   1.1337   1.1430   1.1526   1.1597   1.1699   1.1750   1.1780
  1.1909   1.1924   1.1987   1.2052   1.2086   1.2210   1.2283   1.2341
  1.2454   1.2482   1.2571   1.2627   1.2753   1.2790   1.2914   1.2947
  1.3033   1.3132   1.3158   1.3262   1.3393   1.3443   1.3464   1.3607
  1.3663   1.3719   1.3993   1.4174   1.4281   1.4292   1.4352   1.4456
  1.4502   1.4556   1.4606   1.4648   1.4766   1.4907   1.4970   1.5049
  1.5121   1.5149   1.5230   1.5291   1.5362   1.5460   1.5490   1.5539
  1.5549   1.5605   1.5696   1.5757   1.5815   1.5872   1.5930   1.6058
  1.6079   1.6105   1.6135   1.6173   1.6242   1.6266   1.6291   1.6333
  1.6385   1.6430   1.6513   1.6543   1.6611   1.6636   1.6716   1.6760
  1.6792   1.6824   1.6914   1.6979   1.7053   1.7098   1.7156   1.7257
  1.7266   1.7440   1.7528   1.7633   1.7700   1.7810   1.7863   1.7902
  1.7926   1.8031   1.8081   1.8112   1.8220   1.8253   1.8335   1.8418
  1.8469   1.8565   1.8648   1.8686   1.8745   1.8798   1.8872   1.8925
  1.9006   1.9065   1.9212   1.9327   1.9431   1.9526   1.9578   1.9737
  1.9905   1.9994   2.0117   2.0206   2.0327   2.0419   2.0597   2.0606
  2.0684   2.0799   2.0853   2.0932   2.0935   2.1062   2.1223   2.1289
  2.1320   2.1436   2.1457   2.1595   2.1734   2.1775   2.1818   2.1847
  2.2044   2.2077   2.2246   2.2308   2.2392   2.2539   2.2580   2.2665
  2.2772   2.2877   2.2960   2.3025   2.3221   2.3298   2.3542   2.3626
  2.3711   2.3779   2.3912   2.4012   2.4256   2.4290   2.4538   2.4742
  2.4901   2.4918   2.4986   2.5279   2.5330   2.5374   2.5442   2.5481
  2.5571   2.5615   2.5673   2.5827   2.5933   2.5941   2.6137   2.6157
  2.6234   2.6305   2.6387   2.6410   2.6525   2.6644   2.6707   2.6828
  2.6938   2.6958   2.7046   2.7150   2.7211   2.7391   2.7527   2.7756
  2.7891   2.7901   2.8010   2.8064   2.8084   2.8214   2.8353   2.8416
  2.8563   2.8695   2.8802   2.8866   2.8896   2.9007   2.9033   2.9092
  2.9267   2.9401   2.9435   2.9515   2.9613   2.9623   2.9750   2.9876
  2.9948   3.0055   3.0138   3.0218   3.0359   3.0440   3.0504   3.0589
  3.0644   3.0744   3.0831   3.0914   3.1033   3.1107   3.1145   3.1265
  3.1297   3.1371   3.1529   3.1686   3.1809   3.1833   3.1907   3.2039
  3.2152   3.2287   3.2345   3.2464   3.2548   3.2740   3.2928   3.3059
  3.3113   3.3303   3.3379   3.3585   3.3652   3.3818   3.4133   3.4379
  3.4503   3.4551   3.4755   3.5296   3.5394   3.5853   3.5894   3.6878
  3.7839   3.7903   3.8097   3.8291   3.8390   3.8449   3.8504   3.8617
  3.8749   3.8758   3.8972   3.9025   3.9066   3.9317   3.9363   3.9568
  3.9649   3.9759   4.0068   4.0299   4.0432   4.0515   4.0769   4.1108
  4.1460   4.1602   4.1696   4.1773   4.2273   4.2337   4.2861   4.2951
  4.3179   4.3272   4.3380   4.3752   4.4159   5.0126   5.0677   5.0818
  5.0990   5.1096   5.1629   5.1778   5.1932   5.2087   5.3742   5.3864
  5.4062   5.4332   5.4367   5.4608   5.4929   5.5818   5.6118   5.6379
  5.6696   5.6887   5.7180   5.8395   5.9320  23.7439  23.7645  23.7969
 23.8132  23.8172  23.8389  23.8593  23.8694  23.8852  23.8970  23.9201
 23.9386  23.9604  23.9653  23.9855  24.0220  49.8703  49.9028  49.9338
 49.9513  49.9641  49.9714  49.9890  50.0402
 --------------------------------------------------------------

          Ground-State Mulliken Net Atomic Charges

     Atom                 Charge (a.u.)
  ----------------------------------------
      1 C                     0.291784
      2 H                     0.202464
      3 C                    -0.647677
      4 H                     0.245452
      5 O                    -0.164400
      6 H                     0.238553
      7 C                    -0.701849
      8 H                     0.203244
      9 H                     0.115189
     10 C                     0.422037
     11 H                     0.161746
     12 C                    -0.683458
     13 H                     0.137202
     14 H                     0.142843
     15 H                     0.136944
     16 C                    -0.746761
     17 H                     0.170889
     18 H                     0.150840
     19 C                    -0.246337
     20 H                     0.153306
     21 H                     0.184990
     22 C                     0.535407
     23 C                    -0.657529
     24 C                    -0.566038
     25 H                     0.206694
     26 H                     0.184692
     27 H                     0.234285
     28 H                     0.158946
     29 H                     0.153671
     30 H                     0.144881
     31 O                    -0.051314
     32 C                    -0.222286
     33 H                     0.228874
     34 O                     0.049649
     35 C                    -0.191748
     36 H                     0.263308
     37 C                    -0.530626
     38 H                     0.250491
     39 O                    -0.200679
     40 H                     0.278103
     41 C                    -0.373708
     42 H                     0.259575
     43 O                    -0.209458
     44 H                     0.268107
     45 C                    -0.183209
     46 H                     0.282562
     47 O                    -0.218408
     48 H                     0.282182
     49 C                    -0.051349
     50 O                    -0.260475
     51 O                    -0.121774
     52 H                     0.290174
  ----------------------------------------
  Sum of atomic charges =     0.000000

 -----------------------------------------------------------------
                    Cartesian Multipole Moments
 -----------------------------------------------------------------
    Charge (ESU x 10^10)
                 0.0000
    Dipole Moment (Debye)
         X      -0.2987      Y       2.5601      Z       2.0593
       Tot       3.2991
    Quadrupole Moments (Debye-Ang)
        XX    -130.2414     XY      -5.1310     YY    -156.0241
        XZ      -2.4671     YZ      -6.2134     ZZ    -146.3771
    Octopole Moments (Debye-Ang^2)
       XXX    -161.6442    XXY     -14.7837    XYY     -18.0628
       YYY      58.6979    XXZ      -6.0247    XYZ      -1.1164
       YYZ      -2.1596    XZZ     -33.8300    YZZ     -16.0482
       ZZZ     -21.4978
    Hexadecapole Moments (Debye-Ang^3)
      XXXX  -10501.4419   XXXY     603.0584   XXYY   -2198.3962
      XYYY     427.4177   YYYY   -2640.5705   XXXZ     -98.1868
      XXYZ      57.9387   XYYZ      13.8751   YYYZ      88.3885
      XXZZ   -1985.9970   XYZZ     163.4246   YYZZ    -607.5083
      XZZZ      36.6835   YZZZ     117.0179   ZZZZ    -996.5134
 -----------------------------------------------------------------
 Calculating analytic gradient of the SCF energy
 Gradient of SCF Energy
            1           2           3           4           5           6
    1   0.0002143   0.0000606  -0.0001069  -0.0000009   0.0001444   0.0000636
    2  -0.0000134  -0.0000071   0.0000568  -0.0000117  -0.0002988   0.0000437
    3  -0.0000583   0.0000039   0.0002465  -0.0000639  -0.0001079   0.0000374
            7           8           9          10          11          12
    1  -0.0002019   0.0000506   0.0000533   0.0000028  -0.0000471   0.0000215
    2   0.0000870  -0.0000086  -0.0000332  -0.0000066   0.0000317  -0.0000238
    3   0.0001762  -0.0000369  -0.0000660  -0.0001354   0.0000200   0.0000471
           13          14          15          16          17          18
    1  -0.0000147  -0.0000151   0.0000092  -0.0000048   0.0000293   0.0000069
    2   0.0000198   0.0000347   0.0000137  -0.0000134   0.0000045   0.0000233
    3  -0.0000132  -0.0000342   0.0000218   0.0000031   0.0000305  -0.0000032
           19          20          21          22          23          24
    1   0.0001423  -0.0000221  -0.0000298  -0.0001252  -0.0000901  -0.0002028
    2   0.0000365  -0.0000157   0.0000331   0.0001535  -0.0000727  -0.0000581
    3  -0.0000836   0.0000381   0.0000209  -0.0000923   0.0000167  -0.0001540
           25          26          27          28          29          30
    1   0.0000293   0.0000062  -0.0000146   0.0000143  -0.0000006   0.0000044
    2  -0.0000515   0.0000095   0.0000690   0.0000302   0.0000233   0.0000183
    3  -0.0000722   0.0000525   0.0000605   0.0000458   0.0000348   0.0000530
           31          32          33          34          35          36
    1  -0.0001876   0.0002834  -0.0001042  -0.0001406  -0.0000598   0.0000513
    2   0.0001392   0.0001130   0.0000342  -0.0000000  -0.0002319   0.0000043
    3   0.0001269  -0.0001795   0.0000636   0.0000208   0.0000865   0.0000305
           37          38          39          40          41          42
    1   0.0000978   0.0000177  -0.0000519   0.0000377   0.0002111   0.0000682
    2  -0.0000720  -0.0000342  -0.0000318  -0.0000031  -0.0001741  -0.0000240
    3   0.0000217   0.0000093   0.0000632   0.0000135  -0.0000751  -0.0000109
           43          44          45          46          47          48
    1  -0.0001277  -0.0000463  -0.0000040   0.0000081  -0.0000644  -0.0000147
    2   0.0000432  -0.0000219   0.0004404  -0.0000363  -0.0000600  -0.0000311
    3  -0.0000615   0.0000191   0.0000066  -0.0000280   0.0000213  -0.0000057
           49          50          51          52
    1  -0.0000773   0.0000032   0.0000920   0.0000313
    2  -0.0001606   0.0000735  -0.0000186  -0.0000224
    3  -0.0001999   0.0001030  -0.0001198   0.0001071
 Max gradient component =       4.404E-04
 RMS gradient           =       9.281E-05
 Gradient time:  CPU 515.46 s  wall 87.02 s
 Geometry Optimization Parameters
   NAtoms,    NIC,     NZ,  NCons,   NDum,   NFix, NCnnct, MaxDiis
       52     415       0       0       0       0       0       0

 Cartesian Hessian Update
 Hessian Updated using BFGS Update


** GEOMETRY OPTIMIZATION IN DELOCALIZED INTERNAL COORDINATES **
   Searching for a Minimum

   Optimization Cycle:  12

                       Coordinates (Angstroms)
     ATOM                X               Y               Z
      1  C         2.9619129651    0.5145667912   -0.2203639042
      2  H         3.4174785518    1.4053228717    0.2397203897
      3  C         2.8187522096   -0.5513969349    0.8855603950
      4  H         2.3330195716   -1.4305118481    0.4364927198
      5  O         1.9694269240   -0.0491942779    1.9343512853
      6  H         1.9215895922   -0.7199153186    2.6233739036
      7  C         4.1704274770   -0.9657062115    1.4735227388
      8  H         4.6129116257   -0.0954547977    1.9754449366
      9  H         4.0068033538   -1.7284658933    2.2460260340
     10  C         5.1434671581   -1.5017410540    0.4160123650
     11  H         4.6927016276   -2.3980025727   -0.0334428950
     12  C         6.4871851341   -1.9021824379    1.0318959709
     13  H         6.3572210022   -2.6550847900    1.8152201184
     14  H         7.1604330455   -2.3172108704    0.2758669004
     15  H         6.9847317451   -1.0356932980    1.4811227248
     16  C         5.3017732930   -0.4526938412   -0.6919777664
     17  H         5.9416371310   -0.8450367343   -1.4904802784
     18  H         5.8217693587    0.4242088260   -0.2821064797
     19  C         3.9517325101   -0.0247708450   -1.2785254668
     20  H         4.1168545681    0.7373193045   -2.0417015013
     21  H         3.4933495455   -0.8806591550   -1.7907657179
     22  C         1.5846163287    0.9125452231   -0.8398009132
     23  C         1.6647794398    1.4750841711   -2.2676556510
     24  C         0.8681452399    1.9403088011    0.0520111060
     25  H         0.8803703077    1.6341015236    1.0972196637
     26  H         1.3553332802    2.9163077582   -0.0371626582
     27  H         0.9620806380    0.0139686890   -0.8632871518
     28  H         2.3356366825    2.3406483008   -2.3185436033
     29  H         0.6732103128    1.8039874851   -2.5853231212
     30  H         2.0121066822    0.7327997887   -2.9880692054
     31  O        -0.5040094590    2.1711793821   -0.3570567749
     32  C        -1.4546140417    1.3775737236    0.2487950065
     33  H        -1.2841258277    1.3185106098    1.3376580589
     34  O        -1.4051599495    0.0522992961   -0.2945013751
     35  C        -2.3078395541   -0.8330067481    0.3294400122
     36  H        -2.1546394756   -0.8413793861    1.4225645323
     37  C        -2.8310486240    1.9775239601   -0.0496807814
     38  H        -2.9415270124    2.0321432225   -1.1399972794
     39  O        -2.9989444887    3.2605291775    0.5397409429
     40  H        -2.2999131470    3.8319102599    0.2006787281
     41  C        -3.9123936423    1.0779525270    0.5356185631
     42  H        -3.8161888731    1.0910197557    1.6311584357
     43  O        -5.2259586566    1.4867577978    0.1668563914
     44  H        -5.3327266481    2.4104922987    0.4227938677
     45  C        -3.7488080184   -0.3597150662    0.0577447597
     46  H        -3.9497969391   -0.4073312356   -1.0193154653
     47  O        -4.6479965473   -1.2248281252    0.7615576643
     48  H        -5.5446829725   -0.8823755358    0.6585936507
     49  C        -1.9868152607   -2.2620103919   -0.1578117291
     50  O        -0.9470807635   -2.5551357254   -0.6746954049
     51  O        -2.9383775486   -3.1788996694    0.0949408952
     52  H        -3.7424477512   -2.7529711264    0.4533561299
   Point Group: c1    Number of degrees of freedom:   150


   Energy is  -1228.726119417

 Hessian Updated using BFGS Update

150 Hessian modes will be used to form the next step
  Hessian Eigenvalues:
     0.002855    0.004126    0.004187    0.004556    0.005456    0.005659
     0.006764    0.007609    0.008070    0.008398    0.009235    0.010088
     0.010962    0.011323    0.013009    0.014416    0.017879    0.019819
     0.020818    0.023345    0.030221    0.032768    0.034888    0.035936
     0.038597    0.039970    0.042038    0.043809    0.044870    0.046623
     0.047578    0.047798    0.048066    0.048377    0.049014    0.049534
     0.050857    0.051323    0.052677    0.054648    0.055087    0.055550
     0.055981    0.056191    0.057015    0.057114    0.057837    0.058424
     0.060249    0.060976    0.061477    0.064744    0.068663    0.069214
     0.070864    0.074150    0.079004    0.081677    0.082436    0.082835
     0.083786    0.091548    0.092958    0.107453    0.112372    0.116763
     0.126310    0.133116    0.142211    0.146937    0.150118    0.156907
     0.158786    0.159156    0.159556    0.159941    0.160001    0.160016
     0.160078    0.160311    0.160415    0.160780    0.163678    0.165745
     0.167937    0.173558    0.174431    0.178988    0.194006    0.198833
     0.201185    0.215034    0.224283    0.238698    0.251130    0.258196
     0.263327    0.268179    0.271414    0.279172    0.279881    0.281993
     0.286922    0.287891    0.289801    0.291050    0.291949    0.294941
     0.295986    0.301694    0.327645    0.337318    0.337870    0.338623
     0.338706    0.338799    0.339375    0.339454    0.339633    0.339822
     0.340028    0.340110    0.340257    0.340433    0.340695    0.341411
     0.341566    0.342019    0.342122    0.342217    0.342474    0.342889
     0.343259    0.365843    0.368290    0.390643    0.394673    0.399461
     0.400808    0.402969    0.413862    0.419630    0.463750    0.500856
     0.507297    0.513980    0.518099    0.526973    0.536529    0.939430

 Minimum Search - Taking Simple RFO Step
 Searching for Lamda that Minimizes Along All modes
 Value Taken    Lamda =  -0.00000769
 Step Taken.  Stepsize is  0.020714

                             Maximum     Tolerance    Cnvgd?
         Gradient           0.000398      0.000300      NO
         Displacement       0.006688      0.001200      NO
         Energy change     -0.000016      0.000001      NO


 New Cartesian Coordinates Obtained by Inverse Iteration

 Displacement from previous Coordinates is:  0.065381
 ----------------------------------------------------------------
             Standard Nuclear Orientation (Angstroms)
    I     Atom           X                Y                Z
 ----------------------------------------------------------------
    1      C       2.9618730756     0.5161018816    -0.2212183217
    2      H       3.4169704642     1.4063781007     0.2402544298
    3      C       2.8161420409    -0.5503436856     0.8834667374
    4      H       2.3290698063    -1.4283019998     0.4337010552
    5      O       1.9664165930    -0.0465777676     1.9316354715
    6      H       1.9126365676    -0.7196953364     2.6179223154
    7      C       4.1667212024    -0.9674220569     1.4724958589
    8      H       4.6091228277    -0.0981945677     1.9762998447
    9      H       4.0004988288    -1.7304652481     2.2441995232
   10      C       5.1408454317    -1.5031535866     0.4158841401
   11      H       4.6903767245    -2.3986535232    -0.0354648767
   12      C       6.4835388621    -1.9052404482     1.0328179064
   13      H       6.3521229404    -2.6583958993     1.8156593927
   14      H       7.1572528233    -2.3207713737     0.2774653346
   15      H       6.9815183868    -1.0394351321     1.4828182283
   16      C       5.3013737860    -0.4528482358    -0.6906412539
   17      H       5.9416156704    -0.8445351933    -1.4891926565
   18      H       5.8216575528     0.4230098732    -0.2789348756
   19      C       3.9525579338    -0.0230869763    -1.2783961543
   20      H       4.1198499842     0.7397158814    -2.0405226848
   21      H       3.4943554905    -0.8780452052    -1.7924145214
   22      C       1.5864002476     0.9151258071    -0.8425021379
   23      C       1.6697506213     1.4802581691    -2.2692949224
   24      C       0.8685957786     1.9420832755     0.0494630389
   25      H       0.8812657873     1.6370543363     1.0950560664
   26      H       1.3539515809     2.9188528597    -0.0408443930
   27      H       0.9637919060     0.0165898072    -0.8690108383
   28      H       2.3411831640     2.3455036629    -2.3174068950
   29      H       0.6789261403     1.8102940390    -2.5882933084
   30      H       2.0178433285     0.7391664844    -2.9906067346
   31      O      -0.5038520154     2.1701995382    -0.3602333646
   32      C      -1.4539843425     1.3770753591     0.2477505597
   33      H      -1.2817862390     1.3192511472     1.3363649681
   34      O      -1.4035823454     0.0513830594    -0.2939663887
   35      C      -2.3054216609    -0.8334375481     0.3317218966
   36      H      -2.1518471374    -0.8399688737     1.4247388822
   37      C      -2.8315129714     1.9758086210    -0.0499268517
   38      H      -2.9435738016     2.0290657839    -1.1401755830
   39      O      -2.9996381113     3.2595591234     0.5376574375
   40      H      -2.3024978577     3.8314639133     0.1955898810
   41      C      -3.9115968017     1.0761156669     0.5377510726
   42      H      -3.8145202882     1.0904927528     1.6331957010
   43      O      -5.2256262733     1.4836990307     0.1701402599
   44      H      -5.3321457280     2.4078264680     0.4248795253
   45      C      -3.7471307555    -0.3621188923     0.0607789875
   46      H      -3.9494010866    -0.4106128887    -1.0159799255
   47      O      -4.6451382210    -1.2266907043     0.7664476946
   48      H      -5.5420282045    -0.8844667502     0.6640535959
   49      C      -1.9839102141    -2.2630501142    -0.1533701294
   50      O      -0.9434601130    -2.5575069024    -0.6682336143
   51      O      -2.9366803824    -3.1791615576     0.0980993277
   52      H      -3.7425288959    -2.7522065209     0.4513950652
 ----------------------------------------------------------------
 Molecular Point Group                 C1    NOp =  1
 Largest Abelian Subgroup              C1    NOp =  1
 Nuclear Repulsion Energy =  2343.8682573016 hartrees
 There are       94 alpha and       94 beta electrons
 Applying Cartesian multipole field
    Component          Value
    ---------          -----
     (2,0,0)        1.00000E-12
     (0,2,0)        2.00000E-11
     (0,0,2)       -3.00000E-11
 Nucleus-field energy     =     0.0000000267 hartrees
 Requested basis set is 6-311++G(d,p)
 There are 284 shells and 724 basis functions
 A cutoff of  1.0D-11 yielded  28437 shell pairs
 There are    179875 function pairs (    190243 Cartesian)
 Smallest overlap matrix eigenvalue = 9.67E-07

 Q-Chem warning in module stvman/mkSTV.C, line 306:

 Overlap eigenvalue is smaller than square root of threshold
 Use THRESH >= 12 to get rid of this warning

 Linear dependence detected in AO basis
 Tighter screening thresholds may be required for diffuse basis sets
 Use S2THRESH > 14 and THRESH = 14 in case of SCF convergence issues
 Number of orthogonalized atomic orbitals = 723
 Maximum deviation from orthogonality = 3.074E-10
 Guess MOs from SCF MO coefficient file

 -----------------------------------------------------------------------
  General SCF calculation program by
  Eric Jon Sundstrom, Paul Horn, Yuezhi Mao, Dmitri Zuev, Alec White,
  David Stuck, Shaama M.S., Shane Yost, Joonho Lee, David Small,
  Daniel Levine, Susi Lehtola, Hugh Burton, Evgeny Epifanovsky
 -----------------------------------------------------------------------
 Exchange:     0.2000 Hartree-Fock + 0.0800 Slater + 0.7200 B88
 Correlation:  0.1900 VWN1RPA + 0.8100 LYP
 Using SG-1 standard quadrature grid
 Size of previous SCF MO coefficient file: 1048350 (expected); 1049800 (actual). 

 Q-Chem warning in module libgscf/gen_scfman/rhf.C, line 619:

 Inconsistent size for SCF MO coefficient file.  Please check basis and PURECART setting.

 using 6 threads for integral computing
 -------------------------------------------------------
 OpenMP Integral computing Module                
 Release: version 2.0, May 2017, Q-Chem Inc. Pleasanton 
 -------------------------------------------------------
 -------------------------------------------------------
 OpenMP BLAS3 based DFT computing Module                
 Release: version 1.0, May 2013, Q-Chem Inc. Pittsburgh 
 -------------------------------------------------------
 A restricted SCF calculation will be
 performed using DIIS
 SCF converges when DIIS error is below 1.0e-08
 ---------------------------------------
  Cycle       Energy         DIIS error
 ---------------------------------------
    1   -1228.7260604583      2.84e-05  
    2   -1228.7261215915      5.14e-06  
    3   -1228.7261196046      8.66e-06  
    4   -1228.7261229933      1.23e-06  
    5   -1228.7261230421      7.33e-07  
    6   -1228.7261230668      1.36e-07  
    7   -1228.7261230677      4.89e-08  
    8   -1228.7261230679      9.57e-09  Convergence criterion met
 ---------------------------------------
 SCF time:   CPU 1485.70s  wall 263.00s 
 SCF   energy in the final basis set =    -1228.7261230679
 Total energy in the final basis set =    -1228.7261230679

 --------------------------------------------------------------

                    Orbital Energies (a.u.)
 --------------------------------------------------------------

 Alpha MOs
 -- Occupied --
-19.1707 -19.1652 -19.1532 -19.1529 -19.1504 -19.1479 -19.1264 -19.1136
-10.3107 -10.2906 -10.2644 -10.2616 -10.2526 -10.2455 -10.2210 -10.2134
-10.1760 -10.1756 -10.1676 -10.1672 -10.1654 -10.1649 -10.1604 -10.1500
 -1.1134  -1.0968  -1.0774  -1.0601  -1.0452  -1.0373  -1.0275  -1.0257
 -0.8426  -0.8154  -0.8076  -0.7868  -0.7479  -0.7375  -0.7016  -0.6823
 -0.6813  -0.6520  -0.6294  -0.6183  -0.6148  -0.6026  -0.5787  -0.5722
 -0.5622  -0.5589  -0.5480  -0.5288  -0.5272  -0.5158  -0.4987  -0.4923
 -0.4861  -0.4787  -0.4639  -0.4581  -0.4548  -0.4490  -0.4443  -0.4412
 -0.4323  -0.4224  -0.4161  -0.4115  -0.4041  -0.4004  -0.3954  -0.3927
 -0.3893  -0.3849  -0.3759  -0.3699  -0.3653  -0.3620  -0.3528  -0.3496
 -0.3401  -0.3367  -0.3272  -0.3249  -0.3241  -0.3189  -0.3159  -0.3151
 -0.3088  -0.2975  -0.2882  -0.2836  -0.2831  -0.2760
 -- Virtual --
 -0.0200  -0.0167  -0.0091  -0.0056  -0.0033   0.0024   0.0040   0.0070
  0.0152   0.0205   0.0250   0.0288   0.0308   0.0339   0.0390   0.0401
  0.0450   0.0496   0.0531   0.0569   0.0580   0.0612   0.0639   0.0663
  0.0715   0.0735   0.0785   0.0800   0.0846   0.0886   0.0891   0.0930
  0.0942   0.0956   0.0995   0.1023   0.1045   0.1066   0.1089   0.1106
  0.1148   0.1155   0.1193   0.1202   0.1228   0.1239   0.1267   0.1305
  0.1328   0.1336   0.1342   0.1367   0.1384   0.1391   0.1430   0.1443
  0.1462   0.1478   0.1498   0.1507   0.1534   0.1563   0.1580   0.1614
  0.1625   0.1640   0.1655   0.1676   0.1683   0.1723   0.1748   0.1777
  0.1782   0.1805   0.1832   0.1843   0.1863   0.1880   0.1889   0.1918
  0.1976   0.2000   0.2005   0.2016   0.2046   0.2078   0.2114   0.2134
  0.2168   0.2197   0.2232   0.2263   0.2265   0.2305   0.2312   0.2318
  0.2391   0.2394   0.2433   0.2477   0.2482   0.2509   0.2529   0.2544
  0.2591   0.2627   0.2640   0.2656   0.2686   0.2716   0.2736   0.2759
  0.2801   0.2807   0.2821   0.2864   0.2895   0.2927   0.2961   0.2985
  0.3015   0.3082   0.3087   0.3129   0.3140   0.3159   0.3175   0.3207
  0.3214   0.3245   0.3272   0.3296   0.3301   0.3340   0.3371   0.3395
  0.3424   0.3447   0.3487   0.3501   0.3524   0.3545   0.3577   0.3602
  0.3641   0.3660   0.3701   0.3762   0.3782   0.3800   0.3824   0.3857
  0.3866   0.3925   0.3954   0.3982   0.4027   0.4051   0.4084   0.4142
  0.4191   0.4252   0.4304   0.4370   0.4372   0.4394   0.4449   0.4509
  0.4528   0.4587   0.4649   0.4757   0.4787   0.4876   0.4943   0.5013
  0.5031   0.5077   0.5136   0.5192   0.5266   0.5292   0.5374   0.5401
  0.5459   0.5519   0.5561   0.5652   0.5696   0.5774   0.5808   0.5864
  0.5983   0.6022   0.6122   0.6142   0.6169   0.6198   0.6258   0.6351
  0.6401   0.6408   0.6451   0.6491   0.6497   0.6589   0.6617   0.6679
  0.6768   0.6778   0.6827   0.6865   0.6907   0.7003   0.7092   0.7142
  0.7216   0.7254   0.7271   0.7283   0.7318   0.7429   0.7451   0.7525
  0.7544   0.7626   0.7692   0.7730   0.7767   0.7788   0.7847   0.7867
  0.7902   0.7919   0.7956   0.7986   0.8049   0.8092   0.8106   0.8164
  0.8182   0.8244   0.8321   0.8367   0.8515   0.8729   0.8745   0.8900
  0.9016   0.9161   0.9288   0.9334   0.9439   0.9603   0.9658   0.9745
  0.9848   1.0026   1.0086   1.0188   1.0305   1.0359   1.0410   1.0583
  1.0727   1.0831   1.0867   1.0935   1.0990   1.1097   1.1144   1.1228
  1.1291   1.1336   1.1427   1.1525   1.1596   1.1699   1.1750   1.1781
  1.1908   1.1925   1.1986   1.2051   1.2086   1.2212   1.2282   1.2338
  1.2452   1.2483   1.2572   1.2626   1.2757   1.2790   1.2916   1.2948
  1.3034   1.3133   1.3158   1.3262   1.3397   1.3447   1.3464   1.3607
  1.3662   1.3722   1.3992   1.4173   1.4284   1.4295   1.4352   1.4457
  1.4501   1.4555   1.4607   1.4646   1.4764   1.4906   1.4967   1.5048
  1.5121   1.5149   1.5230   1.5290   1.5360   1.5460   1.5490   1.5540
  1.5548   1.5605   1.5694   1.5757   1.5813   1.5872   1.5930   1.6058
  1.6080   1.6105   1.6134   1.6173   1.6241   1.6265   1.6291   1.6333
  1.6387   1.6430   1.6512   1.6543   1.6611   1.6637   1.6717   1.6761
  1.6792   1.6824   1.6912   1.6979   1.7053   1.7097   1.7156   1.7257
  1.7266   1.7441   1.7529   1.7635   1.7701   1.7810   1.7860   1.7901
  1.7926   1.8030   1.8081   1.8111   1.8220   1.8254   1.8335   1.8417
  1.8469   1.8565   1.8647   1.8685   1.8747   1.8799   1.8871   1.8926
  1.9005   1.9064   1.9211   1.9327   1.9430   1.9525   1.9579   1.9740
  1.9904   1.9998   2.0118   2.0205   2.0327   2.0418   2.0598   2.0605
  2.0683   2.0799   2.0854   2.0933   2.0935   2.1061   2.1223   2.1290
  2.1321   2.1437   2.1456   2.1596   2.1733   2.1775   2.1817   2.1845
  2.2042   2.2076   2.2248   2.2308   2.2391   2.2539   2.2581   2.2664
  2.2771   2.2877   2.2960   2.3023   2.3221   2.3298   2.3543   2.3626
  2.3713   2.3790   2.3912   2.4013   2.4256   2.4290   2.4538   2.4742
  2.4900   2.4918   2.4987   2.5279   2.5330   2.5374   2.5443   2.5482
  2.5571   2.5614   2.5674   2.5828   2.5931   2.5941   2.6138   2.6157
  2.6233   2.6305   2.6386   2.6413   2.6526   2.6643   2.6708   2.6828
  2.6941   2.6959   2.7049   2.7151   2.7210   2.7389   2.7529   2.7757
  2.7891   2.7904   2.8011   2.8064   2.8085   2.8215   2.8354   2.8414
  2.8563   2.8694   2.8805   2.8866   2.8897   2.9009   2.9034   2.9092
  2.9264   2.9401   2.9434   2.9513   2.9611   2.9622   2.9748   2.9876
  2.9948   3.0056   3.0140   3.0218   3.0359   3.0439   3.0506   3.0591
  3.0643   3.0744   3.0832   3.0916   3.1032   3.1106   3.1144   3.1265
  3.1295   3.1373   3.1528   3.1688   3.1808   3.1833   3.1906   3.2041
  3.2156   3.2290   3.2345   3.2463   3.2545   3.2740   3.2927   3.3058
  3.3111   3.3303   3.3379   3.3582   3.3652   3.3818   3.4131   3.4377
  3.4503   3.4550   3.4754   3.5297   3.5391   3.5855   3.5893   3.6879
  3.7840   3.7905   3.8097   3.8290   3.8386   3.8448   3.8504   3.8617
  3.8747   3.8757   3.8972   3.9023   3.9067   3.9315   3.9364   3.9565
  3.9646   3.9758   4.0069   4.0299   4.0433   4.0519   4.0769   4.1111
  4.1460   4.1602   4.1696   4.1776   4.2271   4.2335   4.2864   4.2951
  4.3179   4.3269   4.3375   4.3755   4.4163   5.0127   5.0678   5.0817
  5.0989   5.1096   5.1634   5.1780   5.1931   5.2088   5.3740   5.3865
  5.4063   5.4332   5.4366   5.4610   5.4927   5.5820   5.6116   5.6377
  5.6692   5.6886   5.7181   5.8391   5.9321  23.7440  23.7643  23.7968
 23.8133  23.8168  23.8386  23.8594  23.8696  23.8853  23.8969  23.9202
 23.9386  23.9604  23.9653  23.9855  24.0219  49.8702  49.9028  49.9338
 49.9511  49.9641  49.9716  49.9890  50.0401
 --------------------------------------------------------------

          Ground-State Mulliken Net Atomic Charges

     Atom                 Charge (a.u.)
  ----------------------------------------
      1 C                     0.291376
      2 H                     0.202523
      3 C                    -0.649139
      4 H                     0.245388
      5 O                    -0.164262
      6 H                     0.238469
      7 C                    -0.701471
      8 H                     0.203349
      9 H                     0.115257
     10 C                     0.421955
     11 H                     0.161715
     12 C                    -0.683224
     13 H                     0.137234
     14 H                     0.142882
     15 H                     0.136926
     16 C                    -0.747056
     17 H                     0.170869
     18 H                     0.150800
     19 C                    -0.246742
     20 H                     0.153265
     21 H                     0.184917
     22 C                     0.537513
     23 C                    -0.658165
     24 C                    -0.564892
     25 H                     0.206493
     26 H                     0.184854
     27 H                     0.235513
     28 H                     0.158855
     29 H                     0.153459
     30 H                     0.144895
     31 O                    -0.051515
     32 C                    -0.221099
     33 H                     0.229115
     34 O                     0.049896
     35 C                    -0.191545
     36 H                     0.263114
     37 C                    -0.532312
     38 H                     0.250509
     39 O                    -0.200696
     40 H                     0.278156
     41 C                    -0.373585
     42 H                     0.259603
     43 O                    -0.209399
     44 H                     0.268108
     45 C                    -0.184535
     46 H                     0.282731
     47 O                    -0.218210
     48 H                     0.282269
     49 C                    -0.051839
     50 O                    -0.260465
     51 O                    -0.122277
     52 H                     0.290418
  ----------------------------------------
  Sum of atomic charges =     0.000000

 -----------------------------------------------------------------
                    Cartesian Multipole Moments
 -----------------------------------------------------------------
    Charge (ESU x 10^10)
                 0.0000
    Dipole Moment (Debye)
         X      -0.3182      Y       2.5682      Z       2.0418
       Tot       3.2963
    Quadrupole Moments (Debye-Ang)
        XX    -130.2448     XY      -5.1353     YY    -156.0473
        XZ      -2.4710     YZ      -6.1799     ZZ    -146.3922
    Octopole Moments (Debye-Ang^2)
       XXX    -162.0584    XXY     -14.6922    XYY     -18.1736
       YYY      59.0262    XXZ      -6.2787    XYZ      -1.1625
       YYZ      -2.4194    XZZ     -34.0140    YZZ     -15.9917
       ZZZ     -21.8126
    Hexadecapole Moments (Debye-Ang^3)
      XXXX  -10494.3675   XXXY     602.4034   XXYY   -2197.2007
      XYYY     426.0368   YYYY   -2642.7443   XXXZ     -96.1275
      XXYZ      58.8171   XYYZ      15.1080   YYYZ      90.0687
      XXZZ   -1985.1056   XYZZ     163.0714   YYZZ    -607.8066
      XZZZ      38.4984   YZZZ     118.8049   ZZZZ    -996.9802
 -----------------------------------------------------------------
 Calculating analytic gradient of the SCF energy
 Gradient of SCF Energy
            1           2           3           4           5           6
    1   0.0000875   0.0000028  -0.0000787   0.0000080  -0.0000117   0.0000570
    2   0.0000220   0.0000149   0.0000291  -0.0000066  -0.0000590   0.0000043
    3   0.0000228   0.0000179   0.0001555  -0.0000509  -0.0001127   0.0000131
            7           8           9          10          11          12
    1  -0.0000533   0.0000077   0.0000043   0.0000215  -0.0000062   0.0000007
    2   0.0000004   0.0000053  -0.0000080   0.0000219   0.0000090  -0.0000068
    3   0.0000042  -0.0000063  -0.0000198  -0.0000248  -0.0000123  -0.0000121
           13          14          15          16          17          18
    1  -0.0000042   0.0000099   0.0000015  -0.0000311   0.0000003   0.0000002
    2   0.0000090   0.0000167   0.0000059   0.0000180   0.0000227   0.0000108
    3  -0.0000253  -0.0000112   0.0000034   0.0000081  -0.0000167   0.0000069
           19          20          21          22          23          24
    1   0.0000208   0.0000053  -0.0000007  -0.0000155   0.0000169  -0.0000525
    2  -0.0000134   0.0000252   0.0000049   0.0000242  -0.0000380  -0.0000165
    3   0.0000018   0.0000046  -0.0000110  -0.0000771   0.0000166   0.0000045
           25          26          27          28          29          30
    1   0.0000244  -0.0000357   0.0000046   0.0000085  -0.0000112  -0.0000019
    2  -0.0000153  -0.0000006   0.0000075   0.0000220   0.0000193   0.0000186
    3   0.0000206   0.0000252   0.0000168   0.0000343   0.0000153   0.0000235
           31          32          33          34          35          36
    1   0.0001121   0.0000027  -0.0000302   0.0000441  -0.0000538   0.0000125
    2   0.0000644  -0.0000402  -0.0000176   0.0000483  -0.0000324   0.0000248
    3   0.0000034  -0.0000480   0.0000392   0.0000243   0.0000677  -0.0000068
           37          38          39          40          41          42
    1  -0.0000630  -0.0000166  -0.0000431   0.0000311   0.0000494   0.0000060
    2  -0.0000382   0.0000141  -0.0000422   0.0000141  -0.0001104   0.0000157
    3   0.0000494   0.0000013   0.0000196  -0.0000043   0.0000034  -0.0000023
           43          44          45          46          47          48
    1  -0.0000344  -0.0000114  -0.0000079  -0.0000057   0.0000187  -0.0000370
    2  -0.0000135  -0.0000005   0.0000241  -0.0000190   0.0000347  -0.0000150
    3  -0.0000200   0.0000370  -0.0000553  -0.0000089   0.0000452  -0.0000094
           49          50          51          52
    1  -0.0000001   0.0000418   0.0000297  -0.0000243
    2  -0.0000077  -0.0000287  -0.0000255   0.0000031
    3  -0.0000493  -0.0000295   0.0000161  -0.0000874
 Max gradient component =       1.555E-04
 RMS gradient           =       3.461E-05
 Gradient time:  CPU 516.41 s  wall 87.17 s
 Geometry Optimization Parameters
   NAtoms,    NIC,     NZ,  NCons,   NDum,   NFix, NCnnct, MaxDiis
       52     415       0       0       0       0       0       0

 Cartesian Hessian Update
 Hessian Updated using BFGS Update


** GEOMETRY OPTIMIZATION IN DELOCALIZED INTERNAL COORDINATES **
   Searching for a Minimum

   Optimization Cycle:  13

                       Coordinates (Angstroms)
     ATOM                X               Y               Z
      1  C         2.9618730756    0.5161018816   -0.2212183217
      2  H         3.4169704642    1.4063781007    0.2402544298
      3  C         2.8161420409   -0.5503436856    0.8834667374
      4  H         2.3290698063   -1.4283019998    0.4337010552
      5  O         1.9664165930   -0.0465777676    1.9316354715
      6  H         1.9126365676   -0.7196953364    2.6179223154
      7  C         4.1667212024   -0.9674220569    1.4724958589
      8  H         4.6091228277   -0.0981945677    1.9762998447
      9  H         4.0004988288   -1.7304652481    2.2441995232
     10  C         5.1408454317   -1.5031535866    0.4158841401
     11  H         4.6903767245   -2.3986535232   -0.0354648767
     12  C         6.4835388621   -1.9052404482    1.0328179064
     13  H         6.3521229404   -2.6583958993    1.8156593927
     14  H         7.1572528233   -2.3207713737    0.2774653346
     15  H         6.9815183868   -1.0394351321    1.4828182283
     16  C         5.3013737860   -0.4528482358   -0.6906412539
     17  H         5.9416156704   -0.8445351933   -1.4891926565
     18  H         5.8216575528    0.4230098732   -0.2789348756
     19  C         3.9525579338   -0.0230869763   -1.2783961543
     20  H         4.1198499842    0.7397158814   -2.0405226848
     21  H         3.4943554905   -0.8780452052   -1.7924145214
     22  C         1.5864002476    0.9151258071   -0.8425021379
     23  C         1.6697506213    1.4802581691   -2.2692949224
     24  C         0.8685957786    1.9420832755    0.0494630389
     25  H         0.8812657873    1.6370543363    1.0950560664
     26  H         1.3539515809    2.9188528597   -0.0408443930
     27  H         0.9637919060    0.0165898072   -0.8690108383
     28  H         2.3411831640    2.3455036629   -2.3174068950
     29  H         0.6789261403    1.8102940390   -2.5882933084
     30  H         2.0178433285    0.7391664844   -2.9906067346
     31  O        -0.5038520154    2.1701995382   -0.3602333646
     32  C        -1.4539843425    1.3770753591    0.2477505597
     33  H        -1.2817862390    1.3192511472    1.3363649681
     34  O        -1.4035823454    0.0513830594   -0.2939663887
     35  C        -2.3054216609   -0.8334375481    0.3317218966
     36  H        -2.1518471374   -0.8399688737    1.4247388822
     37  C        -2.8315129714    1.9758086210   -0.0499268517
     38  H        -2.9435738016    2.0290657839   -1.1401755830
     39  O        -2.9996381113    3.2595591234    0.5376574375
     40  H        -2.3024978577    3.8314639133    0.1955898810
     41  C        -3.9115968017    1.0761156669    0.5377510726
     42  H        -3.8145202882    1.0904927528    1.6331957010
     43  O        -5.2256262733    1.4836990307    0.1701402599
     44  H        -5.3321457280    2.4078264680    0.4248795253
     45  C        -3.7471307555   -0.3621188923    0.0607789875
     46  H        -3.9494010866   -0.4106128887   -1.0159799255
     47  O        -4.6451382210   -1.2266907043    0.7664476946
     48  H        -5.5420282045   -0.8844667502    0.6640535959
     49  C        -1.9839102141   -2.2630501142   -0.1533701294
     50  O        -0.9434601130   -2.5575069024   -0.6682336143
     51  O        -2.9366803824   -3.1791615576    0.0980993277
     52  H        -3.7425288959   -2.7522065209    0.4513950652
   Point Group: c1    Number of degrees of freedom:   150


   Energy is  -1228.726123068

 Hessian Updated using BFGS Update

150 Hessian modes will be used to form the next step
  Hessian Eigenvalues:
     0.002845    0.003579    0.004256    0.005145    0.005412    0.005659
     0.006768    0.007346    0.008088    0.008371    0.009107    0.010082
     0.010481    0.011309    0.012826    0.014101    0.018518    0.019956
     0.021185    0.024816    0.030335    0.032598    0.034773    0.036109
     0.038504    0.039972    0.042039    0.044050    0.045186    0.046536
     0.047538    0.047665    0.048153    0.048375    0.049284    0.049520
     0.051263    0.051427    0.053312    0.054644    0.055162    0.055402
     0.055980    0.056194    0.057079    0.057368    0.057921    0.058779
     0.060536    0.060828    0.062076    0.065712    0.068921    0.069183
     0.070755    0.074621    0.079004    0.081807    0.082449    0.083076
     0.083786    0.091161    0.092861    0.107499    0.112397    0.116935
     0.126346    0.133205    0.140682    0.147429    0.150054    0.157192
     0.158777    0.159002    0.159382    0.159937    0.160002    0.160023
     0.160123    0.160268    0.160596    0.160641    0.163616    0.165837
     0.167377    0.173505    0.174847    0.179024    0.194049    0.198795
     0.202674    0.215033    0.225596    0.238741    0.251873    0.258779
     0.262114    0.268448    0.271756    0.278727    0.280707    0.283775
     0.285310    0.287862    0.290106    0.291908    0.293611    0.294713
     0.296466    0.301829    0.324540    0.337143    0.337995    0.338614
     0.338718    0.338816    0.339340    0.339401    0.339598    0.339713
     0.340082    0.340236    0.340265    0.340418    0.340689    0.341408
     0.341575    0.341992    0.342108    0.342234    0.342471    0.342876
     0.343285    0.362397    0.371826    0.391345    0.396139    0.399478
     0.400701    0.402585    0.411760    0.415824    0.459792    0.500570
     0.505938    0.513683    0.517411    0.526957    0.536328    0.940146

 Minimum Search - Taking Simple RFO Step
 Searching for Lamda that Minimizes Along All modes
 Value Taken    Lamda =  -0.00000328
 Step Taken.  Stepsize is  0.023161

                             Maximum     Tolerance    Cnvgd?
         Gradient           0.000124      0.000300     YES
         Displacement       0.007775      0.001200      NO
         Energy change     -0.000004      0.000001      NO


 New Cartesian Coordinates Obtained by Inverse Iteration

 Displacement from previous Coordinates is:  0.060649
 ----------------------------------------------------------------
             Standard Nuclear Orientation (Angstroms)
    I     Atom           X                Y                Z
 ----------------------------------------------------------------
    1      C       2.9615472803     0.5170123079    -0.2219761712
    2      H       3.4171532193     1.4076643708     0.2382218496
    3      C       2.8150995956    -0.5475068332     0.8842940153
    4      H       2.3260996230    -1.4253796819     0.4365690402
    5      O       1.9667102490    -0.0404039675     1.9323500385
    6      H       1.9080951746    -0.7143154575     2.6174693285
    7      C       4.1654022652    -0.9658676595     1.4734619337
    8      H       4.6086771334    -0.0965411591     1.9763249160
    9      H       3.9979687021    -1.7275040695     2.2463290585
   10      C       5.1389115164    -1.5039969565     0.4176069615
   11      H       4.6877622788    -2.3996878954    -0.0327175657
   12      C       6.4813361469    -1.9065731124     1.0348308485
   13      H       6.3494251055    -2.6580212055     1.8192555577
   14      H       7.1542415702    -2.3245430010     0.2801058086
   15      H       6.9806053260    -1.0404807247     1.4827948935
   16      C       5.3002624765    -0.4550859007    -0.6901758184
   17      H       5.9398575592    -0.8483088991    -1.4884823972
   18      H       5.8216119685     0.4206175611    -0.2795124961
   19      C       3.9518117474    -0.0244547289    -1.2782887192
   20      H       4.1200761745     0.7373012699    -2.0412863803
   21      H       3.4928166038    -0.8794857513    -1.7914808349
   22      C       1.5868534095     0.9163553549    -0.8441437327
   23      C       1.6713918499     1.4815041280    -2.2710396805
   24      C       0.8687155559     1.9439718518     0.0469243224
   25      H       0.8819342130     1.6406223571     1.0929721123
   26      H       1.3531924385     2.9210168572    -0.0451946657
   27      H       0.9639633553     0.0179669840    -0.8712491223
   28      H       2.3431216086     2.3465038096    -2.3188746136
   29      H       0.6808736793     1.8118484260    -2.5906706403
   30      H       2.0195539413     0.7403777959    -2.9923130150
   31      O      -0.5041808475     2.1699179947    -0.3626135558
   32      C      -1.4531698285     1.3761998134     0.2464869106
   33      H      -1.2780636745     1.3167601446     1.3344837203
   34      O      -1.4034839171     0.0515261701    -0.2975727139
   35      C      -2.3042140330    -0.8340669228     0.3283512550
   36      H      -2.1491992240    -0.8420781745     1.4211236009
   37      C      -2.8313534006     1.9756276851    -0.0472593490
   38      H      -2.9454099971     2.0311660593    -1.1371853887
   39      O      -2.9983622279     3.2581312462     0.5433300927
   40      H      -2.3024182633     3.8310525195     0.2006939226
   41      C      -3.9105848397     1.0746696227     0.5403044722
   42      H      -3.8123107808     1.0867260383     1.6356753188
   43      O      -5.2250044073     1.4826829489     0.1750347144
   44      H      -5.3309440428     2.4066148215     0.4306267170
   45      C      -3.7462679895    -0.3626999647     0.0599894050
   46      H      -3.9494991904    -0.4084326036    -1.0166920813
   47      O      -4.6434244025    -1.2293646320     0.7640259616
   48      H      -5.5403587813    -0.8868092242     0.6634803310
   49      C      -1.9835749500    -2.2631082077    -0.1585695524
   50      O      -0.9467899080    -2.5557536687    -0.6817276387
   51      O      -2.9332958186    -3.1806194377     0.0993743141
   52      H      -3.7367991422    -2.7550606448     0.4596084788
 ----------------------------------------------------------------
 Molecular Point Group                 C1    NOp =  1
 Largest Abelian Subgroup              C1    NOp =  1
 Nuclear Repulsion Energy =  2343.8871815451 hartrees
 There are       94 alpha and       94 beta electrons
 Applying Cartesian multipole field
    Component          Value
    ---------          -----
     (2,0,0)        1.00000E-12
     (0,2,0)        2.00000E-11
     (0,0,2)       -3.00000E-11
 Nucleus-field energy     =     0.0000000267 hartrees
 Requested basis set is 6-311++G(d,p)
 There are 284 shells and 724 basis functions
 A cutoff of  1.0D-11 yielded  28437 shell pairs
 There are    179889 function pairs (    190257 Cartesian)
 Smallest overlap matrix eigenvalue = 9.69E-07

 Q-Chem warning in module stvman/mkSTV.C, line 306:

 Overlap eigenvalue is smaller than square root of threshold
 Use THRESH >= 12 to get rid of this warning

 Linear dependence detected in AO basis
 Tighter screening thresholds may be required for diffuse basis sets
 Use S2THRESH > 14 and THRESH = 14 in case of SCF convergence issues
 Number of orthogonalized atomic orbitals = 723
 Maximum deviation from orthogonality = 1.583E-10
 Guess MOs from SCF MO coefficient file

 -----------------------------------------------------------------------
  General SCF calculation program by
  Eric Jon Sundstrom, Paul Horn, Yuezhi Mao, Dmitri Zuev, Alec White,
  David Stuck, Shaama M.S., Shane Yost, Joonho Lee, David Small,
  Daniel Levine, Susi Lehtola, Hugh Burton, Evgeny Epifanovsky
 -----------------------------------------------------------------------
 Exchange:     0.2000 Hartree-Fock + 0.0800 Slater + 0.7200 B88
 Correlation:  0.1900 VWN1RPA + 0.8100 LYP
 Using SG-1 standard quadrature grid
 Size of previous SCF MO coefficient file: 1048350 (expected); 1049800 (actual). 

 Q-Chem warning in module libgscf/gen_scfman/rhf.C, line 619:

 Inconsistent size for SCF MO coefficient file.  Please check basis and PURECART setting.

 using 6 threads for integral computing
 -------------------------------------------------------
 OpenMP Integral computing Module                
 Release: version 2.0, May 2017, Q-Chem Inc. Pleasanton 
 -------------------------------------------------------
 -------------------------------------------------------
 OpenMP BLAS3 based DFT computing Module                
 Release: version 1.0, May 2013, Q-Chem Inc. Pittsburgh 
 -------------------------------------------------------
 A restricted SCF calculation will be
 performed using DIIS
 SCF converges when DIIS error is below 1.0e-08
 ---------------------------------------
  Cycle       Energy         DIIS error
 ---------------------------------------
    1   -1228.7260069473      3.44e-05  
    2   -1228.7261209699      5.41e-06  
    3   -1228.7261209085      6.68e-06  
    4   -1228.7261228547      1.23e-06  
    5   -1228.7261229107      5.28e-07  
    6   -1228.7261229234      2.01e-07  
    7   -1228.7261229249      7.35e-08  
    8   -1228.7261229254      9.91e-09  Convergence criterion met
 ---------------------------------------
 SCF time:   CPU 1486.19s  wall 264.00s 
 SCF   energy in the final basis set =    -1228.7261229254
 Total energy in the final basis set =    -1228.7261229254

 --------------------------------------------------------------

                    Orbital Energies (a.u.)
 --------------------------------------------------------------

 Alpha MOs
 -- Occupied --
-19.1707 -19.1652 -19.1532 -19.1529 -19.1505 -19.1478 -19.1265 -19.1136
-10.3107 -10.2906 -10.2644 -10.2616 -10.2526 -10.2455 -10.2211 -10.2134
-10.1760 -10.1756 -10.1676 -10.1672 -10.1654 -10.1649 -10.1604 -10.1500
 -1.1135  -1.0968  -1.0774  -1.0601  -1.0452  -1.0373  -1.0275  -1.0257
 -0.8426  -0.8154  -0.8077  -0.7868  -0.7479  -0.7375  -0.7015  -0.6823
 -0.6813  -0.6520  -0.6294  -0.6183  -0.6148  -0.6026  -0.5787  -0.5722
 -0.5622  -0.5589  -0.5480  -0.5288  -0.5272  -0.5159  -0.4987  -0.4923
 -0.4862  -0.4788  -0.4639  -0.4581  -0.4549  -0.4490  -0.4443  -0.4412
 -0.4323  -0.4224  -0.4161  -0.4115  -0.4042  -0.4004  -0.3954  -0.3927
 -0.3893  -0.3850  -0.3759  -0.3698  -0.3653  -0.3619  -0.3528  -0.3496
 -0.3401  -0.3367  -0.3273  -0.3249  -0.3240  -0.3188  -0.3160  -0.3151
 -0.3088  -0.2977  -0.2881  -0.2836  -0.2831  -0.2760
 -- Virtual --
 -0.0200  -0.0167  -0.0091  -0.0056  -0.0033   0.0024   0.0040   0.0070
  0.0152   0.0205   0.0250   0.0288   0.0308   0.0338   0.0390   0.0401
  0.0449   0.0496   0.0531   0.0569   0.0580   0.0612   0.0638   0.0663
  0.0715   0.0735   0.0785   0.0799   0.0846   0.0886   0.0891   0.0930
  0.0942   0.0955   0.0996   0.1023   0.1045   0.1066   0.1089   0.1106
  0.1148   0.1154   0.1192   0.1202   0.1228   0.1240   0.1267   0.1304
  0.1328   0.1336   0.1342   0.1367   0.1384   0.1391   0.1430   0.1443
  0.1462   0.1478   0.1498   0.1507   0.1534   0.1563   0.1579   0.1613
  0.1625   0.1640   0.1654   0.1675   0.1683   0.1723   0.1748   0.1777
  0.1782   0.1805   0.1832   0.1843   0.1863   0.1880   0.1889   0.1918
  0.1975   0.2000   0.2005   0.2016   0.2046   0.2078   0.2114   0.2134
  0.2168   0.2197   0.2232   0.2262   0.2264   0.2305   0.2311   0.2317
  0.2392   0.2394   0.2433   0.2477   0.2483   0.2509   0.2529   0.2544
  0.2591   0.2627   0.2640   0.2656   0.2686   0.2716   0.2735   0.2759
  0.2800   0.2807   0.2821   0.2865   0.2895   0.2927   0.2962   0.2985
  0.3014   0.3082   0.3086   0.3128   0.3141   0.3159   0.3176   0.3207
  0.3214   0.3245   0.3271   0.3296   0.3301   0.3339   0.3370   0.3395
  0.3425   0.3447   0.3486   0.3502   0.3524   0.3545   0.3578   0.3603
  0.3641   0.3660   0.3701   0.3763   0.3781   0.3800   0.3824   0.3856
  0.3865   0.3926   0.3953   0.3983   0.4027   0.4051   0.4086   0.4143
  0.4192   0.4254   0.4305   0.4371   0.4373   0.4393   0.4448   0.4510
  0.4526   0.4587   0.4648   0.4757   0.4791   0.4875   0.4943   0.5014
  0.5030   0.5076   0.5137   0.5193   0.5266   0.5293   0.5372   0.5401
  0.5459   0.5519   0.5559   0.5651   0.5696   0.5774   0.5807   0.5864
  0.5983   0.6021   0.6117   0.6141   0.6168   0.6199   0.6259   0.6349
  0.6401   0.6407   0.6452   0.6491   0.6497   0.6589   0.6616   0.6680
  0.6767   0.6778   0.6827   0.6866   0.6908   0.7003   0.7093   0.7142
  0.7218   0.7254   0.7270   0.7283   0.7318   0.7430   0.7451   0.7524
  0.7543   0.7626   0.7693   0.7730   0.7767   0.7786   0.7847   0.7867
  0.7901   0.7920   0.7956   0.7986   0.8048   0.8092   0.8107   0.8164
  0.8182   0.8245   0.8320   0.8368   0.8515   0.8731   0.8743   0.8899
  0.9015   0.9157   0.9285   0.9334   0.9436   0.9602   0.9659   0.9746
  0.9848   1.0026   1.0084   1.0187   1.0305   1.0358   1.0410   1.0582
  1.0726   1.0830   1.0867   1.0932   1.0989   1.1097   1.1146   1.1227
  1.1292   1.1335   1.1426   1.1525   1.1595   1.1699   1.1751   1.1779
  1.1911   1.1926   1.1986   1.2050   1.2086   1.2212   1.2283   1.2338
  1.2451   1.2482   1.2571   1.2626   1.2753   1.2790   1.2916   1.2950
  1.3033   1.3133   1.3156   1.3262   1.3396   1.3447   1.3459   1.3609
  1.3665   1.3724   1.3991   1.4171   1.4281   1.4293   1.4350   1.4455
  1.4501   1.4553   1.4609   1.4645   1.4765   1.4906   1.4968   1.5050
  1.5120   1.5148   1.5229   1.5290   1.5358   1.5459   1.5490   1.5541
  1.5549   1.5606   1.5694   1.5757   1.5813   1.5872   1.5930   1.6058
  1.6080   1.6105   1.6132   1.6173   1.6240   1.6267   1.6292   1.6333
  1.6387   1.6429   1.6511   1.6542   1.6611   1.6637   1.6719   1.6761
  1.6792   1.6824   1.6911   1.6979   1.7051   1.7096   1.7158   1.7256
  1.7264   1.7442   1.7530   1.7635   1.7701   1.7808   1.7858   1.7901
  1.7924   1.8027   1.8081   1.8112   1.8220   1.8255   1.8336   1.8416
  1.8469   1.8565   1.8646   1.8686   1.8746   1.8799   1.8871   1.8926
  1.9005   1.9065   1.9209   1.9329   1.9433   1.9525   1.9578   1.9741
  1.9902   1.9997   2.0117   2.0206   2.0327   2.0417   2.0600   2.0605
  2.0682   2.0799   2.0854   2.0931   2.0936   2.1063   2.1221   2.1288
  2.1321   2.1439   2.1456   2.1595   2.1733   2.1777   2.1817   2.1845
  2.2043   2.2076   2.2247   2.2309   2.2392   2.2539   2.2583   2.2663
  2.2773   2.2878   2.2959   2.3022   2.3220   2.3295   2.3543   2.3626
  2.3713   2.3782   2.3914   2.4012   2.4256   2.4290   2.4539   2.4742
  2.4899   2.4919   2.4986   2.5279   2.5331   2.5375   2.5443   2.5482
  2.5570   2.5614   2.5675   2.5827   2.5933   2.5942   2.6138   2.6158
  2.6233   2.6308   2.6386   2.6415   2.6528   2.6643   2.6707   2.6828
  2.6942   2.6958   2.7050   2.7151   2.7207   2.7387   2.7529   2.7757
  2.7892   2.7904   2.8012   2.8066   2.8085   2.8215   2.8351   2.8414
  2.8560   2.8696   2.8806   2.8868   2.8897   2.9011   2.9034   2.9093
  2.9263   2.9400   2.9434   2.9515   2.9611   2.9621   2.9747   2.9879
  2.9948   3.0056   3.0144   3.0216   3.0358   3.0439   3.0503   3.0592
  3.0644   3.0743   3.0830   3.0913   3.1032   3.1104   3.1141   3.1265
  3.1292   3.1369   3.1529   3.1689   3.1811   3.1832   3.1906   3.2041
  3.2157   3.2290   3.2345   3.2464   3.2546   3.2739   3.2930   3.3058
  3.3111   3.3302   3.3377   3.3578   3.3654   3.3817   3.4132   3.4377
  3.4503   3.4550   3.4756   3.5296   3.5391   3.5856   3.5893   3.6875
  3.7839   3.7905   3.8096   3.8289   3.8385   3.8447   3.8504   3.8616
  3.8748   3.8756   3.8974   3.9026   3.9068   3.9317   3.9363   3.9562
  3.9647   3.9757   4.0067   4.0299   4.0433   4.0520   4.0770   4.1111
  4.1460   4.1601   4.1696   4.1776   4.2270   4.2334   4.2862   4.2951
  4.3179   4.3266   4.3371   4.3757   4.4165   5.0127   5.0677   5.0819
  5.0989   5.1093   5.1636   5.1780   5.1935   5.2087   5.3739   5.3862
  5.4065   5.4333   5.4369   5.4610   5.4924   5.5818   5.6118   5.6377
  5.6688   5.6886   5.7186   5.8391   5.9318  23.7440  23.7643  23.7969
 23.8132  23.8167  23.8384  23.8593  23.8695  23.8853  23.8969  23.9202
 23.9385  23.9603  23.9652  23.9854  24.0219  49.8704  49.9028  49.9338
 49.9511  49.9639  49.9715  49.9891  50.0401
 --------------------------------------------------------------

          Ground-State Mulliken Net Atomic Charges

     Atom                 Charge (a.u.)
  ----------------------------------------
      1 C                     0.290398
      2 H                     0.202500
      3 C                    -0.652315
      4 H                     0.245290
      5 O                    -0.164396
      6 H                     0.238428
      7 C                    -0.698706
      8 H                     0.203522
      9 H                     0.115244
     10 C                     0.422221
     11 H                     0.161707
     12 C                    -0.682882
     13 H                     0.137242
     14 H                     0.142934
     15 H                     0.136930
     16 C                    -0.747144
     17 H                     0.170853
     18 H                     0.150803
     19 C                    -0.246653
     20 H                     0.153271
     21 H                     0.185044
     22 C                     0.538774
     23 C                    -0.659284
     24 C                    -0.563519
     25 H                     0.206594
     26 H                     0.185044
     27 H                     0.234898
     28 H                     0.158783
     29 H                     0.153595
     30 H                     0.144974
     31 O                    -0.051353
     32 C                    -0.218624
     33 H                     0.229249
     34 O                     0.050014
     35 C                    -0.194174
     36 H                     0.263112
     37 C                    -0.535696
     38 H                     0.250671
     39 O                    -0.200653
     40 H                     0.278120
     41 C                    -0.373853
     42 H                     0.259521
     43 O                    -0.209232
     44 H                     0.268089
     45 C                    -0.182325
     46 H                     0.282365
     47 O                    -0.218179
     48 H                     0.282143
     49 C                    -0.051574
     50 O                    -0.260094
     51 O                    -0.122037
     52 H                     0.290360
  ----------------------------------------
  Sum of atomic charges =     0.000000

 -----------------------------------------------------------------
                    Cartesian Multipole Moments
 -----------------------------------------------------------------
    Charge (ESU x 10^10)
                 0.0000
    Dipole Moment (Debye)
         X      -0.3167      Y       2.5641      Z       2.0643
       Tot       3.3069
    Quadrupole Moments (Debye-Ang)
        XX    -130.3008     XY      -5.1525     YY    -156.0210
        XZ      -2.5352     YZ      -6.2647     ZZ    -146.4363
    Octopole Moments (Debye-Ang^2)
       XXX    -161.8949    XXY     -14.6109    XYY     -18.2532
       YYY      59.0783    XXZ      -6.2173    XYZ      -0.9840
       YYZ      -2.1805    XZZ     -34.1291    YZZ     -15.9792
       ZZZ     -21.6290
    Hexadecapole Moments (Debye-Ang^3)
      XXXX  -10490.1020   XXXY     601.2423   XXYY   -2196.1528
      XYYY     424.8949   YYYY   -2642.5187   XXXZ     -96.5765
      XXYZ      57.8968   XYYZ      14.5118   YYYZ      88.7419
      XXZZ   -1984.3301   XYZZ     162.9512   YYZZ    -608.5007
      XZZZ      38.1185   YZZZ     117.6342   ZZZZ    -999.0141
 -----------------------------------------------------------------
 Calculating analytic gradient of the SCF energy
 Gradient of SCF Energy
            1           2           3           4           5           6
    1  -0.0000352  -0.0000311  -0.0000160   0.0000017  -0.0000542   0.0000122
    2   0.0000037   0.0000120   0.0000202   0.0000049   0.0000433  -0.0000060
    3   0.0000454   0.0000090   0.0000397  -0.0000177  -0.0000568  -0.0000024
            7           8           9          10          11          12
    1   0.0000486  -0.0000127  -0.0000117   0.0000434   0.0000126   0.0000017
    2  -0.0000277   0.0000020  -0.0000054   0.0000195  -0.0000027  -0.0000018
    3  -0.0000676   0.0000051   0.0000093   0.0000217  -0.0000204  -0.0000212
           13          14          15          16          17          18
    1   0.0000084   0.0000146  -0.0000026  -0.0000245  -0.0000067   0.0000028
    2  -0.0000036   0.0000082   0.0000007   0.0000161   0.0000233   0.0000053
    3  -0.0000191  -0.0000012  -0.0000100   0.0000101  -0.0000173   0.0000049
           19          20          21          22          23          24
    1  -0.0000434   0.0000061   0.0000108   0.0000264   0.0000397   0.0000278
    2  -0.0000069   0.0000359   0.0000086  -0.0000208   0.0000227   0.0000484
    3   0.0000287  -0.0000055  -0.0000126  -0.0000229   0.0000047   0.0000885
           25          26          27          28          29          30
    1   0.0000015  -0.0000147  -0.0000047  -0.0000077  -0.0000017  -0.0000009
    2  -0.0000080   0.0000034  -0.0000326   0.0000150   0.0000141   0.0000255
    3   0.0000291   0.0000170   0.0000060   0.0000106   0.0000020  -0.0000022
           31          32          33          34          35          36
    1   0.0001227  -0.0001344   0.0000428   0.0000996  -0.0000649  -0.0000044
    2  -0.0000957  -0.0001248  -0.0000244   0.0001002   0.0000734  -0.0000317
    3  -0.0000566   0.0000428   0.0000045  -0.0000429  -0.0000031  -0.0000497
           37          38          39          40          41          42
    1  -0.0000849  -0.0000201   0.0000025  -0.0000141  -0.0000186  -0.0000252
    2   0.0000420   0.0000138  -0.0000058  -0.0000090   0.0000150  -0.0000055
    3   0.0000227   0.0000011  -0.0000049   0.0000206   0.0000384  -0.0000002
           43          44          45          46          47          48
    1   0.0000100   0.0000075   0.0000650  -0.0000277   0.0000161  -0.0000018
    2  -0.0000168  -0.0000244  -0.0000114   0.0000173  -0.0001086   0.0000162
    3   0.0000017   0.0000221  -0.0000042   0.0000025  -0.0000550  -0.0000362
           49          50          51          52
    1   0.0000952  -0.0000167  -0.0000272  -0.0000118
    2  -0.0000578   0.0000268   0.0000040  -0.0000104
    3   0.0001607  -0.0000789  -0.0001678   0.0001272
 Max gradient component =       1.678E-04
 RMS gradient           =       4.246E-05
 Gradient time:  CPU 515.22 s  wall 87.00 s
 Geometry Optimization Parameters
   NAtoms,    NIC,     NZ,  NCons,   NDum,   NFix, NCnnct, MaxDiis
       52     415       0       0       0       0       0       0

 Cartesian Hessian Update
 Hessian Updated using BFGS Update


** GEOMETRY OPTIMIZATION IN DELOCALIZED INTERNAL COORDINATES **
   Searching for a Minimum

   Optimization Cycle:  14

                       Coordinates (Angstroms)
     ATOM                X               Y               Z
      1  C         2.9615472803    0.5170123079   -0.2219761712
      2  H         3.4171532193    1.4076643708    0.2382218496
      3  C         2.8150995956   -0.5475068332    0.8842940153
      4  H         2.3260996230   -1.4253796819    0.4365690402
      5  O         1.9667102490   -0.0404039675    1.9323500385
      6  H         1.9080951746   -0.7143154575    2.6174693285
      7  C         4.1654022652   -0.9658676595    1.4734619337
      8  H         4.6086771334   -0.0965411591    1.9763249160
      9  H         3.9979687021   -1.7275040695    2.2463290585
     10  C         5.1389115164   -1.5039969565    0.4176069615
     11  H         4.6877622788   -2.3996878954   -0.0327175657
     12  C         6.4813361469   -1.9065731124    1.0348308485
     13  H         6.3494251055   -2.6580212055    1.8192555577
     14  H         7.1542415702   -2.3245430010    0.2801058086
     15  H         6.9806053260   -1.0404807247    1.4827948935
     16  C         5.3002624765   -0.4550859007   -0.6901758184
     17  H         5.9398575592   -0.8483088991   -1.4884823972
     18  H         5.8216119685    0.4206175611   -0.2795124961
     19  C         3.9518117474   -0.0244547289   -1.2782887192
     20  H         4.1200761745    0.7373012699   -2.0412863803
     21  H         3.4928166038   -0.8794857513   -1.7914808349
     22  C         1.5868534095    0.9163553549   -0.8441437327
     23  C         1.6713918499    1.4815041280   -2.2710396805
     24  C         0.8687155559    1.9439718518    0.0469243224
     25  H         0.8819342130    1.6406223571    1.0929721123
     26  H         1.3531924385    2.9210168572   -0.0451946657
     27  H         0.9639633553    0.0179669840   -0.8712491223
     28  H         2.3431216086    2.3465038096   -2.3188746136
     29  H         0.6808736793    1.8118484260   -2.5906706403
     30  H         2.0195539413    0.7403777959   -2.9923130150
     31  O        -0.5041808475    2.1699179947   -0.3626135558
     32  C        -1.4531698285    1.3761998134    0.2464869106
     33  H        -1.2780636745    1.3167601446    1.3344837203
     34  O        -1.4034839171    0.0515261701   -0.2975727139
     35  C        -2.3042140330   -0.8340669228    0.3283512550
     36  H        -2.1491992240   -0.8420781745    1.4211236009
     37  C        -2.8313534006    1.9756276851   -0.0472593490
     38  H        -2.9454099971    2.0311660593   -1.1371853887
     39  O        -2.9983622279    3.2581312462    0.5433300927
     40  H        -2.3024182633    3.8310525195    0.2006939226
     41  C        -3.9105848397    1.0746696227    0.5403044722
     42  H        -3.8123107808    1.0867260383    1.6356753188
     43  O        -5.2250044073    1.4826829489    0.1750347144
     44  H        -5.3309440428    2.4066148215    0.4306267170
     45  C        -3.7462679895   -0.3626999647    0.0599894050
     46  H        -3.9494991904   -0.4084326036   -1.0166920813
     47  O        -4.6434244025   -1.2293646320    0.7640259616
     48  H        -5.5403587813   -0.8868092242    0.6634803310
     49  C        -1.9835749500   -2.2631082077   -0.1585695524
     50  O        -0.9467899080   -2.5557536687   -0.6817276387
     51  O        -2.9332958186   -3.1806194377    0.0993743141
     52  H        -3.7367991422   -2.7550606448    0.4596084788
   Point Group: c1    Number of degrees of freedom:   150


   Energy is  -1228.726122925

 Hessian Updated using BFGS Update

150 Hessian modes will be used to form the next step
  Hessian Eigenvalues:
     0.002749    0.003890    0.004276    0.005362    0.005655    0.006374
     0.006773    0.007313    0.008128    0.008473    0.009084    0.010085
     0.010421    0.011252    0.013240    0.015004    0.018450    0.020195
     0.021163    0.029468    0.031556    0.034281    0.035781    0.036190
     0.038538    0.039972    0.041980    0.044034    0.045004    0.046577
     0.047350    0.047671    0.048373    0.048392    0.049139    0.049535
     0.051318    0.052311    0.053222    0.054644    0.055065    0.055351
     0.055984    0.056199    0.057061    0.057324    0.057895    0.058756
     0.060475    0.061487    0.062332    0.065222    0.068796    0.069441
     0.071059    0.074385    0.079016    0.082425    0.082729    0.083704
     0.084649    0.091213    0.093077    0.107495    0.112558    0.116888
     0.126386    0.133221    0.140748    0.148018    0.150521    0.157281
     0.158544    0.159244    0.159656    0.159931    0.160000    0.160071
     0.160095    0.160135    0.160402    0.162098    0.163687    0.165904
     0.166781    0.173905    0.175882    0.179243    0.194041    0.198817
     0.202395    0.215049    0.224985    0.238888    0.251911    0.258841
     0.263197    0.268217    0.272192    0.279108    0.280675    0.281990
     0.285617    0.287862    0.290076    0.291624    0.292087    0.294924
     0.296011    0.301737    0.327636    0.337295    0.338436    0.338613
     0.338737    0.338820    0.339342    0.339410    0.339542    0.339705
     0.340095    0.340164    0.340258    0.340515    0.340687    0.341455
     0.341531    0.341920    0.342117    0.342241    0.342469    0.342835
     0.343279    0.362440    0.370036    0.390967    0.395696    0.399776
     0.401545    0.403560    0.412779    0.415686    0.463831    0.500600
     0.505707    0.513837    0.517378    0.527046    0.536543    0.939931

 Minimum Search - Taking Simple RFO Step
 Searching for Lamda that Minimizes Along All modes
 Value Taken    Lamda =  -0.00000267
 Step Taken.  Stepsize is  0.011252

                             Maximum     Tolerance    Cnvgd?
         Gradient           0.000152      0.000300     YES
         Displacement       0.003637      0.001200      NO
         Energy change      0.000000      0.000001     YES

 Final energy is   -1228.7261229253995     


 ******************************
 **  OPTIMIZATION CONVERGED  **
 ******************************

                       Coordinates (Angstroms)
     ATOM                X               Y               Z
      1  C         2.9615472803    0.5170123079   -0.2219761712
      2  H         3.4171532193    1.4076643708    0.2382218496
      3  C         2.8150995956   -0.5475068332    0.8842940153
      4  H         2.3260996230   -1.4253796819    0.4365690402
      5  O         1.9667102490   -0.0404039675    1.9323500385
      6  H         1.9080951746   -0.7143154575    2.6174693285
      7  C         4.1654022652   -0.9658676595    1.4734619337
      8  H         4.6086771334   -0.0965411591    1.9763249160
      9  H         3.9979687021   -1.7275040695    2.2463290585
     10  C         5.1389115164   -1.5039969565    0.4176069615
     11  H         4.6877622788   -2.3996878954   -0.0327175657
     12  C         6.4813361469   -1.9065731124    1.0348308485
     13  H         6.3494251055   -2.6580212055    1.8192555577
     14  H         7.1542415702   -2.3245430010    0.2801058086
     15  H         6.9806053260   -1.0404807247    1.4827948935
     16  C         5.3002624765   -0.4550859007   -0.6901758184
     17  H         5.9398575592   -0.8483088991   -1.4884823972
     18  H         5.8216119685    0.4206175611   -0.2795124961
     19  C         3.9518117474   -0.0244547289   -1.2782887192
     20  H         4.1200761745    0.7373012699   -2.0412863803
     21  H         3.4928166038   -0.8794857513   -1.7914808349
     22  C         1.5868534095    0.9163553549   -0.8441437327
     23  C         1.6713918499    1.4815041280   -2.2710396805
     24  C         0.8687155559    1.9439718518    0.0469243224
     25  H         0.8819342130    1.6406223571    1.0929721123
     26  H         1.3531924385    2.9210168572   -0.0451946657
     27  H         0.9639633553    0.0179669840   -0.8712491223
     28  H         2.3431216086    2.3465038096   -2.3188746136
     29  H         0.6808736793    1.8118484260   -2.5906706403
     30  H         2.0195539413    0.7403777959   -2.9923130150
     31  O        -0.5041808475    2.1699179947   -0.3626135558
     32  C        -1.4531698285    1.3761998134    0.2464869106
     33  H        -1.2780636745    1.3167601446    1.3344837203
     34  O        -1.4034839171    0.0515261701   -0.2975727139
     35  C        -2.3042140330   -0.8340669228    0.3283512550
     36  H        -2.1491992240   -0.8420781745    1.4211236009
     37  C        -2.8313534006    1.9756276851   -0.0472593490
     38  H        -2.9454099971    2.0311660593   -1.1371853887
     39  O        -2.9983622279    3.2581312462    0.5433300927
     40  H        -2.3024182633    3.8310525195    0.2006939226
     41  C        -3.9105848397    1.0746696227    0.5403044722
     42  H        -3.8123107808    1.0867260383    1.6356753188
     43  O        -5.2250044073    1.4826829489    0.1750347144
     44  H        -5.3309440428    2.4066148215    0.4306267170
     45  C        -3.7462679895   -0.3626999647    0.0599894050
     46  H        -3.9494991904   -0.4084326036   -1.0166920813
     47  O        -4.6434244025   -1.2293646320    0.7640259616
     48  H        -5.5403587813   -0.8868092242    0.6634803310
     49  C        -1.9835749500   -2.2631082077   -0.1585695524
     50  O        -0.9467899080   -2.5557536687   -0.6817276387
     51  O        -2.9332958186   -3.1806194377    0.0993743141
     52  H        -3.7367991422   -2.7550606448    0.4596084788

Z-matrix Print:
$molecule
0 1
O 
C  1 1.409741
H  2 1.103741 1 110.757376
C  1 1.432910 2 112.954987 3 -54.291347 0
H  4 1.103600 1 108.604115 2 55.475996 0
O  4 1.378975 1 109.909481 2 176.999347 0
C  6 1.450385 4 115.914428 1 -75.030102 0
H  7 1.089225 6 109.028899 4 -32.311050 0
H  7 1.094450 6 104.843416 4 -148.802087 0
C  4 1.531336 1 108.677861 2 -64.985302 0
H  10 1.097284 4 107.691906 1 -61.974263 0
O  10 1.421796 4 112.279632 1 175.812284 0
H  12 0.964353 10 107.670345 4 58.256991 0
C  10 1.523712 4 109.391891 1 57.358520 0
H  14 1.099837 10 108.317226 4 65.487907 0
O  14 1.423937 10 112.672877 4 -173.144538 0
H  16 0.964469 14 107.933305 10 -54.872379 0
C  14 1.524380 10 111.081174 4 -53.372810 0
H  18 1.096648 14 109.189750 10 -67.241299 0
O  18 1.432363 14 110.373266 10 171.781056 0
H  20 0.965373 18 108.424176 14 54.857170 0
C  7 1.538090 6 112.485819 4 91.759040 0
H  22 1.093539 7 107.294912 6 -52.920851 0
C  22 1.537066 7 108.532232 6 63.645683 0
H  24 1.091201 22 112.422863 7 -170.500538 0
H  24 1.091979 22 109.455138 7 -51.057247 0
H  24 1.096236 22 111.366523 7 67.941656 0
C  2 1.543392 1 107.989205 3 -115.715957 0
O  28 1.197606 2 122.951057 1 17.406012 0
O  28 1.345486 2 115.104503 1 -165.401292 0
H  30 0.978001 28 110.720307 2 7.410778 0
C  22 1.560881 7 110.561882 6 -169.915187 0
H  32 1.101190 22 108.907228 7 -37.459256 0
C  32 1.542233 22 112.264764 7 81.249948 0
H  34 1.100109 32 107.522521 22 58.308506 0
O  34 1.440604 32 109.560827 22 -59.270815 0
H  36 0.962798 34 107.887946 32 -178.736757 0
C  34 1.531490 32 112.382365 22 178.628719 0
H  38 1.097767 34 108.416471 32 64.574279 0
H  38 1.097929 34 109.016911 32 -179.554176 0
C  38 1.533667 34 112.995789 32 -57.232985 0
H  41 1.099359 38 107.902083 34 -61.577674 0
C  41 1.531384 38 111.789370 34 179.690265 0
H  43 1.094125 41 111.194271 38 177.820048 0
H  43 1.094256 41 111.332680 38 57.547796 0
H  43 1.095471 41 110.885307 38 -62.397303 0
C  41 1.534090 38 108.904575 34 55.088471 0
H  47 1.095901 41 110.003106 38 -176.199575 0
H  47 1.098775 41 108.962099 38 67.593430 0
C  47 1.532853 41 112.124116 38 -54.022921 0
H  50 1.091215 47 109.192095 41 178.610019 0
H  50 1.097780 47 109.169306 41 -65.517883 0
$end


 --------------------------------------------------------------

                    Orbital Energies (a.u.)
 --------------------------------------------------------------

 Alpha MOs
 -- Occupied --
-19.1707 -19.1652 -19.1532 -19.1529 -19.1505 -19.1478 -19.1265 -19.1136
-10.3107 -10.2906 -10.2644 -10.2616 -10.2526 -10.2455 -10.2211 -10.2134
-10.1760 -10.1756 -10.1676 -10.1672 -10.1654 -10.1649 -10.1604 -10.1500
 -1.1135  -1.0968  -1.0774  -1.0601  -1.0452  -1.0373  -1.0275  -1.0257
 -0.8426  -0.8154  -0.8077  -0.7868  -0.7479  -0.7375  -0.7015  -0.6823
 -0.6813  -0.6520  -0.6294  -0.6183  -0.6148  -0.6026  -0.5787  -0.5722
 -0.5622  -0.5589  -0.5480  -0.5288  -0.5272  -0.5159  -0.4987  -0.4923
 -0.4862  -0.4788  -0.4639  -0.4581  -0.4549  -0.4490  -0.4443  -0.4412
 -0.4323  -0.4224  -0.4161  -0.4115  -0.4042  -0.4004  -0.3954  -0.3927
 -0.3893  -0.3850  -0.3759  -0.3698  -0.3653  -0.3619  -0.3528  -0.3496
 -0.3401  -0.3367  -0.3273  -0.3249  -0.3240  -0.3188  -0.3160  -0.3151
 -0.3088  -0.2977  -0.2881  -0.2836  -0.2831  -0.2760
 -- Virtual --
 -0.0200  -0.0167  -0.0091  -0.0056  -0.0033   0.0024   0.0040   0.0070
  0.0152   0.0205   0.0250   0.0288   0.0308   0.0338   0.0390   0.0401
  0.0449   0.0496   0.0531   0.0569   0.0580   0.0612   0.0638   0.0663
  0.0715   0.0735   0.0785   0.0799   0.0846   0.0886   0.0891   0.0930
  0.0942   0.0955   0.0996   0.1023   0.1045   0.1066   0.1089   0.1106
  0.1148   0.1154   0.1192   0.1202   0.1228   0.1240   0.1267   0.1304
  0.1328   0.1336   0.1342   0.1367   0.1384   0.1391   0.1430   0.1443
  0.1462   0.1478   0.1498   0.1507   0.1534   0.1563   0.1579   0.1613
  0.1625   0.1640   0.1654   0.1675   0.1683   0.1723   0.1748   0.1777
  0.1782   0.1805   0.1832   0.1843   0.1863   0.1880   0.1889   0.1918
  0.1975   0.2000   0.2005   0.2016   0.2046   0.2078   0.2114   0.2134
  0.2168   0.2197   0.2232   0.2262   0.2264   0.2305   0.2311   0.2317
  0.2392   0.2394   0.2433   0.2477   0.2483   0.2509   0.2529   0.2544
  0.2591   0.2627   0.2640   0.2656   0.2686   0.2716   0.2735   0.2759
  0.2800   0.2807   0.2821   0.2865   0.2895   0.2927   0.2962   0.2985
  0.3014   0.3082   0.3086   0.3128   0.3141   0.3159   0.3176   0.3207
  0.3214   0.3245   0.3271   0.3296   0.3301   0.3339   0.3370   0.3395
  0.3425   0.3447   0.3486   0.3502   0.3524   0.3545   0.3578   0.3603
  0.3641   0.3660   0.3701   0.3763   0.3781   0.3800   0.3824   0.3856
  0.3865   0.3926   0.3953   0.3983   0.4027   0.4051   0.4086   0.4143
  0.4192   0.4254   0.4305   0.4371   0.4373   0.4393   0.4448   0.4510
  0.4526   0.4587   0.4648   0.4757   0.4791   0.4875   0.4943   0.5014
  0.5030   0.5076   0.5137   0.5193   0.5266   0.5293   0.5372   0.5401
  0.5459   0.5519   0.5559   0.5651   0.5696   0.5774   0.5807   0.5864
  0.5983   0.6021   0.6117   0.6141   0.6168   0.6199   0.6259   0.6349
  0.6401   0.6407   0.6452   0.6491   0.6497   0.6589   0.6616   0.6680
  0.6767   0.6778   0.6827   0.6866   0.6908   0.7003   0.7093   0.7142
  0.7218   0.7254   0.7270   0.7283   0.7318   0.7430   0.7451   0.7524
  0.7543   0.7626   0.7693   0.7730   0.7767   0.7786   0.7847   0.7867
  0.7901   0.7920   0.7956   0.7986   0.8048   0.8092   0.8107   0.8164
  0.8182   0.8245   0.8320   0.8368   0.8515   0.8731   0.8743   0.8899
  0.9015   0.9157   0.9285   0.9334   0.9436   0.9602   0.9659   0.9746
  0.9848   1.0026   1.0084   1.0187   1.0305   1.0358   1.0410   1.0582
  1.0726   1.0830   1.0867   1.0932   1.0989   1.1097   1.1146   1.1227
  1.1292   1.1335   1.1426   1.1525   1.1595   1.1699   1.1751   1.1779
  1.1911   1.1926   1.1986   1.2050   1.2086   1.2212   1.2283   1.2338
  1.2451   1.2482   1.2571   1.2626   1.2753   1.2790   1.2916   1.2950
  1.3033   1.3133   1.3156   1.3262   1.3396   1.3447   1.3459   1.3609
  1.3665   1.3724   1.3991   1.4171   1.4281   1.4293   1.4350   1.4455
  1.4501   1.4553   1.4609   1.4645   1.4765   1.4906   1.4968   1.5050
  1.5120   1.5148   1.5229   1.5290   1.5358   1.5459   1.5490   1.5541
  1.5549   1.5606   1.5694   1.5757   1.5813   1.5872   1.5930   1.6058
  1.6080   1.6105   1.6132   1.6173   1.6240   1.6267   1.6292   1.6333
  1.6387   1.6429   1.6511   1.6542   1.6611   1.6637   1.6719   1.6761
  1.6792   1.6824   1.6911   1.6979   1.7051   1.7096   1.7158   1.7256
  1.7264   1.7442   1.7530   1.7635   1.7701   1.7808   1.7858   1.7901
  1.7924   1.8027   1.8081   1.8112   1.8220   1.8255   1.8336   1.8416
  1.8469   1.8565   1.8646   1.8686   1.8746   1.8799   1.8871   1.8926
  1.9005   1.9065   1.9209   1.9329   1.9433   1.9525   1.9578   1.9741
  1.9902   1.9997   2.0117   2.0206   2.0327   2.0417   2.0600   2.0605
  2.0682   2.0799   2.0854   2.0931   2.0936   2.1063   2.1221   2.1288
  2.1321   2.1439   2.1456   2.1595   2.1733   2.1777   2.1817   2.1845
  2.2043   2.2076   2.2247   2.2309   2.2392   2.2539   2.2583   2.2663
  2.2773   2.2878   2.2959   2.3022   2.3220   2.3295   2.3543   2.3626
  2.3713   2.3782   2.3914   2.4012   2.4256   2.4290   2.4539   2.4742
  2.4899   2.4919   2.4986   2.5279   2.5331   2.5375   2.5443   2.5482
  2.5570   2.5614   2.5675   2.5827   2.5933   2.5942   2.6138   2.6158
  2.6233   2.6308   2.6386   2.6415   2.6528   2.6643   2.6707   2.6828
  2.6942   2.6958   2.7050   2.7151   2.7207   2.7387   2.7529   2.7757
  2.7892   2.7904   2.8012   2.8066   2.8085   2.8215   2.8351   2.8414
  2.8560   2.8696   2.8806   2.8868   2.8897   2.9011   2.9034   2.9093
  2.9263   2.9400   2.9434   2.9515   2.9611   2.9621   2.9747   2.9879
  2.9948   3.0056   3.0144   3.0216   3.0358   3.0439   3.0503   3.0592
  3.0644   3.0743   3.0830   3.0913   3.1032   3.1104   3.1141   3.1265
  3.1292   3.1369   3.1529   3.1689   3.1811   3.1832   3.1906   3.2041
  3.2157   3.2290   3.2345   3.2464   3.2546   3.2739   3.2930   3.3058
  3.3111   3.3302   3.3377   3.3578   3.3654   3.3817   3.4132   3.4377
  3.4503   3.4550   3.4756   3.5296   3.5391   3.5856   3.5893   3.6875
  3.7839   3.7905   3.8096   3.8289   3.8385   3.8447   3.8504   3.8616
  3.8748   3.8756   3.8974   3.9026   3.9068   3.9317   3.9363   3.9562
  3.9647   3.9757   4.0067   4.0299   4.0433   4.0520   4.0770   4.1111
  4.1460   4.1601   4.1696   4.1776   4.2270   4.2334   4.2862   4.2951
  4.3179   4.3266   4.3371   4.3757   4.4165   5.0127   5.0677   5.0819
  5.0989   5.1093   5.1636   5.1780   5.1935   5.2087   5.3739   5.3862
  5.4065   5.4333   5.4369   5.4610   5.4924   5.5818   5.6118   5.6377
  5.6688   5.6886   5.7186   5.8391   5.9318  23.7440  23.7643  23.7969
 23.8132  23.8167  23.8384  23.8593  23.8695  23.8853  23.8969  23.9202
 23.9385  23.9603  23.9652  23.9854  24.0219  49.8704  49.9028  49.9338
 49.9511  49.9639  49.9715  49.9891  50.0401
 --------------------------------------------------------------

          Ground-State Mulliken Net Atomic Charges

     Atom                 Charge (a.u.)
  ----------------------------------------
      1 C                     0.290398
      2 H                     0.202500
      3 C                    -0.652315
      4 H                     0.245290
      5 O                    -0.164396
      6 H                     0.238428
      7 C                    -0.698706
      8 H                     0.203522
      9 H                     0.115244
     10 C                     0.422221
     11 H                     0.161707
     12 C                    -0.682882
     13 H                     0.137242
     14 H                     0.142934
     15 H                     0.136930
     16 C                    -0.747144
     17 H                     0.170853
     18 H                     0.150803
     19 C                    -0.246653
     20 H                     0.153271
     21 H                     0.185044
     22 C                     0.538774
     23 C                    -0.659284
     24 C                    -0.563519
     25 H                     0.206594
     26 H                     0.185044
     27 H                     0.234898
     28 H                     0.158783
     29 H                     0.153595
     30 H                     0.144974
     31 O                    -0.051353
     32 C                    -0.218624
     33 H                     0.229249
     34 O                     0.050014
     35 C                    -0.194174
     36 H                     0.263112
     37 C                    -0.535696
     38 H                     0.250671
     39 O                    -0.200653
     40 H                     0.278120
     41 C                    -0.373853
     42 H                     0.259521
     43 O                    -0.209232
     44 H                     0.268089
     45 C                    -0.182325
     46 H                     0.282365
     47 O                    -0.218179
     48 H                     0.282143
     49 C                    -0.051574
     50 O                    -0.260094
     51 O                    -0.122037
     52 H                     0.290360
  ----------------------------------------
  Sum of atomic charges =     0.000000

 -----------------------------------------------------------------
                    Cartesian Multipole Moments
 -----------------------------------------------------------------
    Charge (ESU x 10^10)
                 0.0000
    Dipole Moment (Debye)
         X      -0.3167      Y       2.5641      Z       2.0643
       Tot       3.3069
    Quadrupole Moments (Debye-Ang)
        XX    -130.3008     XY      -5.1525     YY    -156.0210
        XZ      -2.5352     YZ      -6.2647     ZZ    -146.4363
    Octopole Moments (Debye-Ang^2)
       XXX    -161.8949    XXY     -14.6109    XYY     -18.2532
       YYY      59.0783    XXZ      -6.2173    XYZ      -0.9840
       YYZ      -2.1805    XZZ     -34.1291    YZZ     -15.9792
       ZZZ     -21.6290
    Hexadecapole Moments (Debye-Ang^3)
      XXXX  -10490.1020   XXXY     601.2423   XXYY   -2196.1528
      XYYY     424.8949   YYYY   -2642.5187   XXXZ     -96.5765
      XXYZ      57.8968   XYYZ      14.5118   YYYZ      88.7419
      XXZZ   -1984.3301   XYZZ     162.9512   YYZZ    -608.5007
      XZZZ      38.1185   YZZZ     117.6342   ZZZZ    -999.0141
 -----------------------------------------------------------------
Archival summary:
1\1\february\OPT\ProcedureUnspecified\BasisUnspecified\81628\taweetha\SunMar321:55:092019SunMar321:55:092019\0\\#,OPT,ProcedureUnspecified,BasisUnspecified,\\0,1\O\C,1,1.40974\H,2,1.10374,1,110.757\C,1,1.43291,2,112.955,3,-54.2913,0\H,4,1.1036,1,108.604,2,55.476,0\O,4,1.37897,1,109.909,2,176.999,0\C,6,1.45039,4,115.914,1,-75.0301,0\H,7,1.08923,6,109.029,4,-32.3111,0\H,7,1.09445,6,104.843,4,-148.802,0\C,4,1.53134,1,108.678,2,-64.9853,0\H,10,1.09728,4,107.692,1,-61.9743,0\O,10,1.4218,4,112.28,1,175.812,0\H,12,0.964353,10,107.67,4,58.257,0\C,10,1.52371,4,109.392,1,57.3585,0\H,14,1.09984,10,108.317,4,65.4879,0\O,14,1.42394,10,112.673,4,-173.145,0\H,16,0.964469,14,107.933,10,-54.8724,0\C,14,1.52438,10,111.081,4,-53.3728,0\H,18,1.09665,14,109.19,10,-67.2413,0\O,18,1.43236,14,110.373,10,171.781,0\H,20,0.965373,18,108.424,14,54.8572,0\C,7,1.53809,6,112.486,4,91.759,0\H,22,1.09354,7,107.295,6,-52.9209,0\C,22,1.53707,7,108.532,6,63.6457,0\H,24,1.0912,22,112.423,7,-170.501,0\H,24,1.09198,22,109.455,7,-51.0572,0\H,24,1.09624,22,111.367,7,67.9417,0\C,2,1.54339,1,107.989,3,-115.716,0\O,28,1.19761,2,122.951,1,17.406,0\O,28,1.34549,2,115.105,1,-165.401,0\H,30,0.978001,28,110.72,2,7.41078,0\C,22,1.56088,7,110.562,6,-169.915,0\H,32,1.10119,22,108.907,7,-37.4593,0\C,32,1.54223,22,112.265,7,81.2499,0\H,34,1.10011,32,107.523,22,58.3085,0\O,34,1.4406,32,109.561,22,-59.2708,0\H,36,0.962798,34,107.888,32,-178.737,0\C,34,1.53149,32,112.382,22,178.629,0\H,38,1.09777,34,108.416,32,64.5743,0\H,38,1.09793,34,109.017,32,-179.554,0\C,38,1.53367,34,112.996,32,-57.233,0\H,41,1.09936,38,107.902,34,-61.5777,0\C,41,1.53138,38,111.789,34,179.69,0\H,43,1.09413,41,111.194,38,177.82,0\H,43,1.09426,41,111.333,38,57.5478,0\H,43,1.09547,41,110.885,38,-62.3973,0\C,41,1.53409,38,108.905,34,55.0885,0\H,47,1.0959,41,110.003,38,-176.2,0\H,47,1.09877,41,108.962,38,67.5934,0\C,47,1.53285,41,112.124,38,-54.0229,0\H,50,1.09122,47,109.192,41,178.61,0\H,50,1.09778,47,109.169,41,-65.5179,0\\\@

 Total job time:  6328.22s(wall), 35981.59s(cpu) 
 Sun Mar  3 21:55:09 2019

        *************************************************************
        *                                                           *
        *  Thank you very much for using Q-Chem.  Have a nice day.  *
        *                                                           *
        *************************************************************


 
User input: 2 of 2 
 
Q-Chem Developer Version!
                  Welcome to Q-Chem
     A Quantum Leap Into The Future Of Chemistry


 Q-Chem 5.1, Q-Chem, Inc., Pleasanton, CA (2018)

 Yihan Shao,  Zhengting Gan,  E. Epifanovsky,  A. T. B. Gilbert,  M. Wormit,  
 J. Kussmann,  A. W. Lange,  A. Behn,  Jia Deng,  Xintian Feng,  D. Ghosh,  
 M. Goldey,  P. R. Horn,  L. D. Jacobson,  I. Kaliman,  T. Kus,  A. Landau,  
 Jie Liu,  E. I. Proynov,  R. M. Richard,  R. P. Steele,  E. J. Sundstrom,  
 H. L. Woodcock III,  P. M. Zimmerman,  D. Zuev,  B. Albrecht,  E. Alguire,  
 S. A. Baeppler,  D. Barton,  Z. Benda,  Y. A. Bernard,  E. J. Berquist,  
 K. B. Bravaya,  H. Burton,  D. Casanova,  Chun-Min Chang,  Yunqing Chen,  
 A. Chien,  K. D. Closser,  M. P. Coons,  S. Coriani,  S. Dasgupta,  
 A. L. Dempwolff,  M. Diedenhofen,  Hainam Do,  R. G. Edgar,  Po-Tung Fang,  
 S. Faraji,  S. Fatehi,  Qingguo Feng,  K. D. Fenk,  J. Fosso-Tande,  
 J. Gayvert,  Qinghui Ge,  A. Ghysels,  G. Gidofalvi,  J. Gomes,  
 J. Gonthier,  A. Gunina,  D. Hait,  M. W. D. Hanson-Heine,  
 P. H. P. Harbach,  A. W. Hauser,  J. E. Herr,  E. G. Hohenstein,  
 Z. C. Holden,  Kerwin Hui,  B. C. Huynh,  T.-C. Jagau,  Hyunjun Ji,  
 B. Kaduk,  K. Khistyaev,  Jaehoon Kim,  P. Klunzinger,  K. Koh,  
 D. Kosenkov,  L. Koulias,  T. Kowalczyk,  C. M. Krauter,  A. Kunitsa,  
 Ka Un Lao,  A. Laurent,  K. V. Lawler,  Joonho Lee,  D. Lefrancois,  
 S. Lehtola,  D. S. Levine,  Yi-Pei Li,  You-Sheng Lin,  Fenglai Liu,  
 E. Livshits,  A. Luenser,  P. Manohar,  E. Mansoor,  S. F. Manzer,  
 Shan-Ping Mao,  Yuezhi Mao,  N. Mardirossian,  A. V. Marenich,  
 T. Markovich,  L. A. Martinez-Martinez,  S. A. Maurer,  N. J. Mayhall,  
 S. C. McKenzie,  J.-M. Mewes,  A. F. Morrison,  J. W. Mullinax,  K. Nanda,  
 T. S. Nguyen-Beck,  R. Olivares-Amaya,  J. A. Parkhill,  T. M. Perrine,  
 F. Plasser,  P. Pokhilko,  S. Prager,  A. Prociuk,  E. Ramos,  D. R. Rehn,  
 F. Rob,  M. Schneider,  N. Sergueev,  S. M. Sharada,  S. Sharma,  
 D. W. Small,  T. Stauch,  T. Stein,  Yu-Chuan Su,  A. J. W. Thom,  
 A. Tkatchenko,  T. Tsuchimochi,  N. M. Tubman,  L. Vogt,  M. L. Vidal,  
 O. Vydrov,  M. A. Watson,  J. Wenzel,  M. de Wergifosse,  T. A. Wesolowski,  
 A. White,  J. Witte,  A. Yamada,  Jun Yang,  K. Yao,  S. Yeganeh,  
 S. R. Yost,  Zhi-Qiang You,  A. Zech,  Igor Ying Zhang,  Xing Zhang,  
 Yan Zhao,  Ying Zhu,  B. R. Brooks,  G. K. L. Chan,  C. J. Cramer,  
 M. S. Gordon,  W. J. Hehre,  A. Klamt,  M. W. Schmidt,  C. D. Sherrill,  
 D. G. Truhlar,  A. Aspuru-Guzik,  R. Baer,  A. T. Bell,  N. A. Besley,  
 Jeng-Da Chai,  A. E. DePrince, III,  R. A. DiStasio Jr.,  A. Dreuw,  
 B. D. Dunietz,  T. R. Furlani,  Chao-Ping Hsu,  Yousung Jung,  Jing Kong,  
 D. S. Lambrecht,  WanZhen Liang,  C. Ochsenfeld,  V. A. Rassolov,  
 L. V. Slipchenko,  J. E. Subotnik,  T. Van Voorhis,  J. M. Herbert,  
 A. I. Krylov,  P. M. W. Gill,  M. Head-Gordon

 Contributors to earlier versions of Q-Chem not listed above: 
 R. D. Adamson,  B. Austin,  J. Baker,  G. J. O. Beran,  K. Brandhorst,  
 S. T. Brown,  E. F. C. Byrd,  A. K. Chakraborty,  C.-L. Cheng,  
 Siu Hung Chien,  D. M. Chipman,  D. L. Crittenden,  H. Dachsel,  
 R. J. Doerksen,  A. D. Dutoi,  L. Fusti-Molnar,  W. A. Goddard III,  
 A. Golubeva-Zadorozhnaya,  S. R. Gwaltney,  G. Hawkins,  A. Heyden,  
 S. Hirata,  G. Kedziora,  F. J. Keil,  C. Kelley,  Jihan Kim,  R. A. King,  
 R. Z. Khaliullin,  P. P. Korambath,  W. Kurlancheek,  A. M. Lee,  M. S. Lee,  
 S. V. Levchenko,  Ching Yeh Lin,  D. Liotard,  R. C. Lochan,  I. Lotan,  
 P. E. Maslen,  N. Nair,  D. P. O'Neill,  D. Neuhauser,  E. Neuscamman,  
 C. M. Oana,  R. Olson,  B. Peters,  R. Peverati,  P. A. Pieniazek,  
 Y. M. Rhee,  J. Ritchie,  M. A. Rohrdanz,  E. Rosta,  N. J. Russ,  
 H. F. Schaefer III,  N. E. Schultz,  N. Shenvi,  A. C. Simmonett,  A. Sodt,  
 D. Stuck,  K. S. Thanthiriwatte,  V. Vanovschi,  Tao Wang,  A. Warshel,  
 C. F. Williams,  Q. Wu,  X. Xu,  W. Zhang

 Please cite Q-Chem as follows:
 Y. Shao et al., Mol. Phys. 113, 184-215 (2015)
[truncated: 615,647 more chars]
