# Supplementary material for: An in silico investigation of menthol metabolism
Source: PLoS One. 2019 Sep 27;14(9):e0216577. doi: 10.1371/journal.pone.0216577 (PMC6764827; doi:10.1371/journal.pone.0216577)
Supplement: S2 File — (ZIP) [file pone.0216577.s002.zip › B3LYP/g-series/Oeexe-R.out]

Q-Chem Developer Version!
                  Welcome to Q-Chem
     A Quantum Leap Into The Future Of Chemistry


 Q-Chem 5.1, Q-Chem, Inc., Pleasanton, CA (2018)

 Yihan Shao,  Zhengting Gan,  E. Epifanovsky,  A. T. B. Gilbert,  M. Wormit,  
 J. Kussmann,  A. W. Lange,  A. Behn,  Jia Deng,  Xintian Feng,  D. Ghosh,  
 M. Goldey,  P. R. Horn,  L. D. Jacobson,  I. Kaliman,  T. Kus,  A. Landau,  
 Jie Liu,  E. I. Proynov,  R. M. Richard,  R. P. Steele,  E. J. Sundstrom,  
 H. L. Woodcock III,  P. M. Zimmerman,  D. Zuev,  B. Albrecht,  E. Alguire,  
 S. A. Baeppler,  D. Barton,  Z. Benda,  Y. A. Bernard,  E. J. Berquist,  
 K. B. Bravaya,  H. Burton,  D. Casanova,  Chun-Min Chang,  Yunqing Chen,  
 A. Chien,  K. D. Closser,  M. P. Coons,  S. Coriani,  S. Dasgupta,  
 A. L. Dempwolff,  M. Diedenhofen,  Hainam Do,  R. G. Edgar,  Po-Tung Fang,  
 S. Faraji,  S. Fatehi,  Qingguo Feng,  K. D. Fenk,  J. Fosso-Tande,  
 Qinghui Ge,  A. Ghysels,  G. Gidofalvi,  J. Gomes,  J. Gonthier,  A. Gunina,  
 D. Hait,  M. W. D. Hanson-Heine,  P. H. P. Harbach,  A. W. Hauser,  
 J. E. Herr,  E. G. Hohenstein,  Z. C. Holden,  Kerwin Hui,  B. C. Huynh,  
 T.-C. Jagau,  Hyunjun Ji,  B. Kaduk,  K. Khistyaev,  Jaehoon Kim,  
 P. Klunzinger,  K. Koh,  D. Kosenkov,  L. Koulias,  T. Kowalczyk,  
 C. M. Krauter,  A. Kunitsa,  Ka Un Lao,  A. Laurent,  K. V. Lawler,  
 Joonho Lee,  D. Lefrancois,  S. Lehtola,  D. S. Levine,  Yi-Pei Li,  
 You-Sheng Lin,  Fenglai Liu,  E. Livshits,  A. Luenser,  P. Manohar,  
 E. Mansoor,  S. F. Manzer,  Shan-Ping Mao,  Yuezhi Mao,  N. Mardirossian,  
 A. V. Marenich,  T. Markovich,  L. A. Martinez-Martinez,  S. A. Maurer,  
 N. J. Mayhall,  S. C. McKenzie,  J.-M. Mewes,  A. F. Morrison,  
 J. W. Mullinax,  K. Nanda,  T. S. Nguyen-Beck,  R. Olivares-Amaya,  
 J. A. Parkhill,  T. M. Perrine,  F. Plasser,  P. Pokhilko,  S. Prager,  
 A. Prociuk,  E. Ramos,  D. R. Rehn,  F. Rob,  M. Schneider,  N. Sergueev,  
 S. M. Sharada,  S. Sharma,  D. W. Small,  T. Stauch,  T. Stein,  
 Yu-Chuan Su,  A. J. W. Thom,  A. Tkatchenko,  T. Tsuchimochi,  N. M. Tubman,  
 L. Vogt,  M. L. Vidal,  O. Vydrov,  M. A. Watson,  J. Wenzel,  
 M. de Wergifosse,  T. A. Wesolowski,  A. White,  J. Witte,  A. Yamada,  
 Jun Yang,  K. Yao,  S. Yeganeh,  S. R. Yost,  Zhi-Qiang You,  A. Zech,  
 Igor Ying Zhang,  Xing Zhang,  Yan Zhao,  Ying Zhu,  B. R. Brooks,  
 G. K. L. Chan,  C. J. Cramer,  M. S. Gordon,  W. J. Hehre,  A. Klamt,  
 M. W. Schmidt,  C. D. Sherrill,  D. G. Truhlar,  A. Aspuru-Guzik,  R. Baer,  
 A. T. Bell,  N. A. Besley,  Jeng-Da Chai,  A. E. DePrince, III,  
 R. A. DiStasio Jr.,  A. Dreuw,  B. D. Dunietz,  T. R. Furlani,  
 Chao-Ping Hsu,  Yousung Jung,  Jing Kong,  D. S. Lambrecht,  WanZhen Liang,  
 C. Ochsenfeld,  V. A. Rassolov,  L. V. Slipchenko,  J. E. Subotnik,  
 T. Van Voorhis,  J. M. Herbert,  A. I. Krylov,  P. M. W. Gill,  M. Head-Gordon

 Contributors to earlier versions of Q-Chem not listed above: 
 R. D. Adamson,  B. Austin,  J. Baker,  G. J. O. Beran,  K. Brandhorst,  
 S. T. Brown,  E. F. C. Byrd,  A. K. Chakraborty,  C.-L. Cheng,  
 Siu Hung Chien,  D. M. Chipman,  D. L. Crittenden,  H. Dachsel,  
 R. J. Doerksen,  A. D. Dutoi,  L. Fusti-Molnar,  W. A. Goddard III,  
 A. Golubeva-Zadorozhnaya,  S. R. Gwaltney,  G. Hawkins,  A. Heyden,  
 S. Hirata,  G. Kedziora,  F. J. Keil,  C. Kelley,  Jihan Kim,  R. A. King,  
 R. Z. Khaliullin,  P. P. Korambath,  W. Kurlancheek,  A. M. Lee,  M. S. Lee,  
 S. V. Levchenko,  Ching Yeh Lin,  D. Liotard,  R. C. Lochan,  I. Lotan,  
 P. E. Maslen,  N. Nair,  D. P. O'Neill,  D. Neuhauser,  E. Neuscamman,  
 C. M. Oana,  R. Olson,  B. Peters,  R. Peverati,  P. A. Pieniazek,  
 Y. M. Rhee,  J. Ritchie,  M. A. Rohrdanz,  E. Rosta,  N. J. Russ,  
 H. F. Schaefer III,  N. E. Schultz,  N. Shenvi,  A. C. Simmonett,  A. Sodt,  
 D. Stuck,  K. S. Thanthiriwatte,  V. Vanovschi,  Tao Wang,  A. Warshel,  
 C. F. Williams,  Q. Wu,  X. Xu,  W. Zhang

 Please cite Q-Chem as follows:
 Y. Shao et al., Mol. Phys. 113, 184-215 (2015)
 DOI: 10.1080/00268976.2014.952696

 Q-Chem 5.1.2 for Intel X86 EM64T Linux

 Parts of Q-Chem use Armadillo 8.300.2 (Tropical Shenanigans).
 http://arma.sourceforge.net/

 Q-Chem begins on Wed Mar 27 12:17:47 2019  

Host: 
0

     Scratch files written to /scratch/taweetham/qchem6754//
Input Ideriv = 2
Curr. Ideriv = -1
Max.  Ideriv = 2

Checking the input file for inconsistencies... 	...done.

--------------------------------------------------------------
User input:
--------------------------------------------------------------
$molecule
0 1
  C   -0.1456579   -0.0671396    0.0881609
  H   -0.3391439   -0.0292265    1.1708825
  C    0.6628004   -1.3641081   -0.1925114
  H    0.8894110   -1.4045929   -1.2632310
  O   -0.1856492   -2.4654154    0.1375214
  C    1.9724384   -1.3375951    0.6137436
  H    1.7422864   -1.3431102    1.6874596
  H    2.5594433   -2.2440806    0.4360202
  C    2.8274618   -0.1198573    0.2473575
  H    3.0825130   -0.1842502   -0.8191222
  C    4.1340920   -0.1170094    1.0375817
  H    4.7096168   -1.0270064    0.8366324
  H    4.7556100    0.7395925    0.7564006
  H    3.9490284   -0.0642636    2.1155454
  C    2.0448454    1.1737918    0.4802086
  H    2.6375845    2.0350202    0.1495028
  H    1.8593604    1.3103462    1.5533446
  C    0.7102619    1.1671465   -0.2622335
  H    0.1672587    2.0852599   -0.0069196
  H    0.8952314    1.1966210   -1.3433166
  C   -1.5300240    0.0220791   -0.6156776
  H   -1.7473431    1.0927081   -0.7476719
  C   -1.6167955   -0.6015648   -2.0050382
  H   -2.5855125   -0.3723233   -2.4640259
  H   -0.8357622   -0.2073414   -2.6624799
  H   -1.5329185   -1.6920141   -1.9767496
  C   -2.6807834   -0.4658436    0.2529729
  O   -2.5724518   -1.7242017    0.7165137
  O   -3.6657478    0.2222019    0.4896917
  H   -1.7250276   -2.1703259    0.4793905
  O   -0.7201781   -4.6313573    0.4778328
  C   -0.3528057   -6.0004947    0.6727353
  H    0.3442262   -6.0744484    1.5168299
  C    0.3714621   -3.7841563    0.1126736
  H    1.1400209   -3.8521470    0.8905681
  C   -1.6123789   -6.7637476    1.0604204
  O   -1.8147800   -7.3312466    2.1210966
  O   -2.5768613   -6.7316229    0.1126834
  H   -3.3351565   -7.1856727    0.5380377
  C    0.2468289   -6.6119546   -0.5966584
  H   -0.5171334   -6.7674660   -1.3673862
  O    0.8244468   -7.8929463   -0.3201477
  H    1.3871998   -8.1276353   -1.0843186
  C    1.3422081   -5.7033900   -1.1568630
  H    2.2369978   -5.7721051   -0.5243464
  O    1.7693842   -6.1811986   -2.4466496
  H    0.9974758   -6.1960726   -3.0427556
  C    0.9071244   -4.2392739   -1.2643850
  H    0.1307601   -4.1252345   -2.0300553
  O    2.0399737   -3.4832359   -1.7114132
  H    2.4777077   -4.0198855   -2.4029112
$end

$rem
   job_type 	optimization
   basis 	6-311++g**
   method 	b3lyp
   scf_guess sad
$end

--------------------------------------------------------------
 ----------------------------------------------------------------
             Standard Nuclear Orientation (Angstroms)
    I     Atom           X                Y                Z
 ----------------------------------------------------------------
    1      C      -2.9021565078     0.5922715835    -0.0621277284
    2      H      -2.9336907193     0.9549435647    -1.1007012337
    3      C      -1.7124903670    -0.4015436208     0.0452727660
    4      H      -1.6827688332    -0.7951345956     1.0668571335
    5      O      -0.5190323769     0.3477108140    -0.1912477614
    6      C      -1.9169002929    -1.5568099799    -0.9494523100
    7      H      -1.9005985149    -1.1648712409    -1.9751153566
    8      H      -1.0884797783    -2.2700652049    -0.8959475789
    9      C      -3.2260632783    -2.3040137606    -0.6738295135
   10      H      -3.1762709360    -2.7277318559     0.3383761025
   11      C      -3.4063511259    -3.4617004089    -1.6531163931
   12      H      -2.5726140065    -4.1677401626    -1.5750507898
   13      H      -4.3293904558    -4.0106266275    -1.4391242146
   14      H      -3.4535763859    -3.1062226121    -2.6877379204
   15      C      -4.4148779641    -1.3433726588    -0.7380508076
   16      H      -5.3380568530    -1.8712259235    -0.4705961502
   17      H      -4.5451015747    -0.9780480113    -1.7648187351
   18      C      -4.2281162584    -0.1513129648     0.1981603341
   19      H      -5.0749056484     0.5322859916     0.0617415903
   20      H      -4.2623837502    -0.4971921108     1.2388411144
   21      C      -2.8048814397     1.8507877913     0.8469886696
   22      H      -3.8373495492     2.1734087989     1.0490327990
   23      C      -2.1519673847     1.6439932306     2.2099718428
   24      H      -2.2499281056     2.5501312512     2.8190297916
   25      H      -2.6300610697     0.8239845522     2.7546432018
   26      H      -1.0813277046     1.4336525793     2.1299546094
   27      C      -2.1909520332     3.0547105892     0.1466101792
   28      O      -0.9641605775     2.8676821942    -0.3730762843
   29      O      -2.7536917407     4.1407270988     0.0875387653
   30      H      -0.6241046082     1.9458361493    -0.2839483104
   31      O       1.6908613516     0.6614420772    -0.5240836234
   32      C       2.9995191533     0.1652276760    -0.8218632583
   33      H       2.9710910278    -0.3958068429    -1.7643336416
   34      C       0.7194991751    -0.3625615191    -0.2990474956
   35      H       0.6772850243    -1.0032867706    -1.1868055341
   36      C       3.9083286910     1.3675656818    -1.0405592031
   37      O       4.4788146181     1.6619783444    -2.0778259540
   38      O       4.0135942026     2.1695882730     0.0434807651
   39      H       4.5520838520     2.9239417361    -0.2775782043
   40      C       3.5520926652    -0.6943332520     0.3185852295
   41      H       3.8153079790    -0.0841598216     1.1905081713
   42      O       4.7455278277    -1.3732542531    -0.0886237195
   43      H       4.9204941561    -2.0723011483     0.5720178266
   44      C       2.5226770118    -1.7448787333     0.7379085204
   45      H       2.4677712286    -2.5320490479    -0.0255021634
   46      O       2.9646869644    -2.4223034893     1.9295682259
   47      H       3.0864566120    -1.7600926488     2.6352984384
   48      C       1.1268416579    -1.1571535908     0.9631141654
   49      H       1.1241532799    -0.5012793662     1.8416466312
   50      O       0.2421088045    -2.2453662003     1.2594523173
   51      H       0.7310825278    -2.8472458838     1.8564605891
 ----------------------------------------------------------------
 Molecular Point Group                 C1    NOp =  1
 Largest Abelian Subgroup              C1    NOp =  1
 Nuclear Repulsion Energy =  2526.1790732416 hartrees
 There are       97 alpha and       97 beta electrons
 Requested basis set is 6-311++G(d,p)
 There are 280 shells and 732 basis functions

 Total QAlloc Memory Limit   2000 MB
 Mega-Array Size       188 MB
 MEM_STATIC part       192 MB
 A cutoff of  1.0D-11 yielded  28435 shell pairs
 There are    188950 function pairs (    200104 Cartesian)

 -------------------------------------------------------
 OpenMP Integral Computing Module                       
 Release: version 1.0, May 2013, Q-Chem Inc. Pittsburgh 
 -------------------------------------------------------
 Integral Job Info:
 Integral job number is                      11
 Integral operator is                         1
 short-range coefficients                     0
 long-range coefficients              100000000
 Omega coefficients                           0
 if combine SR and LR in K                    0
 Integral screening is                        0
 Integral computing path is                   2
 max size of driver memory is            800000
 size of driver memory is                593474
 size of scratch memory is              2361544
 max col of scratch BK array               1296
 max len of scratch array in speh3          155
 max len of scratch index in speh4           18
 max int batch size is                      520
 min int batch size is                       52
 fixed nKL is                                52
 max L of basis functions is                  2
 order of int derivative is                   0
 number of shells is                        280
 number of basis is                         757
 number of cartesian basis is               757
 number of contracted shell pairs         28435
 number of primitive shell pairs          60492
 maxK2 (contraction) of shell pair           36
 max number of K2 of shell pair               1
 max number of CS2 of shell pair           5643
 max number of PS2 of shell pair           9132
 mem total for path MDJ                  813612
 -------------------------------------------------------
 Smallest overlap matrix eigenvalue = 9.79E-07

 Q-Chem warning in module stvman/mkSTV.C, line 306:

 Overlap eigenvalue is smaller than square root of threshold
 Use THRESH >= 12 to get rid of this warning

 Linear dependence detected in AO basis
 Tighter screening thresholds may be required for diffuse basis sets
 Use S2THRESH > 14 and THRESH = 14 in case of SCF convergence issues
 Number of orthogonalized atomic orbitals = 731
 Maximum deviation from orthogonality = 3.340E-10

 Scale SEOQF with 1.000000e-02/1.000000e-01/1.000000e-01

 Standard Electronic Orientation quadrupole field applied
 Nucleus-field energy     =     0.0000000352 hartrees
 Guess from superposition of atomic densities
 Warning:  Energy on first SCF cycle will be non-variational
 SAD guess density has 194.000000 electrons

 -----------------------------------------------------------------------
  General SCF calculation program by
  Eric Jon Sundstrom, Paul Horn, Yuezhi Mao, Dmitri Zuev, Alec White,
  David Stuck, Shaama M.S., Shane Yost, Joonho Lee, David Small,
  Daniel Levine, Susi Lehtola, Hugh Burton, Evgeny Epifanovsky
 -----------------------------------------------------------------------
 Exchange:     0.2000 Hartree-Fock + 0.0800 Slater + 0.7200 B88
 Correlation:  0.1900 VWN1RPA + 0.8100 LYP
 Using SG-1 standard quadrature grid
 using 4 threads for integral computing
 -------------------------------------------------------
 OpenMP Integral computing Module                
 Release: version 2.0, May 2017, Q-Chem Inc. Pleasanton 
 -------------------------------------------------------
 -------------------------------------------------------
 OpenMP BLAS3 based DFT computing Module                
 Release: version 1.0, May 2013, Q-Chem Inc. Pittsburgh 
 -------------------------------------------------------
 A restricted SCF calculation will be
 performed using DIIS
 SCF converges when DIIS error is below 1.0e-08
 ---------------------------------------
  Cycle       Energy         DIIS error
 ---------------------------------------
    1   -1307.7379202029      2.31e-02  
    2   -1302.2040016854      3.21e-03  
    3   -1301.4388002320      5.08e-03  
    4   -1302.7009348676      1.10e-03  
    5   -1302.7589808494      3.36e-04  
    6   -1302.7635595759      1.25e-04  
    7   -1302.7643697247      2.81e-05  
    8   -1302.7644051121      1.26e-05  
    9   -1302.7644123712      3.94e-06  
   10   -1302.7644130730      1.20e-06  
   11   -1302.7644131439      3.24e-07  
   12   -1302.7644131493      1.01e-07  
   13   -1302.7644131496      2.78e-08  
   14   -1302.7644131498      9.84e-09  Convergence criterion met
 ---------------------------------------
 SCF time:   CPU 2622.45s  wall 678.00s 
 SCF   energy in the final basis set =    -1302.7644131498
 Total energy in the final basis set =    -1302.7644131498

 --------------------------------------------------------------

                    Orbital Energies (a.u.)
 --------------------------------------------------------------

 Alpha MOs
 -- Occupied --
-19.196 -19.186 -19.184 -19.178 -19.163 -19.160 -19.141 -19.134
-19.087 -10.336 -10.326 -10.285 -10.284 -10.274 -10.272 -10.272
-10.248 -10.195 -10.189 -10.188 -10.182 -10.181 -10.175 -10.174
-10.169  -1.139  -1.119  -1.092  -1.076  -1.067  -1.058  -1.052
 -1.039  -0.992  -0.863  -0.829  -0.820  -0.812  -0.761  -0.758
 -0.718  -0.696  -0.689  -0.664  -0.648  -0.640  -0.623  -0.614
 -0.588  -0.578  -0.575  -0.568  -0.555  -0.540  -0.532  -0.522
 -0.518  -0.512  -0.507  -0.502  -0.486  -0.484  -0.473  -0.459
 -0.456  -0.451  -0.446  -0.441  -0.433  -0.430  -0.421  -0.415
 -0.413  -0.409  -0.404  -0.401  -0.394  -0.389  -0.384  -0.382
 -0.376  -0.363  -0.360  -0.354  -0.348  -0.347  -0.340  -0.335
 -0.333  -0.325  -0.320  -0.317  -0.308  -0.303  -0.300  -0.293
 -0.253
 -- Virtual --
 -0.049  -0.039  -0.020  -0.016  -0.012  -0.005  -0.003   0.001
  0.008   0.013   0.017   0.022   0.024   0.025   0.032   0.036
  0.039   0.044   0.047   0.047   0.052   0.053   0.056   0.061
  0.062   0.069   0.074   0.074   0.075   0.078   0.083   0.086
  0.087   0.088   0.091   0.095   0.095   0.099   0.103   0.104
  0.107   0.109   0.112   0.112   0.116   0.117   0.121   0.123
  0.125   0.126   0.129   0.131   0.134   0.136   0.138   0.139
  0.140   0.142   0.144   0.145   0.148   0.149   0.152   0.155
  0.157   0.159   0.159   0.161   0.164   0.167   0.169   0.171
  0.175   0.178   0.179   0.182   0.185   0.188   0.189   0.190
  0.194   0.197   0.199   0.199   0.202   0.206   0.207   0.209
  0.212   0.214   0.218   0.221   0.222   0.227   0.228   0.229
  0.232   0.238   0.239   0.242   0.243   0.248   0.249   0.252
  0.254   0.257   0.259   0.262   0.263   0.266   0.269   0.270
  0.273   0.278   0.280   0.283   0.286   0.288   0.292   0.294
  0.298   0.301   0.304   0.305   0.309   0.310   0.316   0.321
  0.324   0.325   0.327   0.329   0.330   0.335   0.336   0.341
  0.343   0.344   0.346   0.348   0.355   0.355   0.357   0.358
  0.361   0.362   0.368   0.369   0.372   0.377   0.381   0.384
  0.387   0.388   0.394   0.396   0.402   0.406   0.407   0.412
  0.416   0.417   0.424   0.430   0.438   0.443   0.447   0.450
  0.453   0.457   0.467   0.470   0.472   0.478   0.485   0.488
  0.493   0.497   0.509   0.515   0.519   0.525   0.528   0.535
  0.544   0.550   0.555   0.559   0.564   0.567   0.570   0.577
  0.581   0.592   0.597   0.601   0.609   0.617   0.619   0.624
  0.628   0.633   0.639   0.640   0.652   0.654   0.655   0.663
  0.674   0.677   0.679   0.685   0.694   0.695   0.698   0.704
  0.708   0.711   0.719   0.730   0.734   0.738   0.742   0.748
  0.749   0.754   0.760   0.763   0.767   0.771   0.772   0.775
  0.779   0.782   0.789   0.793   0.796   0.802   0.806   0.811
  0.814   0.818   0.824   0.837   0.841   0.849   0.855   0.883
  0.889   0.912   0.922   0.929   0.936   0.945   0.959   0.973
  0.977   0.993   1.004   1.011   1.014   1.027   1.041   1.049
  1.051   1.067   1.076   1.081   1.085   1.103   1.120   1.123
  1.126   1.134   1.144   1.149   1.158   1.164   1.171   1.174
  1.181   1.189   1.195   1.202   1.204   1.208   1.216   1.228
  1.232   1.239   1.241   1.247   1.253   1.266   1.272   1.277
  1.282   1.293   1.300   1.305   1.312   1.318   1.331   1.342
  1.349   1.358   1.361   1.370   1.386   1.393   1.404   1.416
  1.421   1.438   1.450   1.455   1.461   1.470   1.478   1.481
  1.491   1.496   1.508   1.510   1.521   1.524   1.538   1.541
  1.545   1.547   1.554   1.559   1.567   1.572   1.576   1.581
  1.582   1.596   1.597   1.602   1.610   1.611   1.623   1.623
  1.628   1.633   1.641   1.645   1.649   1.653   1.657   1.662
  1.669   1.679   1.690   1.692   1.699   1.701   1.709   1.716
  1.723   1.734   1.744   1.746   1.752   1.754   1.767   1.775
  1.780   1.790   1.792   1.800   1.803   1.812   1.820   1.824
  1.835   1.848   1.851   1.856   1.868   1.873   1.874   1.886
  1.899   1.904   1.906   1.924   1.937   1.942   1.947   1.963
  1.978   1.984   1.991   1.994   2.009   2.012   2.029   2.032
  2.041   2.051   2.053   2.058   2.064   2.073   2.087   2.100
  2.106   2.113   2.123   2.135   2.144   2.150   2.154   2.173
  2.185   2.189   2.203   2.213   2.219   2.236   2.237   2.252
  2.263   2.278   2.288   2.306   2.320   2.322   2.333   2.352
  2.363   2.383   2.386   2.401   2.407   2.435   2.454   2.459
  2.486   2.489   2.505   2.511   2.520   2.537   2.542   2.554
  2.555   2.563   2.566   2.577   2.589   2.598   2.600   2.607
  2.625   2.631   2.640   2.649   2.655   2.663   2.689   2.707
  2.713   2.716   2.730   2.748   2.752   2.755   2.774   2.785
  2.789   2.799   2.804   2.805   2.808   2.829   2.851   2.857
  2.863   2.874   2.883   2.885   2.894   2.899   2.912   2.931
  2.935   2.945   2.954   2.960   2.964   2.974   2.978   2.989
  2.996   3.004   3.017   3.026   3.032   3.036   3.049   3.057
  3.066   3.070   3.081   3.090   3.093   3.105   3.111   3.111
  3.125   3.142   3.152   3.158   3.163   3.182   3.186   3.194
  3.215   3.219   3.238   3.247   3.250   3.265   3.274   3.284
  3.291   3.305   3.323   3.329   3.356   3.371   3.384   3.385
  3.408   3.436   3.458   3.505   3.532   3.553   3.594   3.600
  3.652   3.715   3.767   3.770   3.783   3.788   3.807   3.817
  3.823   3.840   3.870   3.873   3.899   3.914   3.915   3.946
  3.958   3.976   4.007   4.030   4.053   4.064   4.092   4.123
  4.132   4.145   4.157   4.160   4.166   4.223   4.239   4.273
  4.281   4.284   4.292   4.330   4.370   4.389   4.976   5.063
  5.076   5.088   5.107   5.120   5.125   5.130   5.171   5.191
  5.216   5.341   5.364   5.409   5.417   5.425   5.491   5.510
  5.548   5.580   5.601   5.620   5.665   5.675   5.759   5.835
  5.994  23.733  23.742  23.785  23.788  23.793  23.798  23.837
 23.854  23.867  23.874  23.900  23.934  23.949  23.971  23.983
 24.015  49.856  49.885  49.925  49.938  49.942  49.957  49.999
 50.000  50.055
 --------------------------------------------------------------

          Ground-State Mulliken Net Atomic Charges

     Atom                 Charge (a.u.)
  ----------------------------------------
      1 C                     0.271127
      2 H                     0.261186
      3 C                    -0.760508
      4 H                     0.246358
      5 O                     0.016930
      6 C                    -0.666367
      7 H                     0.185995
      8 H                     0.165948
      9 C                     0.637713
     10 H                     0.189692
     11 C                    -0.654077
     12 H                     0.131586
     13 H                     0.152852
     14 H                     0.148016
     15 C                    -0.693139
     16 H                     0.171581
     17 H                     0.155888
     18 C                    -0.452761
     19 H                     0.168233
     20 H                     0.163974
     21 C                     0.155225
     22 H                     0.268004
     23 C                    -0.547088
     24 H                     0.196711
     25 H                     0.147413
     26 H                     0.168930
     27 C                    -0.383393
     28 O                    -0.294591
     29 O                    -0.235379
     30 H                     0.556231
     31 O                     0.083559
     32 C                    -0.047100
     33 H                     0.278024
     34 C                    -0.575559
     35 H                     0.266915
     36 C                    -0.081540
     37 O                    -0.198486
     38 O                    -0.101591
     39 H                     0.293352
     40 C                    -0.362843
     41 H                     0.273087
     42 O                    -0.150346
     43 H                     0.266700
     44 C                    -0.637495
     45 H                     0.303068
     46 O                    -0.206199
     47 H                     0.284204
     48 C                    -0.008604
     49 H                     0.276544
     50 O                    -0.108580
     51 H                     0.280597
  ----------------------------------------
  Sum of atomic charges =     0.000000

 -----------------------------------------------------------------
                    Cartesian Multipole Moments
 -----------------------------------------------------------------
    Charge (ESU x 10^10)
                 0.0000
    Dipole Moment (Debye)
         X       1.2005      Y      -7.8091      Z       4.2297
       Tot       8.9618
    Quadrupole Moments (Debye-Ang)
        XX    -153.8807     XY      15.1418     YY    -179.1330
        XZ      15.1471     YZ       4.3831     ZZ    -148.4882
    Octopole Moments (Debye-Ang^2)
       XXX       5.1567    XXY     -28.9910    XYY     116.9708
       YYY    -106.2866    XXZ      79.5830    XYZ       2.7282
       YYZ      14.2590    XZZ       2.7053    YZZ     -10.8856
       ZZZ      40.6941
    Hexadecapole Moments (Debye-Ang^3)
      XXXX   -8385.8662   XXXY     171.9759   XXYY   -2026.6059
      XYYY     439.2056   YYYY   -4138.1448   XXXZ     362.2085
      XXYZ       7.1645   XYYZ     -10.7563   YYYZ     -25.9760
      XXZZ   -1654.0355   XYZZ     -89.0189   YYZZ    -815.4740
      XZZZ     121.4284   YZZZ     -42.8573   ZZZZ   -1177.1822
 -----------------------------------------------------------------
 Calculating analytic gradient of the SCF energy
 Gradient of SCF Energy
            1           2           3           4           5           6
    1  -0.0023057  -0.0008834   0.0231838  -0.0013002  -0.0299652  -0.0067329
    2  -0.0013957   0.0024476   0.0039668   0.0011541   0.0100663   0.0001172
    3   0.0018075  -0.0009825   0.0018549   0.0020856   0.0015883  -0.0013715
            7           8           9          10          11          12
    1   0.0034641   0.0013769   0.0023154  -0.0006841  -0.0012640   0.0008440
    2  -0.0018010  -0.0005809   0.0009230  -0.0013431   0.0046306   0.0002998
    3  -0.0006924  -0.0031833   0.0055065  -0.0003994  -0.0007815   0.0011865
           13          14          15          16          17          18
    1  -0.0004914   0.0002578   0.0018178  -0.0004699  -0.0007052   0.0002289
    2   0.0000364  -0.0000193  -0.0002298   0.0002718   0.0010335   0.0003221
    3   0.0011449  -0.0003257  -0.0038814   0.0013287   0.0004349   0.0007336
           19          20          21          22          23          24
    1  -0.0035846  -0.0000380   0.0134813  -0.0038811  -0.0064005   0.0012796
    2  -0.0014612  -0.0006464  -0.0048719   0.0014184   0.0002723   0.0017502
    3  -0.0018359  -0.0004346  -0.0016038   0.0024290  -0.0084634   0.0014809
           25          26          27          28          29          30
    1  -0.0006280   0.0015543   0.0002924   0.0023818  -0.0135405   0.0077822
    2  -0.0004232   0.0014185  -0.0176548  -0.0135932   0.0232512  -0.0054855
    3   0.0001195  -0.0000643   0.0021048   0.0020862   0.0003824  -0.0009127
           31          32          33          34          35          36
    1   0.0045992  -0.0034624  -0.0034244   0.0053088  -0.0006336  -0.0108620
    2   0.0040178  -0.0019582   0.0011865  -0.0062736   0.0038940  -0.0252660
    3  -0.0089317   0.0043044  -0.0022997  -0.0011551  -0.0015305   0.0232313
           37          38          39          40          41          42
    1   0.0140446  -0.0027375   0.0049240  -0.0057357   0.0068361   0.0009211
    2   0.0165935  -0.0003057   0.0060098   0.0222216  -0.0063494   0.0010440
    3  -0.0169640   0.0047469  -0.0072254  -0.0084070   0.0012053  -0.0001890
           43          44          45          46          47          48
    1   0.0018773   0.0002327   0.0000171  -0.0007238   0.0012582   0.0008635
    2  -0.0093991  -0.0085325  -0.0029269  -0.0035122   0.0060152   0.0114974
    3   0.0076876  -0.0059247  -0.0013618  -0.0023699   0.0061950  -0.0035498
           49          50          51
    1  -0.0030179  -0.0030847   0.0054137
    2  -0.0077274   0.0033811  -0.0074836
    3   0.0039803  -0.0001845   0.0074000
 Max gradient component =       2.997E-02
 RMS gradient           =       6.930E-03
 Gradient time:  CPU 568.38 s  wall 143.25 s
 Geometry Optimization Parameters
   NAtoms,    NIC,     NZ,  NCons,   NDum,   NFix, NCnnct, MaxDiis
       51     405       0       0       0       0       0       0


** GEOMETRY OPTIMIZATION IN DELOCALIZED INTERNAL COORDINATES **
   Searching for a Minimum

   Optimization Cycle:   1

                       Coordinates (Angstroms)
     ATOM                X               Y               Z
      1  C        -2.9021565078    0.5922715835   -0.0621277284
      2  H        -2.9336907193    0.9549435647   -1.1007012337
      3  C        -1.7124903670   -0.4015436208    0.0452727660
      4  H        -1.6827688332   -0.7951345956    1.0668571335
      5  O        -0.5190323769    0.3477108140   -0.1912477614
      6  C        -1.9169002929   -1.5568099799   -0.9494523100
      7  H        -1.9005985149   -1.1648712409   -1.9751153566
      8  H        -1.0884797783   -2.2700652049   -0.8959475789
      9  C        -3.2260632783   -2.3040137606   -0.6738295135
     10  H        -3.1762709360   -2.7277318559    0.3383761025
     11  C        -3.4063511259   -3.4617004089   -1.6531163931
     12  H        -2.5726140065   -4.1677401626   -1.5750507898
     13  H        -4.3293904558   -4.0106266275   -1.4391242146
     14  H        -3.4535763859   -3.1062226121   -2.6877379204
     15  C        -4.4148779641   -1.3433726588   -0.7380508076
     16  H        -5.3380568530   -1.8712259235   -0.4705961502
     17  H        -4.5451015747   -0.9780480113   -1.7648187351
     18  C        -4.2281162584   -0.1513129648    0.1981603341
     19  H        -5.0749056484    0.5322859916    0.0617415903
     20  H        -4.2623837502   -0.4971921108    1.2388411144
     21  C        -2.8048814397    1.8507877913    0.8469886696
     22  H        -3.8373495492    2.1734087989    1.0490327990
     23  C        -2.1519673847    1.6439932306    2.2099718428
     24  H        -2.2499281056    2.5501312512    2.8190297916
     25  H        -2.6300610697    0.8239845522    2.7546432018
     26  H        -1.0813277046    1.4336525793    2.1299546094
     27  C        -2.1909520332    3.0547105892    0.1466101792
     28  O        -0.9641605775    2.8676821942   -0.3730762843
     29  O        -2.7536917407    4.1407270988    0.0875387653
     30  H        -0.6241046082    1.9458361493   -0.2839483104
     31  O         1.6908613516    0.6614420772   -0.5240836234
     32  C         2.9995191533    0.1652276760   -0.8218632583
     33  H         2.9710910278   -0.3958068429   -1.7643336416
     34  C         0.7194991751   -0.3625615191   -0.2990474956
     35  H         0.6772850243   -1.0032867706   -1.1868055341
     36  C         3.9083286910    1.3675656818   -1.0405592031
     37  O         4.4788146181    1.6619783444   -2.0778259540
     38  O         4.0135942026    2.1695882730    0.0434807651
     39  H         4.5520838520    2.9239417361   -0.2775782043
     40  C         3.5520926652   -0.6943332520    0.3185852295
     41  H         3.8153079790   -0.0841598216    1.1905081713
     42  O         4.7455278277   -1.3732542531   -0.0886237195
     43  H         4.9204941561   -2.0723011483    0.5720178266
     44  C         2.5226770118   -1.7448787333    0.7379085204
     45  H         2.4677712286   -2.5320490479   -0.0255021634
     46  O         2.9646869644   -2.4223034893    1.9295682259
     47  H         3.0864566120   -1.7600926488    2.6352984384
     48  C         1.1268416579   -1.1571535908    0.9631141654
     49  H         1.1241532799   -0.5012793662    1.8416466312
     50  O         0.2421088045   -2.2453662003    1.2594523173
     51  H         0.7310825278   -2.8472458838    1.8564605891
   Point Group: c1    Number of degrees of freedom:   147


   Energy is  -1302.764413150


 Attempting to Generate Delocalized Internal Coordinates

147 Hessian modes will be used to form the next step
  Hessian Eigenvalues:
     0.002000    0.005606    0.005623    0.005821    0.006143    0.006252
     0.006570    0.006978    0.007302    0.007824    0.009739    0.010321
     0.010378    0.011221    0.011393    0.011438    0.011827    0.013913
     0.019326    0.020362    0.021919    0.022869    0.030559    0.030948
     0.031482    0.034378    0.038628    0.039640    0.043106    0.044034
     0.046089    0.046838    0.047405    0.047758    0.048531    0.048780
     0.049312    0.049499    0.050675    0.053455    0.054222    0.055025
     0.055699    0.056161    0.057023    0.057112    0.057387    0.057539
     0.059122    0.061059    0.064116    0.065122    0.068204    0.070822
     0.074874    0.076083    0.081567    0.082082    0.082624    0.083055
     0.091058    0.096306    0.096907    0.115656    0.117728    0.127726
     0.143405    0.143782    0.157789    0.160000    0.160000    0.160000
     0.160000    0.160000    0.160000    0.160000    0.160000    0.160000
     0.160000    0.160000    0.167447    0.168136    0.173179    0.179239
     0.183202    0.187792    0.189695    0.193457    0.195979    0.199639
     0.249881    0.249917    0.250000    0.250000    0.250000    0.262331
     0.267429    0.270733    0.271825    0.276263    0.283762    0.286617
     0.288198    0.288861    0.289628    0.293358    0.297017    0.298542
     0.300841    0.301627    0.336239    0.336371    0.338549    0.338909
     0.339122    0.339516    0.339949    0.339952    0.340385    0.340666
     0.340883    0.340962    0.341069    0.341690    0.342061    0.342202
     0.342366    0.342406    0.343005    0.343120    0.343503    0.392472
     0.395507    0.396150    0.404978    0.406826    0.407309    0.411523
     0.501238    0.512169    0.516461    0.518512    0.522885    0.544768
     0.560142    0.933823    0.954459

 Minimum Search - Taking Simple RFO Step
 Searching for Lamda that Minimizes Along All modes
 Value Taken    Lamda =  -0.03090882
 Calculated Step too Large.  Step scaled by  0.554460
 Step Taken.  Stepsize is  0.300000

                             Maximum     Tolerance    Cnvgd?
         Gradient           0.040122      0.000300      NO
         Displacement       0.146951      0.001200      NO
         Energy change     *********      0.000001      NO


 New Cartesian Coordinates Obtained by Inverse Iteration

 Displacement from previous Coordinates is:  1.470670
 ----------------------------------------------------------------
             Standard Nuclear Orientation (Angstroms)
    I     Atom           X                Y                Z
 ----------------------------------------------------------------
    1      C      -2.8716490565     0.5975491147    -0.0749398598
    2      H      -2.9105407130     0.9724162241    -1.1074367454
    3      C      -1.7096251284    -0.4386781649     0.0121258662
    4      H      -1.6916640040    -0.8477339412     1.0266222418
    5      O      -0.4719997965     0.2540831670    -0.2148575313
    6      C      -1.9417498347    -1.5799147847    -0.9902233578
    7      H      -1.9213313994    -1.1754869164    -2.0109024835
    8      H      -1.1314075673    -2.3121298943    -0.9361216568
    9      C      -3.2655661219    -2.3048622405    -0.7246758168
   10      H      -3.2191520098    -2.7371985619     0.2839395497
   11      C      -3.4723735881    -3.4535358018    -1.7155302289
   12      H      -2.6547535459    -4.1790137664    -1.6523227654
   13      H      -4.4054618480    -3.9865530413    -1.5074870202
   14      H      -3.5166950579    -3.0852371093    -2.7455365704
   15      C      -4.4295758275    -1.3130979121    -0.7642472414
   16      H      -5.3624167644    -1.8234021573    -0.4981719481
   17      H      -4.5578678162    -0.9345904756    -1.7864598038
   18      C      -4.2035736556    -0.1345933204     0.1856997533
   19      H      -5.0303829904     0.5742776812     0.0706166999
   20      H      -4.2343656247    -0.4902950815     1.2233363856
   21      C      -2.7933492242     1.8488320942     0.8661497771
   22      H      -3.8339405143     2.1156026239     1.0875099198
   23      C      -2.1109711501     1.6149308426     2.2185831540
   24      H      -2.2463216502     2.4887348502     2.8636055477
   25      H      -2.5444339185     0.7526496201     2.7334658850
   26      H      -1.0343534195     1.4541340562     2.1196583828
   27      C      -2.2768164932     3.1394113063     0.2171698012
   28      O      -1.0641185855     3.1252134465    -0.3520011628
   29      O      -2.9278148824     4.1667699079     0.2376613834
   30      H      -0.6527130557     2.2333151287    -0.3359426166
   31      O       1.6975453061     0.5670022003    -0.5429940239
   32      C       3.0170841517     0.0996501190    -0.8229816722
   33      H       3.0188281363    -0.5096954864    -1.7340065174
   34      C       0.7535896611    -0.4655201824    -0.2873778608
   35      H       0.7257831226    -1.1481107134    -1.1449692541
   36      C       3.8719149042     1.3261921860    -1.1117843712
   37      O       4.4290634366     1.5579023605    -2.1633747685
   38      O       3.9534708674     2.1676909660    -0.0570073271
   39      H       4.4691182472     2.9297357791    -0.3814361392
   40      C       3.5855389722    -0.6920085404     0.3586205708
   41      H       3.8081576515    -0.0211319726     1.1975825226
   42      O       4.8049870972    -1.3218768712    -0.0404151187
   43      H       5.0227136698    -1.9804585250     0.6391830083
   44      C       2.5814536384    -1.7506968154     0.8179498361
   45      H       2.5533259449    -2.5647816545     0.0854239939
   46      O       3.0315378165    -2.3794287346     2.0313009802
   47      H       3.1308771468    -1.6967809232     2.7143550808
   48      C       1.1669095829    -1.1934795718     1.0046967113
   49      H       1.1485354133    -0.4837564880     1.8416216423
   50      O       0.2868196503    -2.2767754781     1.3218173084
   51      H       0.7677587966    -2.8470828775     1.9454037544
 ----------------------------------------------------------------
 Molecular Point Group                 C1    NOp =  1
 Largest Abelian Subgroup              C1    NOp =  1
 Nuclear Repulsion Energy =  2509.0384259453 hartrees
 There are       97 alpha and       97 beta electrons
 Applying Cartesian multipole field
    Component          Value
    ---------          -----
     (2,0,0)        1.00000E-12
     (0,2,0)        2.00000E-11
     (0,0,2)       -3.00000E-11
 Nucleus-field energy     =     0.0000000345 hartrees
 Requested basis set is 6-311++G(d,p)
 There are 280 shells and 732 basis functions
 A cutoff of  1.0D-11 yielded  28309 shell pairs
 There are    188105 function pairs (    199199 Cartesian)
 Smallest overlap matrix eigenvalue = 1.00E-06

 Q-Chem warning in module stvman/mkSTV.C, line 306:

 Overlap eigenvalue is smaller than square root of threshold
 Use THRESH >= 12 to get rid of this warning

 Guess MOs from SCF MO coefficient file

 -----------------------------------------------------------------------
  General SCF calculation program by
  Eric Jon Sundstrom, Paul Horn, Yuezhi Mao, Dmitri Zuev, Alec White,
  David Stuck, Shaama M.S., Shane Yost, Joonho Lee, David Small,
  Daniel Levine, Susi Lehtola, Hugh Burton, Evgeny Epifanovsky
 -----------------------------------------------------------------------
 Exchange:     0.2000 Hartree-Fock + 0.0800 Slater + 0.7200 B88
 Correlation:  0.1900 VWN1RPA + 0.8100 LYP
 Using SG-1 standard quadrature grid
 Size of previous SCF MO coefficient file: 1073112 (expected); 1071646 (actual). 

 Q-Chem warning in module libgscf/gen_scfman/rhf.C, line 643:

 Inconsistent size for SCF MO coefficient file.  Please check basis and PURECART setting.

 using 4 threads for integral computing
 -------------------------------------------------------
 OpenMP Integral computing Module                
 Release: version 2.0, May 2017, Q-Chem Inc. Pleasanton 
 -------------------------------------------------------
 -------------------------------------------------------
 OpenMP BLAS3 based DFT computing Module                
 Release: version 1.0, May 2013, Q-Chem Inc. Pittsburgh 
 -------------------------------------------------------
 A restricted SCF calculation will be
 performed using DIIS
 SCF converges when DIIS error is below 1.0e-08
 ---------------------------------------
  Cycle       Energy         DIIS error
 ---------------------------------------
    1   -1302.7213346217      7.87e-04  
    2   -1302.7695750570      1.80e-04  
    3   -1302.7667346822      3.11e-04  
    4   -1302.7712298016      3.69e-05  
    5   -1302.7712707777      2.35e-05  
    6   -1302.7712973602      3.59e-06  
    7   -1302.7712979455      1.30e-06  
    8   -1302.7712980273      3.96e-07  
    9   -1302.7712980346      1.18e-07  
   10   -1302.7712980358      4.75e-08  
   11   -1302.7712980356      2.53e-08  
   12   -1302.7712980358      8.57e-09  Convergence criterion met
 ---------------------------------------
 SCF time:   CPU 2354.31s  wall 609.00s 
 SCF   energy in the final basis set =    -1302.7712980358
 Total energy in the final basis set =    -1302.7712980358

 --------------------------------------------------------------

                    Orbital Energies (a.u.)
 --------------------------------------------------------------

 Alpha MOs
 -- Occupied --
-19.196 -19.182 -19.178 -19.165 -19.161 -19.159 -19.153 -19.140
-19.094 -10.334 -10.318 -10.291 -10.278 -10.271 -10.269 -10.267
-10.245 -10.197 -10.194 -10.186 -10.181 -10.180 -10.175 -10.175
-10.169  -1.139  -1.114  -1.090  -1.089  -1.065  -1.052  -1.051
 -1.044  -1.004  -0.861  -0.826  -0.817  -0.810  -0.759  -0.755
 -0.714  -0.694  -0.687  -0.662  -0.649  -0.638  -0.619  -0.612
 -0.593  -0.578  -0.574  -0.567  -0.553  -0.536  -0.529  -0.518
 -0.515  -0.511  -0.507  -0.500  -0.483  -0.481  -0.471  -0.459
 -0.454  -0.450  -0.447  -0.439  -0.436  -0.431  -0.415  -0.414
 -0.412  -0.407  -0.402  -0.401  -0.398  -0.387  -0.384  -0.382
 -0.375  -0.367  -0.363  -0.353  -0.348  -0.345  -0.339  -0.332
 -0.331  -0.329  -0.318  -0.317  -0.308  -0.306  -0.299  -0.291
 -0.260
 -- Virtual --
 -0.045  -0.036  -0.018  -0.015  -0.012  -0.004  -0.002   0.001
  0.008   0.011   0.016   0.023   0.025   0.025   0.031   0.037
  0.040   0.044   0.046   0.049   0.052   0.055   0.057   0.061
  0.062   0.070   0.073   0.075   0.076   0.078   0.083   0.086
  0.087   0.089   0.092   0.094   0.096   0.099   0.103   0.105
  0.108   0.110   0.112   0.113   0.116   0.118   0.121   0.122
  0.124   0.126   0.130   0.131   0.134   0.135   0.138   0.138
  0.141   0.141   0.143   0.144   0.146   0.149   0.152   0.155
  0.156   0.157   0.160   0.161   0.165   0.165   0.168   0.170
  0.175   0.176   0.178   0.182   0.184   0.186   0.188   0.190
  0.193   0.196   0.197   0.199   0.201   0.204   0.207   0.209
  0.211   0.216   0.218   0.221   0.222   0.227   0.228   0.230
  0.231   0.235   0.238   0.241   0.243   0.248   0.249   0.251
  0.252   0.255   0.257   0.261   0.263   0.264   0.266   0.268
  0.273   0.275   0.278   0.283   0.284   0.285   0.290   0.293
  0.295   0.299   0.301   0.304   0.306   0.309   0.315   0.316
  0.319   0.323   0.324   0.327   0.328   0.331   0.334   0.338
  0.340   0.343   0.345   0.346   0.351   0.355   0.357   0.358
  0.361   0.364   0.366   0.368   0.370   0.373   0.375   0.380
  0.382   0.384   0.391   0.394   0.399   0.400   0.405   0.409
  0.412   0.416   0.419   0.423   0.430   0.434   0.442   0.447
  0.448   0.453   0.455   0.467   0.468   0.473   0.482   0.488
  0.490   0.495   0.501   0.507   0.515   0.520   0.525   0.532
  0.535   0.549   0.551   0.555   0.562   0.568   0.569   0.574
  0.579   0.585   0.596   0.598   0.601   0.609   0.613   0.620
  0.627   0.631   0.638   0.641   0.642   0.653   0.655   0.656
  0.668   0.675   0.679   0.682   0.685   0.693   0.697   0.698
  0.703   0.709   0.715   0.716   0.726   0.733   0.741   0.744
  0.750   0.753   0.755   0.758   0.763   0.767   0.769   0.771
  0.778   0.781   0.784   0.788   0.793   0.798   0.805   0.806
  0.810   0.814   0.819   0.827   0.835   0.842   0.848   0.852
  0.873   0.889   0.916   0.921   0.928   0.937   0.939   0.959
  0.972   0.976   1.002   1.005   1.013   1.023   1.029   1.044
  1.048   1.050   1.066   1.080   1.084   1.084   1.105   1.107
  1.122   1.126   1.139   1.140   1.146   1.156   1.164   1.169
  1.172   1.186   1.188   1.194   1.197   1.201   1.209   1.217
  1.224   1.228   1.233   1.240   1.247   1.250   1.253   1.265
  1.270   1.273   1.288   1.293   1.302   1.309   1.315   1.325
  1.333   1.351   1.356   1.364   1.367   1.386   1.395   1.408
  1.411   1.418   1.431   1.448   1.455   1.457   1.460   1.476
  1.477   1.490   1.501   1.508   1.512   1.517   1.529   1.530
  1.535   1.544   1.554   1.556   1.557   1.560   1.567   1.578
  1.580   1.585   1.591   1.594   1.598   1.608   1.611   1.619
  1.622   1.626   1.633   1.640   1.643   1.647   1.651   1.655
  1.661   1.669   1.671   1.685   1.687   1.694   1.706   1.708
  1.712   1.717   1.728   1.740   1.744   1.748   1.754   1.762
  1.769   1.780   1.781   1.791   1.795   1.802   1.813   1.819
  1.824   1.831   1.841   1.846   1.857   1.870   1.871   1.881
  1.886   1.894   1.903   1.908   1.923   1.924   1.937   1.943
  1.968   1.973   1.980   1.985   1.997   2.006   2.011   2.029
  2.036   2.043   2.048   2.055   2.058   2.068   2.076   2.087
  2.099   2.109   2.111   2.130   2.137   2.144   2.148   2.154
  2.172   2.186   2.193   2.205   2.211   2.219   2.236   2.243
  2.252   2.260   2.271   2.277   2.299   2.309   2.328   2.334
  2.342   2.354   2.364   2.384   2.398   2.399   2.421   2.444
  2.456   2.484   2.488   2.505   2.516   2.518   2.540   2.542
  2.552   2.555   2.562   2.568   2.577   2.582   2.598   2.601
  2.611   2.624   2.628   2.638   2.644   2.655   2.663   2.686
  2.700   2.704   2.712   2.730   2.743   2.747   2.752   2.768
  2.784   2.788   2.792   2.798   2.806   2.807   2.833   2.839
  2.856   2.863   2.871   2.880   2.888   2.895   2.898   2.908
  2.921   2.930   2.937   2.940   2.955   2.961   2.969   2.973
  2.987   2.992   3.007   3.012   3.026   3.026   3.039   3.045
  3.060   3.063   3.075   3.076   3.081   3.093   3.104   3.112
  3.118   3.121   3.129   3.148   3.154   3.163   3.180   3.186
  3.200   3.210   3.222   3.233   3.235   3.248   3.261   3.280
  3.289   3.291   3.301   3.318   3.335   3.338   3.364   3.384
  3.390   3.400   3.444   3.465   3.506   3.535   3.553   3.591
  3.605   3.658   3.695   3.772   3.773   3.785   3.792   3.805
  3.819   3.829   3.839   3.870   3.881   3.901   3.914   3.916
  3.936   3.947   3.960   3.991   4.020   4.047   4.065   4.091
  4.113   4.130   4.137   4.159   4.163   4.166   4.217   4.233
  4.264   4.275   4.288   4.303   4.340   4.369   4.383   4.975
  5.032   5.077   5.089   5.107   5.116   5.122   5.133   5.172
  5.199   5.207   5.345   5.356   5.397   5.415   5.429   5.481
  5.501   5.569   5.591   5.611   5.624   5.673   5.707   5.757
  5.839   5.953  23.739  23.747  23.790  23.792  23.796  23.799
 23.840  23.848  23.865  23.872  23.893  23.928  23.952  23.971
 23.984  24.010  49.860  49.889  49.915  49.936  49.942  49.959
 49.989  50.003  50.038
 --------------------------------------------------------------

          Ground-State Mulliken Net Atomic Charges

     Atom                 Charge (a.u.)
  ----------------------------------------
      1 C                     0.707301
      2 H                     0.273348
      3 C                    -0.917109
      4 H                     0.241408
      5 O                     0.089041
      6 C                    -0.645483
      7 H                     0.182607
      8 H                     0.166327
      9 C                     0.718829
     10 H                     0.191739
     11 C                    -0.724715
     12 H                     0.133093
     13 H                     0.149813
     14 H                     0.148031
     15 C                    -0.739011
     16 H                     0.173509
     17 H                     0.154774
     18 C                    -0.509435
     19 H                     0.165699
     20 H                     0.168385
     21 C                     0.015218
     22 H                     0.266219
     23 C                    -0.553919
     24 H                     0.196914
     25 H                     0.149344
     26 H                     0.182495
     27 C                    -0.389906
     28 O                    -0.198381
     29 O                    -0.221363
     30 H                     0.394456
     31 O                     0.087113
     32 C                    -0.166542
     33 H                     0.276239
     34 C                    -0.614470
     35 H                     0.266491
     36 C                    -0.018514
     37 O                    -0.196004
     38 O                    -0.107163
     39 H                     0.295566
     40 C                    -0.343004
     41 H                     0.271861
     42 O                    -0.150565
     43 H                     0.265664
     44 C                    -0.618952
     45 H                     0.300310
     46 O                    -0.199941
     47 H                     0.282711
     48 C                    -0.043683
     49 H                     0.278730
     50 O                    -0.112162
     51 H                     0.277083
  ----------------------------------------
  Sum of atomic charges =     0.000000

 -----------------------------------------------------------------
                    Cartesian Multipole Moments
 -----------------------------------------------------------------
    Charge (ESU x 10^10)
                 0.0000
    Dipole Moment (Debye)
         X       1.3066      Y      -7.0430      Z       4.0252
       Tot       8.2167
    Quadrupole Moments (Debye-Ang)
        XX    -154.9695     XY      16.5563     YY    -177.6997
        XZ      15.7861     YZ       3.2073     ZZ    -148.7674
    Octopole Moments (Debye-Ang^2)
       XXX      17.4663    XXY     -31.8718    XYY     123.2141
       YYY    -101.6557    XXZ      76.6476    XYZ       5.1835
       YYZ       5.4254    XZZ       2.6012    YZZ      -8.5713
       ZZZ      41.9529
    Hexadecapole Moments (Debye-Ang^3)
      XXXX   -8487.3381   XXXY     244.6020   XXYY   -2076.6454
      XYYY     516.6292   YYYY   -4199.8170   XXXZ     351.0420
      XXYZ     -11.2774   XYYZ     -13.4866   YYYZ     -57.8345
      XXZZ   -1682.1777   XYZZ     -67.7032   YYZZ    -834.4128
      XZZZ     113.1167   YZZZ     -49.3566   ZZZZ   -1246.8248
 -----------------------------------------------------------------
 Calculating analytic gradient of the SCF energy
 Gradient of SCF Energy
            1           2           3           4           5           6
    1  -0.0049928  -0.0019177   0.0130545  -0.0003767  -0.0138737  -0.0034989
    2  -0.0014340   0.0017397   0.0007665   0.0013765  -0.0049258  -0.0003766
    3   0.0014008  -0.0001967   0.0001530   0.0007111   0.0007532  -0.0009109
            7           8           9          10          11          12
    1   0.0022868  -0.0001838   0.0016669  -0.0005008  -0.0006431   0.0003941
    2  -0.0010387  -0.0006950   0.0014036  -0.0006703   0.0021110   0.0000194
    3  -0.0004536  -0.0023136   0.0039378  -0.0004043  -0.0010574   0.0006405
           13          14          15          16          17          18
    1  -0.0001444   0.0001943   0.0010369  -0.0000700  -0.0004565   0.0019650
    2  -0.0000873  -0.0001010  -0.0000391  -0.0001943   0.0005618   0.0011308
    3   0.0006399  -0.0000297  -0.0026525   0.0008097   0.0003415   0.0018149
           19          20          21          22          23          24
    1  -0.0016595  -0.0002548   0.0061759  -0.0027281  -0.0048964   0.0009834
    2  -0.0006636  -0.0004508  -0.0008038   0.0009858  -0.0012423   0.0008800
    3  -0.0013207  -0.0002154  -0.0009748   0.0007057  -0.0046439   0.0007438
           25          26          27          28          29          30
    1  -0.0001891   0.0007914   0.0099370  -0.0086908  -0.0086620   0.0045171
    2  -0.0003714   0.0015057  -0.0099238   0.0074755   0.0128168  -0.0036982
    3   0.0006347   0.0005921  -0.0017917   0.0029399   0.0004937  -0.0007757
           31          32          33          34          35          36
    1   0.0001544  -0.0003758  -0.0018689   0.0099429  -0.0005715  -0.0085412
    2   0.0018158  -0.0020119   0.0011711  -0.0090944   0.0036265  -0.0121881
    3  -0.0048299   0.0024146  -0.0013927  -0.0000722  -0.0010749   0.0147956
           37          38          39          40          41          42
    1   0.0090034  -0.0015144   0.0024727  -0.0056435   0.0049294   0.0028857
    2   0.0077129  -0.0006751   0.0030576   0.0137078  -0.0038289   0.0001168
    3  -0.0119333   0.0047506  -0.0046179  -0.0052819   0.0008138  -0.0010909
           43          44          45          46          47          48
    1   0.0002398  -0.0002280   0.0002111  -0.0003474   0.0005414   0.0006798
    2  -0.0045378  -0.0050308  -0.0015453  -0.0017892   0.0033765   0.0085398
    3   0.0043110  -0.0039232   0.0000201  -0.0005026   0.0029406  -0.0029190
           49          50          51
    1  -0.0015232  -0.0031508   0.0034401
    2  -0.0050031  -0.0003274  -0.0031499
    3   0.0028031   0.0012619   0.0039559
 Max gradient component =       1.480E-02
 RMS gradient           =       4.289E-03
 Gradient time:  CPU 559.54 s  wall 141.03 s
 Geometry Optimization Parameters
   NAtoms,    NIC,     NZ,  NCons,   NDum,   NFix, NCnnct, MaxDiis
       51     405       0       0       0       0       0       0

 Cartesian Hessian Update
 Hessian Updated using BFGS Update


** GEOMETRY OPTIMIZATION IN DELOCALIZED INTERNAL COORDINATES **
   Searching for a Minimum

   Optimization Cycle:   2

                       Coordinates (Angstroms)
     ATOM                X               Y               Z
      1  C        -2.8716490565    0.5975491147   -0.0749398598
      2  H        -2.9105407130    0.9724162241   -1.1074367454
      3  C        -1.7096251284   -0.4386781649    0.0121258662
      4  H        -1.6916640040   -0.8477339412    1.0266222418
      5  O        -0.4719997965    0.2540831670   -0.2148575313
      6  C        -1.9417498347   -1.5799147847   -0.9902233578
      7  H        -1.9213313994   -1.1754869164   -2.0109024835
      8  H        -1.1314075673   -2.3121298943   -0.9361216568
      9  C        -3.2655661219   -2.3048622405   -0.7246758168
     10  H        -3.2191520098   -2.7371985619    0.2839395497
     11  C        -3.4723735881   -3.4535358018   -1.7155302289
     12  H        -2.6547535459   -4.1790137664   -1.6523227654
     13  H        -4.4054618480   -3.9865530413   -1.5074870202
     14  H        -3.5166950579   -3.0852371093   -2.7455365704
     15  C        -4.4295758275   -1.3130979121   -0.7642472414
     16  H        -5.3624167644   -1.8234021573   -0.4981719481
     17  H        -4.5578678162   -0.9345904756   -1.7864598038
     18  C        -4.2035736556   -0.1345933204    0.1856997533
     19  H        -5.0303829904    0.5742776812    0.0706166999
     20  H        -4.2343656247   -0.4902950815    1.2233363856
     21  C        -2.7933492242    1.8488320942    0.8661497771
     22  H        -3.8339405143    2.1156026239    1.0875099198
     23  C        -2.1109711501    1.6149308426    2.2185831540
     24  H        -2.2463216502    2.4887348502    2.8636055477
     25  H        -2.5444339185    0.7526496201    2.7334658850
     26  H        -1.0343534195    1.4541340562    2.1196583828
     27  C        -2.2768164932    3.1394113063    0.2171698012
     28  O        -1.0641185855    3.1252134465   -0.3520011628
     29  O        -2.9278148824    4.1667699079    0.2376613834
     30  H        -0.6527130557    2.2333151287   -0.3359426166
     31  O         1.6975453061    0.5670022003   -0.5429940239
     32  C         3.0170841517    0.0996501190   -0.8229816722
     33  H         3.0188281363   -0.5096954864   -1.7340065174
     34  C         0.7535896611   -0.4655201824   -0.2873778608
     35  H         0.7257831226   -1.1481107134   -1.1449692541
     36  C         3.8719149042    1.3261921860   -1.1117843712
     37  O         4.4290634366    1.5579023605   -2.1633747685
     38  O         3.9534708674    2.1676909660   -0.0570073271
     39  H         4.4691182472    2.9297357791   -0.3814361392
     40  C         3.5855389722   -0.6920085404    0.3586205708
     41  H         3.8081576515   -0.0211319726    1.1975825226
     42  O         4.8049870972   -1.3218768712   -0.0404151187
     43  H         5.0227136698   -1.9804585250    0.6391830083
     44  C         2.5814536384   -1.7506968154    0.8179498361
     45  H         2.5533259449   -2.5647816545    0.0854239939
     46  O         3.0315378165   -2.3794287346    2.0313009802
     47  H         3.1308771468   -1.6967809232    2.7143550808
     48  C         1.1669095829   -1.1934795718    1.0046967113
     49  H         1.1485354133   -0.4837564880    1.8416216423
     50  O         0.2868196503   -2.2767754781    1.3218173084
     51  H         0.7677587966   -2.8470828775    1.9454037544
   Point Group: c1    Number of degrees of freedom:   147


   Energy is  -1302.771298036

 Hessian Updated using BFGS Update

137 Hessian modes will be used to form the next step
  Hessian Eigenvalues:
     0.002441    0.005606    0.005635    0.005821    0.006143    0.006248
     0.006569    0.006978    0.007296    0.007831    0.009845    0.010321
     0.010372    0.011221    0.011390    0.011500    0.011887    0.013909
     0.019410    0.020484    0.021908    0.022869    0.030079    0.030840
     0.033757    0.036396    0.038614    0.039594    0.043152    0.044383
     0.046067    0.046579    0.047688    0.048164    0.048617    0.049134
     0.049397    0.050366    0.050807    0.053886    0.054287    0.055007
     0.055645    0.056159    0.056981    0.057105    0.057426    0.057509
     0.059006    0.060805    0.064110    0.065335    0.068054    0.068705
     0.074800    0.077328    0.081538    0.082086    0.082544    0.082838
     0.091030    0.096300    0.106896    0.112812    0.115843    0.132145
     0.143098    0.145046    0.150208    0.159544    0.160878    0.165812
     0.168094    0.169725    0.180214    0.187618    0.188374    0.190548
     0.195897    0.198495    0.206075    0.234358    0.249916    0.249939
     0.256235    0.266456    0.269401    0.270975    0.275919    0.283708
     0.286605    0.288170    0.288740    0.289551    0.293145    0.295764
     0.297428    0.298307    0.300826    0.335585    0.336250    0.338547
     0.338907    0.338919    0.339516    0.339904    0.339949    0.340289
     0.340655    0.340794    0.340943    0.341019    0.341607    0.342056
     0.342154    0.342360    0.342404    0.342976    0.343100    0.343478
     0.387273    0.394336    0.395465    0.396364    0.405142    0.406865
     0.410322    0.474945    0.498116    0.509470    0.514563    0.517754
     0.522304    0.544726    0.601933    0.901699    0.947052

 Minimum Search - Taking Simple RFO Step
 Searching for Lamda that Minimizes Along All modes
 Value Taken    Lamda =  -0.01627793
 Calculated Step too Large.  Step scaled by  0.575764
 Step Taken.  Stepsize is  0.300000

                             Maximum     Tolerance    Cnvgd?
         Gradient           0.020638      0.000300      NO
         Displacement       0.101476      0.001200      NO
         Energy change     -0.006885      0.000001      NO


 New Cartesian Coordinates Obtained by Inverse Iteration

 Displacement from previous Coordinates is:  2.404734
 ----------------------------------------------------------------
             Standard Nuclear Orientation (Angstroms)
    I     Atom           X                Y                Z
 ----------------------------------------------------------------
    1      C      -2.8362020153     0.5725362042    -0.0882842613
    2      H      -2.8395189168     0.9589515483    -1.1154924308
    3      C      -1.7410999269    -0.5185281925    -0.0148538721
    4      H      -1.7410894431    -0.9434320544     0.9922690933
    5      O      -0.4761507141     0.1500890294    -0.2312896712
    6      C      -2.0142979444    -1.6346212845    -1.0295951672
    7      H      -1.9792905397    -1.2128862367    -2.0427377763
    8      H      -1.2352289455    -2.3985260172    -0.9714277320
    9      C      -3.3732587626    -2.3054736608    -0.7862727376
   10      H      -3.3490933896    -2.7480041035     0.2187410402
   11      C      -3.6258390391    -3.4376369071    -1.7918747833
   12      H      -2.8440124215    -4.2016001621    -1.7391755003
   13      H      -4.5829122099    -3.9312662390    -1.5991515875
   14      H      -3.6492360675    -3.0537869426    -2.8167122057
   15      C      -4.4878270590    -1.2536659216    -0.8095112521
   16      H      -5.4460934321    -1.7206696349    -0.5570945513
   17      H      -4.5906445512    -0.8597383671    -1.8288308882
   18      C      -4.2043643109    -0.0947134668     0.1562137724
   19      H      -4.9826188073     0.6663103187     0.0545101634
   20      H      -4.2552585580    -0.4587720309     1.1902992921
   21      C      -2.6726353210     1.7984394470     0.8804523925
   22      H      -3.6815551223     2.1671309544     1.0764947291
   23      C      -2.0416711983     1.4631955849     2.2462340692
   24      H      -2.1012395585     2.3314242748     2.9066787247
   25      H      -2.5755885707     0.6417759673     2.7307547476
   26      H      -0.9893545248     1.1842604478     2.1614451072
   27      C      -1.9919732494     3.0332234685     0.2649733041
   28      O      -0.7835658471     2.8971364587    -0.2934459204
   29      O      -2.5168865914     4.1187530019     0.2874447949
   30      H      -0.5070278413     1.9606958614    -0.2840846181
   31      O       1.6413590855     0.5199634864    -0.5588008827
   32      C       2.9824798083     0.1161578021    -0.8149570619
   33      H       3.0391011435    -0.5509483313    -1.6812050991
   34      C       0.7512692530    -0.5401579615    -0.2668329977
   35      H       0.7597426611    -1.2741527964    -1.0835460275
   36      C       3.7465575437     1.3780216381    -1.1969362562
   37      O       4.2817936272     1.5420324099    -2.2611080511
   38      O       3.7716073956     2.2765794531    -0.1892022692
   39      H       4.2397945819     3.0575519641    -0.5210421946
   40      C       3.5789668905    -0.5766196271     0.4160557386
   41      H       3.7253590984     0.1671676796     1.2105829323
   42      O       4.8397007897    -1.1159651580     0.0289164242
   43      H       5.1240749439    -1.7133513224     0.7289620024
   44      C       2.6297352554    -1.6654920773     0.9177361086
   45      H       2.6561872565    -2.5062594482     0.2199861324
   46      O       3.0967791765    -2.2291254715     2.1540789135
   47      H       3.1504970585    -1.5259870766     2.8131047795
   48      C       1.1829147480    -1.1806423684     1.0552869810
   49      H       1.1238420036    -0.4114462689     1.8382102911
   50      O       0.3293431001    -2.2760348793     1.3852679752
   51      H       0.8024574287    -2.8037073212     2.0396621803
 ----------------------------------------------------------------
 Molecular Point Group                 C1    NOp =  1
 Largest Abelian Subgroup              C1    NOp =  1
 Nuclear Repulsion Energy =  2524.0008015454 hartrees
 There are       97 alpha and       97 beta electrons
 Applying Cartesian multipole field
    Component          Value
    ---------          -----
     (2,0,0)        1.00000E-12
     (0,2,0)        2.00000E-11
     (0,0,2)       -3.00000E-11
 Nucleus-field energy     =     0.0000000299 hartrees
 Requested basis set is 6-311++G(d,p)
 There are 280 shells and 732 basis functions
 A cutoff of  1.0D-11 yielded  28373 shell pairs
 There are    188950 function pairs (    200130 Cartesian)
 Smallest overlap matrix eigenvalue = 1.03E-06

 Q-Chem warning in module stvman/mkSTV.C, line 306:

 Overlap eigenvalue is smaller than square root of threshold
 Use THRESH >= 12 to get rid of this warning

 Guess MOs from SCF MO coefficient file

 -----------------------------------------------------------------------
  General SCF calculation program by
  Eric Jon Sundstrom, Paul Horn, Yuezhi Mao, Dmitri Zuev, Alec White,
  David Stuck, Shaama M.S., Shane Yost, Joonho Lee, David Small,
  Daniel Levine, Susi Lehtola, Hugh Burton, Evgeny Epifanovsky
 -----------------------------------------------------------------------
 Exchange:     0.2000 Hartree-Fock + 0.0800 Slater + 0.7200 B88
 Correlation:  0.1900 VWN1RPA + 0.8100 LYP
 Using SG-1 standard quadrature grid
 using 4 threads for integral computing
 -------------------------------------------------------
 OpenMP Integral computing Module                
 Release: version 2.0, May 2017, Q-Chem Inc. Pleasanton 
 -------------------------------------------------------
 -------------------------------------------------------
 OpenMP BLAS3 based DFT computing Module                
 Release: version 1.0, May 2013, Q-Chem Inc. Pittsburgh 
 -------------------------------------------------------
 A restricted SCF calculation will be
 performed using DIIS
 SCF converges when DIIS error is below 1.0e-08
 ---------------------------------------
  Cycle       Energy         DIIS error
 ---------------------------------------
    1   -1302.6930404200      9.82e-04  
    2   -1302.7744941822      1.79e-04  
    3   -1302.7730963771      2.64e-04  
    4   -1302.7762902401      3.52e-05  
    5   -1302.7763272907      2.27e-05  
    6   -1302.7763506429      6.49e-06  
    7   -1302.7763527218      1.66e-06  
    8   -1302.7763528671      5.46e-07  
    9   -1302.7763528803      2.29e-07  
   10   -1302.7763528824      1.01e-07  
   11   -1302.7763528829      3.89e-08  
   12   -1302.7763528830      9.61e-09  Convergence criterion met
 ---------------------------------------
 SCF time:   CPU 2372.97s  wall 614.00s 
 SCF   energy in the final basis set =    -1302.7763528830
 Total energy in the final basis set =    -1302.7763528830

 --------------------------------------------------------------

                    Orbital Energies (a.u.)
 --------------------------------------------------------------

 Alpha MOs
 -- Occupied --
-19.193 -19.179 -19.174 -19.166 -19.162 -19.159 -19.143 -19.138
-19.089 -10.330 -10.315 -10.286 -10.273 -10.269 -10.266 -10.265
-10.246 -10.196 -10.194 -10.188 -10.181 -10.181 -10.177 -10.175
-10.170  -1.138  -1.117  -1.089  -1.087  -1.067  -1.055  -1.051
 -1.048  -1.003  -0.862  -0.824  -0.817  -0.809  -0.759  -0.757
 -0.714  -0.695  -0.687  -0.663  -0.649  -0.638  -0.620  -0.609
 -0.589  -0.578  -0.575  -0.568  -0.554  -0.535  -0.528  -0.518
 -0.514  -0.509  -0.505  -0.498  -0.483  -0.482  -0.470  -0.458
 -0.453  -0.448  -0.444  -0.438  -0.434  -0.428  -0.415  -0.414
 -0.412  -0.408  -0.402  -0.399  -0.396  -0.388  -0.384  -0.383
 -0.376  -0.366  -0.364  -0.352  -0.348  -0.346  -0.338  -0.332
 -0.331  -0.330  -0.318  -0.317  -0.308  -0.303  -0.298  -0.292
 -0.256
 -- Virtual --
 -0.042  -0.032  -0.018  -0.014  -0.011  -0.004  -0.001   0.002
  0.009   0.014   0.019   0.023   0.025   0.027   0.033   0.038
  0.039   0.045   0.045   0.049   0.053   0.057   0.057   0.062
  0.065   0.071   0.074   0.076   0.077   0.078   0.082   0.088
  0.089   0.090   0.092   0.096   0.098   0.100   0.104   0.106
  0.110   0.111   0.112   0.113   0.117   0.119   0.121   0.124
  0.126   0.127   0.130   0.132   0.134   0.135   0.139   0.140
  0.141   0.142   0.145   0.145   0.150   0.151   0.154   0.155
  0.156   0.157   0.161   0.162   0.165   0.167   0.171   0.171
  0.176   0.177   0.181   0.184   0.185   0.187   0.191   0.192
  0.194   0.197   0.199   0.201   0.203   0.206   0.208   0.211
  0.212   0.216   0.218   0.220   0.224   0.227   0.230   0.232
  0.234   0.235   0.241   0.242   0.245   0.247   0.249   0.250
  0.253   0.257   0.258   0.262   0.264   0.265   0.267   0.269
  0.273   0.277   0.280   0.283   0.285   0.288   0.292   0.293
  0.298   0.300   0.302   0.306   0.307   0.309   0.316   0.318
  0.321   0.324   0.326   0.329   0.331   0.334   0.336   0.341
  0.343   0.345   0.348   0.350   0.354   0.356   0.357   0.361
  0.363   0.366   0.367   0.370   0.373   0.376   0.378   0.381
  0.384   0.385   0.389   0.395   0.400   0.403   0.406   0.411
  0.416   0.419   0.424   0.425   0.433   0.441   0.443   0.450
  0.452   0.459   0.464   0.468   0.473   0.479   0.483   0.486
  0.493   0.499   0.503   0.505   0.520   0.522   0.528   0.530
  0.541   0.546   0.553   0.557   0.565   0.567   0.572   0.576
  0.580   0.589   0.594   0.596   0.601   0.609   0.620   0.623
  0.627   0.635   0.641   0.642   0.647   0.653   0.657   0.659
  0.669   0.674   0.678   0.686   0.690   0.691   0.698   0.702
  0.704   0.709   0.717   0.719   0.730   0.741   0.746   0.748
  0.751   0.752   0.756   0.759   0.764   0.766   0.770   0.775
  0.780   0.782   0.785   0.786   0.794   0.801   0.807   0.810
  0.815   0.818   0.820   0.824   0.836   0.842   0.856   0.858
  0.879   0.888   0.918   0.924   0.930   0.936   0.946   0.968
  0.979   0.984   0.997   1.006   1.014   1.026   1.032   1.041
  1.049   1.055   1.065   1.076   1.084   1.093   1.106   1.109
  1.121   1.127   1.139   1.144   1.154   1.160   1.161   1.175
  1.176   1.190   1.194   1.196   1.198   1.201   1.213   1.216
  1.226   1.233   1.240   1.244   1.247   1.261   1.266   1.270
  1.276   1.286   1.293   1.297   1.301   1.310   1.322   1.326
  1.339   1.354   1.359   1.363   1.371   1.393   1.400   1.410
  1.419   1.431   1.439   1.448   1.454   1.461   1.474   1.480
  1.487   1.495   1.495   1.510   1.520   1.522   1.528   1.534
  1.544   1.545   1.555   1.558   1.563   1.569   1.577   1.581
  1.585   1.590   1.594   1.595   1.601   1.609   1.611   1.621
  1.623   1.626   1.636   1.643   1.643   1.647   1.651   1.653
  1.661   1.668   1.668   1.681   1.689   1.697   1.707   1.714
  1.716   1.721   1.725   1.740   1.746   1.747   1.757   1.760
  1.772   1.773   1.780   1.791   1.798   1.807   1.811   1.821
  1.823   1.831   1.845   1.848   1.858   1.873   1.874   1.880
  1.890   1.901   1.904   1.912   1.926   1.933   1.938   1.946
  1.971   1.978   1.981   1.985   2.004   2.009   2.012   2.032
  2.043   2.047   2.052   2.056   2.063   2.069   2.081   2.089
  2.096   2.109   2.117   2.135   2.143   2.150   2.154   2.160
  2.175   2.189   2.190   2.208   2.219   2.223   2.237   2.245
  2.248   2.264   2.277   2.294   2.309   2.322   2.333   2.340
  2.351   2.362   2.385   2.390   2.401   2.411   2.432   2.443
  2.456   2.482   2.486   2.502   2.518   2.524   2.539   2.544
  2.553   2.556   2.563   2.570   2.576   2.584   2.599   2.602
  2.614   2.622   2.628   2.639   2.647   2.657   2.663   2.689
  2.698   2.702   2.713   2.728   2.744   2.751   2.757   2.771
  2.782   2.790   2.793   2.798   2.806   2.812   2.832   2.843
  2.853   2.866   2.876   2.883   2.893   2.899   2.902   2.915
  2.929   2.937   2.939   2.942   2.957   2.962   2.971   2.978
  2.990   2.991   3.013   3.016   3.026   3.034   3.041   3.046
  3.063   3.066   3.080   3.083   3.087   3.098   3.107   3.114
  3.121   3.125   3.140   3.155   3.160   3.169   3.186   3.192
  3.207   3.212   3.225   3.235   3.239   3.259   3.269   3.288
  3.293   3.296   3.313   3.322   3.336   3.353   3.377   3.387
  3.398   3.408   3.443   3.471   3.506   3.544   3.560   3.611
  3.620   3.672   3.713   3.772   3.779   3.787   3.801   3.803
  3.819   3.835   3.844   3.870   3.889   3.904   3.917   3.920
  3.940   3.949   3.970   3.997   4.029   4.036   4.066   4.091
  4.120   4.133   4.139   4.161   4.166   4.172   4.213   4.242
  4.268   4.273   4.302   4.309   4.353   4.370   4.389   4.978
  5.047   5.081   5.090   5.104   5.115   5.128   5.139   5.177
  5.210   5.221   5.357   5.377   5.421   5.431   5.439   5.491
  5.523   5.597   5.604   5.632   5.642   5.688   5.747   5.767
  5.846   5.968  23.745  23.760  23.795  23.799  23.805  23.808
 23.842  23.866  23.868  23.884  23.896  23.930  23.953  23.971
 23.982  24.016  49.868  49.894  49.924  49.941  49.946  49.963
 49.997  50.010  50.053
 --------------------------------------------------------------

          Ground-State Mulliken Net Atomic Charges

     Atom                 Charge (a.u.)
  ----------------------------------------
      1 C                     0.600014
      2 H                     0.264918
      3 C                    -0.901347
      4 H                     0.255569
      5 O                     0.050108
      6 C                    -0.625954
      7 H                     0.180581
      8 H                     0.160624
      9 C                     0.690560
     10 H                     0.187107
     11 C                    -0.725277
     12 H                     0.135272
     13 H                     0.152145
     14 H                     0.149116
     15 C                    -0.716933
     16 H                     0.174203
     17 H                     0.154757
     18 C                    -0.472189
     19 H                     0.166187
     20 H                     0.164450
     21 C                     0.086184
     22 H                     0.267024
     23 C                    -0.559179
     24 H                     0.199367
     25 H                     0.147350
     26 H                     0.163343
     27 C                    -0.376486
     28 O                    -0.252668
     29 O                    -0.227494
     30 H                     0.490369
     31 O                     0.106868
     32 C                    -0.283384
     33 H                     0.282082
     34 C                    -0.664024
     35 H                     0.261869
     36 C                     0.011413
     37 O                    -0.188877
     38 O                    -0.111591
     39 H                     0.299264
     40 C                    -0.271455
     41 H                     0.269391
     42 O                    -0.150717
     43 H                     0.265330
     44 C                    -0.658746
     45 H                     0.299262
     46 O                    -0.186963
     47 H                     0.278347
     48 C                    -0.018610
     49 H                     0.315256
     50 O                    -0.110038
     51 H                     0.273602
  ----------------------------------------
  Sum of atomic charges =     0.000000

 -----------------------------------------------------------------
                    Cartesian Multipole Moments
 -----------------------------------------------------------------
    Charge (ESU x 10^10)
                 0.0000
    Dipole Moment (Debye)
         X       0.7505      Y      -6.9235      Z       3.9816
       Tot       8.0220
    Quadrupole Moments (Debye-Ang)
        XX    -150.6753     XY      14.7270     YY    -176.2966
        XZ      15.9226     YZ       3.0634     ZZ    -148.7669
    Octopole Moments (Debye-Ang^2)
       XXX       4.3211    XXY     -16.7718    XYY     107.1694
       YYY     -91.2096    XXZ      72.2520    XYZ       6.6180
       YYZ      -1.8610    XZZ       0.5292    YZZ      -6.4047
       ZZZ      43.8748
    Hexadecapole Moments (Debye-Ang^3)
      XXXX   -8219.3750   XXXY      46.6065   XXYY   -1952.4444
      XYYY     344.3492   YYYY   -3987.2501   XXXZ     288.6632
      XXYZ      -7.9585   XYYZ     -35.0141   YYYZ     -76.0454
      XXZZ   -1663.5352   XYZZ     -99.7667   YYZZ    -821.6938
      XZZZ      75.9012   YZZZ     -41.2749   ZZZZ   -1334.3358
 -----------------------------------------------------------------
 Calculating analytic gradient of the SCF energy
 Gradient of SCF Energy
            1           2           3           4           5           6
    1  -0.0033605  -0.0004793   0.0071051  -0.0015182  -0.0010781  -0.0033548
    2  -0.0007536   0.0002007  -0.0014029   0.0010560   0.0006580  -0.0010868
    3  -0.0006378   0.0002019  -0.0012349   0.0000305  -0.0006505   0.0007214
            7           8           9          10          11          12
    1   0.0006669  -0.0013579   0.0010667  -0.0001125  -0.0003252  -0.0001442
    2  -0.0000711  -0.0001345   0.0009878   0.0000516  -0.0007143  -0.0002261
    3  -0.0001720  -0.0008523   0.0008248  -0.0004044  -0.0010800   0.0000072
           13          14          15          16          17          18
    1   0.0001306   0.0000785  -0.0000297   0.0000261  -0.0001485   0.0013830
    2  -0.0003505  -0.0001412  -0.0002818  -0.0003292   0.0000921   0.0011935
    3  -0.0000342   0.0002572  -0.0007894   0.0001961   0.0001816   0.0014602
           19          20          21          22          23          24
    1   0.0004849  -0.0001796  -0.0014291  -0.0001086  -0.0006099   0.0004230
    2  -0.0001805  -0.0001805   0.0024648   0.0003969  -0.0009461  -0.0000708
    3  -0.0005689  -0.0000129   0.0007856  -0.0000159  -0.0007572   0.0000656
           25          26          27          28          29          30
    1   0.0001222   0.0005866   0.0028856  -0.0032897   0.0033893  -0.0019691
    2   0.0001865   0.0001077  -0.0023886   0.0057173  -0.0021679   0.0011988
    3  -0.0001066   0.0004877   0.0014610   0.0004041  -0.0022910   0.0006767
           31          32          33          34          35          36
    1  -0.0031982   0.0023520   0.0003227   0.0052635   0.0004478  -0.0040798
    2   0.0006815  -0.0008802   0.0012314  -0.0070421   0.0022610  -0.0007086
    3  -0.0001315  -0.0001343  -0.0003699   0.0024365  -0.0004523   0.0012794
           37          38          39          40          41          42
    1   0.0017474  -0.0000785  -0.0000733  -0.0045759   0.0022741   0.0044696
    2  -0.0009819   0.0010358  -0.0008595   0.0024290  -0.0012032  -0.0007801
    3  -0.0018113   0.0033852  -0.0008804  -0.0003768   0.0001714  -0.0012084
           43          44          45          46          47          48
    1  -0.0021499  -0.0014223   0.0005018   0.0004024  -0.0001393   0.0007022
    2   0.0007005  -0.0001527   0.0002113   0.0004255  -0.0002903   0.0044604
    3  -0.0005625  -0.0017743   0.0014030   0.0018603  -0.0008930  -0.0026613
           49          50          51
    1   0.0002140  -0.0024543   0.0006207
    2  -0.0014325  -0.0037053   0.0017145
    3   0.0008247   0.0027420  -0.0010000
 Max gradient component =       7.105E-03
 RMS gradient           =       1.774E-03
 Gradient time:  CPU 565.15 s  wall 142.44 s
 Geometry Optimization Parameters
   NAtoms,    NIC,     NZ,  NCons,   NDum,   NFix, NCnnct, MaxDiis
       51     405       0       0       0       0       0       0

 Cartesian Hessian Update
 Hessian Updated using BFGS Update


** GEOMETRY OPTIMIZATION IN DELOCALIZED INTERNAL COORDINATES **
   Searching for a Minimum

   Optimization Cycle:   3

                       Coordinates (Angstroms)
     ATOM                X               Y               Z
      1  C        -2.8362020153    0.5725362042   -0.0882842613
      2  H        -2.8395189168    0.9589515483   -1.1154924308
      3  C        -1.7410999269   -0.5185281925   -0.0148538721
      4  H        -1.7410894431   -0.9434320544    0.9922690933
      5  O        -0.4761507141    0.1500890294   -0.2312896712
      6  C        -2.0142979444   -1.6346212845   -1.0295951672
      7  H        -1.9792905397   -1.2128862367   -2.0427377763
      8  H        -1.2352289455   -2.3985260172   -0.9714277320
      9  C        -3.3732587626   -2.3054736608   -0.7862727376
     10  H        -3.3490933896   -2.7480041035    0.2187410402
     11  C        -3.6258390391   -3.4376369071   -1.7918747833
     12  H        -2.8440124215   -4.2016001621   -1.7391755003
     13  H        -4.5829122099   -3.9312662390   -1.5991515875
     14  H        -3.6492360675   -3.0537869426   -2.8167122057
     15  C        -4.4878270590   -1.2536659216   -0.8095112521
     16  H        -5.4460934321   -1.7206696349   -0.5570945513
     17  H        -4.5906445512   -0.8597383671   -1.8288308882
     18  C        -4.2043643109   -0.0947134668    0.1562137724
     19  H        -4.9826188073    0.6663103187    0.0545101634
     20  H        -4.2552585580   -0.4587720309    1.1902992921
     21  C        -2.6726353210    1.7984394470    0.8804523925
     22  H        -3.6815551223    2.1671309544    1.0764947291
     23  C        -2.0416711983    1.4631955849    2.2462340692
     24  H        -2.1012395585    2.3314242748    2.9066787247
     25  H        -2.5755885707    0.6417759673    2.7307547476
     26  H        -0.9893545248    1.1842604478    2.1614451072
     27  C        -1.9919732494    3.0332234685    0.2649733041
     28  O        -0.7835658471    2.8971364587   -0.2934459204
     29  O        -2.5168865914    4.1187530019    0.2874447949
     30  H        -0.5070278413    1.9606958614   -0.2840846181
     31  O         1.6413590855    0.5199634864   -0.5588008827
     32  C         2.9824798083    0.1161578021   -0.8149570619
     33  H         3.0391011435   -0.5509483313   -1.6812050991
     34  C         0.7512692530   -0.5401579615   -0.2668329977
     35  H         0.7597426611   -1.2741527964   -1.0835460275
     36  C         3.7465575437    1.3780216381   -1.1969362562
     37  O         4.2817936272    1.5420324099   -2.2611080511
     38  O         3.7716073956    2.2765794531   -0.1892022692
     39  H         4.2397945819    3.0575519641   -0.5210421946
     40  C         3.5789668905   -0.5766196271    0.4160557386
     41  H         3.7253590984    0.1671676796    1.2105829323
     42  O         4.8397007897   -1.1159651580    0.0289164242
     43  H         5.1240749439   -1.7133513224    0.7289620024
     44  C         2.6297352554   -1.6654920773    0.9177361086
     45  H         2.6561872565   -2.5062594482    0.2199861324
     46  O         3.0967791765   -2.2291254715    2.1540789135
     47  H         3.1504970585   -1.5259870766    2.8131047795
     48  C         1.1829147480   -1.1806423684    1.0552869810
     49  H         1.1238420036   -0.4114462689    1.8382102911
     50  O         0.3293431001   -2.2760348793    1.3852679752
     51  H         0.8024574287   -2.8037073212    2.0396621803
   Point Group: c1    Number of degrees of freedom:   147


   Energy is  -1302.776352883

 Hessian Updated using BFGS Update

139 Hessian modes will be used to form the next step
  Hessian Eigenvalues:
     0.002903    0.005607    0.005636    0.005824    0.006141    0.006292
     0.006568    0.006961    0.007280    0.007838    0.009885    0.010321
     0.010422    0.011221    0.011382    0.011480    0.012625    0.013877
     0.019422    0.020485    0.021945    0.022903    0.030756    0.031329
     0.034403    0.036966    0.038681    0.039804    0.043097    0.045809
     0.046033    0.047090    0.047755    0.048130    0.049063    0.049100
     0.049397    0.050693    0.051235    0.053444    0.054960    0.055266
     0.055925    0.056162    0.057089    0.057381    0.057466    0.057832
     0.059346    0.061589    0.064114    0.064854    0.067745    0.069970
     0.074846    0.078118    0.081656    0.082038    0.082656    0.083136
     0.090717    0.096201    0.108588    0.114762    0.116636    0.134777
     0.143010    0.148341    0.154566    0.159869    0.160529    0.163064
     0.167979    0.169071    0.175242    0.181856    0.187618    0.189703
     0.195858    0.196632    0.198125    0.210242    0.243447    0.249936
     0.249983    0.256071    0.266037    0.268109    0.269471    0.272604
     0.277186    0.283963    0.286611    0.288157    0.288870    0.290635
     0.294226    0.295562    0.297875    0.298627    0.304927    0.335881
     0.336251    0.338553    0.338907    0.339453    0.339527    0.339949
     0.340032    0.340384    0.340657    0.340752    0.340937    0.341054
     0.341687    0.342057    0.342207    0.342359    0.342427    0.343072
     0.343346    0.343591    0.389913    0.394013    0.396236    0.396336
     0.405863    0.407695    0.411078    0.454181    0.503417    0.511315
     0.516514    0.518718    0.522675    0.545120    0.582686    0.922457
     0.946249

 Minimum Search - Taking Simple RFO Step
 Searching for Lamda that Minimizes Along All modes
 Value Taken    Lamda =  -0.00302347
 Calculated Step too Large.  Step scaled by  0.887078
 Step Taken.  Stepsize is  0.300000

                             Maximum     Tolerance    Cnvgd?
         Gradient           0.008164      0.000300      NO
         Displacement       0.071536      0.001200      NO
         Energy change     -0.005055      0.000001      NO


 New Cartesian Coordinates Obtained by Inverse Iteration

 Displacement from previous Coordinates is:  1.279013
 ----------------------------------------------------------------
             Standard Nuclear Orientation (Angstroms)
    I     Atom           X                Y                Z
 ----------------------------------------------------------------
    1      C      -2.8434258963     0.5820433046    -0.0606631727
    2      H      -2.8191104757     0.9868623120    -1.0802753862
    3      C      -1.7468801370    -0.4949005274     0.0164860213
    4      H      -1.7404567626    -0.9406811514     1.0148218663
    5      O      -0.4837179482     0.1870334240    -0.1903363840
    6      C      -1.9757001361    -1.5979994693    -1.0169837035
    7      H      -1.9301169312    -1.1596890963    -2.0223931316
    8      H      -1.1801799875    -2.3450944141    -0.9449670492
    9      C      -3.3335659287    -2.2889782078    -0.8164454412
   10      H      -3.3289292448    -2.7439133749     0.1838912791
   11      C      -3.5482110041    -3.4074029735    -1.8433294543
   12      H      -2.7596591080    -4.1636445244    -1.7841222719
   13      H      -4.5053464688    -3.9118058048    -1.6823900898
   14      H      -3.5512566423    -3.0069661235    -2.8624587597
   15      C      -4.4585397811    -1.2471600823    -0.8546432476
   16      H      -5.4199226987    -1.7251244872    -0.6387630981
   17      H      -4.5339260406    -0.8402462753    -1.8714444869
   18      C      -4.2135881783    -0.1005937506     0.1351940783
   19      H      -4.9957308424     0.6565771809     0.0325158685
   20      H      -4.2846352491    -0.4824547090     1.1615995021
   21      C      -2.7048606223     1.7825146834     0.9361901050
   22      H      -3.7182645065     2.1357271691     1.1304983211
   23      C      -2.0822177436     1.4291660535     2.3031966739
   24      H      -2.1602713925     2.2845597568     2.9777123895
   25      H      -2.6110019192     0.5926390994     2.7675264442
   26      H      -1.0276722775     1.1621329738     2.2198253279
   27      C      -2.0270151701     3.0296944092     0.3459205641
   28      O      -0.8115930811     2.8879516832    -0.2054803522
   29      O      -2.5442259505     4.1164672761     0.4177275007
   30      H      -0.5417664522     1.9491149550    -0.2225527540
   31      O       1.6506711771     0.5151383548    -0.5787392708
   32      C       2.9742991703     0.0607923939    -0.8391383346
   33      H       2.9945927300    -0.6682481360    -1.6561408409
   34      C       0.7343207988    -0.5085687167    -0.2390505430
   35      H       0.7097033445    -1.2749334481    -1.0277836892
   36      C       3.7658105544     1.2721906540    -1.3317117414
   37      O       4.2429387930     1.3566474357    -2.4288328612
   38      O       3.8279005437     2.2428034251    -0.3977927432
   39      H       4.2890310417     3.0001155141    -0.7867362014
   40      C       3.5691213528    -0.5770248391     0.4247603008
   41      H       3.6924883337     0.2073580572     1.1844013879
   42      O       4.8296856262    -1.1244029891     0.0631582216
   43      H       5.1395040153    -1.6767209546     0.7885995638
   44      C       2.6122739443    -1.6454079438     0.9509904781
   45      H       2.6197221628    -2.4908003164     0.2569430175
   46      O       3.0786679870    -2.2100790511     2.1854268431
   47      H       3.1482224394    -1.5085677866     2.8441107770
   48      C       1.1730284499    -1.1368287249     1.0875650215
   49      H       1.1293804621    -0.3453605946     1.8502996337
   50      O       0.2965018055    -2.2071601694     1.4213585955
   51      H       0.7419518151    -2.7485858031     2.0833511204
 ----------------------------------------------------------------
 Molecular Point Group                 C1    NOp =  1
 Largest Abelian Subgroup              C1    NOp =  1
 Nuclear Repulsion Energy =  2526.0299044560 hartrees
 There are       97 alpha and       97 beta electrons
 Applying Cartesian multipole field
    Component          Value
    ---------          -----
     (2,0,0)        1.00000E-12
     (0,2,0)        2.00000E-11
     (0,0,2)       -3.00000E-11
 Nucleus-field energy     =     0.0000000265 hartrees
 Requested basis set is 6-311++G(d,p)
 There are 280 shells and 732 basis functions
 A cutoff of  1.0D-11 yielded  28419 shell pairs
 There are    189316 function pairs (    200486 Cartesian)
 Smallest overlap matrix eigenvalue = 1.01E-06

 Q-Chem warning in module stvman/mkSTV.C, line 306:

 Overlap eigenvalue is smaller than square root of threshold
 Use THRESH >= 12 to get rid of this warning

 Guess MOs from SCF MO coefficient file

 -----------------------------------------------------------------------
  General SCF calculation program by
  Eric Jon Sundstrom, Paul Horn, Yuezhi Mao, Dmitri Zuev, Alec White,
  David Stuck, Shaama M.S., Shane Yost, Joonho Lee, David Small,
  Daniel Levine, Susi Lehtola, Hugh Burton, Evgeny Epifanovsky
 -----------------------------------------------------------------------
 Exchange:     0.2000 Hartree-Fock + 0.0800 Slater + 0.7200 B88
 Correlation:  0.1900 VWN1RPA + 0.8100 LYP
 Using SG-1 standard quadrature grid
 using 4 threads for integral computing
 -------------------------------------------------------
 OpenMP Integral computing Module                
 Release: version 2.0, May 2017, Q-Chem Inc. Pleasanton 
 -------------------------------------------------------
 -------------------------------------------------------
 OpenMP BLAS3 based DFT computing Module                
 Release: version 1.0, May 2013, Q-Chem Inc. Pittsburgh 
 -------------------------------------------------------
 A restricted SCF calculation will be
 performed using DIIS
 SCF converges when DIIS error is below 1.0e-08
 ---------------------------------------
  Cycle       Energy         DIIS error
 ---------------------------------------
    1   -1302.7503589491      5.65e-04  
    2   -1302.7774235696      6.63e-05  
    3   -1302.7775057971      6.47e-05  
    4   -1302.7776979653      2.36e-05  
    5   -1302.7777203535      9.12e-06  
    6   -1302.7777241462      2.96e-06  
    7   -1302.7777245411      8.28e-07  
    8   -1302.7777245753      1.91e-07  
    9   -1302.7777245773      7.22e-08  
   10   -1302.7777245775      4.18e-08  
   11   -1302.7777245779      1.36e-08  
   12   -1302.7777245776      5.05e-09  Convergence criterion met
 ---------------------------------------
 SCF time:   CPU 2380.44s  wall 615.00s 
 SCF   energy in the final basis set =    -1302.7777245776
 Total energy in the final basis set =    -1302.7777245776

 --------------------------------------------------------------

                    Orbital Energies (a.u.)
 --------------------------------------------------------------

 Alpha MOs
 -- Occupied --
-19.192 -19.178 -19.173 -19.167 -19.163 -19.159 -19.142 -19.138
-19.090 -10.330 -10.314 -10.286 -10.272 -10.268 -10.265 -10.264
-10.245 -10.195 -10.193 -10.189 -10.182 -10.181 -10.177 -10.175
-10.170  -1.138  -1.117  -1.088  -1.085  -1.068  -1.055  -1.052
 -1.048  -1.003  -0.863  -0.824  -0.816  -0.808  -0.759  -0.757
 -0.714  -0.696  -0.686  -0.663  -0.649  -0.638  -0.620  -0.610
 -0.589  -0.579  -0.575  -0.568  -0.554  -0.535  -0.527  -0.519
 -0.514  -0.508  -0.505  -0.499  -0.484  -0.482  -0.470  -0.459
 -0.451  -0.448  -0.444  -0.438  -0.434  -0.426  -0.416  -0.414
 -0.413  -0.408  -0.401  -0.398  -0.395  -0.387  -0.383  -0.383
 -0.375  -0.366  -0.363  -0.352  -0.348  -0.347  -0.338  -0.332
 -0.331  -0.330  -0.319  -0.317  -0.308  -0.304  -0.297  -0.291
 -0.256
 -- Virtual --
 -0.042  -0.030  -0.018  -0.014  -0.011  -0.005  -0.001   0.003
  0.008   0.014   0.018   0.024   0.025   0.027   0.033   0.038
  0.040   0.044   0.046   0.049   0.054   0.057   0.058   0.062
  0.067   0.070   0.073   0.076   0.077   0.079   0.082   0.088
  0.090   0.090   0.092   0.097   0.098   0.100   0.104   0.106
  0.110   0.111   0.112   0.113   0.117   0.120   0.121   0.124
  0.126   0.127   0.130   0.131   0.134   0.136   0.139   0.140
  0.141   0.142   0.146   0.147   0.150   0.152   0.154   0.155
  0.156   0.158   0.161   0.163   0.166   0.167   0.171   0.172
  0.176   0.178   0.182   0.184   0.186   0.187   0.192   0.193
  0.194   0.197   0.200   0.201   0.203   0.206   0.209   0.212
  0.213   0.215   0.220   0.222   0.224   0.228   0.229   0.234
  0.235   0.236   0.240   0.243   0.245   0.248   0.249   0.251
  0.252   0.257   0.258   0.262   0.265   0.265   0.267   0.269
  0.274   0.278   0.280   0.284   0.286   0.289   0.293   0.294
  0.300   0.300   0.303   0.306   0.307   0.309   0.315   0.318
  0.321   0.325   0.326   0.329   0.332   0.334   0.336   0.342
  0.344   0.345   0.348   0.350   0.353   0.356   0.358   0.363
  0.364   0.366   0.368   0.370   0.374   0.375   0.377   0.381
  0.386   0.386   0.390   0.396   0.400   0.402   0.406   0.411
  0.415   0.419   0.423   0.426   0.433   0.441   0.443   0.451
  0.453   0.460   0.466   0.466   0.474   0.479   0.485   0.487
  0.495   0.502   0.503   0.507   0.520   0.522   0.529   0.530
  0.540   0.547   0.555   0.558   0.566   0.568   0.575   0.577
  0.580   0.586   0.593   0.597   0.604   0.610   0.619   0.623
  0.629   0.636   0.642   0.644   0.649   0.654   0.658   0.660
  0.669   0.673   0.677   0.684   0.690   0.693   0.698   0.699
  0.704   0.712   0.718   0.719   0.730   0.741   0.747   0.749
  0.751   0.753   0.757   0.759   0.764   0.767   0.770   0.775
  0.780   0.782   0.785   0.787   0.795   0.802   0.805   0.813
  0.817   0.818   0.821   0.825   0.838   0.841   0.856   0.859
  0.881   0.889   0.914   0.924   0.928   0.938   0.943   0.968
  0.981   0.985   1.000   1.006   1.019   1.025   1.032   1.044
  1.050   1.058   1.067   1.074   1.083   1.095   1.106   1.111
  1.126   1.128   1.144   1.145   1.153   1.162   1.166   1.173
  1.177   1.189   1.194   1.197   1.198   1.202   1.214   1.217
  1.226   1.233   1.240   1.248   1.248   1.266   1.266   1.269
  1.278   1.287   1.293   1.299   1.303   1.315   1.323   1.326
  1.339   1.355   1.365   1.368   1.377   1.394   1.400   1.411
  1.419   1.431   1.441   1.452   1.454   1.462   1.474   1.481
  1.485   1.496   1.498   1.510   1.521   1.522   1.530   1.535
  1.545   1.548   1.557   1.560   1.564   1.568   1.577   1.582
  1.586   1.592   1.594   1.595   1.602   1.609   1.613   1.620
  1.625   1.627   1.635   1.643   1.645   1.648   1.652   1.656
  1.664   1.667   1.670   1.681   1.690   1.697   1.706   1.713
  1.715   1.721   1.725   1.738   1.748   1.750   1.757   1.760
  1.772   1.774   1.786   1.792   1.798   1.802   1.812   1.822
  1.823   1.832   1.845   1.848   1.859   1.872   1.872   1.881
  1.890   1.900   1.902   1.913   1.928   1.933   1.939   1.948
  1.970   1.979   1.985   1.988   2.002   2.009   2.015   2.036
  2.045   2.047   2.053   2.056   2.067   2.071   2.081   2.088
  2.098   2.114   2.120   2.138   2.145   2.153   2.158   2.164
  2.174   2.188   2.190   2.208   2.222   2.227   2.237   2.250
  2.253   2.266   2.280   2.299   2.310   2.322   2.337   2.341
  2.351   2.365   2.387   2.395   2.403   2.417   2.439   2.447
  2.457   2.483   2.489   2.504   2.520   2.526   2.538   2.545
  2.551   2.556   2.563   2.572   2.577   2.585   2.597   2.602
  2.612   2.623   2.629   2.639   2.646   2.658   2.662   2.688
  2.698   2.704   2.715   2.729   2.744   2.752   2.758   2.772
  2.783   2.789   2.794   2.800   2.810   2.814   2.836   2.844
  2.854   2.867   2.878   2.888   2.894   2.899   2.902   2.919
  2.931   2.940   2.941   2.943   2.956   2.963   2.974   2.981
  2.991   2.994   3.015   3.019   3.023   3.036   3.041   3.048
  3.063   3.069   3.083   3.083   3.087   3.099   3.108   3.116
  3.123   3.126   3.144   3.155   3.162   3.172   3.191   3.194
  3.205   3.215   3.226   3.238   3.241   3.265   3.272   3.288
  3.296   3.298   3.319   3.330   3.343   3.353   3.382   3.387
  3.398   3.410   3.444   3.474   3.508   3.548   3.566   3.613
  3.620   3.676   3.715   3.773   3.779   3.788   3.801   3.804
  3.821   3.840   3.844   3.870   3.889   3.908   3.922   3.924
  3.937   3.958   3.972   3.995   4.027   4.034   4.065   4.091
  4.119   4.135   4.138   4.162   4.168   4.174   4.217   4.246
  4.269   4.276   4.303   4.312   4.351   4.371   4.399   4.980
  5.049   5.079   5.089   5.104   5.115   5.128   5.142   5.179
  5.210   5.220   5.359   5.384   5.419   5.430   5.440   5.493
  5.522   5.604   5.609   5.639   5.650   5.680   5.732   5.778
  5.850   5.975  23.747  23.762  23.793  23.801  23.805  23.811
 23.844  23.868  23.870  23.885  23.898  23.934  23.953  23.972
 23.982  24.018  49.869  49.895  49.924  49.943  49.946  49.963
 50.002  50.013  50.055
 --------------------------------------------------------------

          Ground-State Mulliken Net Atomic Charges

     Atom                 Charge (a.u.)
  ----------------------------------------
      1 C                     0.628122
      2 H                     0.265596
      3 C                    -0.962682
      4 H                     0.267155
      5 O                     0.057927
      6 C                    -0.571155
      7 H                     0.183138
      8 H                     0.153295
      9 C                     0.683462
     10 H                     0.186324
     11 C                    -0.719991
     12 H                     0.135678
     13 H                     0.152311
     14 H                     0.149599
     15 C                    -0.713188
     16 H                     0.176335
     17 H                     0.154221
     18 C                    -0.480611
     19 H                     0.167021
     20 H                     0.165087
     21 C                     0.077569
     22 H                     0.266966
     23 C                    -0.549522
     24 H                     0.200000
     25 H                     0.146905
     26 H                     0.160108
     27 C                    -0.373192
     28 O                    -0.256933
     29 O                    -0.227334
     30 H                     0.496497
     31 O                     0.102998
     32 C                    -0.328229
     33 H                     0.274542
     34 C                    -0.710247
     35 H                     0.272227
     36 C                     0.032804
     37 O                    -0.190679
     38 O                    -0.112545
     39 H                     0.300770
     40 C                    -0.231358
     41 H                     0.270091
     42 O                    -0.148430
     43 H                     0.264528
     44 C                    -0.681889
     45 H                     0.300311
     46 O                    -0.191351
     47 H                     0.277837
     48 C                    -0.001841
     49 H                     0.318181
     50 O                    -0.111510
     51 H                     0.275083
  ----------------------------------------
  Sum of atomic charges =     0.000000

 -----------------------------------------------------------------
                    Cartesian Multipole Moments
 -----------------------------------------------------------------
    Charge (ESU x 10^10)
                -0.0000
    Dipole Moment (Debye)
         X       0.7918      Y      -6.8343      Z       3.8804
       Tot       7.8989
    Quadrupole Moments (Debye-Ang)
        XX    -149.4230     XY      15.9214     YY    -176.2462
        XZ      16.2643     YZ       1.0188     ZZ    -149.0552
    Octopole Moments (Debye-Ang^2)
       XXX      15.5906    XXY     -10.4509    XYY     107.9038
       YYY     -90.1740    XXZ      69.5972    XYZ       3.7160
       YYZ     -10.1873    XZZ      -0.2411    YZZ      -4.1618
       ZZZ      48.8347
    Hexadecapole Moments (Debye-Ang^3)
      XXXX   -8118.0911   XXXY     114.1796   XXYY   -1931.2040
      XYYY     386.8337   YYYY   -3911.8074   XXXZ     325.3606
      XXYZ     -45.4117   XYYZ     -29.9234   YYYZ    -123.6939
      XXZZ   -1674.8722   XYZZ     -78.0362   YYZZ    -815.3728
      XZZZ     136.2904   YZZZ     -56.6805   ZZZZ   -1433.8370
 -----------------------------------------------------------------
 Calculating analytic gradient of the SCF energy
 Gradient of SCF Energy
            1           2           3           4           5           6
    1  -0.0006840   0.0002720   0.0027006  -0.0007889  -0.0025538   0.0000478
    2   0.0003191  -0.0001105   0.0007515  -0.0003602  -0.0016407   0.0006400
    3  -0.0009368   0.0001851   0.0002311   0.0002402  -0.0017767   0.0009430
            7           8           9          10          11          12
    1  -0.0000940   0.0006139  -0.0001357   0.0000553   0.0001548  -0.0000894
    2   0.0002301   0.0000622   0.0004876   0.0000557  -0.0006297  -0.0001017
    3   0.0000205  -0.0000529  -0.0000953  -0.0000920  -0.0004991  -0.0000721
           13          14          15          16          17          18
    1   0.0001475  -0.0000072  -0.0000977   0.0000752  -0.0000772   0.0000009
    2   0.0000250  -0.0000237  -0.0005041   0.0000048  -0.0000581   0.0005673
    3  -0.0000164   0.0001335  -0.0002234   0.0000667   0.0000963   0.0006087
           19          20          21          22          23          24
    1   0.0003690  -0.0001088  -0.0007326   0.0006805   0.0003394   0.0000900
    2   0.0000672  -0.0000692   0.0019294  -0.0001665  -0.0008474  -0.0002003
    3   0.0000333  -0.0001278   0.0016011  -0.0002413   0.0004984   0.0000416
           25          26          27          28          29          30
    1   0.0001581   0.0000044  -0.0013750   0.0007936   0.0010662  -0.0008775
    2   0.0001393  -0.0000326   0.0007354  -0.0005794  -0.0021589   0.0012252
    3  -0.0000731   0.0001344  -0.0036961   0.0011709   0.0009038   0.0001339
           31          32          33          34          35          36
    1   0.0000625   0.0004696   0.0007621   0.0006651  -0.0001696   0.0038210
    2  -0.0005693   0.0008416   0.0005256  -0.0007835   0.0001377  -0.0014823
    3   0.0006293  -0.0013362   0.0002113   0.0037041  -0.0001649  -0.0011086
           37          38          39          40          41          42
    1  -0.0022967  -0.0006607  -0.0004176  -0.0026291   0.0003754   0.0026032
    2  -0.0003647   0.0022716  -0.0005844  -0.0004572  -0.0003552  -0.0011079
    3   0.0017229  -0.0003101   0.0005997   0.0007581  -0.0001666  -0.0005792
           43          44          45          46          47          48
    1  -0.0008289  -0.0005474   0.0002179   0.0003357   0.0001369  -0.0004089
    2   0.0006534   0.0014091   0.0002501   0.0003424  -0.0008222   0.0008150
    3  -0.0010434  -0.0004518   0.0006857   0.0014449  -0.0009590  -0.0020167
           49          50          51
    1   0.0002412  -0.0014047  -0.0002747
    2   0.0002779  -0.0017223   0.0009681
    3  -0.0005492   0.0008138  -0.0010238
 Max gradient component =       3.821E-03
 RMS gradient           =       1.001E-03
 Gradient time:  CPU 566.04 s  wall 142.68 s
 Geometry Optimization Parameters
   NAtoms,    NIC,     NZ,  NCons,   NDum,   NFix, NCnnct, MaxDiis
       51     405       0       0       0       0       0       0

 Cartesian Hessian Update
 Hessian Updated using BFGS Update


** GEOMETRY OPTIMIZATION IN DELOCALIZED INTERNAL COORDINATES **
   Searching for a Minimum

   Optimization Cycle:   4

                       Coordinates (Angstroms)
     ATOM                X               Y               Z
      1  C        -2.8434258963    0.5820433046   -0.0606631727
      2  H        -2.8191104757    0.9868623120   -1.0802753862
      3  C        -1.7468801370   -0.4949005274    0.0164860213
      4  H        -1.7404567626   -0.9406811514    1.0148218663
      5  O        -0.4837179482    0.1870334240   -0.1903363840
      6  C        -1.9757001361   -1.5979994693   -1.0169837035
      7  H        -1.9301169312   -1.1596890963   -2.0223931316
      8  H        -1.1801799875   -2.3450944141   -0.9449670492
      9  C        -3.3335659287   -2.2889782078   -0.8164454412
     10  H        -3.3289292448   -2.7439133749    0.1838912791
     11  C        -3.5482110041   -3.4074029735   -1.8433294543
     12  H        -2.7596591080   -4.1636445244   -1.7841222719
     13  H        -4.5053464688   -3.9118058048   -1.6823900898
     14  H        -3.5512566423   -3.0069661235   -2.8624587597
     15  C        -4.4585397811   -1.2471600823   -0.8546432476
     16  H        -5.4199226987   -1.7251244872   -0.6387630981
     17  H        -4.5339260406   -0.8402462753   -1.8714444869
     18  C        -4.2135881783   -0.1005937506    0.1351940783
     19  H        -4.9957308424    0.6565771809    0.0325158685
     20  H        -4.2846352491   -0.4824547090    1.1615995021
     21  C        -2.7048606223    1.7825146834    0.9361901050
     22  H        -3.7182645065    2.1357271691    1.1304983211
     23  C        -2.0822177436    1.4291660535    2.3031966739
     24  H        -2.1602713925    2.2845597568    2.9777123895
     25  H        -2.6110019192    0.5926390994    2.7675264442
     26  H        -1.0276722775    1.1621329738    2.2198253279
     27  C        -2.0270151701    3.0296944092    0.3459205641
     28  O        -0.8115930811    2.8879516832   -0.2054803522
     29  O        -2.5442259505    4.1164672761    0.4177275007
     30  H        -0.5417664522    1.9491149550   -0.2225527540
     31  O         1.6506711771    0.5151383548   -0.5787392708
     32  C         2.9742991703    0.0607923939   -0.8391383346
     33  H         2.9945927300   -0.6682481360   -1.6561408409
     34  C         0.7343207988   -0.5085687167   -0.2390505430
     35  H         0.7097033445   -1.2749334481   -1.0277836892
     36  C         3.7658105544    1.2721906540   -1.3317117414
     37  O         4.2429387930    1.3566474357   -2.4288328612
     38  O         3.8279005437    2.2428034251   -0.3977927432
     39  H         4.2890310417    3.0001155141   -0.7867362014
     40  C         3.5691213528   -0.5770248391    0.4247603008
     41  H         3.6924883337    0.2073580572    1.1844013879
     42  O         4.8296856262   -1.1244029891    0.0631582216
     43  H         5.1395040153   -1.6767209546    0.7885995638
     44  C         2.6122739443   -1.6454079438    0.9509904781
     45  H         2.6197221628   -2.4908003164    0.2569430175
     46  O         3.0786679870   -2.2100790511    2.1854268431
     47  H         3.1482224394   -1.5085677866    2.8441107770
     48  C         1.1730284499   -1.1368287249    1.0875650215
     49  H         1.1293804621   -0.3453605946    1.8502996337
     50  O         0.2965018055   -2.2071601694    1.4213585955
     51  H         0.7419518151   -2.7485858031    2.0833511204
   Point Group: c1    Number of degrees of freedom:   147


   Energy is  -1302.777724578

 Hessian Updated using BFGS Update

140 Hessian modes will be used to form the next step
  Hessian Eigenvalues:
     0.002941    0.005405    0.005607    0.005818    0.005831    0.006240
     0.006400    0.006645    0.007183    0.007838    0.010147    0.010309
     0.010759    0.011222    0.011390    0.011971    0.013127    0.014483
     0.019546    0.020491    0.021945    0.022904    0.030764    0.031314
     0.034405    0.036963    0.038689    0.039837    0.043148    0.045920
     0.046235    0.047529    0.048029    0.048315    0.048999    0.049159
     0.049442    0.050854    0.051285    0.054365    0.055062    0.055643
     0.056124    0.056174    0.057087    0.057385    0.057522    0.058236
     0.059495    0.061612    0.064119    0.065994    0.068922    0.070599
     0.074825    0.078334    0.081743    0.082470    0.082678    0.083128
     0.092049    0.096188    0.108859    0.114890    0.116605    0.134889
     0.142049    0.149315    0.155138    0.159905    0.160127    0.160572
     0.161935    0.167972    0.171397    0.174347    0.182001    0.188526
     0.190141    0.195693    0.196180    0.199150    0.209450    0.244786
     0.249961    0.250010    0.256449    0.265808    0.269456    0.270247
     0.272909    0.282445    0.285702    0.286884    0.288216    0.289111
     0.290705    0.295127    0.296172    0.297637    0.298562    0.305579
     0.336040    0.336261    0.338511    0.338894    0.339046    0.339511
     0.339920    0.339956    0.340384    0.340424    0.340696    0.340929
     0.341047    0.341565    0.342058    0.342290    0.342377    0.342398
     0.343083    0.343377    0.344118    0.388837    0.393574    0.396239
     0.396471    0.403254    0.406099    0.413546    0.461937    0.503240
     0.510762    0.515464    0.517946    0.522555    0.543400    0.581891
     0.921525    0.948549

 Minimum Search - Taking Simple RFO Step
 Searching for Lamda that Minimizes Along All modes
 Value Taken    Lamda =  -0.00132424
 Calculated Step too Large.  Step scaled by  0.838868
 Step Taken.  Stepsize is  0.300000

                             Maximum     Tolerance    Cnvgd?
         Gradient           0.002298      0.000300      NO
         Displacement       0.081598      0.001200      NO
         Energy change     -0.001372      0.000001      NO


 New Cartesian Coordinates Obtained by Inverse Iteration

 Displacement from previous Coordinates is:  1.354431
 ----------------------------------------------------------------
             Standard Nuclear Orientation (Angstroms)
    I     Atom           X                Y                Z
 ----------------------------------------------------------------
    1      C      -2.8474256280     0.5789895900    -0.0363248737
    2      H      -2.8077098929     1.0103101632    -1.0448718622
    3      C      -1.7537160120    -0.4989307258     0.0266773286
    4      H      -1.7433365607    -0.9644481551     1.0155973315
    5      O      -0.4865411615     0.1872470727    -0.1637976216
    6      C      -1.9713911985    -1.5837079843    -1.0298610870
    7      H      -1.9089365266    -1.1297573627    -2.0272221675
    8      H      -1.1809279521    -2.3359035690    -0.9562091264
    9      C      -3.3367111528    -2.2704736531    -0.8636327732
   10      H      -3.3522056268    -2.7455768716     0.1275287079
   11      C      -3.5423565978    -3.3631385988    -1.9165689853
   12      H      -2.7594137373    -4.1253724778    -1.8608347704
   13      H      -4.5060438886    -3.8631187272    -1.7820727733
   14      H      -3.5260321200    -2.9403983068    -2.9269014062
   15      C      -4.4545597763    -1.2217255144    -0.9024058276
   16      H      -5.4235577061    -1.6979070900    -0.7192278018
   17      H      -4.5046415641    -0.7902101986    -1.9108196732
   18      C      -4.2235957311    -0.1034704273     0.1192149595
   19      H      -5.0036835914     0.6576187706     0.0248791601
   20      H      -4.3111780032    -0.5111118027     1.1344588197
   21      C      -2.7250086339     1.7514538944     0.9918417555
   22      H      -3.7421218665     2.1043963167     1.1714390484
   23      C      -2.1415784628     1.3686838902     2.3666492151
   24      H      -2.2358071571     2.2117865655     3.0547342720
   25      H      -2.6859147245     0.5250679345     2.8001883030
   26      H      -1.0864587750     1.0992411678     2.3046290272
   27      C      -2.0275657043     3.0098923623     0.4512260748
   28      O      -0.8239239139     2.8580614763    -0.1277893993
   29      O      -2.5487723510     4.0967519955     0.5231241987
   30      H      -0.5577023324     1.9168588124    -0.1664229846
   31      O       1.6451959443     0.4904923181    -0.6190676503
   32      C       2.9602043596     0.0096506395    -0.8722675792
   33      H       2.9560981567    -0.7804963904    -1.6318251011
   34      C       0.7289004325    -0.5112156805    -0.2167895180
   35      H       0.6843963886    -1.3106144015    -0.9719164285
   36      C       3.7518541174     1.1747779153    -1.4709483911
   37      O       4.2257154554     1.1694395806    -2.5735416911
   38      O       3.9161139673     2.1727008483    -0.5817619024
   39      H       4.4074526787     2.8847285234    -1.0185669528
   40      C       3.5720209140    -0.5361623165     0.4268382596
   41      H       3.6656739655     0.2951541663     1.1402933912
   42      O       4.8444813444    -1.0734657818     0.1077539391
   43      H       5.1755468294    -1.5638100098     0.8696998592
   44      C       2.6351497778    -1.5977488307     0.9973774355
   45      H       2.6446190269    -2.4643585196     0.3278104498
   46      O       3.1144265318    -2.1166930533     2.2454345793
   47      H       3.1724194823    -1.3955782106     2.8857224319
   48      C       1.1934834428    -1.0954919266     1.1285519148
   49      H       1.1479209402    -0.2804682906     1.8666184821
   50      O       0.3330297743    -2.1614600493     1.5030363016
   51      H       0.7821427894    -2.6823034067     2.1812189965
 ----------------------------------------------------------------
 Molecular Point Group                 C1    NOp =  1
 Largest Abelian Subgroup              C1    NOp =  1
 Nuclear Repulsion Energy =  2523.6865620087 hartrees
 There are       97 alpha and       97 beta electrons
 Applying Cartesian multipole field
    Component          Value
    ---------          -----
     (2,0,0)        1.00000E-12
     (0,2,0)        2.00000E-11
     (0,0,2)       -3.00000E-11
 Nucleus-field energy     =     0.0000000220 hartrees
 Requested basis set is 6-311++G(d,p)
 There are 280 shells and 732 basis functions
 A cutoff of  1.0D-11 yielded  28404 shell pairs
 There are    189156 function pairs (    200287 Cartesian)
 Smallest overlap matrix eigenvalue = 1.01E-06

 Q-Chem warning in module stvman/mkSTV.C, line 306:

 Overlap eigenvalue is smaller than square root of threshold
 Use THRESH >= 12 to get rid of this warning

 Guess MOs from SCF MO coefficient file

 -----------------------------------------------------------------------
  General SCF calculation program by
  Eric Jon Sundstrom, Paul Horn, Yuezhi Mao, Dmitri Zuev, Alec White,
  David Stuck, Shaama M.S., Shane Yost, Joonho Lee, David Small,
  Daniel Levine, Susi Lehtola, Hugh Burton, Evgeny Epifanovsky
 -----------------------------------------------------------------------
 Exchange:     0.2000 Hartree-Fock + 0.0800 Slater + 0.7200 B88
 Correlation:  0.1900 VWN1RPA + 0.8100 LYP
 Using SG-1 standard quadrature grid
 using 4 threads for integral computing
 -------------------------------------------------------
 OpenMP Integral computing Module                
 Release: version 2.0, May 2017, Q-Chem Inc. Pleasanton 
 -------------------------------------------------------
 -------------------------------------------------------
 OpenMP BLAS3 based DFT computing Module                
 Release: version 1.0, May 2013, Q-Chem Inc. Pittsburgh 
 -------------------------------------------------------
 A restricted SCF calculation will be
 performed using DIIS
 SCF converges when DIIS error is below 1.0e-08
 ---------------------------------------
  Cycle       Energy         DIIS error
 ---------------------------------------
    1   -1302.7494177380      5.78e-04  
    2   -1302.7773080972      9.10e-05  
    3   -1302.7770538936      1.27e-04  
    4   -1302.7777833594      1.47e-05  
    5   -1302.7777912597      7.25e-06  
    6   -1302.7777936330      3.24e-06  
    7   -1302.7777941036      8.84e-07  
    8   -1302.7777941429      2.18e-07  
    9   -1302.7777941454      7.96e-08  
   10   -1302.7777941453      3.73e-08  
   11   -1302.7777941456      1.58e-08  
   12   -1302.7777941455      4.62e-09  Convergence criterion met
 ---------------------------------------
 SCF time:   CPU 2369.73s  wall 613.00s 
 SCF   energy in the final basis set =    -1302.7777941455
 Total energy in the final basis set =    -1302.7777941455

 --------------------------------------------------------------

                    Orbital Energies (a.u.)
 --------------------------------------------------------------

 Alpha MOs
 -- Occupied --
-19.192 -19.178 -19.173 -19.168 -19.162 -19.158 -19.141 -19.138
-19.090 -10.329 -10.314 -10.286 -10.272 -10.267 -10.264 -10.264
-10.246 -10.196 -10.193 -10.189 -10.182 -10.182 -10.177 -10.175
-10.170  -1.138  -1.117  -1.087  -1.083  -1.067  -1.055  -1.053
 -1.048  -1.002  -0.864  -0.824  -0.816  -0.808  -0.759  -0.758
 -0.713  -0.696  -0.685  -0.662  -0.649  -0.638  -0.621  -0.611
 -0.589  -0.579  -0.575  -0.568  -0.554  -0.535  -0.527  -0.519
 -0.514  -0.508  -0.504  -0.498  -0.484  -0.482  -0.470  -0.459
 -0.450  -0.448  -0.444  -0.437  -0.434  -0.426  -0.416  -0.414
 -0.413  -0.408  -0.401  -0.398  -0.395  -0.387  -0.383  -0.382
 -0.375  -0.366  -0.363  -0.352  -0.348  -0.348  -0.339  -0.333
 -0.331  -0.330  -0.319  -0.317  -0.308  -0.303  -0.296  -0.291
 -0.257
 -- Virtual --
 -0.042  -0.031  -0.018  -0.014  -0.010  -0.005  -0.001   0.002
  0.008   0.013   0.019   0.024   0.025   0.027   0.033   0.039
  0.040   0.043   0.046   0.049   0.054   0.057   0.058   0.061
  0.067   0.069   0.073   0.076   0.077   0.079   0.082   0.088
  0.090   0.091   0.093   0.097   0.099   0.101   0.102   0.106
  0.109   0.111   0.112   0.113   0.117   0.121   0.122   0.125
  0.126   0.128   0.130   0.130   0.133   0.136   0.138   0.140
  0.141   0.142   0.145   0.147   0.150   0.152   0.154   0.155
  0.156   0.158   0.161   0.163   0.166   0.167   0.172   0.172
  0.176   0.178   0.181   0.184   0.186   0.187   0.190   0.193
  0.196   0.197   0.201   0.201   0.203   0.208   0.210   0.212
  0.214   0.216   0.221   0.221   0.226   0.227   0.228   0.235
  0.236   0.237   0.238   0.243   0.245   0.248   0.249   0.251
  0.252   0.255   0.257   0.261   0.265   0.266   0.268   0.270
  0.275   0.278   0.280   0.282   0.285   0.289   0.293   0.295
  0.299   0.302   0.303   0.306   0.307   0.311   0.315   0.319
  0.319   0.324   0.326   0.330   0.333   0.333   0.337   0.341
  0.343   0.345   0.348   0.350   0.351   0.355   0.357   0.364
  0.365   0.366   0.368   0.371   0.373   0.376   0.378   0.382
  0.385   0.387   0.392   0.394   0.400   0.403   0.406   0.410
  0.415   0.420   0.422   0.425   0.433   0.438   0.443   0.451
  0.455   0.460   0.467   0.469   0.473   0.479   0.483   0.487
  0.496   0.499   0.503   0.506   0.518   0.522   0.527   0.528
  0.537   0.545   0.557   0.559   0.566   0.569   0.576   0.577
  0.580   0.586   0.592   0.596   0.606   0.609   0.616   0.621
  0.631   0.637   0.640   0.644   0.650   0.654   0.660   0.660
  0.670   0.670   0.676   0.683   0.687   0.691   0.695   0.702
  0.703   0.714   0.717   0.721   0.729   0.740   0.745   0.748
  0.750   0.753   0.759   0.760   0.765   0.766   0.770   0.776
  0.779   0.782   0.787   0.788   0.793   0.802   0.803   0.810
  0.815   0.819   0.824   0.825   0.839   0.842   0.856   0.857
  0.879   0.889   0.911   0.924   0.925   0.939   0.941   0.970
  0.981   0.983   0.997   1.007   1.020   1.024   1.032   1.042
  1.047   1.057   1.066   1.072   1.083   1.095   1.105   1.111
  1.128   1.129   1.143   1.145   1.153   1.161   1.165   1.169
  1.177   1.190   1.193   1.195   1.199   1.205   1.211   1.214
  1.228   1.231   1.241   1.248   1.252   1.263   1.269   1.270
  1.279   1.285   1.294   1.297   1.304   1.316   1.322   1.330
  1.343   1.357   1.362   1.365   1.381   1.387   1.400   1.414
  1.420   1.434   1.440   1.453   1.456   1.462   1.475   1.479
  1.480   1.493   1.500   1.507   1.519   1.523   1.530   1.535
  1.545   1.550   1.557   1.560   1.563   1.568   1.576   1.582
  1.586   1.590   1.593   1.596   1.604   1.610   1.612   1.618
  1.625   1.627   1.633   1.643   1.645   1.650   1.650   1.657
  1.662   1.668   1.670   1.678   1.690   1.698   1.704   1.713
  1.715   1.721   1.725   1.737   1.746   1.750   1.753   1.759
  1.766   1.772   1.784   1.792   1.794   1.801   1.812   1.820
  1.823   1.832   1.842   1.851   1.860   1.869   1.871   1.881
  1.892   1.898   1.901   1.912   1.926   1.934   1.942   1.948
  1.965   1.975   1.981   1.988   2.002   2.009   2.015   2.037
  2.044   2.044   2.053   2.054   2.065   2.070   2.077   2.085
  2.098   2.116   2.120   2.137   2.141   2.152   2.158   2.163
  2.172   2.185   2.190   2.206   2.220   2.226   2.235   2.253
  2.254   2.265   2.279   2.299   2.309   2.320   2.335   2.337
  2.350   2.365   2.386   2.395   2.404   2.418   2.440   2.448
  2.456   2.484   2.488   2.504   2.520   2.526   2.537   2.544
  2.549   2.554   2.562   2.572   2.575   2.584   2.597   2.602
  2.613   2.622   2.630   2.640   2.645   2.658   2.662   2.688
  2.697   2.705   2.715   2.729   2.744   2.752   2.757   2.772
  2.780   2.788   2.793   2.801   2.810   2.814   2.836   2.844
  2.852   2.867   2.878   2.888   2.895   2.897   2.902   2.919
  2.928   2.939   2.943   2.944   2.956   2.966   2.974   2.986
  2.991   2.992   3.010   3.019   3.023   3.036   3.041   3.048
  3.061   3.067   3.080   3.082   3.089   3.098   3.108   3.115
  3.122   3.128   3.143   3.151   3.162   3.171   3.190   3.192
  3.206   3.213   3.225   3.236   3.242   3.264   3.272   3.286
  3.296   3.301   3.321   3.330   3.342   3.359   3.379   3.388
  3.398   3.405   3.444   3.474   3.508   3.546   3.565   3.610
  3.619   3.676   3.714   3.774   3.778   3.788   3.800   3.803
  3.822   3.841   3.844   3.870   3.893   3.908   3.921   3.927
  3.934   3.961   3.973   3.995   4.025   4.034   4.066   4.091
  4.118   4.133   4.137   4.164   4.169   4.175   4.217   4.248
  4.268   4.276   4.299   4.310   4.347   4.369   4.402   4.981
  5.053   5.079   5.091   5.104   5.115   5.127   5.143   5.181
  5.209   5.217   5.360   5.386   5.415   5.430   5.439   5.490
  5.513   5.600   5.610   5.642   5.652   5.674   5.725   5.782
  5.847   5.977  23.746  23.761  23.790  23.800  23.805  23.812
 23.844  23.867  23.871  23.883  23.897  23.934  23.952  23.970
 23.982  24.016  49.867  49.896  49.923  49.943  49.946  49.964
 50.002  50.011  50.052
 --------------------------------------------------------------

          Ground-State Mulliken Net Atomic Charges

     Atom                 Charge (a.u.)
  ----------------------------------------
      1 C                     0.606915
      2 H                     0.264391
      3 C                    -0.986802
      4 H                     0.279979
      5 O                     0.068759
      6 C                    -0.520501
      7 H                     0.187599
      8 H                     0.137785
      9 C                     0.657698
     10 H                     0.186124
     11 C                    -0.718065
     12 H                     0.135958
     13 H                     0.152499
     14 H                     0.149474
     15 C                    -0.700236
     16 H                     0.177522
     17 H                     0.154551
     18 C                    -0.487370
     19 H                     0.167320
     20 H                     0.165023
     21 C                     0.092315
     22 H                     0.266747
     23 C                    -0.553689
     24 H                     0.200474
     25 H                     0.145440
     26 H                     0.150643
     27 C                    -0.378377
     28 O                    -0.258825
     29 O                    -0.227917
     30 H                     0.502270
     31 O                     0.099625
     32 C                    -0.368200
     33 H                     0.265564
     34 C                    -0.729416
     35 H                     0.288182
     36 C                     0.048936
     37 O                    -0.194804
     38 O                    -0.110966
     39 H                     0.300223
     40 C                    -0.195045
     41 H                     0.276148
     42 O                    -0.144054
     43 H                     0.263921
     44 C                    -0.713374
     45 H                     0.300770
     46 O                    -0.195474
     47 H                     0.278043
     48 C                     0.024175
     49 H                     0.324986
     50 O                    -0.111217
     51 H                     0.274272
  ----------------------------------------
  Sum of atomic charges =     0.000000

 -----------------------------------------------------------------
                    Cartesian Multipole Moments
 -----------------------------------------------------------------
    Charge (ESU x 10^10)
                 0.0000
    Dipole Moment (Debye)
         X       0.7522      Y      -6.6743      Z       3.7689
       Tot       7.7017
    Quadrupole Moments (Debye-Ang)
        XX    -148.3506     XY      17.2143     YY    -176.4393
        XZ      16.5306     YZ      -0.1347     ZZ    -149.2545
    Octopole Moments (Debye-Ang^2)
       XXX      19.7668    XXY      -2.7923    XYY     106.2188
       YYY     -89.0828    XXZ      66.9777    XYZ       1.1778
       YYZ     -17.0735    XZZ      -0.7858    YZZ      -0.3091
       ZZZ      52.7957
    Hexadecapole Moments (Debye-Ang^3)
      XXXX   -8110.8902   XXXY     172.9197   XXYY   -1918.9609
      XYYY     393.9706   YYYY   -3797.3064   XXXZ     343.2232
      XXYZ     -75.7929   XYYZ     -29.6635   YYYZ    -164.3543
      XXZZ   -1701.6614   XYZZ     -57.0525   YYZZ    -807.6756
      XZZZ     176.2513   YZZZ     -76.6453   ZZZZ   -1560.0825
 -----------------------------------------------------------------
 Calculating analytic gradient of the SCF energy
 Gradient of SCF Energy
            1           2           3           4           5           6
    1   0.0002238   0.0002554   0.0005295  -0.0002065  -0.0026084   0.0010064
    2   0.0000449  -0.0001160   0.0015795  -0.0004167  -0.0010499   0.0003346
    3  -0.0002120  -0.0000780   0.0007064  -0.0000220  -0.0019299   0.0001239
            7           8           9          10          11          12
    1  -0.0003299   0.0006832  -0.0001591   0.0000875   0.0000510   0.0000489
    2   0.0001502   0.0002332  -0.0000098  -0.0000951   0.0001697   0.0001695
    3  -0.0000402   0.0002465  -0.0001653   0.0000695   0.0000697   0.0001013
           13          14          15          16          17          18
    1  -0.0000437  -0.0000417   0.0000141   0.0000376  -0.0001483  -0.0002317
    2   0.0001379   0.0000782  -0.0001343   0.0001372   0.0000124  -0.0000727
    3   0.0000169  -0.0000368  -0.0001754   0.0000961  -0.0000026  -0.0001547
           19          20          21          22          23          24
    1  -0.0001734   0.0000038  -0.0002041   0.0002373   0.0004592  -0.0000752
    2  -0.0000215   0.0000088  -0.0001341  -0.0002188   0.0002599  -0.0000116
    3   0.0000600  -0.0001045  -0.0011749   0.0000973   0.0003646   0.0000207
           25          26          27          28          29          30
    1  -0.0001948  -0.0003659   0.0019238   0.0010930  -0.0028915   0.0002230
    2   0.0000209   0.0001289   0.0019796  -0.0037062   0.0001363   0.0001099
    3  -0.0002053  -0.0001029   0.0054248  -0.0014131  -0.0016595  -0.0007647
           31          32          33          34          35          36
    1   0.0017403   0.0014859   0.0006264  -0.0007464  -0.0001591  -0.0068250
    2   0.0000294  -0.0012242   0.0001504   0.0014375  -0.0004954   0.0041733
    3   0.0000444   0.0009223   0.0001732   0.0018602  -0.0004757  -0.0047987
           37          38          39          40          41          42
    1   0.0023744   0.0025104   0.0000228  -0.0018368  -0.0001034   0.0001682
    2  -0.0011673  -0.0012501   0.0001400  -0.0006366   0.0000382  -0.0002866
    3   0.0026040   0.0002320   0.0003030   0.0007007   0.0001312  -0.0002237
           43          44          45          46          47          48
    1   0.0006640   0.0001557   0.0000417  -0.0000270   0.0003370  -0.0003687
    2  -0.0003753   0.0009367  -0.0003143  -0.0003182  -0.0000270  -0.0003938
    3   0.0001610  -0.0001019  -0.0002063   0.0002120   0.0000185  -0.0006681
           49          50          51
    1  -0.0000285   0.0008299  -0.0000651
    2   0.0003531   0.0000953  -0.0005696
    3  -0.0002780  -0.0000518   0.0002853
 Max gradient component =       6.825E-03
 RMS gradient           =       1.192E-03
 Gradient time:  CPU 565.09 s  wall 142.42 s
 Geometry Optimization Parameters
   NAtoms,    NIC,     NZ,  NCons,   NDum,   NFix, NCnnct, MaxDiis
       51     405       0       0       0       0       0       0

 Cartesian Hessian Update
 Hessian Updated using BFGS Update


** GEOMETRY OPTIMIZATION IN DELOCALIZED INTERNAL COORDINATES **
   Searching for a Minimum

   Optimization Cycle:   5

                       Coordinates (Angstroms)
     ATOM                X               Y               Z
      1  C        -2.8474256280    0.5789895900   -0.0363248737
      2  H        -2.8077098929    1.0103101632   -1.0448718622
      3  C        -1.7537160120   -0.4989307258    0.0266773286
      4  H        -1.7433365607   -0.9644481551    1.0155973315
      5  O        -0.4865411615    0.1872470727   -0.1637976216
      6  C        -1.9713911985   -1.5837079843   -1.0298610870
      7  H        -1.9089365266   -1.1297573627   -2.0272221675
      8  H        -1.1809279521   -2.3359035690   -0.9562091264
      9  C        -3.3367111528   -2.2704736531   -0.8636327732
     10  H        -3.3522056268   -2.7455768716    0.1275287079
     11  C        -3.5423565978   -3.3631385988   -1.9165689853
     12  H        -2.7594137373   -4.1253724778   -1.8608347704
     13  H        -4.5060438886   -3.8631187272   -1.7820727733
     14  H        -3.5260321200   -2.9403983068   -2.9269014062
     15  C        -4.4545597763   -1.2217255144   -0.9024058276
     16  H        -5.4235577061   -1.6979070900   -0.7192278018
     17  H        -4.5046415641   -0.7902101986   -1.9108196732
     18  C        -4.2235957311   -0.1034704273    0.1192149595
     19  H        -5.0036835914    0.6576187706    0.0248791601
     20  H        -4.3111780032   -0.5111118027    1.1344588197
     21  C        -2.7250086339    1.7514538944    0.9918417555
     22  H        -3.7421218665    2.1043963167    1.1714390484
     23  C        -2.1415784628    1.3686838902    2.3666492151
     24  H        -2.2358071571    2.2117865655    3.0547342720
     25  H        -2.6859147245    0.5250679345    2.8001883030
     26  H        -1.0864587750    1.0992411678    2.3046290272
     27  C        -2.0275657043    3.0098923623    0.4512260748
     28  O        -0.8239239139    2.8580614763   -0.1277893993
     29  O        -2.5487723510    4.0967519955    0.5231241987
     30  H        -0.5577023324    1.9168588124   -0.1664229846
     31  O         1.6451959443    0.4904923181   -0.6190676503
     32  C         2.9602043596    0.0096506395   -0.8722675792
     33  H         2.9560981567   -0.7804963904   -1.6318251011
     34  C         0.7289004325   -0.5112156805   -0.2167895180
     35  H         0.6843963886   -1.3106144015   -0.9719164285
     36  C         3.7518541174    1.1747779153   -1.4709483911
     37  O         4.2257154554    1.1694395806   -2.5735416911
     38  O         3.9161139673    2.1727008483   -0.5817619024
     39  H         4.4074526787    2.8847285234   -1.0185669528
     40  C         3.5720209140   -0.5361623165    0.4268382596
     41  H         3.6656739655    0.2951541663    1.1402933912
     42  O         4.8444813444   -1.0734657818    0.1077539391
     43  H         5.1755468294   -1.5638100098    0.8696998592
     44  C         2.6351497778   -1.5977488307    0.9973774355
     45  H         2.6446190269   -2.4643585196    0.3278104498
     46  O         3.1144265318   -2.1166930533    2.2454345793
     47  H         3.1724194823   -1.3955782106    2.8857224319
     48  C         1.1934834428   -1.0954919266    1.1285519148
     49  H         1.1479209402   -0.2804682906    1.8666184821
     50  O         0.3330297743   -2.1614600493    1.5030363016
     51  H         0.7821427894   -2.6823034067    2.1812189965
   Point Group: c1    Number of degrees of freedom:   147


   Energy is  -1302.777794146

 Hessian Updated using BFGS Update

141 Hessian modes will be used to form the next step
  Hessian Eigenvalues:
     0.002951    0.004742    0.005607    0.005713    0.005826    0.006220
     0.006378    0.006676    0.007261    0.007838    0.010064    0.010224
     0.010560    0.011225    0.011425    0.012402    0.013877    0.019476
     0.020490    0.021944    0.022726    0.030665    0.031181    0.034256
     0.036958    0.038689    0.039645    0.040320    0.043192    0.045847
     0.046590    0.047609    0.047904    0.048197    0.049112    0.049180
     0.049472    0.050987    0.051237    0.054419    0.055056    0.055558
     0.056096    0.056168    0.057085    0.057379    0.057515    0.058361
     0.059710    0.061798    0.064107    0.065817    0.068733    0.070571
     0.074869    0.078336    0.081764    0.082222    0.082647    0.083129
     0.091845    0.096281    0.108854    0.115537    0.116615    0.134862
     0.141760    0.148925    0.155792    0.159759    0.159963    0.160196
     0.160556    0.162417    0.168067    0.169817    0.173384    0.183110
     0.188847    0.190396    0.195907    0.196658    0.198875    0.209412
     0.244387    0.249199    0.251874    0.258183    0.266107    0.269500
     0.270241    0.273087    0.282786    0.284080    0.286151    0.288182
     0.289298    0.290206    0.294823    0.295931    0.297843    0.298267
     0.305744    0.335839    0.336255    0.338517    0.338845    0.339085
     0.339504    0.339778    0.339955    0.340383    0.340507    0.340693
     0.340936    0.341032    0.341738    0.342058    0.342256    0.342364
     0.342397    0.343062    0.343431    0.343972    0.381612    0.393847
     0.396223    0.396370    0.404413    0.406371    0.412087    0.465921
     0.501632    0.510422    0.515773    0.518077    0.522250    0.543478
     0.592650    0.918226    0.948834

 Minimum Search - Taking Simple RFO Step
 Searching for Lamda that Minimizes Along All modes
 Value Taken    Lamda =  -0.00110257
 Step Taken.  Stepsize is  0.207188

                             Maximum     Tolerance    Cnvgd?
         Gradient           0.004167      0.000300      NO
         Displacement       0.079571      0.001200      NO
         Energy change     -0.000070      0.000001      NO


 New Cartesian Coordinates Obtained by Inverse Iteration

 Displacement from previous Coordinates is:  1.180221
 ----------------------------------------------------------------
             Standard Nuclear Orientation (Angstroms)
    I     Atom           X                Y                Z
 ----------------------------------------------------------------
    1      C      -2.8360958648     0.5674597089    -0.0321347288
    2      H      -2.7896379755     1.0198643125    -1.0312953605
    3      C      -1.7548997116    -0.5250116124     0.0126726836
    4      H      -1.7488292590    -1.0029156259     0.9952185221
    5      O      -0.4789533734     0.1567275450    -0.1590446115
    6      C      -1.9875893881    -1.5936970460    -1.0612090052
    7      H      -1.9077994260    -1.1298646281    -2.0526534075
    8      H      -1.2158449314    -2.3646250111    -0.9928512193
    9      C      -3.3659770997    -2.2584817055    -0.9141745900
   10      H      -3.3972660654    -2.7498122711     0.0686431975
   11      C      -3.5853671973    -3.3285213197    -1.9869258134
   12      H      -2.8168507329    -4.1059557583    -1.9400347176
   13      H      -4.5589459799    -3.8131809206    -1.8672852880
   14      H      -3.5546059490    -2.8888621652    -2.9897931141
   15      C      -4.4641642947    -1.1897712488    -0.9426238450
   16      H      -5.4432593569    -1.6524090471    -0.7787738277
   17      H      -4.4960701937    -0.7365467163    -1.9423298952
   18      C      -4.2219902308    -0.0988362957     0.1038908457
   19      H      -4.9911673525     0.6748466209     0.0218441708
   20      H      -4.3198690192    -0.5263286522     1.1101599997
   21      C      -2.7057051212     1.7168651887     1.0203667073
   22      H      -3.7212030569     2.0736755147     1.2068801349
   23      C      -2.1291910905     1.3001829744     2.3871548850
   24      H      -2.2181414551     2.1298940170     3.0922105646
   25      H      -2.6809110769     0.4519524694     2.8024711201
   26      H      -1.0757838683     1.0235694312     2.3215798999
   27      C      -1.9982899762     2.9855227714     0.5148731996
   28      O      -0.7892634291     2.8477770812    -0.0548255713
   29      O      -2.4922544925     4.0796854374     0.6483828878
   30      H      -0.5262903057     1.9063425294    -0.1211627587
   31      O       1.6401824137     0.4488259346    -0.6480459188
   32      C       2.9572430227    -0.0357485348    -0.8809085562
   33      H       2.9512273486    -0.8682438584    -1.5947551093
   34      C       0.7359700973    -0.5427909467    -0.1989018298
   35      H       0.6910693740    -1.3701815750    -0.9223003204
   36      C       3.7390196418     1.0988389395    -1.5453518848
   37      O       4.1643126553     1.0599406962    -2.6682887283
   38      O       3.8695574699     2.1573037146    -0.7241234500
   39      H       4.3223701859     2.8595654116    -1.2161597350
   40      C       3.5793848292    -0.4979230112     0.4448418888
   41      H       3.6474555312     0.3706443770     1.1158715443
   42      O       4.8649539206    -1.0190722205     0.1640667660
   43      H       5.2020824524    -1.4565388840     0.9557087358
   44      C       2.6630578590    -1.5535888944     1.0590092103
   45      H       2.6884054579    -2.4466654177     0.4251370689
   46      O       3.1476192356    -2.0085898577     2.3287855336
   47      H       3.1770452840    -1.2612533112     2.9414684263
   48      C       1.2140533676    -1.0688539188     1.1700877339
   49      H       1.1556659938    -0.2293256442     1.8793580390
   50      O       0.3713414626    -2.1313560520     1.5880557322
   51      H       0.8282276415    -2.6163468545     2.2881096833
 ----------------------------------------------------------------
 Molecular Point Group                 C1    NOp =  1
 Largest Abelian Subgroup              C1    NOp =  1
 Nuclear Repulsion Energy =  2522.5388626010 hartrees
 There are       97 alpha and       97 beta electrons
 Applying Cartesian multipole field
    Component          Value
    ---------          -----
     (2,0,0)        1.00000E-12
     (0,2,0)        2.00000E-11
     (0,0,2)       -3.00000E-11
 Nucleus-field energy     =     0.0000000182 hartrees
 Requested basis set is 6-311++G(d,p)
 There are 280 shells and 732 basis functions
 A cutoff of  1.0D-11 yielded  28397 shell pairs
 There are    189174 function pairs (    200321 Cartesian)
 Smallest overlap matrix eigenvalue = 1.03E-06

 Q-Chem warning in module stvman/mkSTV.C, line 306:

 Overlap eigenvalue is smaller than square root of threshold
 Use THRESH >= 12 to get rid of this warning

 Guess MOs from SCF MO coefficient file

 -----------------------------------------------------------------------
  General SCF calculation program by
  Eric Jon Sundstrom, Paul Horn, Yuezhi Mao, Dmitri Zuev, Alec White,
  David Stuck, Shaama M.S., Shane Yost, Joonho Lee, David Small,
  Daniel Levine, Susi Lehtola, Hugh Burton, Evgeny Epifanovsky
 -----------------------------------------------------------------------
 Exchange:     0.2000 Hartree-Fock + 0.0800 Slater + 0.7200 B88
 Correlation:  0.1900 VWN1RPA + 0.8100 LYP
 Using SG-1 standard quadrature grid
 using 4 threads for integral computing
 -------------------------------------------------------
 OpenMP Integral computing Module                
 Release: version 2.0, May 2017, Q-Chem Inc. Pleasanton 
 -------------------------------------------------------
 -------------------------------------------------------
 OpenMP BLAS3 based DFT computing Module                
 Release: version 1.0, May 2013, Q-Chem Inc. Pittsburgh 
 -------------------------------------------------------
 A restricted SCF calculation will be
 performed using DIIS
 SCF converges when DIIS error is below 1.0e-08
 ---------------------------------------
  Cycle       Energy         DIIS error
 ---------------------------------------
    1   -1302.7543865914      5.25e-04  
    2   -1302.7776417724      1.02e-04  
    3   -1302.7771481779      1.53e-04  
    4   -1302.7782085698      2.00e-05  
    5   -1302.7782175680      1.51e-05  
    6   -1302.7782283250      2.60e-06  
    7   -1302.7782286504      9.90e-07  
    8   -1302.7782287018      2.98e-07  
    9   -1302.7782287056      1.50e-07  
   10   -1302.7782287065      5.85e-08  
   11   -1302.7782287068      2.30e-08  
   12   -1302.7782287066      4.53e-09  Convergence criterion met
 ---------------------------------------
 SCF time:   CPU 2361.76s  wall 611.00s 
 SCF   energy in the final basis set =    -1302.7782287066
 Total energy in the final basis set =    -1302.7782287066

 --------------------------------------------------------------

                    Orbital Energies (a.u.)
 --------------------------------------------------------------

 Alpha MOs
 -- Occupied --
-19.192 -19.178 -19.173 -19.168 -19.162 -19.158 -19.142 -19.137
-19.090 -10.329 -10.314 -10.287 -10.272 -10.266 -10.264 -10.263
-10.247 -10.196 -10.193 -10.190 -10.184 -10.182 -10.177 -10.176
-10.171  -1.137  -1.117  -1.087  -1.084  -1.067  -1.054  -1.052
 -1.047  -1.002  -0.864  -0.823  -0.816  -0.807  -0.760  -0.758
 -0.712  -0.696  -0.685  -0.662  -0.649  -0.638  -0.622  -0.611
 -0.589  -0.579  -0.575  -0.568  -0.554  -0.535  -0.527  -0.519
 -0.514  -0.508  -0.503  -0.498  -0.485  -0.482  -0.470  -0.459
 -0.450  -0.448  -0.444  -0.437  -0.434  -0.426  -0.416  -0.413
 -0.413  -0.409  -0.402  -0.398  -0.395  -0.387  -0.383  -0.382
 -0.375  -0.366  -0.364  -0.351  -0.348  -0.347  -0.340  -0.333
 -0.330  -0.330  -0.320  -0.317  -0.307  -0.303  -0.296  -0.291
 -0.257
 -- Virtual --
 -0.042  -0.030  -0.018  -0.014  -0.010  -0.005  -0.001   0.003
  0.008   0.013   0.018   0.023   0.026   0.027   0.033   0.038
  0.040   0.043   0.046   0.049   0.055   0.058   0.058   0.061
  0.068   0.069   0.073   0.075   0.076   0.080   0.082   0.088
  0.090   0.091   0.093   0.097   0.099   0.101   0.102   0.107
  0.108   0.111   0.112   0.112   0.117   0.121   0.122   0.125
  0.126   0.128   0.129   0.130   0.132   0.136   0.138   0.140
  0.141   0.142   0.145   0.147   0.150   0.152   0.153   0.156
  0.157   0.157   0.160   0.163   0.167   0.167   0.172   0.172
  0.175   0.178   0.181   0.184   0.186   0.187   0.189   0.193
  0.195   0.198   0.200   0.201   0.203   0.208   0.210   0.211
  0.214   0.216   0.221   0.222   0.226   0.227   0.229   0.235
  0.236   0.237   0.239   0.243   0.246   0.248   0.249   0.250
  0.251   0.255   0.258   0.261   0.264   0.266   0.267   0.270
  0.274   0.278   0.280   0.282   0.285   0.289   0.292   0.295
  0.299   0.302   0.305   0.305   0.308   0.310   0.314   0.318
  0.319   0.323   0.326   0.331   0.334   0.334   0.337   0.340
  0.342   0.344   0.347   0.349   0.351   0.354   0.357   0.364
  0.365   0.367   0.368   0.372   0.373   0.377   0.378   0.381
  0.385   0.388   0.392   0.393   0.400   0.403   0.405   0.410
  0.415   0.419   0.422   0.427   0.434   0.436   0.442   0.451
  0.454   0.462   0.467   0.469   0.473   0.478   0.481   0.486
  0.496   0.499   0.503   0.508   0.518   0.523   0.525   0.527
  0.535   0.543   0.558   0.561   0.565   0.570   0.574   0.578
  0.580   0.585   0.591   0.597   0.607   0.610   0.617   0.619
  0.632   0.638   0.639   0.642   0.650   0.654   0.659   0.662
  0.669   0.670   0.673   0.681   0.687   0.690   0.693   0.702
  0.706   0.714   0.716   0.721   0.726   0.741   0.745   0.748
  0.751   0.753   0.758   0.760   0.764   0.767   0.770   0.777
  0.778   0.783   0.788   0.789   0.793   0.799   0.803   0.808
  0.817   0.820   0.825   0.826   0.838   0.839   0.856   0.859
  0.881   0.892   0.909   0.921   0.926   0.939   0.941   0.971
  0.981   0.987   0.993   1.003   1.021   1.027   1.031   1.045
  1.047   1.058   1.064   1.071   1.084   1.095   1.103   1.110
  1.128   1.129   1.142   1.145   1.152   1.159   1.167   1.170
  1.178   1.187   1.191   1.196   1.200   1.204   1.209   1.214
  1.226   1.230   1.240   1.249   1.254   1.263   1.270   1.271
  1.282   1.285   1.294   1.296   1.305   1.315   1.319   1.329
  1.338   1.354   1.363   1.367   1.381   1.387   1.401   1.413
  1.421   1.435   1.438   1.453   1.454   1.461   1.475   1.477
  1.479   1.491   1.501   1.508   1.519   1.525   1.529   1.533
  1.547   1.551   1.556   1.561   1.565   1.569   1.576   1.581
  1.585   1.588   1.594   1.595   1.603   1.610   1.610   1.618
  1.624   1.626   1.631   1.642   1.643   1.649   1.650   1.655
  1.660   1.666   1.670   1.675   1.688   1.697   1.705   1.711
  1.716   1.721   1.726   1.736   1.745   1.750   1.754   1.757
  1.765   1.771   1.781   1.791   1.794   1.801   1.814   1.821
  1.824   1.830   1.842   1.851   1.859   1.868   1.873   1.881
  1.891   1.896   1.903   1.911   1.924   1.932   1.939   1.949
  1.966   1.976   1.979   1.989   2.002   2.009   2.014   2.037
  2.043   2.044   2.052   2.053   2.064   2.069   2.075   2.085
  2.098   2.116   2.121   2.137   2.140   2.152   2.157   2.161
  2.171   2.182   2.191   2.205   2.220   2.227   2.233   2.250
  2.258   2.266   2.279   2.298   2.309   2.320   2.334   2.338
  2.351   2.364   2.385   2.394   2.404   2.416   2.439   2.443
  2.454   2.484   2.485   2.502   2.519   2.526   2.539   2.543
  2.548   2.553   2.562   2.570   2.575   2.584   2.597   2.600
  2.614   2.622   2.630   2.638   2.645   2.658   2.662   2.683
  2.695   2.707   2.716   2.728   2.742   2.752   2.758   2.772
  2.778   2.788   2.791   2.800   2.811   2.814   2.835   2.841
  2.849   2.867   2.877   2.889   2.894   2.900   2.903   2.919
  2.927   2.938   2.941   2.944   2.954   2.968   2.973   2.986
  2.989   2.991   3.006   3.019   3.025   3.037   3.043   3.046
  3.061   3.065   3.078   3.081   3.088   3.098   3.109   3.116
  3.119   3.128   3.141   3.151   3.161   3.173   3.189   3.192
  3.206   3.211   3.222   3.235   3.240   3.263   3.272   3.288
  3.296   3.303   3.321   3.331   3.335   3.353   3.381   3.386
  3.399   3.407   3.444   3.471   3.507   3.544   3.562   3.609
  3.618   3.677   3.713   3.774   3.778   3.787   3.800   3.802
  3.822   3.842   3.843   3.871   3.895   3.906   3.921   3.925
  3.934   3.957   3.972   3.995   4.023   4.034   4.066   4.091
  4.117   4.132   4.136   4.164   4.169   4.177   4.215   4.249
  4.266   4.277   4.296   4.309   4.346   4.368   4.401   4.983
  5.050   5.077   5.090   5.104   5.114   5.127   5.145   5.182
  5.212   5.218   5.361   5.387   5.416   5.430   5.435   5.486
  5.509   5.600   5.610   5.641   5.651   5.673   5.728   5.777
  5.849   5.974  23.746  23.760  23.790  23.800  23.805  23.812
 23.843  23.865  23.871  23.882  23.897  23.933  23.952  23.967
 23.981  24.016  49.867  49.896  49.922  49.942  49.945  49.963
 50.000  50.014  50.052
 --------------------------------------------------------------

          Ground-State Mulliken Net Atomic Charges

     Atom                 Charge (a.u.)
  ----------------------------------------
      1 C                     0.571492
      2 H                     0.263857
      3 C                    -0.987230
      4 H                     0.289143
      5 O                     0.076592
      6 C                    -0.509154
      7 H                     0.190978
      8 H                     0.122938
      9 C                     0.638218
     10 H                     0.185152
     11 C                    -0.720258
     12 H                     0.136234
     13 H                     0.152852
     14 H                     0.149070
     15 C                    -0.695492
     16 H                     0.177790
     17 H                     0.154428
     18 C                    -0.485498
     19 H                     0.166205
     20 H                     0.165543
     21 C                     0.101769
     22 H                     0.266550
     23 C                    -0.548875
     24 H                     0.201177
     25 H                     0.146426
     26 H                     0.145061
     27 C                    -0.382536
     28 O                    -0.248187
     29 O                    -0.227240
     30 H                     0.489921
     31 O                     0.108865
     32 C                    -0.363781
     33 H                     0.263832
     34 C                    -0.725088
     35 H                     0.298174
     36 C                     0.045897
     37 O                    -0.195698
     38 O                    -0.108284
     39 H                     0.300000
     40 C                    -0.202939
     41 H                     0.275952
     42 O                    -0.144946
     43 H                     0.263782
     44 C                    -0.703696
     45 H                     0.299635
     46 O                    -0.196675
     47 H                     0.277591
     48 C                     0.026191
     49 H                     0.330656
     50 O                    -0.108347
     51 H                     0.271951
  ----------------------------------------
  Sum of atomic charges =     0.000000

 -----------------------------------------------------------------
                    Cartesian Multipole Moments
 -----------------------------------------------------------------
    Charge (ESU x 10^10)
                 0.0000
    Dipole Moment (Debye)
         X       0.5831      Y      -6.5011      Z       3.5365
       Tot       7.4237
    Quadrupole Moments (Debye-Ang)
        XX    -148.0089     XY      17.4426     YY    -176.2819
        XZ      16.7978     YZ      -1.3078     ZZ    -149.4832
    Octopole Moments (Debye-Ang^2)
       XXX      14.5873    XXY       1.6264    XYY     102.1790
       YYY     -86.6823    XXZ      62.7139    XYZ       1.4551
       YYZ     -25.6843    XZZ      -0.6790    YZZ       2.9471
       ZZZ      54.0635
    Hexadecapole Moments (Debye-Ang^3)
      XXXX   -8103.7281   XXXY     167.1268   XXYY   -1903.9902
      XYYY     370.0085   YYYY   -3704.9042   XXXZ     324.3292
      XXYZ     -93.8933   XYYZ     -33.0730   YYYZ    -206.1870
      XXZZ   -1713.2400   XYZZ     -42.6453   YYZZ    -807.6514
      XZZZ     174.0078   YZZZ     -92.9138   ZZZZ   -1666.0645
 -----------------------------------------------------------------
 Calculating analytic gradient of the SCF energy
 Gradient of SCF Energy
            1           2           3           4           5           6
    1   0.0003343  -0.0001192  -0.0001324  -0.0000246  -0.0001300  -0.0001471
    2   0.0000284   0.0001189   0.0007412   0.0001099   0.0000962  -0.0008818
    3   0.0001805  -0.0001032   0.0002320  -0.0002283  -0.0009417  -0.0005278
            7           8           9          10          11          12
    1  -0.0002335  -0.0003698   0.0002676   0.0000552  -0.0002359   0.0000730
    2   0.0000279   0.0003010  -0.0003746  -0.0001158   0.0004557   0.0002155
    3  -0.0000984   0.0003159  -0.0001471   0.0000469   0.0002641   0.0001449
           13          14          15          16          17          18
    1  -0.0001523  -0.0000302   0.0001587  -0.0000096  -0.0001517   0.0001035
    2   0.0000320   0.0001042   0.0003226   0.0000633   0.0000699  -0.0002738
    3  -0.0000468  -0.0000870  -0.0001925   0.0001041  -0.0000448  -0.0001316
           19          20          21          22          23          24
    1  -0.0002633   0.0000568   0.0011200  -0.0001702  -0.0001161  -0.0001130
    2  -0.0001222   0.0000177  -0.0005688  -0.0000051  -0.0001109   0.0001026
    3  -0.0001024  -0.0000241   0.0005699   0.0002787  -0.0001115  -0.0000234
           25          26          27          28          29          30
    1  -0.0001961  -0.0000726  -0.0007509   0.0004109  -0.0008365   0.0009096
    2  -0.0001165   0.0001253  -0.0003729  -0.0007007   0.0015548  -0.0005282
    3   0.0000120  -0.0002113  -0.0003313   0.0001398   0.0001587  -0.0001214
           31          32          33          34          35          36
    1  -0.0001781  -0.0021575   0.0001115  -0.0000053   0.0002833   0.0019410
    2  -0.0000460  -0.0002112  -0.0001733   0.0007174  -0.0000275  -0.0007043
    3   0.0005799  -0.0000411  -0.0001418  -0.0004392  -0.0007467   0.0009449
           37          38          39          40          41          42
    1  -0.0002606  -0.0007061   0.0001423   0.0002163   0.0000718  -0.0011579
    2   0.0007475  -0.0003099   0.0003340   0.0006157   0.0000062   0.0002296
    3  -0.0005763  -0.0002522  -0.0002585   0.0000659   0.0003480  -0.0000261
           43          44          45          46          47          48
    1   0.0007985   0.0000481   0.0000162  -0.0003992   0.0003470  -0.0000399
    2  -0.0004383  -0.0001011  -0.0005203  -0.0003413   0.0005017  -0.0004679
    3   0.0008067  -0.0004875  -0.0003711  -0.0007260   0.0005776   0.0006324
           49          50          51
    1  -0.0002121   0.0015421   0.0003638
    2  -0.0000532   0.0007015  -0.0007751
    3   0.0004267  -0.0000533   0.0007651
 Max gradient component =       2.158E-03
 RMS gradient           =       4.878E-04
 Gradient time:  CPU 563.76 s  wall 142.12 s
 Geometry Optimization Parameters
   NAtoms,    NIC,     NZ,  NCons,   NDum,   NFix, NCnnct, MaxDiis
       51     405       0       0       0       0       0       0

 Cartesian Hessian Update
 Hessian Updated using BFGS Update


** GEOMETRY OPTIMIZATION IN DELOCALIZED INTERNAL COORDINATES **
   Searching for a Minimum

   Optimization Cycle:   6

                       Coordinates (Angstroms)
     ATOM                X               Y               Z
      1  C        -2.8360958648    0.5674597089   -0.0321347288
      2  H        -2.7896379755    1.0198643125   -1.0312953605
      3  C        -1.7548997116   -0.5250116124    0.0126726836
      4  H        -1.7488292590   -1.0029156259    0.9952185221
      5  O        -0.4789533734    0.1567275450   -0.1590446115
      6  C        -1.9875893881   -1.5936970460   -1.0612090052
      7  H        -1.9077994260   -1.1298646281   -2.0526534075
      8  H        -1.2158449314   -2.3646250111   -0.9928512193
      9  C        -3.3659770997   -2.2584817055   -0.9141745900
     10  H        -3.3972660654   -2.7498122711    0.0686431975
     11  C        -3.5853671973   -3.3285213197   -1.9869258134
     12  H        -2.8168507329   -4.1059557583   -1.9400347176
     13  H        -4.5589459799   -3.8131809206   -1.8672852880
     14  H        -3.5546059490   -2.8888621652   -2.9897931141
     15  C        -4.4641642947   -1.1897712488   -0.9426238450
     16  H        -5.4432593569   -1.6524090471   -0.7787738277
     17  H        -4.4960701937   -0.7365467163   -1.9423298952
     18  C        -4.2219902308   -0.0988362957    0.1038908457
     19  H        -4.9911673525    0.6748466209    0.0218441708
     20  H        -4.3198690192   -0.5263286522    1.1101599997
     21  C        -2.7057051212    1.7168651887    1.0203667073
     22  H        -3.7212030569    2.0736755147    1.2068801349
     23  C        -2.1291910905    1.3001829744    2.3871548850
     24  H        -2.2181414551    2.1298940170    3.0922105646
     25  H        -2.6809110769    0.4519524694    2.8024711201
     26  H        -1.0757838683    1.0235694312    2.3215798999
     27  C        -1.9982899762    2.9855227714    0.5148731996
     28  O        -0.7892634291    2.8477770812   -0.0548255713
     29  O        -2.4922544925    4.0796854374    0.6483828878
     30  H        -0.5262903057    1.9063425294   -0.1211627587
     31  O         1.6401824137    0.4488259346   -0.6480459188
     32  C         2.9572430227   -0.0357485348   -0.8809085562
     33  H         2.9512273486   -0.8682438584   -1.5947551093
     34  C         0.7359700973   -0.5427909467   -0.1989018298
     35  H         0.6910693740   -1.3701815750   -0.9223003204
     36  C         3.7390196418    1.0988389395   -1.5453518848
     37  O         4.1643126553    1.0599406962   -2.6682887283
     38  O         3.8695574699    2.1573037146   -0.7241234500
     39  H         4.3223701859    2.8595654116   -1.2161597350
     40  C         3.5793848292   -0.4979230112    0.4448418888
     41  H         3.6474555312    0.3706443770    1.1158715443
     42  O         4.8649539206   -1.0190722205    0.1640667660
     43  H         5.2020824524   -1.4565388840    0.9557087358
     44  C         2.6630578590   -1.5535888944    1.0590092103
     45  H         2.6884054579   -2.4466654177    0.4251370689
     46  O         3.1476192356   -2.0085898577    2.3287855336
     47  H         3.1770452840   -1.2612533112    2.9414684263
     48  C         1.2140533676   -1.0688539188    1.1700877339
     49  H         1.1556659938   -0.2293256442    1.8793580390
     50  O         0.3713414626   -2.1313560520    1.5880557322
     51  H         0.8282276415   -2.6163468545    2.2881096833
   Point Group: c1    Number of degrees of freedom:   147


   Energy is  -1302.778228707

 Hessian Updated using BFGS Update

142 Hessian modes will be used to form the next step
  Hessian Eigenvalues:
     0.002943    0.004808    0.005607    0.005705    0.005826    0.006206
     0.006535    0.006756    0.007267    0.007838    0.009712    0.010240
     0.010512    0.011225    0.011385    0.012484    0.013907    0.019494
     0.020486    0.021941    0.022714    0.030760    0.031266    0.034414
     0.036881    0.038649    0.039821    0.043096    0.045304    0.045872
     0.047188    0.047582    0.048109    0.048425    0.049026    0.049347
     0.050108    0.050864    0.052111    0.054475    0.055117    0.055585
     0.056109    0.056168    0.057087    0.057387    0.057636    0.058775
     0.059664    0.061570    0.064324    0.066353    0.069065    0.071172
     0.074843    0.078351    0.081781    0.082231    0.082637    0.083135
     0.091729    0.096172    0.108906    0.113876    0.116601    0.134899
     0.141894    0.149853    0.154444    0.159743    0.159958    0.160092
     0.160129    0.160573    0.162897    0.167216    0.171876    0.173551
     0.181119    0.189756    0.190616    0.194950    0.196193    0.198292
     0.209429    0.243637    0.248925    0.250721    0.256117    0.265662
     0.269221    0.271059    0.273182    0.282542    0.285656    0.287800
     0.288251    0.289172    0.292680    0.295733    0.297050    0.297980
     0.299723    0.316767    0.335958    0.336252    0.338516    0.338875
     0.339141    0.339511    0.339908    0.339960    0.340392    0.340451
     0.340715    0.340932    0.341048    0.341507    0.342057    0.342278
     0.342383    0.342397    0.343098    0.343376    0.345553    0.385678
     0.393436    0.396007    0.397970    0.403505    0.405758    0.413550
     0.461591    0.502563    0.510560    0.515674    0.517991    0.522491
     0.543270    0.579729    0.919589    0.946355

 Minimum Search - Taking Simple RFO Step
 Searching for Lamda that Minimizes Along All modes
 Value Taken    Lamda =  -0.00042722
 Step Taken.  Stepsize is  0.140539

                             Maximum     Tolerance    Cnvgd?
         Gradient           0.005562      0.000300      NO
         Displacement       0.050862      0.001200      NO
         Energy change     -0.000435      0.000001      NO


 New Cartesian Coordinates Obtained by Inverse Iteration

 Displacement from previous Coordinates is:  0.668225
 ----------------------------------------------------------------
             Standard Nuclear Orientation (Angstroms)
    I     Atom           X                Y                Z
 ----------------------------------------------------------------
    1      C      -2.8436145673     0.5706683931    -0.0204511930
    2      H      -2.7975402118     1.0322696827    -1.0152177647
    3      C      -1.7506766081    -0.5103892187     0.0208324402
    4      H      -1.7429766512    -0.9949824320     1.0003339182
    5      O      -0.4797138839     0.1838593672    -0.1416696368
    6      C      -1.9666279367    -1.5732321807    -1.0617285599
    7      H      -1.8856667187    -1.1008128545    -2.0488857353
    8      H      -1.1870370850    -2.3371293602    -0.9979801090
    9      C      -3.3376355288    -2.2553526134    -0.9266193401
   10      H      -3.3686743718    -2.7529154134     0.0528667457
   11      C      -3.5368328104    -3.3228286815    -2.0075544657
   12      H      -2.7595417841    -4.0917490446    -1.9619741887
   13      H      -4.5045657855    -3.8207462764    -1.8964642760
   14      H      -3.5059345612    -2.8771847194    -3.0076509426
   15      C      -4.4474306212    -1.1985515767    -0.9525531593
   16      H      -5.4225271093    -1.6732930642    -0.7996116430
   17      H      -4.4766953342    -0.7379582666    -1.9488916553
   18      C      -4.2226438604    -0.1121029047     0.1038123797
   19      H      -4.9984212600     0.6549410592     0.0237806574
   20      H      -4.3213136808    -0.5480035151     1.1064943179
   21      C      -2.7269647527     1.7109608437     1.0435810080
   22      H      -3.7461217224     2.0493924405     1.2433418490
   23      C      -2.1281885329     1.2860793448     2.3990169546
   24      H      -2.2211529134     2.1049171762     3.1160274966
   25      H      -2.6614400512     0.4243232295     2.8100225509
   26      H      -1.0713391794     1.0256536188     2.3194421345
   27      C      -2.0427557742     2.9972597647     0.5506894572
   28      O      -0.8522951692     2.8874107580    -0.0596662611
   29      O      -2.5296143299     4.0847113315     0.7429972648
   30      H      -0.5943705353     1.9488565929    -0.1652650224
   31      O       1.6431228288     0.4525446206    -0.6564026794
   32      C       2.9498822660    -0.0576541525    -0.8953520157
   33      H       2.9190514553    -0.8951099526    -1.6024722335
   34      C       0.7305260424    -0.5210624713    -0.1861427097
   35      H       0.6702254193    -1.3596066926    -0.8940772541
   36      C       3.7441370626     1.0565064262    -1.5760814362
   37      O       4.1539288933     1.0003307843    -2.7040796697
   38      O       3.9158864879     2.1126481459    -0.7590317668
   39      H       4.3808416241     2.8004599619    -1.2594177789
   40      C       3.5776796280    -0.5219276308     0.4271468493
   41      H       3.6764177280     0.3538859060     1.0843609652
   42      O       4.8466320309    -1.0752149559     0.1330858995
   43      H       5.1789262106    -1.5151507680     0.9241596514
   44      C       2.6452172378    -1.5470279068     1.0729423523
   45      H       2.6474896637    -2.4524095641     0.4578052804
   46      O       3.1308402767    -1.9843279414     2.3485269620
   47      H       3.1652408384    -1.2265178619     2.9469830544
   48      C       1.2067066338    -1.0313573782     1.1852762990
   49      H       1.1719838230    -0.1777990691     1.8786757291
   50      O       0.3342621116    -2.0625829638     1.6227909351
   51      H       0.7793430389    -2.5445123465     2.3311442388
 ----------------------------------------------------------------
 Molecular Point Group                 C1    NOp =  1
 Largest Abelian Subgroup              C1    NOp =  1
 Nuclear Repulsion Energy =  2522.5805952090 hartrees
 There are       97 alpha and       97 beta electrons
 Applying Cartesian multipole field
    Component          Value
    ---------          -----
     (2,0,0)        1.00000E-12
     (0,2,0)        2.00000E-11
     (0,0,2)       -3.00000E-11
 Nucleus-field energy     =     0.0000000170 hartrees
 Requested basis set is 6-311++G(d,p)
 There are 280 shells and 732 basis functions
 A cutoff of  1.0D-11 yielded  28408 shell pairs
 There are    189187 function pairs (    200342 Cartesian)
 Smallest overlap matrix eigenvalue = 1.01E-06

 Q-Chem warning in module stvman/mkSTV.C, line 306:

 Overlap eigenvalue is smaller than square root of threshold
 Use THRESH >= 12 to get rid of this warning

 Guess MOs from SCF MO coefficient file

 -----------------------------------------------------------------------
  General SCF calculation program by
  Eric Jon Sundstrom, Paul Horn, Yuezhi Mao, Dmitri Zuev, Alec White,
  David Stuck, Shaama M.S., Shane Yost, Joonho Lee, David Small,
  Daniel Levine, Susi Lehtola, Hugh Burton, Evgeny Epifanovsky
 -----------------------------------------------------------------------
 Exchange:     0.2000 Hartree-Fock + 0.0800 Slater + 0.7200 B88
 Correlation:  0.1900 VWN1RPA + 0.8100 LYP
 Using SG-1 standard quadrature grid
 using 4 threads for integral computing
 -------------------------------------------------------
 OpenMP Integral computing Module                
 Release: version 2.0, May 2017, Q-Chem Inc. Pleasanton 
 -------------------------------------------------------
 -------------------------------------------------------
 OpenMP BLAS3 based DFT computing Module                
 Release: version 1.0, May 2013, Q-Chem Inc. Pittsburgh 
 -------------------------------------------------------
 A restricted SCF calculation will be
 performed using DIIS
 SCF converges when DIIS error is below 1.0e-08
 ---------------------------------------
  Cycle       Energy         DIIS error
 ---------------------------------------
    1   -1302.7694830819      3.17e-04  
    2   -1302.7782642975      4.00e-05  
    3   -1302.7782848731      4.48e-05  
    4   -1302.7783744335      1.44e-05  
    5   -1302.7783823455      6.46e-06  
    6   -1302.7783843650      1.83e-06  
    7   -1302.7783845138      5.53e-07  
    8   -1302.7783845293      1.44e-07  
    9   -1302.7783845305      7.25e-08  
   10   -1302.7783845304      3.12e-08  
   11   -1302.7783845304      6.76e-09  Convergence criterion met
 ---------------------------------------
 SCF time:   CPU 2170.43s  wall 562.00s 
 SCF   energy in the final basis set =    -1302.7783845304
 Total energy in the final basis set =    -1302.7783845304

 --------------------------------------------------------------

                    Orbital Energies (a.u.)
 --------------------------------------------------------------

 Alpha MOs
 -- Occupied --
-19.192 -19.177 -19.173 -19.167 -19.162 -19.158 -19.143 -19.138
-19.090 -10.329 -10.313 -10.287 -10.272 -10.266 -10.264 -10.263
-10.246 -10.196 -10.194 -10.190 -10.183 -10.183 -10.178 -10.175
-10.171  -1.138  -1.117  -1.087  -1.085  -1.068  -1.055  -1.052
 -1.047  -1.003  -0.864  -0.823  -0.816  -0.808  -0.760  -0.758
 -0.713  -0.696  -0.685  -0.662  -0.649  -0.638  -0.622  -0.611
 -0.590  -0.579  -0.575  -0.567  -0.554  -0.535  -0.527  -0.519
 -0.514  -0.508  -0.503  -0.498  -0.485  -0.482  -0.471  -0.458
 -0.450  -0.449  -0.445  -0.437  -0.435  -0.427  -0.416  -0.414
 -0.413  -0.409  -0.402  -0.399  -0.395  -0.387  -0.383  -0.382
 -0.375  -0.366  -0.364  -0.351  -0.348  -0.348  -0.340  -0.334
 -0.331  -0.330  -0.320  -0.317  -0.308  -0.304  -0.296  -0.291
 -0.258
 -- Virtual --
 -0.042  -0.030  -0.019  -0.014  -0.010  -0.005  -0.001   0.003
  0.008   0.013   0.019   0.023   0.025   0.028   0.033   0.039
  0.040   0.042   0.046   0.049   0.055   0.058   0.058   0.061
  0.068   0.069   0.073   0.075   0.076   0.080   0.083   0.088
  0.090   0.091   0.093   0.097   0.099   0.101   0.102   0.107
  0.109   0.111   0.112   0.112   0.117   0.121   0.122   0.125
  0.126   0.128   0.129   0.130   0.132   0.136   0.138   0.140
  0.141   0.143   0.145   0.147   0.150   0.152   0.153   0.156
  0.157   0.157   0.161   0.163   0.167   0.167   0.171   0.172
  0.176   0.178   0.180   0.184   0.186   0.187   0.189   0.193
  0.195   0.198   0.201   0.202   0.204   0.207   0.210   0.212
  0.214   0.216   0.221   0.222   0.226   0.227   0.229   0.235
  0.235   0.237   0.239   0.243   0.246   0.247   0.249   0.250
  0.251   0.255   0.257   0.261   0.265   0.266   0.267   0.271
  0.274   0.278   0.280   0.282   0.285   0.290   0.294   0.295
  0.298   0.302   0.304   0.305   0.308   0.310   0.315   0.318
  0.320   0.323   0.326   0.331   0.334   0.335   0.337   0.340
  0.341   0.344   0.346   0.349   0.351   0.354   0.357   0.364
  0.365   0.367   0.368   0.372   0.374   0.377   0.378   0.380
  0.385   0.390   0.392   0.392   0.401   0.403   0.405   0.410
  0.414   0.419   0.422   0.426   0.433   0.436   0.442   0.451
  0.456   0.461   0.468   0.469   0.473   0.477   0.481   0.487
  0.496   0.498   0.503   0.508   0.517   0.522   0.525   0.530
  0.536   0.542   0.558   0.561   0.566   0.570   0.575   0.578
  0.581   0.586   0.591   0.597   0.607   0.611   0.615   0.618
  0.632   0.638   0.640   0.642   0.650   0.653   0.661   0.661
  0.668   0.670   0.673   0.681   0.686   0.690   0.693   0.700
  0.709   0.714   0.719   0.724   0.727   0.740   0.744   0.748
  0.752   0.754   0.759   0.761   0.764   0.767   0.770   0.776
  0.779   0.783   0.787   0.789   0.793   0.799   0.805   0.808
  0.818   0.820   0.825   0.827   0.836   0.839   0.853   0.860
  0.879   0.896   0.908   0.920   0.926   0.938   0.943   0.971
  0.979   0.985   0.989   1.005   1.021   1.030   1.032   1.046
  1.047   1.058   1.064   1.071   1.081   1.096   1.106   1.110
  1.129   1.132   1.143   1.147   1.152   1.165   1.168   1.171
  1.176   1.189   1.190   1.196   1.201   1.204   1.209   1.213
  1.224   1.231   1.242   1.249   1.255   1.262   1.268   1.272
  1.280   1.284   1.291   1.295   1.304   1.317   1.319   1.328
  1.338   1.353   1.365   1.371   1.380   1.386   1.400   1.414
  1.419   1.429   1.437   1.453   1.454   1.461   1.474   1.474
  1.481   1.494   1.501   1.505   1.521   1.526   1.528   1.532
  1.547   1.551   1.555   1.560   1.565   1.569   1.575   1.582
  1.585   1.589   1.594   1.598   1.604   1.611   1.611   1.618
  1.623   1.627   1.632   1.640   1.642   1.648   1.650   1.656
  1.661   1.665   1.669   1.675   1.688   1.697   1.705   1.712
  1.715   1.721   1.727   1.736   1.744   1.752   1.754   1.758
  1.765   1.772   1.779   1.792   1.794   1.800   1.812   1.821
  1.823   1.831   1.840   1.851   1.860   1.869   1.874   1.880
  1.889   1.895   1.903   1.915   1.924   1.931   1.943   1.952
  1.967   1.976   1.980   1.991   2.002   2.010   2.014   2.037
  2.043   2.046   2.051   2.054   2.066   2.070   2.076   2.087
  2.100   2.117   2.123   2.139   2.140   2.152   2.160   2.162
  2.171   2.183   2.191   2.205   2.221   2.227   2.232   2.252
  2.259   2.267   2.280   2.301   2.308   2.319   2.335   2.338
  2.350   2.365   2.387   2.393   2.404   2.417   2.437   2.443
  2.454   2.483   2.485   2.501   2.520   2.527   2.539   2.545
  2.548   2.554   2.562   2.570   2.576   2.585   2.598   2.601
  2.614   2.622   2.630   2.639   2.646   2.658   2.663   2.684
  2.694   2.708   2.716   2.729   2.743   2.753   2.759   2.771
  2.779   2.786   2.791   2.799   2.812   2.814   2.836   2.840
  2.849   2.868   2.876   2.889   2.895   2.898   2.902   2.920
  2.927   2.935   2.939   2.945   2.952   2.968   2.974   2.989
  2.990   2.992   3.004   3.019   3.024   3.036   3.045   3.047
  3.061   3.065   3.080   3.082   3.088   3.100   3.110   3.115
  3.119   3.127   3.140   3.153   3.161   3.172   3.191   3.193
  3.208   3.211   3.219   3.236   3.241   3.264   3.274   3.289
  3.296   3.306   3.324   3.332   3.336   3.354   3.380   3.386
  3.400   3.409   3.445   3.472   3.508   3.544   3.564   3.609
  3.618   3.677   3.711   3.774   3.778   3.787   3.800   3.802
  3.821   3.842   3.843   3.871   3.895   3.907   3.923   3.925
  3.933   3.961   3.971   3.996   4.020   4.034   4.066   4.092
  4.116   4.132   4.134   4.163   4.169   4.179   4.216   4.250
  4.263   4.278   4.298   4.310   4.346   4.368   4.401   4.982
  5.049   5.077   5.090   5.104   5.113   5.126   5.146   5.182
  5.214   5.216   5.362   5.386   5.417   5.431   5.437   5.489
  5.512   5.600   5.610   5.642   5.651   5.676   5.725   5.780
  5.848   5.973  23.748  23.762  23.791  23.800  23.804  23.812
 23.842  23.864  23.871  23.882  23.897  23.932  23.951  23.969
 23.981  24.017  49.867  49.896  49.921  49.942  49.944  49.964
 50.001  50.013  50.053
 --------------------------------------------------------------

          Ground-State Mulliken Net Atomic Charges

     Atom                 Charge (a.u.)
  ----------------------------------------
      1 C                     0.582507
      2 H                     0.266159
      3 C                    -0.996278
      4 H                     0.302344
      5 O                     0.083123
      6 C                    -0.529061
      7 H                     0.193639
      8 H                     0.114030
      9 C                     0.643095
     10 H                     0.184717
     11 C                    -0.720180
     12 H                     0.136584
     13 H                     0.152796
     14 H                     0.149210
     15 C                    -0.698233
     16 H                     0.178880
     17 H                     0.153877
     18 C                    -0.494938
     19 H                     0.166334
     20 H                     0.166436
     21 C                     0.119611
     22 H                     0.268234
     23 C                    -0.550567
     24 H                     0.202046
     25 H                     0.145597
     26 H                     0.149770
     27 C                    -0.384606
     28 O                    -0.230247
     29 O                    -0.228378
     30 H                     0.460785
     31 O                     0.102843
     32 C                    -0.357776
     33 H                     0.262790
     34 C                    -0.708672
     35 H                     0.297469
     36 C                     0.046983
     37 O                    -0.196893
     38 O                    -0.109877
     39 H                     0.299856
     40 C                    -0.210818
     41 H                     0.278854
     42 O                    -0.143581
     43 H                     0.263520
     44 C                    -0.692483
     45 H                     0.299112
     46 O                    -0.193872
     47 H                     0.277690
     48 C                     0.013832
     49 H                     0.324058
     50 O                    -0.111971
     51 H                     0.271650
  ----------------------------------------
  Sum of atomic charges =     0.000000

 -----------------------------------------------------------------
                    Cartesian Multipole Moments
 -----------------------------------------------------------------
    Charge (ESU x 10^10)
                -0.0000
    Dipole Moment (Debye)
         X       0.6442      Y      -6.4976      Z       3.3768
       Tot       7.3510
    Quadrupole Moments (Debye-Ang)
        XX    -147.8340     XY      18.0847     YY    -176.4630
        XZ      16.9743     YZ      -2.2068     ZZ    -149.9469
    Octopole Moments (Debye-Ang^2)
       XXX      20.8668    XXY       2.9058    XYY     103.8026
       YYY     -89.8687    XXZ      59.5531    XYZ       2.3584
       YYZ     -29.3550    XZZ      -0.7529    YZZ       3.2668
       ZZZ      53.6819
    Hexadecapole Moments (Debye-Ang^3)
      XXXX   -8065.6639   XXXY     206.6872   XXYY   -1900.2118
      XYYY     395.4951   YYYY   -3695.1086   XXXZ     336.1240
      XXYZ    -111.0188   XYYZ     -18.6956   YYYZ    -232.0122
      XXZZ   -1722.2959   XYZZ     -25.2033   YYZZ    -813.9203
      XZZZ     194.9238   YZZZ    -107.3979   ZZZZ   -1706.6434
 -----------------------------------------------------------------
 Calculating analytic gradient of the SCF energy
 Gradient of SCF Energy
            1           2           3           4           5           6
    1   0.0002080   0.0000385   0.0001944   0.0000831   0.0008167   0.0000434
    2   0.0002399   0.0001148   0.0006154  -0.0001634  -0.0006622  -0.0003536
    3  -0.0000605   0.0000847   0.0001824   0.0002941  -0.0001303  -0.0003840
            7           8           9          10          11          12
    1  -0.0000082   0.0000171   0.0000310  -0.0000291   0.0000011   0.0000098
    2  -0.0000075   0.0001545  -0.0001504   0.0000155   0.0000205   0.0000101
    3   0.0000571   0.0001057  -0.0000002  -0.0000234   0.0000370  -0.0000580
           13          14          15          16          17          18
    1  -0.0000111  -0.0000027   0.0001547  -0.0000199  -0.0000127  -0.0000309
    2   0.0000167   0.0000077   0.0001714  -0.0000521  -0.0000221  -0.0000683
    3  -0.0000712  -0.0000488   0.0000731   0.0000004  -0.0000039   0.0000612
           19          20          21          22          23          24
    1  -0.0000118  -0.0000104   0.0004679  -0.0000754  -0.0001489   0.0000311
    2  -0.0000115  -0.0000020  -0.0000084   0.0001298  -0.0005557  -0.0000081
    3  -0.0000142   0.0000297   0.0012096   0.0001061  -0.0004320   0.0000201
           25          26          27          28          29          30
    1   0.0000432   0.0002230  -0.0010922   0.0000364   0.0009225  -0.0010728
    2  -0.0000585  -0.0000564  -0.0008352   0.0016852   0.0002321  -0.0003557
    3   0.0000368   0.0000751  -0.0026916   0.0018176   0.0001838  -0.0005714
           31          32          33          34          35          36
    1   0.0001936  -0.0007523  -0.0001957  -0.0001205  -0.0001437   0.0005966
    2  -0.0001660   0.0005828  -0.0000743  -0.0001313   0.0000023   0.0001058
    3   0.0002977   0.0000936  -0.0000584  -0.0003590  -0.0001436   0.0005802
           37          38          39          40          41          42
    1   0.0000204  -0.0003711  -0.0000016   0.0010405  -0.0000867  -0.0003833
    2   0.0000164  -0.0003343   0.0000111  -0.0000858  -0.0000288   0.0002874
    3  -0.0005306   0.0002135  -0.0001157  -0.0001371   0.0000196   0.0000837
           43          44          45          46          47          48
    1  -0.0000671   0.0005549  -0.0000118  -0.0005160   0.0000589  -0.0003379
    2   0.0000208   0.0000152   0.0000424  -0.0000488   0.0001297  -0.0010194
    3  -0.0000132  -0.0004194  -0.0001138  -0.0000812   0.0001305   0.0006900
           49          50          51
    1  -0.0002148  -0.0002449   0.0001867
    2  -0.0001008   0.0007170   0.0000162
    3   0.0002116  -0.0002156  -0.0000179
 Max gradient component =       2.692E-03
 RMS gradient           =       4.394E-04
 Gradient time:  CPU 566.88 s  wall 142.90 s
 Geometry Optimization Parameters
   NAtoms,    NIC,     NZ,  NCons,   NDum,   NFix, NCnnct, MaxDiis
       51     405       0       0       0       0       0       0

 Cartesian Hessian Update
 Hessian Updated using BFGS Update


** GEOMETRY OPTIMIZATION IN DELOCALIZED INTERNAL COORDINATES **
   Searching for a Minimum

   Optimization Cycle:   7

                       Coordinates (Angstroms)
     ATOM                X               Y               Z
      1  C        -2.8436145673    0.5706683931   -0.0204511930
      2  H        -2.7975402118    1.0322696827   -1.0152177647
      3  C        -1.7506766081   -0.5103892187    0.0208324402
      4  H        -1.7429766512   -0.9949824320    1.0003339182
      5  O        -0.4797138839    0.1838593672   -0.1416696368
      6  C        -1.9666279367   -1.5732321807   -1.0617285599
      7  H        -1.8856667187   -1.1008128545   -2.0488857353
      8  H        -1.1870370850   -2.3371293602   -0.9979801090
      9  C        -3.3376355288   -2.2553526134   -0.9266193401
     10  H        -3.3686743718   -2.7529154134    0.0528667457
     11  C        -3.5368328104   -3.3228286815   -2.0075544657
     12  H        -2.7595417841   -4.0917490446   -1.9619741887
     13  H        -4.5045657855   -3.8207462764   -1.8964642760
     14  H        -3.5059345612   -2.8771847194   -3.0076509426
     15  C        -4.4474306212   -1.1985515767   -0.9525531593
     16  H        -5.4225271093   -1.6732930642   -0.7996116430
     17  H        -4.4766953342   -0.7379582666   -1.9488916553
     18  C        -4.2226438604   -0.1121029047    0.1038123797
     19  H        -4.9984212600    0.6549410592    0.0237806574
     20  H        -4.3213136808   -0.5480035151    1.1064943179
     21  C        -2.7269647527    1.7109608437    1.0435810080
     22  H        -3.7461217224    2.0493924405    1.2433418490
     23  C        -2.1281885329    1.2860793448    2.3990169546
     24  H        -2.2211529134    2.1049171762    3.1160274966
     25  H        -2.6614400512    0.4243232295    2.8100225509
     26  H        -1.0713391794    1.0256536188    2.3194421345
     27  C        -2.0427557742    2.9972597647    0.5506894572
     28  O        -0.8522951692    2.8874107580   -0.0596662611
     29  O        -2.5296143299    4.0847113315    0.7429972648
     30  H        -0.5943705353    1.9488565929   -0.1652650224
     31  O         1.6431228288    0.4525446206   -0.6564026794
     32  C         2.9498822660   -0.0576541525   -0.8953520157
     33  H         2.9190514553   -0.8951099526   -1.6024722335
     34  C         0.7305260424   -0.5210624713   -0.1861427097
     35  H         0.6702254193   -1.3596066926   -0.8940772541
     36  C         3.7441370626    1.0565064262   -1.5760814362
     37  O         4.1539288933    1.0003307843   -2.7040796697
     38  O         3.9158864879    2.1126481459   -0.7590317668
     39  H         4.3808416241    2.8004599619   -1.2594177789
     40  C         3.5776796280   -0.5219276308    0.4271468493
     41  H         3.6764177280    0.3538859060    1.0843609652
     42  O         4.8466320309   -1.0752149559    0.1330858995
     43  H         5.1789262106   -1.5151507680    0.9241596514
     44  C         2.6452172378   -1.5470279068    1.0729423523
     45  H         2.6474896637   -2.4524095641    0.4578052804
     46  O         3.1308402767   -1.9843279414    2.3485269620
     47  H         3.1652408384   -1.2265178619    2.9469830544
     48  C         1.2067066338   -1.0313573782    1.1852762990
     49  H         1.1719838230   -0.1777990691    1.8786757291
     50  O         0.3342621116   -2.0625829638    1.6227909351
     51  H         0.7793430389   -2.5445123465    2.3311442388
   Point Group: c1    Number of degrees of freedom:   147


   Energy is  -1302.778384530

 Hessian Updated using BFGS Update

143 Hessian modes will be used to form the next step
  Hessian Eigenvalues:
     0.003146    0.004286    0.005606    0.005673    0.005824    0.006231
     0.006541    0.006817    0.007244    0.007838    0.008660    0.010414
     0.011162    0.011240    0.011522    0.012903    0.014157    0.019483
     0.020649    0.021927    0.023881    0.030703    0.031537    0.034624
     0.037166    0.038632    0.039901    0.043070    0.045578    0.046098
     0.046807    0.047566    0.048107    0.048156    0.048958    0.049292
     0.049944    0.050915    0.051516    0.054527    0.055055    0.055747
     0.056149    0.056167    0.057092    0.057275    0.057600    0.058321
     0.059974    0.062532    0.064180    0.066159    0.068839    0.070806
     0.074929    0.078371    0.081782    0.082238    0.082645    0.083104
     0.091796    0.095888    0.108971    0.113325    0.116657    0.134729
     0.141487    0.150250    0.154876    0.158752    0.159812    0.159970
     0.160079    0.160122    0.160504    0.165351    0.169030    0.172525
     0.175490    0.180299    0.188695    0.193066    0.195971    0.197431
     0.202298    0.209532    0.244477    0.248604    0.254661    0.261847
     0.265167    0.269710    0.270874    0.275353    0.282534    0.285361
     0.287966    0.288485    0.289029    0.293766    0.295603    0.297407
     0.298063    0.301071    0.327527    0.335885    0.336263    0.338380
     0.338674    0.338970    0.339512    0.339792    0.339951    0.340298
     0.340404    0.340678    0.340947    0.341030    0.341403    0.342057
     0.342348    0.342384    0.342807    0.343116    0.343678    0.349774
     0.382275    0.392602    0.396262    0.398069    0.405213    0.405822
     0.425529    0.462739    0.501485    0.509767    0.514684    0.517891
     0.522178    0.543004    0.602070    0.917261    0.947785

 Minimum Search - Taking Simple RFO Step
 Searching for Lamda that Minimizes Along All modes
 Value Taken    Lamda =  -0.00043846
 Step Taken.  Stepsize is  0.241300

                             Maximum     Tolerance    Cnvgd?
         Gradient           0.001940      0.000300      NO
         Displacement       0.098324      0.001200      NO
         Energy change     -0.000156      0.000001      NO


 New Cartesian Coordinates Obtained by Inverse Iteration

 Displacement from previous Coordinates is:  1.885080
 ----------------------------------------------------------------
             Standard Nuclear Orientation (Angstroms)
    I     Atom           X                Y                Z
 ----------------------------------------------------------------
    1      C      -2.8459499586     0.5757546919    -0.0033903154
    2      H      -2.7801811984     1.0657805542    -0.9831153622
    3      C      -1.7472499150    -0.5019991471     0.0307310562
    4      H      -1.7456998126    -1.0038119751     1.0012162414
    5      O      -0.4748467227     0.1968612161    -0.1119179836
    6      C      -1.9395677771    -1.5444137803    -1.0750271378
    7      H      -1.8387352940    -1.0522698116    -2.0505819371
    8      H      -1.1597622613    -2.3088952088    -1.0133446121
    9      C      -3.3099848753    -2.2340343429    -0.9838832037
   10      H      -3.3623475955    -2.7482744123    -0.0141105057
   11      C      -3.4776721295    -3.2848102223    -2.0878755147
   12      H      -2.6986742409    -4.0518840036    -2.0382247696
   13      H      -4.4450500379    -3.7890527144    -2.0083839366
   14      H      -3.4252457825    -2.8220747046    -3.0791616863
   15      C      -4.4209588155    -1.1794702285    -1.0164609027
   16      H      -5.3987883018    -1.6590134421    -0.9009509285
   17      H      -4.4231107505    -0.6973554142    -2.0029619857
   18      C      -4.2245076063    -0.1160840344     0.0694121098
   19      H      -4.9991932237     0.6517736486    -0.0108064550
   20      H      -4.3467129491    -0.5751757549     1.0591565340
   21      C      -2.7688255555     1.6862351610     1.0979146834
   22      H      -3.7913619227     2.0426566143     1.2385563690
   23      C      -2.2738619758     1.2105425669     2.4794697224
   24      H      -2.3967965558     2.0116816749     3.2115152480
   25      H      -2.8530096998     0.3517049494     2.8295623584
   26      H      -1.2206269370     0.9253716456     2.4653819234
   27      C      -2.0287482790     2.9763312276     0.7005991914
   28      O      -0.8092858439     2.8762326278     0.1504381509
   29      O      -2.5122926768     4.0620972392     0.9039125845
   30      H      -0.5465040781     1.9397670635     0.0437600311
   31      O       1.6411022458     0.4129903030    -0.7047545101
   32      C       2.9319814004    -0.1365299732    -0.9474220643
   33      H       2.8630711527    -1.0158964232    -1.5983437978
   34      C       0.7308292097    -0.5149037100    -0.1471138482
   35      H       0.6445795473    -1.3979149028    -0.7942817626
   36      C       3.7217073076     0.9164562877    -1.7220839422
   37      O       4.0832418701     0.7821798898    -2.8594345678
   38      O       3.9462523798     2.0155763070    -0.9773027266
   39      H       4.4064583079     2.6619821762    -1.5331312448
   40      C       3.5913170177    -0.5307120033     0.3824625831
   41      H       3.7293816957     0.3854666990     0.9740211026
   42      O       4.8381162876    -1.1289804478     0.0821978962
   43      H       5.1848707278    -1.5259158714     0.8882914143
   44      C       2.6598045012    -1.4891586633     1.1283462654
   45      H       2.6292118924    -2.4350647136     0.5801257298
   46      O       3.1751196870    -1.8434873516     2.4178312415
   47      H       3.2233660417    -1.0478646954     2.9624748887
   48      C       1.2336951401    -0.9396237084     1.2399696364
   49      H       1.2344918382    -0.0387782406     1.8711371749
   50      O       0.3447219209    -1.9173563227     1.7619152226
   51      H       0.7902605710    -2.3584506489     2.4945622361
 ----------------------------------------------------------------
 Molecular Point Group                 C1    NOp =  1
 Largest Abelian Subgroup              C1    NOp =  1
 Nuclear Repulsion Energy =  2520.5709827703 hartrees
 There are       97 alpha and       97 beta electrons
 Applying Cartesian multipole field
    Component          Value
    ---------          -----
     (2,0,0)        1.00000E-12
     (0,2,0)        2.00000E-11
     (0,0,2)       -3.00000E-11
 Nucleus-field energy     =     0.0000000111 hartrees
 Requested basis set is 6-311++G(d,p)
 There are 280 shells and 732 basis functions
 A cutoff of  1.0D-11 yielded  28389 shell pairs
 There are    189013 function pairs (    200175 Cartesian)
 Smallest overlap matrix eigenvalue = 1.03E-06

 Q-Chem warning in module stvman/mkSTV.C, line 306:

 Overlap eigenvalue is smaller than square root of threshold
 Use THRESH >= 12 to get rid of this warning

 Guess MOs from SCF MO coefficient file

 -----------------------------------------------------------------------
  General SCF calculation program by
  Eric Jon Sundstrom, Paul Horn, Yuezhi Mao, Dmitri Zuev, Alec White,
  David Stuck, Shaama M.S., Shane Yost, Joonho Lee, David Small,
  Daniel Levine, Susi Lehtola, Hugh Burton, Evgeny Epifanovsky
 -----------------------------------------------------------------------
 Exchange:     0.2000 Hartree-Fock + 0.0800 Slater + 0.7200 B88
 Correlation:  0.1900 VWN1RPA + 0.8100 LYP
 Using SG-1 standard quadrature grid
 using 4 threads for integral computing
 -------------------------------------------------------
 OpenMP Integral computing Module                
 Release: version 2.0, May 2017, Q-Chem Inc. Pleasanton 
 -------------------------------------------------------
 -------------------------------------------------------
 OpenMP BLAS3 based DFT computing Module                
 Release: version 1.0, May 2013, Q-Chem Inc. Pittsburgh 
 -------------------------------------------------------
 A restricted SCF calculation will be
 performed using DIIS
 SCF converges when DIIS error is below 1.0e-08
 ---------------------------------------
  Cycle       Energy         DIIS error
 ---------------------------------------
    1   -1302.7303004055      7.58e-04  
    2   -1302.7777159121      1.08e-04  
    3   -1302.7772775303      1.59e-04  
    4   -1302.7784318024      2.87e-05  
    5   -1302.7784575750      1.80e-05  
    6   -1302.7784728315      3.73e-06  
    7   -1302.7784735142      1.02e-06  
    8   -1302.7784735702      3.20e-07  
    9   -1302.7784735749      1.66e-07  
   10   -1302.7784735762      6.86e-08  
   11   -1302.7784735768      2.37e-08  
   12   -1302.7784735768      6.52e-09  Convergence criterion met
 ---------------------------------------
 SCF time:   CPU 2365.75s  wall 612.00s 
 SCF   energy in the final basis set =    -1302.7784735768
 Total energy in the final basis set =    -1302.7784735768

 --------------------------------------------------------------

                    Orbital Energies (a.u.)
 --------------------------------------------------------------

 Alpha MOs
 -- Occupied --
-19.193 -19.177 -19.172 -19.168 -19.162 -19.158 -19.143 -19.138
-19.090 -10.329 -10.312 -10.287 -10.271 -10.266 -10.263 -10.262
-10.247 -10.197 -10.194 -10.190 -10.184 -10.183 -10.178 -10.176
-10.171  -1.138  -1.116  -1.087  -1.085  -1.068  -1.055  -1.052
 -1.048  -1.003  -0.864  -0.823  -0.816  -0.808  -0.760  -0.758
 -0.713  -0.697  -0.684  -0.662  -0.649  -0.638  -0.623  -0.611
 -0.590  -0.580  -0.575  -0.568  -0.554  -0.535  -0.526  -0.520
 -0.514  -0.508  -0.503  -0.498  -0.485  -0.482  -0.471  -0.458
 -0.450  -0.448  -0.445  -0.437  -0.435  -0.427  -0.417  -0.414
 -0.413  -0.410  -0.402  -0.399  -0.395  -0.388  -0.383  -0.382
 -0.375  -0.366  -0.364  -0.351  -0.348  -0.348  -0.340  -0.334
 -0.332  -0.330  -0.320  -0.316  -0.308  -0.303  -0.296  -0.291
 -0.257
 -- Virtual --
 -0.042  -0.029  -0.019  -0.014  -0.009  -0.005  -0.001   0.003
  0.008   0.013   0.019   0.023   0.026   0.028   0.033   0.038
  0.041   0.042   0.046   0.049   0.056   0.057   0.058   0.061
  0.068   0.070   0.072   0.074   0.076   0.080   0.083   0.087
  0.090   0.091   0.092   0.097   0.098   0.101   0.102   0.107
  0.108   0.111   0.112   0.113   0.117   0.121   0.122   0.125
  0.127   0.128   0.129   0.130   0.131   0.137   0.138   0.140
  0.141   0.142   0.144   0.148   0.150   0.153   0.153   0.156
  0.157   0.158   0.161   0.164   0.168   0.168   0.172   0.173
  0.176   0.177   0.179   0.182   0.185   0.186   0.188   0.192
  0.195   0.198   0.201   0.202   0.205   0.208   0.210   0.213
  0.214   0.216   0.221   0.221   0.225   0.228   0.230   0.233
  0.234   0.237   0.239   0.244   0.245   0.247   0.249   0.250
  0.251   0.254   0.258   0.261   0.264   0.265   0.269   0.272
  0.275   0.277   0.280   0.284   0.285   0.288   0.294   0.295
  0.300   0.303   0.304   0.307   0.308   0.310   0.314   0.319
  0.322   0.324   0.326   0.329   0.333   0.335   0.337   0.340
  0.341   0.342   0.344   0.347   0.351   0.353   0.359   0.362
  0.364   0.365   0.368   0.371   0.375   0.377   0.378   0.380
  0.385   0.389   0.391   0.396   0.399   0.402   0.407   0.411
  0.412   0.419   0.423   0.429   0.431   0.437   0.441   0.450
  0.453   0.459   0.468   0.470   0.472   0.476   0.480   0.488
  0.497   0.498   0.502   0.508   0.518   0.523   0.526   0.527
  0.534   0.538   0.558   0.561   0.564   0.573   0.574   0.580
  0.582   0.586   0.591   0.599   0.608   0.612   0.616   0.619
  0.630   0.634   0.638   0.642   0.649   0.652   0.655   0.663
  0.666   0.670   0.677   0.678   0.684   0.689   0.690   0.702
  0.709   0.715   0.722   0.724   0.729   0.740   0.744   0.749
  0.751   0.755   0.759   0.761   0.765   0.769   0.771   0.777
  0.779   0.783   0.786   0.792   0.793   0.798   0.804   0.808
  0.817   0.821   0.828   0.830   0.837   0.840   0.848   0.861
  0.884   0.893   0.910   0.916   0.920   0.939   0.941   0.972
  0.979   0.982   0.987   1.003   1.019   1.027   1.034   1.044
  1.047   1.058   1.064   1.071   1.084   1.096   1.097   1.109
  1.131   1.136   1.141   1.148   1.152   1.158   1.165   1.173
  1.177   1.188   1.192   1.198   1.203   1.204   1.207   1.212
  1.219   1.231   1.239   1.249   1.258   1.260   1.263   1.273
  1.284   1.290   1.292   1.294   1.301   1.317   1.318   1.333
  1.340   1.354   1.361   1.369   1.383   1.387   1.402   1.411
  1.425   1.428   1.438   1.454   1.455   1.462   1.469   1.472
  1.480   1.490   1.499   1.507   1.517   1.527   1.528   1.532
  1.548   1.551   1.556   1.565   1.571   1.572   1.576   1.581
  1.585   1.588   1.592   1.595   1.605   1.609   1.613   1.619
  1.622   1.624   1.632   1.640   1.642   1.645   1.651   1.655
  1.659   1.663   1.671   1.675   1.686   1.693   1.700   1.711
  1.713   1.721   1.724   1.734   1.740   1.747   1.755   1.759
  1.763   1.772   1.777   1.791   1.795   1.805   1.811   1.817
  1.822   1.829   1.836   1.850   1.859   1.866   1.872   1.880
  1.892   1.895   1.903   1.914   1.923   1.932   1.937   1.955
  1.966   1.972   1.977   1.992   2.002   2.008   2.017   2.036
  2.039   2.046   2.047   2.053   2.060   2.071   2.079   2.086
  2.099   2.121   2.122   2.134   2.140   2.151   2.160   2.163
  2.170   2.179   2.193   2.203   2.222   2.224   2.231   2.254
  2.260   2.268   2.281   2.301   2.304   2.318   2.336   2.338
  2.350   2.370   2.384   2.395   2.406   2.415   2.435   2.444
  2.450   2.483   2.485   2.500   2.518   2.531   2.538   2.544
  2.547   2.554   2.560   2.567   2.576   2.587   2.598   2.600
  2.613   2.623   2.631   2.637   2.646   2.657   2.664   2.682
  2.692   2.708   2.717   2.728   2.741   2.751   2.755   2.772
  2.776   2.784   2.791   2.799   2.813   2.815   2.834   2.842
  2.848   2.869   2.877   2.888   2.895   2.898   2.903   2.916
  2.926   2.934   2.940   2.948   2.952   2.971   2.976   2.988
  2.992   2.994   2.997   3.017   3.023   3.037   3.043   3.044
  3.059   3.062   3.078   3.082   3.092   3.100   3.107   3.115
  3.121   3.128   3.142   3.155   3.160   3.171   3.189   3.191
  3.209   3.213   3.217   3.234   3.240   3.264   3.275   3.291
  3.295   3.308   3.324   3.329   3.339   3.356   3.380   3.385
  3.401   3.410   3.442   3.469   3.508   3.543   3.563   3.611
  3.620   3.678   3.711   3.774   3.776   3.786   3.799   3.803
  3.821   3.842   3.842   3.871   3.896   3.911   3.925   3.927
  3.931   3.962   3.975   3.996   4.021   4.035   4.067   4.093
  4.115   4.131   4.133   4.162   4.170   4.177   4.214   4.251
  4.257   4.278   4.298   4.308   4.344   4.365   4.399   4.983
  5.047   5.075   5.091   5.103   5.109   5.122   5.149   5.184
  5.216   5.219   5.365   5.390   5.417   5.434   5.438   5.487
  5.508   5.601   5.610   5.645   5.654   5.674   5.715   5.783
  5.847   5.973  23.749  23.763  23.792  23.800  23.803  23.813
 23.840  23.864  23.871  23.881  23.898  23.930  23.952  23.965
 23.981  24.013  49.866  49.896  49.923  49.941  49.944  49.964
 50.001  50.013  50.055
 --------------------------------------------------------------

          Ground-State Mulliken Net Atomic Charges

     Atom                 Charge (a.u.)
  ----------------------------------------
      1 C                     0.604340
      2 H                     0.261892
      3 C                    -1.073762
      4 H                     0.319323
      5 O                     0.111302
      6 C                    -0.505104
      7 H                     0.203831
      8 H                     0.079349
      9 C                     0.617299
     10 H                     0.182072
     11 C                    -0.721123
     12 H                     0.137778
     13 H                     0.153165
     14 H                     0.148954
     15 C                    -0.681406
     16 H                     0.180051
     17 H                     0.153962
     18 C                    -0.483979
     19 H                     0.165382
     20 H                     0.162376
     21 C                     0.073645
     22 H                     0.263291
     23 C                    -0.553016
     24 H                     0.203288
     25 H                     0.144582
     26 H                     0.145586
     27 C                    -0.347308
     28 O                    -0.236061
     29 O                    -0.230755
     30 H                     0.466012
     31 O                     0.113356
     32 C                    -0.383200
     33 H                     0.262233
     34 C                    -0.719450
     35 H                     0.316265
     36 C                     0.054309
     37 O                    -0.198923
     38 O                    -0.111679
     39 H                     0.299565
     40 C                    -0.205326
     41 H                     0.279337
     42 O                    -0.142677
     43 H                     0.264384
     44 C                    -0.670156
     45 H                     0.297616
     46 O                    -0.196166
     47 H                     0.280839
     48 C                     0.055878
     49 H                     0.305069
     50 O                    -0.113237
     51 H                     0.266998
  ----------------------------------------
  Sum of atomic charges =     0.000000

 -----------------------------------------------------------------
                    Cartesian Multipole Moments
 -----------------------------------------------------------------
    Charge (ESU x 10^10)
                 0.0000
    Dipole Moment (Debye)
         X       0.6492      Y      -6.3058      Z       3.1153
       Tot       7.0633
    Quadrupole Moments (Debye-Ang)
        XX    -146.3672     XY      18.9214     YY    -176.4496
        XZ      16.9570     YZ      -3.9982     ZZ    -150.7956
    Octopole Moments (Debye-Ang^2)
       XXX      26.8540    XXY      10.2186    XYY      99.9165
       YYY     -89.7667    XXZ      53.8764    XYZ       0.3186
       YYZ     -38.4263    XZZ      -1.7027    YZZ       9.3684
       ZZZ      54.4927
    Hexadecapole Moments (Debye-Ang^3)
      XXXX   -7998.7836   XXXY     265.5192   XXYY   -1879.3301
      XYYY     407.8213   YYYY   -3569.5737   XXXZ     358.9796
      XXYZ    -151.5921   XYYZ       0.0333   YYYZ    -304.2073
      XXZZ   -1746.1610   XYZZ      17.8741   YYZZ    -817.1429
      XZZZ     245.4578   YZZZ    -156.9970   ZZZZ   -1884.8726
 -----------------------------------------------------------------
 Calculating analytic gradient of the SCF energy
 Gradient of SCF Energy
            1           2           3           4           5           6
    1  -0.0007974  -0.0002740   0.0002026   0.0000850   0.0004841   0.0007271
    2  -0.0001411  -0.0003341   0.0000370  -0.0001795  -0.0009251  -0.0000246
    3  -0.0004494  -0.0000437   0.0002808   0.0000585  -0.0011868   0.0000500
            7           8           9          10          11          12
    1   0.0000226   0.0004151  -0.0002492   0.0000320   0.0002047  -0.0000479
    2  -0.0000307  -0.0000195   0.0003714   0.0002076  -0.0003758  -0.0001658
    3   0.0000784  -0.0000022   0.0002476  -0.0000994  -0.0001322  -0.0002470
           13          14          15          16          17          18
    1   0.0001208   0.0000169   0.0000474   0.0000209   0.0000909   0.0001123
    2  -0.0000146  -0.0000684  -0.0001393  -0.0002001  -0.0001008   0.0003730
    3  -0.0001144  -0.0000298   0.0002389  -0.0001493   0.0000157  -0.0000795
           19          20          21          22          23          24
    1   0.0002542   0.0001300  -0.0006850   0.0000909  -0.0001611  -0.0000003
    2   0.0001149   0.0001473   0.0007126   0.0001559   0.0001679  -0.0001457
    3   0.0001631   0.0002357   0.0004541   0.0002157   0.0001896   0.0000788
           25          26          27          28          29          30
    1  -0.0000649  -0.0002286   0.0000004  -0.0008510   0.0019079  -0.0000764
    2  -0.0001389   0.0001914  -0.0001189   0.0016670  -0.0017267   0.0005797
    3   0.0003940   0.0001043  -0.0000041  -0.0002606  -0.0007635   0.0013117
           31          32          33          34          35          36
    1   0.0001870   0.0003023  -0.0004565  -0.0002931  -0.0002065   0.0008242
    2  -0.0004942   0.0010271  -0.0000856   0.0003404   0.0000649   0.0001429
    3   0.0003457  -0.0004008   0.0001194   0.0003109   0.0000638  -0.0001591
           37          38          39          40          41          42
    1  -0.0005817  -0.0001388  -0.0002997   0.0017001  -0.0003902   0.0002616
    2  -0.0004450   0.0001687  -0.0002256  -0.0009606   0.0000485   0.0002229
    3   0.0002981   0.0001355   0.0003063  -0.0003305  -0.0003887   0.0001548
           43          44          45          46          47          48
    1  -0.0008498   0.0005463   0.0000556  -0.0002677  -0.0001983  -0.0004899
    2   0.0005291   0.0001855   0.0005863   0.0003207  -0.0004654  -0.0014370
    3  -0.0009270   0.0002906   0.0001861   0.0004151  -0.0002592   0.0004930
           49          50          51
    1   0.0001404  -0.0013226  -0.0000528
    2  -0.0000980  -0.0000627   0.0007608
    3  -0.0003844   0.0000745  -0.0008990
 Max gradient component =       1.908E-03
 RMS gradient           =       4.957E-04
 Gradient time:  CPU 565.30 s  wall 142.49 s
 Geometry Optimization Parameters
   NAtoms,    NIC,     NZ,  NCons,   NDum,   NFix, NCnnct, MaxDiis
       51     405       0       0       0       0       0       0

 Cartesian Hessian Update
 Hessian Updated using BFGS Update


** GEOMETRY OPTIMIZATION IN DELOCALIZED INTERNAL COORDINATES **
   Searching for a Minimum

   Optimization Cycle:   8

                       Coordinates (Angstroms)
     ATOM                X               Y               Z
      1  C        -2.8459499586    0.5757546919   -0.0033903154
      2  H        -2.7801811984    1.0657805542   -0.9831153622
      3  C        -1.7472499150   -0.5019991471    0.0307310562
      4  H        -1.7456998126   -1.0038119751    1.0012162414
      5  O        -0.4748467227    0.1968612161   -0.1119179836
      6  C        -1.9395677771   -1.5444137803   -1.0750271378
      7  H        -1.8387352940   -1.0522698116   -2.0505819371
      8  H        -1.1597622613   -2.3088952088   -1.0133446121
      9  C        -3.3099848753   -2.2340343429   -0.9838832037
     10  H        -3.3623475955   -2.7482744123   -0.0141105057
     11  C        -3.4776721295   -3.2848102223   -2.0878755147
     12  H        -2.6986742409   -4.0518840036   -2.0382247696
     13  H        -4.4450500379   -3.7890527144   -2.0083839366
     14  H        -3.4252457825   -2.8220747046   -3.0791616863
     15  C        -4.4209588155   -1.1794702285   -1.0164609027
     16  H        -5.3987883018   -1.6590134421   -0.9009509285
     17  H        -4.4231107505   -0.6973554142   -2.0029619857
     18  C        -4.2245076063   -0.1160840344    0.0694121098
     19  H        -4.9991932237    0.6517736486   -0.0108064550
     20  H        -4.3467129491   -0.5751757549    1.0591565340
     21  C        -2.7688255555    1.6862351610    1.0979146834
     22  H        -3.7913619227    2.0426566143    1.2385563690
     23  C        -2.2738619758    1.2105425669    2.4794697224
     24  H        -2.3967965558    2.0116816749    3.2115152480
     25  H        -2.8530096998    0.3517049494    2.8295623584
     26  H        -1.2206269370    0.9253716456    2.4653819234
     27  C        -2.0287482790    2.9763312276    0.7005991914
     28  O        -0.8092858439    2.8762326278    0.1504381509
     29  O        -2.5122926768    4.0620972392    0.9039125845
     30  H        -0.5465040781    1.9397670635    0.0437600311
     31  O         1.6411022458    0.4129903030   -0.7047545101
     32  C         2.9319814004   -0.1365299732   -0.9474220643
     33  H         2.8630711527   -1.0158964232   -1.5983437978
     34  C         0.7308292097   -0.5149037100   -0.1471138482
     35  H         0.6445795473   -1.3979149028   -0.7942817626
     36  C         3.7217073076    0.9164562877   -1.7220839422
     37  O         4.0832418701    0.7821798898   -2.8594345678
     38  O         3.9462523798    2.0155763070   -0.9773027266
     39  H         4.4064583079    2.6619821762   -1.5331312448
     40  C         3.5913170177   -0.5307120033    0.3824625831
     41  H         3.7293816957    0.3854666990    0.9740211026
     42  O         4.8381162876   -1.1289804478    0.0821978962
     43  H         5.1848707278   -1.5259158714    0.8882914143
     44  C         2.6598045012   -1.4891586633    1.1283462654
     45  H         2.6292118924   -2.4350647136    0.5801257298
     46  O         3.1751196870   -1.8434873516    2.4178312415
     47  H         3.2233660417   -1.0478646954    2.9624748887
     48  C         1.2336951401   -0.9396237084    1.2399696364
     49  H         1.2344918382   -0.0387782406    1.8711371749
     50  O         0.3447219209   -1.9173563227    1.7619152226
     51  H         0.7902605710   -2.3584506489    2.4945622361
   Point Group: c1    Number of degrees of freedom:   147


   Energy is  -1302.778473577

 Hessian Updated using BFGS Update

144 Hessian modes will be used to form the next step
  Hessian Eigenvalues:
     0.002276    0.004611    0.005606    0.005824    0.005891    0.006242
     0.006452    0.007024    0.007330    0.007822    0.008971    0.010444
     0.011225    0.011277    0.011588    0.013268    0.014354    0.019477
     0.020709    0.021924    0.030528    0.031131    0.031719    0.036535
     0.037157    0.038737    0.039860    0.043775    0.045815    0.046503
     0.046834    0.047609    0.048136    0.048940    0.049260    0.049627
     0.049964    0.050909    0.052386    0.054511    0.055045    0.055877
     0.056167    0.056234    0.057088    0.057599    0.057854    0.058972
     0.059941    0.062992    0.064205    0.067370    0.069233    0.071565
     0.074915    0.078558    0.081803    0.082254    0.082676    0.083368
     0.094026    0.096182    0.108782    0.113447    0.116928    0.134468
     0.141364    0.150176    0.155082    0.158569    0.159825    0.159972
     0.160013    0.160084    0.160246    0.160932    0.165708    0.167925
     0.172833    0.176644    0.180160    0.190011    0.195353    0.196226
     0.198410    0.207085    0.215347    0.243951    0.248475    0.254288
     0.258835    0.265777    0.270483    0.273609    0.276313    0.282918
     0.285342    0.288251    0.288914    0.290532    0.294100    0.296268
     0.297789    0.298599    0.303266    0.327105    0.335966    0.336257
     0.338549    0.338827    0.339401    0.339512    0.339793    0.339992
     0.340323    0.340486    0.340669    0.340947    0.341064    0.341440
     0.342063    0.342352    0.342385    0.342612    0.343153    0.344078
     0.349260    0.381941    0.392559    0.396217    0.398013    0.405639
     0.406593    0.426263    0.467984    0.502221    0.511426    0.516736
     0.520608    0.522335    0.543065    0.588934    0.925122    0.948048

 Minimum Search - Taking Simple RFO Step
 Searching for Lamda that Minimizes Along All modes
 Value Taken    Lamda =  -0.00076775
 Calculated Step too Large.  Step scaled by  0.923375
 Step Taken.  Stepsize is  0.300000

                             Maximum     Tolerance    Cnvgd?
         Gradient           0.004988      0.000300      NO
         Displacement       0.198005      0.001200      NO
         Energy change     -0.000089      0.000001      NO


 New Cartesian Coordinates Obtained by Inverse Iteration

 Displacement from previous Coordinates is:  2.853347
 ----------------------------------------------------------------
             Standard Nuclear Orientation (Angstroms)
    I     Atom           X                Y                Z
 ----------------------------------------------------------------
    1      C      -2.8474761394     0.5557842666     0.0320791590
    2      H      -2.7579065757     1.1030855341    -0.9149722870
    3      C      -1.7553955742    -0.5265253115     0.0256920198
    4      H      -1.7629844135    -1.0722803746     0.9716148441
    5      O      -0.4820169206     0.1831669305    -0.0731422781
    6      C      -1.9381449595    -1.5097376125    -1.1344101000
    7      H      -1.8134012790    -0.9694810191    -2.0813189076
    8      H      -1.1682509169    -2.2864441041    -1.1017769344
    9      C      -3.3167472868    -2.1892094040    -1.1067208086
   10      H      -3.3956125287    -2.7519672261    -0.1660049769
   11      C      -3.4694389926    -3.1806179698    -2.2659343146
   12      H      -2.6984620192    -3.9569615541    -2.2391417634
   13      H      -4.4425774188    -3.6787842891    -2.2316487165
   14      H      -3.3918099215    -2.6687002557    -3.2310367083
   15      C      -4.4164665080    -1.1229015854    -1.1099124980
   16      H      -5.4021501421    -1.5956734951    -1.0453146987
   17      H      -4.3874377371    -0.5867010918    -2.0677293690
   18      C      -4.2341280668    -0.1250711592     0.0377564699
   19      H      -5.0002141851     0.6539776729    -0.0138108457
   20      H      -4.3816459416    -0.6393943946     0.9963682039
   21      C      -2.7786084775     1.5941903684     1.1989596780
   22      H      -3.8029034508     1.9381149714     1.3570997180
   23      C      -2.2876969409     1.0355054402     2.5505594329
   24      H      -2.4135019392     1.7899417438     3.3302200406
   25      H      -2.8670318573     0.1563479852     2.8446289416
   26      H      -1.2344821082     0.7510075150     2.5222496787
   27      C      -2.0373062534     2.9074495246     0.8949057607
   28      O      -0.8420163952     2.8438529297     0.2858614249
   29      O      -2.5157906156     3.9741602530     1.1929282015
   30      H      -0.5784909321     1.9184910115     0.1054348338
   31      O       1.6229256135     0.3233409306    -0.7644830361
   32      C       2.9043268140    -0.2652931439    -0.9730465556
   33      H       2.8088006218    -1.2183420964    -1.5061648408
   34      C       0.7271609244    -0.5248149272    -0.0708468694
   35      H       0.6236353236    -1.4779830101    -0.6045848517
   36      C       3.6759876253     0.6732083842    -1.8986400831
   37      O       3.9883631495     0.3982188525    -3.0254583761
   38      O       3.9443298306     1.8517701915    -1.3052107389
   39      H       4.3919063190     2.4164636320    -1.9531974100
   40      C       3.6007903608    -0.4978907701     0.3760113181
   41      H       3.7597183192     0.4836660761     0.8448872567
   42      O       4.8362456880    -1.1384062667     0.1191867979
   43      H       5.2053589288    -1.4338282232     0.9587293650
   44      C       2.6896313932    -1.3526521274     1.2604772787
   45      H       2.6405547604    -2.3582079630     0.8328915421
   46      O       3.2441516673    -1.5487020395     2.5670947844
   47      H       3.2972636989    -0.6934742548     3.0117633417
   48      C       1.2700010392    -0.7836027164     1.3413498861
   49      H       1.2916071060     0.1865447882     1.8590761047
   50      O       0.3899908210    -1.6869707893     1.9969736446
   51      H       0.8453744633    -2.0394841566     2.7706041356
 ----------------------------------------------------------------
 Molecular Point Group                 C1    NOp =  1
 Largest Abelian Subgroup              C1    NOp =  1
 Nuclear Repulsion Energy =  2519.6215080834 hartrees
 There are       97 alpha and       97 beta electrons
 Applying Cartesian multipole field
    Component          Value
    ---------          -----
     (2,0,0)        1.00000E-12
     (0,2,0)        2.00000E-11
     (0,0,2)       -3.00000E-11
 Nucleus-field energy     =     0.0000000004 hartrees
 Requested basis set is 6-311++G(d,p)
 There are 280 shells and 732 basis functions
 A cutoff of  1.0D-11 yielded  28384 shell pairs
 There are    189058 function pairs (    200262 Cartesian)
 Smallest overlap matrix eigenvalue = 1.08E-06

 Q-Chem warning in module stvman/mkSTV.C, line 306:

 Overlap eigenvalue is smaller than square root of threshold
 Use THRESH >= 12 to get rid of this warning

 Guess MOs from SCF MO coefficient file

 -----------------------------------------------------------------------
  General SCF calculation program by
  Eric Jon Sundstrom, Paul Horn, Yuezhi Mao, Dmitri Zuev, Alec White,
  David Stuck, Shaama M.S., Shane Yost, Joonho Lee, David Small,
  Daniel Levine, Susi Lehtola, Hugh Burton, Evgeny Epifanovsky
 -----------------------------------------------------------------------
 Exchange:     0.2000 Hartree-Fock + 0.0800 Slater + 0.7200 B88
 Correlation:  0.1900 VWN1RPA + 0.8100 LYP
 Using SG-1 standard quadrature grid
 using 4 threads for integral computing
 -------------------------------------------------------
 OpenMP Integral computing Module                
 Release: version 2.0, May 2017, Q-Chem Inc. Pleasanton 
 -------------------------------------------------------
 -------------------------------------------------------
 OpenMP BLAS3 based DFT computing Module                
 Release: version 1.0, May 2013, Q-Chem Inc. Pittsburgh 
 -------------------------------------------------------
 A restricted SCF calculation will be
 performed using DIIS
 SCF converges when DIIS error is below 1.0e-08
 ---------------------------------------
  Cycle       Energy         DIIS error
 ---------------------------------------
    1   -1302.6504072393      1.26e-03  
    2   -1302.7769730193      1.93e-04  
    3   -1302.7756458451      2.76e-04  
    4   -1302.7791177117      3.53e-05  
    5   -1302.7791471045      2.54e-05  
    6   -1302.7791770331      6.65e-06  
    7   -1302.7791791218      1.77e-06  
    8   -1302.7791792812      5.03e-07  
    9   -1302.7791792929      2.09e-07  
   10   -1302.7791792946      7.58e-08  
   11   -1302.7791792949      3.36e-08  
   12   -1302.7791792951      6.68e-09  Convergence criterion met
 ---------------------------------------
 SCF time:   CPU 2367.26s  wall 612.00s 
 SCF   energy in the final basis set =    -1302.7791792951
 Total energy in the final basis set =    -1302.7791792951

 --------------------------------------------------------------

                    Orbital Energies (a.u.)
 --------------------------------------------------------------

 Alpha MOs
 -- Occupied --
-19.193 -19.176 -19.172 -19.168 -19.162 -19.157 -19.144 -19.138
-19.091 -10.330 -10.312 -10.288 -10.271 -10.265 -10.263 -10.262
-10.248 -10.197 -10.194 -10.191 -10.185 -10.183 -10.178 -10.174
-10.172  -1.138  -1.116  -1.087  -1.085  -1.067  -1.054  -1.052
 -1.048  -1.004  -0.865  -0.822  -0.817  -0.808  -0.760  -0.759
 -0.713  -0.697  -0.684  -0.661  -0.649  -0.638  -0.624  -0.612
 -0.591  -0.580  -0.574  -0.567  -0.554  -0.535  -0.525  -0.520
 -0.514  -0.508  -0.503  -0.498  -0.485  -0.482  -0.471  -0.458
 -0.450  -0.449  -0.446  -0.436  -0.436  -0.427  -0.417  -0.413
 -0.413  -0.409  -0.402  -0.398  -0.394  -0.388  -0.383  -0.381
 -0.375  -0.365  -0.364  -0.352  -0.349  -0.348  -0.341  -0.335
 -0.332  -0.329  -0.320  -0.317  -0.308  -0.304  -0.297  -0.291
 -0.258
 -- Virtual --
 -0.041  -0.029  -0.019  -0.014  -0.009  -0.006  -0.001   0.003
  0.009   0.012   0.019   0.022   0.026   0.029   0.033   0.037
  0.041   0.041   0.046   0.050   0.055   0.057   0.059   0.061
  0.067   0.071   0.071   0.073   0.076   0.080   0.084   0.087
  0.090   0.091   0.092   0.096   0.099   0.100   0.103   0.107
  0.108   0.110   0.112   0.114   0.116   0.119   0.122   0.124
  0.127   0.128   0.130   0.131   0.133   0.136   0.138   0.141
  0.142   0.143   0.144   0.149   0.149   0.152   0.154   0.156
  0.157   0.160   0.161   0.163   0.168   0.169   0.170   0.173
  0.175   0.177   0.179   0.182   0.184   0.185   0.188   0.191
  0.195   0.196   0.201   0.202   0.204   0.209   0.209   0.212
  0.216   0.217   0.220   0.222   0.226   0.228   0.229   0.232
  0.236   0.237   0.240   0.243   0.245   0.247   0.249   0.250
  0.251   0.254   0.259   0.259   0.262   0.265   0.270   0.271
  0.274   0.276   0.281   0.284   0.285   0.290   0.294   0.296
  0.299   0.302   0.304   0.307   0.308   0.312   0.316   0.318
  0.322   0.323   0.328   0.329   0.331   0.335   0.338   0.338
  0.340   0.343   0.345   0.348   0.353   0.355   0.360   0.361
  0.363   0.366   0.367   0.371   0.372   0.376   0.379   0.382
  0.386   0.388   0.391   0.395   0.402   0.403   0.407   0.408
  0.417   0.417   0.423   0.427   0.434   0.440   0.441   0.446
  0.453   0.457   0.462   0.468   0.473   0.475   0.479   0.492
  0.496   0.498   0.504   0.505   0.512   0.522   0.525   0.527
  0.531   0.537   0.555   0.561   0.566   0.572   0.576   0.577
  0.582   0.590   0.593   0.601   0.607   0.612   0.618   0.623
  0.628   0.630   0.641   0.644   0.647   0.649   0.654   0.665
  0.666   0.667   0.675   0.681   0.686   0.691   0.694   0.701
  0.703   0.713   0.723   0.727   0.729   0.738   0.744   0.745
  0.754   0.756   0.758   0.767   0.768   0.771   0.772   0.777
  0.781   0.782   0.788   0.789   0.792   0.799   0.801   0.810
  0.815   0.820   0.826   0.831   0.838   0.844   0.853   0.864
  0.882   0.898   0.908   0.911   0.918   0.939   0.948   0.970
  0.974   0.979   0.989   1.008   1.018   1.027   1.037   1.041
  1.047   1.056   1.059   1.072   1.087   1.095   1.099   1.108
  1.132   1.138   1.143   1.144   1.154   1.160   1.165   1.176
  1.181   1.184   1.189   1.197   1.197   1.206   1.211   1.217
  1.218   1.230   1.239   1.248   1.253   1.259   1.266   1.272
  1.286   1.289   1.291   1.295   1.302   1.314   1.319   1.328
  1.350   1.353   1.357   1.371   1.379   1.386   1.401   1.403
  1.425   1.434   1.438   1.454   1.457   1.461   1.464   1.476
  1.485   1.489   1.498   1.509   1.519   1.526   1.531   1.535
  1.546   1.549   1.554   1.564   1.569   1.575   1.579   1.582
  1.586   1.592   1.592   1.597   1.604   1.611   1.614   1.616
  1.620   1.623   1.633   1.637   1.640   1.644   1.651   1.654
  1.659   1.663   1.669   1.677   1.687   1.692   1.697   1.710
  1.715   1.721   1.724   1.733   1.739   1.745   1.756   1.761
  1.766   1.771   1.774   1.785   1.796   1.805   1.809   1.815
  1.823   1.829   1.837   1.852   1.860   1.866   1.871   1.883
  1.889   1.896   1.904   1.915   1.921   1.936   1.942   1.955
  1.964   1.972   1.977   1.993   2.002   2.007   2.020   2.035
  2.037   2.039   2.045   2.052   2.060   2.071   2.082   2.086
  2.101   2.121   2.122   2.136   2.140   2.149   2.163   2.166
  2.169   2.178   2.194   2.200   2.212   2.222   2.230   2.253
  2.262   2.274   2.278   2.300   2.305   2.315   2.336   2.338
  2.352   2.368   2.385   2.398   2.406   2.415   2.433   2.441
  2.450   2.481   2.485   2.499   2.519   2.534   2.537   2.546
  2.548   2.552   2.558   2.568   2.580   2.591   2.597   2.603
  2.610   2.623   2.630   2.642   2.646   2.658   2.666   2.677
  2.690   2.707   2.716   2.730   2.741   2.754   2.755   2.772
  2.776   2.784   2.790   2.804   2.814   2.817   2.827   2.842
  2.847   2.870   2.877   2.886   2.895   2.900   2.906   2.911
  2.927   2.931   2.938   2.951   2.952   2.973   2.976   2.986
  2.989   2.992   3.002   3.018   3.025   3.038   3.043   3.050
  3.056   3.060   3.077   3.082   3.093   3.100   3.107   3.113
  3.124   3.129   3.143   3.148   3.157   3.170   3.189   3.191
  3.207   3.211   3.216   3.233   3.239   3.264   3.275   3.289
  3.297   3.309   3.322   3.328   3.334   3.356   3.378   3.384
  3.402   3.407   3.441   3.462   3.508   3.540   3.559   3.611
  3.618   3.677   3.709   3.774   3.775   3.784   3.799   3.803
  3.819   3.840   3.846   3.869   3.897   3.909   3.926   3.929
  3.932   3.966   3.979   3.996   4.019   4.035   4.066   4.090
  4.113   4.130   4.131   4.162   4.170   4.175   4.216   4.250
  4.255   4.281   4.298   4.307   4.339   4.364   4.402   4.984
  5.052   5.073   5.091   5.101   5.109   5.123   5.151   5.186
  5.213   5.231   5.367   5.395   5.418   5.435   5.435   5.474
  5.501   5.598   5.610   5.645   5.656   5.670   5.706   5.787
  5.847   5.975  23.750  23.762  23.789  23.800  23.803  23.815
 23.841  23.863  23.871  23.879  23.895  23.929  23.951  23.963
 23.981  24.016  49.866  49.896  49.923  49.939  49.943  49.962
 50.001  50.012  50.053
 --------------------------------------------------------------

          Ground-State Mulliken Net Atomic Charges

     Atom                 Charge (a.u.)
  ----------------------------------------
      1 C                     0.714315
      2 H                     0.264090
      3 C                    -1.027056
      4 H                     0.311697
      5 O                     0.109770
      6 C                    -0.578864
      7 H                     0.213908
      8 H                     0.045938
      9 C                     0.636394
     10 H                     0.178749
     11 C                    -0.724408
     12 H                     0.138707
     13 H                     0.153508
     14 H                     0.148207
     15 C                    -0.672824
     16 H                     0.180656
     17 H                     0.154345
     18 C                    -0.502417
     19 H                     0.165979
     20 H                     0.163352
     21 C                     0.069718
     22 H                     0.263676
     23 C                    -0.569128
     24 H                     0.199678
     25 H                     0.144243
     26 H                     0.170557
     27 C                    -0.356289
     28 O                    -0.215409
     29 O                    -0.232803
     30 H                     0.433925
     31 O                     0.126445
     32 C                    -0.401142
     33 H                     0.265845
     34 C                    -0.771498
     35 H                     0.319336
     36 C                     0.068915
     37 O                    -0.201793
     38 O                    -0.109270
     39 H                     0.298945
     40 C                    -0.228529
     41 H                     0.281690
     42 O                    -0.142755
     43 H                     0.265503
     44 C                    -0.621661
     45 H                     0.294020
     46 O                    -0.198862
     47 H                     0.281739
     48 C                     0.072460
     49 H                     0.286159
     50 O                    -0.132388
     51 H                     0.264627
  ----------------------------------------
  Sum of atomic charges =     0.000000

 -----------------------------------------------------------------
                    Cartesian Multipole Moments
 -----------------------------------------------------------------
    Charge (ESU x 10^10)
                 0.0000
    Dipole Moment (Debye)
         X       0.6842      Y      -5.8608      Z       2.5466
       Tot       6.4267
    Quadrupole Moments (Debye-Ang)
        XX    -145.2418     XY      20.7495     YY    -175.9921
        XZ      17.2540     YZ      -6.8494     ZZ    -151.8595
    Octopole Moments (Debye-Ang^2)
       XXX      32.9270    XXY      19.6425    XYY      93.5984
       YYY     -83.8825    XXZ      42.2284    XYZ      -0.7913
       YYZ     -50.2983    XZZ       3.2904    YZZ      19.3339
       ZZZ      48.6063
    Hexadecapole Moments (Debye-Ang^3)
      XXXX   -7945.2235   XXXY     329.9475   XXYY   -1853.2379
      XYYY     393.9879   YYYY   -3289.0216   XXXZ     340.1324
      XXYZ    -211.6475   XYYZ      22.7239   YYYZ    -403.2603
      XXZZ   -1776.8800   XYZZ      88.2642   YYZZ    -825.9762
      XZZZ     248.0905   YZZZ    -247.7068   ZZZZ   -2176.7997
 -----------------------------------------------------------------
 Calculating analytic gradient of the SCF energy
 Gradient of SCF Energy
            1           2           3           4           5           6
    1  -0.0006801  -0.0002636  -0.0004202  -0.0001980  -0.0006135   0.0001091
    2  -0.0000728  -0.0001251  -0.0005589  -0.0002222   0.0003040  -0.0002493
    3  -0.0005596   0.0000854   0.0011702  -0.0003535  -0.0007850   0.0004195
            7           8           9          10          11          12
    1  -0.0000277  -0.0000271  -0.0001554   0.0002012   0.0000873  -0.0000531
    2  -0.0000735  -0.0001550   0.0005556   0.0001942  -0.0001691  -0.0001603
    3  -0.0001045   0.0000449   0.0003889  -0.0001231  -0.0000257  -0.0002169
           13          14          15          16          17          18
    1   0.0001018   0.0000574  -0.0003652  -0.0000559   0.0002144   0.0001853
    2  -0.0000297  -0.0000079  -0.0002649  -0.0001093   0.0000844   0.0003773
    3  -0.0000711  -0.0000412   0.0002335  -0.0001908   0.0000298   0.0000160
           19          20          21          22          23          24
    1   0.0001565   0.0001147  -0.0004667   0.0000179  -0.0001735   0.0001656
    2   0.0000316   0.0000743  -0.0001095  -0.0000366   0.0005729  -0.0002202
    3   0.0001489   0.0000780  -0.0018134   0.0000851  -0.0002907   0.0002560
           25          26          27          28          29          30
    1  -0.0000008   0.0001885   0.0027455  -0.0011789  -0.0009553   0.0008872
    2  -0.0001160   0.0004810   0.0004842  -0.0005468  -0.0007958   0.0006893
    3   0.0003364   0.0001199   0.0039107  -0.0011372  -0.0013916   0.0002094
           31          32          33          34          35          36
    1  -0.0000518   0.0004303  -0.0006440   0.0000822   0.0002819   0.0006709
    2  -0.0004338   0.0008152  -0.0000620   0.0008847   0.0005501  -0.0003932
    3   0.0005356  -0.0003614   0.0001610   0.0003186  -0.0002374   0.0005745
           37          38          39          40          41          42
    1  -0.0004730   0.0000154  -0.0001632   0.0012527   0.0000542  -0.0002384
    2   0.0000395   0.0001652   0.0001531  -0.0011293   0.0002398   0.0001788
    3   0.0002030  -0.0005185   0.0002257  -0.0007267  -0.0004429   0.0005752
           43          44          45          46          47          48
    1  -0.0004125   0.0002804  -0.0000488   0.0002411  -0.0003129   0.0000001
    2   0.0002658  -0.0002688   0.0005959   0.0002538  -0.0005108  -0.0007457
    3  -0.0007628   0.0009921  -0.0000175   0.0004609  -0.0002232   0.0001009
           49          50          51
    1   0.0003940  -0.0007281  -0.0002280
    2  -0.0001355  -0.0005956   0.0003065
    3  -0.0009291   0.0001626  -0.0005188
 Max gradient component =       3.911E-03
 RMS gradient           =       6.043E-04
 Gradient time:  CPU 563.47 s  wall 142.02 s
 Geometry Optimization Parameters
   NAtoms,    NIC,     NZ,  NCons,   NDum,   NFix, NCnnct, MaxDiis
       51     405       0       0       0       0       0       0

 Cartesian Hessian Update
 Hessian Updated using BFGS Update
**WARNING** Hereditary positive definiteness endangered


** GEOMETRY OPTIMIZATION IN DELOCALIZED INTERNAL COORDINATES **
   Searching for a Minimum

   Optimization Cycle:   9

                       Coordinates (Angstroms)
     ATOM                X               Y               Z
      1  C        -2.8474761394    0.5557842666    0.0320791590
      2  H        -2.7579065757    1.1030855341   -0.9149722870
      3  C        -1.7553955742   -0.5265253115    0.0256920198
      4  H        -1.7629844135   -1.0722803746    0.9716148441
      5  O        -0.4820169206    0.1831669305   -0.0731422781
      6  C        -1.9381449595   -1.5097376125   -1.1344101000
      7  H        -1.8134012790   -0.9694810191   -2.0813189076
      8  H        -1.1682509169   -2.2864441041   -1.1017769344
      9  C        -3.3167472868   -2.1892094040   -1.1067208086
     10  H        -3.3956125287   -2.7519672261   -0.1660049769
     11  C        -3.4694389926   -3.1806179698   -2.2659343146
     12  H        -2.6984620192   -3.9569615541   -2.2391417634
     13  H        -4.4425774188   -3.6787842891   -2.2316487165
     14  H        -3.3918099215   -2.6687002557   -3.2310367083
     15  C        -4.4164665080   -1.1229015854   -1.1099124980
     16  H        -5.4021501421   -1.5956734951   -1.0453146987
     17  H        -4.3874377371   -0.5867010918   -2.0677293690
     18  C        -4.2341280668   -0.1250711592    0.0377564699
     19  H        -5.0002141851    0.6539776729   -0.0138108457
     20  H        -4.3816459416   -0.6393943946    0.9963682039
     21  C        -2.7786084775    1.5941903684    1.1989596780
     22  H        -3.8029034508    1.9381149714    1.3570997180
     23  C        -2.2876969409    1.0355054402    2.5505594329
     24  H        -2.4135019392    1.7899417438    3.3302200406
     25  H        -2.8670318573    0.1563479852    2.8446289416
     26  H        -1.2344821082    0.7510075150    2.5222496787
     27  C        -2.0373062534    2.9074495246    0.8949057607
     28  O        -0.8420163952    2.8438529297    0.2858614249
     29  O        -2.5157906156    3.9741602530    1.1929282015
     30  H        -0.5784909321    1.9184910115    0.1054348338
     31  O         1.6229256135    0.3233409306   -0.7644830361
     32  C         2.9043268140   -0.2652931439   -0.9730465556
     33  H         2.8088006218   -1.2183420964   -1.5061648408
     34  C         0.7271609244   -0.5248149272   -0.0708468694
     35  H         0.6236353236   -1.4779830101   -0.6045848517
     36  C         3.6759876253    0.6732083842   -1.8986400831
     37  O         3.9883631495    0.3982188525   -3.0254583761
     38  O         3.9443298306    1.8517701915   -1.3052107389
     39  H         4.3919063190    2.4164636320   -1.9531974100
     40  C         3.6007903608   -0.4978907701    0.3760113181
     41  H         3.7597183192    0.4836660761    0.8448872567
     42  O         4.8362456880   -1.1384062667    0.1191867979
     43  H         5.2053589288   -1.4338282232    0.9587293650
     44  C         2.6896313932   -1.3526521274    1.2604772787
     45  H         2.6405547604   -2.3582079630    0.8328915421
     46  O         3.2441516673   -1.5487020395    2.5670947844
     47  H         3.2972636989   -0.6934742548    3.0117633417
     48  C         1.2700010392   -0.7836027164    1.3413498861
     49  H         1.2916071060    0.1865447882    1.8590761047
     50  O         0.3899908210   -1.6869707893    1.9969736446
     51  H         0.8453744633   -2.0394841566    2.7706041356
   Point Group: c1    Number of degrees of freedom:   147


   Energy is  -1302.779179295

 Hessian Updated using BFGS Update

145 Hessian modes will be used to form the next step
  Hessian Eigenvalues:
     0.000068    0.004878    0.005606    0.005821    0.005888    0.006344
     0.006467    0.006687    0.007268    0.007822    0.010175    0.010888
     0.011222    0.011335    0.012386    0.013737    0.018004    0.020052
     0.021579    0.021966    0.030276    0.030802    0.031590    0.036094
     0.037575    0.038712    0.039914    0.043957    0.045757    0.045945
     0.047505    0.048102    0.048154    0.048737    0.049232    0.049802
     0.050621    0.051356    0.054425    0.054688    0.055081    0.055839
     0.056168    0.056272    0.057093    0.057596    0.058205    0.059325
     0.061218    0.064197    0.065342    0.068089    0.069263    0.072491
     0.074967    0.078525    0.081794    0.082562    0.082727    0.083340
     0.095878    0.097694    0.109514    0.113155    0.116538    0.134740
     0.143411    0.151280    0.154859    0.159632    0.159778    0.159937
     0.159987    0.160011    0.160051    0.160185    0.161958    0.165343
     0.168787    0.172967    0.177872    0.185390    0.192674    0.195871
     0.197510    0.204574    0.210464    0.211762    0.245120    0.248959
     0.254653    0.263848    0.269595    0.270489    0.275427    0.281555
     0.284743    0.285214    0.288083    0.288833    0.291228    0.295260
     0.296405    0.297848    0.298673    0.311384    0.335695    0.336225
     0.337685    0.338533    0.338752    0.339092    0.339539    0.339768
     0.339991    0.340402    0.340518    0.340677    0.341028    0.341204
     0.342053    0.342064    0.342358    0.342390    0.343025    0.343394
     0.344100    0.371989    0.382454    0.392657    0.396071    0.398126
     0.405443    0.408444    0.456375    0.501347    0.507992    0.514197
     0.517727    0.521971    0.542986    0.548993    0.815486    0.938265
     1.073081
**WARNING** Magnitude of eigenvalue   1 too small.  Replaced by     0.000100

 Minimum Search - Taking Simple RFO Step
 Searching for Lamda that Minimizes Along All modes
 Value Taken    Lamda =  -0.00241969
 Calculated Step too Large.  Step scaled by  0.342198
 Step Taken.  Stepsize is  0.300000

                             Maximum     Tolerance    Cnvgd?
         Gradient           0.002932      0.000300      NO
         Displacement       0.213906      0.001200      NO
         Energy change     -0.000706      0.000001      NO


 New Cartesian Coordinates Obtained by Inverse Iteration

 Displacement from previous Coordinates is:  3.030131
 ----------------------------------------------------------------
             Standard Nuclear Orientation (Angstroms)
    I     Atom           X                Y                Z
 ----------------------------------------------------------------
    1      C      -2.8507041828     0.5311431592     0.0683956523
    2      H      -2.7447193454     1.1374551013    -0.8404464507
    3      C      -1.7623547285    -0.5509904079     0.0109321471
    4      H      -1.7744345761    -1.1426810174     0.9282994082
    5      O      -0.4893957005     0.1685914166    -0.0458341431
    6      C      -1.9398342967    -1.4667536669    -1.2038255109
    7      H      -1.7998946515    -0.8746719373    -2.1170221312
    8      H      -1.1767076366    -2.2511741824    -1.2108012736
    9      C      -3.3237654772    -2.1364052771    -1.2326911178
   10      H      -3.4212953006    -2.7510077243    -0.3265471852
   11      C      -3.4666773882    -3.0596584209    -2.4470632244
   12      H      -2.7013253014    -3.8420046035    -2.4525583754
   13      H      -4.4436400129    -3.5515099347    -2.4526444750
   14      H      -3.3721984098    -2.4952936904    -3.3808966497
   15      C      -4.4154219928    -1.0630412638    -1.1931120955
   16      H      -5.4060585899    -1.5290401660    -1.1717303529
   17      H      -4.3657174210    -0.4713982529    -2.1169007517
   18      C      -4.2428686087    -0.1382807864     0.0142543250
   19      H      -5.0034560356     0.6480010864    -0.0000377473
   20      H      -4.4081173434    -0.7099596409     0.9367381534
   21      C      -2.7873092268     1.4880951313     1.2998606783
   22      H      -3.8126924368     1.8186703453     1.4786317431
   23      C      -2.2981281463     0.8405666313     2.6116165941
   24      H      -2.4231600224     1.5418071795     3.4396294702
   25      H      -2.8795923788    -0.0549162682     2.8446791136
   26      H      -1.2459863983     0.5543730257     2.5645794285
   27      C      -2.0451363764     2.8182328215     1.0931176922
   28      O      -0.8689331124     2.7969239789     0.4418267397
   29      O      -2.5108968327     3.8557586907     1.4991030043
   30      H      -0.6113338482     1.8890470665     0.1788658126
   31      O       1.6016223876     0.2127057513    -0.8224556755
   32      C       2.8782579193    -0.4058784210    -0.9798026066
   33      H       2.7682963459    -1.4220001220    -1.3759450762
   34      C       0.7237157684    -0.5331453913     0.0019205336
   35      H       0.6077568241    -1.5464151912    -0.4012596794
   36      C       3.6274046959     0.3925379219    -2.0455022111
   37      O       3.9081519688    -0.0345582561    -3.1330057704
   38      O       3.9318641313     1.6346310972    -1.6240535205
   39      H       4.3714510376     2.0974380004    -2.3537728249
   40      C       3.6072179172    -0.4565804745     0.3712451195
   41      H       3.7761863250     0.5783915627     0.7014062712
   42      O       4.8377986353    -1.1287626289     0.1770616200
   43      H       5.2277694883    -1.3084168224     1.0405862098
   44      C       2.7209503081    -1.1872793850     1.3819417763
   45      H       2.6623039008    -2.2405167661     1.0911080466
   46      O       3.3125991226    -1.2106609904     2.6864706615
   47      H       3.3699160216    -0.3043301025     3.0146929400
   48      C       1.3048309756    -0.6083233524     1.4209819889
   49      H       1.3379537378     0.4202788601     1.8094105113
   50      O       0.4426997273    -1.4201793560     2.2078832203
   51      H       0.9110365103    -1.6706286566     3.0135658819
 ----------------------------------------------------------------
 Molecular Point Group                 C1    NOp =  1
 Largest Abelian Subgroup              C1    NOp =  1
 Nuclear Repulsion Energy =  2519.8588987011 hartrees
 There are       97 alpha and       97 beta electrons
 Applying Cartesian multipole field
    Component          Value
    ---------          -----
     (2,0,0)        1.00000E-12
     (0,2,0)        2.00000E-11
     (0,0,2)       -3.00000E-11
 Nucleus-field energy     =    -0.0000000106 hartrees
 Requested basis set is 6-311++G(d,p)
 There are 280 shells and 732 basis functions
 A cutoff of  1.0D-11 yielded  28379 shell pairs
 There are    188977 function pairs (    200167 Cartesian)
 Smallest overlap matrix eigenvalue = 1.10E-06

 Q-Chem warning in module stvman/mkSTV.C, line 306:

 Overlap eigenvalue is smaller than square root of threshold
 Use THRESH >= 12 to get rid of this warning

 Guess MOs from SCF MO coefficient file

 -----------------------------------------------------------------------
  General SCF calculation program by
  Eric Jon Sundstrom, Paul Horn, Yuezhi Mao, Dmitri Zuev, Alec White,
  David Stuck, Shaama M.S., Shane Yost, Joonho Lee, David Small,
  Daniel Levine, Susi Lehtola, Hugh Burton, Evgeny Epifanovsky
 -----------------------------------------------------------------------
 Exchange:     0.2000 Hartree-Fock + 0.0800 Slater + 0.7200 B88
 Correlation:  0.1900 VWN1RPA + 0.8100 LYP
 Using SG-1 standard quadrature grid
 using 4 threads for integral computing
 -------------------------------------------------------
 OpenMP Integral computing Module                
 Release: version 2.0, May 2017, Q-Chem Inc. Pleasanton 
 -------------------------------------------------------
 -------------------------------------------------------
 OpenMP BLAS3 based DFT computing Module                
 Release: version 1.0, May 2013, Q-Chem Inc. Pittsburgh 
 -------------------------------------------------------
 A restricted SCF calculation will be
 performed using DIIS
 SCF converges when DIIS error is below 1.0e-08
 ---------------------------------------
  Cycle       Energy         DIIS error
 ---------------------------------------
    1   -1302.6302260326      1.34e-03  
    2   -1302.7771548247      2.12e-04  
    3   -1302.7754511003      3.06e-04  
    4   -1302.7796997833      3.60e-05  
    5   -1302.7797271827      2.70e-05  
    6   -1302.7797610264      6.76e-06  
    7   -1302.7797631514      1.95e-06  
    8   -1302.7797633516      4.75e-07  
    9   -1302.7797633621      1.98e-07  
   10   -1302.7797633641      6.49e-08  
   11   -1302.7797633640      3.36e-08  
   12   -1302.7797633640      8.29e-09  Convergence criterion met
 ---------------------------------------
 SCF time:   CPU 2366.93s  wall 613.00s 
 SCF   energy in the final basis set =    -1302.7797633640
 Total energy in the final basis set =    -1302.7797633640

 --------------------------------------------------------------

                    Orbital Energies (a.u.)
 --------------------------------------------------------------

 Alpha MOs
 -- Occupied --
-19.193 -19.176 -19.172 -19.169 -19.161 -19.157 -19.145 -19.138
-19.092 -10.330 -10.313 -10.288 -10.272 -10.265 -10.262 -10.262
-10.249 -10.197 -10.193 -10.191 -10.185 -10.183 -10.178 -10.172
-10.171  -1.138  -1.115  -1.087  -1.084  -1.066  -1.053  -1.052
 -1.048  -1.005  -0.865  -0.822  -0.817  -0.807  -0.761  -0.759
 -0.712  -0.697  -0.683  -0.661  -0.648  -0.638  -0.626  -0.613
 -0.591  -0.580  -0.574  -0.567  -0.555  -0.536  -0.525  -0.521
 -0.513  -0.508  -0.502  -0.498  -0.486  -0.482  -0.471  -0.458
 -0.451  -0.449  -0.446  -0.436  -0.436  -0.427  -0.417  -0.413
 -0.412  -0.407  -0.402  -0.397  -0.393  -0.389  -0.381  -0.380
 -0.376  -0.364  -0.363  -0.352  -0.350  -0.349  -0.341  -0.335
 -0.332  -0.328  -0.321  -0.317  -0.309  -0.304  -0.298  -0.292
 -0.259
 -- Virtual --
 -0.041  -0.029  -0.020  -0.014  -0.009  -0.006  -0.000   0.002
  0.010   0.011   0.020   0.022   0.027   0.030   0.033   0.036
  0.041   0.041   0.047   0.051   0.053   0.057   0.060   0.062
  0.066   0.069   0.072   0.075   0.077   0.080   0.086   0.087
  0.089   0.091   0.093   0.096   0.099   0.099   0.105   0.107
  0.107   0.110   0.112   0.114   0.114   0.119   0.123   0.125
  0.127   0.128   0.130   0.131   0.134   0.136   0.138   0.141
  0.141   0.143   0.145   0.147   0.149   0.152   0.155   0.156
  0.157   0.160   0.162   0.164   0.167   0.168   0.169   0.172
  0.174   0.179   0.181   0.182   0.184   0.186   0.187   0.191
  0.194   0.196   0.197   0.201   0.204   0.207   0.209   0.213
  0.217   0.218   0.219   0.222   0.225   0.227   0.229   0.233
  0.235   0.239   0.241   0.242   0.244   0.246   0.248   0.251
  0.252   0.256   0.259   0.260   0.263   0.266   0.269   0.272
  0.274   0.275   0.280   0.285   0.289   0.292   0.293   0.296
  0.298   0.301   0.304   0.306   0.309   0.314   0.317   0.317
  0.322   0.324   0.326   0.328   0.332   0.334   0.336   0.340
  0.342   0.344   0.346   0.348   0.353   0.355   0.358   0.361
  0.362   0.364   0.369   0.370   0.372   0.375   0.378   0.383
  0.384   0.391   0.394   0.398   0.400   0.405   0.407   0.411
  0.415   0.418   0.423   0.430   0.436   0.437   0.442   0.447
  0.450   0.458   0.459   0.469   0.472   0.476   0.481   0.490
  0.494   0.497   0.500   0.506   0.509   0.517   0.522   0.526
  0.530   0.539   0.555   0.559   0.568   0.569   0.575   0.580
  0.582   0.590   0.593   0.602   0.607   0.612   0.619   0.625
  0.627   0.629   0.639   0.644   0.649   0.650   0.654   0.660
  0.666   0.669   0.672   0.680   0.687   0.695   0.697   0.702
  0.704   0.708   0.721   0.726   0.731   0.737   0.743   0.746
  0.753   0.757   0.759   0.768   0.770   0.771   0.773   0.776
  0.779   0.783   0.788   0.791   0.795   0.796   0.802   0.809
  0.817   0.819   0.825   0.830   0.839   0.848   0.856   0.868
  0.876   0.901   0.905   0.910   0.920   0.939   0.950   0.966
  0.970   0.980   0.989   1.008   1.016   1.026   1.036   1.045
  1.046   1.055   1.056   1.070   1.091   1.095   1.103   1.107
  1.128   1.137   1.138   1.145   1.149   1.164   1.168   1.173
  1.179   1.184   1.187   1.197   1.199   1.207   1.210   1.219
  1.223   1.229   1.241   1.246   1.249   1.258   1.261   1.272
  1.284   1.287   1.294   1.297   1.304   1.307   1.325   1.327
  1.347   1.351   1.367   1.373   1.374   1.389   1.396   1.402
  1.424   1.432   1.440   1.454   1.459   1.464   1.475   1.482
  1.492   1.495   1.502   1.511   1.520   1.527   1.530   1.535
  1.542   1.548   1.556   1.560   1.563   1.570   1.583   1.584
  1.585   1.589   1.597   1.599   1.604   1.611   1.613   1.616
  1.621   1.626   1.633   1.637   1.643   1.646   1.652   1.655
  1.659   1.665   1.668   1.682   1.684   1.693   1.700   1.708
  1.717   1.720   1.725   1.734   1.739   1.742   1.757   1.761
  1.765   1.771   1.778   1.781   1.797   1.806   1.810   1.814
  1.826   1.833   1.840   1.851   1.861   1.868   1.872   1.881
  1.887   1.896   1.907   1.915   1.919   1.935   1.947   1.955
  1.961   1.970   1.981   1.989   2.002   2.009   2.023   2.032
  2.034   2.042   2.045   2.051   2.058   2.073   2.081   2.086
  2.103   2.118   2.124   2.138   2.140   2.149   2.163   2.165
  2.174   2.179   2.193   2.197   2.207   2.222   2.232   2.251
  2.263   2.275   2.281   2.299   2.310   2.314   2.337   2.341
  2.352   2.365   2.384   2.402   2.406   2.413   2.434   2.443
  2.451   2.478   2.485   2.499   2.521   2.534   2.537   2.544
  2.548   2.553   2.561   2.570   2.580   2.591   2.599   2.604
  2.607   2.622   2.625   2.645   2.647   2.658   2.665   2.682
  2.688   2.702   2.715   2.732   2.745   2.755   2.760   2.768
  2.779   2.788   2.789   2.808   2.815   2.821   2.823   2.840
  2.846   2.869   2.876   2.886   2.890   2.901   2.907   2.909
  2.919   2.933   2.941   2.950   2.955   2.971   2.975   2.982
  2.988   2.993   3.013   3.018   3.028   3.039   3.045   3.053
  3.056   3.061   3.076   3.083   3.092   3.097   3.110   3.111
  3.126   3.129   3.140   3.146   3.157   3.170   3.190   3.195
  3.200   3.212   3.215   3.233   3.236   3.264   3.275   3.289
  3.296   3.308   3.315   3.324   3.336   3.356   3.376   3.384
  3.401   3.406   3.440   3.458   3.509   3.536   3.558   3.612
  3.615   3.675   3.708   3.773   3.776   3.783   3.798   3.803
  3.818   3.841   3.850   3.868   3.897   3.907   3.924   3.931
  3.936   3.967   3.985   3.992   4.019   4.033   4.060   4.086
  4.112   4.126   4.131   4.163   4.168   4.170   4.218   4.247
  4.256   4.284   4.296   4.304   4.333   4.364   4.405   4.984
  5.057   5.071   5.090   5.100   5.112   5.129   5.151   5.188
  5.209   5.247   5.370   5.400   5.419   5.433   5.434   5.465
  5.491   5.595   5.611   5.644   5.657   5.665   5.698   5.790
  5.846   5.974  23.749  23.761  23.787  23.799  23.804  23.817
 23.841  23.860  23.869  23.880  23.891  23.928  23.951  23.961
 23.980  24.020  49.865  49.897  49.924  49.941  49.943  49.961
 50.003  50.011  50.051
 --------------------------------------------------------------

          Ground-State Mulliken Net Atomic Charges

     Atom                 Charge (a.u.)
  ----------------------------------------
      1 C                     0.788510
      2 H                     0.265109
      3 C                    -0.957027
      4 H                     0.279936
      5 O                     0.108300
      6 C                    -0.626788
      7 H                     0.216186
      8 H                     0.051153
      9 C                     0.658160
     10 H                     0.176241
     11 C                    -0.720659
     12 H                     0.138432
     13 H                     0.153945
     14 H                     0.147679
     15 C                    -0.666171
     16 H                     0.180532
     17 H                     0.154297
     18 C                    -0.517458
     19 H                     0.166212
     20 H                     0.163836
     21 C                     0.089012
     22 H                     0.262491
     23 C                    -0.582159
     24 H                     0.192007
     25 H                     0.145017
     26 H                     0.217088
     27 C                    -0.364365
     28 O                    -0.198138
     29 O                    -0.234151
     30 H                     0.408686
     31 O                     0.124760
     32 C                    -0.364476
     33 H                     0.272363
     34 C                    -0.909615
     35 H                     0.289616
     36 C                     0.093463
     37 O                    -0.202464
     38 O                    -0.108436
     39 H                     0.298476
     40 C                    -0.285041
     41 H                     0.283015
     42 O                    -0.141805
     43 H                     0.264566
     44 C                    -0.606499
     45 H                     0.293090
     46 O                    -0.200059
     47 H                     0.281116
     48 C                     0.118886
     49 H                     0.280171
     50 O                    -0.144075
     51 H                     0.267034
  ----------------------------------------
  Sum of atomic charges =     0.000000

 -----------------------------------------------------------------
                    Cartesian Multipole Moments
 -----------------------------------------------------------------
    Charge (ESU x 10^10)
                 0.0000
    Dipole Moment (Debye)
         X       0.7203      Y      -5.3664      Z       1.8740
       Tot       5.7297
    Quadrupole Moments (Debye-Ang)
        XX    -144.4177     XY      22.3717     YY    -175.4207
        XZ      17.4067     YZ      -9.7855     ZZ    -152.9611
    Octopole Moments (Debye-Ang^2)
       XXX      37.3047    XXY      29.4426    XYY      84.5410
       YYY     -74.2452    XXZ      29.5024    XYZ      -0.7093
       YYZ     -57.5983    XZZ      11.3983    YZZ      28.4917
       ZZZ      34.8783
    Hexadecapole Moments (Debye-Ang^3)
      XXXX   -7909.4146   XXXY     384.6738   XXYY   -1831.2214
      XYYY     370.3343   YYYY   -2986.1177   XXXZ     313.6206
      XXYZ    -269.1422   XYYZ      58.9405   YYYZ    -507.2091
      XXZZ   -1802.9170   XYZZ     159.4456   YYZZ    -846.8751
      XZZZ     225.1938   YZZZ    -369.9409   ZZZZ   -2461.2061
 -----------------------------------------------------------------
 Calculating analytic gradient of the SCF energy
 Gradient of SCF Energy
            1           2           3           4           5           6
    1  -0.0000648  -0.0002395  -0.0011828  -0.0005839  -0.0016837  -0.0006819
    2   0.0003127   0.0002680  -0.0009993  -0.0001228   0.0017284  -0.0002380
    3  -0.0008973   0.0001767   0.0025851  -0.0008974  -0.0004666   0.0007471
            7           8           9          10          11          12
    1  -0.0000419  -0.0006354  -0.0000991   0.0002625  -0.0000817  -0.0000455
    2  -0.0001275  -0.0005024   0.0008997  -0.0000258   0.0002250  -0.0001655
    3  -0.0003789  -0.0001560   0.0005843  -0.0001159   0.0001628  -0.0001537
           13          14          15          16          17          18
    1   0.0000475   0.0001145  -0.0005370  -0.0000570   0.0003179   0.0001221
    2  -0.0000234   0.0000401  -0.0006689   0.0000595   0.0003595   0.0001470
    3   0.0000345  -0.0000373  -0.0000871  -0.0001698   0.0000895   0.0000539
           19          20          21          22          23          24
    1  -0.0000258  -0.0001480   0.0004940   0.0000254  -0.0006581   0.0004526
    2   0.0000212  -0.0001953  -0.0010961  -0.0001817   0.0002190  -0.0002922
    3   0.0001178  -0.0000885  -0.0028634   0.0000135  -0.0002701   0.0003686
           25          26          27          28          29          30
    1   0.0001798   0.0010405   0.0039114  -0.0011190  -0.0035604   0.0020015
    2   0.0001928   0.0007103   0.0006987  -0.0029423   0.0005773   0.0005867
    3  -0.0002324   0.0000849   0.0042318  -0.0013399  -0.0001394  -0.0011322
           31          32          33          34          35          36
    1  -0.0004207   0.0008089  -0.0004653   0.0008187   0.0013304  -0.0011723
    2  -0.0000129  -0.0000387   0.0000786   0.0005092   0.0011744  -0.0001661
    3   0.0005263  -0.0002740   0.0002757   0.0000228  -0.0003372   0.0006291
           37          38          39          40          41          42
    1   0.0005029   0.0004322   0.0001504   0.0002266   0.0002467  -0.0006105
    2   0.0004133  -0.0004367   0.0006259  -0.0005789   0.0002891   0.0002029
    3   0.0000317  -0.0007170  -0.0001176  -0.0003736  -0.0006603   0.0007809
           43          44          45          46          47          48
    1   0.0002172   0.0003177  -0.0002914   0.0007338  -0.0003228   0.0003390
    2  -0.0001924  -0.0006348   0.0002995   0.0000079  -0.0003451   0.0002846
    3  -0.0000816   0.0015978  -0.0001138   0.0005187  -0.0004935  -0.0006571
           49          50          51
    1   0.0001940  -0.0000644  -0.0004953
    2  -0.0001367  -0.0004257  -0.0003822
    3  -0.0009588   0.0003633   0.0002138
 Max gradient component =       4.232E-03
 RMS gradient           =       8.729E-04
 Gradient time:  CPU 563.87 s  wall 142.11 s
 Geometry Optimization Parameters
   NAtoms,    NIC,     NZ,  NCons,   NDum,   NFix, NCnnct, MaxDiis
       51     405       0       0       0       0       0       0

 Cartesian Hessian Update
 Hessian Updated using BFGS Update


** GEOMETRY OPTIMIZATION IN DELOCALIZED INTERNAL COORDINATES **
   Searching for a Minimum

   Optimization Cycle:  10

                       Coordinates (Angstroms)
     ATOM                X               Y               Z
      1  C        -2.8507041828    0.5311431592    0.0683956523
      2  H        -2.7447193454    1.1374551013   -0.8404464507
      3  C        -1.7623547285   -0.5509904079    0.0109321471
      4  H        -1.7744345761   -1.1426810174    0.9282994082
      5  O        -0.4893957005    0.1685914166   -0.0458341431
      6  C        -1.9398342967   -1.4667536669   -1.2038255109
      7  H        -1.7998946515   -0.8746719373   -2.1170221312
      8  H        -1.1767076366   -2.2511741824   -1.2108012736
      9  C        -3.3237654772   -2.1364052771   -1.2326911178
     10  H        -3.4212953006   -2.7510077243   -0.3265471852
     11  C        -3.4666773882   -3.0596584209   -2.4470632244
     12  H        -2.7013253014   -3.8420046035   -2.4525583754
     13  H        -4.4436400129   -3.5515099347   -2.4526444750
     14  H        -3.3721984098   -2.4952936904   -3.3808966497
     15  C        -4.4154219928   -1.0630412638   -1.1931120955
     16  H        -5.4060585899   -1.5290401660   -1.1717303529
     17  H        -4.3657174210   -0.4713982529   -2.1169007517
     18  C        -4.2428686087   -0.1382807864    0.0142543250
     19  H        -5.0034560356    0.6480010864   -0.0000377473
     20  H        -4.4081173434   -0.7099596409    0.9367381534
     21  C        -2.7873092268    1.4880951313    1.2998606783
     22  H        -3.8126924368    1.8186703453    1.4786317431
     23  C        -2.2981281463    0.8405666313    2.6116165941
     24  H        -2.4231600224    1.5418071795    3.4396294702
     25  H        -2.8795923788   -0.0549162682    2.8446791136
     26  H        -1.2459863983    0.5543730257    2.5645794285
     27  C        -2.0451363764    2.8182328215    1.0931176922
     28  O        -0.8689331124    2.7969239789    0.4418267397
     29  O        -2.5108968327    3.8557586907    1.4991030043
     30  H        -0.6113338482    1.8890470665    0.1788658126
     31  O         1.6016223876    0.2127057513   -0.8224556755
     32  C         2.8782579193   -0.4058784210   -0.9798026066
     33  H         2.7682963459   -1.4220001220   -1.3759450762
     34  C         0.7237157684   -0.5331453913    0.0019205336
     35  H         0.6077568241   -1.5464151912   -0.4012596794
     36  C         3.6274046959    0.3925379219   -2.0455022111
     37  O         3.9081519688   -0.0345582561   -3.1330057704
     38  O         3.9318641313    1.6346310972   -1.6240535205
     39  H         4.3714510376    2.0974380004   -2.3537728249
     40  C         3.6072179172   -0.4565804745    0.3712451195
     41  H         3.7761863250    0.5783915627    0.7014062712
     42  O         4.8377986353   -1.1287626289    0.1770616200
     43  H         5.2277694883   -1.3084168224    1.0405862098
     44  C         2.7209503081   -1.1872793850    1.3819417763
     45  H         2.6623039008   -2.2405167661    1.0911080466
     46  O         3.3125991226   -1.2106609904    2.6864706615
     47  H         3.3699160216   -0.3043301025    3.0146929400
     48  C         1.3048309756   -0.6083233524    1.4209819889
     49  H         1.3379537378    0.4202788601    1.8094105113
     50  O         0.4426997273   -1.4201793560    2.2078832203
     51  H         0.9110365103   -1.6706286566    3.0135658819
   Point Group: c1    Number of degrees of freedom:   147


   Energy is  -1302.779763364

 Hessian Updated using BFGS Update

146 Hessian modes will be used to form the next step
  Hessian Eigenvalues:
     0.000724    0.004750    0.005602    0.005676    0.005893    0.006249
     0.006464    0.006823    0.007262    0.007824    0.009679    0.011033
     0.011240    0.011272    0.012789    0.015387    0.018598    0.019522
     0.021916    0.022725    0.030200    0.030755    0.031713    0.035649
     0.037464    0.038745    0.039898    0.043111    0.045277    0.045896
     0.047505    0.048105    0.048123    0.048396    0.049212    0.049836
     0.050643    0.051671    0.054379    0.054715    0.055031    0.055695
     0.056168    0.056231    0.056992    0.057188    0.057708    0.059213
     0.061116    0.064143    0.064980    0.067327    0.069730    0.070899
     0.074983    0.078534    0.081880    0.082496    0.082733    0.083326
     0.095818    0.097894    0.109793    0.114880    0.116588    0.135599
     0.142137    0.150832    0.152880    0.156530    0.159760    0.159853
     0.159994    0.160008    0.160031    0.160160    0.160320    0.161951
     0.164064    0.168673    0.172729    0.178244    0.186670    0.192003
     0.195533    0.197787    0.207453    0.209783    0.212498    0.244528
     0.248638    0.251930    0.263945    0.268375    0.270590    0.275154
     0.279477    0.283797    0.285228    0.288003    0.288845    0.291234
     0.295049    0.296532    0.297895    0.298689    0.310553    0.335700
     0.336236    0.337555    0.338188    0.338644    0.339087    0.339540
     0.339796    0.340016    0.340369    0.340528    0.340709    0.341018
     0.341537    0.342003    0.342060    0.342348    0.342387    0.343070
     0.343153    0.344420    0.371802    0.382277    0.392649    0.396131
     0.398182    0.404518    0.408164    0.454558    0.501051    0.507380
     0.513661    0.517548    0.521866    0.542974    0.552341    0.846404
     0.939580    1.191300

 Minimum Search - Taking Simple RFO Step
 Searching for Lamda that Minimizes Along All modes
 Value Taken    Lamda =  -0.00084831
 Calculated Step too Large.  Step scaled by  0.936095
 Step Taken.  Stepsize is  0.300000

                             Maximum     Tolerance    Cnvgd?
         Gradient           0.004868      0.000300      NO
         Displacement       0.125910      0.001200      NO
         Energy change     -0.000584      0.000001      NO


 New Cartesian Coordinates Obtained by Inverse Iteration

 Displacement from previous Coordinates is:  2.123757
 ----------------------------------------------------------------
             Standard Nuclear Orientation (Angstroms)
    I     Atom           X                Y                Z
 ----------------------------------------------------------------
    1      C      -2.8566253314     0.5259364710     0.0984707859
    2      H      -2.7171673854     1.1584887732    -0.7878519205
    3      C      -1.7687241071    -0.5574980852     0.0403759349
    4      H      -1.8093458054    -1.1793276514     0.9369641381
    5      O      -0.4886411207     0.1540983282     0.0458943575
    6      C      -1.9134041482    -1.4236755831    -1.2144202584
    7      H      -1.7465691298    -0.7939615204    -2.0972810548
    8      H      -1.1497071369    -2.2071256261    -1.2322205241
    9      C      -3.2967479651    -2.0899034038    -1.3122609937
   10      H      -3.4239925246    -2.7390498997    -0.4339180266
   11      C      -3.4040701195    -2.9642963384    -2.5642355697
   12      H      -2.6377801934    -3.7454108598    -2.5750987635
   13      H      -4.3805142904    -3.4547592230    -2.6164955070
   14      H      -3.2825880665    -2.3642114319    -3.4723074082
   15      C      -4.3881073147    -1.0160673166    -1.2662725784
   16      H      -5.3797133666    -1.4798046285    -1.2864256651
   17      H      -4.3140697743    -0.3935892980    -2.1678888150
   18      C      -4.2490906566    -0.1356133666    -0.0234705247
   19      H      -5.0078106058     0.6527389625    -0.0348951640
   20      H      -4.4449715026    -0.7388822948     0.8721105051
   21      C      -2.8364699595     1.4480764257     1.3553826215
   22      H      -3.8644927477     1.7872589071     1.5006220075
   23      C      -2.4115740427     0.7573471903     2.6667016546
   24      H      -2.5509197205     1.4434982701     3.5050932370
   25      H      -3.0255778263    -0.1267928452     2.8556207216
   26      H      -1.3682525548     0.4395509520     2.6506457718
   27      C      -2.0706494810     2.7729781566     1.2170589478
   28      O      -0.9010485948     2.7561345833     0.5520674354
   29      O      -2.5130570532     3.7974201848     1.6813731024
   30      H      -0.6847635157     1.8582586825     0.2231643720
   31      O       1.5650445485     0.1163426625    -0.8205896768
   32      C       2.8379090001    -0.5121951377    -0.9778243140
   33      H       2.7212440303    -1.5580887877    -1.2849103892
   34      C       0.7201850902    -0.5563896178     0.0989263126
   35      H       0.5779184306    -1.5964816456    -0.2212930067
   36      C       3.5385027689     0.1936662121    -2.1387690905
   37      O       3.7688010794    -0.3214493909    -3.2000843264
   38      O       3.8563151070     1.4677148697    -1.8410490285
   39      H       4.2641045003     1.8618224667    -2.6276940241
   40      C       3.6198202818    -0.4468259708     0.3416728095
   41      H       3.7932517421     0.6109681941     0.5876945734
   42      O       4.8492513713    -1.1256953633     0.1562592254
   43      H       5.2789260690    -1.2274312578     1.0150413042
   44      C       2.7806426931    -1.1057905010     1.4344467967
   45      H       2.7151268267    -2.1781715590     1.2215083459
   46      O       3.4310619137    -1.0375368950     2.7088396389
   47      H       3.5031048143    -0.1104830500     2.9721125302
   48      C       1.3674389179    -0.5256087821     1.4935846108
   49      H       1.4130504249     0.5279287039     1.8085872242
   50      O       0.5571339100    -1.2868330164     2.3789940110
   51      H       1.0656404915    -1.4730929784     3.1789395485
 ----------------------------------------------------------------
 Molecular Point Group                 C1    NOp =  1
 Largest Abelian Subgroup              C1    NOp =  1
 Nuclear Repulsion Energy =  2517.1247487914 hartrees
 There are       97 alpha and       97 beta electrons
 Applying Cartesian multipole field
    Component          Value
    ---------          -----
     (2,0,0)        1.00000E-12
     (0,2,0)        2.00000E-11
     (0,0,2)       -3.00000E-11
 Nucleus-field energy     =    -0.0000000173 hartrees
 Requested basis set is 6-311++G(d,p)
 There are 280 shells and 732 basis functions
 A cutoff of  1.0D-11 yielded  28327 shell pairs
 There are    188652 function pairs (    199817 Cartesian)
 Smallest overlap matrix eigenvalue = 1.08E-06

 Q-Chem warning in module stvman/mkSTV.C, line 306:

 Overlap eigenvalue is smaller than square root of threshold
 Use THRESH >= 12 to get rid of this warning

 Guess MOs from SCF MO coefficient file

 -----------------------------------------------------------------------
  General SCF calculation program by
  Eric Jon Sundstrom, Paul Horn, Yuezhi Mao, Dmitri Zuev, Alec White,
  David Stuck, Shaama M.S., Shane Yost, Joonho Lee, David Small,
  Daniel Levine, Susi Lehtola, Hugh Burton, Evgeny Epifanovsky
 -----------------------------------------------------------------------
 Exchange:     0.2000 Hartree-Fock + 0.0800 Slater + 0.7200 B88
 Correlation:  0.1900 VWN1RPA + 0.8100 LYP
 Using SG-1 standard quadrature grid
 using 4 threads for integral computing
 -------------------------------------------------------
 OpenMP Integral computing Module                
 Release: version 2.0, May 2017, Q-Chem Inc. Pleasanton 
 -------------------------------------------------------
 -------------------------------------------------------
 OpenMP BLAS3 based DFT computing Module                
 Release: version 1.0, May 2013, Q-Chem Inc. Pittsburgh 
 -------------------------------------------------------
 A restricted SCF calculation will be
 performed using DIIS
 SCF converges when DIIS error is below 1.0e-08
 ---------------------------------------
  Cycle       Energy         DIIS error
 ---------------------------------------
    1   -1302.7081287831      9.44e-04  
    2   -1302.7785281146      1.66e-04  
    3   -1302.7771479396      2.53e-04  
    4   -1302.7800267137      2.11e-05  
    5   -1302.7800336576      1.79e-05  
    6   -1302.7800485214      4.44e-06  
    7   -1302.7800494167      1.39e-06  
    8   -1302.7800495105      4.12e-07  
    9   -1302.7800495185      1.37e-07  
   10   -1302.7800495192      6.17e-08  
   11   -1302.7800495197      2.91e-08  
   12   -1302.7800495196      5.96e-09  Convergence criterion met
 ---------------------------------------
 SCF time:   CPU 2357.27s  wall 610.00s 
 SCF   energy in the final basis set =    -1302.7800495196
 Total energy in the final basis set =    -1302.7800495196

 --------------------------------------------------------------

                    Orbital Energies (a.u.)
 --------------------------------------------------------------

 Alpha MOs
 -- Occupied --
-19.193 -19.175 -19.172 -19.170 -19.159 -19.156 -19.145 -19.138
-19.092 -10.330 -10.314 -10.289 -10.271 -10.263 -10.262 -10.261
-10.251 -10.198 -10.193 -10.192 -10.186 -10.184 -10.179 -10.172
-10.170  -1.138  -1.114  -1.086  -1.084  -1.065  -1.052  -1.051
 -1.047  -1.005  -0.866  -0.822  -0.817  -0.807  -0.761  -0.759
 -0.712  -0.697  -0.682  -0.660  -0.648  -0.638  -0.627  -0.613
 -0.591  -0.581  -0.573  -0.567  -0.554  -0.535  -0.525  -0.521
 -0.512  -0.508  -0.502  -0.498  -0.486  -0.482  -0.472  -0.458
 -0.451  -0.449  -0.445  -0.437  -0.436  -0.427  -0.417  -0.413
 -0.412  -0.406  -0.403  -0.396  -0.393  -0.389  -0.381  -0.379
 -0.375  -0.365  -0.364  -0.351  -0.350  -0.348  -0.342  -0.336
 -0.332  -0.327  -0.321  -0.316  -0.310  -0.303  -0.298  -0.292
 -0.259
 -- Virtual --
 -0.041  -0.028  -0.020  -0.014  -0.009  -0.006  -0.000   0.002
  0.010   0.011   0.020   0.021   0.028   0.030   0.033   0.036
  0.040   0.042   0.047   0.051   0.052   0.057   0.060   0.062
  0.065   0.069   0.072   0.077   0.078   0.080   0.086   0.087
  0.089   0.091   0.094   0.096   0.098   0.100   0.105   0.106
  0.107   0.110   0.112   0.113   0.114   0.118   0.123   0.125
  0.127   0.128   0.130   0.131   0.133   0.136   0.138   0.140
  0.140   0.144   0.146   0.146   0.149   0.152   0.154   0.155
  0.158   0.160   0.163   0.164   0.167   0.168   0.169   0.172
  0.174   0.179   0.181   0.182   0.184   0.187   0.188   0.190
  0.193   0.195   0.197   0.201   0.204   0.205   0.208   0.213
  0.216   0.218   0.220   0.222   0.225   0.227   0.229   0.234
  0.234   0.238   0.240   0.242   0.243   0.246   0.248   0.252
  0.253   0.256   0.259   0.261   0.263   0.267   0.268   0.272
  0.273   0.274   0.279   0.286   0.289   0.292   0.293   0.296
  0.299   0.301   0.304   0.306   0.308   0.313   0.316   0.318
  0.320   0.323   0.325   0.328   0.332   0.333   0.335   0.340
  0.342   0.344   0.346   0.347   0.352   0.356   0.357   0.358
  0.360   0.365   0.368   0.371   0.373   0.375   0.378   0.383
  0.385   0.393   0.394   0.397   0.403   0.404   0.407   0.412
  0.418   0.422   0.424   0.429   0.432   0.436   0.441   0.447
  0.448   0.458   0.461   0.466   0.472   0.479   0.482   0.490
  0.492   0.494   0.499   0.507   0.511   0.511   0.521   0.524
  0.531   0.542   0.554   0.558   0.568   0.570   0.575   0.581
  0.583   0.589   0.594   0.598   0.604   0.613   0.617   0.625
  0.626   0.628   0.638   0.644   0.648   0.652   0.654   0.657
  0.666   0.671   0.672   0.679   0.685   0.691   0.696   0.703
  0.704   0.708   0.714   0.726   0.731   0.737   0.744   0.747
  0.753   0.754   0.759   0.766   0.767   0.768   0.771   0.776
  0.778   0.782   0.786   0.791   0.794   0.797   0.801   0.805
  0.811   0.818   0.827   0.831   0.834   0.849   0.860   0.869
  0.872   0.901   0.905   0.911   0.920   0.939   0.946   0.967
  0.970   0.979   0.984   1.005   1.015   1.025   1.034   1.046
  1.047   1.051   1.057   1.069   1.087   1.090   1.102   1.107
  1.122   1.135   1.138   1.140   1.150   1.160   1.168   1.176
  1.181   1.184   1.185   1.196   1.202   1.207   1.209   1.218
  1.221   1.228   1.240   1.246   1.248   1.255   1.258   1.273
  1.281   1.283   1.295   1.298   1.304   1.311   1.323   1.334
  1.344   1.356   1.365   1.370   1.375   1.392   1.393   1.402
  1.420   1.435   1.441   1.453   1.460   1.461   1.477   1.490
  1.492   1.500   1.505   1.512   1.518   1.520   1.527   1.537
  1.544   1.547   1.554   1.557   1.563   1.567   1.579   1.582
  1.585   1.591   1.595   1.600   1.603   1.608   1.615   1.617
  1.622   1.625   1.632   1.638   1.645   1.648   1.651   1.657
  1.659   1.664   1.670   1.679   1.682   1.692   1.698   1.706
  1.715   1.716   1.724   1.727   1.739   1.740   1.758   1.760
  1.765   1.770   1.779   1.784   1.795   1.806   1.807   1.814
  1.823   1.830   1.842   1.849   1.860   1.867   1.872   1.878
  1.885   1.895   1.909   1.913   1.920   1.930   1.949   1.957
  1.959   1.973   1.983   1.987   2.003   2.011   2.019   2.028
  2.033   2.042   2.047   2.052   2.058   2.074   2.080   2.088
  2.100   2.113   2.124   2.140   2.140   2.148   2.160   2.169
  2.177   2.177   2.193   2.196   2.206   2.225   2.234   2.247
  2.263   2.271   2.283   2.293   2.309   2.315   2.335   2.344
  2.349   2.363   2.380   2.394   2.405   2.414   2.434   2.444
  2.454   2.477   2.485   2.499   2.525   2.530   2.536   2.543
  2.547   2.553   2.560   2.570   2.577   2.588   2.600   2.601
  2.606   2.621   2.623   2.643   2.647   2.655   2.661   2.686
  2.692   2.698   2.714   2.732   2.746   2.751   2.761   2.767
  2.778   2.786   2.791   2.807   2.813   2.819   2.823   2.838
  2.846   2.866   2.874   2.886   2.888   2.896   2.905   2.907
  2.912   2.933   2.944   2.947   2.954   2.969   2.971   2.977
  2.988   2.994   3.011   3.020   3.031   3.041   3.044   3.049
  3.061   3.063   3.073   3.082   3.091   3.097   3.113   3.117
  3.122   3.129   3.144   3.148   3.156   3.172   3.189   3.195
  3.200   3.212   3.219   3.230   3.237   3.262   3.272   3.289
  3.297   3.307   3.312   3.322   3.342   3.355   3.376   3.386
  3.401   3.405   3.437   3.458   3.510   3.534   3.559   3.611
  3.616   3.675   3.707   3.772   3.777   3.783   3.796   3.802
  3.819   3.841   3.849   3.868   3.898   3.905   3.921   3.931
  3.934   3.969   3.978   3.990   4.019   4.031   4.056   4.084
  4.115   4.124   4.130   4.162   4.167   4.170   4.217   4.245
  4.256   4.285   4.296   4.303   4.330   4.364   4.404   4.984
  5.063   5.071   5.091   5.100   5.114   5.129   5.153   5.191
  5.208   5.250   5.370   5.401   5.419   5.430   5.437   5.460
  5.481   5.593   5.612   5.642   5.654   5.661   5.698   5.786
  5.846   5.968  23.747  23.759  23.785  23.799  23.805  23.816
 23.839  23.855  23.867  23.879  23.889  23.926  23.950  23.961
 23.980  24.019  49.865  49.897  49.922  49.942  49.943  49.960
 50.002  50.011  50.050
 --------------------------------------------------------------

          Ground-State Mulliken Net Atomic Charges

     Atom                 Charge (a.u.)
  ----------------------------------------
      1 C                     0.828832
      2 H                     0.264555
      3 C                    -0.974317
      4 H                     0.258677
      5 O                     0.119009
      6 C                    -0.632274
      7 H                     0.215513
      8 H                     0.056899
      9 C                     0.686572
     10 H                     0.175860
     11 C                    -0.713703
     12 H                     0.138275
     13 H                     0.153902
     14 H                     0.147536
     15 C                    -0.669714
     16 H                     0.180658
     17 H                     0.154829
     18 C                    -0.531824
     19 H                     0.166080
     20 H                     0.164758
     21 C                     0.141432
     22 H                     0.259870
     23 C                    -0.570958
     24 H                     0.193694
     25 H                     0.142394
     26 H                     0.215035
     27 C                    -0.361327
     28 O                    -0.183635
     29 O                    -0.236000
     30 H                     0.395741
     31 O                     0.113349
     32 C                    -0.365242
     33 H                     0.274202
     34 C                    -0.941444
     35 H                     0.262409
     36 C                     0.106025
     37 O                    -0.202739
     38 O                    -0.106549
     39 H                     0.297770
     40 C                    -0.297077
     41 H                     0.282317
     42 O                    -0.141369
     43 H                     0.262844
     44 C                    -0.623413
     45 H                     0.296694
     46 O                    -0.205248
     47 H                     0.280222
     48 C                     0.116339
     49 H                     0.281274
     50 O                    -0.143727
     51 H                     0.266996
  ----------------------------------------
  Sum of atomic charges =     0.000000

 -----------------------------------------------------------------
                    Cartesian Multipole Moments
 -----------------------------------------------------------------
    Charge (ESU x 10^10)
                 0.0000
    Dipole Moment (Debye)
         X       0.7063      Y      -5.0192      Z       1.3559
       Tot       5.2468
    Quadrupole Moments (Debye-Ang)
        XX    -143.0239     XY      22.9571     YY    -175.3538
        XZ      17.5430     YZ     -11.5877     ZZ    -153.7780
    Octopole Moments (Debye-Ang^2)
       XXX      42.2093    XXY      34.5502    XYY      77.7218
       YYY     -65.8880    XXZ      22.3524    XYZ      -0.1024
       YYZ     -60.5863    XZZ      18.6863    YZZ      34.3381
       ZZZ      22.4077
    Hexadecapole Moments (Debye-Ang^3)
      XXXX   -7846.9439   XXXY     440.7477   XXYY   -1827.0244
      XYYY     400.9050   YYYY   -2830.1452   XXXZ     301.0477
      XXYZ    -292.5967   XYYZ      88.8555   YYYZ    -570.6809
      XXZZ   -1809.9867   XYZZ     211.4433   YYZZ    -874.8605
      XZZZ     208.7857   YZZZ    -456.8826   ZZZZ   -2644.8188
 -----------------------------------------------------------------
 Calculating analytic gradient of the SCF energy
 Gradient of SCF Energy
            1           2           3           4           5           6
    1   0.0006058   0.0001580  -0.0019379  -0.0003135  -0.0003364  -0.0004392
    2   0.0000700   0.0005213  -0.0007525   0.0002444   0.0031302   0.0002569
    3  -0.0006205   0.0004566   0.0031841  -0.0011020  -0.0020768   0.0005520
            7           8           9          10          11          12
    1  -0.0000006  -0.0007635  -0.0000184   0.0001405  -0.0002662   0.0000128
    2  -0.0000333  -0.0003556   0.0005114  -0.0003122   0.0005014   0.0000443
    3  -0.0004002  -0.0000862   0.0001555  -0.0000335   0.0002952   0.0001474
           13          14          15          16          17          18
    1  -0.0001021   0.0000740  -0.0004958  -0.0000150   0.0001332  -0.0000876
    2  -0.0000202   0.0001363  -0.0004717   0.0002872   0.0004037  -0.0000281
    3   0.0001368  -0.0000072  -0.0001132  -0.0000087   0.0000378   0.0000734
           19          20          21          22          23          24
    1  -0.0003200  -0.0002877   0.0006662   0.0001485  -0.0001123   0.0001273
    2  -0.0001051  -0.0003588  -0.0012775  -0.0000314   0.0002499   0.0000478
    3  -0.0000818  -0.0003219  -0.0030166   0.0000431  -0.0002436   0.0002336
           25          26          27          28          29          30
    1   0.0005391  -0.0000854   0.0038227   0.0006561  -0.0050462  -0.0005790
    2   0.0003665   0.0004733  -0.0002316  -0.0040366   0.0025264  -0.0003746
    3  -0.0005792   0.0000408   0.0044379  -0.0007441   0.0004739  -0.0033383
           31          32          33          34          35          36
    1  -0.0019057   0.0001851  -0.0000390   0.0009936   0.0011345  -0.0002776
    2   0.0011863  -0.0011764   0.0001245  -0.0009531   0.0006949  -0.0005621
    3   0.0009989   0.0004095  -0.0001063   0.0012102  -0.0014346   0.0012161
           37          38          39          40          41          42
    1   0.0003254   0.0001486   0.0002209  -0.0012502   0.0005023  -0.0012560
    2   0.0008285  -0.0003682   0.0004663   0.0004409   0.0003501   0.0001049
    3  -0.0004104  -0.0009496  -0.0004649  -0.0003425   0.0000330   0.0006354
           43          44          45          46          47          48
    1   0.0013177  -0.0009087  -0.0001927   0.0011452  -0.0000846   0.0014183
    2  -0.0003592  -0.0006133  -0.0004510  -0.0005528   0.0002470   0.0006694
    3   0.0009596   0.0018470  -0.0001877  -0.0005855  -0.0000366  -0.0015234
           49          50          51
    1   0.0006223   0.0021685  -0.0001456
    2   0.0001468  -0.0007942  -0.0008112
    3  -0.0003461   0.0001503   0.0014330
 Max gradient component =       5.046E-03
 RMS gradient           =       1.112E-03
 Gradient time:  CPU 562.27 s  wall 141.69 s
 Geometry Optimization Parameters
   NAtoms,    NIC,     NZ,  NCons,   NDum,   NFix, NCnnct, MaxDiis
       51     405       0       0       0       0       0       0

 Cartesian Hessian Update
 Hessian Updated using BFGS Update


** GEOMETRY OPTIMIZATION IN DELOCALIZED INTERNAL COORDINATES **
   Searching for a Minimum

   Optimization Cycle:  11

                       Coordinates (Angstroms)
     ATOM                X               Y               Z
      1  C        -2.8566253314    0.5259364710    0.0984707859
      2  H        -2.7171673854    1.1584887732   -0.7878519205
      3  C        -1.7687241071   -0.5574980852    0.0403759349
      4  H        -1.8093458054   -1.1793276514    0.9369641381
      5  O        -0.4886411207    0.1540983282    0.0458943575
      6  C        -1.9134041482   -1.4236755831   -1.2144202584
      7  H        -1.7465691298   -0.7939615204   -2.0972810548
      8  H        -1.1497071369   -2.2071256261   -1.2322205241
      9  C        -3.2967479651   -2.0899034038   -1.3122609937
     10  H        -3.4239925246   -2.7390498997   -0.4339180266
     11  C        -3.4040701195   -2.9642963384   -2.5642355697
     12  H        -2.6377801934   -3.7454108598   -2.5750987635
     13  H        -4.3805142904   -3.4547592230   -2.6164955070
     14  H        -3.2825880665   -2.3642114319   -3.4723074082
     15  C        -4.3881073147   -1.0160673166   -1.2662725784
     16  H        -5.3797133666   -1.4798046285   -1.2864256651
     17  H        -4.3140697743   -0.3935892980   -2.1678888150
     18  C        -4.2490906566   -0.1356133666   -0.0234705247
     19  H        -5.0078106058    0.6527389625   -0.0348951640
     20  H        -4.4449715026   -0.7388822948    0.8721105051
     21  C        -2.8364699595    1.4480764257    1.3553826215
     22  H        -3.8644927477    1.7872589071    1.5006220075
     23  C        -2.4115740427    0.7573471903    2.6667016546
     24  H        -2.5509197205    1.4434982701    3.5050932370
     25  H        -3.0255778263   -0.1267928452    2.8556207216
     26  H        -1.3682525548    0.4395509520    2.6506457718
     27  C        -2.0706494810    2.7729781566    1.2170589478
     28  O        -0.9010485948    2.7561345833    0.5520674354
     29  O        -2.5130570532    3.7974201848    1.6813731024
     30  H        -0.6847635157    1.8582586825    0.2231643720
     31  O         1.5650445485    0.1163426625   -0.8205896768
     32  C         2.8379090001   -0.5121951377   -0.9778243140
     33  H         2.7212440303   -1.5580887877   -1.2849103892
     34  C         0.7201850902   -0.5563896178    0.0989263126
     35  H         0.5779184306   -1.5964816456   -0.2212930067
     36  C         3.5385027689    0.1936662121   -2.1387690905
     37  O         3.7688010794   -0.3214493909   -3.2000843264
     38  O         3.8563151070    1.4677148697   -1.8410490285
     39  H         4.2641045003    1.8618224667   -2.6276940241
     40  C         3.6198202818   -0.4468259708    0.3416728095
     41  H         3.7932517421    0.6109681941    0.5876945734
     42  O         4.8492513713   -1.1256953633    0.1562592254
     43  H         5.2789260690   -1.2274312578    1.0150413042
     44  C         2.7806426931   -1.1057905010    1.4344467967
     45  H         2.7151268267   -2.1781715590    1.2215083459
     46  O         3.4310619137   -1.0375368950    2.7088396389
     47  H         3.5031048143   -0.1104830500    2.9721125302
     48  C         1.3674389179   -0.5256087821    1.4935846108
     49  H         1.4130504249    0.5279287039    1.8085872242
     50  O         0.5571339100   -1.2868330164    2.3789940110
     51  H         1.0656404915   -1.4730929784    3.1789395485
   Point Group: c1    Number of degrees of freedom:   147


   Energy is  -1302.780049520

 Hessian Updated using BFGS Update

147 Hessian modes will be used to form the next step
  Hessian Eigenvalues:
     0.000469    0.004522    0.005374    0.005609    0.005904    0.006260
     0.006440    0.007077    0.007269    0.007849    0.009977    0.011159
     0.011233    0.011305    0.012845    0.015831    0.018729    0.020190
     0.021912    0.023024    0.030641    0.031583    0.033876    0.036693
     0.038447    0.038770    0.040100    0.043688    0.045780    0.046333
     0.047547    0.048071    0.048172    0.049036    0.049206    0.049908
     0.050816    0.052113    0.054539    0.054742    0.055014    0.055896
     0.056168    0.056219    0.056967    0.057135    0.057763    0.059251
     0.061676    0.064015    0.064744    0.068779    0.070255    0.072353
     0.075259    0.078501    0.081923    0.082386    0.082714    0.083858
     0.095685    0.098027    0.109938    0.116294    0.121008    0.136230
     0.144539    0.151626    0.155822    0.157847    0.159758    0.159891
     0.160000    0.160001    0.160016    0.160031    0.160215    0.160921
     0.162527    0.165100    0.168629    0.175614    0.178458    0.191942
     0.194257    0.196716    0.201228    0.207063    0.210544    0.223522
     0.245240    0.248972    0.261523    0.266583    0.270238    0.275104
     0.277958    0.280704    0.284898    0.287926    0.288803    0.290822
     0.293790    0.296046    0.297842    0.298630    0.306112    0.321028
     0.335688    0.336251    0.337507    0.338621    0.338952    0.339159
     0.339541    0.339798    0.339970    0.340437    0.340685    0.340738
     0.341060    0.341400    0.342043    0.342119    0.342345    0.342398
     0.343015    0.343411    0.348008    0.381854    0.392638    0.395963
     0.397628    0.402633    0.408067    0.417261    0.457157    0.500490
     0.506245    0.513411    0.517546    0.522045    0.542956    0.554266
     0.811018    0.938895    1.102229

 Minimum Search - Taking Simple RFO Step
 Searching for Lamda that Minimizes Along All modes
 Value Taken    Lamda =  -0.00112833
 Calculated Step too Large.  Step scaled by  0.526972
 Step Taken.  Stepsize is  0.300000

                             Maximum     Tolerance    Cnvgd?
         Gradient           0.006739      0.000300      NO
         Displacement       0.158089      0.001200      NO
         Energy change     -0.000286      0.000001      NO


 New Cartesian Coordinates Obtained by Inverse Iteration

 Displacement from previous Coordinates is:  2.523757
 ----------------------------------------------------------------
             Standard Nuclear Orientation (Angstroms)
    I     Atom           X                Y                Z
 ----------------------------------------------------------------
    1      C      -2.8617104354     0.5151715229     0.1383528285
    2      H      -2.6973417026     1.1868858640    -0.7141377605
    3      C      -1.7668474757    -0.5588480684     0.0623589844
    4      H      -1.8202154498    -1.2170716687     0.9323008243
    5      O      -0.4935871445     0.1641318111     0.1267129086
    6      C      -1.8730119297    -1.3681771335    -1.2332684922
    7      H      -1.6834431954    -0.6975034239    -2.0804137753
    8      H      -1.1043817341    -2.1464507692    -1.2672159227
    9      C      -3.2490595481    -2.0354286784    -1.4028128042
   10      H      -3.3999202743    -2.7228044777    -0.5580400206
   11      C      -3.3126515039    -2.8538394376    -2.6953195928
   12      H      -2.5410577070    -3.6294669173    -2.7180751744
   13      H      -4.2835546717    -3.3469989665    -2.7989427721
   14      H      -3.1681006343    -2.2130155604    -3.5715983790
   15      C      -4.3458772128    -0.9674888771    -1.3416157386
   16      H      -5.3349917083    -1.4315124933    -1.4137192528
   17      H      -4.2453814437    -0.3052010581    -2.2117029181
   18      C      -4.2471702677    -0.1439128773    -0.0566753238
   19      H      -5.0079703866     0.6424004716    -0.0549353572
   20      H      -4.4668081122    -0.7870986826     0.8046766274
   21      C      -2.8842628570     1.3805859428     1.4341052283
   22      H      -3.9186049606     1.7082208945     1.5606939246
   23      C      -2.4969077455     0.6332985803     2.7262185248
   24      H      -2.6562300439     1.2849076787     3.5881871854
   25      H      -3.1197799825    -0.2545960286     2.8633521421
   26      H      -1.4556434341     0.3081759466     2.7249311465
   27      C      -2.1213934464     2.7142696562     1.3905251198
   28      O      -0.9595316076     2.7569208322     0.7124975797
   29      O      -2.5803875275     3.7056077782     1.9068254471
   30      H      -0.7221746319     1.8802339072     0.3442711319
   31      O       1.5252284515     0.0190950557    -0.8311112680
   32      C       2.7848043709    -0.6406813319    -0.9732715062
   33      H       2.6411272617    -1.7098311097    -1.1691397840
   34      C       0.7129152701    -0.5472216127     0.1858614666
   35      H       0.5456703681    -1.6116498785    -0.0217519735
   36      C       3.4436951267    -0.0670280918    -2.2271314250
   37      O       3.5975366998    -0.6833282591    -3.2477276525
   38      O       3.7960896034     1.2233113000    -2.0730714836
   39      H       4.1690036986     1.5297072689    -2.9140259698
   40      C       3.6214472964    -0.4582703999     0.3006210312
   41      H       3.8185560421     0.6158249065     0.4323964238
   42      O       4.8339201398    -1.1710887181     0.1338094590
   43      H       5.2992205869    -1.1897794161     0.9793682082
   44      C       2.8202983616    -0.9927918253     1.4869880166
   45      H       2.7360431951    -2.0796863635     1.3837023099
   46      O       3.5216333832    -0.8077442362     2.7221067104
   47      H       3.5975546854     0.1392257314     2.8988144916
   48      C       1.4166889247    -0.3902548921     1.5418207143
   49      H       1.4857890935     0.6881531688     1.7489257837
   50      O       0.6290328021    -1.0510131104     2.5232846989
   51      H       1.1597713836    -1.1581582832     3.3228913238
 ----------------------------------------------------------------
 Molecular Point Group                 C1    NOp =  1
 Largest Abelian Subgroup              C1    NOp =  1
 Nuclear Repulsion Energy =  2516.7491498463 hartrees
 There are       97 alpha and       97 beta electrons
 Applying Cartesian multipole field
    Component          Value
    ---------          -----
     (2,0,0)        1.00000E-12
     (0,2,0)        2.00000E-11
     (0,0,2)       -3.00000E-11
 Nucleus-field energy     =    -0.0000000247 hartrees
 Requested basis set is 6-311++G(d,p)
 There are 280 shells and 732 basis functions
 A cutoff of  1.0D-11 yielded  28342 shell pairs
 There are    188839 function pairs (    200043 Cartesian)
 Smallest overlap matrix eigenvalue = 1.01E-06

 Q-Chem warning in module stvman/mkSTV.C, line 306:

 Overlap eigenvalue is smaller than square root of threshold
 Use THRESH >= 12 to get rid of this warning

 Guess MOs from SCF MO coefficient file

 -----------------------------------------------------------------------
  General SCF calculation program by
  Eric Jon Sundstrom, Paul Horn, Yuezhi Mao, Dmitri Zuev, Alec White,
  David Stuck, Shaama M.S., Shane Yost, Joonho Lee, David Small,
  Daniel Levine, Susi Lehtola, Hugh Burton, Evgeny Epifanovsky
 -----------------------------------------------------------------------
 Exchange:     0.2000 Hartree-Fock + 0.0800 Slater + 0.7200 B88
 Correlation:  0.1900 VWN1RPA + 0.8100 LYP
 Using SG-1 standard quadrature grid
 using 4 threads for integral computing
 -------------------------------------------------------
 OpenMP Integral computing Module                
 Release: version 2.0, May 2017, Q-Chem Inc. Pleasanton 
 -------------------------------------------------------
 -------------------------------------------------------
 OpenMP BLAS3 based DFT computing Module                
 Release: version 1.0, May 2013, Q-Chem Inc. Pittsburgh 
 -------------------------------------------------------
 A restricted SCF calculation will be
 performed using DIIS
 SCF converges when DIIS error is below 1.0e-08
 ---------------------------------------
  Cycle       Energy         DIIS error
 ---------------------------------------
    1   -1302.6835130674      1.10e-03  
    2   -1302.7788139489      1.73e-04  
    3   -1302.7773390992      2.64e-04  
    4   -1302.7804761276      3.35e-05  
    5   -1302.7804934137      2.78e-05  
    6   -1302.7805294196      4.58e-06  
    7   -1302.7805304279      1.49e-06  
    8   -1302.7805305432      4.08e-07  
    9   -1302.7805305505      1.43e-07  
   10   -1302.7805305516      4.55e-08  
   11   -1302.7805305517      2.79e-08  
   12   -1302.7805305517      6.22e-09  Convergence criterion met
 ---------------------------------------
 SCF time:   CPU 2360.98s  wall 610.00s 
 SCF   energy in the final basis set =    -1302.7805305517
 Total energy in the final basis set =    -1302.7805305517

 --------------------------------------------------------------

                    Orbital Energies (a.u.)
 --------------------------------------------------------------

 Alpha MOs
 -- Occupied --
-19.194 -19.174 -19.171 -19.170 -19.159 -19.156 -19.147 -19.139
-19.093 -10.331 -10.313 -10.290 -10.271 -10.263 -10.261 -10.261
-10.251 -10.198 -10.192 -10.192 -10.186 -10.184 -10.179 -10.171
-10.168  -1.139  -1.114  -1.087  -1.084  -1.064  -1.052  -1.051
 -1.048  -1.006  -0.866  -0.822  -0.817  -0.807  -0.761  -0.758
 -0.712  -0.696  -0.681  -0.659  -0.648  -0.638  -0.628  -0.613
 -0.592  -0.581  -0.572  -0.567  -0.555  -0.535  -0.524  -0.522
 -0.512  -0.509  -0.501  -0.498  -0.486  -0.482  -0.472  -0.458
 -0.451  -0.448  -0.445  -0.437  -0.436  -0.428  -0.417  -0.413
 -0.411  -0.405  -0.403  -0.396  -0.392  -0.389  -0.380  -0.378
 -0.374  -0.364  -0.363  -0.351  -0.350  -0.349  -0.342  -0.336
 -0.333  -0.327  -0.322  -0.316  -0.310  -0.303  -0.298  -0.292
 -0.260
 -- Virtual --
 -0.040  -0.028  -0.020  -0.015  -0.008  -0.006  -0.000   0.002
  0.010   0.011   0.020   0.022   0.028   0.031   0.033   0.035
  0.040   0.042   0.048   0.051   0.053   0.057   0.060   0.063
  0.065   0.068   0.072   0.077   0.079   0.080   0.085   0.087
  0.090   0.091   0.095   0.096   0.098   0.101   0.104   0.105
  0.108   0.110   0.111   0.113   0.115   0.118   0.124   0.124
  0.127   0.129   0.129   0.130   0.134   0.136   0.138   0.140
  0.140   0.143   0.145   0.146   0.150   0.151   0.155   0.156
  0.157   0.161   0.164   0.165   0.166   0.169   0.171   0.172
  0.175   0.178   0.181   0.184   0.186   0.187   0.189   0.191
  0.191   0.195   0.199   0.200   0.203   0.205   0.207   0.212
  0.215   0.216   0.219   0.221   0.224   0.228   0.230   0.232
  0.234   0.235   0.240   0.242   0.242   0.247   0.249   0.252
  0.253   0.255   0.260   0.261   0.263   0.267   0.269   0.272
  0.273   0.276   0.279   0.286   0.288   0.291   0.293   0.295
  0.301   0.303   0.304   0.306   0.309   0.312   0.315   0.318
  0.319   0.324   0.325   0.326   0.331   0.333   0.335   0.339
  0.341   0.343   0.345   0.349   0.351   0.354   0.357   0.359
  0.361   0.365   0.369   0.371   0.374   0.376   0.379   0.383
  0.385   0.392   0.392   0.398   0.401   0.404   0.408   0.411
  0.417   0.421   0.427   0.431   0.431   0.439   0.440   0.447
  0.451   0.456   0.458   0.465   0.473   0.475   0.482   0.486
  0.492   0.494   0.498   0.508   0.510   0.512   0.520   0.525
  0.535   0.545   0.553   0.558   0.562   0.571   0.576   0.579
  0.584   0.586   0.593   0.599   0.607   0.609   0.614   0.623
  0.627   0.632   0.636   0.644   0.649   0.652   0.657   0.658
  0.664   0.667   0.674   0.678   0.685   0.689   0.697   0.700
  0.706   0.709   0.714   0.725   0.734   0.737   0.744   0.748
  0.753   0.754   0.759   0.763   0.766   0.768   0.771   0.777
  0.778   0.783   0.786   0.790   0.792   0.794   0.802   0.805
  0.808   0.817   0.826   0.830   0.834   0.846   0.862   0.868
  0.871   0.898   0.904   0.914   0.920   0.933   0.948   0.966
  0.970   0.981   0.982   1.005   1.010   1.023   1.033   1.041
  1.047   1.049   1.060   1.068   1.087   1.089   1.100   1.106
  1.117   1.137   1.139   1.140   1.151   1.157   1.167   1.177
  1.181   1.185   1.186   1.196   1.203   1.208   1.211   1.216
  1.220   1.225   1.234   1.242   1.248   1.253   1.255   1.269
  1.274   1.286   1.293   1.298   1.303   1.316   1.321   1.337
  1.345   1.358   1.361   1.368   1.378   1.390   1.398   1.404
  1.413   1.438   1.443   1.452   1.459   1.465   1.482   1.491
  1.497   1.503   1.506   1.510   1.518   1.521   1.531   1.539
  1.544   1.546   1.552   1.556   1.562   1.567   1.577   1.581
  1.586   1.587   1.591   1.601   1.604   1.607   1.615   1.618
  1.622   1.625   1.633   1.638   1.646   1.650   1.651   1.658
  1.659   1.663   1.671   1.677   1.683   1.693   1.696   1.704
  1.713   1.718   1.721   1.727   1.738   1.741   1.757   1.761
  1.768   1.771   1.783   1.786   1.796   1.806   1.807   1.816
  1.820   1.831   1.842   1.847   1.861   1.864   1.877   1.877
  1.886   1.895   1.907   1.915   1.919   1.926   1.951   1.958
  1.961   1.974   1.983   1.986   2.002   2.011   2.017   2.027
  2.032   2.043   2.051   2.055   2.057   2.076   2.079   2.090
  2.099   2.110   2.123   2.140   2.142   2.148   2.160   2.169
  2.177   2.179   2.194   2.198   2.206   2.229   2.237   2.244
  2.263   2.271   2.284   2.292   2.310   2.316   2.334   2.347
  2.348   2.362   2.375   2.394   2.405   2.416   2.436   2.442
  2.453   2.476   2.485   2.498   2.528   2.528   2.534   2.540
  2.547   2.553   2.561   2.572   2.576   2.584   2.597   2.604
  2.608   2.619   2.624   2.642   2.648   2.653   2.659   2.687
  2.694   2.698   2.714   2.734   2.745   2.750   2.761   2.767
  2.778   2.786   2.793   2.807   2.814   2.818   2.824   2.838
  2.847   2.864   2.874   2.885   2.887   2.894   2.905   2.908
  2.913   2.932   2.937   2.946   2.954   2.963   2.970   2.976
  2.989   2.996   3.007   3.025   3.031   3.041   3.045   3.049
  3.062   3.063   3.073   3.081   3.092   3.097   3.113   3.117
  3.122   3.130   3.146   3.152   3.154   3.173   3.188   3.194
  3.204   3.217   3.224   3.228   3.239   3.262   3.269   3.291
  3.297   3.310   3.317   3.322   3.342   3.354   3.377   3.388
  3.402   3.403   3.436   3.462   3.511   3.534   3.561   3.611
  3.615   3.676   3.707   3.772   3.778   3.782   3.796   3.801
  3.819   3.840   3.849   3.867   3.900   3.906   3.919   3.931
  3.934   3.965   3.981   3.991   4.017   4.031   4.052   4.081
  4.117   4.123   4.131   4.161   4.166   4.170   4.215   4.242
  4.258   4.286   4.296   4.305   4.329   4.365   4.407   4.983
  5.065   5.071   5.091   5.101   5.113   5.129   5.155   5.196
  5.207   5.254   5.370   5.404   5.418   5.429   5.433   5.461
  5.475   5.592   5.613   5.643   5.655   5.660   5.694   5.790
  5.847   5.964  23.746  23.761  23.785  23.800  23.804  23.815
 23.837  23.851  23.867  23.878  23.887  23.926  23.950  23.962
 23.980  24.021  49.864  49.897  49.922  49.940  49.944  49.960
 50.002  50.012  50.049
 --------------------------------------------------------------

          Ground-State Mulliken Net Atomic Charges

     Atom                 Charge (a.u.)
  ----------------------------------------
      1 C                     0.853001
      2 H                     0.261114
      3 C                    -1.008131
      4 H                     0.242720
      5 O                     0.129167
      6 C                    -0.643242
      7 H                     0.217797
      8 H                     0.064137
      9 C                     0.695370
     10 H                     0.175431
     11 C                    -0.708973
     12 H                     0.138691
     13 H                     0.154000
     14 H                     0.147491
     15 C                    -0.670716
     16 H                     0.181361
     17 H                     0.155403
     18 C                    -0.538205
     19 H                     0.165198
     20 H                     0.166748
     21 C                     0.187936
     22 H                     0.259875
     23 C                    -0.579409
     24 H                     0.195909
     25 H                     0.137389
     26 H                     0.223513
     27 C                    -0.349504
     28 O                    -0.188315
     29 O                    -0.236264
     30 H                     0.386440
     31 O                     0.091646
     32 C                    -0.352463
     33 H                     0.275108
     34 C                    -0.938820
     35 H                     0.249758
     36 C                     0.121871
     37 O                    -0.202285
     38 O                    -0.105267
     39 H                     0.297768
     40 C                    -0.323012
     41 H                     0.281612
     42 O                    -0.139779
     43 H                     0.261449
     44 C                    -0.623581
     45 H                     0.299453
     46 O                    -0.206180
     47 H                     0.277911
     48 C                     0.108436
     49 H                     0.281981
     50 O                    -0.137842
     51 H                     0.266305
  ----------------------------------------
  Sum of atomic charges =     0.000000

 -----------------------------------------------------------------
                    Cartesian Multipole Moments
 -----------------------------------------------------------------
    Charge (ESU x 10^10)
                 0.0000
    Dipole Moment (Debye)
         X       0.9491      Y      -4.6134      Z       0.8071
       Tot       4.7787
    Quadrupole Moments (Debye-Ang)
        XX    -142.3091     XY      24.0896     YY    -175.3003
        XZ      17.2481     YZ     -13.6222     ZZ    -154.7915
    Octopole Moments (Debye-Ang^2)
       XXX      55.1779    XXY      37.4101    XYY      72.1584
       YYY     -54.4390    XXZ       9.7973    XYZ       2.4425
       YYZ     -60.4977    XZZ      28.3508    YZZ      38.6368
       ZZZ       4.3964
    Hexadecapole Moments (Debye-Ang^3)
      XXXX   -7743.8804   XXXY     507.1111   XXYY   -1822.7427
      XYYY     447.0243   YYYY   -2654.7209   XXXZ     288.5493
      XXYZ    -325.5838   XYYZ     138.0415   YYYZ    -659.4933
      XXZZ   -1816.2182   XYZZ     266.9534   YYZZ    -918.0271
      XZZZ     189.9788   YZZZ    -573.4907   ZZZZ   -2843.7034
 -----------------------------------------------------------------
 Calculating analytic gradient of the SCF energy
 Gradient of SCF Energy
            1           2           3           4           5           6
    1   0.0010816   0.0004475  -0.0027147   0.0000488  -0.0007720  -0.0006025
    2  -0.0000805   0.0006729  -0.0022315   0.0004311   0.0030896   0.0008353
    3  -0.0003980   0.0005784   0.0040209  -0.0009915  -0.0028933   0.0007990
            7           8           9          10          11          12
    1   0.0001776  -0.0011003  -0.0001763   0.0000938  -0.0001575   0.0000062
    2  -0.0000123  -0.0005631   0.0003779  -0.0002133   0.0004110  -0.0000367
    3  -0.0003796  -0.0003487  -0.0000309  -0.0000452   0.0001510   0.0000663
           13          14          15          16          17          18
    1  -0.0000285   0.0000351  -0.0005778  -0.0000248   0.0001699  -0.0001818
    2  -0.0000356   0.0000820  -0.0004398   0.0002986   0.0002737  -0.0003576
    3   0.0001804  -0.0000267   0.0000522  -0.0000613  -0.0000000  -0.0003155
           19          20          21          22          23          24
    1  -0.0002183  -0.0001954  -0.0001731  -0.0000786   0.0002615   0.0001085
    2  -0.0000821  -0.0001976  -0.0002835  -0.0004624   0.0011988   0.0000691
    3  -0.0000682  -0.0003756  -0.0046661  -0.0001651  -0.0003588   0.0001546
           25          26          27          28          29          30
    1   0.0007918  -0.0004301   0.0066105  -0.0009237  -0.0061203   0.0001170
    2   0.0003079  -0.0001683  -0.0013309  -0.0029741   0.0024982  -0.0002537
    3  -0.0004493   0.0000668   0.0091320  -0.0016311  -0.0009831  -0.0037837
           31          32          33          34          35          36
    1  -0.0028657   0.0000175  -0.0002728   0.0020527   0.0007659   0.0021025
    2   0.0013931  -0.0005365   0.0000501  -0.0006988   0.0008643  -0.0009359
    3   0.0011942   0.0004483  -0.0002172   0.0019346  -0.0012328   0.0024788
           37          38          39          40          41          42
    1  -0.0006510  -0.0006660   0.0002674  -0.0008065   0.0007663  -0.0010726
    2   0.0009387  -0.0003565   0.0004099  -0.0001338   0.0004215   0.0003127
    3  -0.0008526  -0.0015047  -0.0002953  -0.0005157  -0.0000403   0.0009760
           43          44          45          46          47          48
    1   0.0011231  -0.0008996  -0.0000780   0.0012632  -0.0003969   0.0017812
    2  -0.0001584  -0.0004564  -0.0001982  -0.0005933   0.0001696   0.0002359
    3   0.0005882   0.0019136  -0.0002498  -0.0006008   0.0001778  -0.0019234
           49          50          51
    1   0.0008303   0.0013423  -0.0000771
    2  -0.0000219  -0.0010538  -0.0004754
    3  -0.0007844   0.0001193   0.0011564
 Max gradient component =       9.132E-03
 RMS gradient           =       1.505E-03
 Gradient time:  CPU 564.16 s  wall 142.19 s
 Geometry Optimization Parameters
   NAtoms,    NIC,     NZ,  NCons,   NDum,   NFix, NCnnct, MaxDiis
       51     405       0       0       0       0       0       0

 Cartesian Hessian Update
 Hessian Updated using BFGS Update


** GEOMETRY OPTIMIZATION IN DELOCALIZED INTERNAL COORDINATES **
   Searching for a Minimum

   Optimization Cycle:  12

                       Coordinates (Angstroms)
     ATOM                X               Y               Z
      1  C        -2.8617104354    0.5151715229    0.1383528285
      2  H        -2.6973417026    1.1868858640   -0.7141377605
      3  C        -1.7668474757   -0.5588480684    0.0623589844
      4  H        -1.8202154498   -1.2170716687    0.9323008243
      5  O        -0.4935871445    0.1641318111    0.1267129086
      6  C        -1.8730119297   -1.3681771335   -1.2332684922
      7  H        -1.6834431954   -0.6975034239   -2.0804137753
      8  H        -1.1043817341   -2.1464507692   -1.2672159227
      9  C        -3.2490595481   -2.0354286784   -1.4028128042
     10  H        -3.3999202743   -2.7228044777   -0.5580400206
     11  C        -3.3126515039   -2.8538394376   -2.6953195928
     12  H        -2.5410577070   -3.6294669173   -2.7180751744
     13  H        -4.2835546717   -3.3469989665   -2.7989427721
     14  H        -3.1681006343   -2.2130155604   -3.5715983790
     15  C        -4.3458772128   -0.9674888771   -1.3416157386
     16  H        -5.3349917083   -1.4315124933   -1.4137192528
     17  H        -4.2453814437   -0.3052010581   -2.2117029181
     18  C        -4.2471702677   -0.1439128773   -0.0566753238
     19  H        -5.0079703866    0.6424004716   -0.0549353572
     20  H        -4.4668081122   -0.7870986826    0.8046766274
     21  C        -2.8842628570    1.3805859428    1.4341052283
     22  H        -3.9186049606    1.7082208945    1.5606939246
     23  C        -2.4969077455    0.6332985803    2.7262185248
     24  H        -2.6562300439    1.2849076787    3.5881871854
     25  H        -3.1197799825   -0.2545960286    2.8633521421
     26  H        -1.4556434341    0.3081759466    2.7249311465
     27  C        -2.1213934464    2.7142696562    1.3905251198
     28  O        -0.9595316076    2.7569208322    0.7124975797
     29  O        -2.5803875275    3.7056077782    1.9068254471
     30  H        -0.7221746319    1.8802339072    0.3442711319
     31  O         1.5252284515    0.0190950557   -0.8311112680
     32  C         2.7848043709   -0.6406813319   -0.9732715062
     33  H         2.6411272617   -1.7098311097   -1.1691397840
     34  C         0.7129152701   -0.5472216127    0.1858614666
     35  H         0.5456703681   -1.6116498785   -0.0217519735
     36  C         3.4436951267   -0.0670280918   -2.2271314250
     37  O         3.5975366998   -0.6833282591   -3.2477276525
     38  O         3.7960896034    1.2233113000   -2.0730714836
     39  H         4.1690036986    1.5297072689   -2.9140259698
     40  C         3.6214472964   -0.4582703999    0.3006210312
     41  H         3.8185560421    0.6158249065    0.4323964238
     42  O         4.8339201398   -1.1710887181    0.1338094590
     43  H         5.2992205869   -1.1897794161    0.9793682082
     44  C         2.8202983616   -0.9927918253    1.4869880166
     45  H         2.7360431951   -2.0796863635    1.3837023099
     46  O         3.5216333832   -0.8077442362    2.7221067104
     47  H         3.5975546854    0.1392257314    2.8988144916
     48  C         1.4166889247   -0.3902548921    1.5418207143
     49  H         1.4857890935    0.6881531688    1.7489257837
     50  O         0.6290328021   -1.0510131104    2.5232846989
     51  H         1.1597713836   -1.1581582832    3.3228913238
   Point Group: c1    Number of degrees of freedom:   147


   Energy is  -1302.780530552

 Hessian Updated using BFGS Update

147 Hessian modes will be used to form the next step
  Hessian Eigenvalues:
     0.000486    0.004452    0.005288    0.005608    0.005967    0.006318
     0.006663    0.007000    0.007284    0.007867    0.010033    0.011087
     0.011232    0.011766    0.013218    0.017717    0.019780    0.021747
     0.022114    0.029376    0.030865    0.031653    0.033769    0.035713
     0.038422    0.039206    0.040316    0.045437    0.045858    0.046144
     0.047381    0.047686    0.048166    0.049189    0.049408    0.049593
     0.050268    0.052424    0.053790    0.054659    0.055563    0.055962
     0.056173    0.056555    0.057097    0.057332    0.058243    0.059240
     0.061030    0.064114    0.064655    0.068457    0.070096    0.071142
     0.074938    0.078670    0.081980    0.082524    0.082695    0.083455
     0.094745    0.096386    0.110002    0.116106    0.120086    0.136346
     0.144125    0.151462    0.155405    0.157834    0.159340    0.159819
     0.159944    0.160000    0.160001    0.160031    0.160386    0.160923
     0.162579    0.168458    0.168886    0.173136    0.179112    0.192580
     0.195440    0.197404    0.198668    0.208073    0.217027    0.224762
     0.245206    0.250787    0.257473    0.265943    0.269646    0.274282
     0.275805    0.281949    0.285042    0.286161    0.288059    0.289871
     0.293786    0.296894    0.297663    0.298131    0.299814    0.313759
     0.335672    0.336285    0.337467    0.338527    0.338884    0.339092
     0.339545    0.339817    0.340034    0.340362    0.340579    0.340740
     0.341001    0.341201    0.342044    0.342171    0.342366    0.342414
     0.343136    0.343298    0.345326    0.378741    0.384596    0.395378
     0.396262    0.399208    0.405411    0.408537    0.487196    0.498160
     0.513229    0.516377    0.518814    0.522196    0.534107    0.544266
     0.690945    0.935209    0.964365

 Minimum Search - Taking Simple RFO Step
 Searching for Lamda that Minimizes Along All modes
 Value Taken    Lamda =  -0.00336951
 Calculated Step too Large.  Step scaled by  0.476060
 Step Taken.  Stepsize is  0.300000

                             Maximum     Tolerance    Cnvgd?
         Gradient           0.004965      0.000300      NO
         Displacement       0.147499      0.001200      NO
         Energy change     -0.000481      0.000001      NO


 New Cartesian Coordinates Obtained by Inverse Iteration

 Displacement from previous Coordinates is:  2.229744
 ----------------------------------------------------------------
             Standard Nuclear Orientation (Angstroms)
    I     Atom           X                Y                Z
 ----------------------------------------------------------------
    1      C      -2.8666630148     0.4968023962     0.1680560592
    2      H      -2.6952115639     1.1965373852    -0.6601560011
    3      C      -1.7673989170    -0.5670224896     0.0627840822
    4      H      -1.8305033423    -1.2618930094     0.9056360686
    5      O      -0.5070975572     0.1636440479     0.1896276675
    6      C      -1.8467386238    -1.3124959687    -1.2718912188
    7      H      -1.6576163715    -0.5950876031    -2.0793398699
    8      H      -1.0617281923    -2.0721107771    -1.3339069989
    9      C      -3.2108156019    -1.9902474280    -1.4907057926
   10      H      -3.3603954936    -2.7195283306    -0.6818036778
   11      C      -3.2496879147    -2.7423696053    -2.8237140888
   12      H      -2.4653981322    -3.5034107279    -2.8762738775
   13      H      -4.2117725752    -3.2439187399    -2.9633737043
   14      H      -3.1063059071    -2.0551743595    -3.6642876296
   15      C      -4.3231639213    -0.9390687054    -1.3860570402
   16      H      -5.3060087768    -1.4128739054    -1.4809472877
   17      H      -4.2295686573    -0.2412441350    -2.2284005296
   18      C      -4.2430396207    -0.1665044370    -0.0678982592
   19      H      -5.0122480959     0.6109905905    -0.0437711592
   20      H      -4.4612627547    -0.8432069813     0.7667344633
   21      C      -2.9083923945     1.3184902315     1.4909224126
   22      H      -3.9474051657     1.6353652314     1.6104622394
   23      C      -2.5336728192     0.5236173262     2.7582735648
   24      H      -2.6954838421     1.1476216791     3.6398424636
   25      H      -3.1663343283    -0.3632982864     2.8647119036
   26      H      -1.4954370688     0.1863610871     2.7530900603
   27      C      -2.1535804494     2.6596779322     1.5166789022
   28      O      -0.9628859718     2.7416039128     0.8931988111
   29      O      -2.6331340230     3.6265917975     2.0588963006
   30      H      -0.6803626186     1.8749442415     0.5362109243
   31      O       1.4808351058    -0.0891372309    -0.8396293348
   32      C       2.7383029067    -0.7576277398    -0.9542554992
   33      H       2.5917785808    -1.8403297220    -1.0495316048
   34      C       0.6962399828    -0.5453503278     0.2566794292
   35      H       0.5051642157    -1.6232170028     0.1652934618
   36      C       3.3593221967    -0.3010833062    -2.2736017616
   37      O       3.4844304374    -1.0087619379    -3.2379197552
   38      O       3.7273781300     0.9940286701    -2.2450131121
   39      H       4.0836860413     1.2150657627    -3.1192003601
   40      C       3.6113834569    -0.4626337570     0.2722859974
   41      H       3.8225881965     0.6167548618     0.3009616904
   42      O       4.8159202701    -1.1976488165     0.1377202244
   43      H       5.3073998296    -1.1347529762     0.9660767401
   44      C       2.8404865121    -0.8774753577     1.5246575061
   45      H       2.7509766709    -1.9690914631     1.5260798182
   46      O       3.5737315523    -0.5817076879     2.7197796524
   47      H       3.6593787373     0.3769993368     2.8103035858
   48      C       1.4414495904    -0.2640465201     1.5652971087
   49      H       1.5167114563     0.8285068970     1.6681064358
   50      O       0.6824059993    -0.8250917352     2.6272040955
   51      H       1.2377718170    -0.8480066462     3.4170027884
 ----------------------------------------------------------------
 Molecular Point Group                 C1    NOp =  1
 Largest Abelian Subgroup              C1    NOp =  1
 Nuclear Repulsion Energy =  2518.6891319321 hartrees
 There are       97 alpha and       97 beta electrons
 Applying Cartesian multipole field
    Component          Value
    ---------          -----
     (2,0,0)        1.00000E-12
     (0,2,0)        2.00000E-11
     (0,0,2)       -3.00000E-11
 Nucleus-field energy     =    -0.0000000303 hartrees
 Requested basis set is 6-311++G(d,p)
 There are 280 shells and 732 basis functions
 A cutoff of  1.0D-11 yielded  28365 shell pairs
 There are    188988 function pairs (    200228 Cartesian)
 Smallest overlap matrix eigenvalue = 9.62E-07

 Q-Chem warning in module stvman/mkSTV.C, line 306:

 Overlap eigenvalue is smaller than square root of threshold
 Use THRESH >= 12 to get rid of this warning

 Linear dependence detected in AO basis
 Tighter screening thresholds may be required for diffuse basis sets
 Use S2THRESH > 14 and THRESH = 14 in case of SCF convergence issues
 Number of orthogonalized atomic orbitals = 731
 Maximum deviation from orthogonality = 3.311E-10
 Guess MOs from SCF MO coefficient file

 -----------------------------------------------------------------------
  General SCF calculation program by
  Eric Jon Sundstrom, Paul Horn, Yuezhi Mao, Dmitri Zuev, Alec White,
  David Stuck, Shaama M.S., Shane Yost, Joonho Lee, David Small,
  Daniel Levine, Susi Lehtola, Hugh Burton, Evgeny Epifanovsky
 -----------------------------------------------------------------------
 Exchange:     0.2000 Hartree-Fock + 0.0800 Slater + 0.7200 B88
 Correlation:  0.1900 VWN1RPA + 0.8100 LYP
 Using SG-1 standard quadrature grid
 Size of previous SCF MO coefficient file: 1071646 (expected); 1073112 (actual). 

 Q-Chem warning in module libgscf/gen_scfman/rhf.C, line 643:

 Inconsistent size for SCF MO coefficient file.  Please check basis and PURECART setting.

 using 4 threads for integral computing
 -------------------------------------------------------
 OpenMP Integral computing Module                
 Release: version 2.0, May 2017, Q-Chem Inc. Pleasanton 
 -------------------------------------------------------
 -------------------------------------------------------
 OpenMP BLAS3 based DFT computing Module                
 Release: version 1.0, May 2013, Q-Chem Inc. Pittsburgh 
 -------------------------------------------------------
 A restricted SCF calculation will be
 performed using DIIS
 SCF converges when DIIS error is below 1.0e-08
 ---------------------------------------
  Cycle       Energy         DIIS error
 ---------------------------------------
    1   -1302.7021650615      9.92e-04  
    2   -1302.7801910787      1.55e-04  
    3   -1302.7791166765      2.32e-04  
    4   -1302.7815379070      2.71e-05  
    5   -1302.7815491019      2.25e-05  
    6   -1302.7815726717      4.50e-06  
    7   -1302.7815736145      1.48e-06  
    8   -1302.7815737294      3.86e-07  
    9   -1302.7815737365      1.47e-07  
   10   -1302.7815737375      3.73e-08  
   11   -1302.7815737375      2.49e-08  
   12   -1302.7815737378      7.52e-09  Convergence criterion met
 ---------------------------------------
 SCF time:   CPU 2363.41s  wall 611.00s 
 SCF   energy in the final basis set =    -1302.7815737378
 Total energy in the final basis set =    -1302.7815737378

 --------------------------------------------------------------

                    Orbital Energies (a.u.)
 --------------------------------------------------------------

 Alpha MOs
 -- Occupied --
-19.195 -19.174 -19.171 -19.171 -19.159 -19.156 -19.147 -19.139
-19.093 -10.331 -10.313 -10.290 -10.272 -10.263 -10.262 -10.261
-10.251 -10.197 -10.193 -10.191 -10.185 -10.183 -10.178 -10.171
-10.166  -1.139  -1.114  -1.088  -1.083  -1.065  -1.052  -1.052
 -1.048  -1.006  -0.866  -0.822  -0.817  -0.807  -0.761  -0.758
 -0.712  -0.696  -0.681  -0.659  -0.648  -0.637  -0.629  -0.613
 -0.592  -0.581  -0.572  -0.567  -0.555  -0.536  -0.524  -0.522
 -0.512  -0.509  -0.501  -0.498  -0.485  -0.482  -0.472  -0.458
 -0.452  -0.448  -0.445  -0.437  -0.436  -0.429  -0.417  -0.413
 -0.410  -0.404  -0.402  -0.396  -0.392  -0.390  -0.380  -0.378
 -0.373  -0.363  -0.362  -0.351  -0.350  -0.348  -0.342  -0.336
 -0.333  -0.327  -0.322  -0.316  -0.311  -0.304  -0.299  -0.293
 -0.260
 -- Virtual --
 -0.041  -0.028  -0.020  -0.015  -0.008  -0.005  -0.000   0.002
  0.010   0.011   0.020   0.022   0.028   0.031   0.033   0.035
  0.040   0.043   0.048   0.050   0.054   0.057   0.061   0.063
  0.065   0.068   0.072   0.078   0.080   0.080   0.083   0.088
  0.090   0.091   0.095   0.098   0.098   0.101   0.103   0.105
  0.109   0.110   0.111   0.113   0.115   0.120   0.124   0.125
  0.127   0.129   0.129   0.131   0.134   0.137   0.137   0.140
  0.141   0.143   0.146   0.148   0.150   0.152   0.155   0.157
  0.159   0.161   0.164   0.165   0.167   0.170   0.171   0.174
  0.177   0.179   0.182   0.185   0.186   0.189   0.191   0.192
  0.193   0.195   0.199   0.201   0.203   0.205   0.208   0.212
  0.213   0.215   0.218   0.221   0.224   0.229   0.231   0.232
  0.234   0.236   0.238   0.243   0.244   0.247   0.249   0.250
  0.255   0.257   0.259   0.263   0.264   0.267   0.270   0.273
  0.276   0.279   0.280   0.286   0.288   0.292   0.295   0.299
  0.301   0.303   0.305   0.311   0.312   0.313   0.319   0.319
  0.321   0.326   0.328   0.328   0.330   0.333   0.335   0.338
  0.341   0.344   0.347   0.349   0.350   0.356   0.360   0.363
  0.364   0.366   0.370   0.372   0.376   0.380   0.383   0.384
  0.388   0.391   0.394   0.399   0.405   0.409   0.410   0.412
  0.416   0.418   0.427   0.430   0.437   0.440   0.444   0.449
  0.454   0.462   0.465   0.467   0.472   0.478   0.481   0.491
  0.496   0.500   0.504   0.510   0.513   0.521   0.527   0.529
  0.543   0.553   0.556   0.562   0.570   0.574   0.577   0.579
  0.586   0.590   0.594   0.608   0.611   0.612   0.619   0.626
  0.630   0.633   0.641   0.647   0.650   0.652   0.660   0.660
  0.665   0.676   0.678   0.681   0.693   0.698   0.701   0.703
  0.708   0.718   0.722   0.725   0.740   0.742   0.746   0.750
  0.755   0.760   0.762   0.768   0.769   0.772   0.773   0.777
  0.781   0.784   0.788   0.792   0.794   0.801   0.803   0.809
  0.813   0.823   0.831   0.835   0.846   0.859   0.866   0.876
  0.895   0.904   0.917   0.923   0.927   0.950   0.963   0.969
  0.984   0.986   0.999   1.009   1.020   1.030   1.042   1.044
  1.050   1.062   1.066   1.087   1.094   1.097   1.104   1.111
  1.137   1.138   1.141   1.147   1.157   1.166   1.172   1.178
  1.185   1.187   1.197   1.200   1.203   1.207   1.214   1.217
  1.226   1.231   1.239   1.246   1.252   1.257   1.268   1.272
  1.285   1.288   1.297   1.304   1.320   1.321   1.339   1.343
  1.351   1.361   1.364   1.383   1.387   1.398   1.405   1.416
  1.431   1.443   1.450   1.457   1.463   1.477   1.491   1.493
  1.498   1.503   1.509   1.518   1.527   1.533   1.541   1.546
  1.550   1.556   1.559   1.563   1.569   1.575   1.580   1.581
  1.585   1.590   1.602   1.605   1.609   1.614   1.619   1.621
  1.626   1.632   1.637   1.644   1.648   1.650   1.653   1.657
  1.663   1.670   1.675   1.684   1.694   1.696   1.705   1.711
  1.717   1.727   1.730   1.738   1.743   1.762   1.764   1.766
  1.775   1.782   1.787   1.794   1.806   1.812   1.818   1.821
  1.825   1.840   1.844   1.860   1.863   1.875   1.881   1.891
  1.893   1.902   1.911   1.918   1.930   1.953   1.956   1.960
  1.969   1.977   1.987   2.000   2.009   2.019   2.027   2.030
  2.042   2.052   2.054   2.055   2.072   2.077   2.092   2.098
  2.109   2.120   2.141   2.142   2.146   2.156   2.159   2.177
  2.179   2.195   2.203   2.207   2.228   2.236   2.241   2.262
  2.270   2.282   2.294   2.309   2.314   2.336   2.345   2.351
  2.361   2.369   2.397   2.402   2.420   2.440   2.444   2.452
  2.477   2.484   2.497   2.526   2.529   2.532   2.539   2.548
  2.553   2.561   2.575   2.576   2.584   2.597   2.604   2.610
  2.619   2.625   2.637   2.647   2.650   2.659   2.687   2.692
  2.698   2.717   2.733   2.745   2.754   2.755   2.765   2.780
  2.786   2.796   2.807   2.813   2.815   2.828   2.842   2.847
  2.865   2.873   2.883   2.887   2.893   2.906   2.912   2.916
  2.929   2.933   2.947   2.953   2.960   2.972   2.976   2.990
  2.997   3.001   3.026   3.033   3.039   3.047   3.050   3.057
  3.067   3.070   3.083   3.092   3.095   3.108   3.114   3.121
  3.129   3.146   3.151   3.155   3.173   3.184   3.191   3.204
  3.223   3.226   3.228   3.235   3.259   3.267   3.288   3.297
  3.310   3.318   3.325   3.336   3.357   3.376   3.386   3.403
  3.405   3.434   3.465   3.510   3.537   3.561   3.611   3.615
  3.675   3.707   3.771   3.777   3.783   3.796   3.799   3.819
  3.840   3.847   3.866   3.900   3.909   3.918   3.930   3.933
  3.959   3.987   3.995   4.016   4.032   4.050   4.081   4.117
  4.123   4.131   4.165   4.166   4.171   4.212   4.241   4.259
  4.284   4.298   4.307   4.330   4.367   4.408   4.982   5.064
  5.070   5.092   5.104   5.114   5.129   5.155   5.197   5.209
  5.250   5.368   5.402   5.416   5.426   5.429   5.463   5.476
  5.590   5.613   5.644   5.657   5.661   5.689   5.798   5.846
  5.966  23.746  23.763  23.784  23.801  23.803  23.813  23.835
 23.849  23.865  23.875  23.887  23.928  23.950  23.961  23.979
 24.024  49.863  49.896  49.922  49.938  49.945  49.959  50.003
 50.011  50.048
 --------------------------------------------------------------

          Ground-State Mulliken Net Atomic Charges

     Atom                 Charge (a.u.)
  ----------------------------------------
      1 C                     0.728388
      2 H                     0.252103
      3 C                    -0.848449
      4 H                     0.221907
      5 O                     0.099403
      6 C                    -0.676709
      7 H                     0.226048
      8 H                     0.080842
      9 C                     0.616436
     10 H                     0.173037
     11 C                    -0.628478
     12 H                     0.138049
     13 H                     0.157156
     14 H                     0.147582
     15 C                    -0.685158
     16 H                     0.177582
     17 H                     0.156466
     18 C                    -0.526217
     19 H                     0.164151
     20 H                     0.168975
     21 C                     0.156609
     22 H                     0.259081
     23 C                    -0.563813
     24 H                     0.184154
     25 H                     0.133289
     26 H                     0.262956
     27 C                    -0.315319
     28 O                    -0.219216
     29 O                    -0.235409
     30 H                     0.396397
     31 O                     0.074434
     32 C                    -0.362680
     33 H                     0.274334
     34 C                    -0.765024
     35 H                     0.255135
     36 C                     0.124740
     37 O                    -0.202755
     38 O                    -0.104369
     39 H                     0.297091
     40 C                    -0.333912
     41 H                     0.280979
     42 O                    -0.137167
     43 H                     0.258623
     44 C                    -0.626611
     45 H                     0.300894
     46 O                    -0.207851
     47 H                     0.275292
     48 C                    -0.011335
     49 H                     0.278402
     50 O                    -0.131734
     51 H                     0.261671
  ----------------------------------------
  Sum of atomic charges =     0.000000

 -----------------------------------------------------------------
                    Cartesian Multipole Moments
 -----------------------------------------------------------------
    Charge (ESU x 10^10)
                 0.0000
    Dipole Moment (Debye)
         X       1.2039      Y      -4.2633      Z       0.3524
       Tot       4.4440
    Quadrupole Moments (Debye-Ang)
        XX    -142.1534     XY      25.1142     YY    -175.3867
        XZ      16.8816     YZ     -14.9137     ZZ    -155.4471
    Octopole Moments (Debye-Ang^2)
       XXX      66.1898    XXY      40.1092    XYY      67.5529
       YYY     -42.1571    XXZ       0.2249    XYZ       5.2368
       YYZ     -57.8991    XZZ      36.2117    YZZ      40.8849
       ZZZ     -14.1710
    Hexadecapole Moments (Debye-Ang^3)
      XXXX   -7656.6804   XXXY     552.6005   XXYY   -1816.3464
      XYYY     479.0805   YYYY   -2517.2331   XXXZ     273.6157
      XXYZ    -349.8613   XYYZ     176.7364   YYYZ    -740.5762
      XXZZ   -1819.0078   XYZZ     297.1375   YYZZ    -956.3772
      XZZZ     156.5443   YZZZ    -669.5791   ZZZZ   -2983.2383
 -----------------------------------------------------------------
 Calculating analytic gradient of the SCF energy
 Gradient of SCF Energy
            1           2           3           4           5           6
    1   0.0016478   0.0004391  -0.0018259   0.0002098  -0.0032343  -0.0013488
    2  -0.0009926   0.0002663  -0.0041212   0.0007752   0.0016640   0.0010054
    3   0.0011126   0.0003508   0.0026088   0.0002426  -0.0018838   0.0003968
            7           8           9          10          11          12
    1   0.0000953  -0.0012896   0.0001621   0.0000537  -0.0000551   0.0000265
    2   0.0001203  -0.0002457  -0.0008455   0.0002276   0.0003199   0.0000007
    3  -0.0001710  -0.0002625  -0.0007480   0.0001175  -0.0000353   0.0001613
           13          14          15          16          17          18
    1  -0.0000486  -0.0000803  -0.0007553  -0.0001823   0.0001858  -0.0001468
    2  -0.0000270   0.0000844   0.0003478   0.0003156  -0.0002000  -0.0009371
    3   0.0001143  -0.0000716   0.0000450   0.0000162  -0.0000697  -0.0004270
           19          20          21          22          23          24
    1  -0.0000702   0.0002809  -0.0000523  -0.0005489   0.0009935  -0.0002491
    2  -0.0000507   0.0004819   0.0004469  -0.0006551   0.0022550   0.0001937
    3  -0.0001481  -0.0004753  -0.0042525  -0.0007690  -0.0010758  -0.0001850
           25          26          27          28          29          30
    1   0.0006198   0.0002350   0.0049197  -0.0018464  -0.0043063   0.0030501
    2  -0.0005106  -0.0014097  -0.0014675  -0.0016116   0.0021680   0.0010889
    3   0.0002107  -0.0001529   0.0070100  -0.0021164  -0.0002242  -0.0012435
           31          32          33          34          35          36
    1  -0.0013178   0.0007743  -0.0003973   0.0022680  -0.0007192   0.0007314
    2   0.0013144   0.0001308  -0.0000868   0.0008503   0.0005873   0.0001444
    3   0.0002495   0.0010893  -0.0004165   0.0024916  -0.0003662   0.0023442
           37          38          39          40          41          42
    1  -0.0001438  -0.0003471   0.0002340  -0.0011577   0.0012546  -0.0002401
    2   0.0001801  -0.0001473  -0.0000252  -0.0009580   0.0006006   0.0003834
    3  -0.0012463  -0.0010958  -0.0002616  -0.0010112   0.0002455   0.0007147
           43          44          45          46          47          48
    1   0.0008874  -0.0012960   0.0002595   0.0006035  -0.0001202   0.0010909
    2  -0.0000452  -0.0005086  -0.0005048  -0.0005539   0.0007125   0.0006215
    3   0.0005695   0.0007434  -0.0002375  -0.0004997   0.0006528  -0.0017474
           49          50          51
    1   0.0001527   0.0003040   0.0003002
    2  -0.0003032  -0.0010015  -0.0000779
    3  -0.0009229  -0.0001108   0.0007406
 Max gradient component =       7.010E-03
 RMS gradient           =       1.296E-03
 Gradient time:  CPU 562.88 s  wall 141.88 s
 Geometry Optimization Parameters
   NAtoms,    NIC,     NZ,  NCons,   NDum,   NFix, NCnnct, MaxDiis
       51     405       0       0       0       0       0       0

 Cartesian Hessian Update
 Hessian Updated using BFGS Update


** GEOMETRY OPTIMIZATION IN DELOCALIZED INTERNAL COORDINATES **
   Searching for a Minimum

   Optimization Cycle:  13

                       Coordinates (Angstroms)
     ATOM                X               Y               Z
      1  C        -2.8666630148    0.4968023962    0.1680560592
      2  H        -2.6952115639    1.1965373852   -0.6601560011
      3  C        -1.7673989170   -0.5670224896    0.0627840822
      4  H        -1.8305033423   -1.2618930094    0.9056360686
      5  O        -0.5070975572    0.1636440479    0.1896276675
      6  C        -1.8467386238   -1.3124959687   -1.2718912188
      7  H        -1.6576163715   -0.5950876031   -2.0793398699
      8  H        -1.0617281923   -2.0721107771   -1.3339069989
      9  C        -3.2108156019   -1.9902474280   -1.4907057926
     10  H        -3.3603954936   -2.7195283306   -0.6818036778
     11  C        -3.2496879147   -2.7423696053   -2.8237140888
     12  H        -2.4653981322   -3.5034107279   -2.8762738775
     13  H        -4.2117725752   -3.2439187399   -2.9633737043
     14  H        -3.1063059071   -2.0551743595   -3.6642876296
     15  C        -4.3231639213   -0.9390687054   -1.3860570402
     16  H        -5.3060087768   -1.4128739054   -1.4809472877
     17  H        -4.2295686573   -0.2412441350   -2.2284005296
     18  C        -4.2430396207   -0.1665044370   -0.0678982592
     19  H        -5.0122480959    0.6109905905   -0.0437711592
     20  H        -4.4612627547   -0.8432069813    0.7667344633
     21  C        -2.9083923945    1.3184902315    1.4909224126
     22  H        -3.9474051657    1.6353652314    1.6104622394
     23  C        -2.5336728192    0.5236173262    2.7582735648
     24  H        -2.6954838421    1.1476216791    3.6398424636
     25  H        -3.1663343283   -0.3632982864    2.8647119036
     26  H        -1.4954370688    0.1863610871    2.7530900603
     27  C        -2.1535804494    2.6596779322    1.5166789022
     28  O        -0.9628859718    2.7416039128    0.8931988111
     29  O        -2.6331340230    3.6265917975    2.0588963006
     30  H        -0.6803626186    1.8749442415    0.5362109243
     31  O         1.4808351058   -0.0891372309   -0.8396293348
     32  C         2.7383029067   -0.7576277398   -0.9542554992
     33  H         2.5917785808   -1.8403297220   -1.0495316048
     34  C         0.6962399828   -0.5453503278    0.2566794292
     35  H         0.5051642157   -1.6232170028    0.1652934618
     36  C         3.3593221967   -0.3010833062   -2.2736017616
     37  O         3.4844304374   -1.0087619379   -3.2379197552
     38  O         3.7273781300    0.9940286701   -2.2450131121
     39  H         4.0836860413    1.2150657627   -3.1192003601
     40  C         3.6113834569   -0.4626337570    0.2722859974
     41  H         3.8225881965    0.6167548618    0.3009616904
     42  O         4.8159202701   -1.1976488165    0.1377202244
     43  H         5.3073998296   -1.1347529762    0.9660767401
     44  C         2.8404865121   -0.8774753577    1.5246575061
     45  H         2.7509766709   -1.9690914631    1.5260798182
     46  O         3.5737315523   -0.5817076879    2.7197796524
     47  H         3.6593787373    0.3769993368    2.8103035858
     48  C         1.4414495904   -0.2640465201    1.5652971087
     49  H         1.5167114563    0.8285068970    1.6681064358
     50  O         0.6824059993   -0.8250917352    2.6272040955
     51  H         1.2377718170   -0.8480066462    3.4170027884
   Point Group: c1    Number of degrees of freedom:   147


   Energy is  -1302.781573738

 Hessian Updated using BFGS Update

147 Hessian modes will be used to form the next step
  Hessian Eigenvalues:
     0.000559    0.005051    0.005556    0.005608    0.005945    0.006312
     0.006645    0.007100    0.007277    0.007851    0.009968    0.011051
     0.011232    0.011697    0.013453    0.017654    0.019786    0.021724
     0.022058    0.030121    0.031211    0.031686    0.035610    0.038271
     0.038513    0.039688    0.040323    0.044727    0.045816    0.046145
     0.047607    0.048151    0.048604    0.049231    0.049424    0.049645
     0.051248    0.052195    0.054514    0.054813    0.055259    0.055950
     0.056174    0.056965    0.057082    0.057442    0.058277    0.059466
     0.063105    0.064234    0.065907    0.069138    0.070237    0.071122
     0.074888    0.079016    0.081902    0.082083    0.082682    0.083759
     0.095403    0.097186    0.110677    0.115996    0.119547    0.136743
     0.144177    0.152224    0.155416    0.158355    0.158970    0.159928
     0.159997    0.160001    0.160031    0.160323    0.160605    0.162012
     0.162579    0.167461    0.168844    0.175634    0.179127    0.192559
     0.193592    0.195713    0.198641    0.208394    0.215286    0.221265
     0.245410    0.249820    0.262792    0.267575    0.270454    0.275624
     0.279461    0.281872    0.284444    0.286498    0.288011    0.290395
     0.294757    0.297220    0.297887    0.298163    0.305267    0.314510
     0.335677    0.336284    0.338147    0.338755    0.338866    0.339437
     0.339555    0.339825    0.340150    0.340372    0.340611    0.340753
     0.341032    0.341424    0.341907    0.342076    0.342355    0.342396
     0.343098    0.343422    0.345638    0.381977    0.390355    0.396186
     0.396805    0.404723    0.407026    0.418963    0.489437    0.501915
     0.513239    0.517367    0.519949    0.523084    0.542723    0.594352
     0.674715    0.932545    0.951905

 Minimum Search - Taking Simple RFO Step
 Searching for Lamda that Minimizes Along All modes
 Value Taken    Lamda =  -0.00211719
 Calculated Step too Large.  Step scaled by  0.459917
 Step Taken.  Stepsize is  0.300000

                             Maximum     Tolerance    Cnvgd?
         Gradient           0.006889      0.000300      NO
         Displacement       0.165968      0.001200      NO
         Energy change     -0.001043      0.000001      NO


 New Cartesian Coordinates Obtained by Inverse Iteration

 Displacement from previous Coordinates is:  2.586067
 ----------------------------------------------------------------
             Standard Nuclear Orientation (Angstroms)
    I     Atom           X                Y                Z
 ----------------------------------------------------------------
    1      C      -2.8784708144     0.4853423753     0.2063737555
    2      H      -2.7044811470     1.2225752318    -0.5881262908
    3      C      -1.7614489438    -0.5568904436     0.0700776127
    4      H      -1.8339163115    -1.2956521992     0.8752592263
    5      O      -0.5116919010     0.1749648160     0.2666283957
    6      C      -1.8004040715    -1.2348011013    -1.3011432126
    7      H      -1.6091723989    -0.4725899741    -2.0654421493
    8      H      -0.9971113588    -1.9731782715    -1.3853186484
    9      C      -3.1473226591    -1.9239888030    -1.5804900358
   10      H      -3.2968100145    -2.6980110351    -0.8143789908
   11      C      -3.1480117342    -2.6035270417    -2.9525152413
   12      H      -2.3483466657    -3.3459778225    -3.0308842473
   13      H      -4.0975823111    -3.1138245979    -3.1382681160
   14      H      -3.0019553765    -1.8688506708    -3.7513784142
   15      C      -4.2816627581    -0.8991454406    -1.4393018859
   16      H      -5.2535415663    -1.3862501253    -1.5734920440
   17      H      -4.1894334384    -0.1583117748    -2.2442400194
   18      C      -4.2377218514    -0.1903686820    -0.0837235833
   19      H      -5.0222280447     0.5704119126    -0.0358488830
   20      H      -4.4550336005    -0.9101788963     0.7141735731
   21      C      -2.9568960870     1.2484519574     1.5623594707
   22      H      -4.0002920998     1.5558980580     1.6687049381
   23      C      -2.6085392985     0.4014076350     2.8038841409
   24      H      -2.7944409773     0.9864911592     3.7070538822
   25      H      -3.2415113700    -0.4908045149     2.8589810051
   26      H      -1.5683503533     0.0694287065     2.8102498507
   27      C      -2.2096286821     2.5903906016     1.6685061162
   28      O      -1.0121355464     2.7130148705     1.0646574230
   29      O      -2.7032065162     3.5262494985     2.2498939417
   30      H      -0.7157483603     1.8612107418     0.6851782156
   31      O       1.4309597329    -0.2090269598    -0.8300834051
   32      C       2.6805295636    -0.8948232783    -0.9209727436
   33      H       2.5262596728    -1.9804709072    -0.8966984447
   34      C       0.6870200027    -0.5366244522     0.3406287776
   35      H       0.4836811599    -1.6160494783     0.3713123999
   36      C       3.2507663458    -0.5819606114    -2.3033502020
   37      O       3.3248642052    -1.3840144651    -3.1966004054
   38      O       3.6297276844     0.7051229714    -2.4215645688
   39      H       3.9509556523     0.8324410751    -3.3274056727
   40      C       3.6019081558    -0.4813372055     0.2331709524
   41      H       3.8225288393     0.5922392259     0.1384143888
   42      O       4.7948223515    -1.2402471633     0.1288305674
   43      H       5.3213802503    -1.0913448220     0.9235253227
   44      C       2.8781064976    -0.7529091845     1.5519243646
   45      H       2.7834338872    -1.8370807223     1.6728798612
   46      O       3.6569386917    -0.3378184335     2.6810840816
   47      H       3.7484336692     0.6243315821     2.6673076095
   48      C       1.4838595963    -0.1281507598     1.5814222597
   49      H       1.5666457666     0.9683819024     1.5674063052
   50      O       0.7607161050    -0.5694214485     2.7217348906
   51      H       1.3415863985    -0.5065373643     3.4904997698
 ----------------------------------------------------------------
 Molecular Point Group                 C1    NOp =  1
 Largest Abelian Subgroup              C1    NOp =  1
 Nuclear Repulsion Energy =  2520.5635219303 hartrees
 There are       97 alpha and       97 beta electrons
 Applying Cartesian multipole field
    Component          Value
    ---------          -----
     (2,0,0)        1.00000E-12
     (0,2,0)        2.00000E-11
     (0,0,2)       -3.00000E-11
 Nucleus-field energy     =    -0.0000000358 hartrees
 Requested basis set is 6-311++G(d,p)
 There are 280 shells and 732 basis functions
 A cutoff of  1.0D-11 yielded  28370 shell pairs
 There are    188946 function pairs (    200167 Cartesian)
 Smallest overlap matrix eigenvalue = 9.38E-07

 Q-Chem warning in module stvman/mkSTV.C, line 306:

 Overlap eigenvalue is smaller than square root of threshold
 Use THRESH >= 12 to get rid of this warning

 Linear dependence detected in AO basis
 Tighter screening thresholds may be required for diffuse basis sets
 Use S2THRESH > 14 and THRESH = 14 in case of SCF convergence issues
 Number of orthogonalized atomic orbitals = 731
 Maximum deviation from orthogonality = 3.769E-10
 Guess MOs from SCF MO coefficient file

 -----------------------------------------------------------------------
  General SCF calculation program by
  Eric Jon Sundstrom, Paul Horn, Yuezhi Mao, Dmitri Zuev, Alec White,
  David Stuck, Shaama M.S., Shane Yost, Joonho Lee, David Small,
  Daniel Levine, Susi Lehtola, Hugh Burton, Evgeny Epifanovsky
 -----------------------------------------------------------------------
 Exchange:     0.2000 Hartree-Fock + 0.0800 Slater + 0.7200 B88
 Correlation:  0.1900 VWN1RPA + 0.8100 LYP
 Using SG-1 standard quadrature grid
 Size of previous SCF MO coefficient file: 1071646 (expected); 1073112 (actual). 

 Q-Chem warning in module libgscf/gen_scfman/rhf.C, line 643:

 Inconsistent size for SCF MO coefficient file.  Please check basis and PURECART setting.

 using 4 threads for integral computing
 -------------------------------------------------------
 OpenMP Integral computing Module                
 Release: version 2.0, May 2017, Q-Chem Inc. Pleasanton 
 -------------------------------------------------------
 -------------------------------------------------------
 OpenMP BLAS3 based DFT computing Module                
 Release: version 1.0, May 2013, Q-Chem Inc. Pittsburgh 
 -------------------------------------------------------
 A restricted SCF calculation will be
 performed using DIIS
 SCF converges when DIIS error is below 1.0e-08
 ---------------------------------------
  Cycle       Energy         DIIS error
 ---------------------------------------
    1   -1302.6817118939      1.10e-03  
    2   -1302.7807171154      1.81e-04  
    3   -1302.7790553759      2.79e-04  
    4   -1302.7825647249      3.21e-05  
    5   -1302.7825821333      2.64e-05  
    6   -1302.7826143596      5.55e-06  
    7   -1302.7826158156      1.66e-06  
    8   -1302.7826159498      5.60e-07  
    9   -1302.7826159646      1.45e-07  
   10   -1302.7826159657      3.76e-08  
   11   -1302.7826159660      1.51e-08  
   12   -1302.7826159660      6.76e-09  Convergence criterion met
 ---------------------------------------
 SCF time:   CPU 2363.84s  wall 612.00s 
 SCF   energy in the final basis set =    -1302.7826159660
 Total energy in the final basis set =    -1302.7826159660

 --------------------------------------------------------------

                    Orbital Energies (a.u.)
 --------------------------------------------------------------

 Alpha MOs
 -- Occupied --
-19.195 -19.174 -19.172 -19.171 -19.158 -19.156 -19.147 -19.140
-19.093 -10.332 -10.313 -10.290 -10.271 -10.263 -10.262 -10.261
-10.251 -10.197 -10.193 -10.191 -10.184 -10.183 -10.178 -10.170
-10.166  -1.139  -1.114  -1.088  -1.083  -1.065  -1.053  -1.051
 -1.049  -1.007  -0.866  -0.822  -0.816  -0.807  -0.761  -0.758
 -0.712  -0.695  -0.681  -0.658  -0.648  -0.637  -0.630  -0.612
 -0.591  -0.581  -0.571  -0.568  -0.555  -0.536  -0.524  -0.522
 -0.511  -0.510  -0.501  -0.498  -0.484  -0.482  -0.471  -0.458
 -0.452  -0.448  -0.445  -0.437  -0.436  -0.429  -0.417  -0.412
 -0.410  -0.404  -0.402  -0.395  -0.392  -0.390  -0.380  -0.378
 -0.372  -0.363  -0.362  -0.351  -0.350  -0.348  -0.342  -0.337
 -0.333  -0.326  -0.322  -0.315  -0.312  -0.304  -0.300  -0.293
 -0.260
 -- Virtual --
 -0.040  -0.028  -0.019  -0.016  -0.009  -0.004  -0.000   0.002
  0.010   0.011   0.020   0.023   0.027   0.031   0.032   0.035
  0.040   0.043   0.047   0.051   0.055   0.057   0.061   0.064
  0.065   0.068   0.072   0.078   0.080   0.082   0.083   0.088
  0.090   0.092   0.095   0.098   0.100   0.101   0.103   0.105
  0.108   0.110   0.111   0.113   0.116   0.122   0.124   0.126
  0.126   0.129   0.129   0.132   0.133   0.137   0.138   0.140
  0.141   0.143   0.146   0.148   0.151   0.153   0.154   0.156
  0.161   0.161   0.163   0.165   0.168   0.170   0.171   0.174
  0.177   0.179   0.182   0.183   0.187   0.189   0.190   0.193
  0.195   0.197   0.199   0.200   0.204   0.206   0.207   0.211
  0.212   0.214   0.216   0.220   0.224   0.228   0.229   0.232
  0.234   0.236   0.239   0.242   0.244   0.247   0.247   0.249
  0.256   0.257   0.260   0.263   0.265   0.270   0.270   0.274
  0.275   0.277   0.281   0.284   0.288   0.292   0.296   0.299
  0.302   0.305   0.306   0.311   0.311   0.314   0.317   0.319
  0.323   0.325   0.328   0.330   0.331   0.333   0.336   0.337
  0.341   0.344   0.346   0.349   0.351   0.356   0.361   0.363
  0.364   0.365   0.367   0.370   0.375   0.383   0.383   0.387
  0.388   0.391   0.397   0.401   0.406   0.409   0.412   0.413
  0.415   0.421   0.426   0.429   0.435   0.439   0.442   0.444
  0.455   0.456   0.463   0.470   0.476   0.477   0.484   0.491
  0.495   0.501   0.507   0.512   0.514   0.522   0.525   0.531
  0.539   0.550   0.556   0.565   0.569   0.573   0.577   0.578
  0.582   0.588   0.591   0.609   0.612   0.613   0.620   0.627
  0.632   0.634   0.639   0.645   0.647   0.656   0.659   0.662
  0.668   0.676   0.677   0.681   0.694   0.698   0.702   0.707
  0.708   0.720   0.724   0.727   0.738   0.742   0.746   0.749
  0.755   0.757   0.763   0.768   0.770   0.773   0.775   0.777
  0.780   0.785   0.788   0.792   0.797   0.801   0.804   0.806
  0.814   0.821   0.833   0.839   0.843   0.856   0.863   0.877
  0.891   0.905   0.919   0.924   0.927   0.954   0.966   0.968
  0.982   0.993   0.999   1.007   1.022   1.029   1.042   1.044
  1.052   1.061   1.065   1.087   1.093   1.097   1.104   1.105
  1.136   1.140   1.142   1.146   1.158   1.166   1.172   1.173
  1.183   1.188   1.193   1.201   1.203   1.208   1.213   1.214
  1.231   1.233   1.239   1.247   1.252   1.259   1.266   1.274
  1.282   1.286   1.299   1.305   1.319   1.322   1.337   1.341
  1.345   1.358   1.367   1.381   1.386   1.395   1.407   1.418
  1.428   1.439   1.450   1.455   1.457   1.475   1.487   1.491
  1.493   1.503   1.512   1.518   1.525   1.530   1.542   1.547
  1.551   1.555   1.557   1.568   1.571   1.576   1.579   1.582
  1.585   1.593   1.603   1.604   1.610   1.615   1.617   1.622
  1.625   1.630   1.633   1.643   1.648   1.650   1.652   1.655
  1.663   1.669   1.680   1.682   1.691   1.700   1.706   1.711
  1.716   1.724   1.732   1.741   1.743   1.761   1.764   1.769
  1.779   1.782   1.785   1.790   1.806   1.815   1.819   1.822
  1.823   1.839   1.841   1.855   1.865   1.871   1.880   1.893
  1.896   1.896   1.913   1.919   1.935   1.954   1.959   1.963
  1.966   1.975   1.989   1.999   2.007   2.017   2.026   2.028
  2.041   2.052   2.054   2.060   2.071   2.077   2.092   2.101
  2.110   2.121   2.139   2.143   2.145   2.153   2.158   2.174
  2.179   2.192   2.205   2.210   2.227   2.235   2.241   2.260
  2.271   2.283   2.295   2.310   2.312   2.338   2.342   2.354
  2.362   2.369   2.398   2.402   2.421   2.442   2.449   2.451
  2.478   2.485   2.498   2.525   2.529   2.533   2.539   2.549
  2.553   2.564   2.574   2.579   2.585   2.598   2.603   2.610
  2.622   2.625   2.638   2.645   2.648   2.659   2.686   2.691
  2.696   2.719   2.733   2.744   2.750   2.755   2.765   2.785
  2.787   2.796   2.807   2.813   2.815   2.830   2.843   2.847
  2.867   2.872   2.880   2.889   2.895   2.905   2.915   2.921
  2.929   2.931   2.947   2.953   2.961   2.974   2.977   2.991
  2.993   2.997   3.025   3.033   3.039   3.045   3.052   3.054
  3.067   3.070   3.087   3.093   3.098   3.107   3.112   3.122
  3.129   3.145   3.150   3.162   3.174   3.183   3.192   3.204
  3.221   3.225   3.227   3.235   3.257   3.267   3.285   3.298
  3.308   3.319   3.327   3.337   3.360   3.379   3.386   3.404
  3.411   3.433   3.467   3.509   3.540   3.559   3.612   3.616
  3.675   3.707   3.771   3.775   3.784   3.796   3.799   3.819
  3.840   3.845   3.865   3.900   3.906   3.919   3.929   3.934
  3.958   3.988   3.996   4.015   4.033   4.050   4.083   4.115
  4.124   4.132   4.163   4.170   4.172   4.210   4.241   4.261
  4.283   4.301   4.309   4.329   4.367   4.408   4.982   5.063
  5.071   5.093   5.107   5.117   5.128   5.155   5.196   5.212
  5.250   5.367   5.399   5.414   5.426   5.433   5.465   5.480
  5.589   5.614   5.644   5.655   5.665   5.686   5.803   5.845
  5.967  23.746  23.764  23.785  23.800  23.804  23.811  23.835
 23.848  23.864  23.874  23.888  23.929  23.950  23.964  23.980
 24.023  49.864  49.895  49.918  49.936  49.947  49.959  50.003
 50.010  50.048
 --------------------------------------------------------------

          Ground-State Mulliken Net Atomic Charges

     Atom                 Charge (a.u.)
  ----------------------------------------
      1 C                     0.641863
      2 H                     0.245336
      3 C                    -0.734556
      4 H                     0.200010
      5 O                     0.074406
      6 C                    -0.738403
      7 H                     0.233303
      8 H                     0.106809
      9 C                     0.633700
     10 H                     0.176021
     11 C                    -0.639859
     12 H                     0.137773
     13 H                     0.156788
     14 H                     0.146920
     15 C                    -0.685330
     16 H                     0.177073
     17 H                     0.156520
     18 C                    -0.530050
     19 H                     0.162782
     20 H                     0.168614
     21 C                     0.145036
     22 H                     0.258249
     23 C                    -0.579076
     24 H                     0.183503
     25 H                     0.130857
     26 H                     0.289535
     27 C                    -0.283985
     28 O                    -0.223965
     29 O                    -0.237415
     30 H                     0.400369
     31 O                     0.062145
     32 C                    -0.395148
     33 H                     0.273825
     34 C                    -0.435921
     35 H                     0.259586
     36 C                     0.095855
     37 O                    -0.200870
     38 O                    -0.102310
     39 H                     0.295965
     40 C                    -0.317593
     41 H                     0.283016
     42 O                    -0.133494
     43 H                     0.256898
     44 C                    -0.652476
     45 H                     0.302960
     46 O                    -0.204974
     47 H                     0.273407
     48 C                    -0.241007
     49 H                     0.269907
     50 O                    -0.117263
     51 H                     0.254662
  ----------------------------------------
  Sum of atomic charges =     0.000000

 -----------------------------------------------------------------
                    Cartesian Multipole Moments
 -----------------------------------------------------------------
    Charge (ESU x 10^10)
                 0.0000
    Dipole Moment (Debye)
         X       1.4322      Y      -3.8624      Z      -0.2445
       Tot       4.1266
    Quadrupole Moments (Debye-Ang)
        XX    -141.7795     XY      25.8850     YY    -175.4502
        XZ      16.2134     YZ     -16.4044     ZZ    -156.2638
    Octopole Moments (Debye-Ang^2)
       XXX      77.7340    XXY      42.4023    XYY      62.9145
       YYY     -24.0402    XXZ     -11.0523    XYZ       9.7965
       YYZ     -53.9835    XZZ      45.4355    YZZ      40.0913
       ZZZ     -38.2483
    Hexadecapole Moments (Debye-Ang^3)
      XXXX   -7556.6390   XXXY     607.3598   XXYY   -1807.7659
      XYYY     537.4211   YYYY   -2384.2298   XXXZ     261.7115
      XXYZ    -371.5806   XYYZ     222.1960   YYYZ    -834.8564
      XXZZ   -1826.4995   XYZZ     324.5349   YYZZ   -1004.7714
      XZZZ     125.0192   YZZZ    -771.8326   ZZZZ   -3118.9089
 -----------------------------------------------------------------
 Calculating analytic gradient of the SCF energy
 Gradient of SCF Energy
            1           2           3           4           5           6
    1   0.0009604   0.0006494  -0.0017323   0.0001623  -0.0030085  -0.0013019
    2  -0.0011992  -0.0001784  -0.0043569   0.0009642   0.0017943   0.0010501
    3   0.0012052   0.0001172   0.0016138   0.0004897  -0.0008856   0.0002901
            7           8           9          10          11          12
    1  -0.0000620  -0.0011021   0.0004304   0.0000317   0.0001631   0.0000272
    2   0.0002205  -0.0002796  -0.0015614   0.0005168   0.0001951  -0.0000295
    3   0.0000764  -0.0003852  -0.0008129   0.0001761   0.0000540   0.0001068
           13          14          15          16          17          18
    1  -0.0000152  -0.0001523  -0.0009631  -0.0002526   0.0002482  -0.0000979
    2  -0.0000136   0.0001084   0.0010701   0.0002026  -0.0004814  -0.0007593
    3   0.0000605  -0.0000805   0.0001725   0.0000226  -0.0001093  -0.0003741
           19          20          21          22          23          24
    1  -0.0000217   0.0005131  -0.0007345  -0.0005680   0.0015809  -0.0003799
    2  -0.0000193   0.0007383   0.0011695  -0.0005218   0.0033830   0.0001081
    3  -0.0001447  -0.0003421  -0.0045369  -0.0008891  -0.0011420  -0.0001296
           25          26          27          28          29          30
    1   0.0003080   0.0002494   0.0048315  -0.0016927  -0.0036880   0.0025457
    2  -0.0009435  -0.0017974  -0.0022020  -0.0009840   0.0017268   0.0011803
    3   0.0007082  -0.0002194   0.0077715  -0.0024258  -0.0007922  -0.0006287
           31          32          33          34          35          36
    1  -0.0007668   0.0009242  -0.0005709   0.0019820  -0.0005588   0.0016130
    2   0.0006521   0.0006713  -0.0001138   0.0008583   0.0005587   0.0005393
    3  -0.0000417   0.0009551  -0.0003397   0.0025692  -0.0003580   0.0026566
           37          38          39          40          41          42
    1  -0.0005918  -0.0006179   0.0002298  -0.0008272   0.0013236  -0.0000968
    2  -0.0001728  -0.0001522   0.0000257  -0.0012021   0.0004798   0.0002153
    3  -0.0013344  -0.0011858  -0.0002111  -0.0008931  -0.0000536   0.0006467
           43          44          45          46          47          48
    1   0.0005914  -0.0014024   0.0001678   0.0004846  -0.0000609   0.0014861
    2   0.0001949  -0.0003884  -0.0004036  -0.0002737   0.0006351   0.0003524
    3   0.0002990   0.0007362  -0.0002781  -0.0001621   0.0006466  -0.0022550
           49          50          51
    1  -0.0001601  -0.0003832   0.0003057
    2  -0.0005812  -0.0008932  -0.0001026
    3  -0.0008724  -0.0000290   0.0005386
 Max gradient component =       7.772E-03
 RMS gradient           =       1.335E-03
 Gradient time:  CPU 565.37 s  wall 142.51 s
 Geometry Optimization Parameters
   NAtoms,    NIC,     NZ,  NCons,   NDum,   NFix, NCnnct, MaxDiis
       51     405       0       0       0       0       0       0

 Cartesian Hessian Update
 Hessian Updated using BFGS Update
**WARNING** Hereditary positive definiteness endangered


** GEOMETRY OPTIMIZATION IN DELOCALIZED INTERNAL COORDINATES **
   Searching for a Minimum

   Optimization Cycle:  14

                       Coordinates (Angstroms)
     ATOM                X               Y               Z
      1  C        -2.8784708144    0.4853423753    0.2063737555
      2  H        -2.7044811470    1.2225752318   -0.5881262908
      3  C        -1.7614489438   -0.5568904436    0.0700776127
      4  H        -1.8339163115   -1.2956521992    0.8752592263
      5  O        -0.5116919010    0.1749648160    0.2666283957
      6  C        -1.8004040715   -1.2348011013   -1.3011432126
      7  H        -1.6091723989   -0.4725899741   -2.0654421493
      8  H        -0.9971113588   -1.9731782715   -1.3853186484
      9  C        -3.1473226591   -1.9239888030   -1.5804900358
     10  H        -3.2968100145   -2.6980110351   -0.8143789908
     11  C        -3.1480117342   -2.6035270417   -2.9525152413
     12  H        -2.3483466657   -3.3459778225   -3.0308842473
     13  H        -4.0975823111   -3.1138245979   -3.1382681160
     14  H        -3.0019553765   -1.8688506708   -3.7513784142
     15  C        -4.2816627581   -0.8991454406   -1.4393018859
     16  H        -5.2535415663   -1.3862501253   -1.5734920440
     17  H        -4.1894334384   -0.1583117748   -2.2442400194
     18  C        -4.2377218514   -0.1903686820   -0.0837235833
     19  H        -5.0222280447    0.5704119126   -0.0358488830
     20  H        -4.4550336005   -0.9101788963    0.7141735731
     21  C        -2.9568960870    1.2484519574    1.5623594707
     22  H        -4.0002920998    1.5558980580    1.6687049381
     23  C        -2.6085392985    0.4014076350    2.8038841409
     24  H        -2.7944409773    0.9864911592    3.7070538822
     25  H        -3.2415113700   -0.4908045149    2.8589810051
     26  H        -1.5683503533    0.0694287065    2.8102498507
     27  C        -2.2096286821    2.5903906016    1.6685061162
     28  O        -1.0121355464    2.7130148705    1.0646574230
     29  O        -2.7032065162    3.5262494985    2.2498939417
     30  H        -0.7157483603    1.8612107418    0.6851782156
     31  O         1.4309597329   -0.2090269598   -0.8300834051
     32  C         2.6805295636   -0.8948232783   -0.9209727436
     33  H         2.5262596728   -1.9804709072   -0.8966984447
     34  C         0.6870200027   -0.5366244522    0.3406287776
     35  H         0.4836811599   -1.6160494783    0.3713123999
     36  C         3.2507663458   -0.5819606114   -2.3033502020
     37  O         3.3248642052   -1.3840144651   -3.1966004054
     38  O         3.6297276844    0.7051229714   -2.4215645688
     39  H         3.9509556523    0.8324410751   -3.3274056727
     40  C         3.6019081558   -0.4813372055    0.2331709524
     41  H         3.8225288393    0.5922392259    0.1384143888
     42  O         4.7948223515   -1.2402471633    0.1288305674
     43  H         5.3213802503   -1.0913448220    0.9235253227
     44  C         2.8781064976   -0.7529091845    1.5519243646
     45  H         2.7834338872   -1.8370807223    1.6728798612
     46  O         3.6569386917   -0.3378184335    2.6810840816
     47  H         3.7484336692    0.6243315821    2.6673076095
     48  C         1.4838595963   -0.1281507598    1.5814222597
     49  H         1.5666457666    0.9683819024    1.5674063052
     50  O         0.7607161050   -0.5694214485    2.7217348906
     51  H         1.3415863985   -0.5065373643    3.4904997698
   Point Group: c1    Number of degrees of freedom:   147


   Energy is  -1302.782615966

 Hessian Updated using BFGS Update
**WARNING** Hereditary positive definiteness endangered

147 Hessian modes will be used to form the next step
  Hessian Eigenvalues:
    -0.042073    0.000641    0.004773    0.005547    0.005617    0.006035
     0.006253    0.006771    0.007050    0.007576    0.008964    0.009516
     0.010827    0.011379    0.011579    0.013309    0.019339    0.020861
     0.021833    0.024407    0.030293    0.031508    0.032529    0.034832
     0.038154    0.038599    0.039698    0.040554    0.044759    0.045973
     0.046349    0.047955    0.048145    0.048867    0.049239    0.049622
     0.050269    0.051288    0.052204    0.054336    0.055054    0.055864
     0.056162    0.056526    0.056961    0.057297    0.057559    0.059209
     0.062136    0.063749    0.065277    0.066572    0.069189    0.071005
     0.074439    0.077054    0.079759    0.081876    0.082418    0.082997
     0.091369    0.096913    0.103439    0.110830    0.116142    0.129307
     0.136836    0.148509    0.150895    0.156143    0.157306    0.159080
     0.159972    0.159999    0.160030    0.160094    0.160515    0.161249
     0.162208    0.162721    0.168674    0.174231    0.176151    0.180304
     0.192773    0.193164    0.198487    0.203468    0.209699    0.220988
     0.245204    0.247312    0.254581    0.267177    0.269633    0.274688
     0.275664    0.279651    0.282721    0.285122    0.287773    0.289758
     0.294456    0.296538    0.297355    0.297998    0.303719    0.312293
     0.335096    0.336103    0.336906    0.338677    0.338787    0.339081
     0.339448    0.339726    0.339944    0.340333    0.340553    0.340746
     0.340967    0.341198    0.341532    0.342050    0.342273    0.342388
     0.342476    0.342879    0.345604    0.381273    0.385205    0.394409
     0.396333    0.404411    0.406685    0.416910    0.458640    0.500180
     0.506942    0.513193    0.517402    0.521116    0.528084    0.543158
     0.631885    0.915154    0.943954
**WARNING** Hessian does not have the Desired Local Structure

 Minimum Search - Taking Simple RFO Step
 Searching for Lamda that Minimizes Along All modes
 Value Taken    Lamda =  -0.04208310
 Calculated Step too Large.  Step scaled by  0.004632
 Step Taken.  Stepsize is  0.300000

                             Maximum     Tolerance    Cnvgd?
         Gradient           0.006508      0.000300      NO
         Displacement       0.136413      0.001200      NO
         Energy change     -0.001042      0.000001      NO


 New Cartesian Coordinates Obtained by Inverse Iteration

 Displacement from previous Coordinates is:  2.261276
 ----------------------------------------------------------------
             Standard Nuclear Orientation (Angstroms)
    I     Atom           X                Y                Z
 ----------------------------------------------------------------
    1      C      -2.8658601520     0.4890663910     0.1831250713
    2      H      -2.6741668198     1.1735829639    -0.6516525420
    3      C      -1.7634439345    -0.5821309050     0.0526639828
    4      H      -1.8360195541    -1.2974843517     0.8797598400
    5      O      -0.4927397751     0.1189023694     0.2276524612
    6      C      -1.8304536931    -1.3014132123    -1.2926565850
    7      H      -1.6513021678    -0.5606463487    -2.0780794047
    8      H      -1.0306797286    -2.0472307935    -1.3677370450
    9      C      -3.1873907886    -1.9854546111    -1.5115833884
   10      H      -3.3250638095    -2.7222516927    -0.7111898027
   11      C      -3.2179272124    -2.7112077532    -2.8613617198
   12      H      -2.4253620304    -3.4614779077    -2.9376099582
   13      H      -4.1733157564    -3.2186052531    -3.0202130541
   14      H      -3.0832751114    -1.9991011504    -3.6830389797
   15      C      -4.3103587839    -0.9336145341    -1.3808978064
   16      H      -5.2907019193    -1.4164020818    -1.4777824601
   17      H      -4.2199923969    -0.2366028997    -2.2217395770
   18      C      -4.2352150429    -0.1632557424    -0.0568541493
   19      H      -5.0043734102     0.6133614406    -0.0311392512
   20      H      -4.4408153714    -0.8330723399     0.7852584075
   21      C      -2.9225210349     1.3241718346     1.5117099510
   22      H      -3.9511403553     1.6856879819     1.5944428923
   23      C      -2.6059139904     0.5490537790     2.8151067136
   24      H      -2.7633737555     1.1986672013     3.6786982344
   25      H      -3.2806520422    -0.3123314115     2.9592611447
   26      H      -1.5791802267     0.1696186809     2.8495681337
   27      C      -2.1052815033     2.6275674081     1.5608153432
   28      O      -0.8955868360     2.6554196875     0.9811106499
   29      O      -2.5441777290     3.6226655922     2.0705291956
   30      H      -0.6778837579     1.7485245500     0.7012605036
   31      O       1.4909537019    -0.1845755550    -0.8760446714
   32      C       2.7634648908    -0.8130626318    -0.9653854459
   33      H       2.6400366634    -1.9010183222    -1.0249366078
   34      C       0.7027930078    -0.5975046381     0.2430846003
   35      H       0.5295156710    -1.6815885742     0.2027219155
   36      C       3.3697061054    -0.3595710176    -2.2914231069
   37      O       3.4866597194    -1.0789815962    -3.2481521622
   38      O       3.6721408107     0.9546133005    -2.2826923315
   39      H       4.0009509682     1.1993666565    -3.1607581527
   40      C       3.6249125382    -0.4647128376     0.2515328765
   41      H       3.8196140300     0.6160214029     0.2279363607
   42      O       4.8364278956    -1.1858729553     0.1304112997
   43      H       5.3220681016    -1.0628937825     0.9499511601
   44      C       2.8457204617    -0.8405125210     1.5225665197
   45      H       2.7676810487    -1.9295918622     1.5610522404
   46      O       3.5431181227    -0.4847114446     2.7273350038
   47      H       3.6127450788     0.4750919593     2.7842761309
   48      C       1.4320845747    -0.2582968248     1.5275174850
   49      H       1.4726038988     0.8356816980     1.5931812031
   50      O       0.6323826514    -0.7895897218     2.5765805699
   51      H       1.1566167189    -0.7841119533     3.3847142063
 ----------------------------------------------------------------
 Molecular Point Group                 C1    NOp =  1
 Largest Abelian Subgroup              C1    NOp =  1
 Nuclear Repulsion Energy =  2521.2441219647 hartrees
 There are       97 alpha and       97 beta electrons
 Applying Cartesian multipole field
    Component          Value
    ---------          -----
     (2,0,0)        1.00000E-12
     (0,2,0)        2.00000E-11
     (0,0,2)       -3.00000E-11
 Nucleus-field energy     =    -0.0000000319 hartrees
 Requested basis set is 6-311++G(d,p)
 There are 280 shells and 732 basis functions
 A cutoff of  1.0D-11 yielded  28368 shell pairs
 There are    189040 function pairs (    200271 Cartesian)
 Smallest overlap matrix eigenvalue = 9.72E-07

 Q-Chem warning in module stvman/mkSTV.C, line 306:

 Overlap eigenvalue is smaller than square root of threshold
 Use THRESH >= 12 to get rid of this warning

 Linear dependence detected in AO basis
 Tighter screening thresholds may be required for diffuse basis sets
 Use S2THRESH > 14 and THRESH = 14 in case of SCF convergence issues
 Number of orthogonalized atomic orbitals = 731
 Maximum deviation from orthogonality = 7.632E-10
 Guess MOs from SCF MO coefficient file

 -----------------------------------------------------------------------
  General SCF calculation program by
  Eric Jon Sundstrom, Paul Horn, Yuezhi Mao, Dmitri Zuev, Alec White,
  David Stuck, Shaama M.S., Shane Yost, Joonho Lee, David Small,
  Daniel Levine, Susi Lehtola, Hugh Burton, Evgeny Epifanovsky
 -----------------------------------------------------------------------
 Exchange:     0.2000 Hartree-Fock + 0.0800 Slater + 0.7200 B88
 Correlation:  0.1900 VWN1RPA + 0.8100 LYP
 Using SG-1 standard quadrature grid
 Size of previous SCF MO coefficient file: 1071646 (expected); 1073112 (actual). 

 Q-Chem warning in module libgscf/gen_scfman/rhf.C, line 643:

 Inconsistent size for SCF MO coefficient file.  Please check basis and PURECART setting.

 using 4 threads for integral computing
 -------------------------------------------------------
 OpenMP Integral computing Module                
 Release: version 2.0, May 2017, Q-Chem Inc. Pleasanton 
 -------------------------------------------------------
 -------------------------------------------------------
 OpenMP BLAS3 based DFT computing Module                
 Release: version 1.0, May 2013, Q-Chem Inc. Pittsburgh 
 -------------------------------------------------------
 A restricted SCF calculation will be
 performed using DIIS
 SCF converges when DIIS error is below 1.0e-08
 ---------------------------------------
  Cycle       Energy         DIIS error
 ---------------------------------------
    1   -1302.6984676161      9.57e-04  
    2   -1302.7776216862      1.65e-04  
    3   -1302.7763430825      2.48e-04  
    4   -1302.7790944916      4.52e-05  
    5   -1302.7791712683      2.40e-05  
    6   -1302.7791977486      5.66e-06  
    7   -1302.7791992913      1.45e-06  
    8   -1302.7791993804      7.05e-07  
    9   -1302.7791994027      2.07e-07  
   10   -1302.7791994050      4.56e-08  
   11   -1302.7791994051      2.05e-08  
   12   -1302.7791994052      6.44e-09  Convergence criterion met
 ---------------------------------------
 SCF time:   CPU 2371.23s  wall 614.00s 
 SCF   energy in the final basis set =    -1302.7791994052
 Total energy in the final basis set =    -1302.7791994052

 --------------------------------------------------------------

                    Orbital Energies (a.u.)
 --------------------------------------------------------------

 Alpha MOs
 -- Occupied --
-19.195 -19.172 -19.172 -19.168 -19.158 -19.157 -19.145 -19.139
-19.091 -10.331 -10.311 -10.287 -10.270 -10.263 -10.261 -10.258
-10.252 -10.198 -10.196 -10.192 -10.185 -10.184 -10.180 -10.171
-10.169  -1.138  -1.114  -1.092  -1.081  -1.067  -1.054  -1.051
 -1.049  -1.008  -0.866  -0.820  -0.816  -0.808  -0.761  -0.759
 -0.712  -0.696  -0.681  -0.657  -0.648  -0.637  -0.630  -0.610
 -0.590  -0.582  -0.571  -0.568  -0.555  -0.536  -0.523  -0.522
 -0.511  -0.508  -0.501  -0.497  -0.484  -0.482  -0.472  -0.457
 -0.452  -0.448  -0.446  -0.437  -0.436  -0.428  -0.418  -0.414
 -0.411  -0.405  -0.403  -0.396  -0.393  -0.389  -0.381  -0.380
 -0.371  -0.364  -0.362  -0.350  -0.349  -0.348  -0.343  -0.337
 -0.334  -0.326  -0.322  -0.315  -0.312  -0.303  -0.299  -0.292
 -0.259
 -- Virtual --
 -0.040  -0.027  -0.019  -0.016  -0.008  -0.005  -0.000   0.002
  0.010   0.012   0.021   0.023   0.028   0.031   0.033   0.035
  0.041   0.043   0.049   0.051   0.054   0.058   0.061   0.064
  0.065   0.068   0.072   0.078   0.079   0.082   0.084   0.087
  0.090   0.091   0.095   0.098   0.099   0.102   0.104   0.106
  0.109   0.109   0.111   0.113   0.116   0.120   0.124   0.125
  0.126   0.128   0.129   0.131   0.135   0.136   0.137   0.140
  0.142   0.143   0.146   0.148   0.150   0.152   0.155   0.156
  0.160   0.161   0.163   0.166   0.167   0.169   0.170   0.175
  0.178   0.180   0.181   0.185   0.188   0.189   0.190   0.192
  0.194   0.195   0.200   0.202   0.203   0.204   0.208   0.210
  0.213   0.214   0.218   0.220   0.223   0.228   0.230   0.233
  0.234   0.235   0.238   0.242   0.243   0.247   0.247   0.250
  0.256   0.258   0.261   0.262   0.265   0.268   0.272   0.274
  0.278   0.278   0.281   0.284   0.291   0.293   0.295   0.299
  0.300   0.304   0.305   0.310   0.311   0.313   0.318   0.320
  0.320   0.327   0.328   0.331   0.334   0.334   0.336   0.339
  0.340   0.343   0.346   0.348   0.350   0.356   0.361   0.362
  0.363   0.367   0.370   0.372   0.377   0.382   0.385   0.388
  0.389   0.393   0.396   0.402   0.405   0.410   0.411   0.413
  0.415   0.418   0.427   0.430   0.437   0.439   0.444   0.448
  0.455   0.461   0.470   0.471   0.475   0.480   0.484   0.491
  0.495   0.498   0.505   0.511   0.514   0.518   0.526   0.534
  0.540   0.554   0.558   0.561   0.569   0.575   0.577   0.581
  0.584   0.587   0.594   0.608   0.612   0.616   0.619   0.627
  0.633   0.634   0.643   0.647   0.649   0.651   0.661   0.662
  0.666   0.677   0.678   0.680   0.691   0.698   0.702   0.705
  0.715   0.719   0.723   0.732   0.739   0.743   0.746   0.749
  0.753   0.761   0.762   0.767   0.769   0.773   0.775   0.777
  0.781   0.785   0.789   0.794   0.795   0.801   0.805   0.808
  0.814   0.823   0.830   0.834   0.846   0.858   0.864   0.881
  0.885   0.903   0.918   0.922   0.924   0.948   0.966   0.969
  0.982   0.987   0.996   1.009   1.023   1.032   1.044   1.046
  1.053   1.062   1.065   1.089   1.091   1.098   1.104   1.106
  1.137   1.138   1.140   1.146   1.156   1.165   1.175   1.177
  1.186   1.192   1.197   1.200   1.203   1.207   1.210   1.217
  1.228   1.232   1.243   1.246   1.250   1.261   1.268   1.274
  1.287   1.293   1.301   1.303   1.318   1.322   1.335   1.340
  1.357   1.363   1.367   1.387   1.390   1.401   1.408   1.418
  1.428   1.446   1.451   1.457   1.459   1.475   1.488   1.491
  1.495   1.502   1.508   1.514   1.529   1.534   1.535   1.544
  1.549   1.555   1.560   1.564   1.570   1.575   1.583   1.583
  1.589   1.598   1.602   1.607   1.608   1.616   1.619   1.621
  1.624   1.632   1.637   1.641   1.645   1.651   1.654   1.656
  1.664   1.667   1.677   1.682   1.693   1.698   1.704   1.713
  1.714   1.722   1.732   1.740   1.743   1.761   1.763   1.766
  1.770   1.782   1.785   1.791   1.804   1.813   1.817   1.822
  1.824   1.841   1.848   1.857   1.866   1.876   1.884   1.893
  1.894   1.902   1.917   1.923   1.934   1.952   1.956   1.961
  1.963   1.973   1.988   1.997   2.009   2.018   2.023   2.030
  2.038   2.054   2.059   2.060   2.074   2.082   2.098   2.100
  2.113   2.123   2.140   2.144   2.148   2.154   2.163   2.174
  2.180   2.197   2.202   2.213   2.228   2.236   2.241   2.259
  2.273   2.287   2.295   2.312   2.322   2.339   2.341   2.353
  2.361   2.369   2.394   2.402   2.420   2.432   2.443   2.460
  2.473   2.480   2.495   2.517   2.531   2.534   2.543   2.550
  2.554   2.563   2.576   2.581   2.590   2.598   2.605   2.614
  2.622   2.625   2.636   2.648   2.650   2.659   2.684   2.690
  2.695   2.719   2.732   2.744   2.748   2.759   2.766   2.786
  2.787   2.793   2.808   2.811   2.814   2.826   2.839   2.850
  2.867   2.879   2.882   2.889   2.895   2.905   2.912   2.920
  2.928   2.936   2.944   2.958   2.960   2.971   2.977   2.989
  2.992   3.002   3.022   3.026   3.036   3.045   3.048   3.056
  3.067   3.070   3.084   3.092   3.097   3.103   3.115   3.122
  3.131   3.144   3.154   3.158   3.169   3.183   3.194   3.208
  3.223   3.226   3.229   3.241   3.254   3.273   3.289   3.295
  3.313   3.317   3.323   3.341   3.361   3.377   3.386   3.412
  3.414   3.438   3.470   3.507   3.541   3.562   3.610   3.637
  3.676   3.720   3.772   3.779   3.781   3.785   3.803   3.817
  3.836   3.843   3.864   3.900   3.901   3.918   3.931   3.934
  3.960   3.988   4.002   4.015   4.034   4.052   4.082   4.118
  4.130   4.132   4.158   4.165   4.179   4.211   4.238   4.266
  4.275   4.305   4.307   4.337   4.363   4.406   4.982   5.065
  5.072   5.094   5.104   5.121   5.132   5.156   5.196   5.221
  5.248   5.368   5.401   5.416   5.432   5.457   5.471   5.483
  5.596   5.615   5.645   5.665   5.676   5.686   5.811   5.850
  5.969  23.750  23.769  23.788  23.797  23.805  23.817  23.829
 23.847  23.869  23.882  23.889  23.923  23.951  23.962  23.980
 24.011  49.866  49.898  49.923  49.940  49.949  49.963  50.007
 50.014  50.058
 --------------------------------------------------------------

          Ground-State Mulliken Net Atomic Charges

     Atom                 Charge (a.u.)
  ----------------------------------------
      1 C                     0.696969
      2 H                     0.244633
      3 C                    -0.825460
      4 H                     0.214637
      5 O                     0.088797
      6 C                    -0.709754
      7 H                     0.230367
      8 H                     0.089509
      9 C                     0.640365
     10 H                     0.175581
     11 C                    -0.641050
     12 H                     0.138001
     13 H                     0.158029
     14 H                     0.148490
     15 C                    -0.685217
     16 H                     0.178441
     17 H                     0.157189
     18 C                    -0.507423
     19 H                     0.162330
     20 H                     0.165675
     21 C                     0.129353
     22 H                     0.259589
     23 C                    -0.591842
     24 H                     0.182898
     25 H                     0.137960
     26 H                     0.266858
     27 C                    -0.274571
     28 O                    -0.251759
     29 O                    -0.247076
     30 H                     0.437258
     31 O                     0.070995
     32 C                    -0.341907
     33 H                     0.271042
     34 C                    -0.622048
     35 H                     0.260753
     36 C                     0.109437
     37 O                    -0.201072
     38 O                    -0.108516
     39 H                     0.299179
     40 C                    -0.374968
     41 H                     0.280921
     42 O                    -0.136815
     43 H                     0.257204
     44 C                    -0.588421
     45 H                     0.299396
     46 O                    -0.200717
     47 H                     0.272304
     48 C                    -0.119656
     49 H                     0.279128
     50 O                    -0.134377
     51 H                     0.259361
  ----------------------------------------
  Sum of atomic charges =    -0.000000

 -----------------------------------------------------------------
                    Cartesian Multipole Moments
 -----------------------------------------------------------------
    Charge (ESU x 10^10)
                -0.0000
    Dipole Moment (Debye)
         X       0.9066      Y      -4.1207      Z       0.3008
       Tot       4.2300
    Quadrupole Moments (Debye-Ang)
        XX    -141.7897     XY      24.8044     YY    -174.9941
        XZ      15.6866     YZ     -15.1552     ZZ    -155.2941
    Octopole Moments (Debye-Ang^2)
       XXX      58.4323    XXY      47.2717    XYY      64.1133
       YYY     -35.9039    XXZ       0.9988    XYZ       2.9717
       YYZ     -57.4379    XZZ      30.4730    YZZ      43.2113
       ZZZ     -15.5488
    Hexadecapole Moments (Debye-Ang^3)
      XXXX   -7625.6398   XXXY     550.0252   XXYY   -1798.2896
      XYYY     475.1197   YYYY   -2474.2812   XXXZ     283.2212
      XXYZ    -351.4320   XYYZ     184.3503   YYYZ    -768.6665
      XXZZ   -1828.6073   XYZZ     299.5290   YYZZ    -959.2058
      XZZZ     160.0571   YZZZ    -700.7506   ZZZZ   -3024.8460
 -----------------------------------------------------------------
 Calculating analytic gradient of the SCF energy
 Gradient of SCF Energy
            1           2           3           4           5           6
    1  -0.0053225   0.0019369  -0.0016403   0.0011537   0.0006042  -0.0016905
    2  -0.0026502  -0.0034545  -0.0017304   0.0009298   0.0020729  -0.0006361
    3   0.0006979  -0.0007389  -0.0065185   0.0006374   0.0079323  -0.0013956
            7           8           9          10          11          12
    1  -0.0000699   0.0000564   0.0019513   0.0003925   0.0016950  -0.0000903
    2   0.0001494  -0.0011438  -0.0038635   0.0018802  -0.0010294  -0.0002619
    3   0.0018669  -0.0003755  -0.0000113  -0.0003425   0.0001205  -0.0006486
           13          14          15          16          17          18
    1   0.0004027  -0.0002927  -0.0012514  -0.0011385   0.0007331  -0.0000788
    2   0.0002283   0.0003757   0.0049555  -0.0004236  -0.0017266   0.0026254
    3  -0.0003455  -0.0001514   0.0002397  -0.0001363   0.0001571   0.0010782
           19          20          21          22          23          24
    1   0.0003220   0.0021963  -0.0046274  -0.0011457   0.0043793  -0.0007280
    2  -0.0000245   0.0020861   0.0031965   0.0000618   0.0093367  -0.0016315
    3   0.0002425   0.0004059  -0.0046306  -0.0001435  -0.0013425   0.0008239
           25          26          27          28          29          30
    1  -0.0028003   0.0019175   0.0037627  -0.0009571   0.0052403  -0.0059487
    2  -0.0040608  -0.0019774  -0.0040457   0.0038053  -0.0059418   0.0030442
    3   0.0032083   0.0014885   0.0109767  -0.0036673  -0.0073931   0.0060791
           31          32          33          34          35          36
    1   0.0089347   0.0018175  -0.0022719  -0.0033601   0.0022835   0.0065475
    2  -0.0043254   0.0032112   0.0003233   0.0003979  -0.0001412   0.0007611
    3   0.0006649  -0.0025334   0.0011517   0.0021109   0.0013183   0.0043690
           37          38          39          40          41          42
    1  -0.0032377  -0.0020708   0.0003154   0.0037025   0.0007968   0.0019267
    2  -0.0021513   0.0016032   0.0011871  -0.0026297  -0.0004700   0.0003636
    3  -0.0012681  -0.0012436   0.0002695  -0.0016730  -0.0016041  -0.0003018
           43          44          45          46          47          48
    1  -0.0040352  -0.0002464  -0.0011808  -0.0008220   0.0000236  -0.0015725
    2   0.0010448  -0.0020663   0.0014529   0.0036029  -0.0017418   0.0010326
    3  -0.0027119  -0.0020908  -0.0009262   0.0029123   0.0009365  -0.0028574
           49          50          51
    1  -0.0015643  -0.0042607  -0.0006871
    2  -0.0020458   0.0003907   0.0000540
    3  -0.0011559  -0.0016254  -0.0018551
 Max gradient component =       1.098E-02
 RMS gradient           =       2.828E-03
 Gradient time:  CPU 563.11 s  wall 141.93 s
 Geometry Optimization Parameters
   NAtoms,    NIC,     NZ,  NCons,   NDum,   NFix, NCnnct, MaxDiis
       51     405       0       0       0       0       0       0

 Cartesian Hessian Update
 Hessian Updated using BFGS Update


** GEOMETRY OPTIMIZATION IN DELOCALIZED INTERNAL COORDINATES **
   Searching for a Minimum

   Optimization Cycle:  15

                       Coordinates (Angstroms)
     ATOM                X               Y               Z
      1  C        -2.8658601520    0.4890663910    0.1831250713
      2  H        -2.6741668198    1.1735829639   -0.6516525420
      3  C        -1.7634439345   -0.5821309050    0.0526639828
      4  H        -1.8360195541   -1.2974843517    0.8797598400
      5  O        -0.4927397751    0.1189023694    0.2276524612
      6  C        -1.8304536931   -1.3014132123   -1.2926565850
      7  H        -1.6513021678   -0.5606463487   -2.0780794047
      8  H        -1.0306797286   -2.0472307935   -1.3677370450
      9  C        -3.1873907886   -1.9854546111   -1.5115833884
     10  H        -3.3250638095   -2.7222516927   -0.7111898027
     11  C        -3.2179272124   -2.7112077532   -2.8613617198
     12  H        -2.4253620304   -3.4614779077   -2.9376099582
     13  H        -4.1733157564   -3.2186052531   -3.0202130541
     14  H        -3.0832751114   -1.9991011504   -3.6830389797
     15  C        -4.3103587839   -0.9336145341   -1.3808978064
     16  H        -5.2907019193   -1.4164020818   -1.4777824601
     17  H        -4.2199923969   -0.2366028997   -2.2217395770
     18  C        -4.2352150429   -0.1632557424   -0.0568541493
     19  H        -5.0043734102    0.6133614406   -0.0311392512
     20  H        -4.4408153714   -0.8330723399    0.7852584075
     21  C        -2.9225210349    1.3241718346    1.5117099510
     22  H        -3.9511403553    1.6856879819    1.5944428923
     23  C        -2.6059139904    0.5490537790    2.8151067136
     24  H        -2.7633737555    1.1986672013    3.6786982344
     25  H        -3.2806520422   -0.3123314115    2.9592611447
     26  H        -1.5791802267    0.1696186809    2.8495681337
     27  C        -2.1052815033    2.6275674081    1.5608153432
     28  O        -0.8955868360    2.6554196875    0.9811106499
     29  O        -2.5441777290    3.6226655922    2.0705291956
     30  H        -0.6778837579    1.7485245500    0.7012605036
     31  O         1.4909537019   -0.1845755550   -0.8760446714
     32  C         2.7634648908   -0.8130626318   -0.9653854459
     33  H         2.6400366634   -1.9010183222   -1.0249366078
     34  C         0.7027930078   -0.5975046381    0.2430846003
     35  H         0.5295156710   -1.6815885742    0.2027219155
     36  C         3.3697061054   -0.3595710176   -2.2914231069
     37  O         3.4866597194   -1.0789815962   -3.2481521622
     38  O         3.6721408107    0.9546133005   -2.2826923315
     39  H         4.0009509682    1.1993666565   -3.1607581527
     40  C         3.6249125382   -0.4647128376    0.2515328765
     41  H         3.8196140300    0.6160214029    0.2279363607
     42  O         4.8364278956   -1.1858729553    0.1304112997
     43  H         5.3220681016   -1.0628937825    0.9499511601
     44  C         2.8457204617   -0.8405125210    1.5225665197
     45  H         2.7676810487   -1.9295918622    1.5610522404
     46  O         3.5431181227   -0.4847114446    2.7273350038
     47  H         3.6127450788    0.4750919593    2.7842761309
     48  C         1.4320845747   -0.2582968248    1.5275174850
     49  H         1.4726038988    0.8356816980    1.5931812031
     50  O         0.6323826514   -0.7895897218    2.5765805699
     51  H         1.1566167189   -0.7841119533    3.3847142063
   Point Group: c1    Number of degrees of freedom:   147


   Energy is  -1302.779199405

 Hessian Updated using BFGS Update

147 Hessian modes will be used to form the next step
  Hessian Eigenvalues:
     0.000604    0.004727    0.005532    0.005617    0.006012    0.006253
     0.006771    0.006963    0.007522    0.008576    0.009507    0.010820
     0.011339    0.011442    0.013099    0.017693    0.020119    0.021551
     0.022034    0.030144    0.031507    0.032126    0.034566    0.037240
     0.038281    0.039297    0.040290    0.043395    0.045585    0.046251
     0.047483    0.048138    0.048376    0.048918    0.049241    0.049767
     0.050335    0.051365    0.053606    0.054336    0.055352    0.055949
     0.056164    0.056536    0.057089    0.057332    0.057859    0.059236
     0.062401    0.064065    0.065620    0.068353    0.069865    0.071628
     0.075150    0.078116    0.081482    0.081946    0.082501    0.083549
     0.095332    0.096952    0.110662    0.116002    0.119289    0.136807
     0.144084    0.150598    0.155640    0.157190    0.157833    0.159544
     0.159976    0.160029    0.160094    0.160251    0.160702    0.161490
     0.162497    0.168666    0.173184    0.175617    0.179719    0.192197
     0.192917    0.197845    0.203135    0.209607    0.214941    0.222385
     0.245393    0.248983    0.267170    0.268884    0.270283    0.275544
     0.279603    0.282459    0.284888    0.287773    0.288708    0.292548
     0.295571    0.296546    0.297980    0.300165    0.309207    0.320192
     0.335705    0.336596    0.337648    0.338707    0.339054    0.339439
     0.339556    0.339751    0.339991    0.340386    0.340620    0.340795
     0.341170    0.341333    0.341581    0.342094    0.342375    0.342426
     0.342631    0.343956    0.345738    0.382227    0.385758    0.396306
     0.398210    0.404468    0.407535    0.416969    0.458648    0.502809
     0.510107    0.515611    0.518743    0.521644    0.534084    0.548442
     0.638162    0.925640    0.955159

 Minimum Search - Taking Simple RFO Step
 Searching for Lamda that Minimizes Along All modes
 Value Taken    Lamda =  -0.00881955
 Calculated Step too Large.  Step scaled by  0.583353
 Step Taken.  Stepsize is  0.300000

                             Maximum     Tolerance    Cnvgd?
         Gradient           0.017597      0.000300      NO
         Displacement       0.182550      0.001200      NO
         Energy change      0.003417      0.000001      NO


 New Cartesian Coordinates Obtained by Inverse Iteration

 Displacement from previous Coordinates is:  2.921399
 ----------------------------------------------------------------
             Standard Nuclear Orientation (Angstroms)
    I     Atom           X                Y                Z
 ----------------------------------------------------------------
    1      C      -2.8894598438     0.4970093013     0.2196974721
    2      H      -2.7310754990     1.2449228639    -0.5681388073
    3      C      -1.7518502380    -0.5284376714     0.0544512253
    4      H      -1.8253826238    -1.2903134336     0.8406132824
    5      O      -0.4992621961     0.1804339259     0.2820461458
    6      C      -1.7712181210    -1.1912921494    -1.3228835049
    7      H      -1.5980273442    -0.4144732981    -2.0754863141
    8      H      -0.9450953943    -1.9050491242    -1.4093410179
    9      C      -3.1033984811    -1.9032751668    -1.6019065682
   10      H      -3.2299617871    -2.6900563623    -0.8457111999
   11      C      -3.0961069899    -2.5610191193    -2.9854118913
   12      H      -2.2809438788    -3.2839557019    -3.0818328771
   13      H      -4.0348806550    -3.0872582801    -3.1803232793
   14      H      -2.9682852228    -1.8083583935    -3.7704971902
   15      C      -4.2602024759    -0.9026371254    -1.4364611344
   16      H      -5.2195356415    -1.4147637496    -1.5729079451
   17      H      -4.1912689642    -0.1498673825    -2.2323138315
   18      C      -4.2307088120    -0.2056139497    -0.0723233915
   19      H      -5.0334438399     0.5346824568    -0.0150148112
   20      H      -4.4245665520    -0.9370322406     0.7218645273
   21      C      -2.9836913325     1.2432922295     1.5910267300
   22      H      -4.0246233254     1.5619797160     1.6872723191
   23      C      -2.6584020470     0.3849522906     2.8345941322
   24      H      -2.8525726039     0.9617408082     3.7412504721
   25      H      -3.3023628603    -0.5030009041     2.8809186140
   26      H      -1.6163724367     0.0562199318     2.8562795753
   27      C      -2.2199126981     2.5751269987     1.7114089416
   28      O      -0.9961787956     2.6695120901     1.1618902968
   29      O      -2.7009533603     3.5212504403     2.2798300688
   30      H      -0.7228470486     1.7953322768     0.8223327953
   31      O       1.4233248570    -0.2742722089    -0.8465974759
   32      C       2.6706345676    -0.9560970336    -0.9221754521
   33      H       2.5224730621    -2.0410740110    -0.8602036702
   34      C       0.6827220837    -0.5490289478     0.3427422739
   35      H       0.4773483662    -1.6270608462     0.4129387327
   36      C       3.2326203584    -0.6717497190    -2.3133651347
   37      O       3.3077925484    -1.4938647588    -3.1875598356
   38      O       3.5911185197     0.6195157998    -2.4554595080
   39      H       3.9020107222     0.7434746062    -3.3650325823
   40      C       3.5966272685    -0.5027564925     0.2116905278
   41      H       3.8158253829     0.5643101832     0.0689588355
   42      O       4.7840654575    -1.2707805588     0.1170839903
   43      H       5.3180235862    -1.0881058576     0.8969897308
   44      C       2.8784358711    -0.7177939228     1.5477043328
   45      H       2.7802218492    -1.7941034666     1.7130927911
   46      O       3.6529761226    -0.2548110906     2.6622803673
   47      H       3.7540407987     0.7028836735     2.5983246910
   48      C       1.4806588589    -0.0964489862     1.5621801744
   49      H       1.5579787985     0.9985288366     1.5089548522
   50      O       0.7464453959    -0.4863254845     2.7136746057
   51      H       1.3252745636    -0.3963053213     3.4797508137
 ----------------------------------------------------------------
 Molecular Point Group                 C1    NOp =  1
 Largest Abelian Subgroup              C1    NOp =  1
 Nuclear Repulsion Energy =  2523.0526387731 hartrees
 There are       97 alpha and       97 beta electrons
 Applying Cartesian multipole field
    Component          Value
    ---------          -----
     (2,0,0)        1.00000E-12
     (0,2,0)        2.00000E-11
     (0,0,2)       -3.00000E-11
 Nucleus-field energy     =    -0.0000000370 hartrees
 Requested basis set is 6-311++G(d,p)
 There are 280 shells and 732 basis functions
 A cutoff of  1.0D-11 yielded  28400 shell pairs
 There are    189166 function pairs (    200395 Cartesian)
 Smallest overlap matrix eigenvalue = 9.46E-07

 Q-Chem warning in module stvman/mkSTV.C, line 306:

 Overlap eigenvalue is smaller than square root of threshold
 Use THRESH >= 12 to get rid of this warning

 Linear dependence detected in AO basis
 Tighter screening thresholds may be required for diffuse basis sets
 Use S2THRESH > 14 and THRESH = 14 in case of SCF convergence issues
 Number of orthogonalized atomic orbitals = 731
 Maximum deviation from orthogonality = 2.763E-10
 Guess MOs from SCF MO coefficient file

 -----------------------------------------------------------------------
  General SCF calculation program by
  Eric Jon Sundstrom, Paul Horn, Yuezhi Mao, Dmitri Zuev, Alec White,
  David Stuck, Shaama M.S., Shane Yost, Joonho Lee, David Small,
  Daniel Levine, Susi Lehtola, Hugh Burton, Evgeny Epifanovsky
 -----------------------------------------------------------------------
 Exchange:     0.2000 Hartree-Fock + 0.0800 Slater + 0.7200 B88
 Correlation:  0.1900 VWN1RPA + 0.8100 LYP
 Using SG-1 standard quadrature grid
 Size of previous SCF MO coefficient file: 1071646 (expected); 1073112 (actual). 

 Q-Chem warning in module libgscf/gen_scfman/rhf.C, line 643:

 Inconsistent size for SCF MO coefficient file.  Please check basis and PURECART setting.

 using 4 threads for integral computing
 -------------------------------------------------------
 OpenMP Integral computing Module                
 Release: version 2.0, May 2017, Q-Chem Inc. Pleasanton 
 -------------------------------------------------------
 -------------------------------------------------------
 OpenMP BLAS3 based DFT computing Module                
 Release: version 1.0, May 2013, Q-Chem Inc. Pittsburgh 
 -------------------------------------------------------
 A restricted SCF calculation will be
 performed using DIIS
 SCF converges when DIIS error is below 1.0e-08
 ---------------------------------------
  Cycle       Energy         DIIS error
 ---------------------------------------
    1   -1302.6597528257      1.19e-03  
    2   -1302.7811451338      1.76e-04  
    3   -1302.7795544865      2.73e-04  
    4   -1302.7829756679      4.58e-05  
    5   -1302.7830373605      2.96e-05  
    6   -1302.7830779897      5.77e-06  
    7   -1302.7830795700      1.79e-06  
    8   -1302.7830797226      6.73e-07  
    9   -1302.7830797429      2.19e-07  
   10   -1302.7830797452      7.22e-08  
   11   -1302.7830797452      3.02e-08  
   12   -1302.7830797452      5.06e-09  Convergence criterion met
 ---------------------------------------
 SCF time:   CPU 2365.67s  wall 612.00s 
 SCF   energy in the final basis set =    -1302.7830797452
 Total energy in the final basis set =    -1302.7830797452

 --------------------------------------------------------------

                    Orbital Energies (a.u.)
 --------------------------------------------------------------

 Alpha MOs
 -- Occupied --
-19.196 -19.173 -19.173 -19.170 -19.158 -19.157 -19.146 -19.140
-19.092 -10.332 -10.313 -10.288 -10.271 -10.263 -10.262 -10.260
-10.251 -10.198 -10.195 -10.191 -10.184 -10.184 -10.179 -10.170
-10.168  -1.139  -1.116  -1.090  -1.082  -1.066  -1.055  -1.052
 -1.050  -1.007  -0.866  -0.821  -0.816  -0.807  -0.761  -0.758
 -0.712  -0.696  -0.681  -0.657  -0.648  -0.637  -0.631  -0.611
 -0.591  -0.582  -0.571  -0.568  -0.555  -0.537  -0.524  -0.522
 -0.511  -0.510  -0.501  -0.497  -0.484  -0.482  -0.471  -0.458
 -0.452  -0.448  -0.446  -0.437  -0.436  -0.429  -0.418  -0.414
 -0.410  -0.405  -0.402  -0.396  -0.393  -0.390  -0.381  -0.378
 -0.371  -0.364  -0.362  -0.351  -0.350  -0.347  -0.342  -0.337
 -0.334  -0.326  -0.323  -0.315  -0.312  -0.304  -0.300  -0.293
 -0.259
 -- Virtual --
 -0.040  -0.028  -0.019  -0.016  -0.008  -0.004  -0.000   0.002
  0.010   0.012   0.020   0.023   0.028   0.032   0.033   0.035
  0.041   0.044   0.047   0.051   0.055   0.057   0.061   0.065
  0.065   0.069   0.072   0.077   0.080   0.082   0.084   0.087
  0.090   0.092   0.095   0.098   0.100   0.101   0.104   0.106
  0.108   0.110   0.112   0.113   0.116   0.123   0.124   0.126
  0.127   0.129   0.129   0.132   0.133   0.137   0.137   0.140
  0.142   0.144   0.146   0.148   0.151   0.153   0.155   0.156
  0.161   0.161   0.163   0.166   0.168   0.170   0.171   0.174
  0.177   0.179   0.182   0.182   0.188   0.189   0.190   0.194
  0.195   0.197   0.198   0.202   0.205   0.206   0.208   0.211
  0.213   0.214   0.215   0.220   0.224   0.227   0.228   0.232
  0.234   0.236   0.239   0.242   0.244   0.246   0.247   0.249
  0.256   0.257   0.260   0.263   0.266   0.270   0.272   0.274
  0.276   0.278   0.281   0.283   0.289   0.293   0.295   0.298
  0.302   0.305   0.306   0.310   0.311   0.314   0.317   0.319
  0.323   0.325   0.327   0.331   0.332   0.334   0.336   0.337
  0.342   0.344   0.346   0.349   0.352   0.356   0.360   0.362
  0.363   0.366   0.367   0.370   0.376   0.383   0.383   0.386
  0.388   0.393   0.397   0.404   0.407   0.409   0.413   0.414
  0.415   0.422   0.425   0.429   0.434   0.439   0.442   0.443
  0.453   0.458   0.464   0.470   0.477   0.478   0.485   0.490
  0.495   0.501   0.508   0.513   0.516   0.520   0.525   0.533
  0.538   0.550   0.556   0.565   0.565   0.572   0.576   0.580
  0.582   0.588   0.591   0.608   0.613   0.617   0.620   0.629
  0.631   0.635   0.637   0.645   0.648   0.656   0.659   0.663
  0.671   0.675   0.676   0.681   0.692   0.699   0.702   0.708
  0.715   0.719   0.725   0.730   0.737   0.741   0.745   0.748
  0.754   0.756   0.764   0.768   0.769   0.775   0.775   0.778
  0.779   0.787   0.789   0.793   0.799   0.802   0.802   0.805
  0.815   0.822   0.834   0.838   0.842   0.860   0.861   0.880
  0.885   0.906   0.917   0.923   0.929   0.955   0.965   0.968
  0.982   0.992   0.999   1.008   1.027   1.029   1.045   1.047
  1.056   1.059   1.064   1.088   1.091   1.097   1.103   1.106
  1.135   1.140   1.142   1.149   1.159   1.164   1.169   1.174
  1.181   1.189   1.193   1.198   1.203   1.209   1.211   1.213
  1.231   1.235   1.243   1.247   1.256   1.261   1.266   1.277
  1.285   1.288   1.300   1.305   1.319   1.325   1.335   1.338
  1.347   1.359   1.372   1.377   1.387   1.401   1.408   1.420
  1.430   1.437   1.449   1.453   1.456   1.475   1.480   1.488
  1.490   1.502   1.513   1.517   1.525   1.530   1.537   1.547
  1.551   1.554   1.558   1.570   1.572   1.577   1.580   1.583
  1.587   1.596   1.605   1.606   1.609   1.615   1.618   1.622
  1.623   1.629   1.633   1.642   1.648   1.649   1.652   1.654
  1.663   1.669   1.679   1.681   1.692   1.703   1.705   1.712
  1.717   1.722   1.731   1.742   1.745   1.761   1.763   1.769
  1.775   1.781   1.785   1.793   1.804   1.812   1.818   1.821
  1.828   1.840   1.846   1.854   1.868   1.871   1.878   1.891
  1.893   1.895   1.914   1.923   1.938   1.950   1.961   1.962
  1.969   1.974   1.989   1.998   2.007   2.016   2.023   2.027
  2.040   2.052   2.056   2.064   2.071   2.081   2.093   2.106
  2.110   2.125   2.134   2.143   2.148   2.154   2.158   2.173
  2.180   2.189   2.204   2.212   2.228   2.235   2.242   2.256
[truncated: 907,874 more chars]
