# Supplementary material for: An in silico investigation of menthol metabolism
Source: PLoS One. 2019 Sep 27;14(9):e0216577. doi: 10.1371/journal.pone.0216577 (PMC6764827; doi:10.1371/journal.pone.0216577)
Supplement: S2 File — (ZIP) [file pone.0216577.s002.zip › B3LYP/g-series/oeeXe-R.out]

Q-Chem Developer Version!
                  Welcome to Q-Chem
     A Quantum Leap Into The Future Of Chemistry


 Q-Chem 5.1, Q-Chem, Inc., Pleasanton, CA (2018)

 Yihan Shao,  Zhengting Gan,  E. Epifanovsky,  A. T. B. Gilbert,  M. Wormit,  
 J. Kussmann,  A. W. Lange,  A. Behn,  Jia Deng,  Xintian Feng,  D. Ghosh,  
 M. Goldey,  P. R. Horn,  L. D. Jacobson,  I. Kaliman,  T. Kus,  A. Landau,  
 Jie Liu,  E. I. Proynov,  R. M. Richard,  R. P. Steele,  E. J. Sundstrom,  
 H. L. Woodcock III,  P. M. Zimmerman,  D. Zuev,  B. Albrecht,  E. Alguire,  
 S. A. Baeppler,  D. Barton,  Z. Benda,  Y. A. Bernard,  E. J. Berquist,  
 K. B. Bravaya,  H. Burton,  D. Casanova,  Chun-Min Chang,  Yunqing Chen,  
 A. Chien,  K. D. Closser,  M. P. Coons,  S. Coriani,  S. Dasgupta,  
 A. L. Dempwolff,  M. Diedenhofen,  Hainam Do,  R. G. Edgar,  Po-Tung Fang,  
 S. Faraji,  S. Fatehi,  Qingguo Feng,  K. D. Fenk,  J. Fosso-Tande,  
 J. Gayvert,  Qinghui Ge,  A. Ghysels,  G. Gidofalvi,  J. Gomes,  
 J. Gonthier,  A. Gunina,  D. Hait,  M. W. D. Hanson-Heine,  
 P. H. P. Harbach,  A. W. Hauser,  J. E. Herr,  E. G. Hohenstein,  
 Z. C. Holden,  Kerwin Hui,  B. C. Huynh,  T.-C. Jagau,  Hyunjun Ji,  
 B. Kaduk,  K. Khistyaev,  Jaehoon Kim,  P. Klunzinger,  K. Koh,  
 D. Kosenkov,  L. Koulias,  T. Kowalczyk,  C. M. Krauter,  A. Kunitsa,  
 Ka Un Lao,  A. Laurent,  K. V. Lawler,  Joonho Lee,  D. Lefrancois,  
 S. Lehtola,  D. S. Levine,  Yi-Pei Li,  You-Sheng Lin,  Fenglai Liu,  
 E. Livshits,  A. Luenser,  P. Manohar,  E. Mansoor,  S. F. Manzer,  
 Shan-Ping Mao,  Yuezhi Mao,  N. Mardirossian,  A. V. Marenich,  
 T. Markovich,  L. A. Martinez-Martinez,  S. A. Maurer,  N. J. Mayhall,  
 S. C. McKenzie,  J.-M. Mewes,  A. F. Morrison,  J. W. Mullinax,  K. Nanda,  
 T. S. Nguyen-Beck,  R. Olivares-Amaya,  J. A. Parkhill,  T. M. Perrine,  
 F. Plasser,  P. Pokhilko,  S. Prager,  A. Prociuk,  E. Ramos,  D. R. Rehn,  
 F. Rob,  M. Schneider,  N. Sergueev,  S. M. Sharada,  S. Sharma,  
 D. W. Small,  T. Stauch,  T. Stein,  Yu-Chuan Su,  A. J. W. Thom,  
 A. Tkatchenko,  T. Tsuchimochi,  N. M. Tubman,  L. Vogt,  M. L. Vidal,  
 O. Vydrov,  M. A. Watson,  J. Wenzel,  M. de Wergifosse,  T. A. Wesolowski,  
 A. White,  J. Witte,  A. Yamada,  Jun Yang,  K. Yao,  S. Yeganeh,  
 S. R. Yost,  Zhi-Qiang You,  A. Zech,  Igor Ying Zhang,  Xing Zhang,  
 Yan Zhao,  Ying Zhu,  B. R. Brooks,  G. K. L. Chan,  C. J. Cramer,  
 M. S. Gordon,  W. J. Hehre,  A. Klamt,  M. W. Schmidt,  C. D. Sherrill,  
 D. G. Truhlar,  A. Aspuru-Guzik,  R. Baer,  A. T. Bell,  N. A. Besley,  
 Jeng-Da Chai,  A. E. DePrince, III,  R. A. DiStasio Jr.,  A. Dreuw,  
 B. D. Dunietz,  T. R. Furlani,  Chao-Ping Hsu,  Yousung Jung,  Jing Kong,  
 D. S. Lambrecht,  WanZhen Liang,  C. Ochsenfeld,  V. A. Rassolov,  
 L. V. Slipchenko,  J. E. Subotnik,  T. Van Voorhis,  J. M. Herbert,  
 A. I. Krylov,  P. M. W. Gill,  M. Head-Gordon

 Contributors to earlier versions of Q-Chem not listed above: 
 R. D. Adamson,  B. Austin,  J. Baker,  G. J. O. Beran,  K. Brandhorst,  
 S. T. Brown,  E. F. C. Byrd,  A. K. Chakraborty,  C.-L. Cheng,  
 Siu Hung Chien,  D. M. Chipman,  D. L. Crittenden,  H. Dachsel,  
 R. J. Doerksen,  A. D. Dutoi,  L. Fusti-Molnar,  W. A. Goddard III,  
 A. Golubeva-Zadorozhnaya,  S. R. Gwaltney,  G. Hawkins,  A. Heyden,  
 S. Hirata,  G. Kedziora,  F. J. Keil,  C. Kelley,  Jihan Kim,  R. A. King,  
 R. Z. Khaliullin,  P. P. Korambath,  W. Kurlancheek,  A. M. Lee,  M. S. Lee,  
 S. V. Levchenko,  Ching Yeh Lin,  D. Liotard,  R. C. Lochan,  I. Lotan,  
 P. E. Maslen,  N. Nair,  D. P. O'Neill,  D. Neuhauser,  E. Neuscamman,  
 C. M. Oana,  R. Olson,  B. Peters,  R. Peverati,  P. A. Pieniazek,  
 Y. M. Rhee,  J. Ritchie,  M. A. Rohrdanz,  E. Rosta,  N. J. Russ,  
 H. F. Schaefer III,  N. E. Schultz,  N. Shenvi,  A. C. Simmonett,  A. Sodt,  
 D. Stuck,  K. S. Thanthiriwatte,  V. Vanovschi,  Tao Wang,  A. Warshel,  
 C. F. Williams,  Q. Wu,  X. Xu,  W. Zhang

 Please cite Q-Chem as follows:
 Y. Shao et al., Mol. Phys. 113, 184-215 (2015)
 DOI: 10.1080/00268976.2014.952696

 Q-Chem 5.1.2 for Intel X86 EM64T Linux

 Parts of Q-Chem use Armadillo 8.300.2 (Tropical Shenanigans).
 http://arma.sourceforge.net/

 Q-Chem begins on Fri Mar 29 11:08:07 2019  

Host: 
0

     Scratch files written to /scratch/taweetham/qchem1796//
Input Ideriv = 2
Curr. Ideriv = -1
Max.  Ideriv = 2

Checking the input file for inconsistencies... 	...done.

--------------------------------------------------------------
User input:
--------------------------------------------------------------
$molecule
0 1
  C   -0.4515790    0.5298096    0.2436261
  H   -0.5869960    0.4432012    1.3319721
  C    0.1342950   -0.8104023   -0.2464838
  H    0.1854006   -0.8235826   -1.3411954
  O   -0.7166972   -1.8713519    0.1707854
  H   -0.3470087   -2.7041235   -0.1688757
  C    1.5378454   -1.0806377    0.3053143
  H    1.4797770   -1.2563704    1.3879666
  H    1.9199844   -2.0164851   -0.1228829
  C    2.5006989    0.0677653    0.0006954
  H    2.5917321    0.1698447   -1.0890232
  C    3.8920108   -0.2232512    0.5587823
  H    4.2997000   -1.1414244    0.1224724
  H    4.5830177    0.5931160    0.3230338
  H    3.8697629   -0.3455439    1.6467265
  C    1.9445200    1.3750094    0.5690176
  H    2.6180589    2.2057493    0.3266907
  H    1.8916964    1.3178131    1.6637731
  C    0.5560938    1.6761076    0.0096119
  H    0.1817159    2.5964952    0.4747214
  H    0.6426170    1.8751685   -1.0664722
  C   -1.8291042    0.9249180   -0.3765882
  H   -1.7420447    1.9433472   -0.7826951
  C   -2.3455632    0.0847909   -1.5440389
  H   -3.2866018    0.5019320   -1.9220612
  H   -1.6337478    0.0827807   -2.3750686
  H   -2.5584750   -0.9479888   -1.2538682
  C   -2.9154639    0.9898076    0.6919849
  O   -3.4652447    0.0253918    1.2015699
  O   -3.1991596    2.2925344    0.9588452
  O   -5.5441193    2.1347436    1.1965635
  C   -6.7108372    2.5827695    1.8935095
  H   -6.7599850    3.6790205    1.8541381
  C   -4.3298696    2.5852215    1.7976357
  H   -4.3576480    3.6821980    1.8220018
  C   -7.9359696    2.0687502    1.1498444
  O   -8.6797175    2.7371750    0.4463274
  O   -8.1295379    0.7370040    1.2569056
  H   -8.9044851    0.5672928    0.6813883
  C   -6.7251060    2.1025415    3.3491261
  H   -6.8649385    1.0171716    3.4139191
  O   -7.8038545    2.7093534    4.0732736
  H   -7.6266740    2.5555374    5.0226881
  C   -5.4137229    2.4817245    4.0455781
  H   -5.3920189    3.5639399    4.2274549
  O   -5.3727263    1.8883974    5.3578769
  H   -5.3719141    0.9181475    5.2523741
  C   -4.1771848    2.0706915    3.2429124
  H   -4.0668157    0.9835794    3.2844773
  O   -3.0126699    2.6267930    3.8717009
  H   -3.0889725    2.4199543    4.8233530
$end

$rem
   job_type 	optimization
   basis 	6-311++g**
   method 	b3lyp
   scf_guess sad
$end

--------------------------------------------------------------
 ----------------------------------------------------------------
             Standard Nuclear Orientation (Angstroms)
    I     Atom           X                Y                Z
 ----------------------------------------------------------------
    1      C       2.9323566633    -0.3043911631    -0.1794950070
    2      H       2.5275560427     0.5821823374     0.3308574990
    3      C       3.9486490282    -0.9541093164     0.7820870983
    4      H       4.3021373692    -1.9070594219     0.3720735875
    5      O       3.3110814273    -1.2157870669     2.0266543615
    6      H       3.9575243088    -1.6485481778     2.6100729159
    7      C       5.1657618497    -0.0624815692     1.0487298930
    8      H       4.8567074691     0.8180202536     1.6280327961
    9      H       5.8741867638    -0.6014741343     1.6912363672
   10      C       5.8539016501     0.3651496404    -0.2483067875
   11      H       6.2140242575    -0.5332472053    -0.7673334630
   12      C       7.0631560733     1.2515324356     0.0413993994
   13      H       7.7930716763     0.7198387715     0.6611928310
   14      H       7.5637133599     1.5408473445    -0.8887955171
   15      H       6.7724064553     2.1659905715     0.5689446896
   16      C       4.8518168875     1.0839202620    -1.1540700848
   17      H       5.3343750780     1.3658536827    -2.0975513495
   18      H       4.5144393803     2.0141918706    -0.6793886061
   19      C       3.6430655872     0.2005475498    -1.4538952362
   20      H       2.9355212287     0.7699804808    -2.0693025087
   21      H       3.9708207509    -0.6569026050    -2.0559120805
   22      C       1.7268679213    -1.2081111211    -0.5899084969
   23      H       1.6635551010    -1.2162726529    -1.6879180973
   24      C       1.7822677458    -2.6830581033    -0.1937433309
   25      H       0.9090600337    -3.2138256439    -0.5915564939
   26      H       2.6727801799    -3.1693227031    -0.6034138213
   27      H       1.7645388327    -2.8256540411     0.8904690388
   28      C       0.4074620982    -0.6229132811    -0.0970106473
   29      O      -0.0005853854    -0.6677253404     1.0534339476
   30      O      -0.2573975652    -0.0767551301    -1.1498485681
   31      O      -2.4582187719    -0.7339722687    -0.5978562039
   32      C      -3.8458166815    -0.3845208012    -0.5857192651
   33      H      -4.1564743291    -0.0918848467    -1.5974444711
   34      C      -1.6117272878     0.3616771979    -0.9466037853
   35      H      -1.9203772644     0.7182711317    -1.9377136411
   36      C      -4.6469674254    -1.6298432547    -0.2314136179
   37      O      -5.3104334235    -2.3002642650    -1.0093836428
   38      O      -4.5208518721    -2.0213408634     1.0543947730
   39      H      -5.0376662751    -2.8530294512     1.0963731319
   40      C      -4.1407512528     0.7448782932     0.4078165929
   41      H      -4.0151305619     0.4122245144     1.4448026035
   42      O      -5.4942588150     1.1989216252     0.2730184412
   43      H      -5.5538019437     2.0506787201     0.7498880789
   44      C      -3.2126074551     1.9362046166     0.1473526747
   45      H      -3.5152139001     2.4444917010    -0.7772088351
   46      O      -3.3881773593     2.9227767986     1.1825804022
   47      H      -3.1139977284     2.5249665340     2.0305714943
   48      C      -1.7403286012     1.5293711137     0.0518105225
   49      H      -1.3757995072     1.2628879824     1.0477156271
   50      O      -0.9742178170     2.6653506623    -0.3763758155
   51      H      -1.2561209255     3.4140467792     0.1841871301
 ----------------------------------------------------------------
 Molecular Point Group                 C1    NOp =  1
 Largest Abelian Subgroup              C1    NOp =  1
 Nuclear Repulsion Energy =  2428.9898499180 hartrees
 There are       97 alpha and       97 beta electrons
 Requested basis set is 6-311++G(d,p)
 There are 280 shells and 732 basis functions

 Total QAlloc Memory Limit   2000 MB
 Mega-Array Size       188 MB
 MEM_STATIC part       192 MB
 A cutoff of  1.0D-11 yielded  26567 shell pairs
 There are    177298 function pairs (    187805 Cartesian)

 -------------------------------------------------------
 OpenMP Integral Computing Module                       
 Release: version 1.0, May 2013, Q-Chem Inc. Pittsburgh 
 -------------------------------------------------------
 Integral Job Info:
 Integral job number is                      11
 Integral operator is                         1
 short-range coefficients                     0
 long-range coefficients              100000000
 Omega coefficients                           0
 if combine SR and LR in K                    0
 Integral screening is                        0
 Integral computing path is                   2
 max size of driver memory is            800000
 size of driver memory is                593474
 size of scratch memory is              2361544
 max col of scratch BK array               1296
 max len of scratch array in speh3          155
 max len of scratch index in speh4           18
 max int batch size is                      520
 min int batch size is                       52
 fixed nKL is                                52
 max L of basis functions is                  2
 order of int derivative is                   0
 number of shells is                        280
 number of basis is                         757
 number of cartesian basis is               757
 number of contracted shell pairs         26567
 number of primitive shell pairs          56696
 maxK2 (contraction) of shell pair           36
 max number of K2 of shell pair               1
 max number of CS2 of shell pair           5308
 max number of PS2 of shell pair           8448
 mem total for path MDJ                  795308
 -------------------------------------------------------
 Smallest overlap matrix eigenvalue = 1.06E-06

 Q-Chem warning in module stvman/mkSTV.C, line 306:

 Overlap eigenvalue is smaller than square root of threshold
 Use THRESH >= 12 to get rid of this warning


 Scale SEOQF with 1.000000e-02/1.000000e-01/1.000000e-01

 Standard Electronic Orientation quadrupole field applied
 Nucleus-field energy     =     0.0000000240 hartrees
 Guess from superposition of atomic densities
 Warning:  Energy on first SCF cycle will be non-variational
 SAD guess density has 194.000000 electrons

 -----------------------------------------------------------------------
  General SCF calculation program by
  Eric Jon Sundstrom, Paul Horn, Yuezhi Mao, Dmitri Zuev, Alec White,
  David Stuck, Shaama M.S., Shane Yost, Joonho Lee, David Small,
  Daniel Levine, Susi Lehtola, Hugh Burton, Evgeny Epifanovsky
 -----------------------------------------------------------------------
 Exchange:     0.2000 Hartree-Fock + 0.0800 Slater + 0.7200 B88
 Correlation:  0.1900 VWN1RPA + 0.8100 LYP
 Using SG-1 standard quadrature grid
 using 6 threads for integral computing
 -------------------------------------------------------
 OpenMP Integral computing Module                
 Release: version 2.0, May 2017, Q-Chem Inc. Pleasanton 
 -------------------------------------------------------
 -------------------------------------------------------
 OpenMP BLAS3 based DFT computing Module                
 Release: version 1.0, May 2013, Q-Chem Inc. Pittsburgh 
 -------------------------------------------------------
 A restricted SCF calculation will be
 performed using DIIS
 SCF converges when DIIS error is below 1.0e-08
 ---------------------------------------
  Cycle       Energy         DIIS error
 ---------------------------------------
    1   -1307.6474316180      2.31e-02  
    2   -1302.1781373849      3.23e-03  
    3   -1301.3471529032      5.21e-03  
    4   -1302.6921098010      1.10e-03  
    5   -1302.7506976531      3.38e-04  
    6   -1302.7553507924      1.20e-04  
    7   -1302.7560953760      2.87e-05  
    8   -1302.7561363651      9.64e-06  
    9   -1302.7561406266      3.24e-06  
   10   -1302.7561410494      1.51e-06  
   11   -1302.7561411575      3.88e-07  
   12   -1302.7561411646      1.13e-07  
   13   -1302.7561411651      3.36e-08  
   14   -1302.7561411655      1.08e-08  
   15   -1302.7561411652      3.35e-09  Convergence criterion met
 ---------------------------------------
 SCF time:   CPU 2506.63s  wall 444.00s 
 SCF   energy in the final basis set =    -1302.7561411652
 Total energy in the final basis set =    -1302.7561411652

 --------------------------------------------------------------

                    Orbital Energies (a.u.)
 --------------------------------------------------------------

 Alpha MOs
 -- Occupied --
-19.1892 -19.1882 -19.1713 -19.1680 -19.1469 -19.1436 -19.1334 -19.1214
-19.1164 -10.3287 -10.3141 -10.3089 -10.2735 -10.2563 -10.2555 -10.2501
-10.2247 -10.1903 -10.1859 -10.1778 -10.1720 -10.1691 -10.1677 -10.1620
-10.1606  -1.1332  -1.1269  -1.0795  -1.0702  -1.0455  -1.0349  -1.0313
 -1.0272  -1.0244  -0.8485  -0.8184  -0.8127  -0.7988  -0.7549  -0.7404
 -0.7181  -0.6867  -0.6838  -0.6539  -0.6356  -0.6296  -0.6222  -0.5926
 -0.5734  -0.5644  -0.5592  -0.5519  -0.5313  -0.5227  -0.5167  -0.5140
 -0.5036  -0.5008  -0.4980  -0.4906  -0.4829  -0.4757  -0.4641  -0.4568
 -0.4523  -0.4425  -0.4400  -0.4318  -0.4300  -0.4247  -0.4062  -0.4033
 -0.4000  -0.3942  -0.3926  -0.3870  -0.3868  -0.3800  -0.3778  -0.3684
 -0.3676  -0.3647  -0.3501  -0.3413  -0.3398  -0.3391  -0.3313  -0.3288
 -0.3232  -0.3196  -0.3140  -0.3098  -0.3047  -0.2961  -0.2881  -0.2723
 -0.2718
 -- Virtual --
 -0.0420  -0.0238  -0.0151  -0.0117  -0.0083  -0.0047  -0.0003   0.0002
  0.0037   0.0142   0.0162   0.0202   0.0264   0.0294   0.0346   0.0371
  0.0394   0.0418   0.0466   0.0521   0.0536   0.0579   0.0624   0.0635
  0.0667   0.0698   0.0706   0.0763   0.0787   0.0801   0.0831   0.0851
  0.0890   0.0942   0.0967   0.0970   0.1004   0.1027   0.1034   0.1068
  0.1084   0.1122   0.1149   0.1180   0.1183   0.1214   0.1224   0.1247
  0.1256   0.1287   0.1326   0.1327   0.1350   0.1359   0.1368   0.1402
  0.1414   0.1455   0.1459   0.1469   0.1491   0.1496   0.1517   0.1565
  0.1585   0.1597   0.1618   0.1628   0.1639   0.1673   0.1693   0.1707
  0.1723   0.1759   0.1771   0.1798   0.1815   0.1840   0.1875   0.1897
  0.1906   0.1942   0.1948   0.1991   0.2024   0.2055   0.2089   0.2111
  0.2136   0.2150   0.2194   0.2200   0.2224   0.2255   0.2274   0.2303
  0.2325   0.2364   0.2405   0.2420   0.2462   0.2494   0.2506   0.2535
  0.2545   0.2587   0.2610   0.2620   0.2661   0.2669   0.2695   0.2707
  0.2718   0.2743   0.2796   0.2821   0.2868   0.2889   0.2909   0.2943
  0.2977   0.2997   0.3057   0.3072   0.3085   0.3114   0.3147   0.3172
  0.3187   0.3219   0.3224   0.3254   0.3324   0.3345   0.3363   0.3377
  0.3394   0.3428   0.3467   0.3477   0.3510   0.3539   0.3571   0.3617
  0.3641   0.3652   0.3657   0.3692   0.3745   0.3776   0.3777   0.3847
  0.3875   0.3895   0.3941   0.3987   0.3995   0.4028   0.4062   0.4083
  0.4095   0.4168   0.4185   0.4222   0.4283   0.4308   0.4396   0.4421
  0.4486   0.4560   0.4622   0.4662   0.4674   0.4742   0.4777   0.4863
  0.4908   0.4946   0.4972   0.5033   0.5113   0.5179   0.5211   0.5300
  0.5365   0.5381   0.5429   0.5480   0.5529   0.5610   0.5667   0.5714
  0.5766   0.5845   0.5906   0.5973   0.6012   0.6076   0.6161   0.6227
  0.6253   0.6316   0.6327   0.6358   0.6401   0.6453   0.6531   0.6537
  0.6579   0.6623   0.6685   0.6723   0.6754   0.6853   0.6879   0.6904
  0.6991   0.7054   0.7089   0.7174   0.7206   0.7276   0.7331   0.7413
  0.7428   0.7490   0.7549   0.7559   0.7637   0.7647   0.7675   0.7720
  0.7777   0.7794   0.7825   0.7848   0.7898   0.7902   0.7931   0.8005
  0.8055   0.8095   0.8156   0.8215   0.8254   0.8362   0.8379   0.8488
  0.8559   0.8751   0.8979   0.9135   0.9271   0.9355   0.9451   0.9515
  0.9560   0.9676   0.9896   0.9955   1.0104   1.0118   1.0302   1.0368
  1.0459   1.0493   1.0574   1.0680   1.0819   1.0836   1.0947   1.1109
  1.1176   1.1298   1.1327   1.1535   1.1569   1.1665   1.1750   1.1776
  1.1780   1.1853   1.1922   1.1973   1.1997   1.2124   1.2166   1.2234
  1.2277   1.2371   1.2403   1.2464   1.2542   1.2624   1.2673   1.2757
  1.2811   1.2879   1.2914   1.2924   1.3035   1.3136   1.3197   1.3310
  1.3439   1.3514   1.3547   1.3623   1.3720   1.3877   1.3955   1.3999
  1.4027   1.4122   1.4191   1.4293   1.4474   1.4535   1.4611   1.4724
  1.4768   1.4826   1.4949   1.4984   1.5142   1.5174   1.5197   1.5340
  1.5403   1.5478   1.5545   1.5579   1.5615   1.5670   1.5754   1.5781
  1.5856   1.5885   1.5933   1.5942   1.6054   1.6102   1.6127   1.6183
  1.6222   1.6275   1.6302   1.6375   1.6380   1.6424   1.6446   1.6598
  1.6613   1.6650   1.6726   1.6786   1.6857   1.6957   1.7037   1.7057
  1.7123   1.7150   1.7298   1.7353   1.7376   1.7484   1.7561   1.7603
  1.7746   1.7751   1.7859   1.7890   1.7927   1.8014   1.8135   1.8218
  1.8265   1.8321   1.8461   1.8468   1.8546   1.8599   1.8627   1.8736
  1.8856   1.8953   1.8997   1.9054   1.9181   1.9295   1.9365   1.9544
  1.9573   1.9716   1.9821   1.9927   1.9939   1.9979   2.0084   2.0259
  2.0340   2.0361   2.0493   2.0570   2.0616   2.0723   2.0740   2.0902
  2.0925   2.1017   2.1217   2.1237   2.1362   2.1421   2.1492   2.1562
  2.1616   2.1785   2.1807   2.1859   2.1941   2.2059   2.2217   2.2357
  2.2421   2.2488   2.2589   2.2818   2.2887   2.2945   2.3187   2.3267
  2.3469   2.3533   2.3678   2.3817   2.3968   2.4078   2.4176   2.4450
  2.4602   2.4819   2.4945   2.4983   2.5192   2.5278   2.5296   2.5450
  2.5512   2.5618   2.5653   2.5716   2.5752   2.5908   2.5973   2.6024
  2.6149   2.6185   2.6249   2.6295   2.6506   2.6607   2.6670   2.6829
  2.6909   2.6964   2.6994   2.7196   2.7302   2.7387   2.7446   2.7609
  2.7661   2.7861   2.7941   2.8024   2.8057   2.8143   2.8144   2.8251
  2.8368   2.8551   2.8675   2.8783   2.8803   2.8892   2.8941   2.9044
  2.9100   2.9146   2.9299   2.9381   2.9501   2.9572   2.9685   2.9738
  2.9805   2.9818   2.9982   3.0086   3.0160   3.0198   3.0429   3.0502
  3.0571   3.0619   3.0670   3.0753   3.0854   3.0922   3.1046   3.1099
  3.1171   3.1195   3.1362   3.1426   3.1522   3.1656   3.1746   3.1889
  3.1929   3.1991   3.2183   3.2236   3.2273   3.2530   3.2621   3.2764
  3.2789   3.2937   3.3027   3.3072   3.3291   3.3456   3.3593   3.3774
  3.3952   3.4124   3.4400   3.4988   3.5244   3.5281   3.5338   3.6036
  3.6078   3.6586   3.6888   3.7670   3.7772   3.7892   3.7966   3.8129
  3.8218   3.8325   3.8408   3.8756   3.8807   3.8885   3.9043   3.9261
  3.9354   3.9475   3.9620   3.9999   4.0053   4.0443   4.0546   4.0903
  4.1009   4.1194   4.1476   4.1586   4.1670   4.1828   4.2155   4.2347
  4.2565   4.2668   4.2867   4.3115   4.3238   4.3919   4.4379   4.9792
  5.0735   5.0958   5.1022   5.1156   5.1186   5.1307   5.1523   5.1632
  5.1791   5.3178   5.3502   5.3640   5.4047   5.4128   5.4348   5.4648
  5.4796   5.5409   5.5871   5.5971   5.6192   5.6469   5.6726   5.7382
  5.8321   5.9084  23.7338  23.7445  23.7856  23.7969  23.8025  23.8145
 23.8317  23.8401  23.8694  23.8861  23.8929  23.9258  23.9487  23.9609
 23.9862  24.0157  49.8566  49.8977  49.9122  49.9426  49.9571  49.9672
 49.9703  50.0074  50.0354
 --------------------------------------------------------------

          Ground-State Mulliken Net Atomic Charges

     Atom                 Charge (a.u.)
  ----------------------------------------
      1 C                     0.559856
      2 H                     0.252692
      3 C                    -0.406135
      4 H                     0.193953
      5 O                    -0.144359
      6 H                     0.225984
      7 C                    -0.804178
      8 H                     0.207655
      9 H                     0.122286
     10 C                     0.546102
     11 H                     0.161457
     12 C                    -0.751614
     13 H                     0.133106
     14 H                     0.134772
     15 H                     0.138525
     16 C                    -0.677976
     17 H                     0.170862
     18 H                     0.157191
     19 C                    -0.356139
     20 H                     0.181489
     21 H                     0.162703
     22 C                     0.751626
     23 H                     0.262512
     24 C                    -0.659965
     25 H                     0.162730
     26 H                     0.124027
     27 H                     0.210365
     28 C                    -1.230381
     29 O                    -0.091197
     30 O                     0.237413
     31 O                     0.105629
     32 C                    -0.103314
     33 H                     0.287050
     34 C                    -0.684475
     35 H                     0.204685
     36 C                    -0.105244
     37 O                    -0.224425
     38 O                    -0.098328
     39 H                     0.289309
     40 C                    -0.263837
     41 H                     0.294851
     42 O                    -0.168739
     43 H                     0.268550
     44 C                    -0.427096
     45 H                     0.284846
     46 O                    -0.200691
     47 H                     0.283779
     48 C                    -0.116501
     49 H                     0.295985
     50 O                    -0.171058
     51 H                     0.273664
  ----------------------------------------
  Sum of atomic charges =     0.000000

 -----------------------------------------------------------------
                    Cartesian Multipole Moments
 -----------------------------------------------------------------
    Charge (ESU x 10^10)
                 0.0000
    Dipole Moment (Debye)
         X       3.1962      Y       1.1510      Z       1.3627
       Tot       3.6603
    Quadrupole Moments (Debye-Ang)
        XX    -148.8208     XY     -12.0472     YY    -148.4984
        XZ     -11.3351     YZ      -0.7436     ZZ    -149.5224
    Octopole Moments (Debye-Ang^2)
       XXX     115.3098    XXY      -2.1877    XYY     -19.4892
       YYY     -17.7310    XXZ      90.4094    XYZ      13.7328
       YYZ      36.7635    XZZ     -22.2579    YZZ       9.0875
       ZZZ      25.6889
    Hexadecapole Moments (Debye-Ang^3)
      XXXX  -14327.8074   XXXY    -318.7258   XXYY   -2577.9015
      XYYY      32.3437   YYYY   -2154.0748   XXXZ    -316.6734
      XXYZ    -211.0599   XYYZ     -83.8012   YYYZ     -50.0553
      XXZZ   -2342.1452   XYZZ     -87.9956   YYZZ    -499.7929
      XZZZ       0.6897   YZZZ      -6.8335   ZZZZ    -885.2712
 -----------------------------------------------------------------
 Calculating analytic gradient of the SCF energy
 Gradient of SCF Energy
            1           2           3           4           5           6
    1  -0.0015122  -0.0029879  -0.0033733  -0.0001927   0.0033774   0.0068382
    2  -0.0028795   0.0025998  -0.0044782   0.0004248   0.0068943  -0.0044485
    3  -0.0005184  -0.0020220  -0.0054019   0.0049655  -0.0107283   0.0051628
            7           8           9          10          11          12
    1  -0.0004128   0.0022576   0.0003065  -0.0049270   0.0012025  -0.0053567
    2  -0.0003025   0.0002232   0.0018032  -0.0082466   0.0006109   0.0011721
    3   0.0061187   0.0028152   0.0006813  -0.0033370   0.0007814   0.0008743
           13          14          15          16          17          18
    1  -0.0004942  -0.0003929   0.0003780   0.0009933  -0.0001252  -0.0014654
    2  -0.0015107  -0.0007337   0.0003263   0.0029638  -0.0007272  -0.0000308
    3  -0.0000741  -0.0010730   0.0002555   0.0031913  -0.0008390  -0.0009452
           19          20          21          22          23          24
    1  -0.0003302   0.0011378   0.0008926   0.0057843  -0.0009928   0.0025808
    2  -0.0018139   0.0034728   0.0007310   0.0031846  -0.0048107   0.0100146
    3   0.0009393  -0.0012564  -0.0001686   0.0066512  -0.0043799  -0.0079391
           25          26          27          28          29          30
    1  -0.0016422   0.0006156  -0.0023709  -0.0042556  -0.0072390   0.0268760
    2  -0.0014493  -0.0010544  -0.0027307   0.0108982  -0.0044079   0.0007909
    3   0.0017578  -0.0001179   0.0023142  -0.0289829   0.0309816  -0.0048472
           31          32          33          34          35          36
    1  -0.0067711   0.0061541   0.0016155  -0.0031500  -0.0036418   0.0104592
    2  -0.0038596  -0.0019467  -0.0013054  -0.0104084  -0.0015010   0.0342626
    3  -0.0078132   0.0021795  -0.0018922   0.0054446   0.0000170   0.0136027
           37          38          39          40          41          42
    1  -0.0141559   0.0032776  -0.0054468   0.0043253  -0.0062331  -0.0012290
    2  -0.0233773   0.0010318  -0.0076377  -0.0212830   0.0061164  -0.0006045
    3  -0.0091318   0.0024455  -0.0036859  -0.0035967   0.0022865  -0.0000264
           43          44          45          46          47          48
    1  -0.0007296  -0.0030357  -0.0005389  -0.0021482   0.0026587   0.0016044
    2   0.0110460   0.0052286   0.0022467   0.0030198  -0.0039859  -0.0128499
    3   0.0055070  -0.0057869  -0.0019783  -0.0035582   0.0078311  -0.0062241
           49          50          51
    1   0.0021719   0.0028841  -0.0032399
    2   0.0098215   0.0005653   0.0089348
    3   0.0017903   0.0009401   0.0067902
 Max gradient component =       3.426E-02
 RMS gradient           =       7.155E-03
 Gradient time:  CPU 496.64 s  wall 83.97 s
 Geometry Optimization Parameters
   NAtoms,    NIC,     NZ,  NCons,   NDum,   NFix, NCnnct, MaxDiis
       51     405       0       0       0       0       0       0


** GEOMETRY OPTIMIZATION IN DELOCALIZED INTERNAL COORDINATES **
   Searching for a Minimum

   Optimization Cycle:   1

                       Coordinates (Angstroms)
     ATOM                X               Y               Z
      1  C         2.9323566633   -0.3043911631   -0.1794950070
      2  H         2.5275560427    0.5821823374    0.3308574990
      3  C         3.9486490282   -0.9541093164    0.7820870983
      4  H         4.3021373692   -1.9070594219    0.3720735875
      5  O         3.3110814273   -1.2157870669    2.0266543615
      6  H         3.9575243088   -1.6485481778    2.6100729159
      7  C         5.1657618497   -0.0624815692    1.0487298930
      8  H         4.8567074691    0.8180202536    1.6280327961
      9  H         5.8741867638   -0.6014741343    1.6912363672
     10  C         5.8539016501    0.3651496404   -0.2483067875
     11  H         6.2140242575   -0.5332472053   -0.7673334630
     12  C         7.0631560733    1.2515324356    0.0413993994
     13  H         7.7930716763    0.7198387715    0.6611928310
     14  H         7.5637133599    1.5408473445   -0.8887955171
     15  H         6.7724064553    2.1659905715    0.5689446896
     16  C         4.8518168875    1.0839202620   -1.1540700848
     17  H         5.3343750780    1.3658536827   -2.0975513495
     18  H         4.5144393803    2.0141918706   -0.6793886061
     19  C         3.6430655872    0.2005475498   -1.4538952362
     20  H         2.9355212287    0.7699804808   -2.0693025087
     21  H         3.9708207509   -0.6569026050   -2.0559120805
     22  C         1.7268679213   -1.2081111211   -0.5899084969
     23  H         1.6635551010   -1.2162726529   -1.6879180973
     24  C         1.7822677458   -2.6830581033   -0.1937433309
     25  H         0.9090600337   -3.2138256439   -0.5915564939
     26  H         2.6727801799   -3.1693227031   -0.6034138213
     27  H         1.7645388327   -2.8256540411    0.8904690388
     28  C         0.4074620982   -0.6229132811   -0.0970106473
     29  O        -0.0005853854   -0.6677253404    1.0534339476
     30  O        -0.2573975652   -0.0767551301   -1.1498485681
     31  O        -2.4582187719   -0.7339722687   -0.5978562039
     32  C        -3.8458166815   -0.3845208012   -0.5857192651
     33  H        -4.1564743291   -0.0918848467   -1.5974444711
     34  C        -1.6117272878    0.3616771979   -0.9466037853
     35  H        -1.9203772644    0.7182711317   -1.9377136411
     36  C        -4.6469674254   -1.6298432547   -0.2314136179
     37  O        -5.3104334235   -2.3002642650   -1.0093836428
     38  O        -4.5208518721   -2.0213408634    1.0543947730
     39  H        -5.0376662751   -2.8530294512    1.0963731319
     40  C        -4.1407512528    0.7448782932    0.4078165929
     41  H        -4.0151305619    0.4122245144    1.4448026035
     42  O        -5.4942588150    1.1989216252    0.2730184412
     43  H        -5.5538019437    2.0506787201    0.7498880789
     44  C        -3.2126074551    1.9362046166    0.1473526747
     45  H        -3.5152139001    2.4444917010   -0.7772088351
     46  O        -3.3881773593    2.9227767986    1.1825804022
     47  H        -3.1139977284    2.5249665340    2.0305714943
     48  C        -1.7403286012    1.5293711137    0.0518105225
     49  H        -1.3757995072    1.2628879824    1.0477156271
     50  O        -0.9742178170    2.6653506623   -0.3763758155
     51  H        -1.2561209255    3.4140467792    0.1841871301
   Point Group: c1    Number of degrees of freedom:   147


   Energy is  -1302.756141165


 Attempting to Generate Delocalized Internal Coordinates

147 Hessian modes will be used to form the next step
  Hessian Eigenvalues:
     0.002000    0.005445    0.005600    0.005764    0.005845    0.006194
     0.006766    0.006998    0.007174    0.008088    0.009665    0.009933
     0.010251    0.010623    0.010947    0.011150    0.012650    0.013595
     0.019892    0.020649    0.020976    0.022260    0.029471    0.031333
     0.033097    0.035042    0.038298    0.039731    0.042626    0.044256
     0.045615    0.046439    0.046776    0.047109    0.048275    0.048594
     0.049479    0.049795    0.049874    0.051011    0.054308    0.055149
     0.055251    0.056090    0.057097    0.057434    0.057506    0.057640
     0.060646    0.061359    0.064628    0.067900    0.068475    0.070805
     0.074528    0.077379    0.081483    0.081980    0.083299    0.084335
     0.092026    0.093597    0.099678    0.114063    0.117678    0.128562
     0.145274    0.148049    0.158106    0.160000    0.160000    0.160000
     0.160000    0.160000    0.160000    0.160000    0.160000    0.160000
     0.160000    0.160000    0.168209    0.168945    0.173954    0.179957
     0.180034    0.184360    0.194268    0.195163    0.195704    0.202385
     0.249740    0.249925    0.250000    0.250000    0.250000    0.266943
     0.267736    0.270157    0.272968    0.279980    0.284283    0.285594
     0.288876    0.289735    0.290216    0.295035    0.295876    0.296970
     0.298711    0.301209    0.336652    0.336972    0.338644    0.338743
     0.338978    0.339251    0.339315    0.339482    0.339491    0.339578
     0.340064    0.340622    0.340645    0.340995    0.341303    0.342105
     0.342155    0.342387    0.343306    0.343893    0.344123    0.393169
     0.394787    0.398231    0.398660    0.402063    0.404222    0.420647
     0.513684    0.517796    0.520004    0.521756    0.528910    0.530074
     0.550230    0.942159    0.947269

 Minimum Search - Taking Simple RFO Step
 Searching for Lamda that Minimizes Along All modes
 Value Taken    Lamda =  -0.02101080
 Calculated Step too Large.  Step scaled by  0.673543
 Step Taken.  Stepsize is  0.300000

                             Maximum     Tolerance    Cnvgd?
         Gradient           0.017758      0.000300      NO
         Displacement       0.076931      0.001200      NO
         Energy change     *********      0.000001      NO


 New Cartesian Coordinates Obtained by Inverse Iteration

 Displacement from previous Coordinates is:  1.365548
 ----------------------------------------------------------------
             Standard Nuclear Orientation (Angstroms)
    I     Atom           X                Y                Z
 ----------------------------------------------------------------
    1      C       2.9027429813    -0.3508583214    -0.1971001131
    2      H       2.4775923531     0.5356262929     0.2915507593
    3      C       3.9155905221    -0.9384815440     0.7977599604
    4      H       4.2996773048    -1.8916050614     0.4102300267
    5      O       3.2327753158    -1.1834032292     2.0308305755
    6      H       3.8590816208    -1.5801560156     2.6503354401
    7      C       5.1061156455     0.0007842464     1.0412607693
    8      H       4.7501553795     0.8897033675     1.5772094315
    9      H       5.8148028065    -0.4972364470     1.7162244644
   10      C       5.8191700739     0.4168345697    -0.2501244262
   11      H       6.2142051075    -0.4875559257    -0.7330929430
   12      C       7.0010803538     1.3505752260     0.0336266840
   13      H       7.7367612219     0.8703588395     0.6871062243
   14      H       7.5137830708     1.6301956814    -0.8922717437
   15      H       6.6667803557     2.2707226918     0.5235293439
   16      C       4.8038913721     1.0608781332    -1.1990877336
   17      H       5.2905806057     1.3272120767    -2.1444200140
   18      H       4.4357891191     1.9965896301    -0.7592283037
   19      C       3.6204186795     0.1294674286    -1.4776008984
   20      H       2.8966857266     0.6453559535    -2.1177841311
   21      H       3.9742706567    -0.7429137308    -2.0426263829
   22      C       1.7157493769    -1.2954967351    -0.5955873123
   23      H       1.6607689413    -1.3098091109    -1.6895411483
   24      C       1.8016396118    -2.7634899541    -0.1567543022
   25      H       0.9445152017    -3.3223913840    -0.5472549458
   26      H       2.7050730496    -3.2360792844    -0.5512213491
   27      H       1.7911154609    -2.8659007065     0.9294226985
   28      C       0.3881527970    -0.7202404339    -0.1159559442
   29      O      -0.0121003623    -0.7326403891     1.0256434049
   30      O      -0.2772964725    -0.1342400520    -1.1537843798
   31      O      -2.4570024851    -0.7019689830    -0.6182982866
   32      C      -3.8321965553    -0.3238956027    -0.6048178446
   33      H      -4.1430635758     0.0202302160    -1.5991270109
   34      C      -1.5938234769     0.3753449402    -0.9460056605
   35      H      -1.8752610911     0.7725832453    -1.9291596988
   36      C      -4.6382578512    -1.5826387621    -0.3171094217
   37      O      -5.3202182598    -2.1653461682    -1.1335425868
   38      O      -4.5282333788    -2.0019823551     0.9609953255
   39      H      -5.0585332104    -2.8173478521     1.0115007040
   40      C      -4.0951767744     0.7719900134     0.4315200158
   41      H      -3.9543108655     0.3742562828     1.4437588870
   42      O      -5.4497606646     1.2107320824     0.2982068690
   43      H      -5.5264433390     2.0338487191     0.8052952881
   44      C      -3.1366164893     1.9472696550     0.2108897442
   45      H      -3.4287037313     2.4850419459    -0.6968630565
   46      O      -3.2849061175     2.9183931319     1.2620935474
   47      H      -3.0223818823     2.5029118598     2.0983201820
   48      C      -1.6776484308     1.5008219448     0.0899465306
   49      H      -1.3212906084     1.1555550491     1.0644340541
   50      O      -0.8576726840     2.5915371539    -0.3419813989
   51      H      -1.0821833348     3.3431661143     0.2271766296
 ----------------------------------------------------------------
 Molecular Point Group                 C1    NOp =  1
 Largest Abelian Subgroup              C1    NOp =  1
 Nuclear Repulsion Energy =  2436.9235186469 hartrees
 There are       97 alpha and       97 beta electrons
 Applying Cartesian multipole field
    Component          Value
    ---------          -----
     (2,0,0)        1.00000E-12
     (0,2,0)        2.00000E-11
     (0,0,2)       -3.00000E-11
 Nucleus-field energy     =     0.0000000232 hartrees
 Requested basis set is 6-311++G(d,p)
 There are 280 shells and 732 basis functions
 A cutoff of  1.0D-11 yielded  26655 shell pairs
 There are    178082 function pairs (    188676 Cartesian)
 Smallest overlap matrix eigenvalue = 1.08E-06

 Q-Chem warning in module stvman/mkSTV.C, line 306:

 Overlap eigenvalue is smaller than square root of threshold
 Use THRESH >= 12 to get rid of this warning

 Guess MOs from SCF MO coefficient file

 -----------------------------------------------------------------------
  General SCF calculation program by
  Eric Jon Sundstrom, Paul Horn, Yuezhi Mao, Dmitri Zuev, Alec White,
  David Stuck, Shaama M.S., Shane Yost, Joonho Lee, David Small,
  Daniel Levine, Susi Lehtola, Hugh Burton, Evgeny Epifanovsky
 -----------------------------------------------------------------------
 Exchange:     0.2000 Hartree-Fock + 0.0800 Slater + 0.7200 B88
 Correlation:  0.1900 VWN1RPA + 0.8100 LYP
 Using SG-1 standard quadrature grid
 using 6 threads for integral computing
 -------------------------------------------------------
 OpenMP Integral computing Module                
 Release: version 2.0, May 2017, Q-Chem Inc. Pleasanton 
 -------------------------------------------------------
 -------------------------------------------------------
 OpenMP BLAS3 based DFT computing Module                
 Release: version 1.0, May 2013, Q-Chem Inc. Pittsburgh 
 -------------------------------------------------------
 A restricted SCF calculation will be
 performed using DIIS
 SCF converges when DIIS error is below 1.0e-08
 ---------------------------------------
  Cycle       Energy         DIIS error
 ---------------------------------------
    1   -1302.7346529751      6.26e-04  
    2   -1302.7652688277      9.97e-05  
    3   -1302.7647889416      1.50e-04  
    4   -1302.7658216865      2.79e-05  
    5   -1302.7658470288      1.57e-05  
    6   -1302.7658583737      3.46e-06  
    7   -1302.7658589474      1.02e-06  
    8   -1302.7658590017      2.74e-07  
    9   -1302.7658590054      8.49e-08  
   10   -1302.7658590059      3.43e-08  
   11   -1302.7658590058      1.19e-08  
   12   -1302.7658590059      5.96e-09  Convergence criterion met
 ---------------------------------------
 SCF time:   CPU 2121.57s  wall 377.00s 
 SCF   energy in the final basis set =    -1302.7658590059
 Total energy in the final basis set =    -1302.7658590059

 --------------------------------------------------------------

                    Orbital Energies (a.u.)
 --------------------------------------------------------------

 Alpha MOs
 -- Occupied --
-19.1887 -19.1811 -19.1662 -19.1651 -19.1470 -19.1437 -19.1326 -19.1224
-19.1141 -10.3257 -10.3082 -10.3061 -10.2668 -10.2539 -10.2537 -10.2469
-10.2255 -10.1906 -10.1850 -10.1795 -10.1721 -10.1702 -10.1683 -10.1634
-10.1603  -1.1330  -1.1262  -1.0787  -1.0691  -1.0479  -1.0375  -1.0367
 -1.0267  -1.0251  -0.8477  -0.8164  -0.8115  -0.7977  -0.7537  -0.7407
 -0.7163  -0.6870  -0.6841  -0.6540  -0.6360  -0.6296  -0.6227  -0.5915
 -0.5729  -0.5642  -0.5593  -0.5537  -0.5298  -0.5219  -0.5154  -0.5140
 -0.5022  -0.4989  -0.4964  -0.4889  -0.4815  -0.4743  -0.4635  -0.4555
 -0.4516  -0.4409  -0.4388  -0.4311  -0.4282  -0.4214  -0.4051  -0.4024
 -0.3992  -0.3948  -0.3922  -0.3873  -0.3843  -0.3791  -0.3766  -0.3701
 -0.3682  -0.3642  -0.3510  -0.3417  -0.3405  -0.3388  -0.3314  -0.3284
 -0.3223  -0.3194  -0.3137  -0.3091  -0.3050  -0.2939  -0.2881  -0.2746
 -0.2708
 -- Virtual --
 -0.0366  -0.0219  -0.0145  -0.0091  -0.0081  -0.0037  -0.0003   0.0009
  0.0047   0.0147   0.0174   0.0204   0.0263   0.0301   0.0348   0.0379
  0.0402   0.0419   0.0476   0.0525   0.0541   0.0577   0.0633   0.0649
  0.0669   0.0710   0.0715   0.0765   0.0793   0.0800   0.0839   0.0858
  0.0901   0.0948   0.0973   0.0983   0.1007   0.1029   0.1048   0.1076
  0.1096   0.1123   0.1158   0.1185   0.1189   0.1215   0.1238   0.1257
  0.1270   0.1290   0.1324   0.1333   0.1356   0.1363   0.1372   0.1408
  0.1421   0.1458   0.1472   0.1489   0.1498   0.1508   0.1534   0.1571
  0.1600   0.1604   0.1631   0.1638   0.1648   0.1686   0.1711   0.1720
  0.1730   0.1764   0.1792   0.1805   0.1822   0.1853   0.1882   0.1911
  0.1930   0.1949   0.1984   0.2014   0.2047   0.2067   0.2091   0.2104
  0.2146   0.2161   0.2201   0.2211   0.2237   0.2270   0.2284   0.2320
  0.2338   0.2367   0.2407   0.2429   0.2476   0.2496   0.2505   0.2539
  0.2557   0.2603   0.2623   0.2630   0.2664   0.2676   0.2698   0.2701
  0.2733   0.2753   0.2809   0.2825   0.2869   0.2894   0.2926   0.2960
  0.3001   0.3033   0.3052   0.3072   0.3085   0.3128   0.3155   0.3175
  0.3198   0.3221   0.3233   0.3269   0.3314   0.3358   0.3361   0.3387
  0.3411   0.3431   0.3474   0.3492   0.3513   0.3542   0.3582   0.3630
  0.3644   0.3654   0.3668   0.3710   0.3754   0.3777   0.3794   0.3850
  0.3874   0.3902   0.3964   0.4004   0.4019   0.4057   0.4069   0.4104
  0.4125   0.4167   0.4210   0.4238   0.4303   0.4339   0.4409   0.4420
  0.4499   0.4543   0.4643   0.4672   0.4719   0.4756   0.4773   0.4879
  0.4921   0.4956   0.4998   0.5051   0.5117   0.5211   0.5259   0.5315
  0.5361   0.5416   0.5440   0.5515   0.5539   0.5632   0.5686   0.5752
  0.5822   0.5839   0.5961   0.6008   0.6039   0.6074   0.6190   0.6252
  0.6273   0.6322   0.6340   0.6373   0.6422   0.6499   0.6505   0.6545
  0.6599   0.6628   0.6678   0.6734   0.6767   0.6882   0.6911   0.6921
  0.7005   0.7072   0.7103   0.7160   0.7239   0.7299   0.7335   0.7431
  0.7459   0.7510   0.7553   0.7584   0.7634   0.7651   0.7699   0.7731
  0.7779   0.7820   0.7839   0.7866   0.7893   0.7908   0.7932   0.8026
  0.8092   0.8115   0.8168   0.8232   0.8272   0.8379   0.8427   0.8477
  0.8600   0.8725   0.9004   0.9145   0.9234   0.9369   0.9398   0.9525
  0.9584   0.9724   0.9855   0.9948   1.0114   1.0155   1.0308   1.0408
  1.0465   1.0498   1.0607   1.0675   1.0832   1.0846   1.0951   1.1175
  1.1222   1.1340   1.1375   1.1553   1.1563   1.1670   1.1747   1.1781
  1.1793   1.1858   1.1943   1.1967   1.2039   1.2153   1.2214   1.2249
  1.2292   1.2392   1.2404   1.2479   1.2587   1.2632   1.2707   1.2738
  1.2836   1.2878   1.2959   1.3001   1.3072   1.3170   1.3264   1.3334
  1.3425   1.3522   1.3620   1.3646   1.3743   1.3844   1.3991   1.4028
  1.4058   1.4208   1.4255   1.4292   1.4479   1.4567   1.4623   1.4727
  1.4766   1.4852   1.4985   1.5023   1.5158   1.5185   1.5229   1.5347
  1.5448   1.5484   1.5547   1.5623   1.5633   1.5696   1.5792   1.5839
  1.5884   1.5925   1.5934   1.5956   1.6063   1.6091   1.6138   1.6214
  1.6242   1.6296   1.6317   1.6383   1.6404   1.6425   1.6450   1.6575
  1.6633   1.6682   1.6710   1.6767   1.6897   1.6988   1.7041   1.7112
  1.7125   1.7202   1.7311   1.7324   1.7376   1.7503   1.7587   1.7637
  1.7728   1.7806   1.7876   1.7883   1.7918   1.8030   1.8119   1.8221
  1.8283   1.8340   1.8439   1.8465   1.8558   1.8604   1.8671   1.8762
  1.8854   1.8973   1.9001   1.9146   1.9219   1.9325   1.9411   1.9545
  1.9602   1.9735   1.9831   1.9920   1.9953   2.0082   2.0128   2.0281
  2.0390   2.0417   2.0554   2.0579   2.0702   2.0756   2.0768   2.0913
  2.0977   2.1049   2.1186   2.1248   2.1403   2.1507   2.1528   2.1603
  2.1684   2.1820   2.1843   2.1881   2.2006   2.2022   2.2186   2.2395
  2.2434   2.2498   2.2591   2.2850   2.2890   2.2930   2.3275   2.3296
  2.3478   2.3542   2.3658   2.3808   2.3974   2.4104   2.4181   2.4435
  2.4641   2.4812   2.4917   2.4953   2.5222   2.5327   2.5374   2.5457
  2.5519   2.5622   2.5654   2.5734   2.5769   2.5888   2.5995   2.6026
  2.6132   2.6212   2.6290   2.6317   2.6458   2.6602   2.6639   2.6880
  2.6904   2.6924   2.6950   2.7191   2.7292   2.7373   2.7401   2.7633
  2.7667   2.7852   2.7916   2.8008   2.8088   2.8154   2.8226   2.8234
  2.8341   2.8602   2.8726   2.8806   2.8858   2.8893   2.9010   2.9077
  2.9140   2.9160   2.9314   2.9440   2.9491   2.9613   2.9672   2.9730
  2.9832   2.9863   3.0015   3.0072   3.0170   3.0252   3.0423   3.0499
  3.0622   3.0645   3.0678   3.0772   3.0885   3.0965   3.1014   3.1081
  3.1231   3.1242   3.1426   3.1467   3.1488   3.1713   3.1800   3.1911
  3.2011   3.2024   3.2215   3.2237   3.2294   3.2663   3.2739   3.2790
  3.2868   3.3019   3.3087   3.3099   3.3396   3.3461   3.3699   3.3892
  3.4065   3.4125   3.4479   3.4976   3.5231   3.5341   3.5410   3.6109
  3.6270   3.6681   3.7017   3.7734   3.7789   3.7889   3.8002   3.8192
  3.8211   3.8341   3.8434   3.8752   3.8894   3.8993   3.9110   3.9260
  3.9393   3.9492   3.9660   3.9994   4.0098   4.0443   4.0487   4.0923
  4.1008   4.1248   4.1382   4.1644   4.1731   4.1837   4.2184   4.2309
  4.2588   4.2821   4.3043   4.3128   4.3218   4.3911   4.4382   4.9820
  5.0761   5.0964   5.1067   5.1134   5.1263   5.1326   5.1531   5.1639
  5.1829   5.3270   5.3631   5.3745   5.4120   5.4191   5.4418   5.4726
  5.4816   5.5662   5.6012   5.6203   5.6346   5.6615   5.6794   5.7516
  5.8387   5.9265  23.7442  23.7548  23.7965  23.8075  23.8081  23.8115
 23.8355  23.8543  23.8635  23.8861  23.8969  23.9264  23.9498  23.9590
 23.9840  24.0193  49.8631  49.9025  49.9187  49.9486  49.9597  49.9681
 49.9773  50.0091  50.0458
 --------------------------------------------------------------

          Ground-State Mulliken Net Atomic Charges

     Atom                 Charge (a.u.)
  ----------------------------------------
      1 C                     0.445683
      2 H                     0.249697
      3 C                    -0.399760
      4 H                     0.194504
      5 O                    -0.142766
      6 H                     0.224884
      7 C                    -0.777126
      8 H                     0.206884
      9 H                     0.124268
     10 C                     0.535453
     11 H                     0.159589
     12 C                    -0.749341
     13 H                     0.135142
     14 H                     0.136913
     15 H                     0.139687
     16 C                    -0.684752
     17 H                     0.172678
     18 H                     0.157982
     19 C                    -0.305100
     20 H                     0.178329
     21 H                     0.163434
     22 C                     0.784878
     23 H                     0.264674
     24 C                    -0.660392
     25 H                     0.158938
     26 H                     0.124016
     27 H                     0.207730
     28 C                    -1.196856
     29 O                    -0.083811
     30 O                     0.232966
     31 O                     0.101087
     32 C                    -0.225474
     33 H                     0.285015
     34 C                    -0.732103
     35 H                     0.204329
     36 C                    -0.022728
     37 O                    -0.218348
     38 O                    -0.103447
     39 H                     0.292746
     40 C                    -0.214291
     41 H                     0.299165
     42 O                    -0.165122
     43 H                     0.267803
     44 C                    -0.475812
     45 H                     0.284705
     46 O                    -0.189442
     47 H                     0.281024
     48 C                    -0.085140
     49 H                     0.312595
     50 O                    -0.167131
     51 H                     0.272146
  ----------------------------------------
  Sum of atomic charges =     0.000000

 -----------------------------------------------------------------
                    Cartesian Multipole Moments
 -----------------------------------------------------------------
    Charge (ESU x 10^10)
                 0.0000
    Dipole Moment (Debye)
         X       3.2853      Y       1.0296      Z       1.6643
       Tot       3.8240
    Quadrupole Moments (Debye-Ang)
        XX    -147.8090     XY     -10.4369     YY    -147.8943
        XZ     -11.7639     YZ      -1.0260     ZZ    -149.2945
    Octopole Moments (Debye-Ang^2)
       XXX     109.0333    XXY      -5.2587    XYY     -23.7627
       YYY     -20.8042    XXZ      95.5339    XYZ      14.5762
       YYZ      33.9009    XZZ     -19.2035    YZZ       9.8849
       ZZZ      31.9386
    Hexadecapole Moments (Debye-Ang^3)
      XXXX  -13981.6756   XXXY    -272.5346   XXYY   -2522.4575
      XYYY      50.4887   YYYY   -2150.6984   XXXZ    -351.5168
      XXYZ    -214.8315   XYYZ     -77.7890   YYYZ     -68.7530
      XXZZ   -2318.2452   XYZZ     -95.5310   YYZZ    -507.1263
      XZZZ      -6.4206   YZZZ     -30.7465   ZZZZ    -898.0317
 -----------------------------------------------------------------
 Calculating analytic gradient of the SCF energy
 Gradient of SCF Energy
            1           2           3           4           5           6
    1  -0.0002481  -0.0013924  -0.0008722  -0.0002448  -0.0001123   0.0023168
    2  -0.0027959   0.0006889  -0.0014619   0.0003514   0.0020393  -0.0016542
    3   0.0005237  -0.0008637  -0.0021450   0.0019782  -0.0033613   0.0017437
            7           8           9          10          11          12
    1  -0.0003166   0.0010940   0.0002407  -0.0019930   0.0003546  -0.0012576
    2   0.0007141  -0.0002174   0.0006544  -0.0038456   0.0005802   0.0012336
    3   0.0009822   0.0012748   0.0001588  -0.0015253   0.0004875   0.0001345
           13          14          15          16          17          18
    1   0.0001409   0.0002418   0.0001635   0.0008416   0.0002397  -0.0005120
    2  -0.0005704  -0.0001884  -0.0000280   0.0019065  -0.0003305  -0.0003216
    3  -0.0000324  -0.0003443  -0.0000243   0.0019223  -0.0002910  -0.0003772
           19          20          21          22          23          24
    1  -0.0006715   0.0003091   0.0002366   0.0056668  -0.0005038   0.0009865
    2  -0.0011276   0.0016449   0.0004518   0.0040917  -0.0024859   0.0047995
    3  -0.0001232  -0.0003270  -0.0000517   0.0043066  -0.0017398  -0.0040089
           25          26          27          28          29          30
    1  -0.0009711   0.0000921  -0.0012346  -0.0054741  -0.0025938   0.0127902
    2  -0.0009393  -0.0005112  -0.0018644  -0.0012019   0.0018479   0.0012655
    3   0.0011339  -0.0000279   0.0012982  -0.0174104   0.0133616   0.0011675
           31          32          33          34          35          36
    1  -0.0029146   0.0017867   0.0002623  -0.0053250  -0.0017010   0.0110823
    2  -0.0021478   0.0005002  -0.0009277  -0.0012918  -0.0012481   0.0133091
    3  -0.0036318   0.0014611  -0.0007547   0.0034818  -0.0001132   0.0079499
           37          38          39          40          41          42
    1  -0.0096379   0.0013012  -0.0025858   0.0036837  -0.0035735  -0.0040102
    2  -0.0095069   0.0022052  -0.0032093  -0.0109970   0.0030127  -0.0005509
    3  -0.0075838   0.0034706  -0.0023588  -0.0021700   0.0011545  -0.0006302
           43          44          45          46          47          48
    1   0.0009776  -0.0002309  -0.0001638  -0.0009292   0.0009992   0.0004324
    2   0.0042583   0.0019913   0.0011249   0.0018268  -0.0018824  -0.0082795
    3   0.0023108  -0.0031781   0.0001110  -0.0005214   0.0029851  -0.0034452
           49          50          51
    1   0.0012811   0.0038885  -0.0019401
    2   0.0048029   0.0016360   0.0026487
    3   0.0014747  -0.0010590   0.0032266
 Max gradient component =       1.741E-02
 RMS gradient           =       3.634E-03
 Gradient time:  CPU 499.77 s  wall 84.51 s
 Geometry Optimization Parameters
   NAtoms,    NIC,     NZ,  NCons,   NDum,   NFix, NCnnct, MaxDiis
       51     405       0       0       0       0       0       0

 Cartesian Hessian Update
 Hessian Updated using BFGS Update


** GEOMETRY OPTIMIZATION IN DELOCALIZED INTERNAL COORDINATES **
   Searching for a Minimum

   Optimization Cycle:   2

                       Coordinates (Angstroms)
     ATOM                X               Y               Z
      1  C         2.9027429813   -0.3508583214   -0.1971001131
      2  H         2.4775923531    0.5356262929    0.2915507593
      3  C         3.9155905221   -0.9384815440    0.7977599604
      4  H         4.2996773048   -1.8916050614    0.4102300267
      5  O         3.2327753158   -1.1834032292    2.0308305755
      6  H         3.8590816208   -1.5801560156    2.6503354401
      7  C         5.1061156455    0.0007842464    1.0412607693
      8  H         4.7501553795    0.8897033675    1.5772094315
      9  H         5.8148028065   -0.4972364470    1.7162244644
     10  C         5.8191700739    0.4168345697   -0.2501244262
     11  H         6.2142051075   -0.4875559257   -0.7330929430
     12  C         7.0010803538    1.3505752260    0.0336266840
     13  H         7.7367612219    0.8703588395    0.6871062243
     14  H         7.5137830708    1.6301956814   -0.8922717437
     15  H         6.6667803557    2.2707226918    0.5235293439
     16  C         4.8038913721    1.0608781332   -1.1990877336
     17  H         5.2905806057    1.3272120767   -2.1444200140
     18  H         4.4357891191    1.9965896301   -0.7592283037
     19  C         3.6204186795    0.1294674286   -1.4776008984
     20  H         2.8966857266    0.6453559535   -2.1177841311
     21  H         3.9742706567   -0.7429137308   -2.0426263829
     22  C         1.7157493769   -1.2954967351   -0.5955873123
     23  H         1.6607689413   -1.3098091109   -1.6895411483
     24  C         1.8016396118   -2.7634899541   -0.1567543022
     25  H         0.9445152017   -3.3223913840   -0.5472549458
     26  H         2.7050730496   -3.2360792844   -0.5512213491
     27  H         1.7911154609   -2.8659007065    0.9294226985
     28  C         0.3881527970   -0.7202404339   -0.1159559442
     29  O        -0.0121003623   -0.7326403891    1.0256434049
     30  O        -0.2772964725   -0.1342400520   -1.1537843798
     31  O        -2.4570024851   -0.7019689830   -0.6182982866
     32  C        -3.8321965553   -0.3238956027   -0.6048178446
     33  H        -4.1430635758    0.0202302160   -1.5991270109
     34  C        -1.5938234769    0.3753449402   -0.9460056605
     35  H        -1.8752610911    0.7725832453   -1.9291596988
     36  C        -4.6382578512   -1.5826387621   -0.3171094217
     37  O        -5.3202182598   -2.1653461682   -1.1335425868
     38  O        -4.5282333788   -2.0019823551    0.9609953255
     39  H        -5.0585332104   -2.8173478521    1.0115007040
     40  C        -4.0951767744    0.7719900134    0.4315200158
     41  H        -3.9543108655    0.3742562828    1.4437588870
     42  O        -5.4497606646    1.2107320824    0.2982068690
     43  H        -5.5264433390    2.0338487191    0.8052952881
     44  C        -3.1366164893    1.9472696550    0.2108897442
     45  H        -3.4287037313    2.4850419459   -0.6968630565
     46  O        -3.2849061175    2.9183931319    1.2620935474
     47  H        -3.0223818823    2.5029118598    2.0983201820
     48  C        -1.6776484308    1.5008219448    0.0899465306
     49  H        -1.3212906084    1.1555550491    1.0644340541
     50  O        -0.8576726840    2.5915371539   -0.3419813989
     51  H        -1.0821833348    3.3431661143    0.2271766296
   Point Group: c1    Number of degrees of freedom:   147


   Energy is  -1302.765859006

 Hessian Updated using BFGS Update

137 Hessian modes will be used to form the next step
  Hessian Eigenvalues:
     0.002001    0.005445    0.005600    0.005775    0.005815    0.006192
     0.006767    0.006998    0.007139    0.008088    0.009795    0.010251
     0.010465    0.010945    0.011137    0.011639    0.012648    0.013596
     0.019882    0.020658    0.020975    0.022263    0.029554    0.031864
     0.033147    0.035055    0.038293    0.039816    0.042641    0.044277
     0.045622    0.046435    0.047072    0.047746    0.048364    0.048625
     0.049486    0.049830    0.050394    0.051130    0.054257    0.055126
     0.055262    0.056091    0.057107    0.057434    0.057491    0.057598
     0.060750    0.061357    0.063763    0.067778    0.068595    0.070248
     0.074525    0.077933    0.081605    0.082083    0.083299    0.084375
     0.092071    0.094479    0.099595    0.114122    0.118735    0.128614
     0.145339    0.147896    0.152755    0.158203    0.160891    0.168185
     0.170367    0.173242    0.179850    0.182349    0.184616    0.192591
     0.194460    0.195336    0.200576    0.242517    0.249855    0.249942
     0.261944    0.266643    0.267841    0.271105    0.273606    0.280011
     0.284514    0.286000    0.289645    0.290015    0.291208    0.295480
     0.295926    0.297889    0.299703    0.307285    0.336619    0.336747
     0.338666    0.338751    0.338979    0.339253    0.339307    0.339490
     0.339550    0.339891    0.340004    0.340582    0.340626    0.341005
     0.341215    0.342104    0.342146    0.342411    0.343313    0.343700
     0.344143    0.390441    0.394482    0.395269    0.398419    0.402135
     0.404278    0.422377    0.509083    0.515693    0.519121    0.521287
     0.527366    0.531125    0.550440    0.901282    0.947437

 Minimum Search - Taking Simple RFO Step
 Searching for Lamda that Minimizes Along All modes
 Value Taken    Lamda =  -0.00696945
 Calculated Step too Large.  Step scaled by  0.656844
 Step Taken.  Stepsize is  0.300000

                             Maximum     Tolerance    Cnvgd?
         Gradient           0.009304      0.000300      NO
         Displacement       0.080104      0.001200      NO
         Energy change     -0.009718      0.000001      NO


 New Cartesian Coordinates Obtained by Inverse Iteration

 Displacement from previous Coordinates is:  0.888656
 ----------------------------------------------------------------
             Standard Nuclear Orientation (Angstroms)
    I     Atom           X                Y                Z
 ----------------------------------------------------------------
    1      C       2.9013147467    -0.3640475983    -0.1946767684
    2      H       2.4864715454     0.5340495152     0.2787840614
    3      C       3.9133757788    -0.9249781822     0.8126078674
    4      H       4.2994407071    -1.8864567349     0.4431622224
    5      O       3.2213853507    -1.1377083114     2.0504320474
    6      H       3.8408219866    -1.5092595626     2.6867818677
    7      C       5.0992919839     0.0275873602     1.0261533757
    8      H       4.7285944123     0.9302070311     1.5277343351
    9      H       5.8057377993    -0.4472408053     1.7200515739
   10      C       5.8202474510     0.4155708966    -0.2713140637
   11      H       6.2223330628    -0.5012214896    -0.7262979120
   12      C       6.9951939523     1.3645960204    -0.0064416496
   13      H       7.7307516728     0.9121065403     0.6658721513
   14      H       7.5110369845     1.6242764035    -0.9357187534
   15      H       6.6486989237     2.2949444249     0.4551630377
   16      C       4.8008476725     1.0181563803    -1.2454521213
   17      H       5.2855319319     1.2572420453    -2.1985504236
   18      H       4.4309921606     1.9669825316    -0.8351533526
   19      C       3.6186674795     0.0743434525    -1.4896532415
   20      H       2.8887913065     0.5588768120    -2.1451112894
   21      H       3.9709318487    -0.8187445242    -2.0232053127
   22      C       1.7041446490    -1.3136950319    -0.5694357868
   23      H       1.6358656102    -1.3163276686    -1.6598492104
   24      C       1.7955346028    -2.7810310674    -0.1174555493
   25      H       0.9349048723    -3.3409267651    -0.4949659301
   26      H       2.6945346107    -3.2534341261    -0.5208305980
   27      H       1.8074068004    -2.8606447402     0.9682587435
   28      C       0.3968862007    -0.7196268509    -0.0667784780
   29      O      -0.0229865046    -0.7950216758     1.0566992485
   30      O      -0.2808065067    -0.1228222715    -1.0983788197
   31      O      -2.4518529964    -0.6639972769    -0.6095383564
   32      C      -3.8253617033    -0.2847269675    -0.6206664765
   33      H      -4.1173995674     0.0975324664    -1.6061603111
   34      C      -1.5813359723     0.4100752043    -0.9056759775
   35      H      -1.8304271819     0.8311506033    -1.8874781188
   36      C      -4.6313559298    -1.5623146246    -0.4058922893
   37      O      -5.2616552085    -2.1124514541    -1.2717243088
   38      O      -4.4977268241    -2.0525469919     0.8430771027
   39      H      -4.9949263499    -2.8844116407     0.8754398668
   40      C      -4.0988292413     0.7855213852     0.4416541486
   41      H      -3.9474891486     0.3480075915     1.4366490710
   42      O      -5.4561916951     1.1935132596     0.2945855587
   43      H      -5.5772047808     1.9913488394     0.8232441797
   44      C      -3.1415794914     1.9638384917     0.2521739382
   45      H      -3.4192063137     2.5041502406    -0.6575707502
   46      O      -3.3080407119     2.9333123003     1.2989337250
   47      H      -3.0596481305     2.5234046938     2.1377364695
   48      C      -1.6828064632     1.5149475475     0.1478009377
   49      H      -1.3490657954     1.1266817147     1.1137254011
   50      O      -0.8431875765     2.5882368916    -0.2733673830
   51      H      -1.0447689396     3.3452841606     0.2891488245
 ----------------------------------------------------------------
 Molecular Point Group                 C1    NOp =  1
 Largest Abelian Subgroup              C1    NOp =  1
 Nuclear Repulsion Energy =  2438.1016701775 hartrees
 There are       97 alpha and       97 beta electrons
 Applying Cartesian multipole field
    Component          Value
    ---------          -----
     (2,0,0)        1.00000E-12
     (0,2,0)        2.00000E-11
     (0,0,2)       -3.00000E-11
 Nucleus-field energy     =     0.0000000229 hartrees
 Requested basis set is 6-311++G(d,p)
 There are 280 shells and 732 basis functions
 A cutoff of  1.0D-11 yielded  26669 shell pairs
 There are    178108 function pairs (    188701 Cartesian)
 Smallest overlap matrix eigenvalue = 1.12E-06

 Q-Chem warning in module stvman/mkSTV.C, line 306:

 Overlap eigenvalue is smaller than square root of threshold
 Use THRESH >= 12 to get rid of this warning

 Guess MOs from SCF MO coefficient file

 -----------------------------------------------------------------------
  General SCF calculation program by
  Eric Jon Sundstrom, Paul Horn, Yuezhi Mao, Dmitri Zuev, Alec White,
  David Stuck, Shaama M.S., Shane Yost, Joonho Lee, David Small,
  Daniel Levine, Susi Lehtola, Hugh Burton, Evgeny Epifanovsky
 -----------------------------------------------------------------------
 Exchange:     0.2000 Hartree-Fock + 0.0800 Slater + 0.7200 B88
 Correlation:  0.1900 VWN1RPA + 0.8100 LYP
 Using SG-1 standard quadrature grid
 using 6 threads for integral computing
 -------------------------------------------------------
 OpenMP Integral computing Module                
 Release: version 2.0, May 2017, Q-Chem Inc. Pleasanton 
 -------------------------------------------------------
 -------------------------------------------------------
 OpenMP BLAS3 based DFT computing Module                
 Release: version 1.0, May 2013, Q-Chem Inc. Pittsburgh 
 -------------------------------------------------------
 A restricted SCF calculation will be
 performed using DIIS
 SCF converges when DIIS error is below 1.0e-08
 ---------------------------------------
  Cycle       Energy         DIIS error
 ---------------------------------------
    1   -1302.7499615086      4.58e-04  
    2   -1302.7679767960      7.17e-05  
    3   -1302.7678428890      9.83e-05  
    4   -1302.7682637479      2.45e-05  
    5   -1302.7682869196      1.16e-05  
    6   -1302.7682932770      2.81e-06  
    7   -1302.7682936496      8.48e-07  
    8   -1302.7682936893      2.81e-07  
    9   -1302.7682936930      1.33e-07  
   10   -1302.7682936936      5.37e-08  
   11   -1302.7682936935      1.97e-08  
   12   -1302.7682936937      4.54e-09  Convergence criterion met
 ---------------------------------------
 SCF time:   CPU 2124.60s  wall 377.00s 
 SCF   energy in the final basis set =    -1302.7682936937
 Total energy in the final basis set =    -1302.7682936937

 --------------------------------------------------------------

                    Orbital Energies (a.u.)
 --------------------------------------------------------------

 Alpha MOs
 -- Occupied --
-19.1871 -19.1767 -19.1636 -19.1625 -19.1471 -19.1440 -19.1317 -19.1228
-19.1137 -10.3235 -10.3046 -10.3043 -10.2631 -10.2528 -10.2522 -10.2461
-10.2257 -10.1898 -10.1844 -10.1802 -10.1721 -10.1706 -10.1686 -10.1639
-10.1598  -1.1326  -1.1251  -1.0784  -1.0686  -1.0501  -1.0402  -1.0394
 -1.0270  -1.0256  -0.8475  -0.8150  -0.8110  -0.7965  -0.7532  -0.7410
 -0.7151  -0.6875  -0.6846  -0.6546  -0.6363  -0.6295  -0.6231  -0.5906
 -0.5724  -0.5642  -0.5597  -0.5558  -0.5291  -0.5209  -0.5143  -0.5140
 -0.5016  -0.4978  -0.4954  -0.4886  -0.4809  -0.4733  -0.4634  -0.4551
 -0.4513  -0.4402  -0.4378  -0.4307  -0.4271  -0.4182  -0.4051  -0.4007
 -0.3988  -0.3952  -0.3917  -0.3874  -0.3824  -0.3785  -0.3762  -0.3708
 -0.3683  -0.3628  -0.3509  -0.3422  -0.3408  -0.3386  -0.3313  -0.3282
 -0.3219  -0.3194  -0.3138  -0.3085  -0.3047  -0.2921  -0.2878  -0.2757
 -0.2704
 -- Virtual --
 -0.0334  -0.0203  -0.0142  -0.0086  -0.0073  -0.0024  -0.0002   0.0014
  0.0044   0.0146   0.0182   0.0206   0.0264   0.0306   0.0348   0.0386
  0.0401   0.0423   0.0482   0.0525   0.0544   0.0580   0.0632   0.0656
  0.0676   0.0717   0.0719   0.0768   0.0790   0.0799   0.0843   0.0869
  0.0903   0.0957   0.0977   0.0990   0.1014   0.1030   0.1051   0.1085
  0.1103   0.1124   0.1162   0.1186   0.1196   0.1213   0.1241   0.1263
  0.1277   0.1295   0.1319   0.1334   0.1356   0.1368   0.1376   0.1409
  0.1422   0.1459   0.1476   0.1498   0.1504   0.1515   0.1543   0.1571
  0.1600   0.1612   0.1632   0.1645   0.1650   0.1690   0.1719   0.1729
  0.1740   0.1765   0.1791   0.1810   0.1829   0.1865   0.1882   0.1918
  0.1934   0.1951   0.1994   0.2017   0.2051   0.2080   0.2094   0.2129
  0.2145   0.2163   0.2196   0.2209   0.2246   0.2279   0.2296   0.2319
  0.2339   0.2373   0.2403   0.2442   0.2479   0.2503   0.2514   0.2547
  0.2565   0.2611   0.2627   0.2635   0.2674   0.2680   0.2693   0.2706
  0.2740   0.2755   0.2813   0.2824   0.2874   0.2896   0.2919   0.2971
  0.3012   0.3037   0.3057   0.3079   0.3085   0.3140   0.3160   0.3179
  0.3195   0.3224   0.3237   0.3283   0.3307   0.3356   0.3371   0.3400
  0.3423   0.3442   0.3481   0.3505   0.3519   0.3549   0.3583   0.3632
  0.3643   0.3662   0.3677   0.3730   0.3753   0.3779   0.3800   0.3838
  0.3887   0.3907   0.3954   0.4001   0.4024   0.4069   0.4072   0.4111
  0.4131   0.4172   0.4229   0.4259   0.4299   0.4347   0.4391   0.4433
  0.4490   0.4552   0.4645   0.4695   0.4754   0.4766   0.4781   0.4876
  0.4928   0.4965   0.5018   0.5080   0.5119   0.5202   0.5269   0.5326
  0.5356   0.5427   0.5442   0.5538   0.5564   0.5640   0.5710   0.5767
  0.5828   0.5859   0.5984   0.6025   0.6029   0.6083   0.6203   0.6253
  0.6301   0.6315   0.6365   0.6380   0.6419   0.6487   0.6526   0.6542
  0.6620   0.6639   0.6686   0.6746   0.6786   0.6886   0.6907   0.6966
  0.7013   0.7081   0.7109   0.7145   0.7248   0.7311   0.7340   0.7449
  0.7480   0.7513   0.7559   0.7593   0.7625   0.7661   0.7701   0.7738
  0.7792   0.7817   0.7836   0.7871   0.7892   0.7913   0.7932   0.8028
  0.8093   0.8126   0.8157   0.8231   0.8286   0.8390   0.8444   0.8474
  0.8608   0.8735   0.8998   0.9149   0.9224   0.9329   0.9415   0.9540
  0.9624   0.9747   0.9943   0.9985   1.0130   1.0170   1.0312   1.0411
  1.0461   1.0494   1.0645   1.0675   1.0830   1.0867   1.0946   1.1137
  1.1255   1.1372   1.1388   1.1537   1.1572   1.1663   1.1734   1.1778
  1.1798   1.1876   1.1961   1.2003   1.2045   1.2169   1.2231   1.2243
  1.2286   1.2373   1.2427   1.2460   1.2610   1.2654   1.2723   1.2742
  1.2843   1.2902   1.2967   1.3004   1.3092   1.3190   1.3280   1.3317
  1.3435   1.3463   1.3663   1.3754   1.3808   1.3855   1.4008   1.4051
  1.4114   1.4234   1.4286   1.4308   1.4496   1.4571   1.4653   1.4699
  1.4756   1.4895   1.5035   1.5048   1.5157   1.5211   1.5249   1.5361
  1.5446   1.5489   1.5570   1.5630   1.5650   1.5702   1.5790   1.5863
  1.5888   1.5925   1.5953   1.5982   1.6063   1.6091   1.6139   1.6229
  1.6249   1.6305   1.6343   1.6400   1.6408   1.6429   1.6460   1.6562
  1.6636   1.6686   1.6708   1.6763   1.6900   1.6996   1.7033   1.7088
  1.7135   1.7232   1.7279   1.7331   1.7388   1.7507   1.7630   1.7680
  1.7706   1.7818   1.7873   1.7888   1.7919   1.8032   1.8127   1.8221
  1.8291   1.8335   1.8417   1.8451   1.8552   1.8592   1.8679   1.8769
  1.8871   1.8976   1.8989   1.9172   1.9207   1.9293   1.9440   1.9541
  1.9612   1.9745   1.9882   1.9942   1.9952   2.0119   2.0177   2.0291
  2.0435   2.0453   2.0582   2.0597   2.0739   2.0768   2.0809   2.0929
  2.1005   2.1075   2.1197   2.1248   2.1427   2.1510   2.1573   2.1652
  2.1741   2.1821   2.1891   2.1970   2.2034   2.2082   2.2166   2.2411
  2.2453   2.2517   2.2612   2.2874   2.2912   2.2942   2.3288   2.3369
  2.3473   2.3597   2.3650   2.3775   2.3989   2.4108   2.4179   2.4418
  2.4674   2.4813   2.4906   2.4945   2.5246   2.5349   2.5386   2.5474
  2.5521   2.5627   2.5654   2.5759   2.5781   2.5865   2.6011   2.6032
  2.6138   2.6222   2.6294   2.6349   2.6464   2.6550   2.6623   2.6849
  2.6906   2.6925   2.6963   2.7192   2.7292   2.7338   2.7393   2.7643
  2.7665   2.7867   2.7898   2.7972   2.8124   2.8182   2.8209   2.8300
  2.8339   2.8622   2.8769   2.8814   2.8860   2.8912   2.9036   2.9086
  2.9134   2.9185   2.9309   2.9437   2.9468   2.9626   2.9680   2.9741
  2.9837   2.9857   3.0046   3.0061   3.0147   3.0331   3.0404   3.0504
  3.0628   3.0666   3.0680   3.0765   3.0903   3.0992   3.1033   3.1073
  3.1253   3.1291   3.1441   3.1487   3.1533   3.1744   3.1835   3.1946
  3.2044   3.2073   3.2197   3.2280   3.2313   3.2704   3.2749   3.2873
  3.2922   3.3036   3.3131   3.3176   3.3402   3.3495   3.3806   3.3938
  3.4079   3.4229   3.4510   3.4958   3.5207   3.5344   3.5458   3.6190
  3.6352   3.6797   3.7110   3.7803   3.7819   3.7888   3.8041   3.8205
  3.8239   3.8376   3.8475   3.8747   3.8974   3.9032   3.9174   3.9261
  3.9383   3.9501   3.9685   4.0007   4.0084   4.0393   4.0475   4.0929
  4.1022   4.1286   4.1383   4.1675   4.1735   4.1820   4.2130   4.2386
  4.2536   4.2956   4.3134   4.3189   4.3219   4.3918   4.4391   4.9823
  5.0774   5.0949   5.1072   5.1126   5.1308   5.1352   5.1522   5.1621
  5.1862   5.3296   5.3695   5.3796   5.4147   5.4217   5.4438   5.4732
  5.4807   5.5874   5.6132   5.6348   5.6495   5.6764   5.6846   5.7588
  5.8462   5.9338  23.7496  23.7599  23.7988  23.8100  23.8129  23.8172
 23.8380  23.8616  23.8655  23.8856  23.9064  23.9277  23.9523  23.9585
 23.9837  24.0212  49.8688  49.9048  49.9230  49.9514  49.9611  49.9687
 49.9811  50.0156  50.0497
 --------------------------------------------------------------

          Ground-State Mulliken Net Atomic Charges

     Atom                 Charge (a.u.)
  ----------------------------------------
      1 C                     0.451087
      2 H                     0.242216
      3 C                    -0.415464
      4 H                     0.196227
      5 O                    -0.144220
      6 H                     0.225444
      7 C                    -0.756097
      8 H                     0.206558
      9 H                     0.125346
     10 C                     0.527510
     11 H                     0.158874
     12 C                    -0.747097
     13 H                     0.135916
     14 H                     0.137511
     15 H                     0.140199
     16 C                    -0.682294
     17 H                     0.173369
     18 H                     0.158459
     19 C                    -0.279370
     20 H                     0.175204
     21 H                     0.164564
     22 C                     0.778058
     23 H                     0.265298
     24 C                    -0.659912
     25 H                     0.159036
     26 H                     0.122320
     27 H                     0.206173
     28 C                    -1.210860
     29 O                    -0.085919
     30 O                     0.230071
     31 O                     0.094864
     32 C                    -0.300901
     33 H                     0.282114
     34 C                    -0.737318
     35 H                     0.205052
     36 C                     0.018735
     37 O                    -0.214069
     38 O                    -0.109796
     39 H                     0.294703
     40 C                    -0.174166
     41 H                     0.296943
     42 O                    -0.164743
     43 H                     0.267828
     44 C                    -0.492871
     45 H                     0.284337
     46 O                    -0.187691
     47 H                     0.278887
     48 C                    -0.058455
     49 H                     0.315547
     50 O                    -0.170227
     51 H                     0.273020
  ----------------------------------------
  Sum of atomic charges =     0.000000

 -----------------------------------------------------------------
                    Cartesian Multipole Moments
 -----------------------------------------------------------------
    Charge (ESU x 10^10)
                 0.0000
    Dipole Moment (Debye)
         X       3.2339      Y       1.0430      Z       1.8273
       Tot       3.8581
    Quadrupole Moments (Debye-Ang)
        XX    -146.3019     XY      -9.7128     YY    -147.3039
        XZ     -12.2965     YZ      -0.9066     ZZ    -149.5098
    Octopole Moments (Debye-Ang^2)
       XXX      97.3089    XXY      -7.4561    XYY     -27.6626
       YYY     -25.1289    XXZ      98.8038    XYZ      13.7148
       YYZ      32.3089    XZZ     -15.8400    YZZ      11.8006
       ZZZ      34.1191
    Hexadecapole Moments (Debye-Ang^3)
      XXXX  -13829.1058   XXXY    -237.1615   XXYY   -2502.1732
      XYYY      89.4170   YYYY   -2142.3935   XXXZ    -367.2949
      XXYZ    -208.6403   XYYZ     -76.6935   YYYZ     -79.7037
      XXZZ   -2326.2064   XYZZ    -101.5810   YYZZ    -513.4584
      XZZZ     -18.5702   YZZZ     -45.4303   ZZZZ    -906.3566
 -----------------------------------------------------------------
 Calculating analytic gradient of the SCF energy
 Gradient of SCF Energy
            1           2           3           4           5           6
    1  -0.0007231  -0.0004433   0.0001095   0.0001844  -0.0001095  -0.0001593
    2  -0.0010320  -0.0004264   0.0000134  -0.0000105   0.0003846  -0.0002222
    3   0.0012580   0.0000134  -0.0007987   0.0004084   0.0005760  -0.0002944
            7           8           9          10          11          12
    1  -0.0001645   0.0003184   0.0000439  -0.0004736   0.0000303   0.0003527
    2   0.0005981  -0.0002090  -0.0001362  -0.0007373   0.0001421   0.0006560
    3  -0.0005107   0.0003332  -0.0000038  -0.0003872   0.0002270  -0.0000325
           13          14          15          16          17          18
    1   0.0001615   0.0001414  -0.0000483   0.0003677   0.0000427  -0.0001907
    2  -0.0000643  -0.0000896  -0.0001520   0.0006358  -0.0000982  -0.0002481
    3  -0.0000584   0.0000303  -0.0000177   0.0005522  -0.0000434  -0.0000015
           19          20          21          22          23          24
    1  -0.0008564   0.0001140  -0.0001017   0.0012542   0.0001942   0.0000140
    2  -0.0005207   0.0004478   0.0001486  -0.0002419  -0.0007605   0.0002877
    3  -0.0007477   0.0002344  -0.0000560   0.0010493  -0.0003924  -0.0011068
           25          26          27          28          29          30
    1  -0.0003405  -0.0002201  -0.0002599   0.0016607  -0.0006075   0.0027060
    2  -0.0004319  -0.0003252  -0.0005263   0.0081316  -0.0028743  -0.0025818
    3   0.0002909   0.0001040   0.0000644  -0.0039889   0.0011092   0.0016153
           31          32          33          34          35          36
    1   0.0009180   0.0014681  -0.0004880  -0.0035434  -0.0002377  -0.0033486
    2   0.0002808  -0.0012035  -0.0004087   0.0015269  -0.0008541   0.0070095
    3  -0.0015358  -0.0001631   0.0000124   0.0029590   0.0000153   0.0038521
           37          38          39          40          41          42
    1   0.0008285   0.0017972  -0.0003610   0.0028171  -0.0015741  -0.0029467
    2  -0.0028729  -0.0015737  -0.0003271  -0.0035095   0.0011407   0.0003960
    3  -0.0023510   0.0005346  -0.0005570  -0.0007432   0.0000871  -0.0003636
           43          44          45          46          47          48
    1   0.0009197   0.0008119  -0.0001802  -0.0002073   0.0000134  -0.0012048
    2   0.0002437   0.0003583   0.0005948   0.0002786  -0.0001968  -0.0038753
    3  -0.0000199  -0.0012257   0.0007948   0.0010826  -0.0000793  -0.0009214
           49          50          51
    1  -0.0000792   0.0021520  -0.0005524
    2   0.0018531   0.0018095  -0.0004276
    3  -0.0001405  -0.0010244   0.0003611
 Max gradient component =       8.132E-03
 RMS gradient           =       1.457E-03
 Gradient time:  CPU 500.31 s  wall 84.55 s
 Geometry Optimization Parameters
   NAtoms,    NIC,     NZ,  NCons,   NDum,   NFix, NCnnct, MaxDiis
       51     405       0       0       0       0       0       0

 Cartesian Hessian Update
 Hessian Updated using BFGS Update


** GEOMETRY OPTIMIZATION IN DELOCALIZED INTERNAL COORDINATES **
   Searching for a Minimum

   Optimization Cycle:   3

                       Coordinates (Angstroms)
     ATOM                X               Y               Z
      1  C         2.9013147467   -0.3640475983   -0.1946767684
      2  H         2.4864715454    0.5340495152    0.2787840614
      3  C         3.9133757788   -0.9249781822    0.8126078674
      4  H         4.2994407071   -1.8864567349    0.4431622224
      5  O         3.2213853507   -1.1377083114    2.0504320474
      6  H         3.8408219866   -1.5092595626    2.6867818677
      7  C         5.0992919839    0.0275873602    1.0261533757
      8  H         4.7285944123    0.9302070311    1.5277343351
      9  H         5.8057377993   -0.4472408053    1.7200515739
     10  C         5.8202474510    0.4155708966   -0.2713140637
     11  H         6.2223330628   -0.5012214896   -0.7262979120
     12  C         6.9951939523    1.3645960204   -0.0064416496
     13  H         7.7307516728    0.9121065403    0.6658721513
     14  H         7.5110369845    1.6242764035   -0.9357187534
     15  H         6.6486989237    2.2949444249    0.4551630377
     16  C         4.8008476725    1.0181563803   -1.2454521213
     17  H         5.2855319319    1.2572420453   -2.1985504236
     18  H         4.4309921606    1.9669825316   -0.8351533526
     19  C         3.6186674795    0.0743434525   -1.4896532415
     20  H         2.8887913065    0.5588768120   -2.1451112894
     21  H         3.9709318487   -0.8187445242   -2.0232053127
     22  C         1.7041446490   -1.3136950319   -0.5694357868
     23  H         1.6358656102   -1.3163276686   -1.6598492104
     24  C         1.7955346028   -2.7810310674   -0.1174555493
     25  H         0.9349048723   -3.3409267651   -0.4949659301
     26  H         2.6945346107   -3.2534341261   -0.5208305980
     27  H         1.8074068004   -2.8606447402    0.9682587435
     28  C         0.3968862007   -0.7196268509   -0.0667784780
     29  O        -0.0229865046   -0.7950216758    1.0566992485
     30  O        -0.2808065067   -0.1228222715   -1.0983788197
     31  O        -2.4518529964   -0.6639972769   -0.6095383564
     32  C        -3.8253617033   -0.2847269675   -0.6206664765
     33  H        -4.1173995674    0.0975324664   -1.6061603111
     34  C        -1.5813359723    0.4100752043   -0.9056759775
     35  H        -1.8304271819    0.8311506033   -1.8874781188
     36  C        -4.6313559298   -1.5623146246   -0.4058922893
     37  O        -5.2616552085   -2.1124514541   -1.2717243088
     38  O        -4.4977268241   -2.0525469919    0.8430771027
     39  H        -4.9949263499   -2.8844116407    0.8754398668
     40  C        -4.0988292413    0.7855213852    0.4416541486
     41  H        -3.9474891486    0.3480075915    1.4366490710
     42  O        -5.4561916951    1.1935132596    0.2945855587
     43  H        -5.5772047808    1.9913488394    0.8232441797
     44  C        -3.1415794914    1.9638384917    0.2521739382
     45  H        -3.4192063137    2.5041502406   -0.6575707502
     46  O        -3.3080407119    2.9333123003    1.2989337250
     47  H        -3.0596481305    2.5234046938    2.1377364695
     48  C        -1.6828064632    1.5149475475    0.1478009377
     49  H        -1.3490657954    1.1266817147    1.1137254011
     50  O        -0.8431875765    2.5882368916   -0.2733673830
     51  H        -1.0447689396    3.3452841606    0.2891488245
   Point Group: c1    Number of degrees of freedom:   147


   Energy is  -1302.768293694

 Hessian Updated using BFGS Update

139 Hessian modes will be used to form the next step
  Hessian Eigenvalues:
     0.001989    0.005428    0.005534    0.005600    0.005790    0.006199
     0.006763    0.006930    0.007007    0.008088    0.009826    0.010247
     0.010349    0.010946    0.011119    0.012625    0.013554    0.019323
     0.020266    0.020660    0.022235    0.023578    0.029365    0.031747
     0.033091    0.035067    0.038301    0.039809    0.042681    0.044279
     0.045656    0.046444    0.046945    0.047472    0.048393    0.048645
     0.049494    0.049861    0.050568    0.051108    0.054265    0.055222
     0.055505    0.056090    0.057097    0.057435    0.057450    0.057576
     0.060784    0.061375    0.063608    0.067877    0.068595    0.069779
     0.074558    0.077782    0.081567    0.082033    0.083328    0.084367
     0.092054    0.094611    0.099914    0.114116    0.117976    0.128659
     0.144701    0.146022    0.152235    0.158466    0.160168    0.160832
     0.168279    0.170215    0.176568    0.180904    0.182051    0.184560
     0.192531    0.195307    0.199166    0.201733    0.241653    0.249855
     0.249963    0.258016    0.262361    0.266478    0.267852    0.271394
     0.273475    0.280035    0.284459    0.286000    0.289717    0.290026
     0.291430    0.295683    0.296494    0.298517    0.299724    0.308179
     0.336468    0.336757    0.338663    0.338734    0.338981    0.339254
     0.339298    0.339489    0.339557    0.339934    0.340109    0.340515
     0.340629    0.340971    0.341393    0.342098    0.342150    0.342419
     0.343348    0.343666    0.344588    0.383483    0.394411    0.395150
     0.399529    0.402259    0.404149    0.423627    0.510328    0.516335
     0.519210    0.521287    0.526844    0.532641    0.550440    0.900612
     0.947954

 Minimum Search - Taking Simple RFO Step
 Searching for Lamda that Minimizes Along All modes
 Value Taken    Lamda =  -0.00380567
 Calculated Step too Large.  Step scaled by  0.591891
 Step Taken.  Stepsize is  0.300000

                             Maximum     Tolerance    Cnvgd?
         Gradient           0.002928      0.000300      NO
         Displacement       0.122892      0.001200      NO
         Energy change     -0.002435      0.000001      NO


 New Cartesian Coordinates Obtained by Inverse Iteration

 Displacement from previous Coordinates is:  2.401061
 ----------------------------------------------------------------
             Standard Nuclear Orientation (Angstroms)
    I     Atom           X                Y                Z
 ----------------------------------------------------------------
    1      C       2.8664125315    -0.4198116343    -0.2122908914
    2      H       2.4135252252     0.4884385391     0.2031846973
    3      C       3.8848232365    -0.8777439735     0.8392733459
    4      H       4.3202180503    -1.8400604847     0.5297013767
    5      O       3.1830410465    -1.0495886679     2.0781224107
    6      H       3.8081628480    -1.3456838539     2.7465345272
    7      C       5.0187999983     0.1418924654     1.0141436114
    8      H       4.5908533920     1.0546340094     1.4476764963
    9      H       5.7315831034    -0.2533240024     1.7500627237
   10      C       5.7477669821     0.4858979968    -0.2915431603
   11      H       6.2035199821    -0.4367166682    -0.6809931333
   12      C       6.8673876070     1.5060297932    -0.0623564126
   13      H       7.6081282892     1.1335611073     0.6515533895
   14      H       7.3897664442     1.7349069932    -0.9957616456
   15      H       6.4648748273     2.4441833136     0.3339611475
   16      C       4.7215453564     0.9741671623    -1.3223286021
   17      H       5.2130086782     1.1734518609    -2.2808528207
   18      H       4.3023218914     1.9305052453    -0.9818278345
   19      C       3.5879394414    -0.0361128019    -1.5215323680
   20      H       2.8489274331     0.3659915257    -2.2204563819
   21      H       3.9892092827    -0.9470279415    -1.9865889661
   22      C       1.7096528910    -1.4388025028    -0.5429230897
   23      H       1.6360381946    -1.4736312588    -1.6312265120
   24      C       1.8762956259    -2.8813518785    -0.0357818427
   25      H       1.0441617353    -3.4959816107    -0.3886906261
   26      H       2.7972696047    -3.3199951561    -0.4274897712
   27      H       1.9004630145    -2.9105619060     1.0512429907
   28      C       0.3860176579    -0.8814348358    -0.0467347836
   29      O      -0.0262164920    -0.9331684873     1.0776121271
   30      O      -0.2603106709    -0.2338906991    -1.0732448340
   31      O      -2.4664816624    -0.6604852452    -0.6641935310
   32      C      -3.8137055618    -0.1967716387    -0.6797962071
   33      H      -4.0563702611     0.2744105504    -1.6397402702
   34      C      -1.5240812069     0.3698059209    -0.8825130191
   35      H      -1.7174604114     0.8632266394    -1.8432683858
   36      C      -4.6998435901    -1.4391612174    -0.5810671402
   37      O      -5.3612482970    -1.8621590243    -1.4880370431
   38      O      -4.6488207860    -2.0044652367     0.6407159478
   39      H      -5.2099925616    -2.7930744086     0.6264850689
   40      C      -4.0403469319     0.8167999572     0.4502125643
   41      H      -3.9104356922     0.3008745977     1.4111220257
   42      O      -5.3717188648     1.2954861697     0.3186869948
   43      H      -5.4783741266     2.0550199870     0.9013210265
   44      C      -3.0200752398     1.9472008751     0.3353608060
   45      H      -3.2493859044     2.5406540965    -0.5549386303
   46      O      -3.1508464031     2.8781309458     1.4192067429
   47      H      -2.9406872131     2.4231296114     2.2437501442
   48      C      -1.5885819132     1.4190778338     0.2327251087
   49      H      -1.3029196336     0.9437857506     1.1754994525
   50      O      -0.6778943123     2.4550992190    -0.1142709361
   51      H      -0.8300335636     3.1969514105     0.4808206360
 ----------------------------------------------------------------
 Molecular Point Group                 C1    NOp =  1
 Largest Abelian Subgroup              C1    NOp =  1
 Nuclear Repulsion Energy =  2444.2839539682 hartrees
 There are       97 alpha and       97 beta electrons
 Applying Cartesian multipole field
    Component          Value
    ---------          -----
     (2,0,0)        1.00000E-12
     (0,2,0)        2.00000E-11
     (0,0,2)       -3.00000E-11
 Nucleus-field energy     =     0.0000000210 hartrees
 Requested basis set is 6-311++G(d,p)
 There are 280 shells and 732 basis functions
 A cutoff of  1.0D-11 yielded  26772 shell pairs
 There are    178855 function pairs (    189494 Cartesian)
 Smallest overlap matrix eigenvalue = 1.16E-06

 Q-Chem warning in module stvman/mkSTV.C, line 306:

 Overlap eigenvalue is smaller than square root of threshold
 Use THRESH >= 12 to get rid of this warning

 Guess MOs from SCF MO coefficient file

 -----------------------------------------------------------------------
  General SCF calculation program by
  Eric Jon Sundstrom, Paul Horn, Yuezhi Mao, Dmitri Zuev, Alec White,
  David Stuck, Shaama M.S., Shane Yost, Joonho Lee, David Small,
  Daniel Levine, Susi Lehtola, Hugh Burton, Evgeny Epifanovsky
 -----------------------------------------------------------------------
 Exchange:     0.2000 Hartree-Fock + 0.0800 Slater + 0.7200 B88
 Correlation:  0.1900 VWN1RPA + 0.8100 LYP
 Using SG-1 standard quadrature grid
 using 6 threads for integral computing
 -------------------------------------------------------
 OpenMP Integral computing Module                
 Release: version 2.0, May 2017, Q-Chem Inc. Pleasanton 
 -------------------------------------------------------
 -------------------------------------------------------
 OpenMP BLAS3 based DFT computing Module                
 Release: version 1.0, May 2013, Q-Chem Inc. Pittsburgh 
 -------------------------------------------------------
 A restricted SCF calculation will be
 performed using DIIS
 SCF converges when DIIS error is below 1.0e-08
 ---------------------------------------
  Cycle       Energy         DIIS error
 ---------------------------------------
    1   -1302.6885629179      9.77e-04  
    2   -1302.7680230048      1.34e-04  
    3   -1302.7672918947      1.99e-04  
    4   -1302.7691183930      4.02e-05  
    5   -1302.7691717653      2.28e-05  
    6   -1302.7691959803      4.91e-06  
    7   -1302.7691971105      1.48e-06  
    8   -1302.7691972183      4.64e-07  
    9   -1302.7691972279      2.04e-07  
   10   -1302.7691972297      7.28e-08  
   11   -1302.7691972300      2.64e-08  
   12   -1302.7691972299      6.68e-09  Convergence criterion met
 ---------------------------------------
 SCF time:   CPU 2137.20s  wall 378.00s 
 SCF   energy in the final basis set =    -1302.7691972299
 Total energy in the final basis set =    -1302.7691972299

 --------------------------------------------------------------

                    Orbital Energies (a.u.)
 --------------------------------------------------------------

 Alpha MOs
 -- Occupied --
-19.1863 -19.1752 -19.1622 -19.1612 -19.1464 -19.1431 -19.1313 -19.1229
-19.1147 -10.3227 -10.3044 -10.3028 -10.2617 -10.2512 -10.2509 -10.2441
-10.2257 -10.1899 -10.1847 -10.1803 -10.1722 -10.1707 -10.1687 -10.1638
-10.1597  -1.1325  -1.1248  -1.0782  -1.0682  -1.0503  -1.0418  -1.0394
 -1.0278  -1.0261  -0.8477  -0.8146  -0.8102  -0.7953  -0.7533  -0.7412
 -0.7144  -0.6876  -0.6843  -0.6543  -0.6363  -0.6294  -0.6233  -0.5902
 -0.5720  -0.5641  -0.5599  -0.5561  -0.5284  -0.5205  -0.5141  -0.5138
 -0.5012  -0.4980  -0.4946  -0.4884  -0.4809  -0.4736  -0.4640  -0.4552
 -0.4518  -0.4399  -0.4361  -0.4306  -0.4263  -0.4168  -0.4055  -0.4003
 -0.3990  -0.3943  -0.3917  -0.3874  -0.3809  -0.3783  -0.3760  -0.3698
 -0.3683  -0.3620  -0.3509  -0.3423  -0.3409  -0.3388  -0.3311  -0.3282
 -0.3219  -0.3194  -0.3136  -0.3083  -0.3046  -0.2908  -0.2874  -0.2761
 -0.2704
 -- Virtual --
 -0.0321  -0.0194  -0.0141  -0.0082  -0.0072  -0.0027  -0.0006   0.0016
  0.0054   0.0150   0.0187   0.0204   0.0264   0.0312   0.0346   0.0393
  0.0407   0.0423   0.0492   0.0523   0.0552   0.0583   0.0631   0.0661
  0.0682   0.0723   0.0728   0.0764   0.0787   0.0808   0.0843   0.0874
  0.0911   0.0956   0.0976   0.0999   0.1014   0.1028   0.1063   0.1090
  0.1110   0.1119   0.1163   0.1180   0.1195   0.1214   0.1249   0.1264
  0.1285   0.1296   0.1323   0.1334   0.1368   0.1376   0.1390   0.1405
  0.1425   0.1459   0.1469   0.1500   0.1513   0.1536   0.1539   0.1570
  0.1598   0.1622   0.1635   0.1653   0.1663   0.1701   0.1728   0.1730
  0.1751   0.1777   0.1797   0.1819   0.1837   0.1870   0.1894   0.1914
  0.1942   0.1973   0.1986   0.2004   0.2045   0.2081   0.2113   0.2142
  0.2148   0.2165   0.2214   0.2230   0.2261   0.2280   0.2302   0.2339
  0.2352   0.2368   0.2409   0.2460   0.2496   0.2502   0.2512   0.2563
  0.2581   0.2601   0.2627   0.2633   0.2651   0.2683   0.2696   0.2717
  0.2756   0.2774   0.2796   0.2824   0.2872   0.2898   0.2926   0.2974
  0.3002   0.3028   0.3070   0.3087   0.3108   0.3137   0.3165   0.3180
  0.3199   0.3215   0.3250   0.3301   0.3309   0.3350   0.3365   0.3397
  0.3421   0.3430   0.3484   0.3492   0.3518   0.3566   0.3570   0.3616
  0.3620   0.3663   0.3704   0.3725   0.3758   0.3785   0.3806   0.3848
  0.3863   0.3912   0.3973   0.3987   0.3996   0.4078   0.4108   0.4123
  0.4147   0.4215   0.4241   0.4270   0.4321   0.4354   0.4369   0.4466
  0.4506   0.4575   0.4624   0.4723   0.4751   0.4787   0.4829   0.4884
  0.4938   0.4952   0.5046   0.5071   0.5131   0.5229   0.5294   0.5351
  0.5373   0.5390   0.5419   0.5557   0.5573   0.5653   0.5747   0.5791
  0.5841   0.5883   0.5963   0.6053   0.6067   0.6087   0.6210   0.6268
  0.6285   0.6329   0.6376   0.6410   0.6426   0.6485   0.6537   0.6576
  0.6630   0.6675   0.6691   0.6755   0.6766   0.6907   0.6930   0.6978
  0.7015   0.7078   0.7113   0.7130   0.7238   0.7307   0.7355   0.7465
  0.7517   0.7547   0.7579   0.7587   0.7628   0.7646   0.7695   0.7756
  0.7807   0.7825   0.7838   0.7888   0.7893   0.7916   0.7948   0.8048
  0.8088   0.8127   0.8163   0.8231   0.8330   0.8450   0.8473   0.8497
  0.8642   0.8727   0.9038   0.9185   0.9191   0.9290   0.9417   0.9549
  0.9647   0.9756   0.9913   0.9988   1.0145   1.0179   1.0284   1.0417
  1.0468   1.0515   1.0676   1.0739   1.0839   1.0873   1.0975   1.1167
  1.1263   1.1382   1.1424   1.1508   1.1574   1.1672   1.1725   1.1766
  1.1805   1.1858   1.1931   1.1984   1.2028   1.2219   1.2236   1.2261
  1.2280   1.2377   1.2430   1.2487   1.2601   1.2638   1.2709   1.2723
  1.2820   1.2882   1.3007   1.3025   1.3083   1.3202   1.3314   1.3375
  1.3432   1.3481   1.3674   1.3728   1.3835   1.3855   1.4019   1.4092
  1.4137   1.4274   1.4290   1.4373   1.4508   1.4605   1.4693   1.4712
  1.4745   1.4925   1.5054   1.5098   1.5151   1.5254   1.5270   1.5371
  1.5461   1.5506   1.5559   1.5639   1.5649   1.5675   1.5803   1.5856
  1.5879   1.5933   1.5966   1.5998   1.6082   1.6093   1.6148   1.6228
  1.6246   1.6318   1.6339   1.6387   1.6426   1.6428   1.6509   1.6557
  1.6640   1.6699   1.6714   1.6755   1.6908   1.7014   1.7058   1.7099
  1.7176   1.7212   1.7265   1.7346   1.7416   1.7499   1.7601   1.7684
  1.7727   1.7840   1.7882   1.7890   1.7930   1.8037   1.8102   1.8213
  1.8300   1.8338   1.8408   1.8474   1.8555   1.8592   1.8724   1.8808
  1.8900   1.8951   1.8984   1.9219   1.9245   1.9307   1.9454   1.9553
  1.9565   1.9743   1.9850   1.9953   1.9986   2.0144   2.0247   2.0302
  2.0441   2.0451   2.0577   2.0623   2.0752   2.0778   2.0817   2.0934
  2.1034   2.1101   2.1189   2.1255   2.1425   2.1500   2.1603   2.1671
  2.1758   2.1834   2.1922   2.1952   2.2045   2.2125   2.2177   2.2431
  2.2466   2.2524   2.2623   2.2855   2.2948   2.2992   2.3302   2.3405
  2.3477   2.3579   2.3666   2.3754   2.3993   2.4104   2.4182   2.4426
  2.4682   2.4824   2.4902   2.4946   2.5261   2.5362   2.5404   2.5443
  2.5518   2.5632   2.5658   2.5772   2.5792   2.5872   2.6026   2.6037
  2.6147   2.6227   2.6301   2.6354   2.6457   2.6514   2.6618   2.6841
  2.6906   2.6918   2.7004   2.7202   2.7301   2.7341   2.7399   2.7648
  2.7689   2.7840   2.7910   2.7949   2.8118   2.8192   2.8241   2.8326
  2.8356   2.8615   2.8802   2.8833   2.8870   2.8939   2.9058   2.9072
  2.9163   2.9227   2.9332   2.9426   2.9463   2.9622   2.9701   2.9758
  2.9811   2.9863   3.0050   3.0068   3.0145   3.0339   3.0406   3.0529
  3.0630   3.0687   3.0714   3.0795   3.0875   3.1016   3.1043   3.1085
  3.1289   3.1331   3.1426   3.1510   3.1572   3.1775   3.1856   3.1930
  3.2050   3.2081   3.2212   3.2286   3.2366   3.2678   3.2789   3.2881
  3.2970   3.3061   3.3164   3.3183   3.3415   3.3567   3.3837   3.4009
  3.4070   3.4248   3.4531   3.4951   3.5197   3.5345   3.5521   3.6222
  3.6359   3.6846   3.7184   3.7819   3.7849   3.7889   3.8074   3.8208
  3.8243   3.8392   3.8513   3.8745   3.9014   3.9051   3.9201   3.9272
  3.9395   3.9508   3.9730   4.0015   4.0089   4.0383   4.0454   4.0932
  4.1047   4.1282   4.1383   4.1676   4.1769   4.1823   4.2128   4.2417
  4.2529   4.3020   4.3142   4.3210   4.3234   4.3911   4.4373   4.9836
  5.0766   5.0970   5.1090   5.1167   5.1344   5.1401   5.1524   5.1633
  5.1880   5.3237   5.3733   5.3873   5.4129   5.4237   5.4449   5.4739
  5.4814   5.5956   5.6203   5.6440   5.6594   5.6818   5.6883   5.7669
  5.8479   5.9373  23.7530  23.7602  23.7960  23.8096  23.8169  23.8209
 23.8397  23.8616  23.8699  23.8872  23.9074  23.9295  23.9535  23.9585
 23.9841  24.0232  49.8704  49.9064  49.9255  49.9533  49.9630  49.9698
 49.9843  50.0171  50.0502
 --------------------------------------------------------------

          Ground-State Mulliken Net Atomic Charges

     Atom                 Charge (a.u.)
  ----------------------------------------
      1 C                     0.333763
      2 H                     0.231675
      3 C                    -0.403348
      4 H                     0.198014
      5 O                    -0.141902
      6 H                     0.225397
      7 C                    -0.732059
      8 H                     0.207252
      9 H                     0.125572
     10 C                     0.495865
     11 H                     0.158656
     12 C                    -0.749184
     13 H                     0.135792
     14 H                     0.137566
     15 H                     0.140266
     16 C                    -0.669747
     17 H                     0.174478
     18 H                     0.160899
     19 C                    -0.214476
     20 H                     0.170003
     21 H                     0.166875
     22 C                     0.741869
     23 H                     0.264166
     24 C                    -0.666931
     25 H                     0.156187
     26 H                     0.120831
     27 H                     0.206061
     28 C                    -1.139702
     29 O                    -0.078244
     30 O                     0.239551
     31 O                     0.085416
     32 C                    -0.344107
     33 H                     0.280456
     34 C                    -0.716842
     35 H                     0.205948
     36 C                     0.060566
     37 O                    -0.213811
     38 O                    -0.113734
     39 H                     0.296678
     40 C                    -0.144267
     41 H                     0.296763
     42 O                    -0.163258
     43 H                     0.266512
     44 C                    -0.538161
     45 H                     0.283281
     46 O                    -0.187989
     47 H                     0.279832
     48 C                    -0.054291
     49 H                     0.323562
     50 O                    -0.170469
     51 H                     0.272771
  ----------------------------------------
  Sum of atomic charges =     0.000000

 -----------------------------------------------------------------
                    Cartesian Multipole Moments
 -----------------------------------------------------------------
    Charge (ESU x 10^10)
                 0.0000
    Dipole Moment (Debye)
         X       3.3075      Y       0.8994      Z       1.9970
       Tot       3.9669
    Quadrupole Moments (Debye-Ang)
        XX    -145.9081     XY      -7.3958     YY    -147.4069
        XZ     -12.7998     YZ      -0.2677     ZZ    -149.6250
    Octopole Moments (Debye-Ang^2)
       XXX      90.0258    XXY     -17.9701    XYY     -34.1936
       YYY     -26.2440    XXZ     107.8008    XYZ      12.0945
       YYZ      25.4973    XZZ      -8.5736    YZZ      15.6356
       ZZZ      41.9749
    Hexadecapole Moments (Debye-Ang^3)
      XXXX  -13532.8242   XXXY    -149.9093   XXYY   -2427.2736
      XYYY     100.3153   YYYY   -2121.1089   XXXZ    -430.0148
      XXYZ    -198.0642   XYYZ     -67.5993   YYYZ     -96.8281
      XXZZ   -2323.3468   XYZZ    -113.2053   YYZZ    -526.0548
      XZZZ     -52.1597   YZZZ     -80.2475   ZZZZ    -947.0175
 -----------------------------------------------------------------
 Calculating analytic gradient of the SCF energy
 Gradient of SCF Energy
            1           2           3           4           5           6
    1  -0.0004047  -0.0000023   0.0009185   0.0005784   0.0005536  -0.0007064
    2  -0.0012288  -0.0004588   0.0009601  -0.0003099   0.0005632   0.0000200
    3   0.0006384   0.0007666  -0.0007168   0.0001984   0.0011731  -0.0005455
            7           8           9          10          11          12
    1  -0.0000219  -0.0000535  -0.0001814   0.0002248   0.0002655   0.0003122
    2   0.0002843  -0.0001317  -0.0003888   0.0007850  -0.0002313   0.0002511
    3  -0.0001670   0.0000637  -0.0000356   0.0002669   0.0001156   0.0000356
           13          14          15          16          17          18
    1  -0.0001075  -0.0001527  -0.0001313  -0.0003447  -0.0002106  -0.0003107
    2   0.0000273  -0.0001916  -0.0001979  -0.0003349   0.0000148   0.0000264
    3  -0.0001560   0.0001291   0.0000219  -0.0005985   0.0000040  -0.0000113
           19          20          21          22          23          24
    1  -0.0003709   0.0001584   0.0000010   0.0015306   0.0006011  -0.0015455
    2   0.0001568  -0.0000422   0.0001235   0.0022034   0.0001869  -0.0016731
    3  -0.0004741   0.0003364   0.0001026  -0.0001408   0.0002856   0.0011008
           25          26          27          28          29          30
    1  -0.0000350  -0.0002072   0.0002823  -0.0042873   0.0029540   0.0009485
    2   0.0001543   0.0001863   0.0005967  -0.0043700   0.0028738   0.0007448
    3  -0.0002380  -0.0002183  -0.0007879  -0.0010907  -0.0015316   0.0013304
           31          32          33          34          35          36
    1   0.0006660  -0.0007414  -0.0005086  -0.0013546   0.0002125  -0.0005475
    2   0.0009230   0.0003346   0.0001397  -0.0000780  -0.0003813  -0.0026243
    3  -0.0003743  -0.0000888   0.0003941   0.0016549   0.0000213  -0.0025406
           37          38          39          40          41          42
    1   0.0019084  -0.0014439   0.0006485   0.0025893  -0.0003989  -0.0007266
    2   0.0018130  -0.0007478   0.0006314  -0.0001083   0.0003632   0.0008927
    3   0.0027981  -0.0008029   0.0006313  -0.0006368  -0.0000729   0.0001712
           43          44          45          46          47          48
    1  -0.0000924   0.0003952  -0.0000737   0.0001551  -0.0003002  -0.0009852
    2  -0.0008171   0.0000658   0.0001825  -0.0004732   0.0005823  -0.0014652
    3  -0.0008559   0.0006416   0.0005865   0.0010855  -0.0008225  -0.0008824
           49          50          51
    1  -0.0001516   0.0000816   0.0004126
    2  -0.0001830   0.0010664  -0.0007159
    3  -0.0001861   0.0001687  -0.0007468
 Max gradient component =       4.370E-03
 RMS gradient           =       9.839E-04
 Gradient time:  CPU 502.78 s  wall 85.04 s
 Geometry Optimization Parameters
   NAtoms,    NIC,     NZ,  NCons,   NDum,   NFix, NCnnct, MaxDiis
       51     405       0       0       0       0       0       0

 Cartesian Hessian Update
 Hessian Updated using BFGS Update


** GEOMETRY OPTIMIZATION IN DELOCALIZED INTERNAL COORDINATES **
   Searching for a Minimum

   Optimization Cycle:   4

                       Coordinates (Angstroms)
     ATOM                X               Y               Z
      1  C         2.8664125315   -0.4198116343   -0.2122908914
      2  H         2.4135252252    0.4884385391    0.2031846973
      3  C         3.8848232365   -0.8777439735    0.8392733459
      4  H         4.3202180503   -1.8400604847    0.5297013767
      5  O         3.1830410465   -1.0495886679    2.0781224107
      6  H         3.8081628480   -1.3456838539    2.7465345272
      7  C         5.0187999983    0.1418924654    1.0141436114
      8  H         4.5908533920    1.0546340094    1.4476764963
      9  H         5.7315831034   -0.2533240024    1.7500627237
     10  C         5.7477669821    0.4858979968   -0.2915431603
     11  H         6.2035199821   -0.4367166682   -0.6809931333
     12  C         6.8673876070    1.5060297932   -0.0623564126
     13  H         7.6081282892    1.1335611073    0.6515533895
     14  H         7.3897664442    1.7349069932   -0.9957616456
     15  H         6.4648748273    2.4441833136    0.3339611475
     16  C         4.7215453564    0.9741671623   -1.3223286021
     17  H         5.2130086782    1.1734518609   -2.2808528207
     18  H         4.3023218914    1.9305052453   -0.9818278345
     19  C         3.5879394414   -0.0361128019   -1.5215323680
     20  H         2.8489274331    0.3659915257   -2.2204563819
     21  H         3.9892092827   -0.9470279415   -1.9865889661
     22  C         1.7096528910   -1.4388025028   -0.5429230897
     23  H         1.6360381946   -1.4736312588   -1.6312265120
     24  C         1.8762956259   -2.8813518785   -0.0357818427
     25  H         1.0441617353   -3.4959816107   -0.3886906261
     26  H         2.7972696047   -3.3199951561   -0.4274897712
     27  H         1.9004630145   -2.9105619060    1.0512429907
     28  C         0.3860176579   -0.8814348358   -0.0467347836
     29  O        -0.0262164920   -0.9331684873    1.0776121271
     30  O        -0.2603106709   -0.2338906991   -1.0732448340
     31  O        -2.4664816624   -0.6604852452   -0.6641935310
     32  C        -3.8137055618   -0.1967716387   -0.6797962071
     33  H        -4.0563702611    0.2744105504   -1.6397402702
     34  C        -1.5240812069    0.3698059209   -0.8825130191
     35  H        -1.7174604114    0.8632266394   -1.8432683858
     36  C        -4.6998435901   -1.4391612174   -0.5810671402
     37  O        -5.3612482970   -1.8621590243   -1.4880370431
     38  O        -4.6488207860   -2.0044652367    0.6407159478
     39  H        -5.2099925616   -2.7930744086    0.6264850689
     40  C        -4.0403469319    0.8167999572    0.4502125643
     41  H        -3.9104356922    0.3008745977    1.4111220257
     42  O        -5.3717188648    1.2954861697    0.3186869948
     43  H        -5.4783741266    2.0550199870    0.9013210265
     44  C        -3.0200752398    1.9472008751    0.3353608060
     45  H        -3.2493859044    2.5406540965   -0.5549386303
     46  O        -3.1508464031    2.8781309458    1.4192067429
     47  H        -2.9406872131    2.4231296114    2.2437501442
     48  C        -1.5885819132    1.4190778338    0.2327251087
     49  H        -1.3029196336    0.9437857506    1.1754994525
     50  O        -0.6778943123    2.4550992190   -0.1142709361
     51  H        -0.8300335636    3.1969514105    0.4808206360
   Point Group: c1    Number of degrees of freedom:   147


   Energy is  -1302.769197230

 Hessian Updated using BFGS Update

140 Hessian modes will be used to form the next step
  Hessian Eigenvalues:
     0.001954    0.005380    0.005552    0.005603    0.005897    0.006199
     0.006730    0.006953    0.007006    0.008085    0.009870    0.010251
     0.010933    0.011028    0.011242    0.012615    0.013672    0.019723
     0.020393    0.020815    0.022268    0.029311    0.031716    0.033079
     0.034681    0.038150    0.039804    0.042582    0.044254    0.045363
     0.046293    0.046789    0.047354    0.048202    0.048582    0.048766
     0.049498    0.049896    0.051107    0.053637    0.054362    0.055267
     0.055506    0.056093    0.057093    0.057433    0.057568    0.057876
     0.060775    0.061392    0.063577    0.067881    0.068588    0.070013
     0.074588    0.077715    0.081534    0.082035    0.083392    0.084360
     0.092114    0.094978    0.100433    0.114111    0.119365    0.129019
     0.144761    0.147739    0.153429    0.159030    0.160139    0.160215
     0.160893    0.168553    0.171351    0.176561    0.180923    0.183260
     0.184715    0.195207    0.196890    0.200361    0.201699    0.240632
     0.249957    0.249970    0.256777    0.262475    0.266526    0.267987
     0.271940    0.273488    0.280020    0.284737    0.286040    0.289751
     0.289976    0.291287    0.295668    0.296404    0.298459    0.299748
     0.308579    0.336682    0.336762    0.338680    0.338810    0.338986
     0.339256    0.339291    0.339485    0.339592    0.339950    0.340155
     0.340486    0.340627    0.340940    0.341396    0.342118    0.342181
     0.342409    0.343346    0.344103    0.344419    0.383549    0.394407
     0.395254    0.399130    0.402024    0.403984    0.423340    0.511557
     0.516575    0.519257    0.521320    0.526476    0.531899    0.550479
     0.916694    0.948027

 Minimum Search - Taking Simple RFO Step
 Searching for Lamda that Minimizes Along All modes
 Value Taken    Lamda =  -0.00118017
 Calculated Step too Large.  Step scaled by  0.766548
 Step Taken.  Stepsize is  0.300000

                             Maximum     Tolerance    Cnvgd?
         Gradient           0.003077      0.000300      NO
         Displacement       0.090956      0.001200      NO
         Energy change     -0.000904      0.000001      NO


 New Cartesian Coordinates Obtained by Inverse Iteration

 Displacement from previous Coordinates is:  1.183123
 ----------------------------------------------------------------
             Standard Nuclear Orientation (Angstroms)
    I     Atom           X                Y                Z
 ----------------------------------------------------------------
    1      C       2.8594439420    -0.3841838905    -0.2649572235
    2      H       2.4062334832     0.5515227307     0.0843135530
    3      C       3.8237861364    -0.8108747767     0.8481975129
    4      H       4.2501768960    -1.7937835852     0.5978761696
    5      O       3.0688742647    -0.9174039036     2.0623964737
    6      H       3.6629525622    -1.1872334189     2.7698395596
    7      C       4.9711219859     0.1938550946     1.0223083289
    8      H       4.5448721496     1.1371678148     1.3868369793
    9      H       5.6434533552    -0.1740854494     1.8086569183
   10      C       5.7628372256     0.4523977407    -0.2663423590
   11      H       6.2093861745    -0.4994868845    -0.5899006531
   12      C       6.8980067862     1.4561604471    -0.0415747996
   13      H       7.5980357586     1.1043859297     0.7223517951
   14      H       7.4652825518     1.6238742906    -0.9619379068
   15      H       6.5045845379     2.4237715813     0.2878308869
   16      C       4.7937706371     0.9112523340    -1.3629246697
   17      H       5.3308206274     1.0489885477    -2.3078109840
   18      H       4.3874260244     1.8941668244    -1.0893257078
   19      C       3.6438444745    -0.0818739769    -1.5596506367
   20      H       2.9444961525     0.2984132132    -2.3102035256
   21      H       4.0425272520    -1.0242254845    -1.9602836127
   22      C       1.7050430839    -1.4107743730    -0.5841493847
   23      H       1.6224826756    -1.4488864363    -1.6718251231
   24      C       1.8976754828    -2.8475872632    -0.0723306073
   25      H       1.0757064902    -3.4778977687    -0.4207970129
   26      H       2.8255642832    -3.2718211265    -0.4641092763
   27      H       1.9243763139    -2.8740529965     1.0154351787
   28      C       0.3800848740    -0.8665360220    -0.0762894100
   29      O      -0.0590514359    -0.9814568155     1.0337268741
   30      O      -0.2650038479    -0.1972551819    -1.0914729681
   31      O      -2.4652696849    -0.6460901322    -0.6836838804
   32      C      -3.8164126953    -0.1933168875    -0.6718185026
   33      H      -4.0724451149     0.3021788312    -1.6160973266
   34      C      -1.5304093756     0.3961851818    -0.8881322756
   35      H      -1.7308242426     0.9100113124    -1.8370466759
   36      C      -4.6919277531    -1.4447867202    -0.5959963346
   37      O      -5.3809966119    -1.8367237941    -1.4975271024
   38      O      -4.6299728805    -2.0308309957     0.6153803990
   39      H      -5.1973373607    -2.8152950732     0.5923090230
   40      C      -4.0356978912     0.7850787358     0.4905835840
   41      H      -3.8688512504     0.2447632752     1.4327925413
   42      O      -5.3760733447     1.2448636341     0.4073397073
   43      H      -5.4807302245     1.9836808565     1.0173732862
   44      C      -3.0343805506     1.9311686073     0.3736052893
   45      H      -3.2816777166     2.5272319560    -0.5106501085
   46      O      -3.1643522310     2.8513782273     1.4659748384
   47      H      -2.9363417231     2.3926877540     2.2844094755
   48      C      -1.5970095217     1.4228979698     0.2512632911
   49      H      -1.2994358637     0.9300931566     1.1817989430
   50      O      -0.7021967987     2.4761914440    -0.0791560639
   51      H      -0.8605849913     3.2044039088     0.5319200468
 ----------------------------------------------------------------
 Molecular Point Group                 C1    NOp =  1
 Largest Abelian Subgroup              C1    NOp =  1
 Nuclear Repulsion Energy =  2445.8197637924 hartrees
 There are       97 alpha and       97 beta electrons
 Applying Cartesian multipole field
    Component          Value
    ---------          -----
     (2,0,0)        1.00000E-12
     (0,2,0)        2.00000E-11
     (0,0,2)       -3.00000E-11
 Nucleus-field energy     =     0.0000000198 hartrees
 Requested basis set is 6-311++G(d,p)
 There are 280 shells and 732 basis functions
 A cutoff of  1.0D-11 yielded  26785 shell pairs
 There are    179022 function pairs (    189646 Cartesian)
 Smallest overlap matrix eigenvalue = 1.12E-06

 Q-Chem warning in module stvman/mkSTV.C, line 306:

 Overlap eigenvalue is smaller than square root of threshold
 Use THRESH >= 12 to get rid of this warning

 Guess MOs from SCF MO coefficient file

 -----------------------------------------------------------------------
  General SCF calculation program by
  Eric Jon Sundstrom, Paul Horn, Yuezhi Mao, Dmitri Zuev, Alec White,
  David Stuck, Shaama M.S., Shane Yost, Joonho Lee, David Small,
  Daniel Levine, Susi Lehtola, Hugh Burton, Evgeny Epifanovsky
 -----------------------------------------------------------------------
 Exchange:     0.2000 Hartree-Fock + 0.0800 Slater + 0.7200 B88
 Correlation:  0.1900 VWN1RPA + 0.8100 LYP
 Using SG-1 standard quadrature grid
 using 6 threads for integral computing
 -------------------------------------------------------
 OpenMP Integral computing Module                
 Release: version 2.0, May 2017, Q-Chem Inc. Pleasanton 
 -------------------------------------------------------
 -------------------------------------------------------
 OpenMP BLAS3 based DFT computing Module                
 Release: version 1.0, May 2013, Q-Chem Inc. Pittsburgh 
 -------------------------------------------------------
 A restricted SCF calculation will be
 performed using DIIS
 SCF converges when DIIS error is below 1.0e-08
 ---------------------------------------
  Cycle       Energy         DIIS error
 ---------------------------------------
    1   -1302.7431076129      5.49e-04  
    2   -1302.7691328192      1.10e-04  
    3   -1302.7681607676      1.88e-04  
    4   -1302.7697868245      3.00e-05  
    5   -1302.7698241603      1.32e-05  
    6   -1302.7698318985      3.36e-06  
    7   -1302.7698324846      9.42e-07  
    8   -1302.7698325260      3.88e-07  
    9   -1302.7698325326      1.40e-07  
   10   -1302.7698325335      4.27e-08  
   11   -1302.7698325334      1.66e-08  
   12   -1302.7698325334      3.91e-09  Convergence criterion met
 ---------------------------------------
 SCF time:   CPU 2140.44s  wall 379.00s 
 SCF   energy in the final basis set =    -1302.7698325334
 Total energy in the final basis set =    -1302.7698325334

 --------------------------------------------------------------

                    Orbital Energies (a.u.)
 --------------------------------------------------------------

 Alpha MOs
 -- Occupied --
-19.1859 -19.1746 -19.1622 -19.1601 -19.1460 -19.1428 -19.1308 -19.1231
-19.1144 -10.3222 -10.3042 -10.3024 -10.2610 -10.2506 -10.2503 -10.2439
-10.2254 -10.1903 -10.1851 -10.1805 -10.1729 -10.1709 -10.1692 -10.1641
-10.1601  -1.1317  -1.1241  -1.0774  -1.0676  -1.0501  -1.0411  -1.0391
 -1.0274  -1.0260  -0.8482  -0.8145  -0.8100  -0.7948  -0.7534  -0.7413
 -0.7139  -0.6876  -0.6840  -0.6537  -0.6359  -0.6287  -0.6240  -0.5900
 -0.5718  -0.5639  -0.5597  -0.5556  -0.5276  -0.5204  -0.5142  -0.5136
 -0.5010  -0.4973  -0.4940  -0.4880  -0.4808  -0.4736  -0.4647  -0.4556
 -0.4517  -0.4392  -0.4356  -0.4304  -0.4260  -0.4168  -0.4055  -0.4001
 -0.3991  -0.3943  -0.3919  -0.3877  -0.3802  -0.3777  -0.3765  -0.3697
 -0.3681  -0.3616  -0.3512  -0.3418  -0.3411  -0.3393  -0.3317  -0.3286
 -0.3222  -0.3191  -0.3127  -0.3081  -0.3044  -0.2904  -0.2869  -0.2766
 -0.2698
 -- Virtual --
 -0.0321  -0.0196  -0.0142  -0.0075  -0.0069  -0.0020  -0.0007   0.0015
  0.0051   0.0147   0.0188   0.0205   0.0263   0.0310   0.0343   0.0395
  0.0408   0.0425   0.0493   0.0527   0.0548   0.0585   0.0623   0.0663
  0.0682   0.0725   0.0727   0.0766   0.0778   0.0803   0.0848   0.0878
  0.0912   0.0957   0.0980   0.1004   0.1014   0.1023   0.1060   0.1095
  0.1115   0.1127   0.1161   0.1183   0.1192   0.1213   0.1247   0.1262
  0.1282   0.1297   0.1321   0.1334   0.1373   0.1384   0.1393   0.1405
  0.1419   0.1458   0.1467   0.1488   0.1515   0.1527   0.1543   0.1571
  0.1591   0.1621   0.1627   0.1652   0.1666   0.1704   0.1724   0.1732
  0.1751   0.1775   0.1792   0.1817   0.1839   0.1873   0.1880   0.1911
  0.1934   0.1979   0.1990   0.2001   0.2039   0.2094   0.2112   0.2147
  0.2154   0.2171   0.2216   0.2230   0.2264   0.2277   0.2302   0.2339
  0.2362   0.2372   0.2406   0.2451   0.2498   0.2507   0.2521   0.2566
  0.2584   0.2602   0.2627   0.2633   0.2653   0.2690   0.2701   0.2717
  0.2752   0.2784   0.2787   0.2825   0.2878   0.2890   0.2921   0.2974
  0.2998   0.3025   0.3066   0.3099   0.3123   0.3153   0.3171   0.3180
  0.3195   0.3216   0.3255   0.3307   0.3312   0.3348   0.3363   0.3397
  0.3421   0.3428   0.3483   0.3498   0.3529   0.3565   0.3577   0.3604
  0.3616   0.3658   0.3713   0.3720   0.3760   0.3768   0.3802   0.3858
  0.3873   0.3925   0.3951   0.3986   0.3993   0.4073   0.4114   0.4123
  0.4137   0.4224   0.4234   0.4268   0.4314   0.4340   0.4356   0.4491
  0.4514   0.4590   0.4620   0.4705   0.4774   0.4782   0.4855   0.4869
  0.4928   0.4945   0.5039   0.5094   0.5132   0.5191   0.5298   0.5342
  0.5364   0.5392   0.5421   0.5561   0.5590   0.5666   0.5765   0.5785
  0.5843   0.5881   0.5943   0.6064   0.6071   0.6107   0.6225   0.6256
  0.6287   0.6324   0.6379   0.6410   0.6435   0.6466   0.6539   0.6583
  0.6640   0.6683   0.6700   0.6753   0.6777   0.6918   0.6929   0.6983
  0.6985   0.7081   0.7088   0.7157   0.7248   0.7337   0.7385   0.7451
  0.7508   0.7542   0.7564   0.7588   0.7625   0.7641   0.7696   0.7748
  0.7809   0.7827   0.7835   0.7889   0.7897   0.7915   0.7946   0.8052
  0.8086   0.8115   0.8173   0.8198   0.8366   0.8439   0.8478   0.8542
  0.8665   0.8716   0.9046   0.9186   0.9201   0.9258   0.9439   0.9540
  0.9646   0.9761   0.9903   1.0006   1.0167   1.0201   1.0295   1.0396
  1.0455   1.0528   1.0673   1.0787   1.0841   1.0867   1.1019   1.1124
  1.1240   1.1390   1.1452   1.1532   1.1573   1.1682   1.1730   1.1759
  1.1800   1.1860   1.1919   1.2000   1.2034   1.2180   1.2224   1.2242
  1.2264   1.2357   1.2426   1.2488   1.2604   1.2660   1.2695   1.2726
  1.2840   1.2921   1.2999   1.3027   1.3099   1.3225   1.3298   1.3398
  1.3416   1.3487   1.3709   1.3722   1.3829   1.3848   1.3996   1.4088
  1.4167   1.4284   1.4307   1.4417   1.4511   1.4582   1.4681   1.4725
  1.4780   1.4930   1.5050   1.5096   1.5146   1.5241   1.5270   1.5357
  1.5457   1.5492   1.5550   1.5605   1.5648   1.5675   1.5783   1.5835
  1.5878   1.5900   1.5963   1.6008   1.6075   1.6090   1.6127   1.6223
  1.6229   1.6318   1.6341   1.6380   1.6420   1.6433   1.6515   1.6541
  1.6650   1.6706   1.6713   1.6758   1.6891   1.7022   1.7067   1.7118
  1.7176   1.7204   1.7286   1.7370   1.7465   1.7486   1.7595   1.7653
  1.7735   1.7825   1.7887   1.7903   1.7943   1.8036   1.8121   1.8225
  1.8314   1.8349   1.8403   1.8483   1.8556   1.8612   1.8706   1.8853
  1.8909   1.8939   1.9022   1.9238   1.9253   1.9324   1.9400   1.9548
  1.9569   1.9740   1.9850   1.9966   2.0002   2.0151   2.0251   2.0298
  2.0428   2.0450   2.0560   2.0617   2.0734   2.0771   2.0831   2.0930
  2.1057   2.1100   2.1164   2.1255   2.1415   2.1472   2.1616   2.1689
  2.1753   2.1818   2.1949   2.1991   2.2059   2.2130   2.2192   2.2420
  2.2444   2.2520   2.2618   2.2825   2.2933   2.3014   2.3299   2.3410
  2.3473   2.3568   2.3687   2.3737   2.3993   2.4092   2.4181   2.4406
  2.4653   2.4823   2.4891   2.4938   2.5266   2.5323   2.5406   2.5443
  2.5503   2.5632   2.5656   2.5761   2.5801   2.5877   2.6010   2.6036
  2.6139   2.6240   2.6294   2.6359   2.6505   2.6518   2.6590   2.6860
  2.6904   2.6925   2.7010   2.7186   2.7286   2.7333   2.7412   2.7667
  2.7690   2.7858   2.7902   2.7936   2.8115   2.8184   2.8249   2.8332
  2.8383   2.8637   2.8815   2.8847   2.8872   2.8933   2.9057   2.9088
  2.9167   2.9235   2.9340   2.9417   2.9440   2.9629   2.9686   2.9775
  2.9829   2.9873   3.0037   3.0073   3.0128   3.0362   3.0386   3.0534
  3.0628   3.0701   3.0727   3.0780   3.0854   3.1039   3.1074   3.1117
  3.1302   3.1333   3.1377   3.1520   3.1578   3.1777   3.1853   3.1918
  3.2047   3.2087   3.2216   3.2308   3.2387   3.2587   3.2796   3.2874
  3.2979   3.3065   3.3169   3.3178   3.3416   3.3590   3.3825   3.4006
  3.4080   3.4264   3.4528   3.4899   3.5179   3.5347   3.5523   3.6212
  3.6372   3.6846   3.7157   3.7811   3.7847   3.7879   3.8065   3.8183
  3.8249   3.8378   3.8504   3.8736   3.9019   3.9044   3.9212   3.9302
  3.9412   3.9522   3.9742   4.0018   4.0082   4.0378   4.0455   4.0941
  4.1133   4.1297   4.1396   4.1683   4.1769   4.1838   4.2137   4.2426
  4.2537   4.3009   4.3116   4.3173   4.3229   4.3868   4.4310   4.9859
  5.0772   5.0978   5.1104   5.1173   5.1348   5.1410   5.1545   5.1606
  5.1893   5.3249   5.3741   5.3882   5.4130   5.4239   5.4449   5.4731
  5.4847   5.5954   5.6208   5.6439   5.6595   5.6815   5.6892   5.7666
  5.8469   5.9358  23.7540  23.7589  23.7958  23.8100  23.8180  23.8213
 23.8400  23.8608  23.8704  23.8879  23.9061  23.9303  23.9512  23.9582
 23.9836  24.0262  49.8705  49.9068  49.9258  49.9530  49.9636  49.9699
 49.9858  50.0161  50.0495
 --------------------------------------------------------------

          Ground-State Mulliken Net Atomic Charges

     Atom                 Charge (a.u.)
  ----------------------------------------
      1 C                     0.340310
      2 H                     0.220163
      3 C                    -0.440784
      4 H                     0.198210
      5 O                    -0.142922
      6 H                     0.226782
      7 C                    -0.708193
      8 H                     0.207457
      9 H                     0.125511
     10 C                     0.498729
     11 H                     0.159304
     12 C                    -0.747646
     13 H                     0.136157
     14 H                     0.137549
     15 H                     0.140767
     16 C                    -0.653076
     17 H                     0.173193
     18 H                     0.162478
     19 C                    -0.227180
     20 H                     0.167905
     21 H                     0.167342
     22 C                     0.803799
     23 H                     0.263359
     24 C                    -0.672656
     25 H                     0.156776
     26 H                     0.122011
     27 H                     0.206674
     28 C                    -1.202053
     29 O                    -0.076646
     30 O                     0.233294
     31 O                     0.082407
     32 C                    -0.387127
     33 H                     0.276228
     34 C                    -0.653542
     35 H                     0.210568
     36 C                     0.076214
     37 O                    -0.214810
     38 O                    -0.111313
     39 H                     0.296260
     40 C                    -0.122339
     41 H                     0.300062
     42 O                    -0.161593
     43 H                     0.265436
     44 C                    -0.560194
     45 H                     0.283376
     46 O                    -0.191157
     47 H                     0.279754
     48 C                    -0.069474
     49 H                     0.324602
     50 O                    -0.173294
     51 H                     0.273323
  ----------------------------------------
  Sum of atomic charges =     0.000000

 -----------------------------------------------------------------
                    Cartesian Multipole Moments
 -----------------------------------------------------------------
    Charge (ESU x 10^10)
                 0.0000
    Dipole Moment (Debye)
         X       3.4560      Y       0.8528      Z       2.1247
       Tot       4.1456
    Quadrupole Moments (Debye-Ang)
        XX    -146.8798     XY      -6.9904     YY    -147.7294
        XZ     -12.6456     YZ      -0.0924     ZZ    -148.7261
    Octopole Moments (Debye-Ang^2)
       XXX      94.4275    XXY     -17.3871    XYY     -34.5902
       YYY     -28.6119    XXZ     107.0413    XYZ      12.2215
       YYZ      24.2957    XZZ      -7.3767    YZZ      15.4102
       ZZZ      45.9659
    Hexadecapole Moments (Debye-Ang^3)
      XXXX  -13612.5121   XXXY    -143.3420   XXYY   -2429.4328
      XYYY     100.6423   YYYY   -2073.3015   XXXZ    -411.8785
      XXYZ    -196.4659   XYYZ     -56.9787   YYYZ    -113.7995
      XXZZ   -2326.0704   XYZZ    -117.7124   YYZZ    -523.9571
      XZZZ     -23.0371   YZZZ    -100.0425   ZZZZ    -958.7726
 -----------------------------------------------------------------
 Calculating analytic gradient of the SCF energy
 Gradient of SCF Energy
            1           2           3           4           5           6
    1  -0.0008536   0.0002462   0.0002664   0.0001745   0.0001863  -0.0003210
    2  -0.0001183  -0.0001324   0.0003590  -0.0004497   0.0002850  -0.0000779
    3   0.0005925   0.0010024  -0.0006321   0.0001513   0.0008707  -0.0002972
            7           8           9          10          11          12
    1  -0.0000058  -0.0000607  -0.0000620   0.0002663   0.0001151   0.0002062
    2   0.0001698   0.0000160  -0.0001734   0.0006617  -0.0002382   0.0001101
    3  -0.0005466   0.0001280  -0.0000925   0.0001333  -0.0000128  -0.0000725
           13          14          15          16          17          18
    1  -0.0001515  -0.0001238  -0.0000229  -0.0000931  -0.0000414  -0.0000169
    2  -0.0000358  -0.0000770  -0.0000545  -0.0003802   0.0000337   0.0000690
    3  -0.0000172   0.0000543   0.0000994  -0.0001846   0.0000229   0.0000037
           19          20          21          22          23          24
    1   0.0000974   0.0000169  -0.0001243   0.0004609   0.0008400  -0.0014965
    2   0.0006370  -0.0001420  -0.0000602  -0.0000621  -0.0002156  -0.0014117
    3  -0.0001763   0.0001555  -0.0000073  -0.0015695   0.0002019   0.0012691
           25          26          27          28          29          30
    1   0.0000278  -0.0000594   0.0004397  -0.0004560   0.0008216  -0.0006097
    2   0.0001991   0.0002716   0.0004725   0.0009563   0.0006281  -0.0010558
    3  -0.0003567  -0.0000512  -0.0004610  -0.0004319  -0.0003738   0.0006370
           31          32          33          34          35          36
    1   0.0003788  -0.0015926  -0.0002665  -0.0005963   0.0001890   0.0032396
    2  -0.0001090   0.0015080   0.0001081   0.0001908   0.0001045  -0.0053367
    3   0.0004738   0.0006428   0.0002150  -0.0001557  -0.0000692  -0.0033731
           37          38          39          40          41          42
    1  -0.0002213  -0.0018444   0.0004288   0.0016498  -0.0000840  -0.0002696
    2   0.0023298   0.0010310   0.0004210   0.0004000   0.0001494   0.0003198
    3   0.0021572   0.0001355   0.0003475  -0.0003726   0.0001067  -0.0000333
           43          44          45          46          47          48
    1  -0.0003058   0.0003390  -0.0000701   0.0000754  -0.0002035  -0.0005493
    2  -0.0004279  -0.0002362   0.0000061  -0.0003378   0.0003415  -0.0004303
    3  -0.0003103   0.0005663   0.0001688   0.0002400  -0.0003902  -0.0001081
           49          50          51
    1  -0.0000392  -0.0003289   0.0004045
    2  -0.0002409   0.0003074  -0.0002825
    3  -0.0000525   0.0001234  -0.0003509
 Max gradient component =       5.337E-03
 RMS gradient           =       8.001E-04
 Gradient time:  CPU 503.57 s  wall 85.15 s
 Geometry Optimization Parameters
   NAtoms,    NIC,     NZ,  NCons,   NDum,   NFix, NCnnct, MaxDiis
       51     405       0       0       0       0       0       0

 Cartesian Hessian Update
 Hessian Updated using BFGS Update


** GEOMETRY OPTIMIZATION IN DELOCALIZED INTERNAL COORDINATES **
   Searching for a Minimum

   Optimization Cycle:   5

                       Coordinates (Angstroms)
     ATOM                X               Y               Z
      1  C         2.8594439420   -0.3841838905   -0.2649572235
      2  H         2.4062334832    0.5515227307    0.0843135530
      3  C         3.8237861364   -0.8108747767    0.8481975129
      4  H         4.2501768960   -1.7937835852    0.5978761696
      5  O         3.0688742647   -0.9174039036    2.0623964737
      6  H         3.6629525622   -1.1872334189    2.7698395596
      7  C         4.9711219859    0.1938550946    1.0223083289
      8  H         4.5448721496    1.1371678148    1.3868369793
      9  H         5.6434533552   -0.1740854494    1.8086569183
     10  C         5.7628372256    0.4523977407   -0.2663423590
     11  H         6.2093861745   -0.4994868845   -0.5899006531
     12  C         6.8980067862    1.4561604471   -0.0415747996
     13  H         7.5980357586    1.1043859297    0.7223517951
     14  H         7.4652825518    1.6238742906   -0.9619379068
     15  H         6.5045845379    2.4237715813    0.2878308869
     16  C         4.7937706371    0.9112523340   -1.3629246697
     17  H         5.3308206274    1.0489885477   -2.3078109840
     18  H         4.3874260244    1.8941668244   -1.0893257078
     19  C         3.6438444745   -0.0818739769   -1.5596506367
     20  H         2.9444961525    0.2984132132   -2.3102035256
     21  H         4.0425272520   -1.0242254845   -1.9602836127
     22  C         1.7050430839   -1.4107743730   -0.5841493847
     23  H         1.6224826756   -1.4488864363   -1.6718251231
     24  C         1.8976754828   -2.8475872632   -0.0723306073
     25  H         1.0757064902   -3.4778977687   -0.4207970129
     26  H         2.8255642832   -3.2718211265   -0.4641092763
     27  H         1.9243763139   -2.8740529965    1.0154351787
     28  C         0.3800848740   -0.8665360220   -0.0762894100
     29  O        -0.0590514359   -0.9814568155    1.0337268741
     30  O        -0.2650038479   -0.1972551819   -1.0914729681
     31  O        -2.4652696849   -0.6460901322   -0.6836838804
     32  C        -3.8164126953   -0.1933168875   -0.6718185026
     33  H        -4.0724451149    0.3021788312   -1.6160973266
     34  C        -1.5304093756    0.3961851818   -0.8881322756
     35  H        -1.7308242426    0.9100113124   -1.8370466759
     36  C        -4.6919277531   -1.4447867202   -0.5959963346
     37  O        -5.3809966119   -1.8367237941   -1.4975271024
     38  O        -4.6299728805   -2.0308309957    0.6153803990
     39  H        -5.1973373607   -2.8152950732    0.5923090230
     40  C        -4.0356978912    0.7850787358    0.4905835840
     41  H        -3.8688512504    0.2447632752    1.4327925413
     42  O        -5.3760733447    1.2448636341    0.4073397073
     43  H        -5.4807302245    1.9836808565    1.0173732862
     44  C        -3.0343805506    1.9311686073    0.3736052893
     45  H        -3.2816777166    2.5272319560   -0.5106501085
     46  O        -3.1643522310    2.8513782273    1.4659748384
     47  H        -2.9363417231    2.3926877540    2.2844094755
     48  C        -1.5970095217    1.4228979698    0.2512632911
     49  H        -1.2994358637    0.9300931566    1.1817989430
     50  O        -0.7021967987    2.4761914440   -0.0791560639
     51  H        -0.8605849913    3.2044039088    0.5319200468
   Point Group: c1    Number of degrees of freedom:   147


   Energy is  -1302.769832533

 Hessian Updated using BFGS Update

141 Hessian modes will be used to form the next step
  Hessian Eigenvalues:
     0.000783    0.003962    0.005465    0.005601    0.005873    0.006194
     0.006740    0.006983    0.007069    0.008080    0.010249    0.010806
     0.010959    0.011174    0.012572    0.013618    0.019169    0.020129
     0.020654    0.022260    0.024698    0.029739    0.031883    0.033877
     0.034890    0.038174    0.039803    0.042599    0.044208    0.045062
     0.046344    0.047029    0.047391    0.048417    0.048631    0.049303
     0.049560    0.051031    0.051483    0.054079    0.055221    0.055414
     0.056016    0.056371    0.057096    0.057487    0.057550    0.060504
     0.061181    0.062863    0.065838    0.067900    0.069830    0.070243
     0.074611    0.078201    0.081677    0.082594    0.083478    0.084689
     0.092422    0.095372    0.100912    0.114113    0.118417    0.129106
     0.145269    0.147332    0.152837    0.159097    0.159847    0.160080
     0.160402    0.160996    0.168058    0.174280    0.176927    0.180420
     0.182754    0.184585    0.192934    0.195777    0.201131    0.205322
     0.240357    0.249638    0.251443    0.256187    0.265100    0.267686
     0.267913    0.271914    0.274709    0.280132    0.284473    0.286009
     0.289658    0.290144    0.291113    0.295727    0.296329    0.298416
     0.299869    0.309893    0.336563    0.336789    0.338669    0.338720
     0.338984    0.339254    0.339314    0.339514    0.339651    0.339950
     0.340117    0.340504    0.340626    0.341071    0.341138    0.342118
     0.342157    0.342416    0.343302    0.343739    0.344466    0.383727
     0.394221    0.395289    0.399029    0.401448    0.403644    0.422847
     0.510929    0.516866    0.519303    0.521318    0.524784    0.529833
     0.550518    0.906806    0.948885

 Minimum Search - Taking Simple RFO Step
 Searching for Lamda that Minimizes Along All modes
 Value Taken    Lamda =  -0.00199200
 Calculated Step too Large.  Step scaled by  0.418260
 Step Taken.  Stepsize is  0.300000

                             Maximum     Tolerance    Cnvgd?
         Gradient           0.001814      0.000300      NO
         Displacement       0.090518      0.001200      NO
         Energy change     -0.000635      0.000001      NO


 New Cartesian Coordinates Obtained by Inverse Iteration

 Displacement from previous Coordinates is:  1.267404
 ----------------------------------------------------------------
             Standard Nuclear Orientation (Angstroms)
    I     Atom           X                Y                Z
 ----------------------------------------------------------------
    1      C       2.8410262811    -0.3721749308    -0.3171985891
    2      H       2.3779847579     0.5841081806    -0.0448863245
    3      C       3.7565610622    -0.7400571586     0.8557542976
    4      H       4.1863509718    -1.7354576312     0.6725199297
    5      O       2.9521310431    -0.7843450696     2.0409839846
    6      H       3.5184384828    -1.0102868981     2.7864120711
    7      C       4.9022894457     0.2683070976     1.0204055157
    8      H       4.4678293957     1.2344666603     1.3071504189
    9      H       5.5392426426    -0.0523073357     1.8554208319
   10      C       5.7489683100     0.4428853647    -0.2473569121
   11      H       6.1975598635    -0.5298688477    -0.4960720439
   12      C       6.8847686638     1.4494084075    -0.0369222756
   13      H       7.5493259232     1.1401366853     0.7757866693
   14      H       7.4916866625     1.5565410503    -0.9412607251
   15      H       6.4891939373     2.4391787207     0.2154914150
   16      C       4.8311881933     0.8434326800    -1.4082034628
   17      H       5.4094293664     0.9199429661    -2.3356933413
   18      H       4.4257056833     1.8445857713    -1.2106079104
   19      C       3.6803509211    -0.1518484056    -1.5940075501
   20      H       3.0162310326     0.1857444581    -2.3958277700
   21      H       4.0879630192    -1.1190172549    -1.9199444239
   22      C       1.7002321489    -1.4219288184    -0.6112647743
   23      H       1.6085912425    -1.4756134401    -1.6978618277
   24      C       1.9355169199    -2.8447992939    -0.0816047613
   25      H       1.1303728370    -3.5030455045    -0.4171140193
   26      H       2.8735820498    -3.2491387613    -0.4708588198
   27      H       1.9655688424    -2.8592429826     1.0073082473
   28      C       0.3671432335    -0.8999971100    -0.1000454335
   29      O      -0.0967450585    -1.0650288601     0.9943686423
   30      O      -0.2618127650    -0.1900932234    -1.0994836971
   31      O      -2.4679767008    -0.6275535791    -0.7099737822
   32      C      -3.8147056832    -0.1621393225    -0.6752851087
   33      H      -4.0683816185     0.3698778208    -1.6003418783
   34      C      -1.5205526832     0.4115084603    -0.8834173359
   35      H      -1.7146244847     0.9576883969    -1.8156966645
   36      C      -4.7042780930    -1.4047803039    -0.6385737237
   37      O      -5.3975728869    -1.7644390797    -1.5523906617
   38      O      -4.6134270110    -2.0522513058     0.5393887623
   39      H      -5.1789243861    -2.8372608035     0.4834386405
   40      C      -4.0176812108     0.7727369999     0.5255277718
   41      H      -3.8341296487     0.1968355727     1.4437243001
   42      O      -5.3559532527     1.2401866669     0.4835749801
   43      H      -5.4445356277     1.9556175529     1.1245326613
   44      C      -3.0124195497     1.9170164402     0.4275731447
   45      H      -3.2609411998     2.5323029124    -0.4435792765
   46      O      -3.1311797787     2.8136364894     1.5402344773
   47      H      -2.8984532974     2.3353856537     2.3470024824
   48      C      -1.5773923160     1.4049622566     0.2887117999
   49      H      -1.2818754431     0.8821491882     1.2038444568
   50      O      -0.6781982768     2.4629184275    -0.0088391077
   51      H      -0.8375888899     3.1734234827     0.6236832237
 ----------------------------------------------------------------
 Molecular Point Group                 C1    NOp =  1
 Largest Abelian Subgroup              C1    NOp =  1
 Nuclear Repulsion Energy =  2449.3236040473 hartrees
 There are       97 alpha and       97 beta electrons
 Applying Cartesian multipole field
    Component          Value
    ---------          -----
     (2,0,0)        1.00000E-12
     (0,2,0)        2.00000E-11
     (0,0,2)       -3.00000E-11
 Nucleus-field energy     =     0.0000000185 hartrees
 Requested basis set is 6-311++G(d,p)
 There are 280 shells and 732 basis functions
 A cutoff of  1.0D-11 yielded  26814 shell pairs
 There are    179253 function pairs (    189897 Cartesian)
 Smallest overlap matrix eigenvalue = 1.10E-06

 Q-Chem warning in module stvman/mkSTV.C, line 306:

 Overlap eigenvalue is smaller than square root of threshold
 Use THRESH >= 12 to get rid of this warning

 Guess MOs from SCF MO coefficient file

 -----------------------------------------------------------------------
  General SCF calculation program by
  Eric Jon Sundstrom, Paul Horn, Yuezhi Mao, Dmitri Zuev, Alec White,
  David Stuck, Shaama M.S., Shane Yost, Joonho Lee, David Small,
  Daniel Levine, Susi Lehtola, Hugh Burton, Evgeny Epifanovsky
 -----------------------------------------------------------------------
 Exchange:     0.2000 Hartree-Fock + 0.0800 Slater + 0.7200 B88
 Correlation:  0.1900 VWN1RPA + 0.8100 LYP
 Using SG-1 standard quadrature grid
 using 6 threads for integral computing
 -------------------------------------------------------
 OpenMP Integral computing Module                
 Release: version 2.0, May 2017, Q-Chem Inc. Pleasanton 
 -------------------------------------------------------
 -------------------------------------------------------
 OpenMP BLAS3 based DFT computing Module                
 Release: version 1.0, May 2013, Q-Chem Inc. Pittsburgh 
 -------------------------------------------------------
 A restricted SCF calculation will be
 performed using DIIS
 SCF converges when DIIS error is below 1.0e-08
 ---------------------------------------
  Cycle       Energy         DIIS error
 ---------------------------------------
    1   -1302.7394619103      5.88e-04  
    2   -1302.7699238626      1.03e-04  
    3   -1302.7691920748      1.71e-04  
    4   -1302.7705372601      2.86e-05  
    5   -1302.7705692510      1.39e-05  
    6   -1302.7705780224      3.55e-06  
    7   -1302.7705786687      9.84e-07  
    8   -1302.7705787156      3.65e-07  
    9   -1302.7705787211      1.60e-07  
   10   -1302.7705787221      5.01e-08  
   11   -1302.7705787224      1.91e-08  
   12   -1302.7705787224      5.07e-09  Convergence criterion met
 ---------------------------------------
 SCF time:   CPU 2146.80s  wall 381.00s 
 SCF   energy in the final basis set =    -1302.7705787224
 Total energy in the final basis set =    -1302.7705787224

 --------------------------------------------------------------

                    Orbital Energies (a.u.)
 --------------------------------------------------------------

 Alpha MOs
 -- Occupied --
-19.1856 -19.1742 -19.1622 -19.1595 -19.1460 -19.1426 -19.1305 -19.1234
-19.1143 -10.3219 -10.3042 -10.3024 -10.2606 -10.2503 -10.2499 -10.2438
-10.2252 -10.1909 -10.1854 -10.1808 -10.1734 -10.1711 -10.1696 -10.1644
-10.1605  -1.1310  -1.1234  -1.0769  -1.0670  -1.0501  -1.0400  -1.0389
 -1.0273  -1.0257  -0.8485  -0.8145  -0.8097  -0.7944  -0.7534  -0.7414
 -0.7135  -0.6876  -0.6836  -0.6531  -0.6354  -0.6281  -0.6246  -0.5898
 -0.5716  -0.5638  -0.5594  -0.5552  -0.5270  -0.5202  -0.5143  -0.5133
 -0.5009  -0.4969  -0.4934  -0.4879  -0.4808  -0.4738  -0.4655  -0.4562
 -0.4512  -0.4386  -0.4353  -0.4300  -0.4258  -0.4168  -0.4055  -0.4001
 -0.3991  -0.3946  -0.3921  -0.3880  -0.3799  -0.3774  -0.3765  -0.3701
 -0.3677  -0.3611  -0.3516  -0.3415  -0.3407  -0.3396  -0.3323  -0.3289
 -0.3225  -0.3188  -0.3120  -0.3079  -0.3042  -0.2901  -0.2865  -0.2770
 -0.2695
 -- Virtual --
 -0.0321  -0.0192  -0.0143  -0.0077  -0.0068  -0.0017  -0.0009   0.0012
  0.0052   0.0146   0.0190   0.0205   0.0261   0.0307   0.0341   0.0397
  0.0409   0.0427   0.0494   0.0527   0.0545   0.0588   0.0619   0.0664
  0.0686   0.0722   0.0732   0.0763   0.0770   0.0804   0.0849   0.0883
  0.0910   0.0959   0.0980   0.1006   0.1018   0.1018   0.1055   0.1101
  0.1120   0.1136   0.1160   0.1184   0.1194   0.1216   0.1247   0.1261
  0.1278   0.1297   0.1319   0.1335   0.1376   0.1388   0.1392   0.1407
  0.1421   0.1452   0.1469   0.1481   0.1512   0.1522   0.1552   0.1577
  0.1586   0.1619   0.1624   0.1653   0.1673   0.1709   0.1721   0.1733
  0.1757   0.1775   0.1786   0.1812   0.1844   0.1865   0.1884   0.1907
  0.1931   0.1985   0.1992   0.2003   0.2039   0.2098   0.2116   0.2145
  0.2164   0.2178   0.2221   0.2231   0.2256   0.2272   0.2304   0.2337
  0.2372   0.2375   0.2406   0.2454   0.2495   0.2515   0.2527   0.2561
  0.2574   0.2613   0.2627   0.2631   0.2660   0.2696   0.2704   0.2720
  0.2743   0.2779   0.2805   0.2825   0.2878   0.2887   0.2922   0.2972
  0.2989   0.3021   0.3059   0.3117   0.3135   0.3156   0.3172   0.3181
  0.3202   0.3221   0.3260   0.3312   0.3321   0.3349   0.3366   0.3400
  0.3416   0.3426   0.3475   0.3509   0.3536   0.3558   0.3586   0.3593
  0.3603   0.3647   0.3705   0.3714   0.3750   0.3763   0.3794   0.3867
  0.3877   0.3921   0.3938   0.3989   0.4003   0.4059   0.4123   0.4133
  0.4147   0.4205   0.4233   0.4273   0.4317   0.4321   0.4360   0.4493
  0.4538   0.4581   0.4639   0.4698   0.4772   0.4789   0.4850   0.4885
  0.4932   0.4955   0.5026   0.5110   0.5126   0.5194   0.5309   0.5336
  0.5347   0.5375   0.5438   0.5556   0.5609   0.5676   0.5773   0.5777
  0.5855   0.5889   0.5939   0.6066   0.6087   0.6132   0.6232   0.6238
  0.6304   0.6321   0.6386   0.6414   0.6451   0.6465   0.6540   0.6587
  0.6635   0.6699   0.6722   0.6749   0.6786   0.6911   0.6921   0.6967
  0.6999   0.7067   0.7092   0.7171   0.7253   0.7360   0.7409   0.7454
  0.7506   0.7529   0.7560   0.7580   0.7631   0.7656   0.7704   0.7740
  0.7799   0.7825   0.7862   0.7888   0.7900   0.7920   0.7951   0.8039
  0.8068   0.8126   0.8182   0.8189   0.8399   0.8403   0.8509   0.8583
  0.8664   0.8705   0.9056   0.9192   0.9212   0.9255   0.9465   0.9543
  0.9649   0.9757   0.9945   1.0024   1.0189   1.0209   1.0287   1.0394
  1.0443   1.0537   1.0681   1.0807   1.0846   1.0863   1.1069   1.1105
  1.1236   1.1394   1.1454   1.1536   1.1572   1.1688   1.1731   1.1767
  1.1802   1.1881   1.1889   1.1994   1.2027   1.2152   1.2191   1.2235
  1.2272   1.2378   1.2445   1.2482   1.2582   1.2659   1.2683   1.2737
  1.2859   1.2921   1.2978   1.3066   1.3127   1.3203   1.3274   1.3387
  1.3436   1.3494   1.3686   1.3720   1.3858   1.3872   1.3990   1.4089
  1.4196   1.4287   1.4354   1.4464   1.4515   1.4573   1.4688   1.4736
  1.4808   1.4930   1.5044   1.5086   1.5157   1.5249   1.5265   1.5336
  1.5459   1.5481   1.5545   1.5570   1.5657   1.5690   1.5767   1.5824
  1.5871   1.5888   1.5974   1.6011   1.6077   1.6104   1.6115   1.6206
  1.6230   1.6317   1.6341   1.6367   1.6406   1.6433   1.6515   1.6544
  1.6639   1.6702   1.6715   1.6748   1.6872   1.7025   1.7066   1.7110
  1.7176   1.7192   1.7292   1.7415   1.7478   1.7505   1.7613   1.7636
  1.7741   1.7808   1.7891   1.7921   1.7966   1.8034   1.8132   1.8237
  1.8309   1.8358   1.8407   1.8508   1.8556   1.8626   1.8696   1.8879
  1.8929   1.8970   1.9063   1.9229   1.9247   1.9310   1.9382   1.9564
  1.9604   1.9745   1.9844   1.9974   2.0008   2.0145   2.0263   2.0297
  2.0418   2.0447   2.0552   2.0607   2.0705   2.0759   2.0818   2.0922
  2.1062   2.1108   2.1130   2.1253   2.1422   2.1466   2.1630   2.1704
  2.1744   2.1812   2.1963   2.2010   2.2087   2.2138   2.2218   2.2411
  2.2436   2.2536   2.2622   2.2801   2.2927   2.3036   2.3296   2.3417
  2.3466   2.3561   2.3664   2.3771   2.3987   2.4099   2.4194   2.4390
  2.4624   2.4821   2.4886   2.4928   2.5266   2.5283   2.5402   2.5450
  2.5492   2.5633   2.5654   2.5754   2.5810   2.5881   2.5995   2.6036
  2.6139   2.6253   2.6300   2.6361   2.6508   2.6548   2.6587   2.6847
  2.6901   2.6949   2.7029   2.7180   2.7287   2.7329   2.7420   2.7683
  2.7695   2.7860   2.7912   2.7938   2.8113   2.8174   2.8257   2.8338
  2.8412   2.8644   2.8823   2.8859   2.8891   2.8932   2.9049   2.9105
  2.9171   2.9242   2.9356   2.9394   2.9465   2.9640   2.9682   2.9789
  2.9855   2.9878   3.0026   3.0073   3.0128   3.0357   3.0383   3.0543
  3.0628   3.0709   3.0739   3.0781   3.0856   3.1036   3.1098   3.1166
  3.1284   3.1304   3.1375   3.1526   3.1582   3.1777   3.1864   3.1904
  3.2041   3.2091   3.2210   3.2331   3.2416   3.2547   3.2796   3.2876
  3.2987   3.3070   3.3170   3.3194   3.3417   3.3581   3.3817   3.4026
  3.4084   3.4263   3.4526   3.4849   3.5175   3.5364   3.5520   3.6197
  3.6371   3.6844   3.7138   3.7801   3.7843   3.7871   3.8056   3.8154
  3.8251   3.8361   3.8488   3.8730   3.9007   3.9045   3.9219   3.9337
  3.9426   3.9520   3.9750   4.0015   4.0074   4.0374   4.0457   4.0943
  4.1211   4.1315   4.1410   4.1677   4.1763   4.1853   4.2153   4.2444
  4.2554   4.2994   4.3082   4.3125   4.3227   4.3820   4.4243   4.9856
  5.0768   5.0975   5.1125   5.1193   5.1362   5.1431   5.1573   5.1587
  5.1897   5.3239   5.3748   5.3898   5.4145   5.4245   5.4445   5.4714
  5.4895   5.5959   5.6205   5.6408   5.6578   5.6800   5.6912   5.7648
  5.8467   5.9345  23.7550  23.7577  23.7959  23.8099  23.8180  23.8212
 23.8404  23.8603  23.8705  23.8887  23.9037  23.9321  23.9495  23.9580
 23.9831  24.0281  49.8707  49.9070  49.9267  49.9528  49.9633  49.9697
 49.9876  50.0171  50.0480
 --------------------------------------------------------------

          Ground-State Mulliken Net Atomic Charges

     Atom                 Charge (a.u.)
  ----------------------------------------
      1 C                     0.296845
      2 H                     0.216152
      3 C                    -0.462179
      4 H                     0.198721
      5 O                    -0.142754
      6 H                     0.227883
      7 C                    -0.679985
      8 H                     0.207216
      9 H                     0.126162
     10 C                     0.492786
     11 H                     0.159408
     12 C                    -0.746195
     13 H                     0.136469
     14 H                     0.137541
     15 H                     0.141262
     16 C                    -0.634861
     17 H                     0.172063
     18 H                     0.163882
     19 C                    -0.249497
     20 H                     0.166037
     21 H                     0.167597
     22 C                     0.855706
     23 H                     0.261789
     24 C                    -0.686968
     25 H                     0.156298
     26 H                     0.123955
     27 H                     0.209122
     28 C                    -1.189641
     29 O                    -0.076765
     30 O                     0.225900
     31 O                     0.079895
     32 C                    -0.395905
     33 H                     0.272955
     34 C                    -0.589713
     35 H                     0.215649
     36 C                     0.076067
     37 O                    -0.215899
     38 O                    -0.109434
     39 H                     0.295644
     40 C                    -0.120473
     41 H                     0.301064
     42 O                    -0.161663
     43 H                     0.264676
     44 C                    -0.571545
     45 H                     0.283374
     46 O                    -0.193785
     47 H                     0.280039
     48 C                    -0.112811
     49 H                     0.327841
     50 O                    -0.172100
     51 H                     0.272173
  ----------------------------------------
  Sum of atomic charges =     0.000000

 -----------------------------------------------------------------
                    Cartesian Multipole Moments
 -----------------------------------------------------------------
    Charge (ESU x 10^10)
                 0.0000
    Dipole Moment (Debye)
         X       3.5970      Y       0.8025      Z       2.2518
       Tot       4.3190
    Quadrupole Moments (Debye-Ang)
        XX    -147.9137     XY      -6.2696     YY    -148.0368
        XZ     -12.4386     YZ       0.2304     ZZ    -148.0356
    Octopole Moments (Debye-Ang^2)
       XXX      97.9491    XXY     -18.4887    XYY     -36.2818
       YYY     -31.2605    XXZ     106.1959    XYZ      11.9733
       YYZ      21.2901    XZZ      -4.6804    YZZ      16.0940
       ZZZ      51.1769
    Hexadecapole Moments (Debye-Ang^3)
      XXXX  -13584.3540   XXXY    -118.5369   XXYY   -2409.8487
      XYYY     105.3086   YYYY   -2036.3950   XXXZ    -397.9823
      XXYZ    -188.8091   XYYZ     -43.7823   YYYZ    -134.4711
      XXZZ   -2324.2505   XYZZ    -120.2197   YYZZ    -527.2445
      XZZZ      -6.4947   YZZZ    -124.1576   ZZZZ    -977.2304
 -----------------------------------------------------------------
 Calculating analytic gradient of the SCF energy
 Gradient of SCF Energy
            1           2           3           4           5           6
    1  -0.0009971   0.0004700  -0.0002735  -0.0003778  -0.0004013   0.0002037
    2   0.0003995   0.0001664  -0.0002664  -0.0003691   0.0000415  -0.0002422
    3   0.0003269   0.0011179  -0.0005753   0.0000379   0.0003502   0.0000406
            7           8           9          10          11          12
    1   0.0002409  -0.0000670   0.0001126   0.0002198  -0.0000522   0.0000107
    2   0.0001386  -0.0000203   0.0000185   0.0004505  -0.0000580   0.0000445
    3  -0.0007644   0.0001166  -0.0001518   0.0000826  -0.0001505  -0.0000762
           13          14          15          16          17          18
    1  -0.0000735   0.0000246   0.0001337  -0.0000249   0.0001802   0.0003194
    2  -0.0000573   0.0000742   0.0000876  -0.0002708   0.0000612   0.0000806
    3   0.0000720  -0.0000764   0.0000155   0.0002831   0.0000228  -0.0000399
           19          20          21          22          23          24
    1   0.0003330  -0.0000960  -0.0001629   0.0001688   0.0009466  -0.0011707
    2   0.0009659  -0.0001090  -0.0002313  -0.0006494  -0.0004343  -0.0008771
    3   0.0003322  -0.0001107  -0.0000756  -0.0018937   0.0002290   0.0011072
           25          26          27          28          29          30
    1   0.0000780   0.0000354   0.0004334   0.0008077  -0.0005013  -0.0009975
    2   0.0002098   0.0001960   0.0001984   0.0015217   0.0003137  -0.0014941
    3  -0.0003508   0.0000102   0.0000427  -0.0014190   0.0013964   0.0001671
           31          32          33          34          35          36
    1   0.0006034  -0.0003489  -0.0000142   0.0000690   0.0000297   0.0001173
    2  -0.0005978   0.0006850  -0.0000105   0.0003396   0.0004414  -0.0013622
    3   0.0008540   0.0003205  -0.0000388  -0.0014564  -0.0001250  -0.0002436
           37          38          39          40          41          42
    1  -0.0002438   0.0002144   0.0000011   0.0001446   0.0000791   0.0000867
    2   0.0003017   0.0006710   0.0000766   0.0004287  -0.0000656  -0.0002159
    3  -0.0004144   0.0004901  -0.0000756   0.0002205   0.0001939  -0.0003821
           43          44          45          46          47          48
    1  -0.0002640   0.0001366  -0.0000254  -0.0000320  -0.0000062   0.0000469
    2   0.0000306  -0.0004139  -0.0000552  -0.0001538  -0.0000794   0.0005890
    3   0.0003569   0.0000819  -0.0002104  -0.0007032   0.0001990   0.0006479
           49          50          51
    1   0.0000651  -0.0003776   0.0001955
    2  -0.0002098  -0.0004349   0.0001458
    3   0.0001262  -0.0000977   0.0001898
 Max gradient component =       1.894E-03
 RMS gradient           =       4.880E-04
 Gradient time:  CPU 505.47 s  wall 85.44 s
 Geometry Optimization Parameters
   NAtoms,    NIC,     NZ,  NCons,   NDum,   NFix, NCnnct, MaxDiis
       51     405       0       0       0       0       0       0

 Cartesian Hessian Update
 Hessian Updated using BFGS Update


** GEOMETRY OPTIMIZATION IN DELOCALIZED INTERNAL COORDINATES **
   Searching for a Minimum

   Optimization Cycle:   6

                       Coordinates (Angstroms)
     ATOM                X               Y               Z
      1  C         2.8410262811   -0.3721749308   -0.3171985891
      2  H         2.3779847579    0.5841081806   -0.0448863245
      3  C         3.7565610622   -0.7400571586    0.8557542976
      4  H         4.1863509718   -1.7354576312    0.6725199297
      5  O         2.9521310431   -0.7843450696    2.0409839846
      6  H         3.5184384828   -1.0102868981    2.7864120711
      7  C         4.9022894457    0.2683070976    1.0204055157
      8  H         4.4678293957    1.2344666603    1.3071504189
      9  H         5.5392426426   -0.0523073357    1.8554208319
     10  C         5.7489683100    0.4428853647   -0.2473569121
     11  H         6.1975598635   -0.5298688477   -0.4960720439
     12  C         6.8847686638    1.4494084075   -0.0369222756
     13  H         7.5493259232    1.1401366853    0.7757866693
     14  H         7.4916866625    1.5565410503   -0.9412607251
     15  H         6.4891939373    2.4391787207    0.2154914150
     16  C         4.8311881933    0.8434326800   -1.4082034628
     17  H         5.4094293664    0.9199429661   -2.3356933413
     18  H         4.4257056833    1.8445857713   -1.2106079104
     19  C         3.6803509211   -0.1518484056   -1.5940075501
     20  H         3.0162310326    0.1857444581   -2.3958277700
     21  H         4.0879630192   -1.1190172549   -1.9199444239
     22  C         1.7002321489   -1.4219288184   -0.6112647743
     23  H         1.6085912425   -1.4756134401   -1.6978618277
     24  C         1.9355169199   -2.8447992939   -0.0816047613
     25  H         1.1303728370   -3.5030455045   -0.4171140193
     26  H         2.8735820498   -3.2491387613   -0.4708588198
     27  H         1.9655688424   -2.8592429826    1.0073082473
     28  C         0.3671432335   -0.8999971100   -0.1000454335
     29  O        -0.0967450585   -1.0650288601    0.9943686423
     30  O        -0.2618127650   -0.1900932234   -1.0994836971
     31  O        -2.4679767008   -0.6275535791   -0.7099737822
     32  C        -3.8147056832   -0.1621393225   -0.6752851087
     33  H        -4.0683816185    0.3698778208   -1.6003418783
     34  C        -1.5205526832    0.4115084603   -0.8834173359
     35  H        -1.7146244847    0.9576883969   -1.8156966645
     36  C        -4.7042780930   -1.4047803039   -0.6385737237
     37  O        -5.3975728869   -1.7644390797   -1.5523906617
     38  O        -4.6134270110   -2.0522513058    0.5393887623
     39  H        -5.1789243861   -2.8372608035    0.4834386405
     40  C        -4.0176812108    0.7727369999    0.5255277718
     41  H        -3.8341296487    0.1968355727    1.4437243001
     42  O        -5.3559532527    1.2401866669    0.4835749801
     43  H        -5.4445356277    1.9556175529    1.1245326613
     44  C        -3.0124195497    1.9170164402    0.4275731447
     45  H        -3.2609411998    2.5323029124   -0.4435792765
     46  O        -3.1311797787    2.8136364894    1.5402344773
     47  H        -2.8984532974    2.3353856537    2.3470024824
     48  C        -1.5773923160    1.4049622566    0.2887117999
     49  H        -1.2818754431    0.8821491882    1.2038444568
     50  O        -0.6781982768    2.4629184275   -0.0088391077
     51  H        -0.8375888899    3.1734234827    0.6236832237
   Point Group: c1    Number of degrees of freedom:   147


   Energy is  -1302.770578722

 Hessian Updated using BFGS Update

142 Hessian modes will be used to form the next step
  Hessian Eigenvalues:
     0.000211    0.003592    0.005465    0.005602    0.005871    0.006200
     0.006784    0.006992    0.007943    0.008082    0.010249    0.010858
     0.010972    0.011237    0.012586    0.013696    0.019919    0.020500
     0.020866    0.022267    0.029490    0.031744    0.032809    0.034667
     0.038116    0.039803    0.042476    0.043832    0.044875    0.046254
     0.046992    0.047379    0.048198    0.048572    0.048852    0.049445
     0.050404    0.051043    0.053252    0.054825    0.055213    0.055713
     0.056293    0.056520    0.057146    0.057437    0.057931    0.060558
     0.061253    0.063188    0.066758    0.067893    0.069531    0.070081
     0.074609    0.078746    0.081644    0.082831    0.083793    0.084550
     0.092464    0.096040    0.104258    0.114110    0.119272    0.129837
     0.145368    0.147940    0.152270    0.159393    0.159750    0.160019
     0.160143    0.160844    0.161249    0.168524    0.173918    0.176788
     0.180827    0.184119    0.189082    0.195598    0.199938    0.201850
     0.230574    0.242133    0.249649    0.251276    0.256879    0.264618
     0.267505    0.268028    0.273175    0.277584    0.281944    0.284872
     0.286300    0.289934    0.291033    0.293922    0.296010    0.297595
     0.298552    0.302816    0.322265    0.336456    0.336791    0.338679
     0.338950    0.338988    0.339256    0.339329    0.339490    0.339770
     0.339971    0.340394    0.340533    0.340723    0.341027    0.341738
     0.342122    0.342402    0.342653    0.343340    0.344338    0.353413
     0.383701    0.394789    0.396930    0.400145    0.403411    0.409401
     0.422561    0.513599    0.518452    0.519995    0.521681    0.526767
     0.542040    0.551155    0.946065    0.985255

 Minimum Search - Taking Simple RFO Step
 Searching for Lamda that Minimizes Along All modes
 Value Taken    Lamda =  -0.00233390
 Calculated Step too Large.  Step scaled by  0.331050
 Step Taken.  Stepsize is  0.300000

                             Maximum     Tolerance    Cnvgd?
         Gradient           0.003023      0.000300      NO
         Displacement       0.095415      0.001200      NO
         Energy change     -0.000746      0.000001      NO


 New Cartesian Coordinates Obtained by Inverse Iteration

 Displacement from previous Coordinates is:  1.402461
 ----------------------------------------------------------------
             Standard Nuclear Orientation (Angstroms)
    I     Atom           X                Y                Z
 ----------------------------------------------------------------
    1      C       2.8267974434    -0.3739214984    -0.3650887830
    2      H       2.3536242128     0.5972546838    -0.1758723394
    3      C       3.6975272417    -0.6661736510     0.8615807761
    4      H       4.1349071977    -1.6684535979     0.7529460278
    5      O       2.8484650154    -0.6446018743     2.0150755021
    6      H       3.3882635261    -0.8145994404     2.7948458895
    7      C       4.8355633496     0.3536407318     1.0056377470
    8      H       4.3910997191     1.3363344161     1.2087144841
    9      H       5.4403726711     0.0923644302     1.8841297313
   10      C       5.7297586949     0.4432246310    -0.2383634209
   11      H       6.1839238084    -0.5438132554    -0.4058218742
   12      C       6.8600729588     1.4610092967    -0.0530128967
   13      H       7.4930813200     1.2075338777     0.8032390118
   14      H       7.5013029613     1.5075580838    -0.9389031091
   15      H       6.4585174197     2.4660185813     0.1166172454
   16      C       4.8585266011     0.7675485702    -1.4571536414
   17      H       5.4726790082     0.7827191153    -2.3644421756
   18      H       4.4492274893     1.7797313172    -1.3410283939
   19      C       3.7130756392    -0.2382952320    -1.6216034180
   20      H       3.0806596744     0.0441061198    -2.4694901483
   21      H       4.1321138574    -1.2244029591    -1.8663688331
   22      C       1.6984865306    -1.4464779558    -0.6229681806
   23      H       1.5944021300    -1.5196039905    -1.7077419402
   24      C       1.9746343847    -2.8527323118    -0.0722045897
   25      H       1.1832217255    -3.5372022034    -0.3870992979
   26      H       2.9189906927    -3.2417903000    -0.4624665945
   27      H       2.0129142678    -2.8509363281     1.0174174899
   28      C       0.3602992191    -0.9411211004    -0.1079923785
   29      O      -0.1292575401    -1.1575207172     0.9666391073
   30      O      -0.2482618479    -0.1858000515    -1.0884854102
   31      O      -2.4661587669    -0.6050422413    -0.7374858967
   32      C      -3.8060182770    -0.1210698630    -0.6905420909
   33      H      -4.0446634610     0.4539020939    -1.5938081588
   34      C      -1.5000406598     0.4257219316    -0.8624979362
   35      H      -1.6780735620     1.0104998515    -1.7743968394
   36      C      -4.7157609506    -1.3486476762    -0.7106064263
   37      O      -5.4104940925    -1.6605716493    -1.6424869158
   38      O      -4.6227771994    -2.0591303337     0.4304113044
   39      H      -5.1953521581    -2.8355899304     0.3322758486
   40      C      -4.0021261975     0.7622995281     0.5501500748
   41      H      -3.8207160033     0.1442865460     1.4413113462
   42      O      -5.3338894047     1.2460693304     0.5335050371
   43      H      -5.4091050783     1.9353818939     1.2049975572
   44      C      -2.9842122605     1.8985471623     0.4954227391
   45      H      -3.2218735416     2.5456851122    -0.3558132468
   46      O      -3.0970887047     2.7571849924     1.6381862639
   47      H      -2.8704140841     2.2479538323     2.4282917327
   48      C      -1.5531680059     1.3765492805     0.3468974480
   49      H      -1.2699878712     0.8168798291     1.2441887354
   50      O      -0.6419752013     2.4355097617     0.0968584949
   51      H      -0.8052108205     3.1242916030     0.7529318648
 ----------------------------------------------------------------
 Molecular Point Group                 C1    NOp =  1
 Largest Abelian Subgroup              C1    NOp =  1
 Nuclear Repulsion Energy =  2452.7082972367 hartrees
 There are       97 alpha and       97 beta electrons
 Applying Cartesian multipole field
    Component          Value
    ---------          -----
     (2,0,0)        1.00000E-12
     (0,2,0)        2.00000E-11
     (0,0,2)       -3.00000E-11
 Nucleus-field energy     =     0.0000000171 hartrees
 Requested basis set is 6-311++G(d,p)
 There are 280 shells and 732 basis functions
 A cutoff of  1.0D-11 yielded  26838 shell pairs
 There are    179549 function pairs (    190233 Cartesian)
 Smallest overlap matrix eigenvalue = 1.09E-06

 Q-Chem warning in module stvman/mkSTV.C, line 306:

 Overlap eigenvalue is smaller than square root of threshold
 Use THRESH >= 12 to get rid of this warning

 Guess MOs from SCF MO coefficient file

 -----------------------------------------------------------------------
  General SCF calculation program by
  Eric Jon Sundstrom, Paul Horn, Yuezhi Mao, Dmitri Zuev, Alec White,
  David Stuck, Shaama M.S., Shane Yost, Joonho Lee, David Small,
  Daniel Levine, Susi Lehtola, Hugh Burton, Evgeny Epifanovsky
 -----------------------------------------------------------------------
 Exchange:     0.2000 Hartree-Fock + 0.0800 Slater + 0.7200 B88
 Correlation:  0.1900 VWN1RPA + 0.8100 LYP
 Using SG-1 standard quadrature grid
 using 6 threads for integral computing
 -------------------------------------------------------
 OpenMP Integral computing Module                
 Release: version 2.0, May 2017, Q-Chem Inc. Pleasanton 
 -------------------------------------------------------
 -------------------------------------------------------
 OpenMP BLAS3 based DFT computing Module                
 Release: version 1.0, May 2013, Q-Chem Inc. Pittsburgh 
 -------------------------------------------------------
 A restricted SCF calculation will be
 performed using DIIS
 SCF converges when DIIS error is below 1.0e-08
 ---------------------------------------
  Cycle       Energy         DIIS error
 ---------------------------------------
    1   -1302.7348577132      6.36e-04  
    2   -1302.7706220109      1.06e-04  
    3   -1302.7700589263      1.63e-04  
    4   -1302.7712871685      2.74e-05  
    5   -1302.7713133631      1.52e-05  
    6   -1302.7713239137      3.93e-06  
    7   -1302.7713246996      1.00e-06  
    8   -1302.7713247508      2.94e-07  
    9   -1302.7713247547      1.26e-07  
   10   -1302.7713247552      5.50e-08  
   11   -1302.7713247554      2.07e-08  
   12   -1302.7713247553      5.25e-09  Convergence criterion met
 ---------------------------------------
 SCF time:   CPU 2153.53s  wall 382.00s 
 SCF   energy in the final basis set =    -1302.7713247553
 Total energy in the final basis set =    -1302.7713247553

 --------------------------------------------------------------

                    Orbital Energies (a.u.)
 --------------------------------------------------------------

 Alpha MOs
 -- Occupied --
-19.1853 -19.1738 -19.1622 -19.1590 -19.1460 -19.1423 -19.1302 -19.1238
-19.1145 -10.3217 -10.3043 -10.3023 -10.2603 -10.2501 -10.2497 -10.2437
-10.2249 -10.1914 -10.1853 -10.1809 -10.1738 -10.1713 -10.1699 -10.1645
-10.1610  -1.1304  -1.1227  -1.0766  -1.0666  -1.0501  -1.0391  -1.0387
 -1.0275  -1.0254  -0.8488  -0.8146  -0.8093  -0.7941  -0.7533  -0.7415
 -0.7134  -0.6876  -0.6832  -0.6528  -0.6350  -0.6275  -0.6251  -0.5897
 -0.5715  -0.5636  -0.5591  -0.5549  -0.5267  -0.5199  -0.5144  -0.5131
 -0.5008  -0.4966  -0.4929  -0.4878  -0.4806  -0.4742  -0.4661  -0.4568
 -0.4507  -0.4380  -0.4351  -0.4295  -0.4255  -0.4169  -0.4054  -0.4003
 -0.3989  -0.3947  -0.3923  -0.3883  -0.3799  -0.3778  -0.3757  -0.3706
 -0.3674  -0.3606  -0.3519  -0.3415  -0.3404  -0.3397  -0.3328  -0.3290
 -0.3229  -0.3186  -0.3115  -0.3077  -0.3041  -0.2898  -0.2862  -0.2775
 -0.2694
 -- Virtual --
 -0.0321  -0.0190  -0.0143  -0.0079  -0.0066  -0.0015  -0.0010   0.0008
  0.0052   0.0146   0.0190   0.0206   0.0258   0.0301   0.0341   0.0399
  0.0411   0.0429   0.0496   0.0524   0.0545   0.0587   0.0623   0.0666
  0.0690   0.0719   0.0738   0.0753   0.0769   0.0808   0.0850   0.0885
  0.0909   0.0957   0.0980   0.1008   0.1017   0.1020   0.1052   0.1104
  0.1124   0.1143   0.1163   0.1184   0.1198   0.1221   0.1246   0.1256
  0.1276   0.1297   0.1317   0.1336   0.1376   0.1382   0.1399   0.1406
  0.1427   0.1448   0.1468   0.1481   0.1504   0.1525   0.1560   0.1573
  0.1599   0.1619   0.1622   0.1655   0.1681   0.1711   0.1720   0.1733
  0.1765   0.1769   0.1782   0.1811   0.1845   0.1862   0.1887   0.1900
  0.1935   0.1985   0.1988   0.2008   0.2047   0.2097   0.2126   0.2140
  0.2167   0.2190   0.2227   0.2234   0.2245   0.2278   0.2300   0.2332
  0.2372   0.2385   0.2410   0.2455   0.2490   0.2522   0.2529   0.2544
  0.2575   0.2605   0.2622   0.2637   0.2682   0.2699   0.2705   0.2722
  0.2734   0.2776   0.2819   0.2831   0.2869   0.2897   0.2930   0.2972
  0.2981   0.3021   0.3050   0.3130   0.3140   0.3148   0.3172   0.3189
  0.3208   0.3225   0.3262   0.3316   0.3328   0.3356   0.3371   0.3406
  0.3411   0.3425   0.3473   0.3511   0.3535   0.3559   0.3581   0.3586
  0.3606   0.3633   0.3686   0.3710   0.3729   0.3766   0.3794   0.3859
  0.3881   0.3910   0.3950   0.3995   0.4015   0.4050   0.4133   0.4140
  0.4173   0.4177   0.4217   0.4266   0.4310   0.4323   0.4391   0.4496
  0.4541   0.4557   0.4644   0.4706   0.4765   0.4792   0.4855   0.4885
  0.4947   0.4961   0.5034   0.5112   0.5119   0.5221   0.5285   0.5330
  0.5355   0.5369   0.5461   0.5546   0.5619   0.5678   0.5773   0.5779
  0.5842   0.5878   0.5982   0.6051   0.6109   0.6160   0.6211   0.6253
  0.6321   0.6336   0.6387   0.6425   0.6449   0.6493   0.6539   0.6589
  0.6622   0.6716   0.6732   0.6770   0.6793   0.6892   0.6927   0.6966
  0.7008   0.7060   0.7094   0.7180   0.7256   0.7368   0.7436   0.7456
  0.7498   0.7536   0.7561   0.7573   0.7641   0.7659   0.7725   0.7742
  0.7791   0.7823   0.7873   0.7885   0.7904   0.7946   0.7956   0.8025
  0.8052   0.8155   0.8172   0.8210   0.8368   0.8443   0.8530   0.8612
  0.8642   0.8733   0.9055   0.9176   0.9219   0.9277   0.9480   0.9567
  0.9643   0.9766   0.9966   1.0038   1.0205   1.0220   1.0281   1.0390
  1.0435   1.0547   1.0693   1.0793   1.0834   1.0882   1.1084   1.1119
  1.1237   1.1400   1.1452   1.1513   1.1570   1.1683   1.1737   1.1754
  1.1806   1.1848   1.1912   1.1982   1.2024   1.2134   1.2183   1.2227
  1.2267   1.2425   1.2452   1.2483   1.2573   1.2660   1.2669   1.2741
  1.2875   1.2904   1.2953   1.3101   1.3139   1.3159   1.3286   1.3373
  1.3450   1.3501   1.3649   1.3714   1.3872   1.3916   1.4011   1.4099
  1.4223   1.4290   1.4418   1.4505   1.4517   1.4589   1.4700   1.4736
  1.4830   1.4935   1.5033   1.5068   1.5170   1.5250   1.5282   1.5310
  1.5454   1.5489   1.5535   1.5577   1.5670   1.5700   1.5750   1.5814
  1.5866   1.5897   1.5989   1.5998   1.6087   1.6110   1.6123   1.6197
  1.6240   1.6318   1.6348   1.6358   1.6388   1.6431   1.6510   1.6548
  1.6629   1.6700   1.6717   1.6743   1.6865   1.7021   1.7029   1.7092
  1.7163   1.7203   1.7293   1.7442   1.7499   1.7523   1.7623   1.7644
  1.7752   1.7797   1.7905   1.7926   1.7982   1.8032   1.8135   1.8243
  1.8291   1.8360   1.8424   1.8519   1.8572   1.8645   1.8698   1.8863
  1.8954   1.9036   1.9100   1.9211   1.9238   1.9302   1.9401   1.9574
  1.9651   1.9754   1.9829   1.9981   2.0017   2.0139   2.0271   2.0297
  2.0413   2.0444   2.0556   2.0587   2.0654   2.0747   2.0792   2.0909
  2.1062   2.1103   2.1143   2.1256   2.1431   2.1468   2.1639   2.1712
  2.1737   2.1817   2.1973   2.2012   2.2115   2.2148   2.2236   2.2412
  2.2441   2.2550   2.2635   2.2783   2.2937   2.3069   2.3289   2.3408
  2.3460   2.3558   2.3644   2.3798   2.3995   2.4118   2.4215   2.4374
  2.4601   2.4816   2.4889   2.4922   2.5257   2.5263   2.5398   2.5454
  2.5489   2.5631   2.5655   2.5747   2.5810   2.5880   2.5985   2.6036
  2.6143   2.6264   2.6313   2.6361   2.6502   2.6524   2.6637   2.6835
  2.6903   2.6981   2.7069   2.7182   2.7309   2.7324   2.7427   2.7680
  2.7711   2.7863   2.7916   2.7964   2.8113   2.8163   2.8260   2.8343
  2.8428   2.8652   2.8827   2.8861   2.8927   2.8943   2.9057   2.9123
  2.9175   2.9244   2.9358   2.9399   2.9499   2.9649   2.9693   2.9799
  2.9868   2.9898   3.0014   3.0072   3.0141   3.0336   3.0399   3.0543
  3.0620   3.0707   3.0739   3.0793   3.0863   3.1031   3.1096   3.1183
  3.1260   3.1299   3.1388   3.1527   3.1581   3.1774   3.1870   3.1896
  3.2035   3.2089   3.2199   3.2336   3.2440   3.2576   3.2789   3.2874
  3.2994   3.3078   3.3172   3.3207   3.3424   3.3573   3.3812   3.4042
  3.4094   3.4263   3.4521   3.4798   3.5177   3.5391   3.5515   3.6187
  3.6360   3.6839   3.7136   3.7794   3.7840   3.7867   3.8052   3.8127
  3.8250   3.8338   3.8482   3.8727   3.8996   3.9046   3.9218   3.9368
  3.9436   3.9504   3.9755   4.0002   4.0076   4.0371   4.0462   4.0942
  4.1259   4.1339   4.1431   4.1668   4.1758   4.1859   4.2175   4.2465
  4.2575   4.2976   4.3049   4.3087   4.3226   4.3776   4.4184   4.9856
  5.0766   5.0976   5.1141   5.1220   5.1375   5.1459   5.1569   5.1605
  5.1898   5.3208   5.3752   5.3905   5.4156   5.4254   5.4447   5.4705
  5.4957   5.5958   5.6198   5.6384   5.6566   5.6793   5.6937   5.7644
  5.8465   5.9332  23.7559  23.7574  23.7961  23.8095  23.8172  23.8216
 23.8409  23.8602  23.8704  23.8891  23.9023  23.9351  23.9485  23.9580
 23.9829  24.0285  49.8707  49.9073  49.9276  49.9528  49.9631  49.9692
 49.9897  50.0174  50.0460
 --------------------------------------------------------------

          Ground-State Mulliken Net Atomic Charges

     Atom                 Charge (a.u.)
  ----------------------------------------
      1 C                     0.238060
      2 H                     0.223485
      3 C                    -0.465574
      4 H                     0.199550
      5 O                    -0.141033
      6 H                     0.228551
      7 C                    -0.660227
      8 H                     0.206685
      9 H                     0.127200
     10 C                     0.487576
     11 H                     0.159382
     12 C                    -0.743352
     13 H                     0.136717
     14 H                     0.137387
     15 H                     0.141662
     16 C                    -0.619378
     17 H                     0.171304
     18 H                     0.164695
     19 C                    -0.288461
     20 H                     0.164078
     21 H                     0.167696
     22 C                     0.887396
     23 H                     0.259166
     24 C                    -0.706903
     25 H                     0.155855
     26 H                     0.126115
     27 H                     0.212105
     28 C                    -1.127512
     29 O                    -0.079592
     30 O                     0.219682
     31 O                     0.076321
     32 C                    -0.403564
     33 H                     0.270511
     34 C                    -0.535040
     35 H                     0.220230
     36 C                     0.075193
     37 O                    -0.216762
     38 O                    -0.108107
     39 H                     0.295173
     40 C                    -0.118560
     41 H                     0.301421
     42 O                    -0.161566
     43 H                     0.264368
     44 C                    -0.571775
     45 H                     0.282806
     46 O                    -0.195760
     47 H                     0.280422
     48 C                    -0.172587
     49 H                     0.332050
     50 O                    -0.166370
     51 H                     0.269280
  ----------------------------------------
  Sum of atomic charges =     0.000000

 -----------------------------------------------------------------
                    Cartesian Multipole Moments
 -----------------------------------------------------------------
    Charge (ESU x 10^10)
                 0.0000
    Dipole Moment (Debye)
         X       3.6874      Y       0.7358      Z       2.3692
       Tot       4.4443
    Quadrupole Moments (Debye-Ang)
        XX    -148.5923     XY      -5.3314     YY    -148.3739
        XZ     -12.3619     YZ       0.6346     ZZ    -147.5380
    Octopole Moments (Debye-Ang^2)
       XXX      97.8539    XXY     -21.5566    XYY     -38.6681
       YYY     -33.4263    XXZ     106.1519    XYZ      11.5064
       YYZ      16.9411    XZZ      -1.2699    YZZ      16.9256
       ZZZ      56.8902
    Hexadecapole Moments (Debye-Ang^3)
      XXXX  -13523.2501   XXXY     -78.1535   XXYY   -2383.4920
      XYYY     109.9662   YYYY   -1998.6707   XXXZ    -391.5625
      XXYZ    -177.6729   XYYZ     -27.5027   YYYZ    -156.9691
      XXZZ   -2329.7439   XYZZ    -118.7314   YYZZ    -532.2386
      XZZZ       0.6009   YZZZ    -150.6908   ZZZZ   -1002.5445
 -----------------------------------------------------------------
 Calculating analytic gradient of the SCF energy
 Gradient of SCF Energy
            1           2           3           4           5           6
    1  -0.0008435   0.0006610  -0.0006567  -0.0006049  -0.0008002   0.0006382
    2   0.0008798   0.0002946  -0.0009974  -0.0001280  -0.0000269  -0.0002309
    3  -0.0000419   0.0011060  -0.0004292  -0.0000502  -0.0002754   0.0004642
            7           8           9          10          11          12
    1   0.0006106  -0.0000907   0.0002053   0.0000089  -0.0001788  -0.0002370
    2   0.0000494  -0.0000158   0.0001461  -0.0000164   0.0001487  -0.0000791
    3  -0.0005529  -0.0001651  -0.0001259   0.0001305  -0.0002382  -0.0000283
           13          14          15          16          17          18
    1   0.0000920   0.0001776   0.0001489   0.0000552   0.0002753   0.0004316
    2   0.0000214   0.0001794   0.0001893   0.0000113   0.0000773   0.0000339
    3   0.0000864  -0.0001881  -0.0001114   0.0004610  -0.0000102   0.0000349
           19          20          21          22          23          24
    1   0.0001480  -0.0001336  -0.0001315  -0.0003419   0.0010471  -0.0007915
    2   0.0012539  -0.0001260  -0.0002374  -0.0012491  -0.0005158  -0.0004595
    3   0.0003786  -0.0003303   0.0001507  -0.0017725   0.0002556   0.0006658
           25          26          27          28          29          30
    1   0.0001112   0.0000483   0.0004539   0.0020358  -0.0013938  -0.0011481
    2   0.0001648  -0.0000040  -0.0001294   0.0023264  -0.0001632  -0.0016948
    3  -0.0003074   0.0000437   0.0004675  -0.0016809   0.0025793  -0.0005288
           31          32          33          34          35          36
    1   0.0004219   0.0003358   0.0001257   0.0005786  -0.0000593  -0.0011428
    2  -0.0009547   0.0000226  -0.0001388   0.0003270   0.0005950   0.0011584
    3   0.0007371   0.0000935  -0.0002094  -0.0019184  -0.0001088   0.0021327
           37          38          39          40          41          42
    1  -0.0006571   0.0015094  -0.0004077  -0.0009995   0.0001287   0.0003967
    2  -0.0009343   0.0004956  -0.0001883   0.0007777  -0.0003434  -0.0005780
    3  -0.0023395   0.0008052  -0.0004924   0.0007250   0.0002711  -0.0007411
           43          44          45          46          47          48
    1  -0.0000959  -0.0002509   0.0000196  -0.0000303   0.0001740   0.0005018
    2   0.0003132  -0.0006647   0.0000422   0.0001168  -0.0004988   0.0013814
    3   0.0008763  -0.0003721  -0.0004954  -0.0012971   0.0006307   0.0013303
           49          50          51
    1   0.0000296  -0.0003265  -0.0000482
    2  -0.0001318  -0.0009767   0.0004770
    3   0.0001393  -0.0003470   0.0005924
 Max gradient component =       2.579E-03
 RMS gradient           =       7.276E-04
 Gradient time:  CPU 507.93 s  wall 85.85 s
 Geometry Optimization Parameters
   NAtoms,    NIC,     NZ,  NCons,   NDum,   NFix, NCnnct, MaxDiis
       51     405       0       0       0       0       0       0

 Cartesian Hessian Update
 Hessian Updated using BFGS Update


** GEOMETRY OPTIMIZATION IN DELOCALIZED INTERNAL COORDINATES **
   Searching for a Minimum

   Optimization Cycle:   7

                       Coordinates (Angstroms)
     ATOM                X               Y               Z
      1  C         2.8267974434   -0.3739214984   -0.3650887830
      2  H         2.3536242128    0.5972546838   -0.1758723394
      3  C         3.6975272417   -0.6661736510    0.8615807761
      4  H         4.1349071977   -1.6684535979    0.7529460278
      5  O         2.8484650154   -0.6446018743    2.0150755021
      6  H         3.3882635261   -0.8145994404    2.7948458895
      7  C         4.8355633496    0.3536407318    1.0056377470
      8  H         4.3910997191    1.3363344161    1.2087144841
      9  H         5.4403726711    0.0923644302    1.8841297313
     10  C         5.7297586949    0.4432246310   -0.2383634209
     11  H         6.1839238084   -0.5438132554   -0.4058218742
     12  C         6.8600729588    1.4610092967   -0.0530128967
     13  H         7.4930813200    1.2075338777    0.8032390118
     14  H         7.5013029613    1.5075580838   -0.9389031091
     15  H         6.4585174197    2.4660185813    0.1166172454
     16  C         4.8585266011    0.7675485702   -1.4571536414
     17  H         5.4726790082    0.7827191153   -2.3644421756
     18  H         4.4492274893    1.7797313172   -1.3410283939
     19  C         3.7130756392   -0.2382952320   -1.6216034180
     20  H         3.0806596744    0.0441061198   -2.4694901483
     21  H         4.1321138574   -1.2244029591   -1.8663688331
     22  C         1.6984865306   -1.4464779558   -0.6229681806
     23  H         1.5944021300   -1.5196039905   -1.7077419402
     24  C         1.9746343847   -2.8527323118   -0.0722045897
     25  H         1.1832217255   -3.5372022034   -0.3870992979
     26  H         2.9189906927   -3.2417903000   -0.4624665945
     27  H         2.0129142678   -2.8509363281    1.0174174899
     28  C         0.3602992191   -0.9411211004   -0.1079923785
     29  O        -0.1292575401   -1.1575207172    0.9666391073
     30  O        -0.2482618479   -0.1858000515   -1.0884854102
     31  O        -2.4661587669   -0.6050422413   -0.7374858967
     32  C        -3.8060182770   -0.1210698630   -0.6905420909
     33  H        -4.0446634610    0.4539020939   -1.5938081588
     34  C        -1.5000406598    0.4257219316   -0.8624979362
     35  H        -1.6780735620    1.0104998515   -1.7743968394
     36  C        -4.7157609506   -1.3486476762   -0.7106064263
     37  O        -5.4104940925   -1.6605716493   -1.6424869158
     38  O        -4.6227771994   -2.0591303337    0.4304113044
     39  H        -5.1953521581   -2.8355899304    0.3322758486
     40  C        -4.0021261975    0.7622995281    0.5501500748
     41  H        -3.8207160033    0.1442865460    1.4413113462
     42  O        -5.3338894047    1.2460693304    0.5335050371
     43  H        -5.4091050783    1.9353818939    1.2049975572
     44  C        -2.9842122605    1.8985471623    0.4954227391
     45  H        -3.2218735416    2.5456851122   -0.3558132468
     46  O        -3.0970887047    2.7571849924    1.6381862639
     47  H        -2.8704140841    2.2479538323    2.4282917327
     48  C        -1.5531680059    1.3765492805    0.3468974480
     49  H        -1.2699878712    0.8168798291    1.2441887354
     50  O        -0.6419752013    2.4355097617    0.0968584949
     51  H        -0.8052108205    3.1242916030    0.7529318648
   Point Group: c1    Number of degrees of freedom:   147


   Energy is  -1302.771324755

 Hessian Updated using BFGS Update

143 Hessian modes will be used to form the next step
  Hessian Eigenvalues:
     0.000339    0.003203    0.005459    0.005603    0.005875    0.006200
     0.006778    0.006989    0.007291    0.008148    0.010249    0.010930
     0.011056    0.011810    0.012679    0.013973    0.019682    0.020487
     0.020810    0.022267    0.029422    0.031657    0.032527    0.034797
     0.038144    0.039807    0.042544    0.043832    0.044786    0.046119
     0.046884    0.047350    0.048023    0.048587    0.048777    0.049461
     0.050252    0.051040    0.052781    0.054192    0.055213    0.055637
     0.056267    0.056383    0.057113    0.057521    0.058194    0.060673
     0.061280    0.063519    0.066930    0.068075    0.068808    0.070439
     0.074608    0.078395    0.081557    0.082442    0.083787    0.084275
     0.092412    0.095767    0.103615    0.114222    0.121654    0.129934
     0.145421    0.147927    0.153329    0.159354    0.159519    0.160017
     0.160116    0.160451    0.160809    0.162335    0.168310    0.173328
     0.176789    0.182636    0.187125    0.188973    0.195961    0.199977
     0.202114    0.231207    0.246311    0.249901    0.253827    0.256869
     0.266368    0.267406    0.268669    0.274090    0.276675    0.281836
     0.285163    0.286548    0.289899    0.291230    0.295265    0.297052
     0.297859    0.299308    0.304501    0.317919    0.336286    0.336830
     0.338683    0.338986    0.339103    0.339277    0.339422    0.339546
     0.339709    0.339975    0.340362    0.340509    0.340665    0.340941
     0.341872    0.342122    0.342400    0.342748    0.343351    0.344563
     0.356832    0.383963    0.394738    0.396867    0.399940    0.403086
     0.419421    0.429725    0.514011    0.517705    0.519358    0.521366
     0.527238    0.550384    0.575785    0.946200    1.098174

 Minimum Search - Taking Simple RFO Step
 Searching for Lamda that Minimizes Along All modes
 Value Taken    Lamda =  -0.00228165
 Calculated Step too Large.  Step scaled by  0.345648
 Step Taken.  Stepsize is  0.300000

                             Maximum     Tolerance    Cnvgd?
         Gradient           0.002930      0.000300      NO
         Displacement       0.102192      0.001200      NO
         Energy change     -0.000746      0.000001      NO


 New Cartesian Coordinates Obtained by Inverse Iteration

 Displacement from previous Coordinates is:  1.410591
 ----------------------------------------------------------------
             Standard Nuclear Orientation (Angstroms)
    I     Atom           X                Y                Z
 ----------------------------------------------------------------
    1      C       2.8115686400    -0.3837365854    -0.4150017263
    2      H       2.3267941289     0.5944932971    -0.3112611512
    3      C       3.6342073235    -0.5937454101     0.8605540502
    4      H       4.0811862539    -1.5965541153     0.8285353398
    5      O       2.7389852937    -0.5117215512     1.9748308444
    6      H       3.2483347810    -0.6230857697     2.7852785092
    7      C       4.7604902004     0.4402668532     0.9856826093
    8      H       4.3063263644     1.4321072645     1.1063156400
    9      H       5.3310399738     0.2406825740     1.9024528841
   10      C       5.7028017025     0.4504153918    -0.2260449060
   11      H       6.1635958558    -0.5439059796    -0.3099190314
   12      C       6.8247403502     1.4812896696    -0.0636064449
   13      H       7.4232947363     1.2869348553     0.8320887332
   14      H       7.5009147977     1.4714070743    -0.9244330839
   15      H       6.4168358266     2.4943314023     0.0230471925
   16      C       4.8815803453     0.6912037113    -1.4979789397
   17      H       5.5322368132     0.6489512877    -2.3785513001
   18      H       4.4666826448     1.7071653125    -1.4652995994
   19      C       3.7451215378    -0.3282108302    -1.6427454257
   20      H       3.1461350480    -0.1040946535    -2.5315436648
   21      H       4.1760228509    -1.3259649767    -1.8067655007
   22      C       1.6965604674    -1.4767505389    -0.6381832974
   23      H       1.5826897370    -1.5690005799    -1.7211708118
   24      C       2.0111933687    -2.8644248507    -0.0659106036
   25      H       1.2347244534    -3.5746482066    -0.3602754610
   26      H       2.9625514223    -3.2385776160    -0.4543498860
   27      H       2.0537530643    -2.8443939299     1.0240067935
   28      C       0.3521145897    -0.9888729308    -0.1234030810
   29      O      -0.1649627870    -1.2570639315     0.9263672096
   30      O      -0.2306377773    -0.1818486664    -1.0798038943
   31      O      -2.4586901057    -0.5799723750    -0.7634698582
   32      C      -3.7913599248    -0.0788383145    -0.7020405584
   33      H      -4.0169631741     0.5362545405    -1.5820792172
   34      C      -1.4747715816     0.4398189411    -0.8422840108
   35      H      -1.6376314675     1.0604709312    -1.7328938021
   36      C      -4.7195135661    -1.2899220794    -0.7737280935
   37      O      -5.4178481342    -1.5547267744    -1.7186247753
   38      O      -4.6254829969    -2.0582072949     0.3292348079
   39      H      -5.2051698273    -2.8242843298     0.1937598707
   40      C      -3.9801955373     0.7538994043     0.5745736525
   41      H      -3.8039189616     0.0968322613     1.4383809814
   42      O      -5.3047569599     1.2547024343     0.5811985054
   43      H      -5.3661393536     1.9209305029     1.2774673624
   44      C      -2.9486920907     1.8799799111     0.5642074672
   45      H      -3.1767626548     2.5603243179    -0.2634814177
   46      O      -3.0541509563     2.6969903984     1.7381213560
   47      H      -2.8330202256     2.1560334625     2.5088889994
   48      C      -1.5223133001     1.3477875012     0.4011261911
   49      H      -1.2489843842     0.7534150933     1.2791124924
   50      O      -0.5997618664     2.4057193496     0.1948022282
   51      H      -0.7648718680     3.0724529900     0.8733423455
 ----------------------------------------------------------------
 Molecular Point Group                 C1    NOp =  1
 Largest Abelian Subgroup              C1    NOp =  1
 Nuclear Repulsion Energy =  2457.0633060772 hartrees
 There are       97 alpha and       97 beta electrons
 Applying Cartesian multipole field
    Component          Value
    ---------          -----
     (2,0,0)        1.00000E-12
     (0,2,0)        2.00000E-11
     (0,0,2)       -3.00000E-11
 Nucleus-field energy     =     0.0000000158 hartrees
 Requested basis set is 6-311++G(d,p)
 There are 280 shells and 732 basis functions
 A cutoff of  1.0D-11 yielded  26889 shell pairs
 There are    179798 function pairs (    190492 Cartesian)
 Smallest overlap matrix eigenvalue = 1.11E-06

 Q-Chem warning in module stvman/mkSTV.C, line 306:

 Overlap eigenvalue is smaller than square root of threshold
 Use THRESH >= 12 to get rid of this warning

 Guess MOs from SCF MO coefficient file

 -----------------------------------------------------------------------
  General SCF calculation program by
  Eric Jon Sundstrom, Paul Horn, Yuezhi Mao, Dmitri Zuev, Alec White,
  David Stuck, Shaama M.S., Shane Yost, Joonho Lee, David Small,
  Daniel Levine, Susi Lehtola, Hugh Burton, Evgeny Epifanovsky
 -----------------------------------------------------------------------
 Exchange:     0.2000 Hartree-Fock + 0.0800 Slater + 0.7200 B88
 Correlation:  0.1900 VWN1RPA + 0.8100 LYP
 Using SG-1 standard quadrature grid
 using 6 threads for integral computing
 -------------------------------------------------------
 OpenMP Integral computing Module                
 Release: version 2.0, May 2017, Q-Chem Inc. Pleasanton 
 -------------------------------------------------------
 -------------------------------------------------------
 OpenMP BLAS3 based DFT computing Module                
 Release: version 1.0, May 2013, Q-Chem Inc. Pittsburgh 
 -------------------------------------------------------
 A restricted SCF calculation will be
 performed using DIIS
 SCF converges when DIIS error is below 1.0e-08
 ---------------------------------------
  Cycle       Energy         DIIS error
 ---------------------------------------
    1   -1302.7352067714      6.40e-04  
    2   -1302.7713793481      1.02e-04  
    3   -1302.7710013833      1.48e-04  
    4   -1302.7720202658      2.44e-05  
    5   -1302.7720397576      1.45e-05  
    6   -1302.7720492008      4.21e-06  
    7   -1302.7720500818      1.02e-06  
    8   -1302.7720501356      2.69e-07  
    9   -1302.7720501389      9.57e-08  
   10   -1302.7720501396      3.98e-08  
   11   -1302.7720501394      1.60e-08  
   12   -1302.7720501397      6.73e-09  Convergence criterion met
 ---------------------------------------
 SCF time:   CPU 2161.31s  wall 383.00s 
 SCF   energy in the final basis set =    -1302.7720501397
 Total energy in the final basis set =    -1302.7720501397

 --------------------------------------------------------------

                    Orbital Energies (a.u.)
 --------------------------------------------------------------

 Alpha MOs
 -- Occupied --
-19.1849 -19.1733 -19.1623 -19.1585 -19.1459 -19.1420 -19.1298 -19.1243
-19.1146 -10.3214 -10.3042 -10.3021 -10.2601 -10.2500 -10.2494 -10.2437
-10.2247 -10.1917 -10.1851 -10.1811 -10.1740 -10.1714 -10.1701 -10.1646
-10.1613  -1.1299  -1.1222  -1.0763  -1.0662  -1.0501  -1.0385  -1.0382
 -1.0279  -1.0253  -0.8491  -0.8147  -0.8089  -0.7938  -0.7533  -0.7416
 -0.7133  -0.6875  -0.6828  -0.6526  -0.6346  -0.6271  -0.6255  -0.5896
 -0.5714  -0.5635  -0.5588  -0.5545  -0.5264  -0.5198  -0.5147  -0.5128
 -0.5007  -0.4963  -0.4925  -0.4876  -0.4804  -0.4745  -0.4666  -0.4576
 -0.4502  -0.4375  -0.4350  -0.4291  -0.4251  -0.4168  -0.4055  -0.4005
 -0.3985  -0.3949  -0.3926  -0.3886  -0.3801  -0.3781  -0.3749  -0.3712
 -0.3672  -0.3600  -0.3522  -0.3415  -0.3404  -0.3394  -0.3333  -0.3291
 -0.3232  -0.3184  -0.3110  -0.3076  -0.3039  -0.2896  -0.2858  -0.2779
 -0.2693
 -- Virtual --
 -0.0320  -0.0189  -0.0145  -0.0081  -0.0062  -0.0014  -0.0011   0.0005
  0.0053   0.0147   0.0190   0.0208   0.0255   0.0295   0.0343   0.0400
  0.0414   0.0433   0.0497   0.0519   0.0547   0.0584   0.0632   0.0667
  0.0694   0.0717   0.0743   0.0745   0.0770   0.0814   0.0851   0.0885
  0.0908   0.0955   0.0981   0.1009   0.1018   0.1024   0.1049   0.1107
  0.1128   0.1145   0.1170   0.1185   0.1206   0.1231   0.1245   0.1248
  0.1276   0.1296   0.1317   0.1335   0.1369   0.1384   0.1402   0.1408
  0.1428   0.1449   0.1467   0.1485   0.1500   0.1533   0.1558   0.1578
  0.1606   0.1614   0.1631   0.1655   0.1694   0.1712   0.1718   0.1733
  0.1757   0.1766   0.1793   0.1813   0.1845   0.1862   0.1887   0.1901
  0.1944   0.1979   0.1989   0.2012   0.2061   0.2097   0.2128   0.2138
  0.2164   0.2206   0.2222   0.2236   0.2251   0.2288   0.2292   0.2325
  0.2374   0.2392   0.2414   0.2453   0.2480   0.2519   0.2530   0.2543
  0.2575   0.2592   0.2616   0.2644   0.2691   0.2706   0.2714   0.2724
  0.2730   0.2776   0.2817   0.2840   0.2871   0.2908   0.2943   0.2965
  0.2989   0.3023   0.3045   0.3120   0.3147   0.3157   0.3172   0.3193
  0.3200   0.3227   0.3266   0.3311   0.3335   0.3352   0.3369   0.3403
  0.3425   0.3441   0.3476   0.3505   0.3534   0.3564   0.3572   0.3584
  0.3615   0.3626   0.3669   0.3705   0.3715   0.3770   0.3808   0.3841
  0.3893   0.3914   0.3963   0.4012   0.4013   0.4058   0.4134   0.4139
  0.4159   0.4198   0.4208   0.4261   0.4315   0.4329   0.4411   0.4520
  0.4538   0.4544   0.4629   0.4708   0.4769   0.4789   0.4840   0.4905
  0.4946   0.4962   0.5061   0.5111   0.5129   0.5229   0.5259   0.5330
  0.5372   0.5380   0.5492   0.5538   0.5621   0.5675   0.5773   0.5798
  0.5832   0.5875   0.6011   0.6039   0.6126   0.6178   0.6197   0.6273
  0.6329   0.6374   0.6380   0.6430   0.6462   0.6517   0.6537   0.6583
  0.6623   0.6723   0.6734   0.6778   0.6831   0.6888   0.6940   0.6971
  0.7005   0.7057   0.7097   0.7182   0.7267   0.7369   0.7436   0.7445
  0.7499   0.7555   0.7564   0.7588   0.7632   0.7656   0.7742   0.7763
  0.7800   0.7828   0.7867   0.7885   0.7906   0.7954   0.7963   0.8037
  0.8060   0.8158   0.8197   0.8237   0.8348   0.8485   0.8529   0.8627
  0.8630   0.8786   0.9050   0.9162   0.9229   0.9301   0.9481   0.9618
  0.9641   0.9777   0.9971   1.0046   1.0206   1.0233   1.0299   1.0384
  1.0431   1.0556   1.0699   1.0775   1.0817   1.0904   1.1070   1.1152
  1.1249   1.1406   1.1428   1.1488   1.1557   1.1665   1.1708   1.1752
  1.1817   1.1846   1.1927   1.1983   1.2026   1.2128   1.2198   1.2238
  1.2279   1.2409   1.2468   1.2513   1.2574   1.2663   1.2678   1.2740
  1.2864   1.2898   1.2938   1.3095   1.3128   1.3181   1.3313   1.3359
  1.3446   1.3508   1.3614   1.3714   1.3886   1.3945   1.4058   1.4133
  1.4259   1.4293   1.4478   1.4518   1.4547   1.4615   1.4703   1.4750
  1.4841   1.4950   1.5022   1.5054   1.5184   1.5253   1.5287   1.5309
  1.5439   1.5504   1.5549   1.5592   1.5688   1.5695   1.5745   1.5812
  1.5870   1.5906   1.5988   1.5998   1.6089   1.6122   1.6134   1.6195
  1.6254   1.6324   1.6359   1.6368   1.6382   1.6430   1.6512   1.6540
  1.6626   1.6698   1.6721   1.6749   1.6854   1.6970   1.7011   1.7095
  1.7150   1.7210   1.7290   1.7454   1.7515   1.7541   1.7631   1.7667
  1.7765   1.7794   1.7923   1.7931   1.7989   1.8030   1.8126   1.8239
  1.8281   1.8369   1.8451   1.8519   1.8591   1.8676   1.8705   1.8851
  1.8972   1.9085   1.9135   1.9195   1.9232   1.9313   1.9425   1.9586
  1.9705   1.9758   1.9811   1.9985   2.0034   2.0138   2.0260   2.0308
  2.0413   2.0450   2.0539   2.0582   2.0602   2.0745   2.0791   2.0904
  2.1067   2.1083   2.1189   2.1271   2.1435   2.1475   2.1645   2.1715
  2.1738   2.1822   2.1994   2.2002   2.2135   2.2168   2.2251   2.2411
  2.2472   2.2565   2.2656   2.2774   2.2957   2.3097   2.3270   2.3398
  2.3461   2.3557   2.3636   2.3811   2.4020   2.4136   2.4242   2.4361
  2.4585   2.4815   2.4896   2.4920   2.5242   2.5264   2.5402   2.5451
  2.5495   2.5630   2.5664   2.5743   2.5808   2.5877   2.5983   2.6039
  2.6146   2.6272   2.6328   2.6364   2.6467   2.6534   2.6676   2.6821
  2.6912   2.7006   2.7132   2.7188   2.7321   2.7343   2.7446   2.7673
  2.7729   2.7876   2.7926   2.7990   2.8127   2.8161   2.8261   2.8350
  2.8436   2.8664   2.8823   2.8867   2.8941   2.8971   2.9089   2.9147
  2.9185   2.9247   2.9355   2.9424   2.9528   2.9666   2.9715   2.9807
  2.9867   2.9922   3.0022   3.0076   3.0164   3.0329   3.0425   3.0538
  3.0615   3.0684   3.0742   3.0815   3.0876   3.1022   3.1057   3.1184
  3.1279   3.1304   3.1406   3.1523   3.1582   3.1771   3.1864   3.1901
  3.2036   3.2088   3.2196   3.2333   3.2458   3.2631   3.2781   3.2870
  3.2996   3.3080   3.3178   3.3217   3.3436   3.3562   3.3811   3.4051
  3.4107   3.4259   3.4520   3.4749   3.5178   3.5419   3.5511   3.6185
  3.6355   3.6834   3.7158   3.7787   3.7843   3.7864   3.8053   3.8106
  3.8248   3.8310   3.8493   3.8727   3.8991   3.9046   3.9219   3.9386
  3.9439   3.9497   3.9762   3.9982   4.0082   4.0365   4.0471   4.0940
  4.1281   4.1354   4.1459   4.1683   4.1752   4.1854   4.2207   4.2491
  4.2601   4.2941   4.3032   4.3064   4.3225   4.3740   4.4133   4.9858
  5.0769   5.0976   5.1147   5.1244   5.1382   5.1485   5.1574   5.1629
  5.1905   5.3178   5.3753   5.3910   5.4165   5.4266   5.4450   5.4722
  5.5024   5.5960   5.6191   5.6368   5.6561   5.6800   5.6953   5.7651
  5.8468   5.9327  23.7564  23.7585  23.7967  23.8093  23.8165  23.8218
 23.8417  23.8603  23.8702  23.8889  23.9017  23.9392  23.9482  23.9579
 23.9828  24.0287  49.8709  49.9077  49.9286  49.9532  49.9631  49.9689
 49.9923  50.0179  50.0446
 --------------------------------------------------------------

          Ground-State Mulliken Net Atomic Charges

     Atom                 Charge (a.u.)
  ----------------------------------------
      1 C                     0.164768
      2 H                     0.237241
      3 C                    -0.446629
      4 H                     0.199902
      5 O                    -0.137959
      6 H                     0.229892
      7 C                    -0.656298
      8 H                     0.206072
      9 H                     0.127731
     10 C                     0.487300
     11 H                     0.159587
     12 C                    -0.740898
     13 H                     0.136836
     14 H                     0.137126
     15 H                     0.141853
     16 C                    -0.613007
     17 H                     0.170981
     18 H                     0.164845
     19 C                    -0.331570
     20 H                     0.162171
     21 H                     0.167123
     22 C                     0.911144
     23 H                     0.256806
     24 C                    -0.726616
     25 H                     0.155982
     26 H                     0.127405
     27 H                     0.215070
     28 C                    -1.039385
     29 O                    -0.082964
     30 O                     0.215740
     31 O                     0.075086
     32 C                    -0.411247
     33 H                     0.268519
     34 C                    -0.501066
     35 H                     0.223286
     36 C                     0.071830
     37 O                    -0.217309
     38 O                    -0.107218
     39 H                     0.294949
     40 C                    -0.118111
     41 H                     0.301822
     42 O                    -0.161877
     43 H                     0.264428
     44 C                    -0.568622
     45 H                     0.282086
     46 O                    -0.196950
     47 H                     0.280525
     48 C                    -0.227367
     49 H                     0.338299
     50 O                    -0.157750
     51 H                     0.266438
  ----------------------------------------
  Sum of atomic charges =     0.000000

 -----------------------------------------------------------------
                    Cartesian Multipole Moments
 -----------------------------------------------------------------
    Charge (ESU x 10^10)
                 0.0000
    Dipole Moment (Debye)
         X       3.7778      Y       0.6851      Z       2.4842
       Tot       4.5730
    Quadrupole Moments (Debye-Ang)
        XX    -149.3658     XY      -4.4345     YY    -148.7161
        XZ     -12.2154     YZ       1.0665     ZZ    -147.0118
    Octopole Moments (Debye-Ang^2)
       XXX      97.0395    XXY     -24.5199    XYY     -40.8328
       YYY     -34.7206    XXZ     105.2063    XYZ      11.1555
       YYZ      12.7021    XZZ       1.4485    YZZ      17.3073
       ZZZ      62.3496
    Hexadecapole Moments (Debye-Ang^3)
      XXXX  -13427.0909   XXXY     -39.8868   XXYY   -2352.6233
      XYYY     111.5259   YYYY   -1969.8264   XXXZ    -380.2672
      XXYZ    -165.8964   XYYZ     -10.2104   YYYZ    -179.3914
      XXZZ   -2329.4478   XYZZ    -113.0781   YYZZ    -536.9473
      XZZZ       8.7780   YZZZ    -175.4931   ZZZZ   -1026.8510
 -----------------------------------------------------------------
 Calculating analytic gradient of the SCF energy
 Gradient of SCF Energy
            1           2           3           4           5           6
    1  -0.0002404   0.0005941  -0.0008613  -0.0006304  -0.0006998   0.0007596
    2   0.0010722   0.0004196  -0.0015020   0.0001119  -0.0002808   0.0000304
    3  -0.0003687   0.0010664  -0.0001431  -0.0001672  -0.0007562   0.0007169
            7           8           9          10          11          12
    1   0.0006910  -0.0000448   0.0001623  -0.0002990  -0.0002202  -0.0003878
    2  -0.0001275   0.0001213   0.0002435  -0.0005250   0.0002534  -0.0002569
    3  -0.0004680  -0.0001411  -0.0000641   0.0001716  -0.0002862  -0.0000340
           13          14          15          16          17          18
    1   0.0001729   0.0002273   0.0001584   0.0002565   0.0002546   0.0003879
    2   0.0001325   0.0002284   0.0002335   0.0002355   0.0000594   0.0000626
    3   0.0000887  -0.0002274  -0.0001500   0.0004535  -0.0000082   0.0000802
           19          20          21          22          23          24
    1  -0.0000801  -0.0001273   0.0000737  -0.0010428   0.0010571  -0.0003246
    2   0.0014775  -0.0002431  -0.0003798  -0.0015009  -0.0004318   0.0002067
    3   0.0002707  -0.0004038   0.0002536  -0.0013707   0.0002259   0.0001264
           25          26          27          28          29          30
    1   0.0000826   0.0001043   0.0004136   0.0025789  -0.0019373  -0.0011949
    2   0.0001032  -0.0000640  -0.0002949   0.0021220  -0.0003989  -0.0016870
    3  -0.0001637   0.0000261   0.0008587  -0.0016193   0.0030133  -0.0012230
           31          32          33          34          35          36
    1   0.0003154   0.0008431   0.0002030   0.0011308  -0.0001350  -0.0019368
    2  -0.0011533  -0.0006647  -0.0001855   0.0004585   0.0006043   0.0031561
    3   0.0005067  -0.0001980  -0.0003429  -0.0019185  -0.0000225   0.0041006
           37          38          39          40          41          42
    1  -0.0008965   0.0023087  -0.0006976  -0.0018866   0.0001615   0.0006487
    2  -0.0017996   0.0002324  -0.0004617   0.0009210  -0.0004803  -0.0007100
    3  -0.0036112   0.0007264  -0.0006969   0.0010322   0.0002693  -0.0009367
           43          44          45          46          47          48
    1   0.0000923  -0.0006514   0.0000412   0.0000318   0.0002701   0.0008024
    2   0.0004354  -0.0007362   0.0001609   0.0003999  -0.0007596   0.0018192
    3   0.0011588  -0.0007645  -0.0006290  -0.0014049   0.0008453   0.0017073
           49          50          51
    1  -0.0000300  -0.0001950  -0.0003043
    2  -0.0000204  -0.0012780   0.0006403
    3   0.0000722  -0.0004844   0.0008337
 Max gradient component =       4.101E-03
 RMS gradient           =       9.640E-04
 Gradient time:  CPU 509.63 s  wall 86.12 s
 Geometry Optimization Parameters
   NAtoms,    NIC,     NZ,  NCons,   NDum,   NFix, NCnnct, MaxDiis
       51     405       0       0       0       0       0       0

 Cartesian Hessian Update
 Hessian Updated using BFGS Update


** GEOMETRY OPTIMIZATION IN DELOCALIZED INTERNAL COORDINATES **
   Searching for a Minimum

   Optimization Cycle:   8

                       Coordinates (Angstroms)
     ATOM                X               Y               Z
      1  C         2.8115686400   -0.3837365854   -0.4150017263
      2  H         2.3267941289    0.5944932971   -0.3112611512
      3  C         3.6342073235   -0.5937454101    0.8605540502
      4  H         4.0811862539   -1.5965541153    0.8285353398
      5  O         2.7389852937   -0.5117215512    1.9748308444
      6  H         3.2483347810   -0.6230857697    2.7852785092
      7  C         4.7604902004    0.4402668532    0.9856826093
      8  H         4.3063263644    1.4321072645    1.1063156400
      9  H         5.3310399738    0.2406825740    1.9024528841
     10  C         5.7028017025    0.4504153918   -0.2260449060
     11  H         6.1635958558   -0.5439059796   -0.3099190314
     12  C         6.8247403502    1.4812896696   -0.0636064449
     13  H         7.4232947363    1.2869348553    0.8320887332
     14  H         7.5009147977    1.4714070743   -0.9244330839
     15  H         6.4168358266    2.4943314023    0.0230471925
     16  C         4.8815803453    0.6912037113   -1.4979789397
     17  H         5.5322368132    0.6489512877   -2.3785513001
     18  H         4.4666826448    1.7071653125   -1.4652995994
     19  C         3.7451215378   -0.3282108302   -1.6427454257
     20  H         3.1461350480   -0.1040946535   -2.5315436648
     21  H         4.1760228509   -1.3259649767   -1.8067655007
     22  C         1.6965604674   -1.4767505389   -0.6381832974
     23  H         1.5826897370   -1.5690005799   -1.7211708118
     24  C         2.0111933687   -2.8644248507   -0.0659106036
     25  H         1.2347244534   -3.5746482066   -0.3602754610
     26  H         2.9625514223   -3.2385776160   -0.4543498860
     27  H         2.0537530643   -2.8443939299    1.0240067935
     28  C         0.3521145897   -0.9888729308   -0.1234030810
     29  O        -0.1649627870   -1.2570639315    0.9263672096
     30  O        -0.2306377773   -0.1818486664   -1.0798038943
     31  O        -2.4586901057   -0.5799723750   -0.7634698582
     32  C        -3.7913599248   -0.0788383145   -0.7020405584
     33  H        -4.0169631741    0.5362545405   -1.5820792172
     34  C        -1.4747715816    0.4398189411   -0.8422840108
     35  H        -1.6376314675    1.0604709312   -1.7328938021
     36  C        -4.7195135661   -1.2899220794   -0.7737280935
     37  O        -5.4178481342   -1.5547267744   -1.7186247753
     38  O        -4.6254829969   -2.0582072949    0.3292348079
     39  H        -5.2051698273   -2.8242843298    0.1937598707
     40  C        -3.9801955373    0.7538994043    0.5745736525
     41  H        -3.8039189616    0.0968322613    1.4383809814
     42  O        -5.3047569599    1.2547024343    0.5811985054
     43  H        -5.3661393536    1.9209305029    1.2774673624
     44  C        -2.9486920907    1.8799799111    0.5642074672
     45  H        -3.1767626548    2.5603243179   -0.2634814177
     46  O        -3.0541509563    2.6969903984    1.7381213560
     47  H        -2.8330202256    2.1560334625    2.5088889994
     48  C        -1.5223133001    1.3477875012    0.4011261911
     49  H        -1.2489843842    0.7534150933    1.2791124924
     50  O        -0.5997618664    2.4057193496    0.1948022282
     51  H        -0.7648718680    3.0724529900    0.8733423455
   Point Group: c1    Number of degrees of freedom:   147


   Energy is  -1302.772050140

 Hessian Updated using BFGS Update

144 Hessian modes will be used to form the next step
  Hessian Eigenvalues:
     0.001023    0.002603    0.005462    0.005604    0.005914    0.006211
     0.006770    0.006890    0.007017    0.008162    0.010249    0.010886
     0.011001    0.011810    0.012944    0.013972    0.019083    0.020593
     0.020862    0.022273    0.029196    0.031345    0.032046    0.034755
     0.038214    0.039809    0.042581    0.043963    0.044471    0.046161
     0.046732    0.047256    0.048005    0.048626    0.048939    0.049465
     0.049767    0.051015    0.052148    0.053983    0.055213    0.055530
     0.056122    0.056365    0.057122    0.057529    0.058062    0.060681
     0.061320    0.063279    0.067157    0.068382    0.068609    0.070581
     0.074620    0.078342    0.081437    0.082215    0.083674    0.084226
     0.092367    0.095588    0.102915    0.114239    0.122502    0.130061
     0.145382    0.148007    0.152454    0.159176    0.159515    0.160013
     0.160039    0.160172    0.160590    0.161101    0.162370    0.168094
     0.172751    0.176700    0.182816    0.187414    0.188817    0.196120
     0.199751    0.201956    0.230417    0.243888    0.249445    0.253906
     0.257310    0.264882    0.267325    0.268268    0.273463    0.277122
     0.281647    0.285245    0.286547    0.289876    0.290997    0.295765
     0.297353    0.297842    0.299291    0.305562    0.313376    0.336201
     0.336840    0.338751    0.338988    0.339103    0.339289    0.339443
     0.339633    0.339793    0.340139    0.340337    0.340496    0.340695
     0.340919    0.341898    0.342122    0.342408    0.342746    0.343352
     0.344602    0.355293    0.383992    0.394972    0.396634    0.399814
     0.402856    0.417998    0.432831    0.514163    0.516878    0.519184
     0.521290    0.527468    0.550432    0.577716    0.945398    1.083630

 Minimum Search - Taking Simple RFO Step
 Searching for Lamda that Minimizes Along All modes
 Value Taken    Lamda =  -0.00190552
 Calculated Step too Large.  Step scaled by  0.418165
 Step Taken.  Stepsize is  0.300000

                             Maximum     Tolerance    Cnvgd?
         Gradient           0.003337      0.000300      NO
         Displacement       0.118244      0.001200      NO
         Energy change     -0.000725      0.000001      NO


 New Cartesian Coordinates Obtained by Inverse Iteration

 Displacement from previous Coordinates is:  1.498400
 ----------------------------------------------------------------
             Standard Nuclear Orientation (Angstroms)
    I     Atom           X                Y                Z
 ----------------------------------------------------------------
    1      C       2.7990318998    -0.4037172740    -0.4521845886
    2      H       2.3013192005     0.5729831085    -0.4334541408
    3      C       3.5833928457    -0.5221527224     0.8588972805
    4      H       4.0418375105    -1.5188047549     0.9026346657
    5      O       2.6508349586    -0.3849373303     1.9355882642
    6      H       3.1335708006    -0.4397263795     2.7678092821
    7      C       4.6945394237     0.5299100186     0.9528708654
    8      H       4.2297100673     1.5230681480     0.9935473965
    9      H       5.2386425927     0.3971190761     1.8974436880
   10      C       5.6736335040     0.4660918881    -0.2286145804
   11      H       6.1424939876    -0.5278003439    -0.2303383376
   12      C       6.7848628475     1.5133532509    -0.1012235955
   13      H       7.3554259416     1.3833986649     0.8239957591
   14      H       7.4883106002     1.4500094273    -0.9376112432
   15      H       6.3697313642     2.5270969750    -0.0960723719
   16      C       4.8919455664     0.6138623907    -1.5397151327
   17      H       5.5707976486     0.5183958517    -2.3944443589
   18      H       4.4691151293     1.6257129795    -1.5886249178
   19      C       3.7673565625    -0.4228624280    -1.6531387554
   20      H       3.1939809135    -0.2589163663    -2.5716231552
   21      H       4.2091144966    -1.4250070409    -1.7420016940
   22      C       1.6970276605    -1.5153022510    -0.6311519155
   23      H       1.5712243639    -1.6303211193    -1.7115977800
   24      C       2.0456184772    -2.8824466268    -0.0340982923
   25      H       1.2824034489    -3.6162446575    -0.3044250873
   26      H       3.0024299623    -3.2468704135    -0.4188731522
   27      H       2.0906352621    -2.8406563108     1.0553266619
   28      C       0.3472987557    -1.0404333735    -0.1198751306
   29      O      -0.2005071566    -1.3598095958     0.8989821660
   30      O      -0.2012081911    -0.1761655749    -1.0476163260
   31      O      -2.4435763528    -0.5497683598    -0.7894730332
   32      C      -3.7675314085    -0.0282954804    -0.7251480943
   33      H      -3.9678845941     0.6313513405    -1.5786860007
   34      C      -1.4397560938     0.4540477505    -0.8057717031
   35      H      -1.5778962360     1.1135716540    -1.6719416705
   36      C      -4.7166056173    -1.2162981493    -0.8650549426
   37      O      -5.4086826182    -1.4239003770    -1.8293678641
   38      O      -4.6434904544    -2.0443775764     0.1956025193
   39      H      -5.2334305137    -2.7930712728     0.0136628142
   40      C      -3.9621802206     0.7460239600     0.5867890943
   41      H      -3.8063673814     0.0467537499     1.4204422193
   42      O      -5.2777946402     1.2684205707     0.6025597316
   43      H      -5.3314439037     1.9108599913     1.3216433647
   44      C      -2.9133830315     1.8563898378     0.6414144087
   45      H      -3.1212036172     2.5758776979    -0.1576484767
   46      O      -3.0231894166     2.6214228773     1.8499910564
   47      H      -2.8177218584     2.0434077032     2.5979336060
   48      C      -1.4917943450     1.3113641892     0.4729259111
   49      H      -1.2372341205     0.6790357659     1.3300258902
   50      O      -0.5537384666     2.3651644192     0.3228667865
   51      H      -0.7237824830     3.0055009347     1.0253494329
 ----------------------------------------------------------------
 Molecular Point Group                 C1    NOp =  1
 Largest Abelian Subgroup              C1    NOp =  1
 Nuclear Repulsion Energy =  2461.1220835473 hartrees
 There are       97 alpha and       97 beta electrons
 Applying Cartesian multipole field
    Component          Value
    ---------          -----
     (2,0,0)        1.00000E-12
     (0,2,0)        2.00000E-11
     (0,0,2)       -3.00000E-11
 Nucleus-field energy     =     0.0000000144 hartrees
 Requested basis set is 6-311++G(d,p)
 There are 280 shells and 732 basis functions
 A cutoff of  1.0D-11 yielded  26931 shell pairs
 There are    180123 function pairs (    190824 Cartesian)
 Smallest overlap matrix eigenvalue = 1.14E-06

 Q-Chem warning in module stvman/mkSTV.C, line 306:

 Overlap eigenvalue is smaller than square root of threshold
 Use THRESH >= 12 to get rid of this warning

 Guess MOs from SCF MO coefficient file

 -----------------------------------------------------------------------
  General SCF calculation program by
  Eric Jon Sundstrom, Paul Horn, Yuezhi Mao, Dmitri Zuev, Alec White,
  David Stuck, Shaama M.S., Shane Yost, Joonho Lee, David Small,
  Daniel Levine, Susi Lehtola, Hugh Burton, Evgeny Epifanovsky
 -----------------------------------------------------------------------
 Exchange:     0.2000 Hartree-Fock + 0.0800 Slater + 0.7200 B88
 Correlation:  0.1900 VWN1RPA + 0.8100 LYP
 Using SG-1 standard quadrature grid
 using 6 threads for integral computing
 -------------------------------------------------------
 OpenMP Integral computing Module                
 Release: version 2.0, May 2017, Q-Chem Inc. Pleasanton 
 -------------------------------------------------------
 -------------------------------------------------------
 OpenMP BLAS3 based DFT computing Module                
 Release: version 1.0, May 2013, Q-Chem Inc. Pittsburgh 
 -------------------------------------------------------
 A restricted SCF calculation will be
 performed using DIIS
 SCF converges when DIIS error is below 1.0e-08
 ---------------------------------------
  Cycle       Energy         DIIS error
 ---------------------------------------
    1   -1302.7321096234      6.81e-04  
    2   -1302.7720801425      1.06e-04  
    3   -1302.7716789933      1.53e-04  
    4   -1302.7727696859      2.57e-05  
    5   -1302.7727900033      1.61e-05  
    6   -1302.7728019043      4.33e-06  
    7   -1302.7728028241      1.06e-06  
    8   -1302.7728028803      3.19e-07  
    9   -1302.7728028846      1.51e-07  
   10   -1302.7728028858      5.41e-08  
   11   -1302.7728028859      2.08e-08  
   12   -1302.7728028857      5.09e-09  Convergence criterion met
 ---------------------------------------
 SCF time:   CPU 2170.61s  wall 384.00s 
 SCF   energy in the final basis set =    -1302.7728028857
 Total energy in the final basis set =    -1302.7728028857

 --------------------------------------------------------------

                    Orbital Energies (a.u.)
 --------------------------------------------------------------

 Alpha MOs
 -- Occupied --
-19.1845 -19.1729 -19.1624 -19.1582 -19.1457 -19.1415 -19.1295 -19.1249
-19.1150 -10.3211 -10.3044 -10.3020 -10.2600 -10.2500 -10.2492 -10.2437
-10.2246 -10.1919 -10.1845 -10.1811 -10.1739 -10.1714 -10.1702 -10.1646
-10.1614  -1.1295  -1.1218  -1.0762  -1.0661  -1.0499  -1.0382  -1.0376
 -1.0285  -1.0255  -0.8492  -0.8149  -0.8086  -0.7936  -0.7533  -0.7418
 -0.7134  -0.6875  -0.6824  -0.6526  -0.6343  -0.6270  -0.6256  -0.5897
 -0.5713  -0.5633  -0.5586  -0.5543  -0.5263  -0.5197  -0.5150  -0.5126
 -0.5008  -0.4961  -0.4922  -0.4874  -0.4802  -0.4749  -0.4670  -0.4582
 -0.4497  -0.4372  -0.4349  -0.4287  -0.4245  -0.4167  -0.4057  -0.4008
 -0.3982  -0.3949  -0.3929  -0.3890  -0.3807  -0.3782  -0.3745  -0.3716
 -0.3670  -0.3595  -0.3525  -0.3416  -0.3405  -0.3390  -0.3335  -0.3290
 -0.3235  -0.3182  -0.3106  -0.3075  -0.3038  -0.2893  -0.2855  -0.2783
 -0.2695
 -- Virtual --
 -0.0319  -0.0189  -0.0146  -0.0082  -0.0058  -0.0015  -0.0012   0.0005
  0.0054   0.0149   0.0191   0.0209   0.0253   0.0289   0.0345   0.0402
  0.0416   0.0438   0.0496   0.0515   0.0549   0.0583   0.0643   0.0667
  0.0699   0.0715   0.0735   0.0751   0.0773   0.0821   0.0850   0.0884
  0.0907   0.0952   0.0982   0.1009   0.1021   0.1030   0.1047   0.1110
  0.1132   0.1143   0.1176   0.1189   0.1213   0.1238   0.1241   0.1247
  0.1277   0.1296   0.1318   0.1333   0.1365   0.1385   0.1406   0.1412
  0.1426   0.1455   0.1468   0.1487   0.1502   0.1544   0.1556   0.1588
  0.1604   0.1609   0.1645   0.1656   0.1705   0.1709   0.1713   0.1735
  0.1751   0.1769   0.1804   0.1818   0.1849   0.1860   0.1890   0.1908
  0.1953   0.1971   0.1990   0.2017   0.2074   0.2099   0.2117   0.2141
  0.2164   0.2205   0.2231   0.2238   0.2263   0.2275   0.2301   0.2322
  0.2373   0.2398   0.2413   0.2454   0.2468   0.2510   0.2532   0.2547
  0.2572   0.2586   0.2613   0.2647   0.2683   0.2700   0.2723   0.2733
  0.2738   0.2780   0.2814   0.2836   0.2878   0.2913   0.2958   0.2959
  0.3006   0.3027   0.3047   0.3108   0.3154   0.3166   0.3178   0.3182
  0.3201   0.3227   0.3272   0.3304   0.3329   0.3343   0.3363   0.3398
  0.3429   0.3458   0.3482   0.3506   0.3536   0.3561   0.3568   0.3580
  0.3615   0.3649   0.3658   0.3693   0.3722   0.3775   0.3820   0.3828
  0.3901   0.3939   0.3981   0.4009   0.4028   0.4066   0.4108   0.4125
  0.4172   0.4195   0.4227   0.4264   0.4326   0.4343   0.4404   0.4501
  0.4529   0.4580   0.4621   0.4716   0.4764   0.4789   0.4826   0.4920
  0.4938   0.4978   0.5070   0.5124   0.5136   0.5211   0.5262   0.5323
  0.5377   0.5403   0.5508   0.5567   0.5618   0.5668   0.5776   0.5810
  0.5852   0.5884   0.6016   0.6038   0.6135   0.6186   0.6197   0.6278
  0.6335   0.6349   0.6427   0.6436   0.6476   0.6525   0.6541   0.6580
  0.6639   0.6726   0.6736   0.6770   0.6849   0.6916   0.6952   0.6983
  0.7008   0.7052   0.7110   0.7175   0.7279   0.7364   0.7407   0.7436
  0.7489   0.7556   0.7574   0.7602   0.7618   0.7681   0.7751   0.7773
  0.7805   0.7838   0.7864   0.7889   0.7913   0.7956   0.7981   0.8037
  0.8086   0.8148   0.8222   0.8260   0.8356   0.8480   0.8558   0.8624
  0.8636   0.8849   0.9044   0.9159   0.9242   0.9321   0.9494   0.9642
  0.9660   0.9786   0.9963   1.0043   1.0192   1.0255   1.0326   1.0376
  1.0418   1.0566   1.0692   1.0761   1.0818   1.0917   1.1047   1.1170
  1.1261   1.1407   1.1412   1.1455   1.1541   1.1644   1.1689   1.1772
  1.1827   1.1844   1.1932   1.1992   1.2043   1.2134   1.2211   1.2252
  1.2311   1.2365   1.2475   1.2531   1.2581   1.2673   1.2688   1.2755
  1.2803   1.2908   1.2934   1.3077   1.3143   1.3194   1.3340   1.3351
  1.3440   1.3491   1.3592   1.3726   1.3885   1.3962   1.4102   1.4173
  1.4284   1.4305   1.4507   1.4522   1.4584   1.4630   1.4702   1.4785
  1.4842   1.4967   1.5016   1.5046   1.5200   1.5255   1.5280   1.5322
  1.5430   1.5524   1.5565   1.5611   1.5673   1.5717   1.5760   1.5820
  1.5877   1.5912   1.5990   1.5999   1.6080   1.6128   1.6136   1.6200
  1.6265   1.6338   1.6370   1.6387   1.6399   1.6441   1.6513   1.6532
  1.6618   1.6692   1.6736   1.6753   1.6808   1.6957   1.6993   1.7099
  1.7135   1.7210   1.7283   1.7445   1.7505   1.7567   1.7634   1.7696
  1.7766   1.7812   1.7926   1.7943   1.7985   1.8027   1.8109   1.8227
  1.8279   1.8382   1.8479   1.8521   1.8603   1.8689   1.8714   1.8839
  1.8981   1.9099   1.9146   1.9183   1.9230   1.9335   1.9440   1.9598
  1.9733   1.9772   1.9789   1.9988   2.0050   2.0142   2.0238   2.0330
  2.0410   2.0462   2.0491   2.0567   2.0613   2.0746   2.0809   2.0900
  2.1075   2.1084   2.1220   2.1306   2.1425   2.1489   2.1640   2.1718
  2.1748   2.1824   2.1993   2.2014   2.2148   2.2184   2.2278   2.2411
  2.2510   2.2588   2.2692   2.2778   2.2978   2.3103   2.3240   2.3383
  2.3465   2.3553   2.3640   2.3809   2.4061   2.4152   2.4271   2.4356
  2.4572   2.4816   2.4901   2.4928   2.5237   2.5270   2.5410   2.5447
  2.5501   2.5631   2.5676   2.5742   2.5808   2.5869   2.5987   2.6046
  2.6143   2.6277   2.6344   2.6370   2.6436   2.6549   2.6704   2.6806
  2.6918   2.7021   2.7182   2.7198   2.7317   2.7366   2.7462   2.7667
  2.7745   2.7894   2.7935   2.8006   2.8125   2.8184   2.8257   2.8361
  2.8441   2.8675   2.8811   2.8877   2.8948   2.8986   2.9125   2.9169
  2.9205   2.9247   2.9343   2.9464   2.9524   2.9680   2.9731   2.9808
  2.9857   2.9940   3.0055   3.0082   3.0188   3.0327   3.0449   3.0525
  3.0592   3.0660   3.0753   3.0839   3.0886   3.0990   3.1032   3.1192
  3.1292   3.1319   3.1426   3.1521   3.1583   3.1765   3.1847   3.1905
  3.2051   3.2091   3.2198   3.2338   3.2465   3.2668   3.2773   3.2862
  3.2998   3.3078   3.3193   3.3220   3.3450   3.3553   3.3813   3.4042
  3.4119   3.4254   3.4522   3.4708   3.5175   3.5437   3.5506   3.6189
  3.6346   3.6830   3.7198   3.7780   3.7848   3.7867   3.8053   3.8097
  3.8239   3.8288   3.8511   3.8735   3.8997   3.9050   3.9222   3.9376
  3.9442   3.9500   3.9768   3.9962   4.0086   4.0357   4.0479   4.0941
  4.1290   4.1357   4.1484   4.1720   4.1745   4.1850   4.2240   4.2518
  4.2637   4.2901   4.3029   4.3054   4.3228   4.3718   4.4101   4.9861
  5.0772   5.0977   5.1145   5.1260   5.1385   5.1513   5.1590   5.1626
  5.1911   5.3144   5.3752   5.3926   5.4171   5.4276   5.4454   5.4760
  5.5063   5.5962   5.6185   5.6359   5.6559   5.6820   5.6950   5.7669
  5.8472   5.9327  23.7572  23.7598  23.7974  23.8090  23.8160  23.8211
 23.8429  23.8603  23.8699  23.8884  23.9016  23.9435  23.9491  23.9579
 23.9826  24.0283  49.8710  49.9078  49.9293  49.9539  49.9632  49.9684
 49.9946  50.0182  50.0433
 --------------------------------------------------------------

          Ground-State Mulliken Net Atomic Charges

     Atom                 Charge (a.u.)
  ----------------------------------------
      1 C                     0.096683
      2 H                     0.251048
      3 C                    -0.419835
      4 H                     0.199747
      5 O                    -0.136053
      6 H                     0.232605
      7 C                    -0.661622
      8 H                     0.206195
      9 H                     0.128310
     10 C                     0.487710
     11 H                     0.159749
     12 C                    -0.739056
     13 H                     0.136708
     14 H                     0.136827
     15 H                     0.141781
     16 C                    -0.614164
     17 H                     0.171356
     18 H                     0.164727
     19 C                    -0.372490
     20 H                     0.160617
     21 H                     0.166137
     22 C                     0.909233
     23 H                     0.254105
     24 C                    -0.741218
     25 H                     0.157490
     26 H                     0.126689
     27 H                     0.216097
     28 C                    -0.930351
     29 O                    -0.087695
     30 O                     0.217316
     31 O                     0.073649
     32 C                    -0.411137
     33 H                     0.267505
     34 C                    -0.494264
     35 H                     0.223324
     36 C                     0.063572
     37 O                    -0.217604
     38 O                    -0.107003
     39 H                     0.294760
     40 C                    -0.119701
     41 H                     0.302142
     42 O                    -0.162111
     43 H                     0.264691
     44 C                    -0.562164
     45 H                     0.281595
     46 O                    -0.197678
     47 H                     0.280325
     48 C                    -0.253570
     49 H                     0.340490
     50 O                    -0.151119
     51 H                     0.265653
  ----------------------------------------
  Sum of atomic charges =     0.000000

 -----------------------------------------------------------------
                    Cartesian Multipole Moments
 -----------------------------------------------------------------
    Charge (ESU x 10^10)
                 0.0000
    Dipole Moment (Debye)
         X       3.8169      Y       0.6165      Z       2.5824
       Tot       4.6495
    Quadrupole Moments (Debye-Ang)
        XX    -149.7181     XY      -3.4317     YY    -149.0458
        XZ     -12.1528     YZ       1.5612     ZZ    -146.7515
    Octopole Moments (Debye-Ang^2)
       XXX      92.2803    XXY     -29.1929    XYY     -43.0390
       YYY     -35.4117    XXZ     104.6434    XYZ       9.9231
       YYZ       7.9513    XZZ       4.5133    YZZ      17.3617
       ZZZ      67.8317
    Hexadecapole Moments (Debye-Ang^3)
      XXXX  -13297.0581   XXXY      11.0271   XXYY   -2318.8975
      XYYY     113.9337   YYYY   -1943.3161   XXXZ    -372.4113
      XXYZ    -148.4655   XYYZ       8.6273   YYYZ    -198.5905
      XXZZ   -2334.8941   XYZZ    -103.2949   YYZZ    -541.7392
      XZZZ       5.5633   YZZZ    -198.9889   ZZZZ   -1061.1637
 -----------------------------------------------------------------
 Calculating analytic gradient of the SCF energy
 Gradient of SCF Energy
            1           2           3           4           5           6
    1   0.0007103   0.0004105  -0.0008442  -0.0008090  -0.0003603   0.0007839
    2   0.0010376   0.0004159  -0.0016008   0.0005028  -0.0004830   0.0001726
    3  -0.0003081   0.0006680   0.0004745  -0.0002562  -0.0011210   0.0006617
            7           8           9          10          11          12
    1   0.0006571   0.0001224   0.0002132  -0.0007618  -0.0002934  -0.0004868
    2  -0.0000661   0.0000871   0.0003222  -0.0009713   0.0003519  -0.0003394
    3  -0.0002656   0.0001125  -0.0000110   0.0001271  -0.0002871  -0.0000722
           13          14          15          16          17          18
    1   0.0002415   0.0002746   0.0002230   0.0004600   0.0002019   0.0003754
    2   0.0001564   0.0002381   0.0002174   0.0005538   0.0000293  -0.0000138
    3   0.0001383  -0.0002408  -0.0001422   0.0003278  -0.0000360   0.0000487
           19          20          21          22          23          24
    1  -0.0004413  -0.0001108   0.0000603  -0.0017556   0.0009058   0.0003379
    2   0.0011891  -0.0002691  -0.0004229  -0.0013169  -0.0000893   0.0009486
    3   0.0003032  -0.0004076   0.0000623  -0.0004572   0.0001370  -0.0005088
           25          26          27          28          29          30
    1   0.0000373   0.0001714   0.0001329   0.0024108  -0.0019218  -0.0007247
    2  -0.0000120  -0.0004046  -0.0003431   0.0012727  -0.0004566  -0.0012207
    3   0.0001122  -0.0000766   0.0009664  -0.0010964   0.0026013  -0.0018886
           31          32          33          34          35          36
    1  -0.0002105   0.0011585   0.0002726   0.0014308  -0.0002471  -0.0021930
    2  -0.0009228  -0.0012948  -0.0001393   0.0002840   0.0003945   0.0044122
    3  -0.0000735  -0.0004974  -0.0004378  -0.0012331   0.0000916   0.0055056
           37          38          39          40          41          42
    1  -0.0010414   0.0025690  -0.0008114  -0.0024370   0.0001418   0.0007738
    2  -0.0022707  -0.0000245  -0.0006549   0.0006267  -0.0003628  -0.0006786
    3  -0.0043059   0.0004713  -0.0007364   0.0011567   0.0001864  -0.0009089
           43          44          45          46          47          48
    1   0.0002424  -0.0008318   0.0000477   0.0001343   0.0002808   0.0010187
    2   0.0004487  -0.0005275   0.0001433   0.0006583  -0.0008459   0.0017248
    3   0.0011955  -0.0011966  -0.0005920  -0.0011328   0.0008781   0.0015352
           49          50          51
    1  -0.0000318   0.0000713  -0.0005583
    2   0.0000982  -0.0012350   0.0006801
    3   0.0001123  -0.0004708   0.0008868
 Max gradient component =       5.506E-03
 RMS gradient           =       1.062E-03
 Gradient time:  CPU 510.44 s  wall 86.26 s
 Geometry Optimization Parameters
   NAtoms,    NIC,     NZ,  NCons,   NDum,   NFix, NCnnct, MaxDiis
       51     405       0       0       0       0       0       0

 Cartesian Hessian Update
 Hessian Updated using BFGS Update


** GEOMETRY OPTIMIZATION IN DELOCALIZED INTERNAL COORDINATES **
   Searching for a Minimum

   Optimization Cycle:   9

                       Coordinates (Angstroms)
     ATOM                X               Y               Z
      1  C         2.7990318998   -0.4037172740   -0.4521845886
      2  H         2.3013192005    0.5729831085   -0.4334541408
      3  C         3.5833928457   -0.5221527224    0.8588972805
      4  H         4.0418375105   -1.5188047549    0.9026346657
      5  O         2.6508349586   -0.3849373303    1.9355882642
      6  H         3.1335708006   -0.4397263795    2.7678092821
      7  C         4.6945394237    0.5299100186    0.9528708654
      8  H         4.2297100673    1.5230681480    0.9935473965
      9  H         5.2386425927    0.3971190761    1.8974436880
     10  C         5.6736335040    0.4660918881   -0.2286145804
     11  H         6.1424939876   -0.5278003439   -0.2303383376
     12  C         6.7848628475    1.5133532509   -0.1012235955
     13  H         7.3554259416    1.3833986649    0.8239957591
     14  H         7.4883106002    1.4500094273   -0.9376112432
     15  H         6.3697313642    2.5270969750   -0.0960723719
     16  C         4.8919455664    0.6138623907   -1.5397151327
     17  H         5.5707976486    0.5183958517   -2.3944443589
     18  H         4.4691151293    1.6257129795   -1.5886249178
     19  C         3.7673565625   -0.4228624280   -1.6531387554
     20  H         3.1939809135   -0.2589163663   -2.5716231552
     21  H         4.2091144966   -1.4250070409   -1.7420016940
     22  C         1.6970276605   -1.5153022510   -0.6311519155
     23  H         1.5712243639   -1.6303211193   -1.7115977800
     24  C         2.0456184772   -2.8824466268   -0.0340982923
     25  H         1.2824034489   -3.6162446575   -0.3044250873
     26  H         3.0024299623   -3.2468704135   -0.4188731522
     27  H         2.0906352621   -2.8406563108    1.0553266619
     28  C         0.3472987557   -1.0404333735   -0.1198751306
     29  O        -0.2005071566   -1.3598095958    0.8989821660
     30  O        -0.2012081911   -0.1761655749   -1.0476163260
     31  O        -2.4435763528   -0.5497683598   -0.7894730332
     32  C        -3.7675314085   -0.0282954804   -0.7251480943
     33  H        -3.9678845941    0.6313513405   -1.5786860007
     34  C        -1.4397560938    0.4540477505   -0.8057717031
     35  H        -1.5778962360    1.1135716540   -1.6719416705
     36  C        -4.7166056173   -1.2162981493   -0.8650549426
     37  O        -5.4086826182   -1.4239003770   -1.8293678641
     38  O        -4.6434904544   -2.0443775764    0.1956025193
     39  H        -5.2334305137   -2.7930712728    0.0136628142
     40  C        -3.9621802206    0.7460239600    0.5867890943
     41  H        -3.8063673814    0.0467537499    1.4204422193
     42  O        -5.2777946402    1.2684205707    0.6025597316
     43  H        -5.3314439037    1.9108599913    1.3216433647
     44  C        -2.9133830315    1.8563898378    0.6414144087
     45  H        -3.1212036172    2.5758776979   -0.1576484767
     46  O        -3.0231894166    2.6214228773    1.8499910564
     47  H        -2.8177218584    2.0434077032    2.5979336060
     48  C        -1.4917943450    1.3113641892    0.4729259111
     49  H        -1.2372341205    0.6790357659    1.3300258902
     50  O        -0.5537384666    2.3651644192    0.3228667865
     51  H        -0.7237824830    3.0055009347    1.0253494329
   Point Group: c1    Number of degrees of freedom:   147


   Energy is  -1302.772802886

 Hessian Updated using BFGS Update

145 Hessian modes will be used to form the next step
  Hessian Eigenvalues:
     0.000347    0.002165    0.005526    0.005608    0.005959    0.006215
     0.006812    0.006922    0.007113    0.008169    0.010249    0.010910
     0.011174    0.012032    0.012948    0.014259    0.019732    0.020580
     0.020953    0.022300    0.029603    0.031859    0.033188    0.035128
     0.038261    0.039823    0.042710    0.044182    0.045299    0.046100
     0.046591    0.047238    0.047830    0.048832    0.049209    0.049454
     0.049521    0.051032    0.051687    0.054183    0.055280    0.055507
     0.056099    0.056490    0.057121    0.057631    0.058455    0.061222
     0.061409    0.063367    0.067684    0.068398    0.070255    0.071032
     0.074640    0.078355    0.082034    0.082211    0.083630    0.084218
     0.092849    0.095730    0.102478    0.114521    0.123380    0.130234
     0.145331    0.148346    0.154478    0.159129    0.159856    0.160007
     0.160024    0.160074    0.160576    0.161028    0.162370    0.163567
     0.168871    0.172400    0.177460    0.185376    0.187673    0.194867
     0.199371    0.200455    0.207893    0.228702    0.243312    0.249258
     0.253469    0.260577    0.264046    0.268189    0.269586    0.274391
     0.280114    0.281634    0.286119    0.286851    0.290297    0.291442
     0.295874    0.297753    0.298757    0.301292    0.307870    0.310017
     0.336250    0.336890    0.338751    0.339015    0.339111    0.339291
     0.339478    0.339687    0.339860    0.340142    0.340328    0.340564
     0.340731    0.341603    0.342084    0.342325    0.342518    0.342930
     0.344582    0.345490    0.355449    0.384863    0.395333    0.397879
     0.399839    0.402957    0.416358    0.441785    0.513887    0.517073
     0.519176    0.521378    0.528319    0.550448    0.575767    0.949488
     1.043420

 Minimum Search - Taking Simple RFO Step
 Searching for Lamda that Minimizes Along All modes
 Value Taken    Lamda =  -0.00246119
 Calculated Step too Large.  Step scaled by  0.345131
 Step Taken.  Stepsize is  0.300000

                             Maximum     Tolerance    Cnvgd?
         Gradient           0.003811      0.000300      NO
         Displacement       0.122803      0.001200      NO
         Energy change     -0.000753      0.000001      NO


 New Cartesian Coordinates Obtained by Inverse Iteration

 Displacement from previous Coordinates is:  1.740240
 ----------------------------------------------------------------
             Standard Nuclear Orientation (Angstroms)
    I     Atom           X                Y                Z
 ----------------------------------------------------------------
    1      C       2.7864062799    -0.4425280958    -0.4834907688
    2      H       2.2715246614     0.5226664787    -0.5495590352
    3      C       3.5361650731    -0.4577168483     0.8526385031
    4      H       4.0161064720    -1.4377477811     0.9731390095
    5      O       2.5681560316    -0.2764657795     1.8903224489
    6      H       3.0246271916    -0.2680443762     2.7388468426
    7      C       4.6191813121     0.6242564309     0.9065613922
    8      H       4.1325158158     1.6065939012     0.8636833059
    9      H       5.1386273423     0.5701858725     1.8725246507
   10      C       5.6333773179     0.4986796003    -0.2411835384
   11      H       6.1223368855    -0.4819443087    -0.1580380792
   12      C       6.7193273057     1.5762527600    -0.1579233268
   13      H       7.2640563343     1.5242359040     0.7902004966
   14      H       7.4486555656     1.4683017739    -0.9670666014
   15      H       6.2840351695     2.5782897862    -0.2375857448
   16      C       4.8874316002     0.5355791392    -1.5815682487
   17      H       5.5927944551     0.3943811086    -2.4079769421
   18      H       4.4460566728     1.5317345922    -1.7144520517
   19      C       3.7862172217    -0.5295114315    -1.6544825566
   20      H       3.2360422081    -0.4370820174    -2.5969091305
   21      H       4.2479653910    -1.5259343438    -1.6640093570
   22      C       1.7005093193    -1.5729033826    -0.6104264488
   23      H       1.5640046603    -1.7190688198    -1.6869691620
   24      C       2.0799196592    -2.9138223233     0.0218722240
   25      H       1.3313362342    -3.6720607821    -0.2206076616
   26      H       3.0432147709    -3.2703824356    -0.3538750152
   27      H       2.1243942566    -2.8423372654     1.1098270371
   28      C       0.3463750147    -1.1049566880    -0.1062370205
   29      O      -0.2332138153    -1.4685936918     0.8788430575
   30      O      -0.1620498951    -0.1832379016    -1.0023968739
   31      O      -2.4201959988    -0.5157397798    -0.8157129763
   32      C      -3.7308659832     0.0363774632    -0.7547053445
   33      H      -3.8931243281     0.7456820658    -1.5758224912
   34      C      -1.3921883048     0.4616342027    -0.7593812770
   35      H      -1.4963059476     1.1632553156    -1.5964311775
   36      C      -4.7081520128    -1.1147353703    -0.9785173630
   37      O      -5.3855188604    -1.2498833595    -1.9660773401
   38      O      -4.6778713198    -2.0057460464     0.0322789423
   39      H      -5.2838980096    -2.7255271595    -0.2050058986
   40      C      -3.9374497109     0.7442230858     0.5921083713
   41      H      -3.8158674117    -0.0014349959     1.3899607548
   42      O      -5.2398857810     1.2980879413     0.6102875018
   43      H      -5.2880500806     1.9124637680     1.3538674422
   44      C      -2.8647927946     1.8265438454     0.7275482710
   45      H      -3.0418686580     2.5913075642    -0.0355693770
   46      O      -2.9834336353     2.5286670871     1.9733390202
   47      H      -2.8031713125     1.9076765127     2.6926264688
   48      C      -1.4514128192     1.2597567165     0.5563360066
   49      H      -1.2247436519     0.5839904326     1.3879047772
   50      O      -0.4900787638     2.3001421047     0.4730164235
   51      H      -0.6613380564     2.9087479735     1.2027743844
 ----------------------------------------------------------------
 Molecular Point Group                 C1    NOp =  1
 Largest Abelian Subgroup              C1    NOp =  1
 Nuclear Repulsion Energy =  2466.2444038597 hartrees
 There are       97 alpha and       97 beta electrons
 Applying Cartesian multipole field
    Component          Value
    ---------          -----
     (2,0,0)        1.00000E-12
     (0,2,0)        2.00000E-11
     (0,0,2)       -3.00000E-11
 Nucleus-field energy     =     0.0000000127 hartrees
 Requested basis set is 6-311++G(d,p)
 There are 280 shells and 732 basis functions
 A cutoff of  1.0D-11 yielded  27001 shell pairs
 There are    180565 function pairs (    191314 Cartesian)
 Smallest overlap matrix eigenvalue = 1.18E-06

 Q-Chem warning in module stvman/mkSTV.C, line 306:

 Overlap eigenvalue is smaller than square root of threshold
 Use THRESH >= 12 to get rid of this warning

 Guess MOs from SCF MO coefficient file

 -----------------------------------------------------------------------
  General SCF calculation program by
  Eric Jon Sundstrom, Paul Horn, Yuezhi Mao, Dmitri Zuev, Alec White,
  David Stuck, Shaama M.S., Shane Yost, Joonho Lee, David Small,
  Daniel Levine, Susi Lehtola, Hugh Burton, Evgeny Epifanovsky
 -----------------------------------------------------------------------
 Exchange:     0.2000 Hartree-Fock + 0.0800 Slater + 0.7200 B88
 Correlation:  0.1900 VWN1RPA + 0.8100 LYP
 Using SG-1 standard quadrature grid
 using 6 threads for integral computing
 -------------------------------------------------------
 OpenMP Integral computing Module                
 Release: version 2.0, May 2017, Q-Chem Inc. Pleasanton 
 -------------------------------------------------------
 -------------------------------------------------------
 OpenMP BLAS3 based DFT computing Module                
 Release: version 1.0, May 2013, Q-Chem Inc. Pittsburgh 
 -------------------------------------------------------
 A restricted SCF calculation will be
 performed using DIIS
 SCF converges when DIIS error is below 1.0e-08
 ---------------------------------------
  Cycle       Energy         DIIS error
 ---------------------------------------
    1   -1302.7226977667      7.66e-04  
    2   -1302.7727847730      1.18e-04  
    3   -1302.7721812545      1.76e-04  
    4   -1302.7736136573      3.34e-05  
    5   -1302.7736517494      1.88e-05  
    6   -1302.7736680863      4.45e-06  
    7   -1302.7736690620      1.14e-06  
    8   -1302.7736691279      3.37e-07  
    9   -1302.7736691328      1.55e-07  
   10   -1302.7736691341      5.57e-08  
   11   -1302.7736691341      2.13e-08  
   12   -1302.7736691341      5.24e-09  Convergence criterion met
 ---------------------------------------
 SCF time:   CPU 2180.40s  wall 386.00s 
 SCF   energy in the final basis set =    -1302.7736691341
 Total energy in the final basis set =    -1302.7736691341

 --------------------------------------------------------------

                    Orbital Energies (a.u.)
 --------------------------------------------------------------

 Alpha MOs
 -- Occupied --
-19.1842 -19.1725 -19.1624 -19.1580 -19.1454 -19.1408 -19.1292 -19.1254
-19.1154 -10.3209 -10.3046 -10.3018 -10.2599 -10.2499 -10.2490 -10.2435
-10.2246 -10.1920 -10.1836 -10.1812 -10.1737 -10.1713 -10.1702 -10.1645
-10.1614  -1.1293  -1.1215  -1.0762  -1.0662  -1.0496  -1.0379  -1.0371
 -1.0290  -1.0260  -0.8493  -0.8151  -0.8082  -0.7933  -0.7532  -0.7420
 -0.7135  -0.6875  -0.6820  -0.6526  -0.6341  -0.6269  -0.6256  -0.5897
 -0.5712  -0.5631  -0.5584  -0.5541  -0.5262  -0.5197  -0.5152  -0.5123
 -0.5008  -0.4961  -0.4919  -0.4873  -0.4800  -0.4752  -0.4673  -0.4588
 -0.4494  -0.4368  -0.4347  -0.4283  -0.4239  -0.4166  -0.4059  -0.4009
 -0.3978  -0.3947  -0.3931  -0.3892  -0.3813  -0.3782  -0.3744  -0.3715
 -0.3669  -0.3589  -0.3528  -0.3417  -0.3406  -0.3386  -0.3334  -0.3288
 -0.3236  -0.3180  -0.3103  -0.3074  -0.3039  -0.2890  -0.2852  -0.2787
 -0.2698
 -- Virtual --
 -0.0318  -0.0190  -0.0148  -0.0083  -0.0054  -0.0017  -0.0014   0.0009
  0.0055   0.0154   0.0190   0.0211   0.0250   0.0283   0.0348   0.0404
  0.0417   0.0444   0.0492   0.0513   0.0551   0.0585   0.0648   0.0671
  0.0701   0.0714   0.0731   0.0759   0.0778   0.0827   0.0849   0.0883
  0.0906   0.0949   0.0985   0.1009   0.1024   0.1037   0.1050   0.1112
  0.1130   0.1142   0.1175   0.1201   0.1219   0.1234   0.1243   0.1255
  0.1278   0.1294   0.1319   0.1335   0.1365   0.1384   0.1408   0.1415
  0.1425   0.1463   0.1471   0.1492   0.1505   0.1551   0.1562   0.1595
  0.1603   0.1608   0.1650   0.1661   0.1695   0.1708   0.1720   0.1738
  0.1753   0.1779   0.1808   0.1832   0.1855   0.1858   0.1901   0.1922
  0.1961   0.1966   0.1994   0.2020   0.2079   0.2101   0.2111   0.2143
  0.2169   0.2199   0.2237   0.2240   0.2262   0.2281   0.2307   0.2334
  0.2373   0.2404   0.2405   0.2457   0.2458   0.2499   0.2530   0.2551
  0.2571   0.2593   0.2614   0.2643   0.2675   0.2691   0.2722   0.2746
  0.2755   0.2780   0.2814   0.2832   0.2881   0.2916   0.2954   0.2970
  0.3008   0.3027   0.3059   0.3110   0.3156   0.3167   0.3169   0.3205
  0.3210   0.3228   0.3278   0.3299   0.3320   0.3334   0.3357   0.3392
  0.3426   0.3462   0.3487   0.3497   0.3543   0.3555   0.3568   0.3582
  0.3613   0.3638   0.3686   0.3695   0.3731   0.3791   0.3799   0.3845
  0.3907   0.3958   0.4013   0.4030   0.4043   0.4064   0.4091   0.4109
  0.4179   0.4196   0.4245   0.4276   0.4327   0.4366   0.4391   0.4469
  0.4511   0.4597   0.4641   0.4749   0.4762   0.4794   0.4827   0.4921
  0.4952   0.4989   0.5081   0.5110   0.5152   0.5203   0.5274   0.5304
  0.5369   0.5440   0.5512   0.5609   0.5630   0.5663   0.5782   0.5805
  0.5882   0.5919   0.6009   0.6058   0.6136   0.6196   0.6207   0.6268
  0.6299   0.6351   0.6446   0.6471   0.6484   0.6523   0.6554   0.6598
  0.6664   0.6731   0.6738   0.6758   0.6847   0.6934   0.6950   0.7011
  0.7052   0.7068   0.7128   0.7174   0.7293   0.7348   0.7383   0.7427
  0.7472   0.7547   0.7581   0.7587   0.7625   0.7732   0.7769   0.7772
  0.7798   0.7829   0.7866   0.7882   0.7924   0.7953   0.8027   0.8040
  0.8071   0.8159   0.8235   0.8268   0.8382   0.8467   0.8603   0.8620
  0.8632   0.8907   0.9042   0.9174   0.9275   0.9341   0.9524   0.9639
  0.9685   0.9801   0.9944   1.0035   1.0168   1.0277   1.0322   1.0376
  1.0410   1.0570   1.0707   1.0742   1.0851   1.0936   1.1020   1.1180
  1.1275   1.1403   1.1418   1.1435   1.1541   1.1621   1.1691   1.1782
  1.1838   1.1849   1.1930   1.2002   1.2069   1.2147   1.2211   1.2286
  1.2306   1.2350   1.2493   1.2514   1.2593   1.2676   1.2689   1.2717
  1.2825   1.2911   1.2952   1.3065   1.3155   1.3225   1.3330   1.3381
  1.3432   1.3471   1.3588   1.3739   1.3867   1.3968   1.4138   1.4181
  1.4259   1.4362   1.4509   1.4524   1.4609   1.4639   1.4699   1.4824
  1.4841   1.4980   1.5002   1.5057   1.5212   1.5259   1.5278   1.5322
  1.5425   1.5556   1.5576   1.5627   1.5653   1.5744   1.5787   1.5836
  1.5886   1.5914   1.5983   1.6017   1.6062   1.6119   1.6145   1.6214
  1.6274   1.6343   1.6393   1.6396   1.6446   1.6471   1.6493   1.6537
  1.6594   1.6692   1.6731   1.6762   1.6796   1.6971   1.6990   1.7098
  1.7123   1.7209   1.7278   1.7420   1.7491   1.7586   1.7637   1.7729
  1.7762   1.7850   1.7924   1.7940   1.7988   1.8017   1.8104   1.8216
  1.8282   1.8391   1.8490   1.8547   1.8613   1.8668   1.8735   1.8836
  1.8987   1.9088   1.9117   1.9192   1.9231   1.9355   1.9443   1.9608
  1.9732   1.9753   1.9815   1.9996   2.0054   2.0151   2.0240   2.0343
  2.0409   2.0473   2.0474   2.0554   2.0642   2.0744   2.0844   2.0908
  2.1073   2.1115   2.1245   2.1344   2.1413   2.1517   2.1626   2.1723
  2.1766   2.1824   2.1999   2.2031   2.2151   2.2187   2.2318   2.2417
  2.2533   2.2620   2.2732   2.2788   2.3007   2.3085   2.3203   2.3372
  2.3474   2.3552   2.3652   2.3797   2.4100   2.4167   2.4293   2.4359
  2.4563   2.4819   2.4906   2.4945   2.5245   2.5285   2.5419   2.5445
  2.5505   2.5634   2.5687   2.5748   2.5813   2.5865   2.5996   2.6054
  2.6133   2.6278   2.6357   2.6380   2.6421   2.6567   2.6727   2.6797
  2.6922   2.7032   2.7197   2.7218   2.7313   2.7370   2.7462   2.7673
  2.7759   2.7910   2.7939   2.8015   2.8097   2.8216   2.8250   2.8396
  2.8450   2.8686   2.8800   2.8888   2.8960   2.8994   2.9151   2.9189
  2.9248   2.9258   2.9321   2.9487   2.9541   2.9677   2.9749   2.9802
  2.9856   2.9953   3.0083   3.0098   3.0220   3.0327   3.0458   3.0506
  3.0548   3.0672   3.0761   3.0848   3.0897   3.0974   3.1030   3.1210
  3.1307   3.1335   3.1450   3.1526   3.1588   3.1753   3.1837   3.1903
  3.2078   3.2096   3.2196   3.2350   3.2461   3.2683   3.2778   3.2862
  3.3013   3.3078   3.3214   3.3221   3.3465   3.3553   3.3820   3.4032
  3.4135   3.4252   3.4529   3.4677   3.5168   3.5446   3.5503   3.6195
  3.6332   3.6832   3.7249   3.7779   3.7855   3.7876   3.8053   3.8101
  3.8219   3.8284   3.8532   3.8749   3.9011   3.9057   3.9232   3.9352
  3.9450   3.9522   3.9772   3.9952   4.0087   4.0351   4.0484   4.0946
  4.1286   4.1357   4.1501   4.1736   4.1775   4.1857   4.2271   4.2539
  4.2685   4.2878   4.3029   4.3056   4.3243   4.3713   4.4083   4.9865
  5.0775   5.0980   5.1143   5.1267   5.1398   5.1550   5.1602   5.1619
  5.1916   5.3120   5.3752   5.3960   5.4175   5.4290   5.4459   5.4797
  5.5076   5.5965   5.6182   5.6363   5.6561   5.6847   5.6942   5.7688
  5.8479   5.9334  23.7583  23.7611  23.7982  23.8086  23.8160  23.8199
 23.8445  23.8602  23.8698  23.8878  23.9018  23.9468  23.9514  23.9583
 23.9827  24.0277  49.8710  49.9080  49.9298  49.9550  49.9634  49.9684
 49.9961  50.0185  50.0428
 --------------------------------------------------------------

          Ground-State Mulliken Net Atomic Charges

     Atom                 Charge (a.u.)
  ----------------------------------------
      1 C                     0.029353
      2 H                     0.256823
      3 C                    -0.390177
      4 H                     0.199293
      5 O                    -0.136811
      6 H                     0.236399
      7 C                    -0.667843
      8 H                     0.208115
      9 H                     0.128547
     10 C                     0.481262
     11 H                     0.159843
     12 C                    -0.737625
     13 H                     0.136436
     14 H                     0.136497
     15 H                     0.141506
     16 C                    -0.617987
     17 H                     0.173404
     18 H                     0.164491
     19 C                    -0.405861
     20 H                     0.159632
     21 H                     0.164489
     22 C                     0.900917
     23 H                     0.251869
     24 C                    -0.747918
     25 H                     0.160031
     26 H                     0.124749
     27 H                     0.215767
     28 C                    -0.821138
     29 O                    -0.092876
     30 O                     0.222653
     31 O                     0.072246
     32 C                    -0.399939
     33 H                     0.267730
     34 C                    -0.506708
     35 H                     0.219946
     36 C                     0.051045
     37 O                    -0.217752
     38 O                    -0.107523
     39 H                     0.294432
     40 C                    -0.123810
     41 H                     0.302543
     42 O                    -0.162079
     43 H                     0.264922
     44 C                    -0.551452
     45 H                     0.281615
     46 O                    -0.197531
     47 H                     0.279854
     48 C                    -0.255959
     49 H                     0.335917
     50 O                    -0.148735
     51 H                     0.267403
  ----------------------------------------
  Sum of atomic charges =     0.000000

 -----------------------------------------------------------------
                    Cartesian Multipole Moments
 -----------------------------------------------------------------
    Charge (ESU x 10^10)
                 0.0000
    Dipole Moment (Debye)
         X       3.8234      Y       0.5374      Z       2.6736
       Tot       4.6964
    Quadrupole Moments (Debye-Ang)
        XX    -149.7374     XY      -2.1684     YY    -149.4414
        XZ     -12.0843     YZ       2.1960     ZZ    -146.6744
    Octopole Moments (Debye-Ang^2)
       XXX      82.8845    XXY     -35.7577    XYY     -44.8920
       YYY     -34.9336    XXZ     103.7621    XYZ       7.5722
       YYZ       2.8181    XZZ       7.5064    YZZ      16.6864
       ZZZ      73.7120
    Hexadecapole Moments (Debye-Ang^3)
      XXXX  -13087.5546   XXXY      79.9727   XXYY   -2278.7863
      XYYY     116.2654   YYYY   -1925.5262   XXXZ    -363.6687
      XXYZ    -121.8688   XYYZ      29.1459   YYYZ    -213.2501
      XXZZ   -2337.1169   XYZZ     -86.5252   YYZZ    -546.7625
      XZZZ      -6.6458   YZZZ    -218.9564   ZZZZ   -1108.8825
 -----------------------------------------------------------------
 Calculating analytic gradient of the SCF energy
 Gradient of SCF Energy
            1           2           3           4           5           6
    1   0.0016477  -0.0000981  -0.0006549  -0.0009590  -0.0000927   0.0007359
    2   0.0011190   0.0001542  -0.0015359   0.0006531  -0.0004775   0.0001944
    3   0.0003061   0.0001266   0.0008660  -0.0004700  -0.0015632   0.0006087
            7           8           9          10          11          12
    1   0.0003269   0.0002113   0.0002899  -0.0008748  -0.0003169  -0.0004870
    2   0.0000553  -0.0000039   0.0003810  -0.0012942   0.0004206  -0.0003776
    3   0.0002458   0.0001424   0.0000253  -0.0001209  -0.0002833   0.0000005
           13          14          15          16          17          18
    1   0.0003255   0.0002921   0.0002160   0.0006561   0.0000858   0.0003495
    2   0.0001339   0.0002024   0.0001999   0.0008572  -0.0000431  -0.0001353
    3   0.0001827  -0.0002246  -0.0001347   0.0003069  -0.0001006   0.0001245
           19          20          21          22          23          24
    1  -0.0006713  -0.0001518  -0.0001210  -0.0022743   0.0007785   0.0009205
    2   0.0006724  -0.0001972  -0.0002268  -0.0009146   0.0002205   0.0017456
    3   0.0000378  -0.0004099  -0.0000981   0.0003129  -0.0000308  -0.0010272
           25          26          27          28          29          30
    1  -0.0000377   0.0002048  -0.0001733   0.0017550  -0.0015168   0.0000401
    2  -0.0001259  -0.0007100  -0.0005570  -0.0003102  -0.0000956  -0.0002945
    3   0.0004066  -0.0000893   0.0009269  -0.0002956   0.0019528  -0.0022111
           31          32          33          34          35          36
    1  -0.0006430   0.0014193   0.0004336   0.0014319  -0.0004567  -0.0022311
    2  -0.0004593  -0.0016416   0.0000130  -0.0000079   0.0000442   0.0051171
    3  -0.0005793  -0.0007411  -0.0004379  -0.0006576   0.0001748   0.0062195
           37          38          39          40          41          42
    1  -0.0009860   0.0024241  -0.0007833  -0.0030544   0.0001873   0.0008368
    2  -0.0024355  -0.0003448  -0.0007662  -0.0004242  -0.0000122  -0.0005959
    3  -0.0044163   0.0001657  -0.0006942   0.0011276   0.0000048  -0.0007089
           43          44          45          46          47          48
    1   0.0003366  -0.0006404  -0.0000595   0.0002174   0.0002118   0.0012687
    2   0.0004290   0.0004285  -0.0001345   0.0007740  -0.0007783   0.0013352
    3   0.0010958  -0.0014472  -0.0004771  -0.0006870   0.0007490   0.0009666
           49          50          51
    1   0.0000448   0.0004283  -0.0007923
    2   0.0001564  -0.0010446   0.0006377
    3   0.0002542  -0.0002418   0.0008175
 Max gradient component =       6.220E-03
 RMS gradient           =       1.107E-03
 Gradient time:  CPU 514.75 s  wall 87.04 s
 Geometry Optimization Parameters
   NAtoms,    NIC,     NZ,  NCons,   NDum,   NFix, NCnnct, MaxDiis
       51     405       0       0       0       0       0       0

 Cartesian Hessian Update
 Hessian Updated using BFGS Update


** GEOMETRY OPTIMIZATION IN DELOCALIZED INTERNAL COORDINATES **
   Searching for a Minimum

   Optimization Cycle:  10

                       Coordinates (Angstroms)
     ATOM                X               Y               Z
      1  C         2.7864062799   -0.4425280958   -0.4834907688
      2  H         2.2715246614    0.5226664787   -0.5495590352
      3  C         3.5361650731   -0.4577168483    0.8526385031
      4  H         4.0161064720   -1.4377477811    0.9731390095
      5  O         2.5681560316   -0.2764657795    1.8903224489
      6  H         3.0246271916   -0.2680443762    2.7388468426
      7  C         4.6191813121    0.6242564309    0.9065613922
      8  H         4.1325158158    1.6065939012    0.8636833059
      9  H         5.1386273423    0.5701858725    1.8725246507
     10  C         5.6333773179    0.4986796003   -0.2411835384
     11  H         6.1223368855   -0.4819443087   -0.1580380792
     12  C         6.7193273057    1.5762527600   -0.1579233268
     13  H         7.2640563343    1.5242359040    0.7902004966
     14  H         7.4486555656    1.4683017739   -0.9670666014
     15  H         6.2840351695    2.5782897862   -0.2375857448
     16  C         4.8874316002    0.5355791392   -1.5815682487
     17  H         5.5927944551    0.3943811086   -2.4079769421
     18  H         4.4460566728    1.5317345922   -1.7144520517
     19  C         3.7862172217   -0.5295114315   -1.6544825566
     20  H         3.2360422081   -0.4370820174   -2.5969091305
     21  H         4.2479653910   -1.5259343438   -1.6640093570
     22  C         1.7005093193   -1.5729033826   -0.6104264488
     23  H         1.5640046603   -1.7190688198   -1.6869691620
     24  C         2.0799196592   -2.9138223233    0.0218722240
     25  H         1.3313362342   -3.6720607821   -0.2206076616
     26  H         3.0432147709   -3.2703824356   -0.3538750152
     27  H         2.1243942566   -2.8423372654    1.1098270371
     28  C         0.3463750147   -1.1049566880   -0.1062370205
     29  O        -0.2332138153   -1.4685936918    0.8788430575
     30  O        -0.1620498951   -0.1832379016   -1.0023968739
     31  O        -2.4201959988   -0.5157397798   -0.8157129763
     32  C        -3.7308659832    0.0363774632   -0.7547053445
     33  H        -3.8931243281    0.7456820658   -1.5758224912
     34  C        -1.3921883048    0.4616342027   -0.7593812770
     35  H        -1.4963059476    1.1632553156   -1.5964311775
     36  C        -4.7081520128   -1.1147353703   -0.9785173630
     37  O        -5.3855188604   -1.2498833595   -1.9660773401
     38  O        -4.6778713198   -2.0057460464    0.0322789423
     39  H        -5.2838980096   -2.7255271595   -0.2050058986
     40  C        -3.9374497109    0.7442230858    0.5921083713
     41  H        -3.8158674117   -0.0014349959    1.3899607548
     42  O        -5.2398857810    1.2980879413    0.6102875018
     43  H        -5.2880500806    1.9124637680    1.3538674422
     44  C        -2.8647927946    1.8265438454    0.7275482710
     45  H        -3.0418686580    2.5913075642   -0.0355693770
     46  O        -2.9834336353    2.5286670871    1.9733390202
     47  H        -2.8031713125    1.9076765127    2.6926264688
     48  C        -1.4514128192    1.2597567165    0.5563360066
     49  H        -1.2247436519    0.5839904326    1.3879047772
     50  O        -0.4900787638    2.3001421047    0.4730164235
     51  H        -0.6613380564    2.9087479735    1.2027743844
   Point Group: c1    Number of degrees of freedom:   147


   Energy is  -1302.773669134

 Hessian Updated using BFGS Update

146 Hessian modes will be used to form the next step
  Hessian Eigenvalues:
     0.000007    0.001917    0.005517    0.005605    0.006084    0.006212
     0.006810    0.006891    0.007051    0.008196    0.010249    0.010779
     0.011194    0.012778    0.013410    0.015984    0.020006    0.020597
     0.022092    0.023520    0.029439    0.031858    0.033613    0.035122
     0.038133    0.039873    0.042596    0.042923    0.045398    0.045822
     0.046398    0.047160    0.047585    0.048735    0.049107    0.049470
     0.050360    0.051316    0.052087    0.054464    0.055404    0.055761
     0.056072    0.057066    0.057213    0.057724    0.059756    0.061217
     0.062430    0.064264    0.067483    0.068186    0.070673    0.073904
     0.076502    0.079016    0.081945    0.083396    0.084168    0.089107
     0.093730    0.095881    0.103982    0.114487    0.123169    0.133357
     0.145105    0.148562    0.154988    0.159374    0.159846    0.160007
     0.160024    0.160061    0.160292    0.161024    0.162322    0.163126
     0.166873    0.168467    0.173351    0.177818    0.185233    0.187457
     0.194684    0.197739    0.201761    0.211879    0.216913    0.243352
     0.249349    0.252912    0.260512    0.265583    0.268442    0.273324
     0.274483    0.281398    0.281747    0.286441    0.289751    0.291280
     0.294900    0.295851    0.297789    0.298788    0.303207    0.307100
     0.331079    0.336498    0.337275    0.338754    0.339052    0.339095
     0.339288    0.339599    0.339693    0.339851    0.340286    0.340538
     0.340655    0.341011    0.342069    0.342219    0.342456    0.342657
     0.343469    0.344575    0.349170    0.384517    0.389318    0.395327
     0.399488    0.401627    0.411745    0.422451    0.508874    0.513552
     0.518817    0.520583    0.527219    0.548318    0.550877    0.836548
     0.971176    1.488895
**WARNING** Magnitude of eigenvalue   1 too small.  Replaced by     0.000100

 Minimum Search - Taking Simple RFO Step
 Searching for Lamda that Minimizes Along All modes
 Value Taken    Lamda =  -0.00308800
 Calculated Step too Large.  Step scaled by  0.333172
 Step Taken.  Stepsize is  0.300000

                             Maximum     Tolerance    Cnvgd?
         Gradient           0.004312      0.000300      NO
         Displacement       0.115889      0.001200      NO
         Energy change     -0.000866      0.000001      NO


 New Cartesian Coordinates Obtained by Inverse Iteration

 Displacement from previous Coordinates is:  2.073241
 ----------------------------------------------------------------
             Standard Nuclear Orientation (Angstroms)
    I     Atom           X                Y                Z
 ----------------------------------------------------------------
    1      C       2.7764336221    -0.5008119421    -0.4974324519
    2      H       2.2362985656     0.4403862241    -0.6454323350
    3      C       3.5004642701    -0.3997705201     0.8492709403
    4      H       4.0139805007    -1.3501941521     1.0465472254
    5      O       2.5023994334    -0.1855134809     1.8511966703
    6      H       2.9349574056    -0.1053578070     2.7079918777
    7      C       4.5403507269     0.7223236896     0.8472065434
    8      H       4.0204747140     1.6801964845     0.7232951554
    9      H       5.0414669873     0.7566769822     1.8236259540
   10      C       5.5815721989     0.5486381748    -0.2715518076
   11      H       6.1035810923    -0.4040402905    -0.1047158308
   12      C       6.6269244838     1.6680534508    -0.2496011041
   13      H       7.1523482396     1.7055633024     0.7098329022
   14      H       7.3764532484     1.5256658732    -1.0342973846
   15      H       6.1576156587     2.6441484808    -0.4125794937
   16      C       4.8617811610     0.4583531177    -1.6253592440
   17      H       5.5877832098     0.2817926136    -2.4265445629
   18      H       4.3874034048     1.4245833309    -1.8400152102
   19      C       3.7983927119    -0.6461105309    -1.6419225736
   20      H       3.2641603054    -0.6339741760    -2.5977612308
   21      H       4.2910172033    -1.6244381753    -1.5744666280
   22      C       1.7103408761    -1.6483911225    -0.5651310873
   23      H       1.5633488107    -1.8280568182    -1.6369247891
   24      C       2.1180489683    -2.9598213642     0.1047920740
   25      H       1.3831773853    -3.7412154955    -0.1043159548
   26      H       3.0868037853    -3.3110760599    -0.2611890317
   27      H       2.1617687299    -2.8550892893     1.1898026538
   28      C       0.3513287678    -1.1852119336    -0.0726151801
   29      O      -0.2589788717    -1.5859767524     0.8772551892
   30      O      -0.1111778198    -0.2064430649    -0.9337539886
   31      O      -2.3873866919    -0.4782664609    -0.8425343345
   32      C      -3.6780670673     0.1172861082    -0.7953374854
   33      H      -3.7845950544     0.8799491941    -1.5765242531
   34      C      -1.3315064768     0.4577137802    -0.6953868425
   35      H      -1.3882769186     1.2038348860    -1.4971454498
   36      C      -4.6887032912    -0.9782325795    -1.1222141904
   37      O      -5.3371863760    -1.0237883521    -2.1365544506
   38      O      -4.7300252788    -1.9342620519    -0.1727728103
   39      H      -5.3560342744    -2.6102279603    -0.4766164229
   40      C      -3.9099913579     0.7513440416     0.5831068216
   41      H      -3.8452140040    -0.0433243471     1.3381317378
   42      O      -5.1916827759     1.3526538334     0.5905674366
   43      H      -5.2378233067     1.9359431174     1.3584810089
   44      C      -2.8072875727     1.7871361078     0.8240223997
   45      H      -2.9370877070     2.6039669044     0.1077371405
   46      O      -2.9465086060     2.4117953131     2.1091605922
   47      H      -2.8066218903     1.7411125954     2.7911848036
   48      C      -1.4067466771     1.1867365164     0.6572095826
   49      H      -1.2228327661     0.4625765966     1.4579226702
   50      O      -0.4133020561     2.2010788830     0.6564316390
   51      H      -0.5877565552     2.7723935678     1.4144496337
 ----------------------------------------------------------------
 Molecular Point Group                 C1    NOp =  1
 Largest Abelian Subgroup              C1    NOp =  1
 Nuclear Repulsion Energy =  2471.7288433593 hartrees
 There are       97 alpha and       97 beta electrons
 Applying Cartesian multipole field
    Component          Value
    ---------          -----
     (2,0,0)        1.00000E-12
     (0,2,0)        2.00000E-11
     (0,0,2)       -3.00000E-11
 Nucleus-field energy     =     0.0000000106 hartrees
 Requested basis set is 6-311++G(d,p)
 There are 280 shells and 732 basis functions
 A cutoff of  1.0D-11 yielded  27059 shell pairs
 There are    180967 function pairs (    191726 Cartesian)
 Smallest overlap matrix eigenvalue = 1.21E-06

 Q-Chem warning in module stvman/mkSTV.C, line 306:

 Overlap eigenvalue is smaller than square root of threshold
 Use THRESH >= 12 to get rid of this warning

 Guess MOs from SCF MO coefficient file

 -----------------------------------------------------------------------
  General SCF calculation program by
  Eric Jon Sundstrom, Paul Horn, Yuezhi Mao, Dmitri Zuev, Alec White,
  David Stuck, Shaama M.S., Shane Yost, Joonho Lee, David Small,
  Daniel Levine, Susi Lehtola, Hugh Burton, Evgeny Epifanovsky
 -----------------------------------------------------------------------
 Exchange:     0.2000 Hartree-Fock + 0.0800 Slater + 0.7200 B88
 Correlation:  0.1900 VWN1RPA + 0.8100 LYP
 Using SG-1 standard quadrature grid
 using 6 threads for integral computing
 -------------------------------------------------------
 OpenMP Integral computing Module                
 Release: version 2.0, May 2017, Q-Chem Inc. Pleasanton 
 -------------------------------------------------------
 -------------------------------------------------------
 OpenMP BLAS3 based DFT computing Module                
 Release: version 1.0, May 2013, Q-Chem Inc. Pittsburgh 
 -------------------------------------------------------
 A restricted SCF calculation will be
 performed using DIIS
 SCF converges when DIIS error is below 1.0e-08
 ---------------------------------------
  Cycle       Energy         DIIS error
 ---------------------------------------
    1   -1302.7080460039      8.75e-04  
    2   -1302.7732154961      1.38e-04  
    3   -1302.7721070806      2.19e-04  
    4   -1302.7743325016      4.11e-05  
    5   -1302.7743938443      2.14e-05  
    6   -1302.7744150059      4.77e-06  
    7   -1302.7744161208      1.31e-06  
    8   -1302.7744162052      4.09e-07  
    9   -1302.7744162125      1.87e-07  
   10   -1302.7744162140      5.79e-08  
   11   -1302.7744162141      2.21e-08  
   12   -1302.7744162143      5.37e-09  Convergence criterion met
 ---------------------------------------
 SCF time:   CPU 2191.67s  wall 387.00s 
 SCF   energy in the final basis set =    -1302.7744162143
 Total energy in the final basis set =    -1302.7744162143

 --------------------------------------------------------------

                    Orbital Energies (a.u.)
 --------------------------------------------------------------

 Alpha MOs
 -- Occupied --
-19.1839 -19.1720 -19.1624 -19.1583 -19.1451 -19.1400 -19.1290 -19.1256
-19.1161 -10.3208 -10.3049 -10.3016 -10.2601 -10.2500 -10.2489 -10.2433
-10.2245 -10.1918 -10.1821 -10.1812 -10.1732 -10.1710 -10.1700 -10.1642
-10.1611  -1.1293  -1.1215  -1.0764  -1.0666  -1.0492  -1.0375  -1.0369
 -1.0292  -1.0268  -0.8494  -0.8154  -0.8080  -0.7933  -0.7532  -0.7421
 -0.7139  -0.6875  -0.6816  -0.6527  -0.6340  -0.6269  -0.6256  -0.5897
 -0.5713  -0.5628  -0.5584  -0.5540  -0.5263  -0.5196  -0.5153  -0.5120
 -0.5008  -0.4964  -0.4918  -0.4875  -0.4796  -0.4757  -0.4674  -0.4592
 -0.4493  -0.4364  -0.4346  -0.4281  -0.4234  -0.4166  -0.4062  -0.4011
 -0.3976  -0.3944  -0.3931  -0.3892  -0.3819  -0.3783  -0.3747  -0.3710
 -0.3668  -0.3584  -0.3529  -0.3418  -0.3406  -0.3385  -0.3330  -0.3284
 -0.3235  -0.3180  -0.3101  -0.3072  -0.3041  -0.2888  -0.2850  -0.2788
 -0.2702
 -- Virtual --
 -0.0316  -0.0191  -0.0149  -0.0084  -0.0049  -0.0018  -0.0016   0.0013
  0.0057   0.0160   0.0190   0.0213   0.0248   0.0278   0.0352   0.0408
  0.0414   0.0452   0.0487   0.0514   0.0552   0.0588   0.0647   0.0678
  0.0696   0.0714   0.0738   0.0769   0.0783   0.0832   0.0845   0.0882
  0.0903   0.0946   0.0988   0.1008   0.1026   0.1043   0.1059   0.1113
  0.1124   0.1143   0.1172   0.1216   0.1219   0.1234   0.1242   0.1261
  0.1277   0.1295   0.1320   0.1344   0.1369   0.1381   0.1406   0.1416
  0.1431   0.1471   0.1475   0.1502   0.1510   0.1553   0.1567   0.1595
  0.1603   0.1618   0.1640   0.1671   0.1684   0.1706   0.1734   0.1742
  0.1761   0.1787   0.1808   0.1846   0.1851   0.1875   0.1908   0.1947
  0.1958   0.1978   0.2004   0.2023   0.2075   0.2101   0.2107   0.2146
  0.2171   0.2199   0.2228   0.2234   0.2260   0.2293   0.2318   0.2351
  0.2374   0.2398   0.2407   0.2458   0.2470   0.2480   0.2524   0.2555
  0.2569   0.2608   0.2618   0.2632   0.2669   0.2695   0.2726   0.2747
  0.2761   0.2774   0.2819   0.2839   0.2879   0.2918   0.2952   0.2967
  0.3002   0.3026   0.3056   0.3117   0.3150   0.3166   0.3172   0.3206
  0.3222   0.3240   0.3288   0.3305   0.3323   0.3347   0.3360   0.3382
  0.3423   0.3447   0.3479   0.3508   0.3539   0.3544   0.3563   0.3606
  0.3610   0.3636   0.3699   0.3702   0.3754   0.3773   0.3813   0.3855
  0.3916   0.3974   0.4011   0.4041   0.4054   0.4056   0.4101   0.4124
  0.4183   0.4207   0.4265   0.4288   0.4310   0.4374   0.4392   0.4446
  0.4489   0.4619   0.4633   0.4737   0.4790   0.4809   0.4824   0.4918
  0.4961   0.4988   0.5081   0.5145   0.5156   0.5208   0.5273   0.5305
  0.5358   0.5471   0.5528   0.5606   0.5660   0.5707   0.5785   0.5804
  0.5892   0.5970   0.6005   0.6102   0.6128   0.6208   0.6215   0.6245
  0.6261   0.6358   0.6449   0.6484   0.6507   0.6527   0.6568   0.6626
  0.6692   0.6724   0.6744   0.6759   0.6836   0.6927   0.6947   0.7043
  0.7108   0.7111   0.7159   0.7187   0.7306   0.7334   0.7368   0.7424
  0.7457   0.7549   0.7568   0.7608   0.7640   0.7738   0.7766   0.7789
  0.7800   0.7815   0.7870   0.7886   0.7934   0.7945   0.8030   0.8039
  0.8082   0.8180   0.8249   0.8270   0.8381   0.8498   0.8596   0.8607
  0.8660   0.8947   0.9048   0.9202   0.9305   0.9365   0.9559   0.9627
  0.9705   0.9820   0.9916   1.0026   1.0136   1.0281   1.0304   1.0375
  1.0426   1.0562   1.0726   1.0757   1.0893   1.0967   1.0990   1.1167
  1.1282   1.1402   1.1416   1.1465   1.1528   1.1613   1.1695   1.1752
  1.1829   1.1871   1.1926   1.2012   1.2073   1.2113   1.2181   1.2288
  1.2350   1.2359   1.2488   1.2537   1.2583   1.2659   1.2711   1.2716
  1.2854   1.2913   1.2969   1.3037   1.3181   1.3283   1.3323   1.3392
  1.3419   1.3462   1.3583   1.3752   1.3847   1.3963   1.4082   1.4212
  1.4235   1.4427   1.4504   1.4524   1.4624   1.4644   1.4672   1.4816
  1.4873   1.4984   1.4995   1.5096   1.5205   1.5274   1.5282   1.5327
  1.5442   1.5563   1.5597   1.5635   1.5664   1.5747   1.5828   1.5854
  1.5896   1.5917   1.5968   1.6027   1.6057   1.6114   1.6153   1.6227
  1.6282   1.6345   1.6366   1.6426   1.6440   1.6498   1.6503   1.6552
  1.6590   1.6678   1.6734   1.6800   1.6818   1.6983   1.7017   1.7093
  1.7114   1.7212   1.7278   1.7385   1.7474   1.7599   1.7642   1.7741
  1.7766   1.7892   1.7902   1.7951   1.7968   1.8019   1.8110   1.8205
  1.8281   1.8394   1.8488   1.8575   1.8623   1.8646   1.8735   1.8853
  1.8995   1.9050   1.9089   1.9185   1.9238   1.9371   1.9438   1.9617
  1.9698   1.9731   1.9846   2.0012   2.0052   2.0159   2.0265   2.0316
  2.0421   2.0462   2.0493   2.0551   2.0662   2.0742   2.0879   2.0941
  2.1075   2.1155   2.1282   2.1354   2.1409   2.1559   2.1611   2.1723
  2.1790   2.1833   2.2013   2.2044   2.2141   2.2177   2.2362   2.2428
  2.2549   2.2652   2.2747   2.2789   2.3044   2.3068   2.3171   2.3372
  2.3485   2.3553   2.3676   2.3776   2.4128   2.4183   2.4299   2.4376
  2.4561   2.4822   2.4917   2.4969   2.5264   2.5309   2.5422   2.5454
  2.5507   2.5639   2.5702   2.5767   2.5819   2.5864   2.6008   2.6062
  2.6120   2.6283   2.6363   2.6380   2.6434   2.6594   2.6741   2.6802
  2.6924   2.7034   2.7197   2.7226   2.7313   2.7383   2.7449   2.7687
  2.7772   2.7896   2.7956   2.8022   2.8068   2.8234   2.8236   2.8438
  2.8474   2.8692   2.8788   2.8902   2.8966   2.9003   2.9163   2.9219
  2.9253   2.9293   2.9322   2.9446   2.9614   2.9647   2.9772   2.9797
  2.9862   2.9975   3.0083   3.0126   3.0267   3.0320   3.0447   3.0478
  3.0532   3.0692   3.0743   3.0850   3.0922   3.0995   3.1038   3.1224
  3.1311   3.1350   3.1464   3.1536   3.1594   3.1743   3.1843   3.1894
  3.2091   3.2121   3.2188   3.2355   3.2457   3.2683   3.2802   3.2872
  3.3022   3.3086   3.3213   3.3240   3.3485   3.3565   3.3835   3.4040
  3.4167   3.4254   3.4546   3.4669   3.5157   3.5452   3.5502   3.6210
  3.6308   3.6835   3.7300   3.7785   3.7867   3.7892   3.8057   3.8116
  3.8185   3.8299   3.8560   3.8769   3.9027   3.9071   3.9233   3.9353
  3.9452   3.9558   3.9767   3.9959   4.0091   4.0347   4.0488   4.0952
  4.1271   4.1362   4.1513   4.1728   4.1826   4.1872   4.2304   4.2558
  4.2736   4.2893   4.3033   4.3074   4.3269   4.3717   4.4101   4.9864
  5.0775   5.0983   5.1142   5.1242   5.1419   5.1544   5.1629   5.1673
  5.1917   5.3098   5.3751   5.4002   5.4174   5.4322   5.4469   5.4824
  5.5058   5.5968   5.6178   5.6378   5.6566   5.6864   5.6952   5.7713
  5.8490   5.9347  23.7597  23.7621  23.7991  23.8082  23.8161  23.8180
 23.8475  23.8600  23.8698  23.8878  23.9033  23.9486  23.9545  23.9593
 23.9831  24.0264  49.8710  49.9079  49.9302  49.9562  49.9632  49.9690
 49.9964  50.0189  50.0432
 --------------------------------------------------------------

          Ground-State Mulliken Net Atomic Charges

     Atom                 Charge (a.u.)
  ----------------------------------------
      1 C                    -0.052456
      2 H                     0.253706
      3 C                    -0.348048
      4 H                     0.198760
      5 O                    -0.136757
      6 H                     0.239365
      7 C                    -0.672874
      8 H                     0.211371
      9 H                     0.128190
     10 C                     0.468697
     11 H                     0.159688
     12 C                    -0.737716
     13 H                     0.135906
     14 H                     0.136121
     15 H                     0.141068
     16 C                    -0.622347
     17 H                     0.176859
     18 H                     0.163834
     19 C                    -0.434922
     20 H                     0.158917
     21 H                     0.162791
     22 C                     0.911402
     23 H                     0.248988
     24 C                    -0.750450
     25 H                     0.163366
     26 H                     0.122998
     27 H                     0.214071
     28 C                    -0.731620
     29 O                    -0.099804
     30 O                     0.229444
     31 O                     0.068657
     32 C                    -0.368857
     33 H                     0.269363
     34 C                    -0.525238
     35 H                     0.213112
     36 C                     0.032450
     37 O                    -0.217058
     38 O                    -0.109897
     39 H                     0.294155
     40 C                    -0.135472
     41 H                     0.302639
     42 O                    -0.161870
     43 H                     0.265072
     44 C                    -0.529249
     45 H                     0.282533
     46 O                    -0.196467
     47 H                     0.279516
     48 C                    -0.247285
     49 H                     0.324295
     50 O                    -0.148450
     51 H                     0.269503
  ----------------------------------------
  Sum of atomic charges =     0.000000

 -----------------------------------------------------------------
                    Cartesian Multipole Moments
 -----------------------------------------------------------------
    Charge (ESU x 10^10)
                 0.0000
    Dipole Moment (Debye)
         X       3.7615      Y       0.4524      Z       2.7370
       Tot       4.6738
    Quadrupole Moments (Debye-Ang)
        XX    -149.2373     XY      -0.6518     YY    -149.9172
        XZ     -11.9666     YZ       3.0206     ZZ    -146.9000
    Octopole Moments (Debye-Ang^2)
       XXX      67.1794    XXY     -44.1890    XYY     -46.0032
       YYY     -32.7022    XXZ     102.1400    XYZ       3.6513
       YYZ      -2.4790    XZZ      10.3257    YZZ      14.7513
       ZZZ      79.6029
    Hexadecapole Moments (Debye-Ang^3)
      XXXX  -12793.3596   XXXY     170.2634   XXYY   -2237.3034
      XYYY     119.9273   YYYY   -1916.1172   XXXZ    -349.9359
      XXYZ     -81.6366   XYYZ      48.9171   YYYZ    -219.3746
      XXZZ   -2335.5815   XYZZ     -58.6855   YYZZ    -553.1069
      XZZZ     -31.0702   YZZZ    -230.7865   ZZZZ   -1179.7524
 -----------------------------------------------------------------
 Calculating analytic gradient of the SCF energy
 Gradient of SCF Energy
            1           2           3           4           5           6
    1   0.0022865  -0.0013051   0.0004596  -0.0007766   0.0003350   0.0004174
    2   0.0009617  -0.0006674  -0.0009833   0.0008716  -0.0002517   0.0002321
    3   0.0010779  -0.0003824   0.0012293  -0.0005455  -0.0018541   0.0004230
            7           8           9          10          11          12
    1  -0.0003479   0.0002481   0.0002283  -0.0005661  -0.0001963  -0.0002712
    2   0.0001474  -0.0001033   0.0004090  -0.0015218   0.0004824  -0.0002707
    3   0.0011840  -0.0000817   0.0000212  -0.0002462  -0.0001084   0.0002639
           13          14          15          16          17          18
    1   0.0003316   0.0002474  -0.0000396   0.0005130  -0.0002178   0.0000819
    2   0.0000234   0.0001267   0.0000662   0.0009223  -0.0002886  -0.0002535
    3   0.0001396  -0.0001068  -0.0001906   0.0002149  -0.0002125   0.0001381
           19          20          21          22          23          24
    1  -0.0009071  -0.0001841  -0.0002609  -0.0023874   0.0005338   0.0015063
    2  -0.0003544   0.0000478   0.0001672   0.0000763   0.0007657   0.0027004
    3  -0.0006159  -0.0003351  -0.0000737   0.0016145  -0.0004834  -0.0016797
           25          26          27          28          29          30
    1  -0.0001342   0.0002014  -0.0006928  -0.0003476   0.0001593   0.0018436
    2  -0.0002791  -0.0008718  -0.0008242  -0.0032489   0.0009135   0.0013352
    3   0.0008740  -0.0000271   0.0004225   0.0003978   0.0007670  -0.0022083
           31          32          33          34          35          36
    1  -0.0013076   0.0017736   0.0005332   0.0008667  -0.0008113  -0.0016015
    2   0.0007912  -0.0016418   0.0000182  -0.0007924  -0.0007265   0.0059231
    3  -0.0012596  -0.0013086  -0.0001172   0.0004446   0.0001963   0.0062782
           37          38          39          40          41          42
    1  -0.0006158   0.0013591  -0.0006416  -0.0036604   0.0002176   0.0007858
    2  -0.0025356  -0.0012814  -0.0006614  -0.0023607   0.0004721  -0.0002766
    3  -0.0035444  -0.0003716  -0.0006737   0.0003189  -0.0003483  -0.0002048
           43          44          45          46          47          48
    1   0.0004682   0.0000465  -0.0003091   0.0002199   0.0000636   0.0016122
    2   0.0003101   0.0021444  -0.0005390   0.0008353  -0.0005073   0.0004019
    3   0.0006960  -0.0010439  -0.0001657   0.0003934   0.0002696  -0.0004319
           49          50          51
    1   0.0000116   0.0012701  -0.0010393
    2   0.0002232  -0.0004892   0.0003623
    3   0.0003307   0.0004088   0.0005166
 Max gradient component =       6.278E-03
 RMS gradient           =       1.211E-03
 Gradient time:  CPU 517.21 s  wall 87.41 s
 Geometry Optimization Parameters
   NAtoms,    NIC,     NZ,  NCons,   NDum,   NFix, NCnnct, MaxDiis
       51     405       0       0       0       0       0       0

 Cartesian Hessian Update
 Hessian Updated using BFGS Update


** GEOMETRY OPTIMIZATION IN DELOCALIZED INTERNAL COORDINATES **
   Searching for a Minimum

   Optimization Cycle:  11

                       Coordinates (Angstroms)
     ATOM                X               Y               Z
      1  C         2.7764336221   -0.5008119421   -0.4974324519
      2  H         2.2362985656    0.4403862241   -0.6454323350
      3  C         3.5004642701   -0.3997705201    0.8492709403
      4  H         4.0139805007   -1.3501941521    1.0465472254
      5  O         2.5023994334   -0.1855134809    1.8511966703
      6  H         2.9349574056   -0.1053578070    2.7079918777
      7  C         4.5403507269    0.7223236896    0.8472065434
      8  H         4.0204747140    1.6801964845    0.7232951554
      9  H         5.0414669873    0.7566769822    1.8236259540
     10  C         5.5815721989    0.5486381748   -0.2715518076
     11  H         6.1035810923   -0.4040402905   -0.1047158308
     12  C         6.6269244838    1.6680534508   -0.2496011041
     13  H         7.1523482396    1.7055633024    0.7098329022
     14  H         7.3764532484    1.5256658732   -1.0342973846
     15  H         6.1576156587    2.6441484808   -0.4125794937
     16  C         4.8617811610    0.4583531177   -1.6253592440
     17  H         5.5877832098    0.2817926136   -2.4265445629
     18  H         4.3874034048    1.4245833309   -1.8400152102
     19  C         3.7983927119   -0.6461105309   -1.6419225736
     20  H         3.2641603054   -0.6339741760   -2.5977612308
     21  H         4.2910172033   -1.6244381753   -1.5744666280
     22  C         1.7103408761   -1.6483911225   -0.5651310873
     23  H         1.5633488107   -1.8280568182   -1.6369247891
     24  C         2.1180489683   -2.9598213642    0.1047920740
     25  H         1.3831773853   -3.7412154955   -0.1043159548
     26  H         3.0868037853   -3.3110760599   -0.2611890317
     27  H         2.1617687299   -2.8550892893    1.1898026538
     28  C         0.3513287678   -1.1852119336   -0.0726151801
     29  O        -0.2589788717   -1.5859767524    0.8772551892
     30  O        -0.1111778198   -0.2064430649   -0.9337539886
     31  O        -2.3873866919   -0.4782664609   -0.8425343345
     32  C        -3.6780670673    0.1172861082   -0.7953374854
     33  H        -3.7845950544    0.8799491941   -1.5765242531
     34  C        -1.3315064768    0.4577137802   -0.6953868425
     35  H        -1.3882769186    1.2038348860   -1.4971454498
     36  C        -4.6887032912   -0.9782325795   -1.1222141904
     37  O        -5.3371863760   -1.0237883521   -2.1365544506
     38  O        -4.7300252788   -1.9342620519   -0.1727728103
     39  H        -5.3560342744   -2.6102279603   -0.4766164229
     40  C        -3.9099913579    0.7513440416    0.5831068216
     41  H        -3.8452140040   -0.0433243471    1.3381317378
     42  O        -5.1916827759    1.3526538334    0.5905674366
     43  H        -5.2378233067    1.9359431174    1.3584810089
     44  C        -2.8072875727    1.7871361078    0.8240223997
     45  H        -2.9370877070    2.6039669044    0.1077371405
     46  O        -2.9465086060    2.4117953131    2.1091605922
     47  H        -2.8066218903    1.7411125954    2.7911848036
     48  C        -1.4067466771    1.1867365164    0.6572095826
     49  H        -1.2228327661    0.4625765966    1.4579226702
     50  O        -0.4133020561    2.2010788830    0.6564316390
     51  H        -0.5877565552    2.7723935678    1.4144496337
   Point Group: c1    Number of degrees of freedom:   147


   Energy is  -1302.774416214

 Hessian Updated using BFGS Update

147 Hessian modes will be used to form the next step
  Hessian Eigenvalues:
     0.000085    0.002575    0.005500    0.005598    0.005923    0.006260
     0.006797    0.006985    0.007140    0.008202    0.010245    0.010939
     0.011276    0.012808    0.013406    0.017147    0.019385    0.020619
     0.022077    0.024633    0.028335    0.031290    0.032100    0.035243
     0.037620    0.039726    0.040709    0.042722    0.044776    0.046327
     0.046539    0.047148    0.047730    0.048737    0.049104    0.049469
     0.050484    0.051916    0.052962    0.054291    0.055336    0.055741
     0.056091    0.057120    0.057173    0.057648    0.059581    0.061279
     0.061828    0.064383    0.067146    0.068219    0.070622    0.074005
     0.076782    0.078896    0.081813    0.083086    0.084158    0.088484
     0.093694    0.095743    0.103884    0.114574    0.121896    0.132896
     0.145227    0.147551    0.155209    0.158321    0.159844    0.160006
     0.160014    0.160042    0.160156    0.160186    0.161043    0.161855
     0.163153    0.164933    0.167602    0.173682    0.177899    0.181081
     0.188321    0.192528    0.195978    0.201496    0.206781    0.217082
     0.242376    0.249910    0.252346    0.259438    0.265852    0.268472
     0.273366    0.274579    0.281465    0.281741    0.286470    0.289752
     0.290877    0.294399    0.295744    0.297025    0.298001    0.300778
     0.307060    0.331261    0.336388    0.337297    0.338728    0.339046
     0.339111    0.339296    0.339483    0.339694    0.339857    0.340235
     0.340541    0.340647    0.341011    0.342040    0.342217    0.342433
     0.342521    0.343391    0.344439    0.345780    0.384570    0.388243
     0.395245    0.398863    0.401202    0.407808    0.418096    0.505195
     0.513121    0.518817    0.520538    0.526339    0.535573    0.550558
     0.800167    0.929970    1.500623
**WARNING** Magnitude of eigenvalue   1 too small.  Replaced by     0.000100

 Minimum Search - Taking Simple RFO Step
 Searching for Lamda that Minimizes Along All modes
 Value Taken    Lamda =  -0.00085308
 Calculated Step too Large.  Step scaled by  0.447452
 Step Taken.  Stepsize is  0.300000

                             Maximum     Tolerance    Cnvgd?
         Gradient           0.002880      0.000300      NO
         Displacement       0.106443      0.001200      NO
         Energy change     -0.000747      0.000001      NO


 New Cartesian Coordinates Obtained by Inverse Iteration

 Displacement from previous Coordinates is:  1.257549
 ----------------------------------------------------------------
             Standard Nuclear Orientation (Angstroms)
    I     Atom           X                Y                Z
 ----------------------------------------------------------------
    1      C       2.7686426657    -0.5045346190    -0.5644757760
    2      H       2.2466590181     0.4302562425    -0.7952820849
    3      C       3.4180107851    -0.3376696914     0.8122779654
    4      H       3.9175125097    -1.2786135626     1.0782651548
    5      O       2.3688762226    -0.0823111334     1.7501770523
    6      H       2.7575574124     0.0358026469     2.6238951479
    7      C       4.4606370863     0.7827053934     0.8114485688
    8      H       3.9521525249     1.7331171172     0.6086802297
    9      H       4.9073967548     0.8678228736     1.8109136993
   10      C       5.5627339486     0.5489763452    -0.2360114126
   11      H       6.0692653180    -0.3948301398     0.0095218292
   12      C       6.6115719239     1.6653778261    -0.2148245114
   13      H       7.0819874188     1.7531722416     0.7697018261
   14      H       7.4038202812     1.4788904754    -0.9468289838
   15      H       6.1596058800     2.6333536738    -0.4565521606
   16      C       4.9215025795     0.3865102757    -1.6214972166
   17      H       5.6928809099     0.1648853887    -2.3673371801
   18      H       4.4679796130     1.3415708524    -1.9157417099
   19      C       3.8540713060    -0.7152949523    -1.6384390461
   20      H       3.3757379608    -0.7556719314    -2.6229689019
   21      H       4.3365024082    -1.6897913905    -1.4893863717
   22      C       1.7034917100    -1.6557910724    -0.6152364809
   23      H       1.5488845880    -1.8481151924    -1.6835616027
   24      C       2.1284593597    -2.9565937706     0.0647200114
   25      H       1.4034278422    -3.7484054397    -0.1384540701
   26      H       3.1013641526    -3.2984168179    -0.2995389218
   27      H       2.1721698730    -2.8438064115     1.1495685216
   28      C       0.3428822355    -1.1997283560    -0.1171126954
   29      O      -0.2918143465    -1.6432625877     0.7979136418
   30      O      -0.1022785185    -0.1820135057    -0.9428347277
   31      O      -2.3751052932    -0.4532620669    -0.8439214077
   32      C      -3.6675807445     0.1363451241    -0.7716591658
   33      H      -3.7838122793     0.9153407056    -1.5355524537
   34      C      -1.3183502353     0.4819421128    -0.6880699410
   35      H      -1.3773712864     1.2453881515    -1.4738977981
   36      C      -4.6774189148    -0.9564175220    -1.1107964529
   37      O      -5.3420430555    -0.9816972370    -2.1160494772
   38      O      -4.6915143609    -1.9350463063    -0.1840828223
   39      H      -5.3172959719    -2.6092787111    -0.4927999241
   40      C      -3.8874030680     0.7376278776     0.6237019865
   41      H      -3.8030393065    -0.0737566447     1.3595623227
   42      O      -5.1735331713     1.3260757531     0.6632172662
   43      H      -5.2139729027     1.8940428655     1.4433979688
   44      C      -2.7887714895     1.7754168766     0.8674760464
   45      H      -2.9294125468     2.6014923651     0.1632867177
   46      O      -2.9180718551     2.3810486770     2.1619039966
   47      H      -2.7648245908     1.7023680250     2.8337683256
   48      C      -1.3861356414     1.1862703199     0.6797286936
   49      H      -1.1894978022     0.4492300758     1.4662234448
   50      O      -0.4010403586     2.2071212971     0.6859514314
   51      H      -0.5696134775     2.7644659258     1.4561379719
 ----------------------------------------------------------------
 Molecular Point Group                 C1    NOp =  1
 Largest Abelian Subgroup              C1    NOp =  1
 Nuclear Repulsion Energy =  2477.0677708342 hartrees
 There are       97 alpha and       97 beta electrons
 Applying Cartesian multipole field
    Component          Value
    ---------          -----
     (2,0,0)        1.00000E-12
     (0,2,0)        2.00000E-11
     (0,0,2)       -3.00000E-11
 Nucleus-field energy     =     0.0000000106 hartrees
 Requested basis set is 6-311++G(d,p)
 There are 280 shells and 732 basis functions
 A cutoff of  1.0D-11 yielded  27121 shell pairs
 There are    181544 function pairs (    192378 Cartesian)
 Smallest overlap matrix eigenvalue = 1.17E-06

 Q-Chem warning in module stvman/mkSTV.C, line 306:

 Overlap eigenvalue is smaller than square root of threshold
 Use THRESH >= 12 to get rid of this warning

 Guess MOs from SCF MO coefficient file

 -----------------------------------------------------------------------
  General SCF calculation program by
  Eric Jon Sundstrom, Paul Horn, Yuezhi Mao, Dmitri Zuev, Alec White,
  David Stuck, Shaama M.S., Shane Yost, Joonho Lee, David Small,
  Daniel Levine, Susi Lehtola, Hugh Burton, Evgeny Epifanovsky
 -----------------------------------------------------------------------
 Exchange:     0.2000 Hartree-Fock + 0.0800 Slater + 0.7200 B88
 Correlation:  0.1900 VWN1RPA + 0.8100 LYP
 Using SG-1 standard quadrature grid
 using 6 threads for integral computing
 -------------------------------------------------------
 OpenMP Integral computing Module                
 Release: version 2.0, May 2017, Q-Chem Inc. Pleasanton 
 -------------------------------------------------------
 -------------------------------------------------------
 OpenMP BLAS3 based DFT computing Module                
 Release: version 1.0, May 2013, Q-Chem Inc. Pittsburgh 
 -------------------------------------------------------
 A restricted SCF calculation will be
 performed using DIIS
 SCF converges when DIIS error is below 1.0e-08
 ---------------------------------------
  Cycle       Energy         DIIS error
 ---------------------------------------
    1   -1302.7418447002      6.17e-04  
    2   -1302.7739237331      8.44e-05  
    3   -1302.7737423358      1.17e-04  
    4   -1302.7744070972      2.17e-05  
    5   -1302.7744221815      1.27e-05  
    6   -1302.7744294880      3.75e-06  
    7   -1302.7744301612      9.08e-07  
    8   -1302.7744302028      2.10e-07  
    9   -1302.7744302049      8.39e-08  
   10   -1302.7744302050      3.43e-08  
   11   -1302.7744302052      1.16e-08  
   12   -1302.7744302054      5.89e-09  Convergence criterion met
 ---------------------------------------
 SCF time:   CPU 2201.25s  wall 389.00s 
 SCF   energy in the final basis set =    -1302.7744302054
 Total energy in the final basis set =    -1302.7744302054

 --------------------------------------------------------------

                    Orbital Energies (a.u.)
 --------------------------------------------------------------

 Alpha MOs
 -- Occupied --
-19.1834 -19.1709 -19.1620 -19.1570 -19.1446 -19.1390 -19.1285 -19.1263
-19.1152 -10.3202 -10.3047 -10.3010 -10.2591 -10.2493 -10.2481 -10.2429
-10.2245 -10.1925 -10.1821 -10.1813 -10.1736 -10.1711 -10.1704 -10.1645
-10.1617  -1.1285  -1.1206  -1.0756  -1.0656  -1.0487  -1.0369  -1.0363
 -1.0297  -1.0257  -0.8496  -0.8151  -0.8073  -0.7925  -0.7532  -0.7422
 -0.7134  -0.6873  -0.6811  -0.6522  -0.6334  -0.6270  -0.6252  -0.5895
 -0.5711  -0.5626  -0.5579  -0.5533  -0.5255  -0.5196  -0.5152  -0.5114
 -0.5008  -0.4956  -0.4909  -0.4868  -0.4795  -0.4755  -0.4674  -0.4595
 -0.4485  -0.4361  -0.4341  -0.4279  -0.4223  -0.4158  -0.4066  -0.4012
 -0.3971  -0.3944  -0.3930  -0.3892  -0.3823  -0.3775  -0.3753  -0.3700
 -0.3661  -0.3574  -0.3532  -0.3428  -0.3401  -0.3378  -0.3334  -0.3285
 -0.3239  -0.3171  -0.3092  -0.3067  -0.3035  -0.2881  -0.2841  -0.2790
 -0.2696
 -- Virtual --
 -0.0313  -0.0193  -0.0149  -0.0082  -0.0047  -0.0019  -0.0016   0.0020
  0.0057   0.0163   0.0190   0.0214   0.0246   0.0276   0.0350   0.0406
  0.0417   0.0453   0.0486   0.0517   0.0552   0.0591   0.0642   0.0678
  0.0694   0.0713   0.0745   0.0770   0.0790   0.0835   0.0841   0.0888
  0.0902   0.0949   0.0991   0.1006   0.1027   0.1048   0.1060   0.1117
  0.1120   0.1149   0.1170   0.1216   0.1224   0.1237   0.1243   0.1266
  0.1285   0.1291   0.1322   0.1346   0.1366   0.1381   0.1404   0.1419
  0.1433   0.1471   0.1481   0.1504   0.1517   0.1550   0.1563   0.1600
  0.1603   0.1626   0.1638   0.1675   0.1689   0.1713   0.1740   0.1744
  0.1766   0.1789   0.1808   0.1838   0.1857   0.1890   0.1910   0.1949
  0.1960   0.1991   0.2016   0.2023   0.2066   0.2104   0.2106   0.2148
  0.2168   0.2199   0.2222   0.2228   0.2261   0.2296   0.2322   0.2356
  0.2377   0.2389   0.2411   0.2454   0.2465   0.2475   0.2529   0.2559
  0.2578   0.2611   0.2617   0.2638   0.2668   0.2696   0.2733   0.2752
  0.2765   0.2786   0.2825   0.2844   0.2882   0.2909   0.2948   0.2962
  0.2995   0.3030   0.3052   0.3120   0.3134   0.3160   0.3178   0.3193
  0.3228   0.3254   0.3271   0.3324   0.3331   0.3348   0.3373   0.3391
  0.3430   0.3447   0.3465   0.3502   0.3525   0.3542   0.3575   0.3603
  0.3616   0.3644   0.3708   0.3717   0.3763   0.3777   0.3816   0.3863
  0.3938   0.3978   0.4004   0.4032   0.4053   0.4068   0.4102   0.4140
  0.4190   0.4212   0.4264   0.4277   0.4306   0.4394   0.4426   0.4438
  0.4484   0.4601   0.4655   0.4731   0.4771   0.4808   0.4822   0.4888
  0.4990   0.5002   0.5087   0.5135   0.5208   0.5220   0.5267   0.5298
  0.5356   0.5461   0.5543   0.5610   0.5668   0.5729   0.5777   0.5812
  0.5903   0.5974   0.6015   0.6111   0.6122   0.6195   0.6214   0.6250
  0.6269   0.6374   0.6449   0.6477   0.6498   0.6531   0.6582   0.6659
  0.6700   0.6711   0.6764   0.6796   0.6837   0.6931   0.6949   0.7047
  0.7108   0.7132   0.7171   0.7195   0.7288   0.7311   0.7360   0.7425
  0.7455   0.7557   0.7574   0.7615   0.7656   0.7714   0.7764   0.7784
  0.7800   0.7839   0.7867   0.7904   0.7940   0.7948   0.8013   0.8032
  0.8108   0.8205   0.8276   0.8305   0.8376   0.8444   0.8592   0.8598
  0.8692   0.8995   0.9054   0.9221   0.9324   0.9384   0.9536   0.9635
  0.9723   0.9846   0.9889   0.9998   1.0150   1.0258   1.0306   1.0381
  1.0429   1.0553   1.0700   1.0775   1.0917   1.0971   1.1006   1.1174
  1.1322   1.1370   1.1398   1.1467   1.1493   1.1598   1.1697   1.1734
  1.1828   1.1871   1.1927   1.1998   1.2064   1.2103   1.2196   1.2275
  1.2321   1.2405   1.2473   1.2560   1.2575   1.2691   1.2714   1.2732
  1.2887   1.2937   1.3000   1.3024   1.3197   1.3314   1.3327   1.3330
  1.3435   1.3472   1.3551   1.3790   1.3869   1.3950   1.4045   1.4228
  1.4309   1.4481   1.4504   1.4520   1.4613   1.4632   1.4680   1.4794
  1.4902   1.4974   1.4978   1.5140   1.5183   1.5278   1.5313   1.5343
  1.5450   1.5559   1.5612   1.5634   1.5671   1.5761   1.5844   1.5863
  1.5885   1.5922   1.5942   1.6035   1.6073   1.6129   1.6159   1.6234
  1.6283   1.6313   1.6332   1.6398   1.6451   1.6505   1.6523   1.6580
  1.6610   1.6661   1.6733   1.6810   1.6845   1.6979   1.7038   1.7086
  1.7112   1.7215   1.7282   1.7366   1.7464   1.7593   1.7633   1.7743
  1.7766   1.7882   1.7930   1.7945   1.7958   1.8043   1.8144   1.8196
  1.8312   1.8386   1.8503   1.8575   1.8611   1.8678   1.8729   1.8881
  1.9005   1.9025   1.9084   1.9209   1.9257   1.9356   1.9432   1.9626
  1.9688   1.9740   1.9849   2.0001   2.0055   2.0177   2.0257   2.0315
  2.0414   2.0475   2.0493   2.0575   2.0660   2.0738   2.0898   2.1001
  2.1060   2.1191   2.1305   2.1338   2.1450   2.1581   2.1610   2.1741
  2.1797   2.1839   2.2017   2.2059   2.2147   2.2195   2.2393   2.2450
  2.2541   2.2638   2.2710   2.2770   2.3041   2.3068   2.3126   2.3391
  2.3491   2.3542   2.3669   2.3784   2.4125   2.4186   2.4299   2.4374
  2.4555   2.4823   2.4914   2.4980   2.5266   2.5314   2.5413   2.5462
  2.5515   2.5641   2.5701   2.5778   2.5828   2.5880   2.6018   2.6063
  2.6112   2.6277   2.6358   2.6384   2.6443   2.6598   2.6740   2.6800
  2.6931   2.7048   2.7148   2.7221   2.7315   2.7382   2.7466   2.7690
  2.7778   2.7890   2.7968   2.8033   2.8063   2.8225   2.8271   2.8480
  2.8504   2.8714   2.8793   2.8881   2.8960   2.8999   2.9165   2.9236
  2.9288   2.9290   2.9355   2.9456   2.9634   2.9655   2.9794   2.9808
  2.9905   2.9996   3.0104   3.0157   3.0277   3.0334   3.0415   3.0473
  3.0525   3.0709   3.0727   3.0868   3.0934   3.0997   3.1043   3.1253
  3.1311   3.1368   3.1451   3.1530   3.1608   3.1751   3.1860   3.1892
  3.2092   3.2123   3.2185   3.2327   3.2463   3.2706   3.2808   3.2885
  3.3024   3.3093   3.3230   3.3243   3.3488   3.3571   3.3841   3.4058
  3.4181   3.4266   3.4558   3.4626   3.5151   3.5451   3.5520   3.6203
  3.6316   3.6844   3.7318   3.7774   3.7873   3.7884   3.8059   3.8104
  3.8179   3.8292   3.8550   3.8761   3.9027   3.9054   3.9224   3.9402
  3.9459   3.9615   3.9776   3.9971   4.0096   4.0343   4.0506   4.0956
  4.1231   4.1375   4.1508   4.1735   4.1849   4.1888   4.2323   4.2582
  4.2771   4.2898   4.3029   4.3078   4.3276   4.3704   4.3998   4.9878
  5.0784   5.0987   5.1145   5.1202   5.1411   5.1553   5.1693   5.1758
  5.1936   5.3135   5.3754   5.4020   5.4185   5.4343   5.4475   5.4827
  5.5064   5.5986   5.6185   5.6383   5.6577   5.6854   5.6943   5.7704
  5.8496   5.9353  23.7596  23.7626  23.7998  23.8085  23.8170  23.8198
 23.8471  23.8593  23.8698  23.8869  23.9018  23.9487  23.9537  23.9598
 23.9827  24.0244  49.8717  49.9084  49.9306  49.9569  49.9635  49.9696
 49.9982  50.0196  50.0439
 --------------------------------------------------------------

          Ground-State Mulliken Net Atomic Charges

     Atom                 Charge (a.u.)
  ----------------------------------------
      1 C                    -0.083601
      2 H                     0.252396
      3 C                    -0.301315
      4 H                     0.194825
      5 O                    -0.131226
      6 H                     0.241795
      7 C                    -0.688543
      8 H                     0.211562
      9 H                     0.126574
     10 C                     0.474924
     11 H                     0.159751
     12 C                    -0.745087
     13 H                     0.135831
     14 H                     0.136310
     15 H                     0.141403
     16 C                    -0.631616
     17 H                     0.178355
     18 H                     0.161484
     19 C                    -0.451093
     20 H                     0.160929
     21 H                     0.154672
     22 C                     0.919500
     23 H                     0.248478
     24 C                    -0.738980
     25 H                     0.165719
     26 H                     0.122275
     27 H                     0.212820
     28 C                    -0.741256
     29 O                    -0.097101
     30 O                     0.227362
     31 O                     0.078581
     32 C                    -0.378847
     33 H                     0.267043
     34 C                    -0.514103
     35 H                     0.210911
     36 C                     0.035802
     37 O                    -0.217223
     38 O                    -0.108070
     39 H                     0.294103
     40 C                    -0.132903
     41 H                     0.303359
     42 O                    -0.161479
     43 H                     0.264628
     44 C                    -0.521270
     45 H                     0.283473
     46 O                    -0.196681
     47 H                     0.278505
     48 C                    -0.251698
     49 H                     0.325322
     50 O                    -0.145730
     51 H                     0.269131
  ----------------------------------------
  Sum of atomic charges =     0.000000

 -----------------------------------------------------------------
                    Cartesian Multipole Moments
 -----------------------------------------------------------------
    Charge (ESU x 10^10)
                 0.0000
    Dipole Moment (Debye)
         X       3.8995      Y       0.4400      Z       2.8559
       Tot       4.8535
    Quadrupole Moments (Debye-Ang)
        XX    -150.4450     XY      -0.3068     YY    -150.1424
        XZ     -11.9118     YZ       3.2687     ZZ    -146.0870
    Octopole Moments (Debye-Ang^2)
       XXX      69.6712    XXY     -44.2806    XYY     -45.4346
       YYY     -33.5229    XXZ      98.9820    XYZ       4.2584
       YYZ      -3.4423    XZZ       8.8892    YZZ      13.9841
       ZZZ      81.1762
    Hexadecapole Moments (Debye-Ang^3)
      XXXX  -12747.1786   XXXY     176.7774   XXYY   -2221.6779
      XYYY     119.3033   YYYY   -1914.5662   XXXZ    -320.7406
      XXYZ     -82.8233   XYYZ      63.9268   YYYZ    -240.5688
      XXZZ   -2323.5781   XYZZ     -51.6387   YYZZ    -549.5684
      XZZZ       0.3593   YZZZ    -248.0699   ZZZZ   -1173.3836
 -----------------------------------------------------------------
 Calculating analytic gradient of the SCF energy
 Gradient of SCF Energy
            1           2           3           4           5           6
    1   0.0022082  -0.0004788  -0.0005243  -0.0011335  -0.0002323   0.0007655
    2   0.0019292   0.0000707  -0.0008292   0.0006847  -0.0007101   0.0003577
    3   0.0003767  -0.0006192   0.0013275  -0.0007227  -0.0020772   0.0007508
            7           8           9          10          11          12
    1  -0.0002726   0.0001750   0.0003643  -0.0004434  -0.0001698  -0.0004137
    2   0.0002290  -0.0002350   0.0004620  -0.0012559   0.0004044  -0.0002499
    3   0.0005239  -0.0001390  -0.0000560  -0.0000880  -0.0003147   0.0002008
           13          14          15          16          17          18
    1   0.0003206   0.0003039   0.0002039   0.0004525   0.0000211   0.0005252
    2   0.0000632   0.0001762   0.0001395   0.0008997  -0.0001613  -0.0001791
    3   0.0002438  -0.0002043  -0.0002685   0.0003761  -0.0001370   0.0001046
           19          20          21          22          23          24
    1  -0.0003993  -0.0001743  -0.0004746  -0.0034884   0.0004296   0.0017461
    2   0.0001123   0.0000046  -0.0002066  -0.0017471   0.0005490   0.0028151
    3  -0.0000207  -0.0003065   0.0002162   0.0010075   0.0000501  -0.0016294
           25          26          27          28          29          30
    1  -0.0000961   0.0004460  -0.0005107   0.0014446  -0.0017752   0.0009257
    2  -0.0002274  -0.0008731  -0.0005841  -0.0032607   0.0002364   0.0010251
    3   0.0006006  -0.0002222   0.0007057   0.0010694   0.0009114  -0.0025203
           31          32          33          34          35          36
    1  -0.0008421   0.0018291   0.0006911   0.0016529  -0.0006194  -0.0022592
    2  -0.0002996  -0.0014873   0.0000520   0.0003274  -0.0001915   0.0053794
    3  -0.0004267  -0.0010271  -0.0003553  -0.0005922   0.0001605   0.0069752
           37          38          39          40          41          42
    1  -0.0009979   0.0023593  -0.0007610  -0.0041730   0.0003468   0.0010837
    2  -0.0022064  -0.0008377  -0.0006064  -0.0017026   0.0001561  -0.0007717
    3  -0.0047279   0.0001478  -0.0008539   0.0006451  -0.0001571  -0.0004865
           43          44          45          46          47          48
    1   0.0003421  -0.0000494  -0.0003023   0.0002029   0.0001815   0.0012735
    2   0.0005425   0.0019437  -0.0003812   0.0007239  -0.0007968   0.0008553
    3   0.0010745  -0.0012408  -0.0004087  -0.0005805   0.0006380   0.0006279
           49          50          51
    1   0.0000994   0.0012159  -0.0010191
    2   0.0002568  -0.0012682   0.0006729
    3   0.0004683   0.0000136   0.0009662
 Max gradient component =       6.975E-03
 RMS gradient           =       1.296E-03
 Gradient time:  CPU 519.83 s  wall 87.86 s
 Geometry Optimization Parameters
   NAtoms,    NIC,     NZ,  NCons,   NDum,   NFix, NCnnct, MaxDiis
       51     405       0       0       0       0       0       0

 Cartesian Hessian Update
 Hessian Updated using BFGS Update


** GEOMETRY OPTIMIZATION IN DELOCALIZED INTERNAL COORDINATES **
   Searching for a Minimum

   Optimization Cycle:  12

                       Coordinates (Angstroms)
     ATOM                X               Y               Z
      1  C         2.7686426657   -0.5045346190   -0.5644757760
      2  H         2.2466590181    0.4302562425   -0.7952820849
      3  C         3.4180107851   -0.3376696914    0.8122779654
      4  H         3.9175125097   -1.2786135626    1.0782651548
      5  O         2.3688762226   -0.0823111334    1.7501770523
      6  H         2.7575574124    0.0358026469    2.6238951479
      7  C         4.4606370863    0.7827053934    0.8114485688
      8  H         3.9521525249    1.7331171172    0.6086802297
      9  H         4.9073967548    0.8678228736    1.8109136993
     10  C         5.5627339486    0.5489763452   -0.2360114126
     11  H         6.0692653180   -0.3948301398    0.0095218292
     12  C         6.6115719239    1.6653778261   -0.2148245114
     13  H         7.0819874188    1.7531722416    0.7697018261
     14  H         7.4038202812    1.4788904754   -0.9468289838
     15  H         6.1596058800    2.6333536738   -0.4565521606
     16  C         4.9215025795    0.3865102757   -1.6214972166
     17  H         5.6928809099    0.1648853887   -2.3673371801
     18  H         4.4679796130    1.3415708524   -1.9157417099
     19  C         3.8540713060   -0.7152949523   -1.6384390461
     20  H         3.3757379608   -0.7556719314   -2.6229689019
     21  H         4.3365024082   -1.6897913905   -1.4893863717
     22  C         1.7034917100   -1.6557910724   -0.6152364809
     23  H         1.5488845880   -1.8481151924   -1.6835616027
     24  C         2.1284593597   -2.9565937706    0.0647200114
     25  H         1.4034278422   -3.7484054397   -0.1384540701
     26  H         3.1013641526   -3.2984168179   -0.2995389218
     27  H         2.1721698730   -2.8438064115    1.1495685216
     28  C         0.3428822355   -1.1997283560   -0.1171126954
     29  O        -0.2918143465   -1.6432625877    0.7979136418
     30  O        -0.1022785185   -0.1820135057   -0.9428347277
     31  O        -2.3751052932   -0.4532620669   -0.8439214077
     32  C        -3.6675807445    0.1363451241   -0.7716591658
     33  H        -3.7838122793    0.9153407056   -1.5355524537
     34  C        -1.3183502353    0.4819421128   -0.6880699410
     35  H        -1.3773712864    1.2453881515   -1.4738977981
     36  C        -4.6774189148   -0.9564175220   -1.1107964529
     37  O        -5.3420430555   -0.9816972370   -2.1160494772
     38  O        -4.6915143609   -1.9350463063   -0.1840828223
     39  H        -5.3172959719   -2.6092787111   -0.4927999241
     40  C        -3.8874030680    0.7376278776    0.6237019865
     41  H        -3.8030393065   -0.0737566447    1.3595623227
     42  O        -5.1735331713    1.3260757531    0.6632172662
     43  H        -5.2139729027    1.8940428655    1.4433979688
     44  C        -2.7887714895    1.7754168766    0.8674760464
     45  H        -2.9294125468    2.6014923651    0.1632867177
     46  O        -2.9180718551    2.3810486770    2.1619039966
     47  H        -2.7648245908    1.7023680250    2.8337683256
     48  C        -1.3861356414    1.1862703199    0.6797286936
     49  H        -1.1894978022    0.4492300758    1.4662234448
     50  O        -0.4010403586    2.2071212971    0.6859514314
     51  H        -0.5696134775    2.7644659258    1.4561379719
   Point Group: c1    Number of degrees of freedom:   147


   Energy is  -1302.774430205

 Hessian Updated using BFGS Update

147 Hessian modes will be used to form the next step
  Hessian Eigenvalues:
     0.000780    0.002839    0.005258    0.005611    0.006234    0.006410
     0.006790    0.006982    0.007688    0.008228    0.010225    0.010874
     0.011168    0.012895    0.013277    0.016232    0.019095    0.021516
     0.022879    0.024542    0.028578    0.031323    0.031975    0.035449
     0.037903    0.039489    0.040114    0.042716    0.044630    0.046396
     0.046511    0.047150    0.047769    0.048742    0.049144    0.049491
     0.050481    0.052017    0.053019    0.053926    0.055290    0.056074
     0.056188    0.057095    0.057555    0.057643    0.058794    0.061221
     0.061463    0.063745    0.066738    0.067934    0.070236    0.073894
     0.076741    0.079269    0.082072    0.082880    0.084368    0.088553
     0.093735    0.095682    0.104056    0.114592    0.118091    0.132788
     0.143245    0.145659    0.150505    0.157721    0.159840    0.159897
     0.160007    0.160018    0.160072    0.160223    0.161001    0.161117
     0.163189    0.165997    0.167371    0.173161    0.177996    0.179627
     0.187400    0.191160    0.195425    0.200937    0.202420    0.216009
     0.247124    0.250181    0.251600    0.259657    0.266685    0.268435
     0.273483    0.274545    0.280055    0.281718    0.286248    0.289372
     0.289757    0.292619    0.295725    0.296274    0.298664    0.299850
     0.307652    0.329598    0.336200    0.337238    0.338575    0.339010
     0.339118    0.339300    0.339341    0.339701    0.339851    0.340157
     0.340562    0.340621    0.341011    0.341371    0.342092    0.342290
     0.342463    0.343470    0.344230    0.344828    0.384227    0.385255
     0.394733    0.397074    0.400898    0.403831    0.417277    0.498272
     0.512978    0.518820    0.520523    0.524524    0.530175    0.550463
     0.752335    0.919820    1.449792

 Minimum Search - Taking Simple RFO Step
 Searching for Lamda that Minimizes Along All modes
 Value Taken    Lamda =  -0.00290941
 Calculated Step too Large.  Step scaled by  0.438000
 Step Taken.  Stepsize is  0.300000

                             Maximum     Tolerance    Cnvgd?
         Gradient           0.002727      0.000300      NO
         Displacement       0.080760      0.001200      NO
         Energy change     -0.000014      0.000001      NO


 New Cartesian Coordinates Obtained by Inverse Iteration

 Displacement from previous Coordinates is:  1.009192
 ----------------------------------------------------------------
             Standard Nuclear Orientation (Angstroms)
    I     Atom           X                Y                Z
 ----------------------------------------------------------------
    1      C       2.7907717841    -0.5672152076    -0.5605927125
    2      H       2.2663169436     0.3562959463    -0.8196265300
    3      C       3.4218882450    -0.3559183098     0.8185982071
    4      H       3.9535963778    -1.2732545593     1.1168620304
    5      O       2.3501088401    -0.1147238279     1.7370625305
    6      H       2.7141867085     0.0243728540     2.6161456918
    7      C       4.4182376923     0.8021301442     0.8067513772
    8      H       3.8714963159     1.7260501538     0.5849513701
    9      H       4.8506523949     0.9173035114     1.8095077843
   10      C       5.5373637623     0.5960315257    -0.2313113935
   11      H       6.0860914368    -0.3176752881     0.0420409231
   12      C       6.5329805977     1.7586682212    -0.2330342761
   13      H       6.9946081269     1.8874963070     0.7501948707
   14      H       7.3337225941     1.5862897160    -0.9576568104
   15      H       6.0377230834     2.6984605375    -0.4969942803
   16      C       4.9097915168     0.3682080644    -1.6165798719
   17      H       5.6942386411     0.1698127401    -2.3547087380
   18      H       4.4070446960     1.2912722465    -1.9335060066
   19      C       3.8932283365    -0.7784509932    -1.6153306704
   20      H       3.4284734098    -0.8493515416    -2.6032504934
   21      H       4.4101686639    -1.7294329072    -1.4446794309
   22      C       1.7214716349    -1.7038794423    -0.6206093865
   23      H       1.5413172604    -1.8601047348    -1.6926713778
   24      C       2.1235224154    -3.0373842859     0.0067998192
   25      H       1.3765774250    -3.8056245507    -0.2075187246
   26      H       3.0810938686    -3.3872641241    -0.3851712987
   27      H       2.1893355174    -2.9586366797     1.0919447224
   28      C       0.3659791813    -1.2488646333    -0.1004159780
   29      O      -0.2529225234    -1.7112429764     0.8112080863
   30      O      -0.0739627523    -0.1958273241    -0.8819608625
   31      O      -2.3482159756    -0.4540841759    -0.8153493838
   32      C      -3.6337916746     0.1496764849    -0.7707300212
   33      H      -3.7330352282     0.9266391805    -1.5390550017
   34      C      -1.2911736872     0.4694606112    -0.6391104761
   35      H      -1.3289868192     1.2301365285    -1.4290968240
   36      C      -4.6486501790    -0.9344520888    -1.1261402863
   37      O      -5.3183978452    -0.9290598860    -2.1220648912
   38      O      -4.7146771263    -1.8956620867    -0.1846832304
   39      H      -5.3633739847    -2.5523525968    -0.4752834149
   40      C      -3.8691992724     0.7686361390     0.6138791192
   41      H      -3.8262984663    -0.0363163701     1.3592318387
   42      O      -5.1480217215     1.3818455172     0.6097545569
   43      H      -5.2034630551     1.9707844529     1.3701105418
   44      C      -2.7630899433     1.7872348238     0.8902587151
   45      H      -2.8774331377     2.6188644467     0.1894077589
   46      O      -2.9143100480     2.3901116574     2.1838692554
   47      H      -2.7804755032     1.7131273046     2.8581840987
   48      C      -1.3694448775     1.1805487032     0.7161445459
   49      H      -1.1804590250     0.4494370946     1.5091854647
   50      O      -0.3761238653     2.1962076627     0.7047452084
   51      H      -0.5205976885     2.7639844578     1.4688203783
 ----------------------------------------------------------------
 Molecular Point Group                 C1    NOp =  1
 Largest Abelian Subgroup              C1    NOp =  1
 Nuclear Repulsion Energy =  2477.3531183948 hartrees
 There are       97 alpha and       97 beta electrons
 Applying Cartesian multipole field
    Component          Value
    ---------          -----
     (2,0,0)        1.00000E-12
     (0,2,0)        2.00000E-11
     (0,0,2)       -3.00000E-11
 Nucleus-field energy     =     0.0000000115 hartrees
 Requested basis set is 6-311++G(d,p)
 There are 280 shells and 732 basis functions
 A cutoff of  1.0D-11 yielded  27110 shell pairs
 There are    181449 function pairs (    192262 Cartesian)
 Smallest overlap matrix eigenvalue = 1.20E-06

 Q-Chem warning in module stvman/mkSTV.C, line 306:

 Overlap eigenvalue is smaller than square root of threshold
 Use THRESH >= 12 to get rid of this warning

 Guess MOs from SCF MO coefficient file

 -----------------------------------------------------------------------
  General SCF calculation program by
  Eric Jon Sundstrom, Paul Horn, Yuezhi Mao, Dmitri Zuev, Alec White,
  David Stuck, Shaama M.S., Shane Yost, Joonho Lee, David Small,
  Daniel Levine, Susi Lehtola, Hugh Burton, Evgeny Epifanovsky
 -----------------------------------------------------------------------
 Exchange:     0.2000 Hartree-Fock + 0.0800 Slater + 0.7200 B88
 Correlation:  0.1900 VWN1RPA + 0.8100 LYP
 Using SG-1 standard quadrature grid
 using 6 threads for integral computing
 -------------------------------------------------------
 OpenMP Integral computing Module                
 Release: version 2.0, May 2017, Q-Chem Inc. Pleasanton 
 -------------------------------------------------------
 -------------------------------------------------------
 OpenMP BLAS3 based DFT computing Module                
 Release: version 1.0, May 2013, Q-Chem Inc. Pittsburgh 
 -------------------------------------------------------
 A restricted SCF calculation will be
 performed using DIIS
 SCF converges when DIIS error is below 1.0e-08
 ---------------------------------------
  Cycle       Energy         DIIS error
 ---------------------------------------
    1   -1302.7586860029      4.21e-04  
    2   -1302.7742370552      5.65e-05  
    3   -1302.7741248397      8.29e-05  
    4   -1302.7744615582      1.79e-05  
    5   -1302.7744727228      9.14e-06  
    6   -1302.7744767391      2.30e-06  
    7   -1302.7744769869      7.03e-07  
    8   -1302.7744770122      1.68e-07  
    9   -1302.7744770136      1.00e-07  
   10   -1302.7744770140      3.94e-08  
   11   -1302.7744770140      1.26e-08  
   12   -1302.7744770140      3.65e-09  Convergence criterion met
 ---------------------------------------
 SCF time:   CPU 2203.09s  wall 390.00s 
 SCF   energy in the final basis set =    -1302.7744770140
 Total energy in the final basis set =    -1302.7744770140

 --------------------------------------------------------------

                    Orbital Energies (a.u.)
 --------------------------------------------------------------

 Alpha MOs
 -- Occupied --
-19.1829 -19.1688 -19.1619 -19.1573 -19.1437 -19.1389 -19.1284 -19.1253
-19.1136 -10.3197 -10.3031 -10.3002 -10.2589 -10.2496 -10.2482 -10.2434
-10.2248 -10.1914 -10.1812 -10.1809 -10.1726 -10.1706 -10.1699 -10.1639
-10.1608  -1.1292  -1.1202  -1.0760  -1.0664  -1.0481  -1.0385  -1.0371
 -1.0289  -1.0256  -0.8493  -0.8147  -0.8083  -0.7934  -0.7533  -0.7424
 -0.7141  -0.6878  -0.6817  -0.6530  -0.6336  -0.6266  -0.6257  -0.5895
 -0.5712  -0.5628  -0.5586  -0.5543  -0.5258  -0.5190  -0.5152  -0.5113
 -0.5011  -0.4953  -0.4912  -0.4867  -0.4790  -0.4747  -0.4667  -0.4595
 -0.4491  -0.4356  -0.4340  -0.4274  -0.4224  -0.4149  -0.4071  -0.4010
 -0.3962  -0.3943  -0.3924  -0.3884  -0.3816  -0.3777  -0.3744  -0.3687
 -0.3664  -0.3573  -0.3528  -0.3429  -0.3399  -0.3386  -0.3324  -0.3281
 -0.3234  -0.3164  -0.3097  -0.3065  -0.3035  -0.2883  -0.2839  -0.2785
 -0.2692
 -- Virtual --
 -0.0303  -0.0191  -0.0144  -0.0076  -0.0046  -0.0015  -0.0007   0.0025
  0.0057   0.0164   0.0190   0.0210   0.0247   0.0280   0.0348   0.0408
  0.0417   0.0452   0.0488   0.0516   0.0547   0.0592   0.0642   0.0686
  0.0691   0.0714   0.0746   0.0778   0.0791   0.0832   0.0841   0.0885
  0.0903   0.0947   0.0992   0.1007   0.1025   0.1049   0.1064   0.1110
  0.1117   0.1149   0.1164   0.1215   0.1218   0.1236   0.1246   0.1267
  0.1286   0.1299   0.1326   0.1346   0.1375   0.1382   0.1396   0.1422
  0.1434   0.1473   0.1485   0.1505   0.1528   0.1552   0.1563   0.1596
  0.1606   0.1630   0.1641   0.1690   0.1691   0.1722   0.1745   0.1748
  0.1772   0.1789   0.1813   0.1830   0.1862   0.1903   0.1915   0.1955
  0.1973   0.1998   0.2000   0.2040   0.2057   0.2090   0.2107   0.2146
  0.2168   0.2205   0.2217   0.2223   0.2271   0.2302   0.2326   0.2361
  0.2378   0.2386   0.2420   0.2451   0.2467   0.2472   0.2527   0.2556
  0.2577   0.2600   0.2622   0.2649   0.2666   0.2706   0.2736   0.2746
  0.2775   0.2799   0.2822   0.2860   0.2888   0.2917   0.2942   0.2962
  0.2994   0.3028   0.3041   0.3108   0.3129   0.3167   0.3184   0.3193
  0.3231   0.3260   0.3269   0.3325   0.3342   0.3349   0.3377   0.3403
  0.3434   0.3457   0.3473   0.3501   0.3523   0.3546   0.3578   0.3605
  0.3625   0.3659   0.3716   0.3720   0.3756   0.3791   0.3824   0.3878
  0.3937   0.3971   0.3999   0.4013   0.4050   0.4065   0.4118   0.4148
  0.4189   0.4219   0.4248   0.4282   0.4316   0.4383   0.4430   0.4434
  0.4498   0.4582   0.4672   0.4716   0.4771   0.4815   0.4851   0.4874
  0.4994   0.5008   0.5101   0.5149   0.5204   0.5234   0.5262   0.5315
  0.5357   0.5479   0.5549   0.5623   0.5671   0.5746   0.5783   0.5810
  0.5927   0.5986   0.6033   0.6090   0.6121   0.6201   0.6216   0.6249
  0.6300   0.6383   0.6444   0.6490   0.6527   0.6538   0.6576   0.6662
  0.6699   0.6720   0.6786   0.6807   0.6835   0.6943   0.6960   0.7047
  0.7119   0.7163   0.7183   0.7217   0.7263   0.7338   0.7367   0.7433
  0.7477   0.7555   0.7593   0.7623   0.7691   0.7701   0.7748   0.7793
  0.7801   0.7834   0.7864   0.7899   0.7932   0.7960   0.7997   0.8033
  0.8110   0.8213   0.8272   0.8314   0.8381   0.8461   0.8556   0.8623
  0.8688   0.9004   0.9050   0.9236   0.9307   0.9379   0.9485   0.9618
  0.9717   0.9836   0.9891   0.9975   1.0100   1.0268   1.0315   1.0382
  1.0454   1.0550   1.0684   1.0827   1.0918   1.0953   1.0981   1.1136
  1.1328   1.1363   1.1406   1.1427   1.1511   1.1603   1.1705   1.1753
  1.1828   1.1844   1.1912   1.1971   1.2046   1.2133   1.2210   1.2280
  1.2302   1.2431   1.2497   1.2574   1.2611   1.2685   1.2709   1.2759
  1.2890   1.2945   1.3001   1.3046   1.3175   1.3329   1.3354   1.3375
  1.3416   1.3492   1.3556   1.3786   1.3857   1.3940   1.4032   1.4225
  1.4328   1.4487   1.4492   1.4549   1.4613   1.4665   1.4720   1.4807
  1.4901   1.4975   1.5008   1.5145   1.5187   1.5294   1.5315   1.5391
  1.5467   1.5566   1.5630   1.5670   1.5703   1.5768   1.5859   1.5894
  1.5901   1.5935   1.5971   1.6043   1.6087   1.6147   1.6160   1.6230
  1.6283   1.6307   1.6335   1.6407   1.6451   1.6522   1.6551   1.6589
  1.6602   1.6673   1.6742   1.6807   1.6856   1.6970   1.7034   1.7066
  1.7110   1.7203   1.7285   1.7347   1.7460   1.7582   1.7643   1.7720
  1.7758   1.7847   1.7894   1.7940   1.7962   1.8021   1.8161   1.8180
  1.8276   1.8390   1.8525   1.8570   1.8604   1.8700   1.8731   1.8900
  1.8980   1.9005   1.9081   1.9177   1.9276   1.9353   1.9446   1.9628
  1.9638   1.9742   1.9897   2.0033   2.0063   2.0205   2.0207   2.0333
  2.0417   2.0481   2.0506   2.0572   2.0688   2.0771   2.0924   2.1058
  2.1090   2.1215   2.1325   2.1337   2.1458   2.1585   2.1605   2.1742
  2.1866   2.1874   2.1998   2.2061   2.2168   2.2187   2.2405   2.2491
  2.2536   2.2654   2.2685   2.2773   2.3053   2.3102   2.3177   2.3407
  2.3510   2.3558   2.3704   2.3786   2.4117   2.4181   2.4307   2.4405
  2.4599   2.4839   2.4939   2.5001   2.5329   2.5346   2.5410   2.5481
  2.5502   2.5658   2.5723   2.5794   2.5821   2.5882   2.6030   2.6058
  2.6128   2.6299   2.6367   2.6390   2.6462   2.6600   2.6720   2.6812
  2.6908   2.7010   2.7149   2.7222   2.7326   2.7390   2.7459   2.7702
  2.7757   2.7857   2.7999   2.8028   2.8044   2.8226   2.8283   2.8467
  2.8515   2.8745   2.8771   2.8906   2.8922   2.8999   2.9154   2.9184
  2.9282   2.9308   2.9384   2.9421   2.9595   2.9681   2.9771   2.9811
  2.9954   3.0052   3.0108   3.0188   3.0266   3.0319   3.0424   3.0467
  3.0521   3.0691   3.0728   3.0857   3.0970   3.1003   3.1075   3.1263
  3.1296   3.1347   3.1428   3.1544   3.1637   3.1784   3.1888   3.1904
  3.2096   3.2132   3.2213   3.2325   3.2494   3.2723   3.2827   3.2906
  3.3003   3.3126   3.3209   3.3268   3.3504   3.3651   3.3870   3.4111
  3.4236   3.4286   3.4563   3.4669   3.5146   3.5457   3.5555   3.6256
  3.6308   3.6884   3.7369   3.7810   3.7907   3.7917   3.8091   3.8139
  3.8209   3.8329   3.8594   3.8793   3.9040   3.9070   3.9251   3.9438
  3.9458   3.9623   3.9769   3.9952   4.0112   4.0333   4.0513   4.0951
  4.1194   4.1403   4.1487   4.1777   4.1857   4.1877   4.2331   4.2607
  4.2807   4.2928   4.3090   4.3196   4.3296   4.3695   4.4076   4.9880
  5.0794   5.0992   5.1136   5.1206   5.1399   5.1564   5.1735   5.1766
  5.1942   5.3143   5.3745   5.4039   5.4163   5.4324   5.4473   5.4828
  5.5057   5.6061   5.6226   5.6463   5.6637   5.6908   5.6990   5.7782
  5.8517   5.9434  23.7603  23.7646  23.8007  23.8070  23.8203  23.8234
 23.8502  23.8578  23.8728  23.8876  23.9073  23.9505  23.9561  23.9627
 23.9845  24.0217  49.8736  49.9082  49.9311  49.9588  49.9648  49.9718
 49.9977  50.0212  50.0465
 --------------------------------------------------------------

          Ground-State Mulliken Net Atomic Charges

     Atom                 Charge (a.u.)
  ----------------------------------------
      1 C                    -0.092695
      2 H                     0.248862
      3 C                    -0.249949
      4 H                     0.194439
      5 O                    -0.129530
      6 H                     0.242892
      7 C                    -0.695519
      8 H                     0.213885
      9 H                     0.127124
     10 C                     0.456888
     11 H                     0.159215
     12 C                    -0.745308
     13 H                     0.135492
     14 H                     0.135576
     15 H                     0.140628
     16 C                    -0.614006
     17 H                     0.181394
     18 H                     0.160284
     19 C                    -0.498707
     20 H                     0.159569
     21 H                     0.154101
     22 C                     0.934748
     23 H                     0.243458
     24 C                    -0.736072
     25 H                     0.164855
     26 H                     0.122941
     27 H                     0.208823
     28 C                    -0.743753
     29 O                    -0.098774
     30 O                     0.225411
     31 O                     0.077740
     32 C                    -0.419400
     33 H                     0.267829
     34 C                    -0.527656
     35 H                     0.210697
     36 C                     0.061860
     37 O                    -0.213880
     38 O                    -0.113245
     39 H                     0.295931
     40 C                    -0.110644
     41 H                     0.301776
     42 O                    -0.162975
     43 H                     0.265364
     44 C                    -0.536467
     45 H                     0.285221
     46 O                    -0.193946
     47 H                     0.278213
     48 C                    -0.215616
     49 H                     0.321808
     50 O                    -0.147509
     51 H                     0.268626
  ----------------------------------------
  Sum of atomic charges =    -0.000000

 -----------------------------------------------------------------
                    Cartesian Multipole Moments
 -----------------------------------------------------------------
    Charge (ESU x 10^10)
                -0.0000
    Dipole Moment (Debye)
         X       3.7518      Y       0.5376      Z       2.8696
       Tot       4.7540
    Quadrupole Moments (Debye-Ang)
        XX    -149.6911     XY       0.1597     YY    -150.2207
        XZ     -11.9096     YZ       3.8106     ZZ    -145.9925
    Octopole Moments (Debye-Ang^2)
       XXX      57.0562    XXY     -46.5888    XYY     -47.0357
       YYY     -29.6651    XXZ      98.2138    XYZ       3.4496
       YYZ      -4.1150    XZZ       8.1268    YZZ      13.8613
       ZZZ      79.3429
    Hexadecapole Moments (Debye-Ang^3)
      XXXX  -12565.9471   XXXY     212.8628   XXYY   -2210.1487
      XYYY     128.4729   YYYY   -1979.6300   XXXZ    -312.5609
      XXYZ     -76.6552   XYYZ      65.4282   YYYZ    -243.9908
      XXZZ   -2307.8403   XYZZ     -40.3103   YYZZ    -559.3013
      XZZZ       6.8056   YZZZ    -252.0115   ZZZZ   -1167.4066
 -----------------------------------------------------------------
 Calculating analytic gradient of the SCF energy
 Gradient of SCF Energy
            1           2           3           4           5           6
    1   0.0008256  -0.0004187   0.0016358   0.0003331   0.0003732  -0.0004680
    2   0.0015613  -0.0016712   0.0018407  -0.0001182   0.0000095   0.0001724
    3   0.0011143  -0.0006001  -0.0006722   0.0003495  -0.0003398  -0.0006970
            7           8           9          10          11          12
    1  -0.0020273   0.0001803  -0.0000620   0.0012265   0.0001917   0.0001419
    2   0.0001489  -0.0006255  -0.0000015   0.0002842  -0.0001784   0.0004625
    3   0.0012890  -0.0001187   0.0002572  -0.0005184   0.0002153   0.0001043
           13          14          15          16          17          18
    1   0.0000017  -0.0003219   0.0000281  -0.0007953  -0.0001805  -0.0002437
    2  -0.0002224  -0.0003696  -0.0003072  -0.0001754  -0.0000942  -0.0003314
    3  -0.0001763   0.0002046  -0.0000042  -0.0008524  -0.0000199   0.0000652
           19          20          21          22          23          24
    1   0.0001692   0.0004081  -0.0006111   0.0011743  -0.0010642   0.0007300
    2  -0.0013159   0.0009089   0.0005892   0.0001900   0.0007238   0.0013313
    3   0.0004757   0.0003903  -0.0004477   0.0044093  -0.0002912  -0.0019342
           25          26          27          28          29          30
    1  -0.0000924  -0.0004532  -0.0008587  -0.0027363   0.0037425  -0.0007643
    2  -0.0005908  -0.0003660  -0.0004117  -0.0075161   0.0023809   0.0023306
    3   0.0006348  -0.0000978  -0.0006366   0.0003860  -0.0029460   0.0001043
           31          32          33          34          35          36
    1  -0.0004638  -0.0000094  -0.0001078  -0.0002193  -0.0000794   0.0008185
    2   0.0011059  -0.0006113   0.0002438   0.0006526  -0.0008107  -0.0001514
    3  -0.0009323  -0.0003126   0.0001834   0.0035848  -0.0000657  -0.0030035
           37          38          39          40          41          42
    1   0.0012567  -0.0019324   0.0006705   0.0006145   0.0002083   0.0003757
    2   0.0000416  -0.0005520   0.0002764  -0.0013381   0.0006312   0.0009857
    3   0.0034608  -0.0013771   0.0009393  -0.0010736  -0.0003397   0.0016076
           43          44          45          46          47          48
    1  -0.0002880   0.0011365  -0.0003146  -0.0000335  -0.0000642  -0.0012485
    2  -0.0003690   0.0018133  -0.0006817  -0.0003449   0.0009557  -0.0016003
    3  -0.0011379   0.0001109   0.0002375   0.0015865  -0.0006464  -0.0017340
           49          50          51
    1  -0.0005437  -0.0001061   0.0002661
    2   0.0005077   0.0005198   0.0000873
    3  -0.0004477   0.0009324  -0.0012199
 Max gradient component =       7.516E-03
 RMS gradient           =       1.242E-03
 Gradient time:  CPU 520.09 s  wall 87.85 s
 Geometry Optimization Parameters
   NAtoms,    NIC,     NZ,  NCons,   NDum,   NFix, NCnnct, MaxDiis
       51     405       0       0       0       0       0       0

 Cartesian Hessian Update
 Hessian Updated using BFGS Update


** GEOMETRY OPTIMIZATION IN DELOCALIZED INTERNAL COORDINATES **
   Searching for a Minimum

   Optimization Cycle:  13

                       Coordinates (Angstroms)
     ATOM                X               Y               Z
      1  C         2.7907717841   -0.5672152076   -0.5605927125
      2  H         2.2663169436    0.3562959463   -0.8196265300
      3  C         3.4218882450   -0.3559183098    0.8185982071
      4  H         3.9535963778   -1.2732545593    1.1168620304
      5  O         2.3501088401   -0.1147238279    1.7370625305
      6  H         2.7141867085    0.0243728540    2.6161456918
      7  C         4.4182376923    0.8021301442    0.8067513772
      8  H         3.8714963159    1.7260501538    0.5849513701
      9  H         4.8506523949    0.9173035114    1.8095077843
     10  C         5.5373637623    0.5960315257   -0.2313113935
     11  H         6.0860914368   -0.3176752881    0.0420409231
     12  C         6.5329805977    1.7586682212   -0.2330342761
     13  H         6.9946081269    1.8874963070    0.7501948707
     14  H         7.3337225941    1.5862897160   -0.9576568104
     15  H         6.0377230834    2.6984605375   -0.4969942803
     16  C         4.9097915168    0.3682080644   -1.6165798719
     17  H         5.6942386411    0.1698127401   -2.3547087380
     18  H         4.4070446960    1.2912722465   -1.9335060066
     19  C         3.8932283365   -0.7784509932   -1.6153306704
     20  H         3.4284734098   -0.8493515416   -2.6032504934
     21  H         4.4101686639   -1.7294329072   -1.4446794309
     22  C         1.7214716349   -1.7038794423   -0.6206093865
     23  H         1.5413172604   -1.8601047348   -1.6926713778
     24  C         2.1235224154   -3.0373842859    0.0067998192
     25  H         1.3765774250   -3.8056245507   -0.2075187246
     26  H         3.0810938686   -3.3872641241   -0.3851712987
     27  H         2.1893355174   -2.9586366797    1.0919447224
     28  C         0.3659791813   -1.2488646333   -0.1004159780
     29  O        -0.2529225234   -1.7112429764    0.8112080863
     30  O        -0.0739627523   -0.1958273241   -0.8819608625
     31  O        -2.3482159756   -0.4540841759   -0.8153493838
     32  C        -3.6337916746    0.1496764849   -0.7707300212
     33  H        -3.7330352282    0.9266391805   -1.5390550017
     34  C        -1.2911736872    0.4694606112   -0.6391104761
     35  H        -1.3289868192    1.2301365285   -1.4290968240
     36  C        -4.6486501790   -0.9344520888   -1.1261402863
     37  O        -5.3183978452   -0.9290598860   -2.1220648912
     38  O        -4.7146771263   -1.8956620867   -0.1846832304
     39  H        -5.3633739847   -2.5523525968   -0.4752834149
     40  C        -3.8691992724    0.7686361390    0.6138791192
     41  H        -3.8262984663   -0.0363163701    1.3592318387
     42  O        -5.1480217215    1.3818455172    0.6097545569
     43  H        -5.2034630551    1.9707844529    1.3701105418
     44  C        -2.7630899433    1.7872348238    0.8902587151
     45  H        -2.8774331377    2.6188644467    0.1894077589
     46  O        -2.9143100480    2.3901116574    2.1838692554
     47  H        -2.7804755032    1.7131273046    2.8581840987
     48  C        -1.3694448775    1.1805487032    0.7161445459
     49  H        -1.1804590250    0.4494370946    1.5091854647
     50  O        -0.3761238653    2.1962076627    0.7047452084
     51  H        -0.5205976885    2.7639844578    1.4688203783
   Point Group: c1    Number of degrees of freedom:   147


   Energy is  -1302.774477014

 Hessian Updated using BFGS Update

147 Hessian modes will be used to form the next step
  Hessian Eigenvalues:
     0.002268    0.003096    0.005398    0.005610    0.006246    0.006730
     0.006902    0.007017    0.007784    0.008242    0.010258    0.010984
     0.011328    0.012818    0.013517    0.018949    0.020371    0.021614
     0.022126    0.023962    0.030121    0.031936    0.035278    0.035474
     0.038317    0.040023    0.042698    0.044185    0.045365    0.046418
     0.047102    0.047415    0.048734    0.049016    0.049477    0.050098
     0.050731    0.051658    0.052685    0.054006    0.055285    0.056075
     0.056099    0.057075    0.057249    0.058067    0.058575    0.061029
     0.061365    0.063519    0.066753    0.068083    0.070240    0.073891
     0.076805    0.079104    0.082082    0.083295    0.084530    0.090676
     0.093710    0.095663    0.103816    0.114631    0.119151    0.133069
     0.145654    0.148046    0.153948    0.159160    0.159839    0.159919
     0.160014    0.160044    0.160115    0.160222    0.161011    0.161848
     0.163211    0.166418    0.167643    0.173133    0.177881    0.180223
     0.187410    0.192442    0.196223    0.201334    0.205251    0.215716
     0.244622    0.250190    0.250616    0.262034    0.267249    0.271692
     0.274468    0.276933    0.281289    0.285416    0.288544    0.289444
     0.292319    0.293115    0.295938    0.296538    0.298967    0.304408
     0.314507    0.330022    0.337209    0.337762    0.338718    0.338984
     0.339122    0.339299    0.339438    0.339824    0.340018    0.340168
     0.340557    0.340720    0.341112    0.341431    0.342108    0.342277
     0.342468    0.343753    0.344181    0.346671    0.385044    0.385694
     0.394726    0.397030    0.401263    0.403558    0.417149    0.506303
     0.512983    0.518900    0.520376    0.523453    0.529299    0.550469
     0.755582    0.925126    1.453864

 Minimum Search - Taking Simple RFO Step
 Searching for Lamda that Minimizes Along All modes
 Value Taken    Lamda =  -0.00118290
 Step Taken.  Stepsize is  0.208708

                             Maximum     Tolerance    Cnvgd?
         Gradient           0.006769      0.000300      NO
         Displacement       0.085556      0.001200      NO
         Energy change     -0.000047      0.000001      NO


 New Cartesian Coordinates Obtained by Inverse Iteration

 Displacement from previous Coordinates is:  2.200062
 ----------------------------------------------------------------
             Standard Nuclear Orientation (Angstroms)
    I     Atom           X                Y                Z
 ----------------------------------------------------------------
    1      C       2.8060451297    -0.5099771043    -0.5234662569
    2      H       2.3074504835     0.4346854022    -0.7610496129
    3      C       3.5058027286    -0.3330836838     0.8276646427
    4      H       4.0070242059    -1.2761372366     1.0931591014
    5      O       2.4923572135    -0.0496822772     1.7980959251
    6      H       2.9056054324     0.0588186271     2.6600294707
    7      C       4.5568885317     0.7758108681     0.7756272653
    8      H       4.0482660219     1.7287231224     0.5862382650
    9      H       5.0407284583     0.8616013553     1.7576329651
   10      C       5.6152059202     0.5222524884    -0.3127300853
   11      H       6.1301198422    -0.4184361536    -0.0688450550
   12      C       6.6655118104     1.6357968956    -0.3508695181
   13      H       7.1761253858     1.7341887048     0.6118552574
   14      H       7.4251082320     1.4343222352    -1.1118028351
   15      H       6.2046880199     2.6010275226    -0.5846931562
   16      C       4.9188715026     0.3342287674    -1.6700862832
   17      H       5.6597753596     0.1024245104    -2.4427524098
   18      H       4.4478462664     1.2822120434    -1.9610849368
   19      C       3.8503537026    -0.7648733282    -1.6277823465
   20      H       3.3377865648    -0.8151302694    -2.5937658994
   21      H       4.3322890684    -1.7386356931    -1.4816175731
   22      C       1.6967630451    -1.6089858072    -0.5339039018
   23      H       1.4977642110    -1.7990126192    -1.5966583814
   24      C       2.0700587517    -2.9295754017     0.1400206012
   25      H       1.2982500491    -3.6821610979    -0.0379508959
   26      H       3.0127339252    -3.3219621957    -0.2490670657
   27      H       2.1518456734    -2.8124410181     1.2211196763
   28      C       0.3630697813    -1.0996757315    -0.0062969614
   29      O      -0.2686025470    -1.5374714054     0.9106369351
   30      O      -0.0667437422    -0.0635092520    -0.8124550797
   31      O      -2.3289364547    -0.3923885107    -0.8494744935
   32      C      -3.6394284087     0.1568728223    -0.8209164392
   33      H      -3.7455495056     0.9631718808    -1.5575935650
   34      C      -1.3115594198     0.5605967409    -0.6018127163
   35      H      -1.3455539954     1.3482818683    -1.3648965546
   36      C      -4.5957597209    -0.9521592568    -1.2539026002
   37      O      -5.2289532857    -0.9383235307    -2.2750365295
   38      O      -4.6392911531    -1.9594522515    -0.3603967703
   39      H      -5.2402766897    -2.6357177743    -0.7062863486
   40      C      -3.9430292948     0.7002661319     0.5813445552
   41      H      -3.8880125458    -0.1344610540     1.2922427507
   42      O      -5.2457402601     1.2605327020     0.5632754661
   43      H      -5.3436295946     1.8133309740     1.3469059644
   44      C      -2.8879969664     1.7490818768     0.9352049215
   45      H      -3.0171553113     2.6069825938     0.2693035329
   46      O      -3.1017979536     2.2850203132     2.2493067563
   47      H      -2.9627578333     1.5818383460     2.8959898258
   48      C      -1.4623534291     1.2114176712     0.7793384079
   49      H      -1.2645768333     0.4546202483     1.5469048124
   50      O      -0.5152472115     2.2680967017     0.8493503509
   51      H      -0.7155000898     2.7893576816     1.6344733453
 ----------------------------------------------------------------
 Molecular Point Group                 C1    NOp =  1
 Largest Abelian Subgroup              C1    NOp =  1
 Nuclear Repulsion Energy =  2471.0091055523 hartrees
 There are       97 alpha and       97 beta electrons
 Applying Cartesian multipole field
    Component          Value
    ---------          -----
     (2,0,0)        1.00000E-12
     (0,2,0)        2.00000E-11
     (0,0,2)       -3.00000E-11
 Nucleus-field energy     =     0.0000000081 hartrees
 Requested basis set is 6-311++G(d,p)
 There are 280 shells and 732 basis functions
 A cutoff of  1.0D-11 yielded  27018 shell pairs
 There are    180775 function pairs (    191542 Cartesian)
 Smallest overlap matrix eigenvalue = 1.16E-06

 Q-Chem warning in module stvman/mkSTV.C, line 306:

 Overlap eigenvalue is smaller than square root of threshold
 Use THRESH >= 12 to get rid of this warning

 Guess MOs from SCF MO coefficient file

 -----------------------------------------------------------------------
  General SCF calculation program by
  Eric Jon Sundstrom, Paul Horn, Yuezhi Mao, Dmitri Zuev, Alec White,
  David Stuck, Shaama M.S., Shane Yost, Joonho Lee, David Small,
  Daniel Levine, Susi Lehtola, Hugh Burton, Evgeny Epifanovsky
 -----------------------------------------------------------------------
 Exchange:     0.2000 Hartree-Fock + 0.0800 Slater + 0.7200 B88
 Correlation:  0.1900 VWN1RPA + 0.8100 LYP
 Using SG-1 standard quadrature grid
 using 6 threads for integral computing
 -------------------------------------------------------
 OpenMP Integral computing Module                
 Release: version 2.0, May 2017, Q-Chem Inc. Pleasanton 
 -------------------------------------------------------
 -------------------------------------------------------
 OpenMP BLAS3 based DFT computing Module                
 Release: version 1.0, May 2013, Q-Chem Inc. Pittsburgh 
 -------------------------------------------------------
 A restricted SCF calculation will be
 performed using DIIS
 SCF converges when DIIS error is below 1.0e-08
 ---------------------------------------
  Cycle       Energy         DIIS error
 ---------------------------------------
    1   -1302.7206952639      7.82e-04  
    2   -1302.7734371802      1.63e-04  
    3   -1302.7718939547      2.55e-04  
    4   -1302.7748917564      2.73e-05  
    5   -1302.7749107176      2.00e-05  
    6   -1302.7749288395      4.43e-06  
    7   -1302.7749298588      1.22e-06  
    8   -1302.7749299390      3.80e-07  
    9   -1302.7749299457      1.54e-07  
   10   -1302.7749299467      7.60e-08  
   11   -1302.7749299469      2.71e-08  
   12   -1302.7749299467      6.39e-09  Convergence criterion met
 ---------------------------------------
 SCF time:   CPU 2187.06s  wall 387.00s 
 SCF   energy in the final basis set =    -1302.7749299467
 Total energy in the final basis set =    -1302.7749299467

 --------------------------------------------------------------

                    Orbital Energies (a.u.)
 --------------------------------------------------------------

 Alpha MOs
 -- Occupied --
-19.1835 -19.1707 -19.1613 -19.1578 -19.1438 -19.1384 -19.1288 -19.1258
-19.1150 -10.3203 -10.3045 -10.3006 -10.2593 -10.2490 -10.2479 -10.2420
-10.2250 -10.1920 -10.1816 -10.1813 -10.1732 -10.1708 -10.1702 -10.1640
-10.1608  -1.1297  -1.1220  -1.0760  -1.0663  -1.0478  -1.0383  -1.0365
 -1.0292  -1.0266  -0.8496  -0.8151  -0.8076  -0.7932  -0.7533  -0.7424
 -0.7140  -0.6874  -0.6814  -0.6526  -0.6343  -0.6269  -0.6256  -0.5898
 -0.5712  -0.5629  -0.5582  -0.5538  -0.5257  -0.5197  -0.5157  -0.5113
 -0.5006  -0.4962  -0.4911  -0.4871  -0.4795  -0.4752  -0.4676  -0.4596
 -0.4495  -0.4359  -0.4337  -0.4266  -0.4233  -0.4157  -0.4065  -0.4013
 -0.3968  -0.3947  -0.3923  -0.3890  -0.3819  -0.3773  -0.3748  -0.3696
 -0.3663  -0.3575  -0.3534  -0.3428  -0.3401  -0.3387  -0.3325  -0.3283
 -0.3238  -0.3167  -0.3094  -0.3072  -0.3041  -0.2883  -0.2842  -0.2789
 -0.2695
 -- Virtual --
 -0.0302  -0.0187  -0.0146  -0.0081  -0.0045  -0.0015  -0.0014   0.0023
  0.0058   0.0159   0.0192   0.0216   0.0247   0.0279   0.0351   0.0404
  0.0414   0.0456   0.0485   0.0510   0.0551   0.0592   0.0639   0.0685
  0.0691   0.0708   0.0743   0.0765   0.0788   0.0840   0.0842   0.0882
  0.0897   0.0949   0.0994   0.1006   0.1025   0.1042   0.1066   0.1111
  0.1117   0.1148   0.1172   0.1213   0.1220   0.1234   0.1245   0.1265
  0.1280   0.1292   0.1327   0.1348   0.1368   0.1379   0.1403   0.1421
  0.1432   0.1470   0.1482   0.1503   0.1515   0.1547   0.1566   0.1590
  0.1603   0.1626   0.1636   0.1679   0.1693   0.1716   0.1734   0.1743
  0.1765   0.1783   0.1803   0.1840   0.1857   0.1874   0.1905   0.1947
  0.1965   0.1987   0.2015   0.2025   0.2066   0.2109   0.2119   0.2146
  0.2151   0.2206   0.2215   0.2220   0.2267   0.2291   0.2318   0.2348
  0.2365   0.2389   0.2422   0.2458   0.2479   0.2484   0.2521   0.2551
  0.2573   0.2604   0.2609   0.2631   0.2662   0.2687   0.2732   0.2758
  0.2768   0.2783   0.2808   0.2857   0.2884   0.2919   0.2949   0.2959
  0.3011   0.3027   0.3038   0.3114   0.3145   0.3164   0.3179   0.3197
  0.3219   0.3258   0.3269   0.3310   0.3327   0.3354   0.3369   0.3391
  0.3429   0.3446   0.3465   0.3508   0.3519   0.3539   0.3570   0.3610
  0.3618   0.3658   0.3711   0.3723   0.3769   0.3783   0.3826   0.3872
  0.3916   0.3957   0.3992   0.4026   0.4053   0.4069   0.4091   0.4137
  0.4178   0.4195   0.4260   0.4278   0.4306   0.4371   0.4409   0.4449
  0.4476   0.4583   0.4648   0.4730   0.4745   0.4814   0.4838   0.4882
  0.4978   0.4990   0.5087   0.5123   0.5181   0.5205   0.5235   0.5306
  0.5379   0.5467   0.5548   0.5605   0.5667   0.5736   0.5774   0.5816
  0.5908   0.5967   0.6012   0.6105   0.6135   0.6198   0.6215   0.6245
  0.6268   0.6392   0.6447   0.6473   0.6493   0.6535   0.6574   0.6648
  0.6684   0.6715   0.6747   0.6778   0.6826   0.6943   0.6961   0.7042
  0.7091   0.7145   0.7178   0.7235   0.7289   0.7314   0.7383   0.7429
  0.7473   0.7548   0.7569   0.7608   0.7648   0.7729   0.7752   0.7780
  0.7809   0.7832   0.7861   0.7891   0.7935   0.7967   0.8020   0.8034
  0.8121   0.8197   0.8254   0.8285   0.8334   0.8455   0.8575   0.8592
  0.8640   0.8968   0.9034   0.9210   0.9300   0.9374   0.9530   0.9625
  0.9715   0.9821   0.9904   0.9945   1.0094   1.0259   1.0327   1.0377
  1.0447   1.0551   1.0682   1.0805   1.0880   1.0951   1.0975   1.1158
  1.1285   1.1392   1.1401   1.1468   1.1512   1.1616   1.1699   1.1755
  1.1813   1.1854   1.1924   1.1999   1.2061   1.2106   1.2217   1.2301
  1.2342   1.2415   1.2478   1.2524   1.2570   1.2672   1.2697   1.2730
  1.2899   1.2927   1.2986   1.3002   1.3179   1.3308   1.3368   1.3374
  1.3412   1.3475   1.3562   1.3770   1.3866   1.3964   1.4009   1.4228
  1.4301   1.4454   1.4489   1.4525   1.4616   1.4649   1.4715   1.4796
  1.4886   1.4975   1.4993   1.5128   1.5202   1.5287   1.5288   1.5338
  1.5412   1.5572   1.5580   1.5668   1.5706   1.5755   1.5852   1.5877
  1.5900   1.5903   1.5969   1.6045   1.6073   1.6112   1.6157   1.6236
  1.6278   1.6331   1.6354   1.6401   1.6431   1.6478   1.6519   1.6567
  1.6583   1.6667   1.6724   1.6796   1.6811   1.6984   1.7030   1.7076
  1.7129   1.7237   1.7297   1.7362   1.7459   1.7591   1.7639   1.7725
  1.7780   1.7863   1.7901   1.7938   1.7954   1.8007   1.8156   1.8191
  1.8298   1.8399   1.8498   1.8578   1.8597   1.8673   1.8737   1.8888
  1.9007   1.9012   1.9051   1.9216   1.9271   1.9339   1.9433   1.9639
  1.9651   1.9774   1.9850   2.0012   2.0038   2.0186   2.0250   2.0302
  2.0411   2.0476   2.0497   2.0550   2.0703   2.0751   2.0898   2.1029
  2.1086   2.1190   2.1305   2.1348   2.1414   2.1563   2.1625   2.1722
  2.1838   2.1862   2.2009   2.2033   2.2144   2.2191   2.2390   2.2446
  2.2523   2.2645   2.2698   2.2762   2.3030   2.3083   2.3166   2.3394
  2.3510   2.3553   2.3709   2.3776   2.4115   2.4168   2.4298   2.4402
  2.4576   2.4834   2.4930   2.4991   2.5298   2.5330   2.5413   2.5473
  2.5494   2.5643   2.5706   2.5773   2.5828   2.5880   2.6022   2.6056
  2.6118   2.6287   2.6358   2.6390   2.6446   2.6604   2.6726   2.6812
  2.6904   2.7016   2.7171   2.7199   2.7316   2.7363   2.7447   2.7677
  2.7744   2.7879   2.7983   2.8033   2.8047   2.8204   2.8249   2.8439
  2.8507   2.8705   2.8772   2.8895   2.8963   2.8992   2.9167   2.9248
  2.9250   2.9299   2.9352   2.9464   2.9616   2.9678   2.9772   2.9813
  2.9931   2.9981   3.0104   3.0158   3.0262   3.0312   3.0391   3.0459
  3.0512   3.0719   3.0735   3.0854   3.0973   3.1002   3.1064   3.1263
  3.1275   3.1356   3.1413   3.1546   3.1624   3.1770   3.1882   3.1899
  3.2098   3.2136   3.2201   3.2319   3.2483   3.2717   3.2801   3.2896
  3.3010   3.3096   3.3201   3.3247   3.3494   3.3622   3.3856   3.4085
  3.4199   3.4297   3.4530   3.4663   3.5144   3.5445   3.5547   3.6241
  3.6342   3.6873   3.7325   3.7798   3.7896   3.7910   3.8090   3.8131
  3.8206   3.8309   3.8568   3.8776   3.9040   3.9064   3.9248   3.9373
  3.9449   3.9611   3.9781   3.9927   4.0121   4.0334   4.0524   4.0948
  4.1236   4.1389   4.1512   4.1757   4.1833   4.1907   4.2327   4.2586
  4.2787   4.2916   4.3083   4.3160   4.3270   4.3693   4.4069   4.9872
  5.0789   5.0990   5.1121   5.1233   5.1435   5.1535   5.1667   5.1701
  5.1934   5.3174   5.3750   5.4038   5.4175   5.4337   5.4482   5.4832
  5.5008   5.6047   5.6218   5.6453   5.6612   5.6866   5.6957   5.7730
  5.8509   5.9392  23.7619  23.7644  23.8004  23.8055  23.8194  23.8216
 23.8493  23.8575  23.8723  23.8874  23.9048  23.9495  23.9534  23.9602
 23.9837  24.0241  49.8727  49.9091  49.9314  49.9585  49.9635  49.9687
 49.9974  50.0205  50.0451
 --------------------------------------------------------------

          Ground-State Mulliken Net Atomic Charges

     Atom                 Charge (a.u.)
  ----------------------------------------
      1 C                    -0.099460
      2 H                     0.256923
      3 C                    -0.330198
      4 H                     0.195704
      5 O                    -0.129646
      6 H                     0.241164
      7 C                    -0.668789
      8 H                     0.211521
      9 H                     0.127940
     10 C                     0.466444
     11 H                     0.159195
     12 C                    -0.741003
     13 H                     0.135640
     14 H                     0.135903
     15 H                     0.140989
     16 C                    -0.625152
     17 H                     0.179139
     18 H                     0.160608
     19 C                    -0.446391
     20 H                     0.157679
     21 H                     0.157642
     22 C                     0.933692
     23 H                     0.246877
     24 C                    -0.740428
     25 H                     0.165571
     26 H                     0.122434
     27 H                     0.210064
     28 C                    -0.760348
     29 O                    -0.097693
     30 O                     0.231089
     31 O                     0.069294
     32 C                    -0.353397
     33 H                     0.269377
     34 C                    -0.534931
     35 H                     0.210533
     36 C                     0.032075
     37 O                    -0.215133
     38 O                    -0.116468
     39 H                     0.295537
     40 C                    -0.124364
     41 H                     0.302324
     42 O                    -0.164647
     43 H                     0.266630
     44 C                    -0.541830
     45 H                     0.283284
     46 O                    -0.192841
     47 H                     0.279042
     48 C                    -0.202919
     49 H                     0.322164
     50 O                    -0.151522
     51 H                     0.270683
  ----------------------------------------
  Sum of atomic charges =     0.000000

 -----------------------------------------------------------------
                    Cartesian Multipole Moments
 -----------------------------------------------------------------
    Charge (ESU x 10^10)
                 0.0000
    Dipole Moment (Debye)
         X       3.6878      Y       0.1586      Z       2.7451
       Tot       4.6001
    Quadrupole Moments (Debye-Ang)
        XX    -148.6623     XY       0.2254     YY    -149.6437
        XZ     -11.9816     YZ       3.3655     ZZ    -146.9370
    Octopole Moments (Debye-Ang^2)
       XXX      61.4073    XXY     -47.4687    XYY     -48.7243
       YYY     -37.9993    XXZ     100.0787    XYZ       1.7991
       YYZ      -5.9915    XZZ      11.0613    YZZ      11.0578
       ZZZ      82.0686
    Hexadecapole Moments (Debye-Ang^3)
      XXXX  -12812.1504   XXXY     199.8609   XXYY   -2235.9448
      XYYY     143.9182   YYYY   -1857.9317   XXXZ    -301.0128
      XXYZ     -65.8890   XYYZ      77.7776   YYYZ    -233.0030
      XXZZ   -2360.7048   XYZZ     -31.9568   YYZZ    -551.9012
      XZZZ     -12.6394   YZZZ    -251.0521   ZZZZ   -1254.7190
 -----------------------------------------------------------------
 Calculating analytic gradient of the SCF energy
 Gradient of SCF Energy
            1           2           3           4           5           6
    1   0.0019697  -0.0007554   0.0007944   0.0000475   0.0006331  -0.0002106
    2   0.0015110  -0.0011620   0.0009390   0.0000588  -0.0002425   0.0000550
    3   0.0015103  -0.0009841  -0.0000167  -0.0000753  -0.0001137  -0.0003243
            7           8           9          10          11          12
    1  -0.0005963   0.0000943   0.0000109  -0.0002533   0.0000454  -0.0001930
    2   0.0005362  -0.0003137   0.0000613  -0.0005339   0.0001001   0.0000519
    3   0.0012179  -0.0000927   0.0001763  -0.0004976   0.0000553   0.0002452
           13          14          15          16          17          18
    1   0.0001543   0.0000690  -0.0000212   0.0000492  -0.0002764  -0.0002175
    2  -0.0000563  -0.0000868  -0.0001357   0.0003482  -0.0002467  -0.0002755
    3  -0.0000250   0.0001795   0.0000345  -0.0002169  -0.0001059   0.0001520
           19          20          21          22          23          24
    1  -0.0005468   0.0000072  -0.0002712  -0.0003734  -0.0003074   0.0009375
    2  -0.0016796   0.0003517   0.0004655   0.0000510   0.0004492   0.0016615
    3  -0.0001191   0.0000780  -0.0006136   0.0009651  -0.0004901  -0.0013779
           25          26          27          28          29          30
    1  -0.0001989  -0.0002020  -0.0006488  -0.0009959   0.0013725  -0.0005671
    2  -0.0003428  -0.0005373  -0.0004419  -0.0030039   0.0020527   0.0017706
    3   0.0005816   0.0000354  -0.0000217   0.0038942  -0.0027863  -0.0001010
           31          32          33          34          35          36
    1  -0.0011090   0.0004898   0.0001203  -0.0002352  -0.0003810   0.0000031
    2   0.0015137  -0.0004266   0.0003472  -0.0009329  -0.0005474   0.0011152
    3  -0.0001932  -0.0006044   0.0000081   0.0005345  -0.0001202   0.0001259
           37          38          39          40          41          42
    1   0.0005435  -0.0008608   0.0003534  -0.0003056   0.0001959   0.0000595
    2  -0.0005650  -0.0004002  -0.0002150  -0.0017277   0.0005838   0.0003652
    3   0.0010820  -0.0011062   0.0004462  -0.0011491  -0.0001451   0.0007434
           43          44          45          46          47          48
    1   0.0001076   0.0002845  -0.0000699  -0.0000164  -0.0001444   0.0010969
    2  -0.0001383   0.0016291  -0.0006881  -0.0002088   0.0005319  -0.0012386
    3  -0.0006650   0.0005270   0.0002493   0.0010713  -0.0003111  -0.0024761
           49          50          51
    1   0.0004735   0.0004208  -0.0005764
    2  -0.0006364   0.0004504  -0.0002169
    3   0.0005063   0.0009842  -0.0006712
 Max gradient component =       3.894E-03
 RMS gradient           =       8.354E-04
 Gradient time:  CPU 515.52 s  wall 87.07 s
 Geometry Optimization Parameters
   NAtoms,    NIC,     NZ,  NCons,   NDum,   NFix, NCnnct, MaxDiis
       51     405       0       0       0       0       0       0

 Cartesian Hessian Update
 Hessian Updated using BFGS Update


** GEOMETRY OPTIMIZATION IN DELOCALIZED INTERNAL COORDINATES **
   Searching for a Minimum

   Optimization Cycle:  14

                       Coordinates (Angstroms)
     ATOM                X               Y               Z
      1  C         2.8060451297   -0.5099771043   -0.5234662569
      2  H         2.3074504835    0.4346854022   -0.7610496129
      3  C         3.5058027286   -0.3330836838    0.8276646427
      4  H         4.0070242059   -1.2761372366    1.0931591014
      5  O         2.4923572135   -0.0496822772    1.7980959251
      6  H         2.9056054324    0.0588186271    2.6600294707
      7  C         4.5568885317    0.7758108681    0.7756272653
      8  H         4.0482660219    1.7287231224    0.5862382650
      9  H         5.0407284583    0.8616013553    1.7576329651
     10  C         5.6152059202    0.5222524884   -0.3127300853
     11  H         6.1301198422   -0.4184361536   -0.0688450550
     12  C         6.6655118104    1.6357968956   -0.3508695181
     13  H         7.1761253858    1.7341887048    0.6118552574
     14  H         7.4251082320    1.4343222352   -1.1118028351
     15  H         6.2046880199    2.6010275226   -0.5846931562
     16  C         4.9188715026    0.3342287674   -1.6700862832
     17  H         5.6597753596    0.1024245104   -2.4427524098
     18  H         4.4478462664    1.2822120434   -1.9610849368
     19  C         3.8503537026   -0.7648733282   -1.6277823465
     20  H         3.3377865648   -0.8151302694   -2.5937658994
     21  H         4.3322890684   -1.7386356931   -1.4816175731
     22  C         1.6967630451   -1.6089858072   -0.5339039018
     23  H         1.4977642110   -1.7990126192   -1.5966583814
     24  C         2.0700587517   -2.9295754017    0.1400206012
     25  H         1.2982500491   -3.6821610979   -0.0379508959
     26  H         3.0127339252   -3.3219621957   -0.2490670657
     27  H         2.1518456734   -2.8124410181    1.2211196763
     28  C         0.3630697813   -1.0996757315   -0.0062969614
     29  O        -0.2686025470   -1.5374714054    0.9106369351
     30  O        -0.0667437422   -0.0635092520   -0.8124550797
     31  O        -2.3289364547   -0.3923885107   -0.8494744935
     32  C        -3.6394284087    0.1568728223   -0.8209164392
     33  H        -3.7455495056    0.9631718808   -1.5575935650
     34  C        -1.3115594198    0.5605967409   -0.6018127163
     35  H        -1.3455539954    1.3482818683   -1.3648965546
     36  C        -4.5957597209   -0.9521592568   -1.2539026002
     37  O        -5.2289532857   -0.9383235307   -2.2750365295
     38  O        -4.6392911531   -1.9594522515   -0.3603967703
     39  H        -5.2402766897   -2.6357177743   -0.7062863486
     40  C        -3.9430292948    0.7002661319    0.5813445552
     41  H        -3.8880125458   -0.1344610540    1.2922427507
     42  O        -5.2457402601    1.2605327020    0.5632754661
     43  H        -5.3436295946    1.8133309740    1.3469059644
     44  C        -2.8879969664    1.7490818768    0.9352049215
     45  H        -3.0171553113    2.6069825938    0.2693035329
     46  O        -3.1017979536    2.2850203132    2.2493067563
     47  H        -2.9627578333    1.5818383460    2.8959898258
     48  C        -1.4623534291    1.2114176712    0.7793384079
     49  H        -1.2645768333    0.4546202483    1.5469048124
     50  O        -0.5152472115    2.2680967017    0.8493503509
     51  H        -0.7155000898    2.7893576816    1.6344733453
   Point Group: c1    Number of degrees of freedom:   147


   Energy is  -1302.774929947

 Hessian Updated using BFGS Update

147 Hessian modes will be used to form the next step
  Hessian Eigenvalues:
     0.002316    0.003097    0.005397    0.005608    0.006245    0.006721
     0.006872    0.007090    0.007761    0.008242    0.010255    0.010983
     0.011401    0.012843    0.013786    0.019055    0.020345    0.021919
     0.022912    0.027967    0.030690    0.032309    0.034725    0.035776
     0.038269    0.039990    0.042598    0.043917    0.045055    0.046436
     0.047131    0.047585    0.048707    0.048921    0.049468    0.050418
     0.050643    0.052019    0.053412    0.054213    0.055278    0.056080
     0.056158    0.057112    0.057610    0.058315    0.058496    0.061150
     0.061500    0.063517    0.066706    0.068029    0.070210    0.073864
     0.076707    0.079249    0.082093    0.083105    0.084422    0.089424
     0.093881    0.095688    0.104171    0.114611    0.118660    0.132898
     0.145663    0.147128    0.152962    0.157643    0.159733    0.159855
     0.160014    0.160020    0.160061    0.160267    0.161022    0.161229
     0.163321    0.166054    0.167763    0.172311    0.178025    0.179727
     0.186465    0.191539    0.196197    0.201634    0.209402    0.216184
     0.243077    0.249850    0.250302    0.262058    0.267572    0.269460
     0.274401    0.277104    0.281536    0.284129    0.287753    0.289625
     0.292239    0.294473    0.295865    0.296239    0.299178    0.306281
     0.314942    0.330238    0.336508    0.337229    0.338609    0.338978
     0.339157    0.339297    0.339366    0.339772    0.339837    0.340196
     0.340537    0.340614    0.340996    0.341322    0.342092    0.342276
     0.342459    0.343581    0.344177    0.349395    0.384736    0.389562
     0.394846    0.397000    0.401342    0.405761    0.417729    0.502688
     0.513023    0.518865    0.520432    0.522741    0.529270    0.550464
     0.755774    0.922219    1.422374

 Minimum Search - Taking Simple RFO Step
 Searching for Lamda that Minimizes Along All modes
 Value Taken    Lamda =  -0.00033668
 Step Taken.  Stepsize is  0.105075

                             Maximum     Tolerance    Cnvgd?
         Gradient           0.002286      0.000300      NO
         Displacement       0.044249      0.001200      NO
         Energy change     -0.000453      0.000001      NO


 New Cartesian Coordinates Obtained by Inverse Iteration

 Displacement from previous Coordinates is:  0.874305
 ----------------------------------------------------------------
             Standard Nuclear Orientation (Angstroms)
    I     Atom           X                Y                Z
 ----------------------------------------------------------------
    1      C       2.7962130723    -0.5103759357    -0.5464896021
    2      H       2.2989745022     0.4397783316    -0.7691010411
    3      C       3.4770985898    -0.3590876126     0.8170468124
    4      H       3.9738430679    -1.3072687977     1.0683462207
    5      O       2.4523573063    -0.0934477797     1.7803255575
    6      H       2.8567385659    -0.0062949212     2.6494906576
    7      C       4.5309955790     0.7505621447     0.7996042781
    8      H       4.0258332106     1.7091090262     0.6278200274
    9      H       5.0047335436     0.8144847849     1.7880584067
   10      C       5.6026665549     0.5235809450    -0.2804823315
   11      H       6.1174509098    -0.4202415172    -0.0505265952
   12      C       6.6491005273     1.6420292595    -0.2837988092
   13      H       7.1495747246     1.7221564701     0.6861775090
   14      H       7.4171820372     1.4622313291    -1.0420355913
   15      H       6.1862987318     2.6105851169    -0.5007795440
   16      C       4.9250454719     0.3615093335    -1.6495458949
   17      H       5.6773905557     0.1449574966    -2.4157232038
   18      H       4.4582302775     1.3149216851    -1.9296777222
   19      C       3.8584758797    -0.7411655828    -1.6398748076
   20      H       3.3604744604    -0.7856077542    -2.6142813154
   21      H       4.3435724352    -1.7146557878    -1.4960335678
   22      C       1.6955768978    -1.6175761438    -0.5836901764
   23      H       1.5125213743    -1.8033220473    -1.6492899127
   24      C       2.0768109335    -2.9375553553     0.0901227900
   25      H       1.3173743220    -3.6982446975    -0.1037687868
   26      H       3.0303301586    -3.3144662626    -0.2887641645
   27      H       2.1448795537    -2.8239513925     1.1728607399
   28      C       0.3544564686    -1.1225753095    -0.0621977201
   29      O      -0.2792630387    -1.5748366926     0.8490043553
   30      O      -0.0713839030    -0.0760420553    -0.8556858466
   31      O      -2.3332764345    -0.4108070675    -0.8343188540
   32      C      -3.6470192803     0.1329656910    -0.7908297668
   33      H      -3.7716192572     0.9179005608    -1.5470432838
   34      C      -1.3134503056     0.5524561680    -0.6316941651
   35      H      -1.3647375116     1.3219627914    -1.4121330283
   36      C      -4.6072770282    -0.9907716285    -1.1749383125
   37      O      -5.2590450852    -1.0094590016    -2.1859920642
   38      O      -4.6265946719    -1.9737433463    -0.2537376429
   39      H      -5.2319240768    -2.6598743182    -0.5738877248
   40      C      -3.9260409845     0.7128743337     0.6026811564
   41      H      -3.8500480292    -0.1020964731     1.3347866527
   42      O      -5.2320724789     1.2641482338     0.5978861772
   43      H      -5.3157386750     1.8328390626     1.3728315680
   44      C      -2.8695981380     1.7773248367     0.8997952532
   45      H      -3.0168701956     2.6148681318     0.2108970252
   46      O      -3.0586421239     2.3514844960     2.2009160992
   47      H      -2.9025045867     1.6667745597     2.8644995198
   48      C      -1.4432067166     1.2430807496     0.7359530275
   49      H      -1.2309262400     0.5097770181     1.5210914093
   50      O      -0.4981255018     2.3032832392     0.7614504287
   51      H      -0.6789523778     2.8381301278     1.5432023273
 ----------------------------------------------------------------
 Molecular Point Group                 C1    NOp =  1
 Largest Abelian Subgroup              C1    NOp =  1
 Nuclear Repulsion Energy =  2472.0382026560 hartrees
 There are       97 alpha and       97 beta electrons
 Applying Cartesian multipole field
    Component          Value
    ---------          -----
     (2,0,0)        1.00000E-12
     (0,2,0)        2.00000E-11
     (0,0,2)       -3.00000E-11
 Nucleus-field energy     =     0.0000000098 hartrees
 Requested basis set is 6-311++G(d,p)
 There are 280 shells and 732 basis functions
 A cutoff of  1.0D-11 yielded  27050 shell pairs
 There are    180990 function pairs (    191776 Cartesian)
 Smallest overlap matrix eigenvalue = 1.16E-06

 Q-Chem warning in module stvman/mkSTV.C, line 306:

 Overlap eigenvalue is smaller than square root of threshold
 Use THRESH >= 12 to get rid of this warning

 Guess MOs from SCF MO coefficient file

 -----------------------------------------------------------------------
  General SCF calculation program by
  Eric Jon Sundstrom, Paul Horn, Yuezhi Mao, Dmitri Zuev, Alec White,
  David Stuck, Shaama M.S., Shane Yost, Joonho Lee, David Small,
  Daniel Levine, Susi Lehtola, Hugh Burton, Evgeny Epifanovsky
 -----------------------------------------------------------------------
 Exchange:     0.2000 Hartree-Fock + 0.0800 Slater + 0.7200 B88
 Correlation:  0.1900 VWN1RPA + 0.8100 LYP
 Using SG-1 standard quadrature grid
 using 6 threads for integral computing
 -------------------------------------------------------
 OpenMP Integral computing Module                
 Release: version 2.0, May 2017, Q-Chem Inc. Pleasanton 
 -------------------------------------------------------
 -------------------------------------------------------
 OpenMP BLAS3 based DFT computing Module                
 Release: version 1.0, May 2013, Q-Chem Inc. Pittsburgh 
 -------------------------------------------------------
 A restricted SCF calculation will be
 performed using DIIS
 SCF converges when DIIS error is below 1.0e-08
 ---------------------------------------
  Cycle       Energy         DIIS error
 ---------------------------------------
    1   -1302.7648272106      3.47e-04  
    2   -1302.7747689608      6.91e-05  
    3   -1302.7744975737      1.08e-04  
    4   -1302.7750177570      1.28e-05  
    5   -1302.7750219959      9.15e-06  
    6   -1302.7750258801      1.80e-06  
    7   -1302.7750260435      4.60e-07  
    8   -1302.7750260538      1.57e-07  
    9   -1302.7750260551      6.62e-08  
   10   -1302.7750260553      2.10e-08  
   11   -1302.7750260553      7.76e-09  Convergence criterion met
 ---------------------------------------
 SCF time:   CPU 2008.03s  wall 356.00s 
 SCF   energy in the final basis set =    -1302.7750260553
 Total energy in the final basis set =    -1302.7750260553

 --------------------------------------------------------------

                    Orbital Energies (a.u.)
 --------------------------------------------------------------

 Alpha MOs
 -- Occupied --
-19.1836 -19.1711 -19.1617 -19.1575 -19.1442 -19.1394 -19.1288 -19.1262
-19.1141 -10.3203 -10.3041 -10.3011 -10.2592 -10.2495 -10.2483 -10.2434
-10.2248 -10.1918 -10.1816 -10.1812 -10.1734 -10.1708 -10.1702 -10.1642
-10.1606  -1.1292  -1.1213  -1.0756  -1.0657  -1.0482  -1.0377  -1.0370
 -1.0295  -1.0256  -0.8494  -0.8149  -0.8077  -0.7931  -0.7529  -0.7421
 -0.7139  -0.6872  -0.6815  -0.6524  -0.6339  -0.6268  -0.6254  -0.5896
 -0.5712  -0.5627  -0.5581  -0.5540  -0.5256  -0.5198  -0.5156  -0.5114
 -0.5011  -0.4955  -0.4908  -0.4869  -0.4795  -0.4751  -0.4671  -0.4593
 -0.4491  -0.4359  -0.4342  -0.4273  -0.4226  -0.4154  -0.4062  -0.4011
 -0.3965  -0.3944  -0.3928  -0.3891  -0.3816  -0.3774  -0.3746  -0.3695
 -0.3666  -0.3577  -0.3535  -0.3427  -0.3400  -0.3384  -0.3325  -0.3283
 -0.3240  -0.3165  -0.3098  -0.3070  -0.3039  -0.2883  -0.2842  -0.2791
 -0.2694
 -- Virtual --
 -0.0306  -0.0190  -0.0147  -0.0080  -0.0046  -0.0015  -0.0013   0.0023
  0.0057   0.0157   0.0192   0.0213   0.0246   0.0279   0.0350   0.0403
  0.0416   0.0453   0.0486   0.0510   0.0549   0.0591   0.0641   0.0682
  0.0693   0.0708   0.0741   0.0766   0.0788   0.0839   0.0843   0.0882
  0.0899   0.0948   0.0993   0.1006   0.1025   0.1044   0.1061   0.1112
  0.1118   0.1147   0.1171   0.1213   0.1217   0.1233   0.1244   0.1266
  0.1281   0.1292   0.1325   0.1346   0.1366   0.1380   0.1404   0.1420
  0.1428   0.1470   0.1482   0.1502   0.1512   0.1546   0.1566   0.1595
  0.1601   0.1626   0.1635   0.1673   0.1693   0.1715   0.1736   0.1743
  0.1764   0.1784   0.1805   0.1839   0.1855   0.1876   0.1906   0.1947
  0.1963   0.1986   0.2013   0.2025   0.2068   0.2105   0.2112   0.2142
  0.2155   0.2203   0.2221   0.2222   0.2264   0.2286   0.2320   0.2346
  0.2366   0.2386   0.2417   0.2456   0.2469   0.2486   0.2524   0.2552
  0.2576   0.2603   0.2610   0.2630   0.2664   0.2685   0.2732   0.2760
  0.2773   0.2783   0.2813   0.2851   0.2886   0.2917   0.2947   0.2960
  0.3003   0.3032   0.3044   0.3114   0.3139   0.3163   0.3177   0.3199
  0.3220   0.3255   0.3271   0.3313   0.3325   0.3354   0.3371   0.3387
  0.3426   0.3445   0.3464   0.3507   0.3518   0.3543   0.3572   0.3608
  0.3618   0.3646   0.3705   0.3721   0.3771   0.3780   0.3817   0.3873
  0.3926   0.3958   0.3998   0.4029   0.4054   0.4071   0.4093   0.4131
  0.4176   0.4199   0.4260   0.4274   0.4298   0.4376   0.4424   0.4438
  0.4474   0.4589   0.4645   0.4739   0.4752   0.4791   0.4831   0.4885
  0.4983   0.5003   0.5088   0.5128   0.5173   0.5205   0.5240   0.5297
  0.5364   0.5472   0.5541   0.5604   0.5664   0.5729   0.5776   0.5804
  0.5909   0.5970   0.6006   0.6104   0.6121   0.6203   0.6218   0.6252
  0.6261   0.6383   0.6448   0.6480   0.6495   0.6527   0.6574   0.6645
  0.6681   0.6716   0.6765   0.6783   0.6844   0.6946   0.6961   0.7032
  0.7086   0.7142   0.7169   0.7227   0.7290   0.7311   0.7373   0.7433
  0.7459   0.7549   0.7565   0.7604   0.7653   0.7720   0.7756   0.7779
  0.7807   0.7831   0.7862   0.7884   0.7935   0.7955   0.8027   0.8035
  0.8109   0.8201   0.8249   0.8296   0.8342   0.8453   0.8563   0.8584
  0.8647   0.8977   0.9029   0.9214   0.9305   0.9369   0.9537   0.9623
  0.9706   0.9827   0.9905   0.9952   1.0101   1.0250   1.0325   1.0378
  1.0439   1.0545   1.0691   1.0800   1.0903   1.0960   1.0988   1.1170
  1.1296   1.1385   1.1391   1.1449   1.1524   1.1604   1.1697   1.1761
  1.1819   1.1859   1.1918   1.2010   1.2070   1.2117   1.2214   1.2286
  1.2349   1.2398   1.2461   1.2528   1.2571   1.2688   1.2704   1.2730
  1.2897   1.2941   1.2997   1.3010   1.3179   1.3310   1.3356   1.3359
  1.3418   1.3488   1.3555   1.3775   1.3861   1.3928   1.4016   1.4216
  1.4312   1.4454   1.4494   1.4526   1.4611   1.4644   1.4694   1.4794
  1.4885   1.4965   1.4989   1.5128   1.5192   1.5277   1.5286   1.5328
  1.5406   1.5569   1.5589   1.5655   1.5686   1.5768   1.5843   1.5873
  1.5885   1.5909   1.5960   1.6041   1.6075   1.6103   1.6163   1.6238
  1.6279   1.6331   1.6347   1.6400   1.6430   1.6486   1.6511   1.6580
  1.6595   1.6664   1.6728   1.6795   1.6808   1.6977   1.7029   1.7086
  1.7122   1.7233   1.7293   1.7366   1.7462   1.7591   1.7641   1.7739
  1.7770   1.7875   1.7913   1.7929   1.7957   1.8012   1.8164   1.8184
  1.8295   1.8395   1.8506   1.8572   1.8600   1.8684   1.8728   1.8886
  1.9007   1.9017   1.9032   1.9204   1.9265   1.9335   1.9423   1.9631
  1.9669   1.9750   1.9852   1.9996   2.0037   2.0180   2.0251   2.0309
  2.0406   2.0475   2.0492   2.0548   2.0681   2.0755   2.0899   2.1024
  2.1074   2.1192   2.1292   2.1343   2.1425   2.1563   2.1604   2.1730
  2.1829   2.1845   2.2013   2.2034   2.2154   2.2184   2.2379   2.2444
  2.2517   2.2634   2.2702   2.2751   2.3024   2.3083   2.3159   2.3394
  2.3502   2.3552   2.3697   2.3787   2.4121   2.4167   2.4304   2.4401
  2.4573   2.4831   2.4923   2.4987   2.5292   2.5322   2.5411   2.5467
  2.5509   2.5643   2.5700   2.5773   2.5822   2.5879   2.6020   2.6064
  2.6124   2.6284   2.6359   2.6386   2.6448   2.6598   2.6741   2.6803
  2.6920   2.7015   2.7164   2.7205   2.7321   2.7365   2.7446   2.7681
  2.7744   2.7888   2.7969   2.8032   2.8054   2.8204   2.8270   2.8460
  2.8502   2.8725   2.8765   2.8890   2.8955   2.8998   2.9155   2.9236
  2.9264   2.9293   2.9348   2.9474   2.9624   2.9681   2.9788   2.9819
  2.9929   2.9976   3.0110   3.0168   3.0266   3.0314   3.0400   3.0456
  3.0503   3.0714   3.0728   3.0860   3.0957   3.0995   3.1063   3.1270
  3.1282   3.1357   3.1413   3.1543   3.1608   3.1758   3.1877   3.1896
  3.2090   3.2135   3.2185   3.2330   3.2476   3.2718   3.2794   3.2889
  3.3002   3.3090   3.3201   3.3229   3.3494   3.3608   3.3843   3.4071
  3.4199   3.4270   3.4528   3.4637   3.5146   3.5449   3.5537   3.6219
  3.6307   3.6862   3.7316   3.7791   3.7882   3.7891   3.8066   3.8122
  3.8222   3.8293   3.8552   3.8758   3.9023   3.9032   3.9227   3.9368
  3.9445   3.9607   3.9770   3.9942   4.0108   4.0344   4.0525   4.0954
  4.1226   4.1385   4.1501   4.1745   4.1831   4.1899   4.2323   4.2573
  4.2790   4.2919   4.3061   4.3121   4.3269   4.3691   4.4048   4.9876
  5.0789   5.0988   5.1124   5.1217   5.1406   5.1557   5.1665   5.1712
  5.1935   5.3175   5.3742   5.4021   5.4180   5.4322   5.4477   5.4816
  5.5016   5.6019   5.6201   5.6425   5.6589   5.6846   5.6945   5.7708
  5.8497   5.9376  23.7610  23.7619  23.7997  23.8060  23.8185  23.8207
 23.8489  23.8579  23.8700  23.8870  23.9019  23.9491  23.9526  23.9591
 23.9835  24.0258  49.8723  49.9084  49.9302  49.9577  49.9633  49.9687
 49.9965  50.0197  50.0438
 --------------------------------------------------------------

          Ground-State Mulliken Net Atomic Charges

     Atom                 Charge (a.u.)
  ----------------------------------------
      1 C                    -0.122022
      2 H                     0.255094
      3 C                    -0.316562
      4 H                     0.195376
      5 O                    -0.131846
      6 H                     0.241588
      7 C                    -0.674259
      8 H                     0.211181
      9 H                     0.127568
     10 C                     0.467757
     11 H                     0.159892
     12 C                    -0.741786
     13 H                     0.135789
     14 H                     0.136025
     15 H                     0.141203
     16 C                    -0.625719
     17 H                     0.178822
     18 H                     0.160681
     19 C                    -0.445122
     20 H                     0.157973
     21 H                     0.157023
     22 C                     0.966233
     23 H                     0.247566
     24 C                    -0.738574
     25 H                     0.165757
     26 H                     0.122304
     27 H                     0.211850
     28 C                    -0.772811
     29 O                    -0.097327
     30 O                     0.230876
     31 O                     0.078015
     32 C                    -0.386207
     33 H                     0.268138
     34 C                    -0.542005
     35 H                     0.212948
     36 C                     0.040450
     37 O                    -0.215151
     38 O                    -0.111714
     39 H                     0.294813
     40 C                    -0.120603
     41 H                     0.302503
     42 O                    -0.162995
     43 H                     0.265863
     44 C                    -0.540558
     45 H                     0.284155
     46 O                    -0.193728
     47 H                     0.278435
     48 C                    -0.202382
     49 H                     0.324648
     50 O                    -0.149954
     51 H                     0.270798
  ----------------------------------------
  Sum of atomic charges =     0.000000

 -----------------------------------------------------------------
                    Cartesian Multipole Moments
 -----------------------------------------------------------------
    Charge (ESU x 10^10)
                 0.0000
    Dipole Moment (Debye)
         X       3.7485      Y       0.3012      Z       2.8110
       Tot       4.6951
    Quadrupole Moments (Debye-Ang)
        XX    -149.4554     XY      -0.3811     YY    -149.8733
        XZ     -11.9425     YZ       3.2148     ZZ    -146.3741
    Octopole Moments (Debye-Ang^2)
       XXX      65.6061    XXY     -44.3837    XYY     -48.0323
       YYY     -36.8170    XXZ      99.7331    XYZ       3.4038
       YYZ      -4.1068    XZZ       9.6723    YZZ      12.5365
       ZZZ      81.0657
    Hexadecapole Moments (Debye-Ang^3)
      XXXX  -12805.4149   XXXY     175.3655   XXYY   -2235.8146
      XYYY     141.8660   YYYY   -1900.5888   XXXZ    -301.9943
      XXYZ     -83.3993   XYYZ      73.0031   YYYZ    -237.8132
      XXZZ   -2342.1215   XYZZ     -43.9283   YYZZ    -552.8505
      XZZZ       5.2388   YZZZ    -252.9327   ZZZZ   -1205.9254
 -----------------------------------------------------------------
 Calculating analytic gradient of the SCF energy
 Gradient of SCF Energy
            1           2           3           4           5           6
    1   0.0014453  -0.0005325  -0.0004870  -0.0002918   0.0002094   0.0001817
    2   0.0003179  -0.0002348  -0.0002755   0.0002516  -0.0003892   0.0001256
    3   0.0009889  -0.0006736   0.0007162  -0.0004977  -0.0006244   0.0000628
            7           8           9          10          11          12
    1  -0.0000688   0.0001832   0.0001129  -0.0003817  -0.0002081  -0.0000735
    2   0.0001838   0.0000165   0.0001452  -0.0005967   0.0002379  -0.0001499
    3   0.0004243   0.0000244   0.0000003  -0.0002088  -0.0000312  -0.0000071
           13          14          15          16          17          18
    1   0.0001764   0.0001348   0.0000058   0.0006334  -0.0000761   0.0000267
    2   0.0000360   0.0000444   0.0000625   0.0005479  -0.0001034  -0.0001098
    3   0.0001293  -0.0000317   0.0000022   0.0001367  -0.0001012   0.0001047
           19          20          21          22          23          24
    1  -0.0005108  -0.0001938  -0.0001589  -0.0009418  -0.0000552   0.0008116
    2  -0.0007621  -0.0000176   0.0001503   0.0003377   0.0004784   0.0013361
    3  -0.0001285  -0.0001922  -0.0002283   0.0001780  -0.0001151  -0.0005667
           25          26          27          28          29          30
    1  -0.0001434   0.0000612  -0.0002213  -0.0000576  -0.0000302   0.0007287
    2  -0.0001198  -0.0004556  -0.0003543  -0.0019717  -0.0002186   0.0009978
    3   0.0003425   0.0000651   0.0003433   0.0004743   0.0000326  -0.0012160
           31          32          33          34          35          36
    1  -0.0004225   0.0003086   0.0003102   0.0009047  -0.0003531  -0.0000810
    2  -0.0000317  -0.0004850   0.0001211  -0.0001492  -0.0003387   0.0014066
    3  -0.0005416  -0.0000551  -0.0000396   0.0007164   0.0001044   0.0015907
           37          38          39          40          41          42
    1  -0.0005312   0.0003523  -0.0001438  -0.0013301   0.0000637  -0.0000111
    2  -0.0006898  -0.0001055  -0.0003597  -0.0010833   0.0004091  -0.0002276
    3  -0.0011015  -0.0000469  -0.0001568   0.0002593  -0.0001064  -0.0000447
           43          44          45          46          47          48
    1   0.0002724   0.0001129  -0.0001415   0.0000386   0.0000381  -0.0000845
    2   0.0001691   0.0009651  -0.0002010   0.0001350  -0.0001204   0.0003514
    3   0.0000896  -0.0002772   0.0000127  -0.0000160   0.0000545  -0.0002971
           49          50          51
    1   0.0000923   0.0008831  -0.0005568
    2   0.0003862   0.0001302   0.0002071
    3   0.0000233   0.0003153   0.0001131
 Max gradient component =       1.972E-03
 RMS gradient           =       4.849E-04
 Gradient time:  CPU 516.73 s  wall 87.31 s
 Geometry Optimization Parameters
   NAtoms,    NIC,     NZ,  NCons,   NDum,   NFix, NCnnct, MaxDiis
       51     405       0       0       0       0       0       0

 Cartesian Hessian Update
 Hessian Updated using BFGS Update


** GEOMETRY OPTIMIZATION IN DELOCALIZED INTERNAL COORDINATES **
   Searching for a Minimum

   Optimization Cycle:  15

                       Coordinates (Angstroms)
     ATOM                X               Y               Z
      1  C         2.7962130723   -0.5103759357   -0.5464896021
      2  H         2.2989745022    0.4397783316   -0.7691010411
      3  C         3.4770985898   -0.3590876126    0.8170468124
      4  H         3.9738430679   -1.3072687977    1.0683462207
      5  O         2.4523573063   -0.0934477797    1.7803255575
      6  H         2.8567385659   -0.0062949212    2.6494906576
      7  C         4.5309955790    0.7505621447    0.7996042781
      8  H         4.0258332106    1.7091090262    0.6278200274
      9  H         5.0047335436    0.8144847849    1.7880584067
     10  C         5.6026665549    0.5235809450   -0.2804823315
     11  H         6.1174509098   -0.4202415172   -0.0505265952
     12  C         6.6491005273    1.6420292595   -0.2837988092
     13  H         7.1495747246    1.7221564701    0.6861775090
     14  H         7.4171820372    1.4622313291   -1.0420355913
     15  H         6.1862987318    2.6105851169   -0.5007795440
     16  C         4.9250454719    0.3615093335   -1.6495458949
     17  H         5.6773905557    0.1449574966   -2.4157232038
     18  H         4.4582302775    1.3149216851   -1.9296777222
     19  C         3.8584758797   -0.7411655828   -1.6398748076
     20  H         3.3604744604   -0.7856077542   -2.6142813154
     21  H         4.3435724352   -1.7146557878   -1.4960335678
     22  C         1.6955768978   -1.6175761438   -0.5836901764
     23  H         1.5125213743   -1.8033220473   -1.6492899127
     24  C         2.0768109335   -2.9375553553    0.0901227900
     25  H         1.3173743220   -3.6982446975   -0.1037687868
     26  H         3.0303301586   -3.3144662626   -0.2887641645
     27  H         2.1448795537   -2.8239513925    1.1728607399
     28  C         0.3544564686   -1.1225753095   -0.0621977201
     29  O        -0.2792630387   -1.5748366926    0.8490043553
     30  O        -0.0713839030   -0.0760420553   -0.8556858466
     31  O        -2.3332764345   -0.4108070675   -0.8343188540
     32  C        -3.6470192803    0.1329656910   -0.7908297668
     33  H        -3.7716192572    0.9179005608   -1.5470432838
     34  C        -1.3134503056    0.5524561680   -0.6316941651
     35  H        -1.3647375116    1.3219627914   -1.4121330283
     36  C        -4.6072770282   -0.9907716285   -1.1749383125
     37  O        -5.2590450852   -1.0094590016   -2.1859920642
     38  O        -4.6265946719   -1.9737433463   -0.2537376429
     39  H        -5.2319240768   -2.6598743182   -0.5738877248
     40  C        -3.9260409845    0.7128743337    0.6026811564
     41  H        -3.8500480292   -0.1020964731    1.3347866527
     42  O        -5.2320724789    1.2641482338    0.5978861772
     43  H        -5.3157386750    1.8328390626    1.3728315680
     44  C        -2.8695981380    1.7773248367    0.8997952532
     45  H        -3.0168701956    2.6148681318    0.2108970252
     46  O        -3.0586421239    2.3514844960    2.2009160992
     47  H        -2.9025045867    1.6667745597    2.8644995198
     48  C        -1.4432067166    1.2430807496    0.7359530275
     49  H        -1.2309262400    0.5097770181    1.5210914093
     50  O        -0.4981255018    2.3032832392    0.7614504287
     51  H        -0.6789523778    2.8381301278    1.5432023273
   Point Group: c1    Number of degrees of freedom:   147


   Energy is  -1302.775026055

 Hessian Updated using BFGS Update

147 Hessian modes will be used to form the next step
  Hessian Eigenvalues:
     0.002390    0.003095    0.005394    0.005602    0.006236    0.006586
     0.006920    0.007085    0.007954    0.008250    0.010252    0.010873
     0.011258    0.012844    0.013954    0.019205    0.020438    0.021919
     0.022890    0.028978    0.030798    0.033440    0.035185    0.035958
     0.038897    0.040232    0.043058    0.043885    0.045132    0.046485
     0.047182    0.047483    0.048708    0.048982    0.049486    0.050509
     0.050803    0.051822    0.052795    0.054191    0.055324    0.056081
     0.056143    0.057104    0.057459    0.058004    0.058501    0.061120
     0.061422    0.063556    0.066644    0.068037    0.070164    0.073854
     0.076620    0.079310    0.082142    0.083370    0.084523    0.090315
     0.093749    0.096238    0.104268    0.114570    0.121499    0.133823
     0.145611    0.148759    0.153709    0.159235    0.159587    0.159912
     0.160008    0.160018    0.160048    0.160229    0.161085    0.161636
     0.163137    0.167142    0.168552    0.172884    0.178056    0.180738
     0.187532    0.193626    0.196774    0.202056    0.213984    0.226949
     0.242485    0.249258    0.251275    0.262358    0.267661    0.272248
     0.274079    0.276986    0.281716    0.284213    0.287758    0.290086
     0.292188    0.295858    0.296052    0.297515    0.300006    0.308768
     0.317503    0.330039    0.336960    0.337335    0.338753    0.338984
     0.339125    0.339302    0.339423    0.339829    0.339854    0.340306
     0.340493    0.340580    0.340990    0.341358    0.342095    0.342290
     0.342466    0.343567    0.344518    0.351585    0.385705    0.393683
     0.394985    0.397948    0.401252    0.410055    0.418937    0.503187
     0.513196    0.518866    0.520628    0.525773    0.530378    0.550463
     0.766694    0.924620    1.340060

 Minimum Search - Taking Simple RFO Step
 Searching for Lamda that Minimizes Along All modes
 Value Taken    Lamda =  -0.00012383
 Step Taken.  Stepsize is  0.095304

                             Maximum     Tolerance    Cnvgd?
         Gradient           0.002512      0.000300      NO
         Displacement       0.028138      0.001200      NO
         Energy change     -0.000096      0.000001      NO


 New Cartesian Coordinates Obtained by Inverse Iteration

 Displacement from previous Coordinates is:  0.396882
 ----------------------------------------------------------------
             Standard Nuclear Orientation (Angstroms)
    I     Atom           X                Y                Z
 ----------------------------------------------------------------
    1      C       2.7975602325    -0.5146558505    -0.5590199454
    2      H       2.3037506568     0.4310927964    -0.8055043367
    3      C       3.4584653720    -0.3354363005     0.8111125585
    4      H       3.9487855387    -1.2788103957     1.0929202584
    5      O       2.4176292808    -0.0456184570     1.7502078334
    6      H       2.8050537744     0.0532137213     2.6255437562
    7      C       4.5132058431     0.7726991405     0.7880989735
    8      H       4.0102038434     1.7278174894     0.5930968666
    9      H       4.9731550871     0.8535102959     1.7818381485
   10      C       5.5999274689     0.5275004379    -0.2731524410
   11      H       6.1129724050    -0.4114162203    -0.0191048089
   12      C       6.6448366354     1.6470629874    -0.2826966408
   13      H       7.1326596845     1.7439878234     0.6920302717
   14      H       7.4221602087     1.4543753607    -1.0279844183
   15      H       6.1837249776     2.6110367197    -0.5220649751
   16      C       4.9399687814     0.3398458324    -1.6477489366
   17      H       5.7025990963     0.1119729973    -2.4002503666
   18      H       4.4744773632     1.2869941819    -1.9504362419
   19      C       3.8755959109    -0.7642604363    -1.6327388517
   20      H       3.3918745160    -0.8259633754    -2.6131229415
   21      H       4.3595788546    -1.7343313003    -1.4651506390
   22      C       1.6958366886    -1.6193278960    -0.5915268041
   23      H       1.5069729532    -1.8038361574    -1.6566287672
   24      C       2.0750330534    -2.9424490553     0.0773826838
   25      H       1.3124935441    -3.7003784954    -0.1144914429
   26      H       3.0258356931    -3.3208905788    -0.3065199089
   27      H       2.1481925608    -2.8304856333     1.1594880740
   28      C       0.3584217388    -1.1204960501    -0.0635580979
   29      O      -0.2679478138    -1.5673115828     0.8547907998
   30      O      -0.0708089523    -0.0758810543    -0.8562552343
   31      O      -2.3341795492    -0.4066870107    -0.8408604096
   32      C      -3.6461756039     0.1401250682    -0.7898443150
   33      H      -3.7714216123     0.9317824933    -1.5388632636
   34      C      -1.3126381677     0.5516388882    -0.6298237481
   35      H      -1.3610330357     1.3278736837    -1.4037780919
[truncated: 921,808 more chars]
