# Supplementary material for: An in silico investigation of menthol metabolism
Source: PLoS One. 2019 Sep 27;14(9):e0216577. doi: 10.1371/journal.pone.0216577 (PMC6764827; doi:10.1371/journal.pone.0216577)
Supplement: S2 File — (ZIP) [file pone.0216577.s002.zip › B3LYP/g-series/Oeexe-S.out]

Q-Chem Developer Version!
                  Welcome to Q-Chem
     A Quantum Leap Into The Future Of Chemistry


 Q-Chem 5.1, Q-Chem, Inc., Pleasanton, CA (2018)

 Yihan Shao,  Zhengting Gan,  E. Epifanovsky,  A. T. B. Gilbert,  M. Wormit,  
 J. Kussmann,  A. W. Lange,  A. Behn,  Jia Deng,  Xintian Feng,  D. Ghosh,  
 M. Goldey,  P. R. Horn,  L. D. Jacobson,  I. Kaliman,  T. Kus,  A. Landau,  
 Jie Liu,  E. I. Proynov,  R. M. Richard,  R. P. Steele,  E. J. Sundstrom,  
 H. L. Woodcock III,  P. M. Zimmerman,  D. Zuev,  B. Albrecht,  E. Alguire,  
 S. A. Baeppler,  D. Barton,  Z. Benda,  Y. A. Bernard,  E. J. Berquist,  
 K. B. Bravaya,  H. Burton,  D. Casanova,  Chun-Min Chang,  Yunqing Chen,  
 A. Chien,  K. D. Closser,  M. P. Coons,  S. Coriani,  S. Dasgupta,  
 A. L. Dempwolff,  M. Diedenhofen,  Hainam Do,  R. G. Edgar,  Po-Tung Fang,  
 S. Faraji,  S. Fatehi,  Qingguo Feng,  K. D. Fenk,  J. Fosso-Tande,  
 Qinghui Ge,  A. Ghysels,  G. Gidofalvi,  J. Gomes,  J. Gonthier,  A. Gunina,  
 D. Hait,  M. W. D. Hanson-Heine,  P. H. P. Harbach,  A. W. Hauser,  
 J. E. Herr,  E. G. Hohenstein,  Z. C. Holden,  Kerwin Hui,  B. C. Huynh,  
 T.-C. Jagau,  Hyunjun Ji,  B. Kaduk,  K. Khistyaev,  Jaehoon Kim,  
 P. Klunzinger,  K. Koh,  D. Kosenkov,  L. Koulias,  T. Kowalczyk,  
 C. M. Krauter,  A. Kunitsa,  Ka Un Lao,  A. Laurent,  K. V. Lawler,  
 Joonho Lee,  D. Lefrancois,  S. Lehtola,  D. S. Levine,  Yi-Pei Li,  
 You-Sheng Lin,  Fenglai Liu,  E. Livshits,  A. Luenser,  P. Manohar,  
 E. Mansoor,  S. F. Manzer,  Shan-Ping Mao,  Yuezhi Mao,  N. Mardirossian,  
 A. V. Marenich,  T. Markovich,  L. A. Martinez-Martinez,  S. A. Maurer,  
 N. J. Mayhall,  S. C. McKenzie,  J.-M. Mewes,  A. F. Morrison,  
 J. W. Mullinax,  K. Nanda,  T. S. Nguyen-Beck,  R. Olivares-Amaya,  
 J. A. Parkhill,  T. M. Perrine,  F. Plasser,  P. Pokhilko,  S. Prager,  
 A. Prociuk,  E. Ramos,  D. R. Rehn,  F. Rob,  M. Schneider,  N. Sergueev,  
 S. M. Sharada,  S. Sharma,  D. W. Small,  T. Stauch,  T. Stein,  
 Yu-Chuan Su,  A. J. W. Thom,  A. Tkatchenko,  T. Tsuchimochi,  N. M. Tubman,  
 L. Vogt,  M. L. Vidal,  O. Vydrov,  M. A. Watson,  J. Wenzel,  
 M. de Wergifosse,  T. A. Wesolowski,  A. White,  J. Witte,  A. Yamada,  
 Jun Yang,  K. Yao,  S. Yeganeh,  S. R. Yost,  Zhi-Qiang You,  A. Zech,  
 Igor Ying Zhang,  Xing Zhang,  Yan Zhao,  Ying Zhu,  B. R. Brooks,  
 G. K. L. Chan,  C. J. Cramer,  M. S. Gordon,  W. J. Hehre,  A. Klamt,  
 M. W. Schmidt,  C. D. Sherrill,  D. G. Truhlar,  A. Aspuru-Guzik,  R. Baer,  
 A. T. Bell,  N. A. Besley,  Jeng-Da Chai,  A. E. DePrince, III,  
 R. A. DiStasio Jr.,  A. Dreuw,  B. D. Dunietz,  T. R. Furlani,  
 Chao-Ping Hsu,  Yousung Jung,  Jing Kong,  D. S. Lambrecht,  WanZhen Liang,  
 C. Ochsenfeld,  V. A. Rassolov,  L. V. Slipchenko,  J. E. Subotnik,  
 T. Van Voorhis,  J. M. Herbert,  A. I. Krylov,  P. M. W. Gill,  M. Head-Gordon

 Contributors to earlier versions of Q-Chem not listed above: 
 R. D. Adamson,  B. Austin,  J. Baker,  G. J. O. Beran,  K. Brandhorst,  
 S. T. Brown,  E. F. C. Byrd,  A. K. Chakraborty,  C.-L. Cheng,  
 Siu Hung Chien,  D. M. Chipman,  D. L. Crittenden,  H. Dachsel,  
 R. J. Doerksen,  A. D. Dutoi,  L. Fusti-Molnar,  W. A. Goddard III,  
 A. Golubeva-Zadorozhnaya,  S. R. Gwaltney,  G. Hawkins,  A. Heyden,  
 S. Hirata,  G. Kedziora,  F. J. Keil,  C. Kelley,  Jihan Kim,  R. A. King,  
 R. Z. Khaliullin,  P. P. Korambath,  W. Kurlancheek,  A. M. Lee,  M. S. Lee,  
 S. V. Levchenko,  Ching Yeh Lin,  D. Liotard,  R. C. Lochan,  I. Lotan,  
 P. E. Maslen,  N. Nair,  D. P. O'Neill,  D. Neuhauser,  E. Neuscamman,  
 C. M. Oana,  R. Olson,  B. Peters,  R. Peverati,  P. A. Pieniazek,  
 Y. M. Rhee,  J. Ritchie,  M. A. Rohrdanz,  E. Rosta,  N. J. Russ,  
 H. F. Schaefer III,  N. E. Schultz,  N. Shenvi,  A. C. Simmonett,  A. Sodt,  
 D. Stuck,  K. S. Thanthiriwatte,  V. Vanovschi,  Tao Wang,  A. Warshel,  
 C. F. Williams,  Q. Wu,  X. Xu,  W. Zhang

 Please cite Q-Chem as follows:
 Y. Shao et al., Mol. Phys. 113, 184-215 (2015)
 DOI: 10.1080/00268976.2014.952696

 Q-Chem 5.1.2 for Intel X86 EM64T Linux

 Parts of Q-Chem use Armadillo 8.300.2 (Tropical Shenanigans).
 http://arma.sourceforge.net/

 Q-Chem begins on Thu Mar 28 05:38:35 2019  

Host: 
0

     Scratch files written to /scratch/taweetham/qchem7390//
Input Ideriv = 2
Curr. Ideriv = -1
Max.  Ideriv = 2

Checking the input file for inconsistencies... 	...done.

--------------------------------------------------------------
User input:
--------------------------------------------------------------
$molecule
0 1
  C   -0.2900723    0.1963410    0.0134047
  H   -0.4831472    0.0983969    1.0926869
  C    0.3927824   -1.1374859   -0.4317836
  H    0.6091703   -1.0777777   -1.5064285
  O   -0.5855289   -2.1780843   -0.2809368
  C    1.7248609   -1.3345898    0.3168684
  H    1.5309713   -1.4944918    1.3848533
  H    2.2358425   -2.2349885   -0.0399435
  C    2.6725420   -0.1457386    0.1193633
  H    2.9035112   -0.0588808   -0.9510261
  C    3.9891217   -0.3696481    0.8606062
  H    4.4889442   -1.2738604    0.4971012
  H    4.6705792    0.4733400    0.7042326
  H    3.8275891   -0.4809646    1.9378668
  C    2.0035332    1.1487093    0.5773770
  H    2.6687151    2.0008836    0.3933941
  H    1.8211130    1.1163367    1.6591991
  C    0.6826570    1.3774137   -0.1528745
  H    0.2365050    2.2955638    0.2449727
  H    0.8901078    1.5451136   -1.2166677
  C   -1.6786702    0.3899483   -0.6820533
  C   -1.9566812    1.8015153   -1.2125963
  C   -2.8156698    0.0093967    0.2720453
  O   -2.8265345   -1.3006840    0.6041957
  O   -3.6634023    0.7805344    0.6943992
  H   -2.0376945   -1.7641031    0.2398080
  H   -1.7634594   -0.2758537   -1.5511361
  H   -1.9379689    2.5474737   -0.4106348
  H   -2.9511117    1.8507933   -1.6718774
  H   -1.2336725    2.0893302   -1.9814471
  O   -0.1084068   -3.5954672    1.4299098
  C    0.2074911   -4.8898000    1.9455755
  H    1.2413640   -5.1463409    1.6836854
  C   -0.1292481   -3.5026616    0.0145368
  H    0.8557104   -3.6930215   -0.4240264
  C    0.1342822   -4.7844761    3.4623907
  O    1.0771960   -4.8590761    4.2355537
  O   -1.1040548   -4.5070910    3.9275913
  H   -0.9765735   -4.3868573    4.8922173
  C   -0.7690590   -5.9582603    1.4476076
  H   -1.7714950   -5.8171634    1.8693857
  O   -0.3332128   -7.2670332    1.8292679
  H   -0.8602048   -7.9047879    1.3077260
  C   -0.8574919   -5.9061786   -0.0784409
  H    0.0749005   -6.2804816   -0.5196818
  O   -1.8768884   -6.8115195   -0.5413856
  H   -2.7367586   -6.5184983   -0.1853129
  C   -1.1448332   -4.4955958   -0.5864924
  H   -2.1687589   -4.2008954   -0.3274018
  O   -1.0707667   -4.4931829   -2.0202184
  H   -1.5383311   -5.2952414   -2.3260550
$end

$rem
   job_type 	optimization
   basis 	6-311++g**
   method 	b3lyp
   scf_guess sad
$end

--------------------------------------------------------------
 ----------------------------------------------------------------
             Standard Nuclear Orientation (Angstroms)
    I     Atom           X                Y                Z
 ----------------------------------------------------------------
    1      C      -2.7484355352     0.1263732995    -0.1290750449
    2      H      -2.3788461331    -0.1306402419    -1.1335991832
    3      C      -1.6158293537    -0.2763922516     0.8702049517
    4      H      -1.9490277993    -0.0413784838     1.8895173563
    5      O      -0.5001206387     0.5890440281     0.6077037210
    6      C      -1.3429903737    -1.7906457313     0.7904667247
    7      H      -0.9161171735    -2.0404257244    -0.1888916363
    8      H      -0.5957152782    -2.0854870362     1.5346328910
    9      C      -2.6111443998    -2.6138069248     1.0447616776
   10      H      -2.9706648612    -2.3946832548     2.0593327059
   11      C      -2.3130095957    -4.1100668412     0.9720945691
   12      H      -1.5628341425    -4.3918831431     1.7186698576
   13      H      -3.2168722872    -4.6958116068     1.1705920961
   14      H      -1.9333036910    -4.3946790775    -0.0147153646
   15      C      -3.7035763119    -2.2276642486     0.0495576580
   16      H      -4.6217875228    -2.7876504030     0.2636169592
   17      H      -3.3976095043    -2.4974753629    -0.9693880941
   18      C      -4.0033794427    -0.7320713157     0.1096139112
   19      H      -4.7627237840    -0.5136333544    -0.6493423695
   20      H      -4.4377898229    -0.4966236515     1.0887293703
   21      C      -3.0008673286     1.6708808708    -0.1179262274
   22      C      -4.4741917803     2.0958405559    -0.1145038777
   23      C      -2.3181783889     2.3360316284    -1.3176770476
   24      O      -0.9695605643     2.2522106819    -1.2867354484
   25      O      -2.8996339995     2.9161696687    -2.2215773672
   26      H      -0.6675024193     1.6929234931    -0.5345633130
   27      H      -2.5601483525     2.1205167016     0.7817297227
   28      H      -5.0037818096     1.7312654269    -1.0013892753
   29      H      -4.5591345957     3.1890146603    -0.1183202879
   30      H      -4.9917893825     1.7370387178     0.7799593763
   31      O       1.2490070742    -0.4951128470    -0.3560244492
   32      C       2.6025000581    -0.9523172942    -0.3605885210
   33      H       2.7109879268    -1.7834378457     0.3470567592
   34      C       0.8190941460     0.0935207499     0.8609444621
   35      H       0.8245185720    -0.6234840427     1.6883455266
   36      C       2.8721510093    -1.5021536963    -1.7541986936
   37      O       3.0611764336    -2.6744075119    -2.0414668605
   38      O       2.8077051139    -0.5670229319    -2.7279593405
   39      H       2.9147820191    -1.0774209476    -3.5581637408
   40      C       3.5884203322     0.1747908959    -0.0430702053
   41      H       3.6279047272     0.9160858294    -0.8502912649
   42      O       4.9146598550    -0.3374030955     0.1220329186
   43      H       5.4448634635     0.3749852627     0.5317212631
   44      C       3.1761988681     0.8712306884     1.2547749263
   45      H       3.3628512934     0.2090549714     2.1096644205
   46      O       4.0159101774     2.0182825957     1.4834362561
   47      H       3.8819795416     2.6511360200     0.7529671737
   48      C       1.7099465479     1.2956521812     1.2348823446
   49      H       1.5631234639     2.1176306891     0.5241120453
   50      O       1.3560427331     1.8077606579     2.5285433936
   51      H       2.0928973679     2.3836770379     2.8128247716
 ----------------------------------------------------------------
 Molecular Point Group                 C1    NOp =  1
 Largest Abelian Subgroup              C1    NOp =  1
 Nuclear Repulsion Energy =  2525.9894387444 hartrees
 There are       97 alpha and       97 beta electrons
 Requested basis set is 6-311++G(d,p)
 There are 280 shells and 732 basis functions

 Total QAlloc Memory Limit   2000 MB
 Mega-Array Size       188 MB
 MEM_STATIC part       192 MB
 A cutoff of  1.0D-11 yielded  28299 shell pairs
 There are    188942 function pairs (    200072 Cartesian)

 -------------------------------------------------------
 OpenMP Integral Computing Module                       
 Release: version 1.0, May 2013, Q-Chem Inc. Pittsburgh 
 -------------------------------------------------------
 Integral Job Info:
 Integral job number is                      11
 Integral operator is                         1
 short-range coefficients                     0
 long-range coefficients              100000000
 Omega coefficients                           0
 if combine SR and LR in K                    0
 Integral screening is                        0
 Integral computing path is                   2
 max size of driver memory is            800000
 size of driver memory is                593474
 size of scratch memory is              2361544
 max col of scratch BK array               1296
 max len of scratch array in speh3          155
 max len of scratch index in speh4           18
 max int batch size is                      520
 min int batch size is                       52
 fixed nKL is                                52
 max L of basis functions is                  2
 order of int derivative is                   0
 number of shells is                        280
 number of basis is                         757
 number of cartesian basis is               757
 number of contracted shell pairs         28299
 number of primitive shell pairs          60207
 maxK2 (contraction) of shell pair           36
 max number of K2 of shell pair               1
 max number of CS2 of shell pair           5665
 max number of PS2 of shell pair           9090
 mem total for path MDJ                  815484
 -------------------------------------------------------
 Smallest overlap matrix eigenvalue = 9.67E-07

 Q-Chem warning in module stvman/mkSTV.C, line 306:

 Overlap eigenvalue is smaller than square root of threshold
 Use THRESH >= 12 to get rid of this warning

 Linear dependence detected in AO basis
 Tighter screening thresholds may be required for diffuse basis sets
 Use S2THRESH > 14 and THRESH = 14 in case of SCF convergence issues
 Number of orthogonalized atomic orbitals = 731
 Maximum deviation from orthogonality = 1.910E-10

 Scale SEOQF with 1.000000e-02/1.000000e-01/1.000000e-01

 Standard Electronic Orientation quadrupole field applied
 Nucleus-field energy     =     0.0000000172 hartrees
 Guess from superposition of atomic densities
 Warning:  Energy on first SCF cycle will be non-variational
 SAD guess density has 194.000000 electrons

 -----------------------------------------------------------------------
  General SCF calculation program by
  Eric Jon Sundstrom, Paul Horn, Yuezhi Mao, Dmitri Zuev, Alec White,
  David Stuck, Shaama M.S., Shane Yost, Joonho Lee, David Small,
  Daniel Levine, Susi Lehtola, Hugh Burton, Evgeny Epifanovsky
 -----------------------------------------------------------------------
 Exchange:     0.2000 Hartree-Fock + 0.0800 Slater + 0.7200 B88
 Correlation:  0.1900 VWN1RPA + 0.8100 LYP
 Using SG-1 standard quadrature grid
 using 4 threads for integral computing
 -------------------------------------------------------
 OpenMP Integral computing Module                
 Release: version 2.0, May 2017, Q-Chem Inc. Pleasanton 
 -------------------------------------------------------
 -------------------------------------------------------
 OpenMP BLAS3 based DFT computing Module                
 Release: version 1.0, May 2013, Q-Chem Inc. Pittsburgh 
 -------------------------------------------------------
 A restricted SCF calculation will be
 performed using DIIS
 SCF converges when DIIS error is below 1.0e-08
 ---------------------------------------
  Cycle       Energy         DIIS error
 ---------------------------------------
    1   -1307.7209977303      2.31e-02  
    2   -1302.2033901234      3.21e-03  
    3   -1301.4240797789      5.11e-03  
    4   -1302.7003066926      1.11e-03  
    5   -1302.7601408413      3.31e-04  
    6   -1302.7644973589      1.26e-04  
    7   -1302.7653189774      2.89e-05  
    8   -1302.7653539880      1.40e-05  
    9   -1302.7653629381      3.86e-06  
   10   -1302.7653636249      1.16e-06  
   11   -1302.7653636908      3.24e-07  
   12   -1302.7653636956      1.00e-07  
   13   -1302.7653636963      3.00e-08  
   14   -1302.7653636965      8.97e-09  Convergence criterion met
 ---------------------------------------
 SCF time:   CPU 2610.71s  wall 675.00s 
 SCF   energy in the final basis set =    -1302.7653636965
 Total energy in the final basis set =    -1302.7653636965

 --------------------------------------------------------------

                    Orbital Energies (a.u.)
 --------------------------------------------------------------

 Alpha MOs
 -- Occupied --
-19.195 -19.181 -19.180 -19.178 -19.156 -19.154 -19.140 -19.137
-19.095 -10.335 -10.323 -10.289 -10.282 -10.267 -10.267 -10.265
-10.253 -10.200 -10.194 -10.191 -10.188 -10.181 -10.177 -10.171
-10.160  -1.139  -1.120  -1.085  -1.080  -1.064  -1.053  -1.045
 -1.038  -0.999  -0.865  -0.826  -0.820  -0.809  -0.763  -0.757
 -0.716  -0.696  -0.682  -0.654  -0.652  -0.638  -0.629  -0.610
 -0.586  -0.579  -0.571  -0.566  -0.553  -0.540  -0.527  -0.520
 -0.515  -0.513  -0.505  -0.496  -0.494  -0.478  -0.467  -0.461
 -0.457  -0.450  -0.446  -0.438  -0.433  -0.430  -0.419  -0.418
 -0.408  -0.406  -0.403  -0.399  -0.396  -0.391  -0.377  -0.375
 -0.374  -0.363  -0.355  -0.349  -0.348  -0.345  -0.343  -0.338
 -0.331  -0.325  -0.321  -0.315  -0.309  -0.304  -0.301  -0.296
 -0.261
 -- Virtual --
 -0.046  -0.032  -0.021  -0.015  -0.009  -0.003  -0.001   0.001
  0.007   0.010   0.017   0.020   0.027   0.030   0.032   0.034
  0.039   0.041   0.048   0.051   0.053   0.055   0.059   0.062
  0.063   0.067   0.072   0.075   0.079   0.082   0.084   0.087
  0.089   0.090   0.092   0.095   0.098   0.099   0.102   0.104
  0.107   0.108   0.110   0.111   0.117   0.120   0.122   0.124
  0.124   0.127   0.130   0.130   0.133   0.133   0.135   0.138
  0.140   0.142   0.144   0.146   0.150   0.151   0.153   0.155
  0.158   0.160   0.163   0.166   0.167   0.168   0.170   0.171
  0.173   0.175   0.179   0.180   0.185   0.186   0.190   0.191
  0.194   0.197   0.197   0.199   0.201   0.206   0.208   0.212
  0.212   0.213   0.218   0.220   0.223   0.224   0.226   0.231
  0.232   0.238   0.240   0.241   0.242   0.248   0.249   0.253
  0.256   0.258   0.260   0.261   0.264   0.268   0.270   0.273
  0.275   0.276   0.282   0.285   0.286   0.290   0.293   0.297
  0.301   0.302   0.308   0.310   0.312   0.314   0.316   0.318
  0.322   0.326   0.327   0.329   0.331   0.335   0.335   0.338
  0.339   0.342   0.344   0.349   0.350   0.354   0.359   0.363
  0.364   0.367   0.368   0.371   0.374   0.377   0.379   0.383
  0.390   0.390   0.392   0.395   0.402   0.405   0.411   0.414
  0.417   0.424   0.426   0.430   0.436   0.438   0.441   0.451
  0.456   0.461   0.465   0.474   0.475   0.477   0.489   0.491
  0.495   0.498   0.506   0.513   0.514   0.524   0.527   0.533
  0.543   0.548   0.554   0.558   0.568   0.570   0.574   0.580
  0.585   0.589   0.592   0.604   0.613   0.615   0.621   0.628
  0.630   0.634   0.640   0.642   0.644   0.649   0.657   0.658
  0.663   0.672   0.682   0.683   0.689   0.695   0.697   0.699
  0.706   0.715   0.721   0.724   0.728   0.740   0.745   0.746
  0.750   0.754   0.757   0.762   0.764   0.773   0.776   0.777
  0.778   0.782   0.788   0.789   0.792   0.797   0.804   0.806
  0.812   0.814   0.824   0.832   0.845   0.852   0.859   0.876
  0.881   0.901   0.915   0.925   0.943   0.948   0.962   0.967
  0.981   0.994   1.004   1.010   1.026   1.031   1.043   1.050
  1.051   1.065   1.082   1.089   1.093   1.103   1.110   1.118
  1.132   1.136   1.144   1.150   1.153   1.159   1.169   1.175
  1.180   1.195   1.196   1.199   1.208   1.217   1.220   1.224
  1.232   1.242   1.248   1.253   1.258   1.262   1.268   1.274
  1.286   1.294   1.303   1.308   1.312   1.320   1.332   1.336
  1.342   1.350   1.363   1.375   1.381   1.387   1.397   1.405
  1.425   1.432   1.442   1.447   1.456   1.468   1.476   1.486
  1.492   1.495   1.496   1.504   1.507   1.521   1.528   1.534
  1.549   1.557   1.561   1.563   1.566   1.576   1.580   1.584
  1.591   1.596   1.598   1.600   1.605   1.610   1.615   1.621
  1.624   1.626   1.630   1.639   1.642   1.650   1.653   1.660
  1.665   1.667   1.671   1.685   1.696   1.699   1.699   1.707
  1.715   1.725   1.736   1.746   1.748   1.754   1.760   1.763
  1.777   1.786   1.793   1.801   1.811   1.820   1.826   1.833
  1.838   1.847   1.853   1.857   1.868   1.874   1.887   1.889
  1.895   1.902   1.917   1.926   1.932   1.939   1.945   1.966
  1.969   1.980   1.988   1.999   2.004   2.010   2.022   2.023
  2.041   2.050   2.060   2.066   2.085   2.086   2.092   2.100
  2.111   2.123   2.128   2.131   2.141   2.147   2.158   2.165
  2.183   2.191   2.200   2.217   2.224   2.235   2.246   2.253
  2.262   2.269   2.281   2.288   2.290   2.319   2.346   2.352
  2.354   2.374   2.381   2.400   2.420   2.432   2.441   2.462
  2.484   2.486   2.495   2.513   2.519   2.529   2.533   2.545
  2.551   2.567   2.572   2.574   2.587   2.594   2.607   2.618
  2.627   2.632   2.637   2.650   2.658   2.665   2.679   2.690
  2.695   2.699   2.705   2.734   2.745   2.758   2.769   2.778
  2.782   2.791   2.800   2.808   2.819   2.824   2.828   2.835
  2.862   2.870   2.885   2.887   2.894   2.911   2.919   2.925
  2.932   2.937   2.951   2.958   2.966   2.971   2.988   2.998
  3.001   3.005   3.010   3.018   3.035   3.041   3.055   3.065
  3.068   3.071   3.082   3.085   3.099   3.109   3.110   3.116
  3.124   3.131   3.152   3.156   3.160   3.167   3.184   3.203
  3.209   3.215   3.237   3.249   3.250   3.271   3.277   3.286
  3.293   3.306   3.315   3.340   3.345   3.359   3.385   3.404
  3.428   3.446   3.477   3.505   3.530   3.562   3.595   3.601
  3.658   3.700   3.767   3.770   3.784   3.796   3.809   3.811
  3.819   3.851   3.872   3.881   3.885   3.893   3.923   3.930
  3.958   3.986   3.990   4.019   4.040   4.060   4.080   4.099
  4.124   4.142   4.149   4.170   4.175   4.233   4.247   4.260
  4.264   4.288   4.302   4.320   4.346   4.429   4.992   5.069
  5.081   5.092   5.097   5.110   5.120   5.155   5.183   5.210
  5.244   5.355   5.375   5.409   5.419   5.433   5.464   5.490
  5.549   5.586   5.607   5.621   5.664   5.674   5.767   5.836
  5.984  23.735  23.758  23.775  23.786  23.794  23.801  23.835
 23.844  23.856  23.879  23.893  23.930  23.947  23.956  23.980
 23.997  49.862  49.893  49.937  49.940  49.949  49.962  50.003
 50.004  50.045
 --------------------------------------------------------------

          Ground-State Mulliken Net Atomic Charges

     Atom                 Charge (a.u.)
  ----------------------------------------
      1 C                     0.290957
      2 H                     0.276803
      3 C                    -0.592526
      4 H                     0.210890
      5 O                     0.076032
      6 C                    -0.254649
      7 H                     0.212351
      8 H                     0.067071
      9 C                     0.519132
     10 H                     0.179916
     11 C                    -0.684595
     12 H                     0.134264
     13 H                     0.161497
     14 H                     0.148768
     15 C                    -0.869784
     16 H                     0.181760
     17 H                     0.164274
     18 C                    -0.297052
     19 H                     0.174650
     20 H                     0.170159
     21 C                     0.236636
     22 C                    -0.608159
     23 C                    -0.214094
     24 O                    -0.247113
     25 O                    -0.243119
     26 H                     0.510362
     27 H                     0.257732
     28 H                     0.191223
     29 H                     0.194421
     30 H                     0.112697
     31 O                     0.180381
     32 C                     0.016013
     33 H                     0.303666
     34 C                    -0.511394
     35 H                     0.260287
     36 C                    -0.149007
     37 O                    -0.191611
     38 O                    -0.079151
     39 H                     0.285985
     40 C                    -0.575500
     41 H                     0.272579
     42 O                    -0.150031
     43 H                     0.262777
     44 C                    -0.409469
     45 H                     0.312748
     46 O                    -0.204430
     47 H                     0.278837
     48 C                    -0.742235
     49 H                     0.255258
     50 O                    -0.134915
     51 H                     0.258705
  ----------------------------------------
  Sum of atomic charges =     0.000000

 -----------------------------------------------------------------
                    Cartesian Multipole Moments
 -----------------------------------------------------------------
    Charge (ESU x 10^10)
                 0.0000
    Dipole Moment (Debye)
         X       1.4135      Y      -1.7434      Z       4.2985
       Tot       4.8491
    Quadrupole Moments (Debye-Ang)
        XX    -149.4170     XY      27.3736     YY    -165.5086
        XZ      -9.4284     YZ       7.4112     ZZ    -157.7477
    Octopole Moments (Debye-Ang^2)
       XXX      33.6850    XXY      36.2067    XYY      33.0349
       YYY      32.5338    XXZ      25.7637    XYZ     -42.6967
       YYZ      56.1341    XZZ      55.7923    YZZ     -38.4694
       ZZZ     -29.2239
    Hexadecapole Moments (Debye-Ang^3)
      XXXX   -7795.5166   XXXY     347.8312   XXYY   -1957.1644
      XYYY     254.8977   YYYY   -3486.5797   XXXZ     -72.9785
      XXYZ      36.2889   XYYZ     -47.0905   YYYZ      98.3493
      XXZZ   -1592.3799   XYZZ      64.5979   YYZZ    -948.6980
      XZZZ    -162.3597   YZZZ     142.2524   ZZZZ   -1547.6518
 -----------------------------------------------------------------
 Calculating analytic gradient of the SCF energy
 Gradient of SCF Energy
            1           2           3           4           5           6
    1  -0.0088221  -0.0003825   0.0238052   0.0013037  -0.0318440  -0.0068935
    2   0.0014866   0.0014302   0.0088444  -0.0004573   0.0168779  -0.0045699
    3   0.0001325  -0.0027370   0.0022477  -0.0002340  -0.0103038   0.0009137
            7           8           9          10          11          12
    1   0.0022134  -0.0001149   0.0010929   0.0004856  -0.0018800  -0.0000644
    2  -0.0004078  -0.0006316   0.0042459  -0.0013747   0.0029996   0.0014279
    3  -0.0004581  -0.0001426   0.0036144   0.0002912  -0.0039651   0.0010322
           13          14          15          16          17          18
    1  -0.0009878   0.0001592   0.0015600  -0.0010536  -0.0011589   0.0027981
    2  -0.0001964  -0.0002749  -0.0024536   0.0003697   0.0010469  -0.0000352
    3   0.0006147  -0.0002803  -0.0021139   0.0006214  -0.0006776   0.0001776
           19          20          21          22          23          24
    1  -0.0017020   0.0005563   0.0138495   0.0068886  -0.0038593   0.0053771
    2  -0.0038817  -0.0006794  -0.0095809  -0.0008943  -0.0110825  -0.0079898
    3  -0.0031248   0.0010108   0.0013029  -0.0004152   0.0115026   0.0113877
           25          26          27          28          29          30
    1  -0.0131788   0.0053350  -0.0032393  -0.0009759  -0.0021131  -0.0005809
    2   0.0136327  -0.0009218   0.0035559  -0.0015733   0.0033094   0.0009250
    3  -0.0194962   0.0037231   0.0010396  -0.0026215   0.0009619   0.0013042
           31          32          33          34          35          36
    1  -0.0047478  -0.0059069  -0.0038400   0.0123081   0.0011436   0.0053701
    2  -0.0040954   0.0044274  -0.0012635  -0.0228345   0.0009618   0.0299707
    3   0.0003923   0.0035123   0.0008186   0.0000466   0.0008348   0.0231652
           37          38          39          40          41          42
    1   0.0017632  -0.0020526   0.0005066  -0.0140400   0.0085917   0.0002498
    2  -0.0220540   0.0046296  -0.0082009  -0.0086640   0.0014962  -0.0004043
    3  -0.0167597  -0.0002113  -0.0063557  -0.0152298   0.0025237  -0.0008588
           43          44          45          46          47          48
    1   0.0067520   0.0025289   0.0007953   0.0008433  -0.0011929  -0.0012718
    2   0.0087632  -0.0069842  -0.0010668  -0.0023484   0.0060534  -0.0061179
    3   0.0055340   0.0085542   0.0025151   0.0033859  -0.0066992  -0.0130475
           49          50          51
    1   0.0004385  -0.0036913   0.0088790
    2   0.0049874   0.0026311   0.0069661
    3   0.0078502   0.0013794   0.0033412
 Max gradient component =       3.184E-02
 RMS gradient           =       7.501E-03
 Gradient time:  CPU 566.14 s  wall 142.67 s
 Geometry Optimization Parameters
   NAtoms,    NIC,     NZ,  NCons,   NDum,   NFix, NCnnct, MaxDiis
       51     405       0       0       0       0       0       0


** GEOMETRY OPTIMIZATION IN DELOCALIZED INTERNAL COORDINATES **
   Searching for a Minimum

   Optimization Cycle:   1

                       Coordinates (Angstroms)
     ATOM                X               Y               Z
      1  C        -2.7484355352    0.1263732995   -0.1290750449
      2  H        -2.3788461331   -0.1306402419   -1.1335991832
      3  C        -1.6158293537   -0.2763922516    0.8702049517
      4  H        -1.9490277993   -0.0413784838    1.8895173563
      5  O        -0.5001206387    0.5890440281    0.6077037210
      6  C        -1.3429903737   -1.7906457313    0.7904667247
      7  H        -0.9161171735   -2.0404257244   -0.1888916363
      8  H        -0.5957152782   -2.0854870362    1.5346328910
      9  C        -2.6111443998   -2.6138069248    1.0447616776
     10  H        -2.9706648612   -2.3946832548    2.0593327059
     11  C        -2.3130095957   -4.1100668412    0.9720945691
     12  H        -1.5628341425   -4.3918831431    1.7186698576
     13  H        -3.2168722872   -4.6958116068    1.1705920961
     14  H        -1.9333036910   -4.3946790775   -0.0147153646
     15  C        -3.7035763119   -2.2276642486    0.0495576580
     16  H        -4.6217875228   -2.7876504030    0.2636169592
     17  H        -3.3976095043   -2.4974753629   -0.9693880941
     18  C        -4.0033794427   -0.7320713157    0.1096139112
     19  H        -4.7627237840   -0.5136333544   -0.6493423695
     20  H        -4.4377898229   -0.4966236515    1.0887293703
     21  C        -3.0008673286    1.6708808708   -0.1179262274
     22  C        -4.4741917803    2.0958405559   -0.1145038777
     23  C        -2.3181783889    2.3360316284   -1.3176770476
     24  O        -0.9695605643    2.2522106819   -1.2867354484
     25  O        -2.8996339995    2.9161696687   -2.2215773672
     26  H        -0.6675024193    1.6929234931   -0.5345633130
     27  H        -2.5601483525    2.1205167016    0.7817297227
     28  H        -5.0037818096    1.7312654269   -1.0013892753
     29  H        -4.5591345957    3.1890146603   -0.1183202879
     30  H        -4.9917893825    1.7370387178    0.7799593763
     31  O         1.2490070742   -0.4951128470   -0.3560244492
     32  C         2.6025000581   -0.9523172942   -0.3605885210
     33  H         2.7109879268   -1.7834378457    0.3470567592
     34  C         0.8190941460    0.0935207499    0.8609444621
     35  H         0.8245185720   -0.6234840427    1.6883455266
     36  C         2.8721510093   -1.5021536963   -1.7541986936
     37  O         3.0611764336   -2.6744075119   -2.0414668605
     38  O         2.8077051139   -0.5670229319   -2.7279593405
     39  H         2.9147820191   -1.0774209476   -3.5581637408
     40  C         3.5884203322    0.1747908959   -0.0430702053
     41  H         3.6279047272    0.9160858294   -0.8502912649
     42  O         4.9146598550   -0.3374030955    0.1220329186
     43  H         5.4448634635    0.3749852627    0.5317212631
     44  C         3.1761988681    0.8712306884    1.2547749263
     45  H         3.3628512934    0.2090549714    2.1096644205
     46  O         4.0159101774    2.0182825957    1.4834362561
     47  H         3.8819795416    2.6511360200    0.7529671737
     48  C         1.7099465479    1.2956521812    1.2348823446
     49  H         1.5631234639    2.1176306891    0.5241120453
     50  O         1.3560427331    1.8077606579    2.5285433936
     51  H         2.0928973679    2.3836770379    2.8128247716
   Point Group: c1    Number of degrees of freedom:   147


   Energy is  -1302.765363696


 Attempting to Generate Delocalized Internal Coordinates

147 Hessian modes will be used to form the next step
  Hessian Eigenvalues:
     0.002000    0.004762    0.004908    0.005442    0.005554    0.006238
     0.006480    0.007087    0.007733    0.008041    0.008952    0.009943
     0.010376    0.010856    0.010931    0.011441    0.011510    0.013706
     0.019332    0.020125    0.022047    0.022051    0.030710    0.031860
     0.033858    0.036197    0.038587    0.039722    0.040851    0.044481
     0.044809    0.046824    0.047678    0.047841    0.048050    0.049332
     0.049558    0.049574    0.051090    0.054400    0.054854    0.055467
     0.056099    0.056219    0.056626    0.057072    0.057398    0.058802
     0.060912    0.062855    0.062909    0.065657    0.068518    0.071310
     0.074185    0.076603    0.082046    0.082290    0.082597    0.083213
     0.090908    0.091552    0.098463    0.114542    0.118748    0.128702
     0.144315    0.144734    0.156975    0.160000    0.160000    0.160000
     0.160000    0.160000    0.160000    0.160000    0.160000    0.160000
     0.160000    0.160000    0.167053    0.171471    0.173778    0.173927
     0.178902    0.180984    0.187210    0.192445    0.196881    0.199562
     0.249681    0.249966    0.250000    0.250000    0.250000    0.257010
     0.264111    0.269509    0.272291    0.275220    0.286744    0.287950
     0.288951    0.289592    0.290578    0.291125    0.292136    0.293270
     0.296646    0.301529    0.335958    0.338525    0.338950    0.339222
     0.339521    0.339782    0.339985    0.340220    0.340464    0.340532
     0.340616    0.340677    0.340749    0.341737    0.341937    0.342136
     0.342184    0.342355    0.342438    0.342570    0.343610    0.396079
     0.396523    0.401102    0.401895    0.407342    0.408084    0.411311
     0.504663    0.513046    0.517779    0.518790    0.522255    0.546816
     0.546878    0.946552    0.947893

 Minimum Search - Taking Simple RFO Step
 Searching for Lamda that Minimizes Along All modes
 Value Taken    Lamda =  -0.03007816
 Calculated Step too Large.  Step scaled by  0.538296
 Step Taken.  Stepsize is  0.300000

                             Maximum     Tolerance    Cnvgd?
         Gradient           0.026172      0.000300      NO
         Displacement       0.118435      0.001200      NO
         Energy change     *********      0.000001      NO


 New Cartesian Coordinates Obtained by Inverse Iteration

 Displacement from previous Coordinates is:  1.963084
 ----------------------------------------------------------------
             Standard Nuclear Orientation (Angstroms)
    I     Atom           X                Y                Z
 ----------------------------------------------------------------
    1      C      -2.7535644822     0.1651898350    -0.1504129201
    2      H      -2.4272402491    -0.0821495130    -1.1704995499
    3      C      -1.5981881839    -0.2634614865     0.8176565590
    4      H      -1.9198136317    -0.0424619867     1.8443828968
    5      O      -0.4541489513     0.5827933697     0.5755059961
    6      C      -1.3193263912    -1.7724264957     0.7114983638
    7      H      -0.9159306213    -2.0046551503    -0.2808751613
    8      H      -0.5541830224    -2.0724932465     1.4351351012
    9      C      -2.5752225220    -2.6080348191     0.9870958443
   10      H      -2.9063875261    -2.4021185449     2.0141361465
   11      C      -2.2694517464    -4.1049906822     0.8867738557
   12      H      -1.4956866409    -4.3989867620     1.6036428821
   13      H      -3.1631129881    -4.6994448685     1.1006220575
   14      H      -1.9182527102    -4.3712458788    -0.1152906348
   15      C      -3.6988379692    -2.1991125158     0.0365618000
   16      H      -4.6083628315    -2.7640176990     0.2706268026
   17      H      -3.4246992903    -2.4543360850    -0.9950928588
   18      C      -3.9949348447    -0.7008799490     0.1309519630
   19      H      -4.7793199344    -0.4602920947    -0.5921595434
   20      H      -4.3932164799    -0.4760228872     1.1273000842
   21      C      -3.0542069460     1.7121557373    -0.1141606301
   22      C      -4.5406860554     2.0709777474     0.0272542225
   23      C      -2.5340050316     2.4374209852    -1.3717657606
   24      O      -1.1991758559     2.4451716011    -1.5435189978
   25      O      -3.2539451631     2.9909286247    -2.1765797204
   26      H      -0.7721296022     1.8820345372    -0.8615556830
   27      H      -2.5513367421     2.1616853111     0.7513611711
   28      H      -5.1327715352     1.6968119764    -0.8118843801
   29      H      -4.6646546155     3.1576045877     0.0450073822
   30      H      -4.9594970588     1.6789258792     0.9577767739
   31      O       1.3070661288    -0.5301085279    -0.3254827692
   32      C       2.6534054243    -1.0044573598    -0.2841703230
   33      H       2.7519003817    -1.8023378343     0.4608898797
   34      C       0.8520258967     0.1028030982     0.8594316988
   35      H       0.8362059417    -0.5912033433     1.7060832100
   36      C       2.9299908534    -1.6314242524    -1.6438318766
   37      O       3.1244306099    -2.8133877628    -1.8427151147
   38      O       2.9124055255    -0.7309677170    -2.6501120791
   39      H       3.0419731328    -1.2529630989    -3.4637327740
   40      C       3.6365706981     0.1305777775     0.0096030431
   41      H       3.6778450385     0.8322574287    -0.8327266567
   42      O       4.9426905636    -0.4157416995     0.2009171871
   43      H       5.4890735757     0.2902670923     0.5842547446
   44      C       3.1997702472     0.8821289676     1.2696793079
   45      H       3.3621632527     0.2462376721     2.1465012117
   46      O       4.0456685390     2.0242524432     1.4907241738
   47      H       3.9383581533     2.6357629205     0.7441264808
   48      C       1.7332823562     1.3081092745     1.2110661870
   49      H       1.5988684052     2.0946656292     0.4573942413
   50      O       1.3271888940     1.8360906974     2.4780795805
   51      H       2.0415604558     2.4222075139     2.7775487817
 ----------------------------------------------------------------
 Molecular Point Group                 C1    NOp =  1
 Largest Abelian Subgroup              C1    NOp =  1
 Nuclear Repulsion Energy =  2507.8202983953 hartrees
 There are       97 alpha and       97 beta electrons
 Applying Cartesian multipole field
    Component          Value
    ---------          -----
     (2,0,0)        1.00000E-12
     (0,2,0)        2.00000E-11
     (0,0,2)       -3.00000E-11
 Nucleus-field energy     =     0.0000000206 hartrees
 Requested basis set is 6-311++G(d,p)
 There are 280 shells and 732 basis functions
 A cutoff of  1.0D-11 yielded  28182 shell pairs
 There are    187952 function pairs (    198986 Cartesian)
 Smallest overlap matrix eigenvalue = 1.01E-06

 Q-Chem warning in module stvman/mkSTV.C, line 306:

 Overlap eigenvalue is smaller than square root of threshold
 Use THRESH >= 12 to get rid of this warning

 Guess MOs from SCF MO coefficient file

 -----------------------------------------------------------------------
  General SCF calculation program by
  Eric Jon Sundstrom, Paul Horn, Yuezhi Mao, Dmitri Zuev, Alec White,
  David Stuck, Shaama M.S., Shane Yost, Joonho Lee, David Small,
  Daniel Levine, Susi Lehtola, Hugh Burton, Evgeny Epifanovsky
 -----------------------------------------------------------------------
 Exchange:     0.2000 Hartree-Fock + 0.0800 Slater + 0.7200 B88
 Correlation:  0.1900 VWN1RPA + 0.8100 LYP
 Using SG-1 standard quadrature grid
 Size of previous SCF MO coefficient file: 1073112 (expected); 1071646 (actual). 

 Q-Chem warning in module libgscf/gen_scfman/rhf.C, line 643:

 Inconsistent size for SCF MO coefficient file.  Please check basis and PURECART setting.

 using 4 threads for integral computing
 -------------------------------------------------------
 OpenMP Integral computing Module                
 Release: version 2.0, May 2017, Q-Chem Inc. Pleasanton 
 -------------------------------------------------------
 -------------------------------------------------------
 OpenMP BLAS3 based DFT computing Module                
 Release: version 1.0, May 2013, Q-Chem Inc. Pittsburgh 
 -------------------------------------------------------
 A restricted SCF calculation will be
 performed using DIIS
 SCF converges when DIIS error is below 1.0e-08
 ---------------------------------------
  Cycle       Energy         DIIS error
 ---------------------------------------
    1   -1302.7077403007      9.26e-04  
    2   -1302.7707599911      1.49e-04  
    3   -1302.7697398750      2.16e-04  
    4   -1302.7719363253      2.78e-05  
    5   -1302.7719590620      1.59e-05  
    6   -1302.7719706123      5.19e-06  
    7   -1302.7719718133      1.49e-06  
    8   -1302.7719719173      4.77e-07  
    9   -1302.7719719279      1.18e-07  
   10   -1302.7719719284      4.99e-08  
   11   -1302.7719719289      2.33e-08  
   12   -1302.7719719288      5.74e-09  Convergence criterion met
 ---------------------------------------
 SCF time:   CPU 2334.96s  wall 604.00s 
 SCF   energy in the final basis set =    -1302.7719719288
 Total energy in the final basis set =    -1302.7719719288

 --------------------------------------------------------------

                    Orbital Energies (a.u.)
 --------------------------------------------------------------

 Alpha MOs
 -- Occupied --
-19.196 -19.176 -19.175 -19.169 -19.156 -19.156 -19.153 -19.140
-19.099 -10.334 -10.315 -10.295 -10.276 -10.266 -10.265 -10.262
-10.250 -10.201 -10.198 -10.189 -10.184 -10.180 -10.176 -10.169
-10.161  -1.139  -1.113  -1.094  -1.083  -1.060  -1.050  -1.046
 -1.043  -1.010  -0.862  -0.823  -0.817  -0.809  -0.759  -0.756
 -0.713  -0.694  -0.681  -0.655  -0.652  -0.636  -0.623  -0.611
 -0.589  -0.579  -0.570  -0.566  -0.551  -0.537  -0.525  -0.519
 -0.516  -0.511  -0.503  -0.494  -0.492  -0.475  -0.463  -0.460
 -0.457  -0.448  -0.448  -0.440  -0.434  -0.431  -0.420  -0.414
 -0.408  -0.405  -0.403  -0.399  -0.394  -0.389  -0.378  -0.373
 -0.372  -0.364  -0.356  -0.349  -0.347  -0.344  -0.343  -0.336
 -0.334  -0.324  -0.319  -0.313  -0.310  -0.307  -0.300  -0.295
 -0.267
 -- Virtual --
 -0.043  -0.031  -0.019  -0.015  -0.009  -0.003  -0.001   0.002
  0.006   0.010   0.016   0.021   0.025   0.031   0.033   0.033
  0.039   0.041   0.048   0.048   0.054   0.056   0.059   0.062
  0.063   0.068   0.072   0.075   0.080   0.083   0.084   0.087
  0.089   0.091   0.094   0.096   0.098   0.099   0.101   0.104
  0.105   0.107   0.109   0.111   0.117   0.120   0.122   0.124
  0.125   0.127   0.129   0.131   0.133   0.134   0.136   0.136
  0.139   0.143   0.145   0.147   0.149   0.151   0.153   0.156
  0.157   0.160   0.163   0.166   0.167   0.168   0.169   0.171
  0.173   0.174   0.179   0.181   0.182   0.185   0.189   0.190
  0.193   0.194   0.196   0.198   0.202   0.207   0.208   0.210
  0.213   0.213   0.217   0.221   0.222   0.224   0.226   0.231
  0.232   0.238   0.240   0.241   0.243   0.246   0.249   0.251
  0.253   0.255   0.258   0.260   0.262   0.264   0.267   0.270
  0.274   0.274   0.278   0.281   0.286   0.288   0.291   0.293
  0.297   0.301   0.306   0.307   0.309   0.312   0.313   0.315
  0.320   0.321   0.325   0.326   0.327   0.330   0.334   0.336
  0.338   0.338   0.345   0.346   0.350   0.352   0.354   0.360
  0.362   0.366   0.366   0.368   0.370   0.372   0.375   0.378
  0.384   0.387   0.390   0.396   0.398   0.400   0.407   0.409
  0.412   0.417   0.423   0.430   0.430   0.435   0.439   0.441
  0.447   0.455   0.458   0.463   0.474   0.478   0.484   0.487
  0.490   0.496   0.499   0.504   0.512   0.517   0.522   0.527
  0.532   0.542   0.550   0.552   0.560   0.568   0.571   0.576
  0.581   0.584   0.589   0.597   0.606   0.614   0.616   0.620
  0.629   0.634   0.637   0.639   0.643   0.649   0.651   0.655
  0.660   0.668   0.670   0.678   0.689   0.690   0.694   0.699
  0.705   0.711   0.717   0.721   0.725   0.732   0.743   0.747
  0.751   0.756   0.759   0.761   0.763   0.769   0.774   0.777
  0.778   0.780   0.784   0.792   0.794   0.795   0.801   0.805
  0.810   0.814   0.817   0.824   0.833   0.850   0.851   0.863
  0.868   0.882   0.909   0.916   0.926   0.940   0.947   0.959
  0.967   0.973   0.996   1.006   1.009   1.025   1.034   1.044
  1.048   1.054   1.066   1.070   1.080   1.084   1.096   1.103
  1.124   1.128   1.136   1.143   1.147   1.156   1.159   1.162
  1.178   1.181   1.193   1.198   1.202   1.205   1.208   1.214
  1.216   1.232   1.234   1.239   1.250   1.252   1.259   1.263
  1.269   1.274   1.278   1.298   1.311   1.312   1.322   1.331
  1.337   1.340   1.351   1.366   1.374   1.377   1.386   1.397
  1.403   1.422   1.424   1.445   1.449   1.454   1.469   1.478
  1.481   1.490   1.493   1.501   1.507   1.512   1.523   1.530
  1.534   1.543   1.551   1.554   1.562   1.567   1.576   1.578
  1.582   1.588   1.591   1.596   1.602   1.606   1.609   1.614
  1.618   1.623   1.628   1.633   1.635   1.644   1.647   1.655
  1.659   1.663   1.666   1.672   1.677   1.687   1.697   1.703
  1.703   1.715   1.719   1.731   1.743   1.748   1.756   1.760
  1.766   1.777   1.784   1.793   1.797   1.808   1.819   1.823
  1.830   1.839   1.845   1.853   1.858   1.864   1.870   1.876
  1.885   1.894   1.905   1.917   1.926   1.932   1.937   1.948
  1.967   1.968   1.980   1.991   1.999   2.001   2.016   2.020
  2.027   2.038   2.049   2.061   2.067   2.081   2.090   2.094
  2.098   2.106   2.122   2.129   2.137   2.147   2.153   2.159
  2.166   2.183   2.186   2.197   2.220   2.222   2.234   2.237
  2.253   2.261   2.269   2.280   2.288   2.295   2.315   2.326
  2.351   2.358   2.366   2.373   2.384   2.398   2.423   2.438
  2.463   2.484   2.486   2.495   2.519   2.523   2.527   2.535
  2.545   2.550   2.564   2.570   2.574   2.586   2.594   2.605
  2.619   2.626   2.630   2.637   2.648   2.654   2.666   2.686
  2.687   2.690   2.695   2.702   2.735   2.747   2.761   2.765
  2.773   2.780   2.792   2.798   2.804   2.815   2.819   2.827
  2.841   2.867   2.870   2.876   2.889   2.896   2.908   2.918
  2.919   2.927   2.941   2.950   2.955   2.961   2.973   2.985
  2.989   3.002   3.004   3.015   3.019   3.037   3.041   3.061
  3.065   3.069   3.075   3.076   3.084   3.092   3.093   3.114
  3.120   3.125   3.132   3.151   3.156   3.161   3.173   3.186
  3.194   3.206   3.220   3.234   3.245   3.256   3.263   3.275
  3.285   3.296   3.299   3.312   3.323   3.346   3.364   3.386
  3.411   3.419   3.454   3.472   3.504   3.535   3.561   3.600
  3.606   3.662   3.687   3.771   3.773   3.786   3.796   3.814
  3.815   3.822   3.853   3.869   3.881   3.889   3.895   3.911
  3.931   3.939   3.982   3.994   4.004   4.038   4.064   4.079
  4.098   4.112   4.144   4.151   4.172   4.172   4.233   4.241
  4.258   4.268   4.290   4.305   4.322   4.349   4.414   4.989
  5.035   5.078   5.091   5.094   5.105   5.110   5.157   5.188
  5.199   5.233   5.357   5.362   5.403   5.416   5.436   5.463
  5.484   5.568   5.595   5.622   5.635   5.665   5.681   5.781
  5.839   5.952  23.738  23.764  23.781  23.790  23.797  23.806
 23.834  23.845  23.855  23.876  23.890  23.926  23.949  23.959
 23.982  24.003  49.866  49.895  49.918  49.935  49.942  49.962
 49.994  50.006  50.037
 --------------------------------------------------------------

          Ground-State Mulliken Net Atomic Charges

     Atom                 Charge (a.u.)
  ----------------------------------------
      1 C                     0.495387
      2 H                     0.283735
      3 C                    -0.704133
      4 H                     0.213539
      5 O                     0.075387
      6 C                    -0.369240
      7 H                     0.231507
      8 H                     0.072627
      9 C                     0.596114
     10 H                     0.181347
     11 C                    -0.730167
     12 H                     0.134943
     13 H                     0.157482
     14 H                     0.149116
     15 C                    -0.925407
     16 H                     0.183882
     17 H                     0.160579
     18 C                    -0.286915
     19 H                     0.169084
     20 H                     0.170604
     21 C                     0.160947
     22 C                    -0.620970
     23 C                    -0.213441
     24 O                    -0.202231
     25 O                    -0.237449
     26 H                     0.408693
     27 H                     0.269862
     28 H                     0.193586
     29 H                     0.198153
     30 H                     0.107550
     31 O                     0.143405
     32 C                    -0.091401
     33 H                     0.301816
     34 C                    -0.392643
     35 H                     0.256702
     36 C                    -0.107024
     37 O                    -0.185916
     38 O                    -0.076824
     39 H                     0.288300
     40 C                    -0.549453
     41 H                     0.272648
     42 O                    -0.146037
     43 H                     0.263222
     44 C                    -0.424080
     45 H                     0.311556
     46 O                    -0.201498
     47 H                     0.273837
     48 C                    -0.635294
     49 H                     0.244995
     50 O                    -0.127026
     51 H                     0.256542
  ----------------------------------------
  Sum of atomic charges =     0.000000

 -----------------------------------------------------------------
                    Cartesian Multipole Moments
 -----------------------------------------------------------------
    Charge (ESU x 10^10)
                 0.0000
    Dipole Moment (Debye)
         X       1.8022      Y      -1.4071      Z       3.7307
       Tot       4.3757
    Quadrupole Moments (Debye-Ang)
        XX    -151.4150     XY      28.4355     YY    -166.4462
        XZ     -11.4573     YZ       8.0971     ZZ    -156.8413
    Octopole Moments (Debye-Ang^2)
       XXX      53.8863    XXY      28.7079    XYY      37.9395
       YYY      34.6374    XXZ      25.8477    XYZ     -44.3816
       YYZ      53.9130    XZZ      62.3810    YZZ     -41.6537
       ZZZ     -29.8897
    Hexadecapole Moments (Debye-Ang^3)
      XXXX   -8043.1901   XXXY     485.2544   XXYY   -2065.0713
      XYYY     387.5976   YYYY   -3625.6160   XXXZ    -178.4560
      XXYZ      67.4451   XYYZ     -89.6300   YYYZ     105.8973
      XXZZ   -1626.6538   XYZZ      92.4299   YYZZ    -947.9340
      XZZZ    -222.1808   YZZZ     155.1882   ZZZZ   -1493.1141
 -----------------------------------------------------------------
 Calculating analytic gradient of the SCF energy
 Gradient of SCF Energy
            1           2           3           4           5           6
    1  -0.0098345  -0.0017833   0.0138867   0.0014757  -0.0172463  -0.0028856
    2  -0.0006411   0.0009643   0.0044551   0.0000641   0.0016910  -0.0028249
    3  -0.0003962  -0.0019066  -0.0003579  -0.0003730   0.0047985   0.0005677
            7           8           9          10          11          12
    1   0.0016556  -0.0002912   0.0001388   0.0002292  -0.0005876  -0.0000131
    2  -0.0001874  -0.0012451   0.0039256  -0.0008307   0.0011700   0.0004335
    3  -0.0001411   0.0004632   0.0020870  -0.0000965  -0.0023266   0.0007062
           13          14          15          16          17          18
    1  -0.0003865   0.0000552   0.0013501  -0.0003417  -0.0007925   0.0018240
    2   0.0000150  -0.0001404  -0.0019841   0.0001320   0.0006536   0.0025651
    3   0.0004526   0.0000028  -0.0013469   0.0007081  -0.0002810   0.0011577
           19          20          21          22          23          24
    1  -0.0006989  -0.0001299   0.0082283   0.0043623   0.0077751  -0.0065544
    2  -0.0016976   0.0000395  -0.0050970  -0.0015769  -0.0044207   0.0066578
    3  -0.0022684   0.0006912   0.0002815  -0.0022994   0.0070835  -0.0051573
           25          26          27          28          29          30
    1  -0.0098421   0.0031133  -0.0038898  -0.0009764  -0.0011650  -0.0003621
    2   0.0069108  -0.0028351   0.0023750  -0.0014384   0.0017711   0.0000128
    3  -0.0099784   0.0027295   0.0018011  -0.0016058   0.0005295   0.0009201
           31          32          33          34          35          36
    1  -0.0043934  -0.0012556  -0.0023319   0.0168281  -0.0008407  -0.0002297
    2  -0.0023251   0.0024697  -0.0008145  -0.0151348   0.0012813   0.0198382
    3   0.0025324   0.0016091  -0.0000675   0.0007661  -0.0003275   0.0113562
           37          38          39          40          41          42
    1   0.0026277  -0.0003784   0.0001489  -0.0097123   0.0056156   0.0021756
    2  -0.0157900   0.0043627  -0.0051682  -0.0048553   0.0008398  -0.0017722
    3  -0.0079605   0.0002222  -0.0029607  -0.0096029   0.0017412  -0.0007751
           43          44          45          46          47          48
    1   0.0027235   0.0005824   0.0007273   0.0006245  -0.0006472   0.0001152
    2   0.0050497  -0.0044180  -0.0000443  -0.0005409   0.0029953  -0.0039136
    3   0.0028879   0.0055177   0.0011064   0.0019836  -0.0038048  -0.0097052
           49          50          51
    1   0.0001830  -0.0038687   0.0049928
    2   0.0033910   0.0022397   0.0033926
    3   0.0050217   0.0028960   0.0011185
 Max gradient component =       1.984E-02
 RMS gradient           =       4.742E-03
 Gradient time:  CPU 558.14 s  wall 140.68 s
 Geometry Optimization Parameters
   NAtoms,    NIC,     NZ,  NCons,   NDum,   NFix, NCnnct, MaxDiis
       51     405       0       0       0       0       0       0

 Cartesian Hessian Update
 Hessian Updated using BFGS Update


** GEOMETRY OPTIMIZATION IN DELOCALIZED INTERNAL COORDINATES **
   Searching for a Minimum

   Optimization Cycle:   2

                       Coordinates (Angstroms)
     ATOM                X               Y               Z
      1  C        -2.7535644822    0.1651898350   -0.1504129201
      2  H        -2.4272402491   -0.0821495130   -1.1704995499
      3  C        -1.5981881839   -0.2634614865    0.8176565590
      4  H        -1.9198136317   -0.0424619867    1.8443828968
      5  O        -0.4541489513    0.5827933697    0.5755059961
      6  C        -1.3193263912   -1.7724264957    0.7114983638
      7  H        -0.9159306213   -2.0046551503   -0.2808751613
      8  H        -0.5541830224   -2.0724932465    1.4351351012
      9  C        -2.5752225220   -2.6080348191    0.9870958443
     10  H        -2.9063875261   -2.4021185449    2.0141361465
     11  C        -2.2694517464   -4.1049906822    0.8867738557
     12  H        -1.4956866409   -4.3989867620    1.6036428821
     13  H        -3.1631129881   -4.6994448685    1.1006220575
     14  H        -1.9182527102   -4.3712458788   -0.1152906348
     15  C        -3.6988379692   -2.1991125158    0.0365618000
     16  H        -4.6083628315   -2.7640176990    0.2706268026
     17  H        -3.4246992903   -2.4543360850   -0.9950928588
     18  C        -3.9949348447   -0.7008799490    0.1309519630
     19  H        -4.7793199344   -0.4602920947   -0.5921595434
     20  H        -4.3932164799   -0.4760228872    1.1273000842
     21  C        -3.0542069460    1.7121557373   -0.1141606301
     22  C        -4.5406860554    2.0709777474    0.0272542225
     23  C        -2.5340050316    2.4374209852   -1.3717657606
     24  O        -1.1991758559    2.4451716011   -1.5435189978
     25  O        -3.2539451631    2.9909286247   -2.1765797204
     26  H        -0.7721296022    1.8820345372   -0.8615556830
     27  H        -2.5513367421    2.1616853111    0.7513611711
     28  H        -5.1327715352    1.6968119764   -0.8118843801
     29  H        -4.6646546155    3.1576045877    0.0450073822
     30  H        -4.9594970588    1.6789258792    0.9577767739
     31  O         1.3070661288   -0.5301085279   -0.3254827692
     32  C         2.6534054243   -1.0044573598   -0.2841703230
     33  H         2.7519003817   -1.8023378343    0.4608898797
     34  C         0.8520258967    0.1028030982    0.8594316988
     35  H         0.8362059417   -0.5912033433    1.7060832100
     36  C         2.9299908534   -1.6314242524   -1.6438318766
     37  O         3.1244306099   -2.8133877628   -1.8427151147
     38  O         2.9124055255   -0.7309677170   -2.6501120791
     39  H         3.0419731328   -1.2529630989   -3.4637327740
     40  C         3.6365706981    0.1305777775    0.0096030431
     41  H         3.6778450385    0.8322574287   -0.8327266567
     42  O         4.9426905636   -0.4157416995    0.2009171871
     43  H         5.4890735757    0.2902670923    0.5842547446
     44  C         3.1997702472    0.8821289676    1.2696793079
     45  H         3.3621632527    0.2462376721    2.1465012117
     46  O         4.0456685390    2.0242524432    1.4907241738
     47  H         3.9383581533    2.6357629205    0.7441264808
     48  C         1.7332823562    1.3081092745    1.2110661870
     49  H         1.5988684052    2.0946656292    0.4573942413
     50  O         1.3271888940    1.8360906974    2.4780795805
     51  H         2.0415604558    2.4222075139    2.7775487817
   Point Group: c1    Number of degrees of freedom:   147


   Energy is  -1302.771971929

 Hessian Updated using BFGS Update

137 Hessian modes will be used to form the next step
  Hessian Eigenvalues:
     0.002635    0.004762    0.004900    0.005488    0.005554    0.006239
     0.006480    0.007087    0.007730    0.008052    0.008939    0.010111
     0.010376    0.010864    0.010932    0.011484    0.011509    0.013662
     0.019537    0.020300    0.022032    0.022152    0.030646    0.031565
     0.033747    0.035927    0.038565    0.039869    0.040969    0.044370
     0.044620    0.047167    0.047779    0.048017    0.048189    0.049427
     0.049546    0.050800    0.051561    0.054331    0.054635    0.055342
     0.055864    0.056101    0.056621    0.057042    0.057378    0.058214
     0.060752    0.062074    0.062856    0.066173    0.068386    0.069396
     0.074134    0.077529    0.081985    0.082291    0.082598    0.083074
     0.090385    0.091531    0.107001    0.113844    0.116952    0.132423
     0.143367    0.147264    0.149802    0.158890    0.160291    0.166433
     0.167775    0.171594    0.178552    0.179476    0.186227    0.191389
     0.196351    0.197367    0.208764    0.232983    0.249834    0.249966
     0.253315    0.263012    0.268593    0.272055    0.274786    0.286633
     0.287272    0.288708    0.289238    0.289587    0.290552    0.290949
     0.293186    0.296398    0.301457    0.335794    0.338512    0.338809
     0.339122    0.339397    0.339520    0.339929    0.340168    0.340302
     0.340480    0.340541    0.340621    0.340689    0.341472    0.341830
     0.342134    0.342174    0.342341    0.342435    0.342514    0.343574
     0.383328    0.396177    0.396509    0.401601    0.403212    0.408051
     0.410994    0.490746    0.501919    0.513136    0.517476    0.518480
     0.521745    0.546702    0.608821    0.903773    0.947737

 Minimum Search - Taking Simple RFO Step
 Searching for Lamda that Minimizes Along All modes
 Value Taken    Lamda =  -0.01728478
 Calculated Step too Large.  Step scaled by  0.582825
 Step Taken.  Stepsize is  0.300000

                             Maximum     Tolerance    Cnvgd?
         Gradient           0.021567      0.000300      NO
         Displacement       0.104381      0.001200      NO
         Energy change     -0.006608      0.000001      NO


 New Cartesian Coordinates Obtained by Inverse Iteration

 Displacement from previous Coordinates is:  1.843226
 ----------------------------------------------------------------
             Standard Nuclear Orientation (Angstroms)
    I     Atom           X                Y                Z
 ----------------------------------------------------------------
    1      C      -2.7677375475     0.1544809627    -0.1295282244
    2      H      -2.4585254503    -0.0740689150    -1.1571183526
    3      C      -1.6137514494    -0.3137481765     0.7982567536
    4      H      -1.9218446183    -0.1086003361     1.8334931773
    5      O      -0.4639091071     0.5393133669     0.5401636951
    6      C      -1.3335492069    -1.8136896648     0.6434503285
    7      H      -0.9584064902    -2.0134148712    -0.3653854261
    8      H      -0.5499563856    -2.1298106721     1.3394368256
    9      C      -2.5847643992    -2.6604298323     0.9205530297
   10      H      -2.8915885525    -2.4809631838     1.9603981910
   11      C      -2.2804511805    -4.1579279243     0.7710154948
   12      H      -1.4891413697    -4.4797573973     1.4553475073
   13      H      -3.1679852529    -4.7599291531     0.9845948198
   14      H      -1.9544820368    -4.3908583651    -0.2474772492
   15      C      -3.7315923481    -2.2056727924     0.0150065426
   16      H      -4.6380823504    -2.7733222836     0.2505903628
   17      H      -3.4805466235    -2.4334320824    -1.0289396566
   18      C      -4.0135603474    -0.7039170884     0.1604915995
   19      H      -4.8091524658    -0.4190092459    -0.5292932220
   20      H      -4.3843061278    -0.5018799891     1.1712930159
   21      C      -3.0238370410     1.7134477983    -0.0358617920
   22      C      -4.4933813048     2.1470970344     0.1149293506
   23      C      -2.4254176161     2.4571100700    -1.2499699932
   24      O      -1.0967027265     2.3694674019    -1.4250449453
   25      O      -3.0867026971     3.0838373658    -2.0349749326
   26      H      -0.7357651026     1.7447721368    -0.7656708130
   27      H      -2.4905987354     2.0847260827     0.8470472920
   28      H      -5.0998162142     1.8525706797    -0.7408276467
   29      H      -4.5458857286     3.2341483637     0.1803879077
   30      H      -4.9403960500     1.7362451892     1.0223720509
   31      O       1.3294839861    -0.5617968045    -0.3022996351
   32      C       2.6825725910    -1.0079818666    -0.2173083892
   33      H       2.8088453704    -1.7407326318     0.5867812478
   34      C       0.8410552138     0.1278095575     0.8382698941
   35      H       0.8431599910    -0.5228354180     1.7198743551
   36      C       2.9664436070    -1.7501525783    -1.5180321217
   37      O       3.1935009045    -2.9301342900    -1.5831877938
   38      O       2.9483576138    -0.9222709303    -2.5827268486
   39      H       3.1063586543    -1.4682159404    -3.3670019565
   40      C       3.6277142363     0.1742422999     0.0055329160
   41      H       3.6290718711     0.8072268525    -0.8914717503
   42      O       4.9290783125    -0.3647268965     0.2165022233
   43      H       5.4829502716     0.3530021656     0.5419235923
   44      C       3.1578521216     0.9980303302     1.2078704660
   45      H       3.3272234765     0.4168838078     2.1177455182
   46      O       3.9749842545     2.1657870260     1.3837162777
   47      H       3.8668661890     2.7339286442     0.6114713303
   48      C       1.6762086178     1.3699928930     1.1229682384
   49      H       1.5171519729     2.0876875879     0.3056621199
   50      O       1.2134210776     1.9220337316     2.3520041623
   51      H       1.8796906446     2.5527764277     2.6459926599
 ----------------------------------------------------------------
 Molecular Point Group                 C1    NOp =  1
 Largest Abelian Subgroup              C1    NOp =  1
 Nuclear Repulsion Energy =  2517.1264036249 hartrees
 There are       97 alpha and       97 beta electrons
 Applying Cartesian multipole field
    Component          Value
    ---------          -----
     (2,0,0)        1.00000E-12
     (0,2,0)        2.00000E-11
     (0,0,2)       -3.00000E-11
 Nucleus-field energy     =     0.0000000269 hartrees
 Requested basis set is 6-311++G(d,p)
 There are 280 shells and 732 basis functions
 A cutoff of  1.0D-11 yielded  28231 shell pairs
 There are    188434 function pairs (    199525 Cartesian)
 Smallest overlap matrix eigenvalue = 9.29E-07

 Q-Chem warning in module stvman/mkSTV.C, line 306:

 Overlap eigenvalue is smaller than square root of threshold
 Use THRESH >= 12 to get rid of this warning

 Linear dependence detected in AO basis
 Tighter screening thresholds may be required for diffuse basis sets
 Use S2THRESH > 14 and THRESH = 14 in case of SCF convergence issues
 Number of orthogonalized atomic orbitals = 731
 Maximum deviation from orthogonality = 6.483E-10
 Guess MOs from SCF MO coefficient file

 -----------------------------------------------------------------------
  General SCF calculation program by
  Eric Jon Sundstrom, Paul Horn, Yuezhi Mao, Dmitri Zuev, Alec White,
  David Stuck, Shaama M.S., Shane Yost, Joonho Lee, David Small,
  Daniel Levine, Susi Lehtola, Hugh Burton, Evgeny Epifanovsky
 -----------------------------------------------------------------------
 Exchange:     0.2000 Hartree-Fock + 0.0800 Slater + 0.7200 B88
 Correlation:  0.1900 VWN1RPA + 0.8100 LYP
 Using SG-1 standard quadrature grid
 Size of previous SCF MO coefficient file: 1071646 (expected); 1073112 (actual). 

 Q-Chem warning in module libgscf/gen_scfman/rhf.C, line 643:

 Inconsistent size for SCF MO coefficient file.  Please check basis and PURECART setting.

 using 4 threads for integral computing
 -------------------------------------------------------
 OpenMP Integral computing Module                
 Release: version 2.0, May 2017, Q-Chem Inc. Pleasanton 
 -------------------------------------------------------
 -------------------------------------------------------
 OpenMP BLAS3 based DFT computing Module                
 Release: version 1.0, May 2013, Q-Chem Inc. Pittsburgh 
 -------------------------------------------------------
 A restricted SCF calculation will be
 performed using DIIS
 SCF converges when DIIS error is below 1.0e-08
 ---------------------------------------
  Cycle       Energy         DIIS error
 ---------------------------------------
    1   -1302.7157260953      8.74e-04  
    2   -1302.7766497676      1.42e-04  
    3   -1302.7757554352      2.10e-04  
    4   -1302.7777329676      3.72e-05  
    5   -1302.7777754127      2.26e-05  
    6   -1302.7777988850      4.13e-06  
    7   -1302.7777996909      1.43e-06  
    8   -1302.7777997915      5.45e-07  
    9   -1302.7777998049      2.02e-07  
   10   -1302.7777998066      5.08e-08  
   11   -1302.7777998070      2.62e-08  
   12   -1302.7777998068      5.63e-09  Convergence criterion met
 ---------------------------------------
 SCF time:   CPU 2343.37s  wall 607.00s 
 SCF   energy in the final basis set =    -1302.7777998068
 Total energy in the final basis set =    -1302.7777998068

 --------------------------------------------------------------

                    Orbital Energies (a.u.)
 --------------------------------------------------------------

 Alpha MOs
 -- Occupied --
-19.195 -19.173 -19.170 -19.170 -19.156 -19.154 -19.148 -19.140
-19.095 -10.332 -10.312 -10.290 -10.271 -10.264 -10.262 -10.260
-10.251 -10.200 -10.197 -10.190 -10.184 -10.181 -10.177 -10.170
-10.161  -1.139  -1.114  -1.093  -1.082  -1.063  -1.051  -1.050
 -1.049  -1.010  -0.864  -0.821  -0.816  -0.807  -0.760  -0.756
 -0.713  -0.695  -0.680  -0.655  -0.653  -0.636  -0.624  -0.609
 -0.587  -0.580  -0.571  -0.567  -0.553  -0.536  -0.524  -0.519
 -0.515  -0.509  -0.502  -0.494  -0.490  -0.475  -0.462  -0.460
 -0.458  -0.447  -0.445  -0.438  -0.434  -0.430  -0.419  -0.415
 -0.408  -0.406  -0.403  -0.397  -0.393  -0.388  -0.380  -0.373
 -0.371  -0.364  -0.358  -0.351  -0.347  -0.344  -0.341  -0.338
 -0.334  -0.324  -0.319  -0.312  -0.309  -0.306  -0.301  -0.294
 -0.264
 -- Virtual --
 -0.039  -0.028  -0.019  -0.015  -0.008  -0.003   0.000   0.002
  0.010   0.011   0.017   0.022   0.027   0.032   0.033   0.034
  0.040   0.042   0.049   0.050   0.055   0.058   0.060   0.063
  0.064   0.069   0.073   0.075   0.081   0.083   0.085   0.088
  0.090   0.092   0.094   0.097   0.099   0.100   0.102   0.105
  0.106   0.108   0.111   0.112   0.119   0.121   0.122   0.125
  0.127   0.128   0.131   0.133   0.133   0.134   0.137   0.139
  0.140   0.144   0.147   0.148   0.150   0.151   0.153   0.156
  0.158   0.163   0.163   0.166   0.168   0.169   0.171   0.173
  0.175   0.175   0.179   0.182   0.185   0.186   0.189   0.189
  0.193   0.195   0.196   0.199   0.204   0.208   0.208   0.212
  0.214   0.217   0.219   0.222   0.223   0.225   0.229   0.231
  0.233   0.238   0.242   0.243   0.246   0.248   0.251   0.252
  0.256   0.257   0.261   0.263   0.264   0.268   0.272   0.274
  0.276   0.278   0.281   0.284   0.285   0.291   0.293   0.299
  0.302   0.304   0.306   0.311   0.312   0.315   0.316   0.318
  0.321   0.325   0.326   0.329   0.331   0.332   0.334   0.338
  0.339   0.342   0.347   0.349   0.351   0.353   0.361   0.363
  0.365   0.367   0.369   0.371   0.375   0.375   0.379   0.385
  0.388   0.389   0.395   0.397   0.403   0.408   0.409   0.415
  0.417   0.423   0.426   0.429   0.433   0.436   0.442   0.448
  0.453   0.456   0.465   0.473   0.479   0.485   0.486   0.493
  0.496   0.498   0.502   0.512   0.517   0.522   0.529   0.536
  0.541   0.548   0.555   0.561   0.569   0.571   0.578   0.582
  0.584   0.588   0.597   0.607   0.614   0.618   0.622   0.628
  0.633   0.636   0.638   0.643   0.649   0.653   0.656   0.659
  0.665   0.671   0.683   0.688   0.692   0.695   0.700   0.703
  0.710   0.715   0.724   0.725   0.729   0.739   0.743   0.749
  0.757   0.759   0.763   0.766   0.771   0.774   0.779   0.781
  0.783   0.785   0.789   0.794   0.796   0.801   0.805   0.806
  0.815   0.821   0.823   0.829   0.844   0.854   0.864   0.869
  0.887   0.902   0.911   0.928   0.935   0.946   0.965   0.969
  0.979   1.000   1.004   1.008   1.024   1.033   1.043   1.047
  1.058   1.063   1.071   1.082   1.085   1.097   1.107   1.127
  1.131   1.138   1.146   1.150   1.153   1.157   1.168   1.179
  1.183   1.193   1.196   1.201   1.207   1.212   1.213   1.222
  1.233   1.235   1.246   1.249   1.253   1.258   1.265   1.278
  1.281   1.290   1.303   1.311   1.315   1.318   1.328   1.332
  1.348   1.354   1.363   1.374   1.384   1.394   1.395   1.408
  1.426   1.432   1.441   1.450   1.454   1.469   1.477   1.482
  1.488   1.497   1.500   1.509   1.513   1.524   1.534   1.536
  1.548   1.553   1.561   1.564   1.569   1.577   1.583   1.587
  1.589   1.593   1.599   1.602   1.607   1.614   1.617   1.619
  1.623   1.630   1.633   1.639   1.645   1.650   1.654   1.660
  1.664   1.667   1.674   1.678   1.691   1.698   1.708   1.709
  1.719   1.725   1.735   1.741   1.743   1.756   1.761   1.766
  1.774   1.786   1.793   1.798   1.806   1.817   1.824   1.830
  1.837   1.843   1.857   1.861   1.864   1.865   1.879   1.886
  1.892   1.901   1.918   1.930   1.937   1.943   1.952   1.963
  1.969   1.983   1.988   2.001   2.007   2.016   2.030   2.032
  2.045   2.055   2.063   2.073   2.083   2.090   2.099   2.103
  2.107   2.125   2.132   2.144   2.147   2.158   2.163   2.169
  2.189   2.195   2.200   2.224   2.226   2.239   2.243   2.251
  2.263   2.272   2.285   2.291   2.300   2.331   2.342   2.350
  2.367   2.369   2.380   2.400   2.425   2.426   2.440   2.461
  2.482   2.485   2.495   2.524   2.525   2.532   2.539   2.547
  2.555   2.567   2.573   2.575   2.588   2.595   2.611   2.618
  2.625   2.628   2.635   2.647   2.651   2.665   2.687   2.688
  2.691   2.696   2.703   2.736   2.741   2.752   2.766   2.773
  2.779   2.791   2.798   2.804   2.813   2.823   2.828   2.833
  2.870   2.873   2.885   2.891   2.903   2.911   2.918   2.923
  2.927   2.942   2.952   2.961   2.966   2.970   2.983   2.996
  3.000   3.012   3.018   3.026   3.033   3.042   3.050   3.064
  3.069   3.080   3.083   3.092   3.095   3.100   3.113   3.122
  3.132   3.143   3.157   3.160   3.166   3.178   3.191   3.201
  3.210   3.224   3.242   3.249   3.266   3.269   3.279   3.290
  3.296   3.310   3.317   3.334   3.361   3.376   3.399   3.417
  3.425   3.462   3.468   3.506   3.540   3.562   3.609   3.625
  3.675   3.703   3.772   3.776   3.785   3.801   3.811   3.818
  3.822   3.854   3.866   3.879   3.899   3.907   3.918   3.932
  3.939   3.985   3.998   4.011   4.032   4.065   4.082   4.099
  4.116   4.150   4.159   4.169   4.177   4.233   4.244   4.268
  4.275   4.308   4.323   4.327   4.351   4.412   4.988   5.050
  5.080   5.091   5.094   5.100   5.118   5.159   5.193   5.206
  5.241   5.367   5.388   5.422   5.425   5.440   5.470   5.492
  5.595   5.609   5.643   5.657   5.678   5.693   5.801   5.844
  5.968  23.745  23.776  23.785  23.797  23.804  23.811  23.838
 23.846  23.863  23.884  23.891  23.932  23.954  23.959  23.982
 24.003  49.872  49.899  49.936  49.937  49.945  49.966  50.002
 50.009  50.051
 --------------------------------------------------------------

          Ground-State Mulliken Net Atomic Charges

     Atom                 Charge (a.u.)
  ----------------------------------------
      1 C                     0.322678
      2 H                     0.274396
      3 C                    -0.676681
      4 H                     0.211407
      5 O                     0.047112
      6 C                    -0.367075
      7 H                     0.228240
      8 H                     0.093253
      9 C                     0.532864
     10 H                     0.178894
     11 C                    -0.698018
     12 H                     0.136804
     13 H                     0.160322
     14 H                     0.148837
     15 C                    -0.923938
     16 H                     0.183487
     17 H                     0.160620
     18 C                    -0.256266
     19 H                     0.176857
     20 H                     0.170043
     21 C                     0.219808
     22 C                    -0.604467
     23 C                    -0.179048
     24 O                    -0.229446
     25 O                    -0.245301
     26 H                     0.461305
     27 H                     0.266042
     28 H                     0.194873
     29 H                     0.194130
     30 H                     0.111610
     31 O                     0.136311
     32 C                    -0.279791
     33 H                     0.301718
     34 C                    -0.391838
     35 H                     0.241040
     36 C                    -0.040986
     37 O                    -0.177720
     38 O                    -0.080664
     39 H                     0.291154
     40 C                    -0.452425
     41 H                     0.273658
     42 O                    -0.138457
     43 H                     0.260296
     44 C                    -0.405541
     45 H                     0.308041
     46 O                    -0.192289
     47 H                     0.272097
     48 C                    -0.603324
     49 H                     0.257373
     50 O                    -0.127950
     51 H                     0.255952
  ----------------------------------------
  Sum of atomic charges =     0.000000

 -----------------------------------------------------------------
                    Cartesian Multipole Moments
 -----------------------------------------------------------------
    Charge (ESU x 10^10)
                 0.0000
    Dipole Moment (Debye)
         X       1.5665      Y      -1.6567      Z       3.3809
       Tot       4.0779
    Quadrupole Moments (Debye-Ang)
        XX    -149.7433     XY      27.9475     YY    -167.0890
        XZ     -12.0918     YZ       9.2504     ZZ    -154.5738
    Octopole Moments (Debye-Ang^2)
       XXX      46.7197    XXY      29.5750    XYY      35.7292
       YYY      32.2753    XXZ      11.9068    XYZ     -38.6242
       YYZ      46.7661    XZZ      59.9948    YZZ     -42.2424
       ZZZ     -37.5172
    Hexadecapole Moments (Debye-Ang^3)
      XXXX   -7893.9071   XXXY     443.5711   XXYY   -2083.7975
      XYYY     391.9063   YYYY   -3794.0987   XXXZ    -148.7834
      XXYZ      50.7727   XYYZ     -95.8440   YYYZ      84.0298
      XXZZ   -1555.5534   XYZZ      58.5013   YYZZ    -918.1009
      XZZZ    -174.1213   YZZZ     128.2723   ZZZZ   -1321.9065
 -----------------------------------------------------------------
 Calculating analytic gradient of the SCF energy
 Gradient of SCF Energy
            1           2           3           4           5           6
    1  -0.0056230  -0.0005246   0.0065789  -0.0012897  -0.0047980  -0.0019993
    2  -0.0020239   0.0006450   0.0020139   0.0004558  -0.0006076  -0.0015749
    3   0.0000859  -0.0000955  -0.0019947  -0.0003333   0.0060005  -0.0003819
            7           8           9          10          11          12
    1   0.0006687  -0.0009058  -0.0002734  -0.0000450   0.0006315   0.0000347
    2  -0.0001075  -0.0012831   0.0020164  -0.0000980  -0.0010809  -0.0006660
    3   0.0003736   0.0006244  -0.0001366  -0.0003835  -0.0003032   0.0001903
           13          14          15          16          17          18
    1   0.0002566   0.0000108   0.0008756   0.0001923  -0.0001620  -0.0004166
    2   0.0000674   0.0000162  -0.0011955  -0.0000106   0.0001440   0.0015833
    3   0.0001980   0.0002766  -0.0001128   0.0004596   0.0001291   0.0008949
           19          20          21          22          23          24
    1   0.0009837  -0.0002385   0.0022008  -0.0015042   0.0032052  -0.0037234
    2  -0.0005510  -0.0000839  -0.0023205   0.0012411   0.0022537   0.0047187
    3  -0.0004746  -0.0003233  -0.0006355  -0.0012902   0.0025497  -0.0040897
           25          26          27          28          29          30
    1   0.0041535  -0.0022965  -0.0013674  -0.0000158  -0.0002681  -0.0003178
    2  -0.0032260   0.0000966   0.0006013   0.0002822  -0.0004445   0.0004716
    3   0.0008522  -0.0013754   0.0002650   0.0007308   0.0000888   0.0000080
           31          32          33          34          35          36
    1  -0.0013867   0.0040486  -0.0003024   0.0111515  -0.0016707  -0.0036597
    2  -0.0002373   0.0000228  -0.0005469  -0.0005421   0.0014903   0.0021794
    3   0.0034380  -0.0009907  -0.0012100  -0.0013048  -0.0013486  -0.0003953
           37          38          39          40          41          42
    1   0.0017476   0.0007314  -0.0003963  -0.0041127   0.0019174   0.0038092
    2  -0.0023991   0.0027886  -0.0005789  -0.0005356   0.0000804  -0.0021593
    3   0.0012426  -0.0007295   0.0014077  -0.0014328   0.0005385  -0.0003314
           43          44          45          46          47          48
    1  -0.0025860  -0.0015022   0.0006683   0.0006946  -0.0000613  -0.0004638
    2  -0.0003354  -0.0007233   0.0010427   0.0020508  -0.0010336  -0.0028272
    3  -0.0002305   0.0012492  -0.0006717  -0.0007340   0.0006990  -0.0043792
           49          50          51
    1  -0.0002362  -0.0023856  -0.0000283
    2   0.0008124   0.0018545  -0.0017367
    3   0.0013860   0.0035661  -0.0015655
 Max gradient component =       1.115E-02
 RMS gradient           =       2.028E-03
 Gradient time:  CPU 563.68 s  wall 142.09 s
 Geometry Optimization Parameters
   NAtoms,    NIC,     NZ,  NCons,   NDum,   NFix, NCnnct, MaxDiis
       51     405       0       0       0       0       0       0

 Cartesian Hessian Update
 Hessian Updated using BFGS Update


** GEOMETRY OPTIMIZATION IN DELOCALIZED INTERNAL COORDINATES **
   Searching for a Minimum

   Optimization Cycle:   3

                       Coordinates (Angstroms)
     ATOM                X               Y               Z
      1  C        -2.7677375475    0.1544809627   -0.1295282244
      2  H        -2.4585254503   -0.0740689150   -1.1571183526
      3  C        -1.6137514494   -0.3137481765    0.7982567536
      4  H        -1.9218446183   -0.1086003361    1.8334931773
      5  O        -0.4639091071    0.5393133669    0.5401636951
      6  C        -1.3335492069   -1.8136896648    0.6434503285
      7  H        -0.9584064902   -2.0134148712   -0.3653854261
      8  H        -0.5499563856   -2.1298106721    1.3394368256
      9  C        -2.5847643992   -2.6604298323    0.9205530297
     10  H        -2.8915885525   -2.4809631838    1.9603981910
     11  C        -2.2804511805   -4.1579279243    0.7710154948
     12  H        -1.4891413697   -4.4797573973    1.4553475073
     13  H        -3.1679852529   -4.7599291531    0.9845948198
     14  H        -1.9544820368   -4.3908583651   -0.2474772492
     15  C        -3.7315923481   -2.2056727924    0.0150065426
     16  H        -4.6380823504   -2.7733222836    0.2505903628
     17  H        -3.4805466235   -2.4334320824   -1.0289396566
     18  C        -4.0135603474   -0.7039170884    0.1604915995
     19  H        -4.8091524658   -0.4190092459   -0.5292932220
     20  H        -4.3843061278   -0.5018799891    1.1712930159
     21  C        -3.0238370410    1.7134477983   -0.0358617920
     22  C        -4.4933813048    2.1470970344    0.1149293506
     23  C        -2.4254176161    2.4571100700   -1.2499699932
     24  O        -1.0967027265    2.3694674019   -1.4250449453
     25  O        -3.0867026971    3.0838373658   -2.0349749326
     26  H        -0.7357651026    1.7447721368   -0.7656708130
     27  H        -2.4905987354    2.0847260827    0.8470472920
     28  H        -5.0998162142    1.8525706797   -0.7408276467
     29  H        -4.5458857286    3.2341483637    0.1803879077
     30  H        -4.9403960500    1.7362451892    1.0223720509
     31  O         1.3294839861   -0.5617968045   -0.3022996351
     32  C         2.6825725910   -1.0079818666   -0.2173083892
     33  H         2.8088453704   -1.7407326318    0.5867812478
     34  C         0.8410552138    0.1278095575    0.8382698941
     35  H         0.8431599910   -0.5228354180    1.7198743551
     36  C         2.9664436070   -1.7501525783   -1.5180321217
     37  O         3.1935009045   -2.9301342900   -1.5831877938
     38  O         2.9483576138   -0.9222709303   -2.5827268486
     39  H         3.1063586543   -1.4682159404   -3.3670019565
     40  C         3.6277142363    0.1742422999    0.0055329160
     41  H         3.6290718711    0.8072268525   -0.8914717503
     42  O         4.9290783125   -0.3647268965    0.2165022233
     43  H         5.4829502716    0.3530021656    0.5419235923
     44  C         3.1578521216    0.9980303302    1.2078704660
     45  H         3.3272234765    0.4168838078    2.1177455182
     46  O         3.9749842545    2.1657870260    1.3837162777
     47  H         3.8668661890    2.7339286442    0.6114713303
     48  C         1.6762086178    1.3699928930    1.1229682384
     49  H         1.5171519729    2.0876875879    0.3056621199
     50  O         1.2134210776    1.9220337316    2.3520041623
     51  H         1.8796906446    2.5527764277    2.6459926599
   Point Group: c1    Number of degrees of freedom:   147


   Energy is  -1302.777799807

 Hessian Updated using BFGS Update

139 Hessian modes will be used to form the next step
  Hessian Eigenvalues:
     0.003005    0.004763    0.004941    0.005491    0.005554    0.006237
     0.006480    0.007087    0.007692    0.008050    0.009039    0.009943
     0.010375    0.010788    0.010955    0.011506    0.011519    0.013646
     0.019453    0.020329    0.022022    0.022178    0.030793    0.031995
     0.033844    0.036719    0.038558    0.039865    0.041038    0.044571
     0.046992    0.047485    0.047960    0.048025    0.048608    0.049412
     0.049532    0.051223    0.052283    0.054434    0.054967    0.055586
     0.055929    0.056115    0.056620    0.057068    0.057382    0.058756
     0.060975    0.062780    0.063343    0.066323    0.068455    0.071473
     0.074215    0.078365    0.082067    0.082293    0.082533    0.083241
     0.091062    0.091587    0.107837    0.114603    0.119121    0.133718
     0.143288    0.147265    0.154452    0.159138    0.160031    0.162423
     0.167072    0.171056    0.176584    0.178823    0.181108    0.187294
     0.192196    0.196430    0.199310    0.215939    0.243662    0.249860
     0.249995    0.253210    0.261266    0.263275    0.269591    0.273413
     0.275329    0.286649    0.288617    0.288833    0.289182    0.289595
     0.290767    0.292813    0.295623    0.299813    0.307671    0.335938
     0.338494    0.338970    0.339230    0.339512    0.339896    0.339968
     0.340241    0.340293    0.340490    0.340582    0.340621    0.340882
     0.341716    0.341847    0.342155    0.342175    0.342345    0.342438
     0.343518    0.344833    0.381131    0.396324    0.396616    0.402264
     0.403239    0.408113    0.411437    0.469733    0.509804    0.513202
     0.518244    0.520445    0.523374    0.546718    0.575585    0.923882
     0.957078

 Minimum Search - Taking Simple RFO Step
 Searching for Lamda that Minimizes Along All modes
 Value Taken    Lamda =  -0.00500741
 Calculated Step too Large.  Step scaled by  0.614829
 Step Taken.  Stepsize is  0.300000

                             Maximum     Tolerance    Cnvgd?
         Gradient           0.010723      0.000300      NO
         Displacement       0.168097      0.001200      NO
         Energy change     -0.005828      0.000001      NO


 New Cartesian Coordinates Obtained by Inverse Iteration

 Displacement from previous Coordinates is:  2.472293
 ----------------------------------------------------------------
             Standard Nuclear Orientation (Angstroms)
    I     Atom           X                Y                Z
 ----------------------------------------------------------------
    1      C      -2.7845615168     0.1663107076    -0.1262314242
    2      H      -2.5221811422    -0.0289737053    -1.1734016525
    3      C      -1.6053029719    -0.3384599229     0.7315045433
    4      H      -1.8636868658    -0.1651774613     1.7859656765
    5      O      -0.4662864624     0.5236080519     0.4436054370
    6      C      -1.3306987656    -1.8266830930     0.5059005033
    7      H      -1.0130044757    -1.9831233947    -0.5298254139
    8      H      -0.5071307378    -2.1623791742     1.1439246011
    9      C      -2.5713337882    -2.6842794284     0.8078404170
   10      H      -2.8258225537    -2.5483002123     1.8686421862
   11      C      -2.2822954875    -4.1731228808     0.5779952509
   12      H      -1.4583739180    -4.5245675562     1.2062983290
   13      H      -3.1606655386    -4.7825283189     0.8081569147
   14      H      -2.0087127955    -4.3607972734    -0.4652067045
   15      C      -3.7602216646    -2.1871942965    -0.0216894645
   16      H      -4.6585170551    -2.7595199978     0.2328837864
   17      H      -3.5603228532    -2.3749467806    -1.0846863798
   18      C      -4.0233188730    -0.6911945482     0.1950868037
   19      H      -4.8536724529    -0.3692411805    -0.4351720545
   20      H      -4.3354523156    -0.5257884220     1.2321669593
   21      C      -3.0140370785     1.7199687172     0.0462414024
   22      C      -4.4571518981     2.1658883477     0.3311834037
   23      C      -2.4872712779     2.4827411755    -1.1848431707
   24      O      -1.1710334403     2.3591535978    -1.4367902489
   25      O      -3.1788989588     3.1753392576    -1.8837547924
   26      H      -0.7856497236     1.7100584803    -0.8147889075
   27      H      -2.3977123773     2.0447163677     0.8927902985
   28      H      -5.1333211982     1.9133697989    -0.4850523213
   29      H      -4.4843816326     3.2501136815     0.4418875119
   30      H      -4.8354649136     1.7224353306     1.2542304479
   31      O       1.3627153480    -0.6159728887    -0.2683959593
   32      C       2.7140272565    -1.0382389120    -0.0889150376
   33      H       2.8186008128    -1.6773254371     0.7948353689
   34      C       0.8299979021     0.1577146474     0.7983909367
   35      H       0.8252691939    -0.4232513282     1.7299039396
   36      C       3.0521803471    -1.9182501186    -1.2907186430
   37      O       3.2622915710    -3.0983363359    -1.2192459182
   38      O       3.0559672633    -1.2159561172    -2.4413374613
   39      H       3.2373182915    -1.8349311542    -3.1633210281
   40      C       3.6400597266     0.1748629151     0.0469748330
   41      H       3.6436146999     0.7215308085    -0.9056753873
   42      O       4.9403397283    -0.3237977509     0.3341703040
   43      H       5.4912326643     0.4213097806     0.5969685809
   44      C       3.1275944576     1.0892091002     1.1603400175
   45      H       3.2714336013     0.5835850289     2.1192076080
   46      O       3.9276272787     2.2751368567     1.2686795529
   47      H       3.8397374246     2.7825936743     0.4530315300
   48      C       1.6456096600     1.4321359008     1.0020154816
   49      H       1.5043554035     2.0670666771     0.1149580439
   50      O       1.1396735977     2.0787977838     2.1622237436
   51      H       1.7769929560     2.7520294480     2.4240697535
 ----------------------------------------------------------------
 Molecular Point Group                 C1    NOp =  1
 Largest Abelian Subgroup              C1    NOp =  1
 Nuclear Repulsion Energy =  2518.5452108074 hartrees
 There are       97 alpha and       97 beta electrons
 Applying Cartesian multipole field
    Component          Value
    ---------          -----
     (2,0,0)        1.00000E-12
     (0,2,0)        2.00000E-11
     (0,0,2)       -3.00000E-11
 Nucleus-field energy     =     0.0000000342 hartrees
 Requested basis set is 6-311++G(d,p)
 There are 280 shells and 732 basis functions
 A cutoff of  1.0D-11 yielded  28234 shell pairs
 There are    188278 function pairs (    199381 Cartesian)
 Smallest overlap matrix eigenvalue = 9.07E-07

 Q-Chem warning in module stvman/mkSTV.C, line 306:

 Overlap eigenvalue is smaller than square root of threshold
 Use THRESH >= 12 to get rid of this warning

 Linear dependence detected in AO basis
 Tighter screening thresholds may be required for diffuse basis sets
 Use S2THRESH > 14 and THRESH = 14 in case of SCF convergence issues
 Number of orthogonalized atomic orbitals = 731
 Maximum deviation from orthogonality = 2.556E-10
 Guess MOs from SCF MO coefficient file

 -----------------------------------------------------------------------
  General SCF calculation program by
  Eric Jon Sundstrom, Paul Horn, Yuezhi Mao, Dmitri Zuev, Alec White,
  David Stuck, Shaama M.S., Shane Yost, Joonho Lee, David Small,
  Daniel Levine, Susi Lehtola, Hugh Burton, Evgeny Epifanovsky
 -----------------------------------------------------------------------
 Exchange:     0.2000 Hartree-Fock + 0.0800 Slater + 0.7200 B88
 Correlation:  0.1900 VWN1RPA + 0.8100 LYP
 Using SG-1 standard quadrature grid
 Size of previous SCF MO coefficient file: 1071646 (expected); 1073112 (actual). 

 Q-Chem warning in module libgscf/gen_scfman/rhf.C, line 643:

 Inconsistent size for SCF MO coefficient file.  Please check basis and PURECART setting.

 using 4 threads for integral computing
 -------------------------------------------------------
 OpenMP Integral computing Module                
 Release: version 2.0, May 2017, Q-Chem Inc. Pleasanton 
 -------------------------------------------------------
 -------------------------------------------------------
 OpenMP BLAS3 based DFT computing Module                
 Release: version 1.0, May 2013, Q-Chem Inc. Pittsburgh 
 -------------------------------------------------------
 A restricted SCF calculation will be
 performed using DIIS
 SCF converges when DIIS error is below 1.0e-08
 ---------------------------------------
  Cycle       Energy         DIIS error
 ---------------------------------------
    1   -1302.6899727647      1.05e-03  
    2   -1302.7787375016      1.50e-04  
    3   -1302.7778048472      2.21e-04  
    4   -1302.7800409830      3.81e-05  
    5   -1302.7800782680      2.59e-05  
    6   -1302.7801096865      4.68e-06  
    7   -1302.7801106642      1.58e-06  
    8   -1302.7801107898      4.13e-07  
    9   -1302.7801107973      1.39e-07  
   10   -1302.7801107981      3.53e-08  
   11   -1302.7801107983      1.83e-08  
   12   -1302.7801107982      6.36e-09  Convergence criterion met
 ---------------------------------------
 SCF time:   CPU 2344.91s  wall 607.00s 
 SCF   energy in the final basis set =    -1302.7801107982
 Total energy in the final basis set =    -1302.7801107982

 --------------------------------------------------------------

                    Orbital Energies (a.u.)
 --------------------------------------------------------------

 Alpha MOs
 -- Occupied --
-19.195 -19.173 -19.171 -19.170 -19.156 -19.154 -19.147 -19.140
-19.095 -10.332 -10.312 -10.289 -10.271 -10.263 -10.262 -10.260
-10.251 -10.199 -10.195 -10.190 -10.183 -10.181 -10.177 -10.169
-10.161  -1.140  -1.115  -1.091  -1.082  -1.063  -1.052  -1.051
 -1.050  -1.010  -0.865  -0.821  -0.816  -0.806  -0.761  -0.756
 -0.712  -0.696  -0.680  -0.655  -0.653  -0.636  -0.626  -0.609
 -0.587  -0.580  -0.570  -0.569  -0.554  -0.536  -0.524  -0.519
 -0.515  -0.509  -0.502  -0.495  -0.490  -0.474  -0.463  -0.460
 -0.458  -0.447  -0.445  -0.438  -0.434  -0.429  -0.419  -0.414
 -0.409  -0.405  -0.402  -0.397  -0.393  -0.387  -0.379  -0.373
 -0.371  -0.363  -0.358  -0.352  -0.348  -0.344  -0.341  -0.337
 -0.335  -0.325  -0.319  -0.313  -0.311  -0.306  -0.301  -0.294
 -0.264
 -- Virtual --
 -0.039  -0.028  -0.019  -0.016  -0.008  -0.003  -0.000   0.002
  0.010   0.012   0.018   0.022   0.027   0.032   0.033   0.035
  0.040   0.042   0.049   0.050   0.056   0.058   0.059   0.063
  0.064   0.071   0.072   0.075   0.082   0.083   0.085   0.088
  0.090   0.093   0.094   0.097   0.099   0.102   0.103   0.105
  0.106   0.108   0.112   0.112   0.118   0.120   0.122   0.124
  0.128   0.129   0.131   0.133   0.134   0.135   0.138   0.140
  0.141   0.144   0.146   0.148   0.150   0.151   0.153   0.156
  0.159   0.162   0.165   0.166   0.168   0.170   0.172   0.173
  0.175   0.175   0.179   0.183   0.184   0.186   0.188   0.191
  0.193   0.196   0.197   0.200   0.204   0.207   0.210   0.212
  0.214   0.216   0.219   0.220   0.224   0.224   0.228   0.232
  0.233   0.239   0.243   0.243   0.247   0.249   0.250   0.253
  0.257   0.258   0.261   0.264   0.264   0.268   0.271   0.274
  0.276   0.280   0.283   0.284   0.286   0.292   0.293   0.301
  0.302   0.303   0.306   0.310   0.314   0.315   0.317   0.319
  0.323   0.325   0.328   0.329   0.330   0.332   0.334   0.338
  0.339   0.343   0.346   0.350   0.352   0.352   0.359   0.362
  0.366   0.367   0.369   0.371   0.374   0.376   0.383   0.386
  0.388   0.389   0.396   0.398   0.402   0.408   0.410   0.414
  0.416   0.419   0.422   0.427   0.433   0.436   0.448   0.453
  0.453   0.454   0.464   0.471   0.478   0.484   0.485   0.495
  0.496   0.499   0.504   0.512   0.517   0.519   0.531   0.535
  0.541   0.546   0.554   0.559   0.570   0.571   0.577   0.582
  0.582   0.587   0.600   0.606   0.614   0.618   0.625   0.626
  0.631   0.636   0.638   0.645   0.650   0.652   0.657   0.660
  0.667   0.672   0.682   0.687   0.690   0.695   0.696   0.705
  0.713   0.718   0.724   0.726   0.731   0.739   0.744   0.749
  0.758   0.759   0.764   0.768   0.772   0.775   0.779   0.781
  0.783   0.789   0.790   0.793   0.799   0.802   0.803   0.811
  0.814   0.819   0.822   0.828   0.844   0.852   0.864   0.869
  0.890   0.905   0.907   0.927   0.934   0.948   0.963   0.973
  0.980   1.001   1.002   1.005   1.025   1.035   1.038   1.052
  1.061   1.062   1.070   1.082   1.085   1.099   1.105   1.127
  1.135   1.137   1.139   1.145   1.156   1.157   1.174   1.177
  1.184   1.193   1.197   1.202   1.208   1.211   1.217   1.226
  1.230   1.239   1.244   1.248   1.252   1.261   1.266   1.278
  1.283   1.291   1.303   1.309   1.316   1.323   1.327   1.335
  1.353   1.358   1.370   1.380   1.387   1.392   1.401   1.406
  1.426   1.438   1.446   1.452   1.454   1.470   1.476   1.480
  1.492   1.496   1.498   1.511   1.517   1.523   1.531   1.539
  1.547   1.552   1.562   1.564   1.569   1.576   1.583   1.588
  1.590   1.594   1.601   1.602   1.608   1.614   1.617   1.621
  1.624   1.629   1.634   1.636   1.645   1.650   1.655   1.662
  1.666   1.671   1.674   1.682   1.690   1.695   1.710   1.714
  1.718   1.729   1.736   1.741   1.744   1.757   1.763   1.767
  1.778   1.787   1.795   1.799   1.804   1.814   1.824   1.828
  1.835   1.846   1.857   1.859   1.864   1.866   1.877   1.888
  1.892   1.900   1.919   1.929   1.938   1.948   1.955   1.964
  1.970   1.983   1.992   2.002   2.008   2.019   2.031   2.040
  2.043   2.052   2.066   2.078   2.081   2.090   2.100   2.104
  2.110   2.121   2.132   2.146   2.148   2.160   2.165   2.170
  2.189   2.191   2.202   2.223   2.228   2.236   2.246   2.249
  2.260   2.275   2.286   2.291   2.304   2.333   2.338   2.350
  2.365   2.371   2.380   2.406   2.428   2.440   2.448   2.462
  2.483   2.486   2.498   2.527   2.529   2.531   2.540   2.546
  2.559   2.566   2.573   2.579   2.589   2.596   2.611   2.615
  2.624   2.629   2.635   2.648   2.649   2.668   2.685   2.688
  2.691   2.700   2.706   2.736   2.739   2.748   2.770   2.775
  2.779   2.794   2.797   2.806   2.817   2.823   2.832   2.835
  2.868   2.873   2.885   2.896   2.906   2.912   2.918   2.925
  2.926   2.943   2.955   2.963   2.967   2.972   2.982   2.999
  3.001   3.013   3.020   3.028   3.031   3.043   3.048   3.066
  3.068   3.081   3.086   3.095   3.096   3.108   3.112   3.122
  3.137   3.146   3.155   3.165   3.167   3.187   3.197   3.205
  3.212   3.230   3.243   3.253   3.268   3.272   3.289   3.292
  3.303   3.313   3.321   3.342   3.363   3.381   3.398   3.415
  3.428   3.463   3.471   3.504   3.542   3.560   3.612   3.624
  3.678   3.707   3.773   3.776   3.785   3.804   3.810   3.820
  3.824   3.856   3.866   3.879   3.900   3.908   3.924   3.931
  3.940   3.987   3.996   4.016   4.031   4.061   4.085   4.096
  4.119   4.151   4.161   4.171   4.178   4.237   4.248   4.272
  4.284   4.309   4.325   4.340   4.352   4.418   4.987   5.055
  5.080   5.090   5.096   5.102   5.119   5.160   5.197   5.207
  5.236   5.367   5.392   5.419   5.430   5.444   5.468   5.492
  5.599   5.612   5.646   5.662   5.674   5.690   5.807   5.847
  5.973  23.746  23.777  23.786  23.797  23.806  23.812  23.841
 23.846  23.864  23.885  23.893  23.940  23.954  23.961  23.982
 24.004  49.873  49.898  49.932  49.940  49.947  49.967  50.003
 50.011  50.053
 --------------------------------------------------------------

          Ground-State Mulliken Net Atomic Charges

     Atom                 Charge (a.u.)
  ----------------------------------------
      1 C                     0.321494
      2 H                     0.268987
      3 C                    -0.714089
      4 H                     0.212144
      5 O                     0.030318
      6 C                    -0.415087
      7 H                     0.241142
      8 H                     0.113717
      9 C                     0.540662
     10 H                     0.179421
     11 C                    -0.694356
     12 H                     0.137114
     13 H                     0.159205
     14 H                     0.147460
     15 C                    -0.946058
     16 H                     0.183506
     17 H                     0.159213
     18 C                    -0.240776
     19 H                     0.177744
     20 H                     0.167134
     21 C                     0.164765
     22 C                    -0.605257
     23 C                    -0.141409
     24 O                    -0.234360
     25 O                    -0.250341
     26 H                     0.468979
     27 H                     0.272257
     28 H                     0.192943
     29 H                     0.194006
     30 H                     0.110182
     31 O                     0.127372
     32 C                    -0.355739
     33 H                     0.295512
     34 C                    -0.287843
     35 H                     0.238617
     36 C                    -0.021783
     37 O                    -0.176795
     38 O                    -0.079923
     39 H                     0.293798
     40 C                    -0.388112
     41 H                     0.272783
     42 O                    -0.137086
     43 H                     0.259759
     44 C                    -0.473136
     45 H                     0.307358
     46 O                    -0.193700
     47 H                     0.272235
     48 C                    -0.539926
     49 H                     0.261660
     50 O                    -0.130426
     51 H                     0.254717
  ----------------------------------------
  Sum of atomic charges =     0.000000

 -----------------------------------------------------------------
                    Cartesian Multipole Moments
 -----------------------------------------------------------------
    Charge (ESU x 10^10)
                 0.0000
    Dipole Moment (Debye)
         X       1.7812      Y      -1.8471      Z       2.9708
       Tot       3.9256
    Quadrupole Moments (Debye-Ang)
        XX    -150.3825     XY      28.7721     YY    -168.2900
        XZ     -13.6770     YZ      10.6345     ZZ    -153.3539
    Octopole Moments (Debye-Ang^2)
       XXX      55.0372    XXY      24.0220    XYY      41.0982
       YYY      31.4143    XXZ       1.4815    XYZ     -33.1606
       YYZ      35.3840    XZZ      59.1868    YZZ     -43.6049
       ZZZ     -40.2538
    Hexadecapole Moments (Debye-Ang^3)
      XXXX   -7955.5546   XXXY     504.1842   XXYY   -2150.9199
      XYYY     465.7354   YYYY   -3996.9594   XXXZ    -197.7626
      XXYZ      66.4999   XYYZ    -138.4934   YYYZ      71.9254
      XXZZ   -1521.8239   XYZZ      47.1746   YYZZ    -883.8855
      XZZZ    -168.7482   YZZZ      91.8854   ZZZZ   -1158.6717
 -----------------------------------------------------------------
 Calculating analytic gradient of the SCF energy
 Gradient of SCF Energy
            1           2           3           4           5           6
    1  -0.0018342  -0.0001168   0.0028944  -0.0014664  -0.0022120  -0.0011555
    2  -0.0014287   0.0004601   0.0012199   0.0007788   0.0008106  -0.0004136
    3  -0.0013749  -0.0000650  -0.0025646  -0.0004900   0.0060791  -0.0004521
            7           8           9          10          11          12
    1   0.0000086  -0.0005613  -0.0003912   0.0000615   0.0004306   0.0000285
    2  -0.0001532  -0.0007326   0.0007326   0.0001047  -0.0008570  -0.0004002
    3   0.0002663   0.0007130  -0.0002528  -0.0001766  -0.0000642   0.0000442
           13          14          15          16          17          18
    1   0.0001629   0.0000421   0.0004556   0.0000545  -0.0000431  -0.0003071
    2   0.0000792   0.0000842  -0.0008309   0.0000671   0.0001328   0.0012606
    3   0.0000710   0.0001303  -0.0000482   0.0001953   0.0001427   0.0010458
           19          20          21          22          23          24
    1   0.0006514  -0.0001541   0.0016661  -0.0019477   0.0011220  -0.0009680
    2   0.0000781   0.0000495  -0.0003474   0.0009317  -0.0018847   0.0027451
    3  -0.0001247  -0.0002297   0.0007742  -0.0004161  -0.0034376   0.0009189
           25          26          27          28          29          30
    1   0.0018463  -0.0013159  -0.0002523   0.0002848   0.0000309  -0.0000663
    2  -0.0012310  -0.0004197  -0.0003993   0.0001001  -0.0004674   0.0002201
    3   0.0022244  -0.0011346   0.0005358   0.0005924  -0.0001101   0.0000718
           31          32          33          34          35          36
    1  -0.0017145   0.0018262   0.0002450   0.0063797  -0.0007726   0.0019284
    2   0.0001530  -0.0001978  -0.0003766   0.0007996   0.0012220  -0.0009078
    3   0.0030207  -0.0006405  -0.0008616  -0.0031756  -0.0010176  -0.0005571
           37          38          39          40          41          42
    1  -0.0008809  -0.0004922  -0.0004391  -0.0026100   0.0008140   0.0025486
    2   0.0013500  -0.0000091   0.0006635  -0.0002164  -0.0001825  -0.0010037
    3   0.0008634  -0.0009159   0.0007375  -0.0001873   0.0001884   0.0004603
           43          44          45          46          47          48
    1  -0.0014275  -0.0012291   0.0003681   0.0004357   0.0001803  -0.0005825
    2  -0.0009168   0.0003002   0.0006981   0.0016285  -0.0010927  -0.0025053
    3  -0.0002560   0.0000306  -0.0004150  -0.0009693   0.0009336  -0.0022904
           49          50          51
    1  -0.0001569  -0.0008227  -0.0005462
    2   0.0002551   0.0014427  -0.0013931
    3   0.0006110   0.0022617  -0.0006848
 Max gradient component =       6.380E-03
 RMS gradient           =       1.300E-03
 Gradient time:  CPU 560.91 s  wall 141.44 s
 Geometry Optimization Parameters
   NAtoms,    NIC,     NZ,  NCons,   NDum,   NFix, NCnnct, MaxDiis
       51     405       0       0       0       0       0       0

 Cartesian Hessian Update
 Hessian Updated using BFGS Update


** GEOMETRY OPTIMIZATION IN DELOCALIZED INTERNAL COORDINATES **
   Searching for a Minimum

   Optimization Cycle:   4

                       Coordinates (Angstroms)
     ATOM                X               Y               Z
      1  C        -2.7845615168    0.1663107076   -0.1262314242
      2  H        -2.5221811422   -0.0289737053   -1.1734016525
      3  C        -1.6053029719   -0.3384599229    0.7315045433
      4  H        -1.8636868658   -0.1651774613    1.7859656765
      5  O        -0.4662864624    0.5236080519    0.4436054370
      6  C        -1.3306987656   -1.8266830930    0.5059005033
      7  H        -1.0130044757   -1.9831233947   -0.5298254139
      8  H        -0.5071307378   -2.1623791742    1.1439246011
      9  C        -2.5713337882   -2.6842794284    0.8078404170
     10  H        -2.8258225537   -2.5483002123    1.8686421862
     11  C        -2.2822954875   -4.1731228808    0.5779952509
     12  H        -1.4583739180   -4.5245675562    1.2062983290
     13  H        -3.1606655386   -4.7825283189    0.8081569147
     14  H        -2.0087127955   -4.3607972734   -0.4652067045
     15  C        -3.7602216646   -2.1871942965   -0.0216894645
     16  H        -4.6585170551   -2.7595199978    0.2328837864
     17  H        -3.5603228532   -2.3749467806   -1.0846863798
     18  C        -4.0233188730   -0.6911945482    0.1950868037
     19  H        -4.8536724529   -0.3692411805   -0.4351720545
     20  H        -4.3354523156   -0.5257884220    1.2321669593
     21  C        -3.0140370785    1.7199687172    0.0462414024
     22  C        -4.4571518981    2.1658883477    0.3311834037
     23  C        -2.4872712779    2.4827411755   -1.1848431707
     24  O        -1.1710334403    2.3591535978   -1.4367902489
     25  O        -3.1788989588    3.1753392576   -1.8837547924
     26  H        -0.7856497236    1.7100584803   -0.8147889075
     27  H        -2.3977123773    2.0447163677    0.8927902985
     28  H        -5.1333211982    1.9133697989   -0.4850523213
     29  H        -4.4843816326    3.2501136815    0.4418875119
     30  H        -4.8354649136    1.7224353306    1.2542304479
     31  O         1.3627153480   -0.6159728887   -0.2683959593
     32  C         2.7140272565   -1.0382389120   -0.0889150376
     33  H         2.8186008128   -1.6773254371    0.7948353689
     34  C         0.8299979021    0.1577146474    0.7983909367
     35  H         0.8252691939   -0.4232513282    1.7299039396
     36  C         3.0521803471   -1.9182501186   -1.2907186430
     37  O         3.2622915710   -3.0983363359   -1.2192459182
     38  O         3.0559672633   -1.2159561172   -2.4413374613
     39  H         3.2373182915   -1.8349311542   -3.1633210281
     40  C         3.6400597266    0.1748629151    0.0469748330
     41  H         3.6436146999    0.7215308085   -0.9056753873
     42  O         4.9403397283   -0.3237977509    0.3341703040
     43  H         5.4912326643    0.4213097806    0.5969685809
     44  C         3.1275944576    1.0892091002    1.1603400175
     45  H         3.2714336013    0.5835850289    2.1192076080
     46  O         3.9276272787    2.2751368567    1.2686795529
     47  H         3.8397374246    2.7825936743    0.4530315300
     48  C         1.6456096600    1.4321359008    1.0020154816
     49  H         1.5043554035    2.0670666771    0.1149580439
     50  O         1.1396735977    2.0787977838    2.1622237436
     51  H         1.7769929560    2.7520294480    2.4240697535
   Point Group: c1    Number of degrees of freedom:   147


   Energy is  -1302.780110798

 Hessian Updated using BFGS Update

140 Hessian modes will be used to form the next step
  Hessian Eigenvalues:
     0.003163    0.004701    0.004949    0.005200    0.005554    0.005586
     0.006303    0.006485    0.007091    0.008022    0.008135    0.009601
     0.010382    0.010927    0.011423    0.011509    0.013365    0.015710
     0.019947    0.020831    0.021935    0.022277    0.030777    0.031930
     0.035044    0.036821    0.038485    0.039838    0.041008    0.044527
     0.047111    0.047246    0.047931    0.048101    0.048637    0.049389
     0.049590    0.051214    0.052640    0.054508    0.054988    0.055557
     0.056093    0.056173    0.056630    0.057078    0.057513    0.059090
     0.060973    0.062878    0.064834    0.066341    0.068576    0.071806
     0.074219    0.078230    0.082033    0.082332    0.082396    0.083471
     0.090791    0.091478    0.107836    0.114601    0.119340    0.133704
     0.142302    0.146978    0.157714    0.159602    0.160029    0.160441
     0.162776    0.167143    0.171018    0.176445    0.178565    0.180541
     0.187261    0.192287    0.196764    0.199443    0.214952    0.244232
     0.249905    0.252674    0.254727    0.258633    0.263874    0.270046
     0.273606    0.275264    0.286244    0.288544    0.288869    0.289346
     0.289717    0.290567    0.292220    0.294147    0.297523    0.302799
     0.335939    0.338462    0.339009    0.339259    0.339494    0.339864
     0.339962    0.340071    0.340302    0.340505    0.340582    0.340620
     0.340808    0.341626    0.341821    0.342162    0.342164    0.342274
     0.342424    0.342597    0.343679    0.379834    0.396258    0.396709
     0.401152    0.403138    0.407715    0.411207    0.503483    0.512605
     0.517480    0.518154    0.519195    0.522864    0.546487    0.608147
     0.929120    0.954996

 Minimum Search - Taking Simple RFO Step
 Searching for Lamda that Minimizes Along All modes
 Value Taken    Lamda =  -0.00439328
 Calculated Step too Large.  Step scaled by  0.472920
 Step Taken.  Stepsize is  0.300000

                             Maximum     Tolerance    Cnvgd?
         Gradient           0.004176      0.000300      NO
         Displacement       0.153474      0.001200      NO
         Energy change     -0.002311      0.000001      NO


 New Cartesian Coordinates Obtained by Inverse Iteration

 Displacement from previous Coordinates is:  2.250322
 ----------------------------------------------------------------
             Standard Nuclear Orientation (Angstroms)
    I     Atom           X                Y                Z
 ----------------------------------------------------------------
    1      C      -2.8082983892     0.1836185384    -0.1128827505
    2      H      -2.6062955435     0.0185906514    -1.1784275902
    3      C      -1.5926421185    -0.3568873348     0.6581663655
    4      H      -1.7807100909    -0.2120770097     1.7316575439
    5      O      -0.4638002018     0.5025642170     0.3219790319
    6      C      -1.3344454927    -1.8337058703     0.3680119621
    7      H      -1.0850625559    -1.9521130013    -0.6913609327
    8      H      -0.4687484574    -2.1854947328     0.9373829177
    9      C      -2.5610204632    -2.6978489667     0.7121739333
   10      H      -2.7530318872    -2.5987918778     1.7904507493
   11      C      -2.2975251940    -4.1769444824     0.4121714775
   12      H      -1.4398263050    -4.5525710845     0.9774586656
   13      H      -3.1650993961    -4.7904805561     0.6713198984
   14      H      -2.0873595263    -4.3277662179    -0.6517340753
   15      C      -3.7929717610    -2.1663474067    -0.0313867369
   16      H      -4.6793900047    -2.7433967144     0.2524164736
   17      H      -3.6538593697    -2.3191325130    -1.1098368837
   18      C      -4.0334695252    -0.6784291731     0.2498044943
   19      H      -4.8996036531    -0.3296959837    -0.3154534929
   20      H      -4.2809937834    -0.5476735016     1.3092600762
   21      C      -3.0153164513     1.7322132426     0.1254600375
   22      C      -4.4304117067     2.1753160222     0.5175915101
   23      C      -2.5550639392     2.5235131239    -1.1114096415
   24      O      -1.2618225739     2.3562895410    -1.4546159922
   25      O      -3.2835346178     3.2215825331    -1.7677606534
   26      H      -0.8416770083     1.7128499040    -0.8480412771
   27      H      -2.3391155244     2.0239620634     0.9374137202
   28      H      -5.1586160621     1.9575123345    -0.2640307942
   29      H      -4.4405691213     3.2551931090     0.6697687679
   30      H      -4.7521161464     1.6978052897     1.4449993748
   31      O       1.3987292746    -0.6639277145    -0.2611385832
   32      C       2.7406444161    -1.0608826699     0.0148642570
   33      H       2.8077927844    -1.6139547564     0.9589975239
   34      C       0.8193888447     0.1732843409     0.7341900739
   35      H       0.7957921284    -0.3485745120     1.7026197686
   36      C       3.1359396552    -2.0493556175    -1.0835370997
   37      O       3.3534648429    -3.2138429437    -0.8922143026
   38      O       3.2269425023    -1.4519404942    -2.2877226460
   39      H       3.4650492734    -2.1271192385    -2.9400201816
   40      C       3.6552871823     0.1696324235     0.0839868107
   41      H       3.6742538332     0.6428404943    -0.9075734552
   42      O       4.9497042795    -0.2877905946     0.4440591965
   43      H       5.4944951187     0.4776451923     0.6602290845
   44      C       3.0995888035     1.1500337634     1.1138788138
   45      H       3.2084593727     0.7066244609     2.1084954157
   46      O       3.8868059002     2.3461299702     1.1764264537
   47      H       3.8229351336     2.8067905895     0.3304699318
   48      C       1.6231544967     1.4686815311     0.8782435802
   49      H       1.5124768693     2.0318686201    -0.0609245649
   50      O       1.0731862322     2.1929096044     1.9665012743
   51      H       1.6884603781     2.8966318535     2.2026446661
 ----------------------------------------------------------------
 Molecular Point Group                 C1    NOp =  1
 Largest Abelian Subgroup              C1    NOp =  1
 Nuclear Repulsion Energy =  2517.8306013732 hartrees
 There are       97 alpha and       97 beta electrons
 Applying Cartesian multipole field
    Component          Value
    ---------          -----
     (2,0,0)        1.00000E-12
     (0,2,0)        2.00000E-11
     (0,0,2)       -3.00000E-11
 Nucleus-field energy     =     0.0000000400 hartrees
 Requested basis set is 6-311++G(d,p)
 There are 280 shells and 732 basis functions
 A cutoff of  1.0D-11 yielded  28213 shell pairs
 There are    187897 function pairs (    198974 Cartesian)
 Smallest overlap matrix eigenvalue = 9.28E-07

 Q-Chem warning in module stvman/mkSTV.C, line 306:

 Overlap eigenvalue is smaller than square root of threshold
 Use THRESH >= 12 to get rid of this warning

 Linear dependence detected in AO basis
 Tighter screening thresholds may be required for diffuse basis sets
 Use S2THRESH > 14 and THRESH = 14 in case of SCF convergence issues
 Number of orthogonalized atomic orbitals = 731
 Maximum deviation from orthogonality = 4.273E-10
 Guess MOs from SCF MO coefficient file

 -----------------------------------------------------------------------
  General SCF calculation program by
  Eric Jon Sundstrom, Paul Horn, Yuezhi Mao, Dmitri Zuev, Alec White,
  David Stuck, Shaama M.S., Shane Yost, Joonho Lee, David Small,
  Daniel Levine, Susi Lehtola, Hugh Burton, Evgeny Epifanovsky
 -----------------------------------------------------------------------
 Exchange:     0.2000 Hartree-Fock + 0.0800 Slater + 0.7200 B88
 Correlation:  0.1900 VWN1RPA + 0.8100 LYP
 Using SG-1 standard quadrature grid
 Size of previous SCF MO coefficient file: 1071646 (expected); 1073112 (actual). 

 Q-Chem warning in module libgscf/gen_scfman/rhf.C, line 643:

 Inconsistent size for SCF MO coefficient file.  Please check basis and PURECART setting.

 using 4 threads for integral computing
 -------------------------------------------------------
 OpenMP Integral computing Module                
 Release: version 2.0, May 2017, Q-Chem Inc. Pleasanton 
 -------------------------------------------------------
 -------------------------------------------------------
 OpenMP BLAS3 based DFT computing Module                
 Release: version 1.0, May 2013, Q-Chem Inc. Pittsburgh 
 -------------------------------------------------------
 A restricted SCF calculation will be
 performed using DIIS
 SCF converges when DIIS error is below 1.0e-08
 ---------------------------------------
  Cycle       Energy         DIIS error
 ---------------------------------------
    1   -1302.7079766744      9.50e-04  
    2   -1302.7803833988      1.32e-04  
    3   -1302.7796465655      1.96e-04  
    4   -1302.7814309517      3.41e-05  
    5   -1302.7814633469      2.21e-05  
    6   -1302.7814863471      4.78e-06  
    7   -1302.7814873920      1.43e-06  
    8   -1302.7814874989      3.93e-07  
    9   -1302.7814875057      1.58e-07  
   10   -1302.7814875069      6.47e-08  
   11   -1302.7814875071      3.10e-08  
   12   -1302.7814875069      6.11e-09  Convergence criterion met
 ---------------------------------------
 SCF time:   CPU 2356.80s  wall 610.00s 
 SCF   energy in the final basis set =    -1302.7814875069
 Total energy in the final basis set =    -1302.7814875069

 --------------------------------------------------------------

                    Orbital Energies (a.u.)
 --------------------------------------------------------------

 Alpha MOs
 -- Occupied --
-19.195 -19.173 -19.173 -19.170 -19.156 -19.154 -19.145 -19.140
-19.096 -10.332 -10.313 -10.289 -10.271 -10.263 -10.262 -10.261
-10.251 -10.199 -10.195 -10.189 -10.183 -10.181 -10.177 -10.169
-10.161  -1.140  -1.117  -1.089  -1.082  -1.064  -1.053  -1.051
 -1.050  -1.009  -0.865  -0.821  -0.816  -0.806  -0.762  -0.756
 -0.712  -0.696  -0.680  -0.655  -0.653  -0.636  -0.627  -0.609
 -0.586  -0.581  -0.570  -0.570  -0.555  -0.536  -0.524  -0.519
 -0.515  -0.509  -0.503  -0.496  -0.490  -0.474  -0.463  -0.459
 -0.458  -0.446  -0.445  -0.438  -0.433  -0.429  -0.418  -0.414
 -0.409  -0.405  -0.402  -0.397  -0.393  -0.388  -0.378  -0.373
 -0.371  -0.362  -0.358  -0.352  -0.348  -0.344  -0.340  -0.337
 -0.335  -0.325  -0.319  -0.314  -0.313  -0.306  -0.300  -0.294
 -0.264
 -- Virtual --
 -0.039  -0.028  -0.019  -0.016  -0.008  -0.003  -0.000   0.002
  0.011   0.012   0.018   0.023   0.027   0.031   0.033   0.037
  0.041   0.042   0.049   0.051   0.056   0.058   0.059   0.063
  0.064   0.071   0.072   0.075   0.081   0.083   0.084   0.088
  0.090   0.093   0.094   0.097   0.099   0.102   0.104   0.105
  0.106   0.108   0.111   0.113   0.117   0.121   0.122   0.125
  0.129   0.130   0.131   0.133   0.134   0.135   0.138   0.141
  0.142   0.145   0.145   0.147   0.150   0.151   0.154   0.156
  0.159   0.162   0.165   0.166   0.168   0.170   0.172   0.174
  0.174   0.175   0.180   0.182   0.185   0.186   0.189   0.192
  0.194   0.197   0.198   0.200   0.204   0.206   0.210   0.212
  0.215   0.216   0.217   0.220   0.223   0.225   0.227   0.232
  0.233   0.239   0.243   0.243   0.248   0.248   0.250   0.253
  0.258   0.259   0.262   0.265   0.266   0.269   0.270   0.273
  0.278   0.280   0.284   0.285   0.287   0.291   0.295   0.299
  0.301   0.303   0.307   0.309   0.313   0.316   0.317   0.320
  0.323   0.325   0.328   0.329   0.331   0.332   0.335   0.337
  0.340   0.341   0.348   0.350   0.352   0.354   0.357   0.361
  0.364   0.367   0.369   0.371   0.374   0.379   0.384   0.385
  0.389   0.391   0.394   0.400   0.401   0.407   0.412   0.413
  0.415   0.419   0.421   0.429   0.434   0.438   0.444   0.452
  0.456   0.458   0.462   0.465   0.477   0.482   0.484   0.496
  0.497   0.499   0.506   0.510   0.516   0.518   0.531   0.532
  0.542   0.546   0.555   0.557   0.567   0.570   0.575   0.579
  0.582   0.587   0.602   0.605   0.615   0.618   0.623   0.626
  0.627   0.635   0.639   0.646   0.648   0.652   0.656   0.659
  0.667   0.675   0.680   0.684   0.688   0.691   0.697   0.704
  0.717   0.720   0.723   0.726   0.733   0.741   0.743   0.749
  0.757   0.760   0.765   0.767   0.769   0.775   0.777   0.780
  0.783   0.786   0.791   0.792   0.799   0.801   0.803   0.809
  0.816   0.819   0.823   0.833   0.843   0.851   0.862   0.871
  0.893   0.908   0.908   0.926   0.932   0.946   0.962   0.974
  0.982   0.994   1.002   1.007   1.021   1.035   1.043   1.054
  1.060   1.063   1.073   1.078   1.084   1.100   1.104   1.119
  1.134   1.137   1.138   1.140   1.158   1.164   1.171   1.174
  1.182   1.192   1.200   1.200   1.209   1.211   1.222   1.229
  1.231   1.241   1.242   1.251   1.252   1.259   1.267   1.274
  1.287   1.293   1.302   1.306   1.317   1.326   1.330   1.340
  1.354   1.360   1.373   1.380   1.385   1.387   1.401   1.409
  1.424   1.441   1.450   1.454   1.456   1.470   1.473   1.482
  1.495   1.496   1.500   1.509   1.517   1.527   1.528   1.539
  1.548   1.552   1.562   1.562   1.569   1.577   1.581   1.586
  1.590   1.595   1.598   1.604   1.611   1.613   1.618   1.622
  1.626   1.627   1.633   1.636   1.643   1.648   1.655   1.663
  1.666   1.668   1.682   1.684   1.692   1.698   1.709   1.714
  1.719   1.732   1.735   1.743   1.746   1.759   1.765   1.765
  1.780   1.787   1.797   1.798   1.802   1.814   1.824   1.827
  1.832   1.846   1.853   1.857   1.864   1.866   1.877   1.888
  1.893   1.900   1.920   1.926   1.939   1.951   1.956   1.961
  1.972   1.984   1.990   2.001   2.008   2.022   2.030   2.041
  2.045   2.051   2.066   2.077   2.081   2.091   2.097   2.105
  2.116   2.120   2.131   2.145   2.149   2.159   2.164   2.172
  2.187   2.188   2.204   2.218   2.226   2.233   2.247   2.253
  2.259   2.273   2.289   2.294   2.308   2.331   2.335   2.350
  2.362   2.372   2.381   2.410   2.428   2.441   2.453   2.466
  2.484   2.489   2.500   2.529   2.530   2.532   2.542   2.546
  2.562   2.564   2.573   2.582   2.588   2.596   2.609   2.613
  2.623   2.630   2.638   2.647   2.652   2.670   2.687   2.688
  2.695   2.703   2.706   2.732   2.738   2.747   2.771   2.776
  2.780   2.794   2.798   2.809   2.815   2.826   2.833   2.837
  2.867   2.875   2.885   2.898   2.905   2.912   2.920   2.925
  2.928   2.943   2.955   2.963   2.969   2.976   2.985   2.998
  3.002   3.008   3.021   3.028   3.030   3.043   3.047   3.064
  3.070   3.081   3.089   3.096   3.097   3.108   3.119   3.122
  3.138   3.147   3.153   3.162   3.170   3.192   3.201   3.208
  3.215   3.230   3.238   3.254   3.270   3.276   3.291   3.294
  3.308   3.314   3.325   3.349   3.368   3.381   3.399   3.415
  3.429   3.461   3.476   3.504   3.543   3.560   3.613   3.618
  3.678   3.712   3.774   3.776   3.785   3.803   3.810   3.821
  3.825   3.856   3.865   3.881   3.900   3.909   3.926   3.931
  3.943   3.989   3.993   4.022   4.032   4.056   4.086   4.094
  4.119   4.152   4.163   4.174   4.179   4.239   4.251   4.274
  4.287   4.305   4.325   4.343   4.357   4.419   4.988   5.062
  5.079   5.090   5.099   5.109   5.120   5.160   5.199   5.206
  5.234   5.367   5.394   5.416   5.430   5.449   5.469   5.492
  5.598   5.614   5.648   5.664   5.671   5.688   5.813   5.846
  5.978  23.746  23.775  23.784  23.796  23.809  23.813  23.842
 23.847  23.864  23.883  23.894  23.944  23.954  23.964  23.982
 24.004  49.871  49.897  49.927  49.940  49.949  49.967  50.005
 50.011  50.051
 --------------------------------------------------------------

          Ground-State Mulliken Net Atomic Charges

     Atom                 Charge (a.u.)
  ----------------------------------------
      1 C                     0.280568
      2 H                     0.262560
      3 C                    -0.712811
      4 H                     0.204216
      5 O                     0.016321
      6 C                    -0.437689
      7 H                     0.243223
      8 H                     0.127618
      9 C                     0.544919
     10 H                     0.179623
     11 C                    -0.689149
     12 H                     0.137864
     13 H                     0.157550
     14 H                     0.146556
     15 C                    -0.953020
     16 H                     0.183205
     17 H                     0.158864
     18 C                    -0.244814
     19 H                     0.179480
     20 H                     0.164747
     21 C                     0.138861
     22 C                    -0.610982
     23 C                    -0.113261
     24 O                    -0.243212
     25 O                    -0.250574
     26 H                     0.477137
     27 H                     0.272596
     28 H                     0.192831
     29 H                     0.193163
     30 H                     0.110059
     31 O                     0.114365
     32 C                    -0.427644
     33 H                     0.285111
     34 C                    -0.136990
     35 H                     0.248959
     36 C                    -0.001667
     37 O                    -0.180673
     38 O                    -0.083817
     39 H                     0.294863
     40 C                    -0.311688
     41 H                     0.277797
     42 O                    -0.134070
     43 H                     0.258370
     44 C                    -0.565289
     45 H                     0.306580
     46 O                    -0.196893
     47 H                     0.272379
     48 C                    -0.519595
     49 H                     0.262480
     50 O                    -0.132004
     51 H                     0.252978
  ----------------------------------------
  Sum of atomic charges =     0.000000

 -----------------------------------------------------------------
                    Cartesian Multipole Moments
 -----------------------------------------------------------------
    Charge (ESU x 10^10)
                 0.0000
    Dipole Moment (Debye)
         X       2.0278      Y      -1.9128      Z       2.7391
       Tot       3.9081
    Quadrupole Moments (Debye-Ang)
        XX    -150.9967     XY      29.3151     YY    -168.4462
        XZ     -15.4306     YZ      11.7932     ZZ    -153.1497
    Octopole Moments (Debye-Ang^2)
       XXX      64.3889    XXY      17.9632    XYY      46.2238
       YYY      31.4295    XXZ      -7.8293    XYZ     -27.9478
       YYZ      24.5149    XZZ      58.3159    YZZ     -42.5387
       ZZZ     -39.4342
    Hexadecapole Moments (Debye-Ang^3)
      XXXX   -8062.4965   XXXY     565.6415   XXYY   -2206.8206
      XYYY     527.0320   YYYY   -4135.8189   XXXZ    -249.5953
      XXYZ      92.0170   XYYZ    -178.5856   YYYZ      76.3791
      XXZZ   -1506.9445   XYZZ      47.4957   YYZZ    -859.4010
      XZZZ    -161.9832   YZZZ      62.6206   ZZZZ   -1037.9165
 -----------------------------------------------------------------
 Calculating analytic gradient of the SCF energy
 Gradient of SCF Energy
            1           2           3           4           5           6
    1   0.0005454   0.0000651   0.0007154  -0.0011699  -0.0005510  -0.0000363
    2  -0.0007822  -0.0001553  -0.0005534   0.0008755   0.0025462   0.0006746
    3  -0.0009699   0.0000092  -0.0027150  -0.0004491   0.0046541  -0.0003200
            7           8           9          10          11          12
    1  -0.0003487   0.0001221  -0.0003358   0.0000514   0.0001365  -0.0000439
    2  -0.0001577  -0.0001875  -0.0002308   0.0001652  -0.0003204   0.0000374
    3   0.0002265   0.0005119  -0.0000772   0.0000864  -0.0000255  -0.0000032
           13          14          15          16          17          18
    1  -0.0000012   0.0000367  -0.0001045  -0.0000270   0.0000219   0.0002650
    2   0.0000847   0.0000959  -0.0002723   0.0000783  -0.0000625   0.0002864
    3  -0.0000169  -0.0000077   0.0000682   0.0000059   0.0000668   0.0006012
           19          20          21          22          23          24
    1   0.0001442  -0.0001503   0.0002213  -0.0008673   0.0008287   0.0007453
    2   0.0002319   0.0000586  -0.0009693   0.0004112   0.0046311  -0.0020299
    3   0.0000243  -0.0002541  -0.0002363  -0.0001218   0.0008270   0.0013842
           25          26          27          28          29          30
    1  -0.0006765  -0.0003904   0.0001812   0.0002373   0.0002174  -0.0000405
    2  -0.0022181  -0.0007636  -0.0003659  -0.0000691  -0.0002911   0.0000472
    3  -0.0000960  -0.0001930  -0.0001134   0.0002144  -0.0002077   0.0001765
           31          32          33          34          35          36
    1  -0.0011978   0.0015866   0.0006434   0.0018586  -0.0000803  -0.0029072
    2  -0.0004721   0.0003178  -0.0000586  -0.0004481   0.0008186  -0.0033901
    3   0.0017258   0.0003572  -0.0003578  -0.0041298  -0.0001749  -0.0012077
           37          38          39          40          41          42
    1   0.0007695   0.0011591  -0.0002723  -0.0016554   0.0002994   0.0006792
    2   0.0029878  -0.0008509   0.0007406   0.0007395  -0.0000938  -0.0000887
    3   0.0001167   0.0003450  -0.0002122   0.0006277  -0.0000500   0.0005815
           43          44          45          46          47          48
    1   0.0000243  -0.0003383   0.0001426   0.0001219   0.0001385  -0.0005389
    2  -0.0005583   0.0001838   0.0002775   0.0005311  -0.0003933  -0.0008657
    3   0.0000251  -0.0008090  -0.0000680  -0.0006220   0.0005839  -0.0006938
           49          50          51
    1  -0.0000296   0.0002744  -0.0004695
    2  -0.0002885   0.0005317  -0.0004156
    3   0.0000976   0.0007244   0.0000900
 Max gradient component =       4.654E-03
 RMS gradient           =       1.004E-03
 Gradient time:  CPU 559.57 s  wall 141.07 s
 Geometry Optimization Parameters
   NAtoms,    NIC,     NZ,  NCons,   NDum,   NFix, NCnnct, MaxDiis
       51     405       0       0       0       0       0       0

 Cartesian Hessian Update
 Hessian Updated using BFGS Update


** GEOMETRY OPTIMIZATION IN DELOCALIZED INTERNAL COORDINATES **
   Searching for a Minimum

   Optimization Cycle:   5

                       Coordinates (Angstroms)
     ATOM                X               Y               Z
      1  C        -2.8082983892    0.1836185384   -0.1128827505
      2  H        -2.6062955435    0.0185906514   -1.1784275902
      3  C        -1.5926421185   -0.3568873348    0.6581663655
      4  H        -1.7807100909   -0.2120770097    1.7316575439
      5  O        -0.4638002018    0.5025642170    0.3219790319
      6  C        -1.3344454927   -1.8337058703    0.3680119621
      7  H        -1.0850625559   -1.9521130013   -0.6913609327
      8  H        -0.4687484574   -2.1854947328    0.9373829177
      9  C        -2.5610204632   -2.6978489667    0.7121739333
     10  H        -2.7530318872   -2.5987918778    1.7904507493
     11  C        -2.2975251940   -4.1769444824    0.4121714775
     12  H        -1.4398263050   -4.5525710845    0.9774586656
     13  H        -3.1650993961   -4.7904805561    0.6713198984
     14  H        -2.0873595263   -4.3277662179   -0.6517340753
     15  C        -3.7929717610   -2.1663474067   -0.0313867369
     16  H        -4.6793900047   -2.7433967144    0.2524164736
     17  H        -3.6538593697   -2.3191325130   -1.1098368837
     18  C        -4.0334695252   -0.6784291731    0.2498044943
     19  H        -4.8996036531   -0.3296959837   -0.3154534929
     20  H        -4.2809937834   -0.5476735016    1.3092600762
     21  C        -3.0153164513    1.7322132426    0.1254600375
     22  C        -4.4304117067    2.1753160222    0.5175915101
     23  C        -2.5550639392    2.5235131239   -1.1114096415
     24  O        -1.2618225739    2.3562895410   -1.4546159922
     25  O        -3.2835346178    3.2215825331   -1.7677606534
     26  H        -0.8416770083    1.7128499040   -0.8480412771
     27  H        -2.3391155244    2.0239620634    0.9374137202
     28  H        -5.1586160621    1.9575123345   -0.2640307942
     29  H        -4.4405691213    3.2551931090    0.6697687679
     30  H        -4.7521161464    1.6978052897    1.4449993748
     31  O         1.3987292746   -0.6639277145   -0.2611385832
     32  C         2.7406444161   -1.0608826699    0.0148642570
     33  H         2.8077927844   -1.6139547564    0.9589975239
     34  C         0.8193888447    0.1732843409    0.7341900739
     35  H         0.7957921284   -0.3485745120    1.7026197686
     36  C         3.1359396552   -2.0493556175   -1.0835370997
     37  O         3.3534648429   -3.2138429437   -0.8922143026
     38  O         3.2269425023   -1.4519404942   -2.2877226460
     39  H         3.4650492734   -2.1271192385   -2.9400201816
     40  C         3.6552871823    0.1696324235    0.0839868107
     41  H         3.6742538332    0.6428404943   -0.9075734552
     42  O         4.9497042795   -0.2877905946    0.4440591965
     43  H         5.4944951187    0.4776451923    0.6602290845
     44  C         3.0995888035    1.1500337634    1.1138788138
     45  H         3.2084593727    0.7066244609    2.1084954157
     46  O         3.8868059002    2.3461299702    1.1764264537
     47  H         3.8229351336    2.8067905895    0.3304699318
     48  C         1.6231544967    1.4686815311    0.8782435802
     49  H         1.5124768693    2.0318686201   -0.0609245649
     50  O         1.0731862322    2.1929096044    1.9665012743
     51  H         1.6884603781    2.8966318535    2.2026446661
   Point Group: c1    Number of degrees of freedom:   147


   Energy is  -1302.781487507

 Hessian Updated using BFGS Update

141 Hessian modes will be used to form the next step
  Hessian Eigenvalues:
     0.003143    0.004440    0.004856    0.005127    0.005555    0.005566
     0.006272    0.006486    0.007089    0.007964    0.008073    0.009705
     0.010381    0.010942    0.011506    0.012639    0.013525    0.019876
     0.020345    0.021551    0.022115    0.029927    0.031431    0.032226
     0.035674    0.037148    0.038589    0.039990    0.041201    0.044628
     0.047111    0.047800    0.047986    0.048098    0.049299    0.049405
     0.049799    0.051216    0.053374    0.054571    0.054997    0.055527
     0.056103    0.056273    0.056638    0.057085    0.057783    0.059105
     0.061263    0.062891    0.064984    0.066347    0.068583    0.072024
     0.074217    0.078130    0.082091    0.082220    0.082493    0.083436
     0.090944    0.091558    0.107844    0.114596    0.119370    0.134012
     0.143481    0.146728    0.158197    0.159825    0.160027    0.160143
     0.160337    0.163248    0.167085    0.171062    0.176122    0.178884
     0.180987    0.187272    0.192946    0.196650    0.199374    0.216515
     0.241449    0.247638    0.249965    0.253301    0.260085    0.266200
     0.269615    0.273555    0.275714    0.286722    0.288447    0.288855
     0.289386    0.289683    0.290681    0.292574    0.294736    0.297784
     0.304612    0.335939    0.338489    0.339088    0.339207    0.339490
     0.339805    0.339952    0.339995    0.340302    0.340505    0.340586
     0.340618    0.340727    0.341515    0.341818    0.342068    0.342170
     0.342186    0.342437    0.342863    0.343836    0.379565    0.396360
     0.396813    0.401172    0.403198    0.407502    0.410812    0.506887
     0.512270    0.516240    0.518395    0.521866    0.525355    0.546697
     0.681810    0.925885    0.961635

 Minimum Search - Taking Simple RFO Step
 Searching for Lamda that Minimizes Along All modes
 Value Taken    Lamda =  -0.00282002
 Calculated Step too Large.  Step scaled by  0.526046
 Step Taken.  Stepsize is  0.300000

                             Maximum     Tolerance    Cnvgd?
         Gradient           0.006069      0.000300      NO
         Displacement       0.119640      0.001200      NO
         Energy change     -0.001377      0.000001      NO


 New Cartesian Coordinates Obtained by Inverse Iteration

 Displacement from previous Coordinates is:  1.885716
 ----------------------------------------------------------------
             Standard Nuclear Orientation (Angstroms)
    I     Atom           X                Y                Z
 ----------------------------------------------------------------
    1      C      -2.8262603942     0.1855419092    -0.1046264972
    2      H      -2.6918768077     0.0339704363    -1.1826098925
    3      C      -1.5773219699    -0.3881508326     0.5792735598
    4      H      -1.6895083892    -0.2610396141     1.6658000692
    5      O      -0.4570761445     0.4579863544     0.1828961411
    6      C      -1.3528045296    -1.8594928041     0.2446173062
    7      H      -1.1732465138    -1.9550629519    -0.8313918403
    8      H      -0.4534820769    -2.2274767240     0.7463206818
    9      C      -2.5672241623    -2.7169821774     0.6455862867
   10      H      -2.6919761781    -2.6396315442     1.7355950419
   11      C      -2.3447395895    -4.1915273128     0.2990489117
   12      H      -1.4583708143    -4.5893259246     0.8010388633
   13      H      -3.2029270384    -4.7997406143     0.5992923381
   14      H      -2.2041599277    -4.3224212268    -0.7789714524
   15      C      -3.8351954358    -2.1534565032    -0.0106660696
   16      H      -4.7103087774    -2.7266667558     0.3131281144
   17      H      -3.7630805771    -2.2847471457    -1.0986750228
   18      C      -4.0394139114    -0.6698537928     0.3149973883
   19      H      -4.9358837860    -0.2997677605    -0.1859538876
   20      H      -4.2176203716    -0.5595877235     1.3908143039
   21      C      -2.9926589939     1.7353265125     0.1669092159
   22      C      -4.3635471073     2.1942648235     0.6736303918
   23      C      -2.6137711784     2.5314122349    -1.0934134898
   24      O      -1.3426122918     2.3689006448    -1.5180900034
   25      O      -3.3699841669     3.2623621131    -1.6792488183
   26      H      -0.8738933363     1.7376104377    -0.9350381038
   27      H      -2.2497499434     2.0075010144     0.9254216943
   28      H      -5.1535651511     2.0040858120    -0.0538770696
   29      H      -4.3427712337     3.2713986340     0.8456785698
   30      H      -4.6213354464     1.7036608998     1.6137274542
   31      O       1.4502386592    -0.6956644290    -0.2869062824
   32      C       2.7770387990    -1.0626561976     0.0830386100
   33      H       2.7955827901    -1.5558624718     1.0625506749
   34      C       0.8124673167     0.1689246670     0.6511352279
   35      H       0.7633931700    -0.3181083401     1.6388500046
   36      C       3.2414099196    -2.1140453101    -0.9269248249
   37      O       3.4375461285    -3.2665309561    -0.6555937271
   38      O       3.3915871535    -1.5936988298    -2.1601604142
   39      H       3.6683992909    -2.3074547793    -2.7538549204
   40      C       3.6752405407     0.1827528191     0.1268104620
   41      H       3.7204225577     0.6082934950    -0.8856328471
   42      O       4.9597349556    -0.2341019635     0.5550607639
   43      H       5.4876686998     0.5488079725     0.7514332954
   44      C       3.0631421204     1.1952529273     1.0897457956
   45      H       3.1306898367     0.7910041252     2.1051053532
   46      O       3.8304056585     2.4034671165     1.1416790829
   47      H       3.7960123771     2.8351928558     0.2782096927
   48      C       1.5953163530     1.4831152916     0.7740449734
   49      H       1.5214090012     1.9992196824    -0.1960869272
   50      O       0.9886114333     2.2469841603     1.7995983481
   51      H       1.5802039347     2.9733561923     2.0297056710
 ----------------------------------------------------------------
 Molecular Point Group                 C1    NOp =  1
 Largest Abelian Subgroup              C1    NOp =  1
 Nuclear Repulsion Energy =  2514.7108270282 hartrees
 There are       97 alpha and       97 beta electrons
 Applying Cartesian multipole field
    Component          Value
    ---------          -----
     (2,0,0)        1.00000E-12
     (0,2,0)        2.00000E-11
     (0,0,2)       -3.00000E-11
 Nucleus-field energy     =     0.0000000436 hartrees
 Requested basis set is 6-311++G(d,p)
 There are 280 shells and 732 basis functions
 A cutoff of  1.0D-11 yielded  28183 shell pairs
 There are    187783 function pairs (    198877 Cartesian)
 Smallest overlap matrix eigenvalue = 9.60E-07

 Q-Chem warning in module stvman/mkSTV.C, line 306:

 Overlap eigenvalue is smaller than square root of threshold
 Use THRESH >= 12 to get rid of this warning

 Linear dependence detected in AO basis
 Tighter screening thresholds may be required for diffuse basis sets
 Use S2THRESH > 14 and THRESH = 14 in case of SCF convergence issues
 Number of orthogonalized atomic orbitals = 731
 Maximum deviation from orthogonality = 1.900E-10
 Guess MOs from SCF MO coefficient file

 -----------------------------------------------------------------------
  General SCF calculation program by
  Eric Jon Sundstrom, Paul Horn, Yuezhi Mao, Dmitri Zuev, Alec White,
  David Stuck, Shaama M.S., Shane Yost, Joonho Lee, David Small,
  Daniel Levine, Susi Lehtola, Hugh Burton, Evgeny Epifanovsky
 -----------------------------------------------------------------------
 Exchange:     0.2000 Hartree-Fock + 0.0800 Slater + 0.7200 B88
 Correlation:  0.1900 VWN1RPA + 0.8100 LYP
 Using SG-1 standard quadrature grid
 Size of previous SCF MO coefficient file: 1071646 (expected); 1073112 (actual). 

 Q-Chem warning in module libgscf/gen_scfman/rhf.C, line 643:

 Inconsistent size for SCF MO coefficient file.  Please check basis and PURECART setting.

 using 4 threads for integral computing
 -------------------------------------------------------
 OpenMP Integral computing Module                
 Release: version 2.0, May 2017, Q-Chem Inc. Pleasanton 
 -------------------------------------------------------
 -------------------------------------------------------
 OpenMP BLAS3 based DFT computing Module                
 Release: version 1.0, May 2013, Q-Chem Inc. Pittsburgh 
 -------------------------------------------------------
 A restricted SCF calculation will be
 performed using DIIS
 SCF converges when DIIS error is below 1.0e-08
 ---------------------------------------
  Cycle       Energy         DIIS error
 ---------------------------------------
    1   -1302.7256092126      8.31e-04  
    2   -1302.7818659453      1.00e-04  
    3   -1302.7816884429      1.33e-04  
    4   -1302.7825289102      2.88e-05  
    5   -1302.7825547309      1.67e-05  
    6   -1302.7825678773      4.25e-06  
    7   -1302.7825686711      1.26e-06  
    8   -1302.7825687531      2.34e-07  
    9   -1302.7825687553      1.26e-07  
   10   -1302.7825687560      4.48e-08  
   11   -1302.7825687562      2.05e-08  
   12   -1302.7825687562      5.06e-09  Convergence criterion met
 ---------------------------------------
 SCF time:   CPU 2338.52s  wall 605.00s 
 SCF   energy in the final basis set =    -1302.7825687562
 Total energy in the final basis set =    -1302.7825687562

 --------------------------------------------------------------

                    Orbital Energies (a.u.)
 --------------------------------------------------------------

 Alpha MOs
 -- Occupied --
-19.195 -19.173 -19.173 -19.170 -19.156 -19.155 -19.146 -19.140
-19.096 -10.332 -10.313 -10.290 -10.271 -10.262 -10.261 -10.261
-10.251 -10.199 -10.195 -10.189 -10.182 -10.181 -10.177 -10.169
-10.161  -1.140  -1.117  -1.089  -1.083  -1.065  -1.054  -1.051
 -1.051  -1.009  -0.865  -0.821  -0.815  -0.805  -0.762  -0.757
 -0.711  -0.696  -0.679  -0.655  -0.653  -0.637  -0.627  -0.610
 -0.587  -0.581  -0.571  -0.569  -0.555  -0.536  -0.525  -0.520
 -0.514  -0.510  -0.503  -0.497  -0.490  -0.474  -0.463  -0.459
 -0.458  -0.446  -0.445  -0.438  -0.433  -0.429  -0.418  -0.414
 -0.409  -0.405  -0.402  -0.397  -0.393  -0.388  -0.378  -0.373
 -0.370  -0.362  -0.359  -0.351  -0.348  -0.344  -0.341  -0.337
 -0.335  -0.325  -0.320  -0.314  -0.313  -0.306  -0.300  -0.294
 -0.264
 -- Virtual --
 -0.040  -0.028  -0.019  -0.016  -0.008  -0.003  -0.000   0.002
  0.011   0.012   0.018   0.023   0.027   0.030   0.033   0.038
  0.041   0.042   0.048   0.051   0.055   0.059   0.059   0.063
  0.065   0.070   0.072   0.076   0.081   0.083   0.084   0.088
  0.091   0.093   0.094   0.097   0.099   0.102   0.104   0.104
  0.107   0.109   0.111   0.113   0.116   0.121   0.123   0.124
  0.128   0.129   0.131   0.133   0.134   0.135   0.138   0.141
  0.143   0.144   0.145   0.147   0.150   0.151   0.154   0.157
  0.159   0.163   0.164   0.166   0.167   0.169   0.172   0.173
  0.174   0.175   0.179   0.182   0.184   0.187   0.191   0.193
  0.194   0.198   0.199   0.200   0.204   0.206   0.208   0.211
  0.214   0.217   0.218   0.221   0.223   0.225   0.228   0.232
  0.233   0.239   0.242   0.242   0.247   0.248   0.250   0.253
  0.257   0.260   0.263   0.266   0.267   0.268   0.270   0.273
  0.278   0.279   0.283   0.284   0.287   0.289   0.296   0.298
  0.301   0.303   0.305   0.309   0.311   0.316   0.317   0.319
  0.322   0.325   0.329   0.330   0.331   0.333   0.336   0.337
  0.340   0.342   0.349   0.351   0.352   0.355   0.358   0.361
  0.362   0.366   0.369   0.371   0.375   0.380   0.385   0.385
  0.386   0.390   0.397   0.399   0.403   0.407   0.411   0.414
  0.417   0.421   0.422   0.431   0.434   0.439   0.441   0.449
  0.456   0.457   0.463   0.466   0.478   0.482   0.485   0.494
  0.497   0.501   0.505   0.512   0.515   0.522   0.528   0.531
  0.541   0.543   0.553   0.557   0.564   0.569   0.574   0.578
  0.582   0.587   0.603   0.606   0.616   0.618   0.622   0.625
  0.628   0.634   0.639   0.645   0.650   0.652   0.657   0.657
  0.667   0.676   0.678   0.682   0.685   0.690   0.699   0.703
  0.714   0.720   0.724   0.726   0.734   0.742   0.743   0.750
  0.754   0.759   0.763   0.766   0.768   0.774   0.776   0.777
  0.782   0.784   0.790   0.795   0.799   0.802   0.804   0.811
  0.816   0.817   0.823   0.838   0.840   0.848   0.866   0.869
  0.891   0.906   0.909   0.927   0.931   0.946   0.961   0.973
  0.977   0.990   1.004   1.010   1.020   1.037   1.045   1.051
  1.061   1.066   1.078   1.080   1.085   1.099   1.105   1.115
  1.132   1.136   1.137   1.142   1.158   1.164   1.167   1.171
  1.181   1.192   1.200   1.201   1.210   1.212   1.219   1.232
  1.236   1.238   1.243   1.249   1.253   1.261   1.270   1.271
  1.291   1.294   1.297   1.307   1.315   1.326   1.328   1.338
  1.354   1.362   1.367   1.378   1.382   1.388   1.401   1.410
  1.426   1.443   1.450   1.454   1.459   1.464   1.475   1.484
  1.492   1.495   1.505   1.507   1.518   1.525   1.530   1.538
  1.549   1.555   1.559   1.562   1.570   1.577   1.578   1.584
  1.589   1.594   1.596   1.601   1.610   1.614   1.617   1.622
  1.624   1.628   1.633   1.637   1.640   1.646   1.652   1.664
  1.665   1.667   1.683   1.686   1.692   1.701   1.706   1.714
  1.717   1.728   1.737   1.742   1.748   1.762   1.765   1.766
  1.779   1.786   1.794   1.798   1.800   1.813   1.821   1.828
  1.829   1.848   1.851   1.854   1.863   1.867   1.874   1.887
  1.894   1.900   1.913   1.924   1.940   1.951   1.960   1.963
  1.972   1.985   1.988   1.998   2.010   2.019   2.026   2.041
  2.043   2.052   2.066   2.073   2.083   2.090   2.091   2.106
  2.118   2.121   2.131   2.145   2.151   2.159   2.163   2.170
  2.185   2.186   2.205   2.212   2.224   2.233   2.246   2.256
  2.259   2.271   2.293   2.295   2.312   2.327   2.336   2.351
  2.360   2.371   2.383   2.412   2.424   2.439   2.448   2.464
  2.484   2.490   2.500   2.527   2.528   2.534   2.543   2.546
  2.561   2.565   2.574   2.581   2.586   2.595   2.606   2.614
  2.622   2.632   2.639   2.643   2.650   2.670   2.686   2.687
  2.698   2.704   2.709   2.728   2.737   2.744   2.773   2.775
  2.780   2.794   2.800   2.810   2.811   2.827   2.831   2.840
  2.868   2.876   2.884   2.897   2.904   2.910   2.919   2.924
  2.932   2.938   2.950   2.962   2.969   2.976   2.986   2.997
  3.002   3.008   3.020   3.028   3.032   3.043   3.048   3.061
  3.071   3.081   3.089   3.096   3.098   3.107   3.120   3.125
  3.137   3.147   3.153   3.162   3.171   3.192   3.200   3.211
  3.214   3.228   3.234   3.256   3.271   3.277   3.288   3.294
  3.308   3.317   3.327   3.348   3.367   3.384   3.398   3.417
  3.426   3.459   3.477   3.505   3.543   3.560   3.613   3.617
  3.679   3.711   3.774   3.776   3.786   3.802   3.809   3.821
  3.826   3.857   3.865   3.883   3.900   3.910   3.926   3.931
  3.942   3.987   3.992   4.022   4.034   4.053   4.085   4.093
  4.119   4.148   4.163   4.174   4.179   4.239   4.249   4.274
  4.288   4.302   4.326   4.340   4.361   4.421   4.987   5.062
  5.076   5.090   5.101   5.114   5.119   5.158   5.199   5.209
  5.234   5.366   5.393   5.416   5.429   5.443   5.471   5.496
  5.598   5.615   5.645   5.662   5.673   5.689   5.816   5.846
  5.977  23.746  23.770  23.783  23.797  23.809  23.814  23.840
 23.847  23.865  23.882  23.894  23.945  23.953  23.967  23.982
 24.004  49.869  49.896  49.922  49.937  49.948  49.965  50.002
 50.010  50.051
 --------------------------------------------------------------

          Ground-State Mulliken Net Atomic Charges

     Atom                 Charge (a.u.)
  ----------------------------------------
      1 C                     0.300194
      2 H                     0.261606
      3 C                    -0.737158
      4 H                     0.192863
      5 O                     0.026498
      6 C                    -0.453949
      7 H                     0.238669
      8 H                     0.138255
      9 C                     0.555748
     10 H                     0.178664
     11 C                    -0.679502
     12 H                     0.138521
     13 H                     0.155683
     14 H                     0.146166
     15 C                    -0.946188
     16 H                     0.182425
     17 H                     0.158411
     18 C                    -0.266735
     19 H                     0.180731
     20 H                     0.163621
     21 C                     0.102171
     22 C                    -0.602610
     23 C                    -0.117493
     24 O                    -0.229509
     25 O                    -0.247493
     26 H                     0.447500
     27 H                     0.271905
     28 H                     0.193103
     29 H                     0.192426
     30 H                     0.110914
     31 O                     0.091799
     32 C                    -0.451397
     33 H                     0.275936
     34 C                    -0.006432
     35 H                     0.257155
     36 C                     0.006365
     37 O                    -0.185174
     38 O                    -0.089088
     39 H                     0.294321
     40 C                    -0.272880
     41 H                     0.281561
     42 O                    -0.131852
     43 H                     0.256948
     44 C                    -0.618676
     45 H                     0.305691
     46 O                    -0.200002
     47 H                     0.272198
     48 C                    -0.524759
     49 H                     0.261014
     50 O                    -0.129506
     51 H                     0.251342
  ----------------------------------------
  Sum of atomic charges =     0.000000

 -----------------------------------------------------------------
                    Cartesian Multipole Moments
 -----------------------------------------------------------------
    Charge (ESU x 10^10)
                 0.0000
    Dipole Moment (Debye)
         X       2.2348      Y      -1.9226      Z       2.5946
       Tot       3.9272
    Quadrupole Moments (Debye-Ang)
        XX    -151.5594     XY      29.8002     YY    -168.3971
        XZ     -16.5204     YZ      12.5211     ZZ    -153.3819
    Octopole Moments (Debye-Ang^2)
       XXX      72.7283    XXY      11.7937    XYY      51.9633
       YYY      29.0560    XXZ     -14.0348    XYZ     -24.0316
       YYZ      17.7954    XZZ      55.8517    YZZ     -40.1533
       ZZZ     -36.6570
    Hexadecapole Moments (Debye-Ang^3)
      XXXX   -8158.0657   XXXY     601.2714   XXYY   -2245.8483
      XYYY     559.8359   YYYY   -4230.3603   XXXZ    -290.4347
      XXYZ     117.3554   XYYZ    -210.3769   YYYZ      91.6702
      XXZZ   -1507.6849   XYZZ      49.4673   YYZZ    -851.7297
      XZZZ    -156.9209   YZZZ      47.8146   ZZZZ    -971.4951
 -----------------------------------------------------------------
 Calculating analytic gradient of the SCF energy
 Gradient of SCF Energy
            1           2           3           4           5           6
    1   0.0021538  -0.0000959  -0.0008947  -0.0006273   0.0003406   0.0006619
    2  -0.0001280  -0.0004852  -0.0025204   0.0007805   0.0030359   0.0010081
    3  -0.0004891   0.0001854  -0.0024486  -0.0001942   0.0039809  -0.0001172
            7           8           9          10          11          12
    1  -0.0003881   0.0001428  -0.0000884   0.0000263   0.0000366  -0.0001428
    2  -0.0001496   0.0002154  -0.0007749   0.0001062   0.0001307   0.0002404
    3   0.0004063   0.0001793  -0.0000217   0.0001849   0.0001018   0.0000177
           13          14          15          16          17          18
    1  -0.0000950  -0.0000279  -0.0004151   0.0000009   0.0000259   0.0002731
    2   0.0000297   0.0000275   0.0003633   0.0000373  -0.0002433  -0.0007104
    3  -0.0000671  -0.0000479   0.0003710  -0.0000991  -0.0000943   0.0001208
           19          20          21          22          23          24
    1   0.0000399  -0.0000947  -0.0002999   0.0001602  -0.0015313   0.0007631
    2  -0.0000301  -0.0000956   0.0012739   0.0001979  -0.0003345  -0.0011561
    3   0.0001062  -0.0002577   0.0005761   0.0002784  -0.0021145   0.0011865
           25          26          27          28          29          30
    1  -0.0002583   0.0013120   0.0000531   0.0000869   0.0002009  -0.0000142
    2   0.0003843   0.0001427  -0.0002544   0.0000397  -0.0000725   0.0001503
    3   0.0008065   0.0007649   0.0001390   0.0000050  -0.0002391  -0.0000068
           31          32          33          34          35          36
    1  -0.0004584  -0.0003292   0.0006276  -0.0010606   0.0001311   0.0003438
    2  -0.0004021   0.0005914  -0.0002740  -0.0014456   0.0003506  -0.0029792
    3   0.0007989   0.0002418  -0.0000716  -0.0045124   0.0006538  -0.0003797
           37          38          39          40          41          42
    1  -0.0003509  -0.0000277   0.0000086  -0.0001966   0.0000718  -0.0007153
    2   0.0025553  -0.0011139   0.0005403   0.0015807  -0.0001813   0.0003001
    3  -0.0004904   0.0004055  -0.0002198   0.0009994  -0.0001259   0.0002878
           43          44          45          46          47          48
    1   0.0004712   0.0002374  -0.0000077  -0.0001735   0.0000361  -0.0005073
    2  -0.0001766  -0.0002559   0.0000089  -0.0005034   0.0001902   0.0009208
    3   0.0000572  -0.0011367   0.0001414  -0.0001893   0.0001594   0.0006221
           49          50          51
    1  -0.0000652   0.0009303  -0.0002701
    2  -0.0004149  -0.0005380   0.0000379
    3  -0.0002373  -0.0004688   0.0002510
 Max gradient component =       4.512E-03
 RMS gradient           =       8.775E-04
 Gradient time:  CPU 556.69 s  wall 140.31 s
 Geometry Optimization Parameters
   NAtoms,    NIC,     NZ,  NCons,   NDum,   NFix, NCnnct, MaxDiis
       51     405       0       0       0       0       0       0

 Cartesian Hessian Update
 Hessian Updated using BFGS Update


** GEOMETRY OPTIMIZATION IN DELOCALIZED INTERNAL COORDINATES **
   Searching for a Minimum

   Optimization Cycle:   6

                       Coordinates (Angstroms)
     ATOM                X               Y               Z
      1  C        -2.8262603942    0.1855419092   -0.1046264972
      2  H        -2.6918768077    0.0339704363   -1.1826098925
      3  C        -1.5773219699   -0.3881508326    0.5792735598
      4  H        -1.6895083892   -0.2610396141    1.6658000692
      5  O        -0.4570761445    0.4579863544    0.1828961411
      6  C        -1.3528045296   -1.8594928041    0.2446173062
      7  H        -1.1732465138   -1.9550629519   -0.8313918403
      8  H        -0.4534820769   -2.2274767240    0.7463206818
      9  C        -2.5672241623   -2.7169821774    0.6455862867
     10  H        -2.6919761781   -2.6396315442    1.7355950419
     11  C        -2.3447395895   -4.1915273128    0.2990489117
     12  H        -1.4583708143   -4.5893259246    0.8010388633
     13  H        -3.2029270384   -4.7997406143    0.5992923381
     14  H        -2.2041599277   -4.3224212268   -0.7789714524
     15  C        -3.8351954358   -2.1534565032   -0.0106660696
     16  H        -4.7103087774   -2.7266667558    0.3131281144
     17  H        -3.7630805771   -2.2847471457   -1.0986750228
     18  C        -4.0394139114   -0.6698537928    0.3149973883
     19  H        -4.9358837860   -0.2997677605   -0.1859538876
     20  H        -4.2176203716   -0.5595877235    1.3908143039
     21  C        -2.9926589939    1.7353265125    0.1669092159
     22  C        -4.3635471073    2.1942648235    0.6736303918
     23  C        -2.6137711784    2.5314122349   -1.0934134898
     24  O        -1.3426122918    2.3689006448   -1.5180900034
     25  O        -3.3699841669    3.2623621131   -1.6792488183
     26  H        -0.8738933363    1.7376104377   -0.9350381038
     27  H        -2.2497499434    2.0075010144    0.9254216943
     28  H        -5.1535651511    2.0040858120   -0.0538770696
     29  H        -4.3427712337    3.2713986340    0.8456785698
     30  H        -4.6213354464    1.7036608998    1.6137274542
     31  O         1.4502386592   -0.6956644290   -0.2869062824
     32  C         2.7770387990   -1.0626561976    0.0830386100
     33  H         2.7955827901   -1.5558624718    1.0625506749
     34  C         0.8124673167    0.1689246670    0.6511352279
     35  H         0.7633931700   -0.3181083401    1.6388500046
     36  C         3.2414099196   -2.1140453101   -0.9269248249
     37  O         3.4375461285   -3.2665309561   -0.6555937271
     38  O         3.3915871535   -1.5936988298   -2.1601604142
     39  H         3.6683992909   -2.3074547793   -2.7538549204
     40  C         3.6752405407    0.1827528191    0.1268104620
     41  H         3.7204225577    0.6082934950   -0.8856328471
     42  O         4.9597349556   -0.2341019635    0.5550607639
     43  H         5.4876686998    0.5488079725    0.7514332954
     44  C         3.0631421204    1.1952529273    1.0897457956
     45  H         3.1306898367    0.7910041252    2.1051053532
     46  O         3.8304056585    2.4034671165    1.1416790829
     47  H         3.7960123771    2.8351928558    0.2782096927
     48  C         1.5953163530    1.4831152916    0.7740449734
     49  H         1.5214090012    1.9992196824   -0.1960869272
     50  O         0.9886114333    2.2469841603    1.7995983481
     51  H         1.5802039347    2.9733561923    2.0297056710
   Point Group: c1    Number of degrees of freedom:   147


   Energy is  -1302.782568756

 Hessian Updated using BFGS Update

142 Hessian modes will be used to form the next step
  Hessian Eigenvalues:
     0.002487    0.003707    0.004788    0.005490    0.005555    0.006164
     0.006276    0.006535    0.007093    0.007988    0.008069    0.010272
     0.010657    0.010942    0.011527    0.012633    0.013637    0.019976
     0.020383    0.022067    0.024760    0.030918    0.031986    0.035252
     0.036626    0.038524    0.039959    0.041179    0.043438    0.045027
     0.047158    0.047795    0.048083    0.048294    0.049286    0.049445
     0.050341    0.051217    0.054336    0.054628    0.055026    0.055715
     0.056105    0.056609    0.057084    0.057247    0.057935    0.059108
     0.061146    0.062912    0.065448    0.066905    0.068581    0.072187
     0.074234    0.078072    0.082107    0.082349    0.082555    0.083558
     0.090976    0.092546    0.107828    0.114592    0.119016    0.133975
     0.144124    0.146431    0.158053    0.159663    0.159885    0.160020
     0.160238    0.161459    0.164765    0.166936    0.172273    0.177288
     0.179737    0.181132    0.187100    0.192370    0.198607    0.200179
     0.216514    0.238093    0.246042    0.249976    0.255431    0.260427
     0.268918    0.269442    0.274755    0.277459    0.287308    0.288656
     0.289064    0.289504    0.289804    0.291004    0.292578    0.295242
     0.298782    0.306753    0.335978    0.338523    0.339088    0.339266
     0.339541    0.339853    0.339973    0.340257    0.340329    0.340500
     0.340607    0.340623    0.340782    0.341815    0.341972    0.342169
     0.342170    0.342431    0.342521    0.343452    0.343851    0.382918
     0.396381    0.396855    0.402808    0.403817    0.407577    0.410448
     0.504714    0.512564    0.516876    0.518339    0.522087    0.523108
     0.546837    0.650463    0.921842    0.960754

 Minimum Search - Taking Simple RFO Step
 Searching for Lamda that Minimizes Along All modes
 Value Taken    Lamda =  -0.00227047
 Calculated Step too Large.  Step scaled by  0.480907
 Step Taken.  Stepsize is  0.300000

                             Maximum     Tolerance    Cnvgd?
         Gradient           0.005202      0.000300      NO
         Displacement       0.108283      0.001200      NO
         Energy change     -0.001081      0.000001      NO


 New Cartesian Coordinates Obtained by Inverse Iteration

 Displacement from previous Coordinates is:  1.912573
 ----------------------------------------------------------------
             Standard Nuclear Orientation (Angstroms)
    I     Atom           X                Y                Z
 ----------------------------------------------------------------
    1      C      -2.8348475285     0.1859452688    -0.1001930108
    2      H      -2.7681987579     0.0486537841    -1.1865047850
    3      C      -1.5590204865    -0.4198506241     0.5003453061
    4      H      -1.6012411680    -0.3114071354     1.5940340190
    5      O      -0.4464975345     0.4101617273     0.0506986636
    6      C      -1.3785606804    -1.8880775480     0.1271980003
    7      H      -1.2638843093    -1.9631743572    -0.9599391792
    8      H      -0.4558445432    -2.2777866357     0.5646761786
    9      C      -2.5824955521    -2.7330369354     0.5822809480
   10      H      -2.6411257873    -2.6770129120     1.6790663072
   11      C      -2.4089211779    -4.2034330104     0.1946402604
   12      H      -1.5004739102    -4.6261356184     0.6329184329
   13      H      -3.2577935415    -4.8032844533     0.5357647734
   14      H      -2.3373741030    -4.3153326460    -0.8923170175
   15      C      -3.8773824471    -2.1345757534     0.0138147630
   16      H      -4.7416670823    -2.7000609800     0.3780355190
   17      H      -3.8727604846    -2.2439162240    -1.0789906107
   18      C      -4.0362711260    -0.6550100777     0.3790578780
   19      H      -4.9563617402    -0.2612788609    -0.0574390002
   20      H      -4.1437214726    -0.5625176365     1.4662782117
   21      C      -2.9501623623     1.7337052831     0.1986399477
   22      C      -4.2586492429     2.2098772521     0.8350888770
   23      C      -2.6725036310     2.5301856256    -1.0861505410
   24      O      -1.4695445445     2.3013496713    -1.6569557828
   25      O      -3.4512412818     3.3019768843    -1.5847409463
   26      H      -0.9730148756     1.6388006187    -1.1361256656
   27      H      -2.1337737404     1.9854692035     0.8851376507
   28      H      -5.1161417963     2.0442038791     0.1811184376
   29      H      -4.2032668667     3.2840491274     1.0204515125
   30      H      -4.4371279564     1.7085258661     1.7877119362
   31      O       1.5031563086    -0.7170917325    -0.3077366817
   32      C       2.8099293140    -1.0544643804     0.1484109371
   33      H       2.7757092661    -1.5014105981     1.1498437928
   34      C       0.8091700777     0.1646677550     0.5756339557
   35      H       0.7316041095    -0.2936832069     1.5761886295
   36      C       3.3397917240    -2.1445333808    -0.7842346985
   37      O       3.5117881696    -3.2875363386    -0.4569445501
   38      O       3.5468077761    -1.6813830246    -2.0319940817
   39      H       3.8537018630    -2.4234025049    -2.5750163206
   40      C       3.6933397354     0.2020653345     0.1815427442
   41      H       3.7734814452     0.5888556575    -0.8443702542
   42      O       4.9639162299    -0.1756947662     0.6775268883
   43      H       5.4713068977     0.6237241887     0.8637760203
   44      C       3.0255998322     1.2402892421     1.0788201346
   45      H       3.0509883491     0.8730619433     2.1104410916
   46      O       3.7733306599     2.4606684023     1.1204913171
   47      H       3.7737802985     2.8594747081     0.2399505362
   48      C       1.5701179216     1.4956837956     0.6851355585
   49      H       1.5353783241     1.9741955803    -0.3066605725
   50      O       0.9081562058     2.2909338786     1.6493253679
   51      H       1.4789696746     3.0359051099     1.8752912989
 ----------------------------------------------------------------
 Molecular Point Group                 C1    NOp =  1
 Largest Abelian Subgroup              C1    NOp =  1
 Nuclear Repulsion Energy =  2511.7571465280 hartrees
 There are       97 alpha and       97 beta electrons
 Applying Cartesian multipole field
    Component          Value
    ---------          -----
     (2,0,0)        1.00000E-12
     (0,2,0)        2.00000E-11
     (0,0,2)       -3.00000E-11
 Nucleus-field energy     =     0.0000000457 hartrees
 Requested basis set is 6-311++G(d,p)
 There are 280 shells and 732 basis functions
 A cutoff of  1.0D-11 yielded  28178 shell pairs
 There are    187696 function pairs (    198795 Cartesian)
 Smallest overlap matrix eigenvalue = 1.00E-06

 Q-Chem warning in module stvman/mkSTV.C, line 306:

 Overlap eigenvalue is smaller than square root of threshold
 Use THRESH >= 12 to get rid of this warning

 Guess MOs from SCF MO coefficient file

 -----------------------------------------------------------------------
  General SCF calculation program by
  Eric Jon Sundstrom, Paul Horn, Yuezhi Mao, Dmitri Zuev, Alec White,
  David Stuck, Shaama M.S., Shane Yost, Joonho Lee, David Small,
  Daniel Levine, Susi Lehtola, Hugh Burton, Evgeny Epifanovsky
 -----------------------------------------------------------------------
 Exchange:     0.2000 Hartree-Fock + 0.0800 Slater + 0.7200 B88
 Correlation:  0.1900 VWN1RPA + 0.8100 LYP
 Using SG-1 standard quadrature grid
Occupied orbitals aren't orthogonal to virtual orbitals
 using 4 threads for integral computing
 -------------------------------------------------------
 OpenMP Integral computing Module                
 Release: version 2.0, May 2017, Q-Chem Inc. Pleasanton 
 -------------------------------------------------------
 -------------------------------------------------------
 OpenMP BLAS3 based DFT computing Module                
 Release: version 1.0, May 2013, Q-Chem Inc. Pittsburgh 
 -------------------------------------------------------
 A restricted SCF calculation will be
 performed using DIIS
 SCF converges when DIIS error is below 1.0e-08
 ---------------------------------------
  Cycle       Energy         DIIS error
 ---------------------------------------
    1   -1302.7183288528      8.71e-04  
    2   -1302.7823153322      1.16e-04  
    3   -1302.7820747409      1.55e-04  
    4   -1302.7832224699      2.49e-05  
    5   -1302.7832452253      1.18e-05  
    6   -1302.7832514724      4.91e-06  
    7   -1302.7832525206      1.64e-06  
    8   -1302.7832526630      2.44e-07  
    9   -1302.7832526664      1.36e-07  
   10   -1302.7832526672      4.85e-08  
   11   -1302.7832526674      1.54e-08  
   12   -1302.7832526675      6.57e-09  Convergence criterion met
 ---------------------------------------
 SCF time:   CPU 2341.44s  wall 605.00s 
 SCF   energy in the final basis set =    -1302.7832526675
 Total energy in the final basis set =    -1302.7832526675

 --------------------------------------------------------------

                    Orbital Energies (a.u.)
 --------------------------------------------------------------

 Alpha MOs
 -- Occupied --
-19.196 -19.173 -19.173 -19.170 -19.156 -19.155 -19.147 -19.140
-19.097 -10.332 -10.313 -10.290 -10.271 -10.262 -10.261 -10.261
-10.251 -10.199 -10.194 -10.189 -10.182 -10.181 -10.177 -10.169
-10.161  -1.140  -1.117  -1.090  -1.083  -1.065  -1.055  -1.051
 -1.050  -1.010  -0.865  -0.821  -0.815  -0.805  -0.761  -0.757
 -0.711  -0.695  -0.679  -0.655  -0.652  -0.637  -0.628  -0.610
 -0.587  -0.581  -0.571  -0.569  -0.556  -0.536  -0.525  -0.520
 -0.515  -0.510  -0.503  -0.498  -0.490  -0.473  -0.463  -0.459
 -0.457  -0.447  -0.446  -0.438  -0.434  -0.429  -0.418  -0.414
 -0.410  -0.405  -0.402  -0.397  -0.393  -0.388  -0.378  -0.374
 -0.369  -0.361  -0.359  -0.351  -0.349  -0.345  -0.342  -0.337
 -0.336  -0.325  -0.321  -0.314  -0.313  -0.306  -0.300  -0.293
 -0.265
 -- Virtual --
 -0.040  -0.028  -0.019  -0.016  -0.008  -0.003  -0.000   0.002
  0.011   0.012   0.018   0.024   0.026   0.029   0.032   0.039
  0.041   0.042   0.046   0.052   0.054   0.059   0.059   0.064
  0.066   0.069   0.072   0.076   0.080   0.082   0.084   0.089
  0.091   0.092   0.095   0.096   0.099   0.101   0.104   0.104
  0.108   0.109   0.111   0.114   0.115   0.120   0.123   0.123
  0.128   0.129   0.131   0.132   0.134   0.136   0.137   0.140
  0.142   0.144   0.145   0.148   0.150   0.151   0.155   0.158
  0.159   0.161   0.163   0.166   0.167   0.167   0.171   0.173
  0.173   0.176   0.179   0.180   0.182   0.188   0.192   0.193
  0.194   0.198   0.199   0.201   0.203   0.206   0.207   0.209
  0.215   0.216   0.218   0.221   0.222   0.226   0.228   0.231
  0.233   0.239   0.240   0.240   0.246   0.248   0.250   0.252
  0.257   0.259   0.261   0.264   0.266   0.267   0.271   0.271
  0.273   0.279   0.282   0.283   0.286   0.287   0.291   0.294
  0.300   0.302   0.305   0.307   0.309   0.310   0.314   0.316
  0.321   0.323   0.329   0.330   0.332   0.333   0.337   0.338
  0.339   0.342   0.345   0.349   0.352   0.353   0.357   0.358
  0.361   0.363   0.367   0.368   0.372   0.377   0.382   0.384
  0.387   0.389   0.392   0.397   0.402   0.405   0.408   0.411
  0.416   0.422   0.422   0.431   0.432   0.437   0.438   0.440
  0.449   0.455   0.457   0.460   0.466   0.479   0.482   0.487
  0.493   0.499   0.502   0.506   0.514   0.514   0.525   0.528
  0.531   0.541   0.543   0.553   0.562   0.564   0.570   0.574
  0.579   0.583   0.586   0.604   0.608   0.614   0.618   0.623
  0.626   0.632   0.635   0.640   0.647   0.650   0.652   0.655
  0.660   0.667   0.675   0.680   0.682   0.684   0.689   0.701
  0.704   0.716   0.722   0.725   0.729   0.737   0.742   0.744
  0.748   0.756   0.759   0.764   0.768   0.771   0.774   0.776
  0.780   0.782   0.785   0.789   0.798   0.799   0.801   0.809
  0.810   0.815   0.819   0.824   0.835   0.843   0.851   0.866
  0.872   0.893   0.907   0.912   0.927   0.937   0.949   0.961
  0.972   0.975   0.986   1.006   1.013   1.020   1.032   1.048
  1.053   1.058   1.068   1.079   1.086   1.086   1.094   1.107
  1.116   1.134   1.137   1.138   1.145   1.154   1.165   1.166
  1.175   1.179   1.192   1.200   1.204   1.210   1.214   1.218
  1.230   1.236   1.243   1.246   1.247   1.250   1.263   1.270
  1.270   1.291   1.295   1.299   1.304   1.314   1.324   1.330
  1.336   1.354   1.363   1.365   1.376   1.382   1.393   1.403
  1.407   1.427   1.447   1.448   1.455   1.458   1.462   1.479
  1.485   1.494   1.495   1.507   1.512   1.522   1.526   1.529
  1.539   1.549   1.556   1.557   1.564   1.569   1.572   1.577
  1.583   1.587   1.591   1.596   1.599   1.608   1.614   1.614
  1.622   1.626   1.629   1.633   1.638   1.641   1.645   1.652
  1.664   1.666   1.667   1.681   1.687   1.691   1.698   1.709
  1.711   1.720   1.727   1.737   1.743   1.748   1.764   1.765
  1.767   1.778   1.786   1.794   1.798   1.801   1.808   1.816
  1.827   1.827   1.846   1.849   1.853   1.862   1.866   1.876
  1.885   1.892   1.896   1.911   1.924   1.935   1.959   1.964
  1.965   1.973   1.986   1.991   1.996   2.012   2.014   2.024
  2.040   2.048   2.049   2.068   2.070   2.079   2.084   2.093
  2.107   2.121   2.123   2.133   2.144   2.153   2.158   2.165
  2.170   2.183   2.187   2.205   2.208   2.223   2.237   2.244
  2.257   2.263   2.272   2.294   2.299   2.316   2.324   2.336
  2.353   2.359   2.371   2.387   2.410   2.426   2.440   2.449
  2.463   2.482   2.490   2.500   2.525   2.529   2.534   2.541
  2.548   2.561   2.566   2.575   2.578   2.586   2.596   2.605
  2.613   2.624   2.633   2.641   2.643   2.649   2.673   2.685
  2.687   2.703   2.707   2.714   2.727   2.736   2.743   2.773
  2.774   2.781   2.793   2.800   2.810   2.815   2.828   2.832
  2.839   2.869   2.878   2.886   2.895   2.903   2.907   2.915
  2.922   2.930   2.936   2.947   2.964   2.970   2.978   2.986
  2.995   3.001   3.011   3.021   3.030   3.034   3.044   3.052
  3.061   3.074   3.081   3.086   3.091   3.098   3.108   3.121
  3.129   3.137   3.146   3.154   3.167   3.171   3.192   3.200
  3.210   3.212   3.228   3.230   3.262   3.269   3.280   3.286
  3.296   3.307   3.317   3.330   3.350   3.363   3.385   3.398
  3.416   3.423   3.457   3.478   3.506   3.541   3.560   3.612
  3.619   3.679   3.709   3.775   3.775   3.786   3.801   3.808
  3.821   3.826   3.857   3.865   3.879   3.901   3.911   3.925
  3.931   3.955   3.981   3.990   4.010   4.034   4.050   4.084
  4.093   4.119   4.141   4.162   4.174   4.178   4.237   4.249
  4.271   4.287   4.299   4.325   4.334   4.361   4.425   4.987
  5.060   5.073   5.091   5.102   5.116   5.119   5.156   5.197
  5.216   5.235   5.366   5.390   5.415   5.428   5.438   5.471
  5.495   5.595   5.615   5.643   5.660   5.677   5.689   5.815
  5.846   5.979  23.746  23.765  23.782  23.798  23.808  23.814
 23.842  23.848  23.866  23.881  23.892  23.946  23.952  23.970
 23.982  24.003  49.867  49.895  49.920  49.935  49.945  49.962
 49.999  50.010  50.052
 --------------------------------------------------------------

          Ground-State Mulliken Net Atomic Charges

     Atom                 Charge (a.u.)
  ----------------------------------------
      1 C                     0.614728
      2 H                     0.268428
      3 C                    -0.901426
      4 H                     0.187759
      5 O                     0.054549
      6 C                    -0.434546
      7 H                     0.238334
      8 H                     0.150807
      9 C                     0.599213
     10 H                     0.177954
     11 C                    -0.694598
     12 H                     0.138915
     13 H                     0.152074
     14 H                     0.145697
     15 C                    -0.949431
     16 H                     0.182112
     17 H                     0.158541
     18 C                    -0.327328
     19 H                     0.179526
     20 H                     0.164323
     21 C                    -0.106760
     22 C                    -0.557775
     23 C                    -0.141818
     24 O                    -0.195432
     25 O                    -0.242096
     26 H                     0.403625
     27 H                     0.276080
     28 H                     0.194248
     29 H                     0.194440
     30 H                     0.110444
     31 O                     0.070783
     32 C                    -0.428908
     33 H                     0.272610
     34 C                     0.041849
     35 H                     0.252648
     36 C                    -0.019219
     37 O                    -0.187358
     38 O                    -0.091786
     39 H                     0.292515
     40 C                    -0.265364
     41 H                     0.283297
     42 O                    -0.130277
     43 H                     0.257059
     44 C                    -0.612039
     45 H                     0.305321
     46 O                    -0.203609
     47 H                     0.272931
     48 C                    -0.543434
     49 H                     0.263054
     50 O                    -0.119070
     51 H                     0.248410
  ----------------------------------------
  Sum of atomic charges =     0.000000

 -----------------------------------------------------------------
                    Cartesian Multipole Moments
 -----------------------------------------------------------------
    Charge (ESU x 10^10)
                 0.0000
    Dipole Moment (Debye)
         X       2.4436      Y      -1.9490      Z       2.4449
       Tot       3.9683
    Quadrupole Moments (Debye-Ang)
        XX    -152.2808     XY      30.4063     YY    -168.3431
        XZ     -17.2976     YZ      12.7889     ZZ    -153.7982
    Octopole Moments (Debye-Ang^2)
       XXX      81.4340    XXY       4.7223    XYY      58.0995
       YYY      26.2539    XXZ     -18.8628    XYZ     -20.8751
       YYZ      11.9323    XZZ      53.2309    YZZ     -37.1827
       ZZZ     -33.7101
    Hexadecapole Moments (Debye-Ang^3)
      XXXX   -8237.9350   XXXY     624.0896   XXYY   -2276.7083
      XYYY     577.0973   YYYY   -4280.5922   XXXZ    -333.0936
      XXYZ     138.7100   XYYZ    -238.1691   YYYZ      98.8951
      XXZZ   -1515.2381   XYZZ      53.0859   YYZZ    -849.5505
      XZZZ    -162.5691   YZZZ      34.3643   ZZZZ    -939.8128
 -----------------------------------------------------------------
 Calculating analytic gradient of the SCF energy
 Gradient of SCF Energy
            1           2           3           4           5           6
    1   0.0024486  -0.0001099  -0.0014512   0.0000851   0.0013665   0.0009350
    2   0.0002257   0.0000728  -0.0023338   0.0005158   0.0038785   0.0007866
    3  -0.0009732  -0.0001357  -0.0019061   0.0001545   0.0031706   0.0001976
            7           8           9          10          11          12
    1  -0.0002566  -0.0002000   0.0001581   0.0000668  -0.0000222  -0.0001288
    2  -0.0000874   0.0002429  -0.0007138  -0.0001051   0.0005666   0.0001732
    3   0.0003956  -0.0001970   0.0003110   0.0000899   0.0002868   0.0000368
           13          14          15          16          17          18
    1  -0.0001570  -0.0000541  -0.0002625  -0.0000038  -0.0000371  -0.0002008
    2  -0.0000395  -0.0000354   0.0006007  -0.0000063  -0.0000879  -0.0010304
    3  -0.0000621  -0.0000353   0.0002808  -0.0001198  -0.0001712  -0.0001401
           19          20          21          22          23          24
    1  -0.0000177   0.0001304  -0.0005963   0.0003574   0.0002151   0.0000821
    2  -0.0001631  -0.0001533   0.0005322  -0.0001464   0.0005085  -0.0002896
    3   0.0000672   0.0000715   0.0001529   0.0005350   0.0000170   0.0005839
           25          26          27          28          29          30
    1  -0.0012977  -0.0000789   0.0001464  -0.0000181   0.0000473   0.0002142
    2   0.0003966  -0.0016726  -0.0004158   0.0001319   0.0002274   0.0000575
    3  -0.0004248   0.0000767   0.0002387  -0.0001701  -0.0001483  -0.0003006
           31          32          33          34          35          36
    1   0.0002233  -0.0021726   0.0002052  -0.0026506   0.0002870   0.0036965
    2  -0.0003494   0.0007089  -0.0002801  -0.0027890   0.0000722  -0.0003053
    3   0.0000801  -0.0002202   0.0001765  -0.0032265   0.0012002   0.0008544
           37          38          39          40          41          42
    1  -0.0013129  -0.0012624   0.0001980   0.0009577   0.0000261  -0.0013847
    2   0.0005305  -0.0009244   0.0000555   0.0009985  -0.0002097   0.0004170
    3  -0.0009055   0.0001528  -0.0002116   0.0006852  -0.0000927  -0.0000713
           43          44          45          46          47          48
    1   0.0007116   0.0004113  -0.0001569  -0.0003321   0.0000604  -0.0001202
    2   0.0003469  -0.0001864  -0.0002390  -0.0009230   0.0004994   0.0014570
    3   0.0000939  -0.0008457   0.0003171   0.0003524  -0.0004856   0.0015088
           49          50          51
    1   0.0000387   0.0010846   0.0001320
    2   0.0000127  -0.0011065   0.0005776
    3  -0.0003723  -0.0012552   0.0003832
 Max gradient component =       3.878E-03
 RMS gradient           =       9.094E-04
 Gradient time:  CPU 557.42 s  wall 140.48 s
 Geometry Optimization Parameters
   NAtoms,    NIC,     NZ,  NCons,   NDum,   NFix, NCnnct, MaxDiis
       51     405       0       0       0       0       0       0

 Cartesian Hessian Update
 Hessian Updated using BFGS Update


** GEOMETRY OPTIMIZATION IN DELOCALIZED INTERNAL COORDINATES **
   Searching for a Minimum

   Optimization Cycle:   7

                       Coordinates (Angstroms)
     ATOM                X               Y               Z
      1  C        -2.8348475285    0.1859452688   -0.1001930108
      2  H        -2.7681987579    0.0486537841   -1.1865047850
      3  C        -1.5590204865   -0.4198506241    0.5003453061
      4  H        -1.6012411680   -0.3114071354    1.5940340190
      5  O        -0.4464975345    0.4101617273    0.0506986636
      6  C        -1.3785606804   -1.8880775480    0.1271980003
      7  H        -1.2638843093   -1.9631743572   -0.9599391792
      8  H        -0.4558445432   -2.2777866357    0.5646761786
      9  C        -2.5824955521   -2.7330369354    0.5822809480
     10  H        -2.6411257873   -2.6770129120    1.6790663072
     11  C        -2.4089211779   -4.2034330104    0.1946402604
     12  H        -1.5004739102   -4.6261356184    0.6329184329
     13  H        -3.2577935415   -4.8032844533    0.5357647734
     14  H        -2.3373741030   -4.3153326460   -0.8923170175
     15  C        -3.8773824471   -2.1345757534    0.0138147630
     16  H        -4.7416670823   -2.7000609800    0.3780355190
     17  H        -3.8727604846   -2.2439162240   -1.0789906107
     18  C        -4.0362711260   -0.6550100777    0.3790578780
     19  H        -4.9563617402   -0.2612788609   -0.0574390002
     20  H        -4.1437214726   -0.5625176365    1.4662782117
     21  C        -2.9501623623    1.7337052831    0.1986399477
     22  C        -4.2586492429    2.2098772521    0.8350888770
     23  C        -2.6725036310    2.5301856256   -1.0861505410
     24  O        -1.4695445445    2.3013496713   -1.6569557828
     25  O        -3.4512412818    3.3019768843   -1.5847409463
     26  H        -0.9730148756    1.6388006187   -1.1361256656
     27  H        -2.1337737404    1.9854692035    0.8851376507
     28  H        -5.1161417963    2.0442038791    0.1811184376
     29  H        -4.2032668667    3.2840491274    1.0204515125
     30  H        -4.4371279564    1.7085258661    1.7877119362
     31  O         1.5031563086   -0.7170917325   -0.3077366817
     32  C         2.8099293140   -1.0544643804    0.1484109371
     33  H         2.7757092661   -1.5014105981    1.1498437928
     34  C         0.8091700777    0.1646677550    0.5756339557
     35  H         0.7316041095   -0.2936832069    1.5761886295
     36  C         3.3397917240   -2.1445333808   -0.7842346985
     37  O         3.5117881696   -3.2875363386   -0.4569445501
     38  O         3.5468077761   -1.6813830246   -2.0319940817
     39  H         3.8537018630   -2.4234025049   -2.5750163206
     40  C         3.6933397354    0.2020653345    0.1815427442
     41  H         3.7734814452    0.5888556575   -0.8443702542
     42  O         4.9639162299   -0.1756947662    0.6775268883
     43  H         5.4713068977    0.6237241887    0.8637760203
     44  C         3.0255998322    1.2402892421    1.0788201346
     45  H         3.0509883491    0.8730619433    2.1104410916
     46  O         3.7733306599    2.4606684023    1.1204913171
     47  H         3.7737802985    2.8594747081    0.2399505362
     48  C         1.5701179216    1.4956837956    0.6851355585
     49  H         1.5353783241    1.9741955803   -0.3066605725
     50  O         0.9081562058    2.2909338786    1.6493253679
     51  H         1.4789696746    3.0359051099    1.8752912989
   Point Group: c1    Number of degrees of freedom:   147


   Energy is  -1302.783252668

 Hessian Updated using BFGS Update

143 Hessian modes will be used to form the next step
  Hessian Eigenvalues:
     0.002866    0.003709    0.004780    0.005488    0.005565    0.006258
     0.006500    0.006738    0.007095    0.007999    0.008151    0.010439
     0.010942    0.011524    0.012628    0.013514    0.014729    0.020011
     0.020410    0.022094    0.029916    0.031300    0.032113    0.035557
     0.036612    0.038524    0.040176    0.041490    0.044243    0.047018
     0.047776    0.047978    0.048170    0.048999    0.049327    0.049449
     0.050846    0.051515    0.054345    0.054625    0.055025    0.056053
     0.056120    0.056604    0.056883    0.057088    0.058294    0.059126
     0.062598    0.063252    0.066075    0.068389    0.068845    0.072062
     0.074254    0.078189    0.082124    0.082357    0.082578    0.083556
     0.091083    0.092486    0.108313    0.114596    0.119412    0.134670
     0.143750    0.147960    0.157720    0.159460    0.159947    0.160003
     0.160090    0.160394    0.161580    0.165495    0.166964    0.174894
     0.177789    0.179183    0.183237    0.188969    0.194037    0.198305
     0.199899    0.216868    0.245333    0.249101    0.250224    0.257704
     0.263246    0.269236    0.271596    0.274488    0.278594    0.286908
     0.288892    0.289083    0.289405    0.289675    0.290968    0.292579
     0.295475    0.299252    0.307153    0.336035    0.338508    0.339088
     0.339339    0.339529    0.339791    0.339960    0.340271    0.340314
     0.340558    0.340599    0.340637    0.340945    0.341809    0.341909
     0.342170    0.342174    0.342435    0.342743    0.343838    0.344242
     0.382358    0.396366    0.396854    0.402600    0.404452    0.408122
     0.410056    0.500134    0.512742    0.516410    0.518284    0.521631
     0.524140    0.546751    0.625329    0.922865    0.958644

 Minimum Search - Taking Simple RFO Step
 Searching for Lamda that Minimizes Along All modes
 Value Taken    Lamda =  -0.00149068
 Calculated Step too Large.  Step scaled by  0.597214
 Step Taken.  Stepsize is  0.300000

                             Maximum     Tolerance    Cnvgd?
         Gradient           0.003566      0.000300      NO
         Displacement       0.128712      0.001200      NO
         Energy change     -0.000684      0.000001      NO


 New Cartesian Coordinates Obtained by Inverse Iteration

 Displacement from previous Coordinates is:  1.990920
 ----------------------------------------------------------------
             Standard Nuclear Orientation (Angstroms)
    I     Atom           X                Y                Z
 ----------------------------------------------------------------
    1      C      -2.8369008168     0.1788960952    -0.0850150126
    2      H      -2.8381391460     0.0688482785    -1.1764850052
    3      C      -1.5419788189    -0.4711825190     0.4253844953
    4      H      -1.5118321943    -0.3828725025     1.5212112061
    5      O      -0.4342905200     0.3295330482    -0.0854046580
    6      C      -1.4223763690    -1.9361608092     0.0126431093
    7      H      -1.3688008385    -1.9862969573    -1.0816085612
    8      H      -0.4862600034    -2.3581170610     0.3869954191
    9      C      -2.6207960702    -2.7615927706     0.5136183139
   10      H      -2.6159021378    -2.7326721343     1.6128804053
   11      C      -2.5074874356    -4.2258901003     0.0809059402
   12      H      -1.5850060464    -4.6814724699     0.4524222081
   13      H      -3.3487616389    -4.8145459515     0.4582016171
   14      H      -2.5037017767    -4.3115557792    -1.0107642654
   15      C      -3.9297610926    -2.1158723700     0.0358749388
   16      H      -4.7862242025    -2.6692505675     0.4357218973
   17      H      -3.9907739668    -2.1951971903    -1.0575993438
   18      C      -4.0289558977    -0.6425339357     0.4462253109
   19      H      -4.9628788556    -0.2140905163     0.0761735657
   20      H      -4.0680229294    -0.5737685501     1.5401461094
   21      C      -2.8989622984     1.7186106711     0.2579463267
   22      C      -4.1691721735     2.1971483816     0.9657593967
   23      C      -2.6626269547     2.5472364128    -1.0149235328
   24      O      -1.4849251171     2.3306131054    -1.6416853109
   25      O      -3.4448270745     3.3521665215    -1.4515177983
   26      H      -0.9703097767     1.6534736050    -1.1612963781
   27      H      -2.0470889479     1.9344215652     0.9125408310
   28      H      -5.0574651401     2.0658586654     0.3457107643
   29      H      -4.0876113698     3.2634978780     1.1841278402
   30      H      -4.3146386433     1.6668255315     1.9085497848
   31      O       1.5576808324    -0.7558951707    -0.3150834590
   32      C       2.8447479543    -1.0440558394     0.2214589107
   33      H       2.7655654764    -1.4297180589     1.2455144827
   34      C       0.8082406313     0.1516689721     0.4957685555
   35      H       0.7053295871    -0.2599917156     1.5137776977
   36      C       3.4362532384    -2.1750994272    -0.6183376776
   37      O       3.6172827577    -3.2929592424    -0.2147586427
   38      O       3.7249258596    -1.7722497382    -1.8710617138
   39      H       4.0798192344    -2.5368945414    -2.3500130971
   40      C       3.7044415080     0.2283572781     0.2186504863
   41      H       3.8153331374     0.5576831481    -0.8244718964
   42      O       4.9617264122    -0.0941016933     0.7817080075
   43      H       5.4438674495     0.7258733572     0.9426554541
   44      C       2.9801691395     1.3038786887     1.0276770511
   45      H       2.9706552895     0.9978224366     2.0792048316
   46      O       3.7011726238     2.5411019163     1.0259470547
   47      H       3.7336844073     2.8825571803     0.1223164070
   48      C       1.5363525512     1.5039590560     0.5613102691
   49      H       1.5335621893     1.9253133902    -0.4567055923
   50      O       0.8161204744     2.3372501605     1.4490712948
   51      H       1.3597019509     3.1087807142     1.6516541591
 ----------------------------------------------------------------
 Molecular Point Group                 C1    NOp =  1
 Largest Abelian Subgroup              C1    NOp =  1
 Nuclear Repulsion Energy =  2511.0888451420 hartrees
 There are       97 alpha and       97 beta electrons
 Applying Cartesian multipole field
    Component          Value
    ---------          -----
     (2,0,0)        1.00000E-12
     (0,2,0)        2.00000E-11
     (0,0,2)       -3.00000E-11
 Nucleus-field energy     =     0.0000000491 hartrees
 Requested basis set is 6-311++G(d,p)
 There are 280 shells and 732 basis functions
 A cutoff of  1.0D-11 yielded  28152 shell pairs
 There are    187632 function pairs (    198755 Cartesian)
 Smallest overlap matrix eigenvalue = 1.05E-06

 Q-Chem warning in module stvman/mkSTV.C, line 306:

 Overlap eigenvalue is smaller than square root of threshold
 Use THRESH >= 12 to get rid of this warning

 Guess MOs from SCF MO coefficient file

 -----------------------------------------------------------------------
  General SCF calculation program by
  Eric Jon Sundstrom, Paul Horn, Yuezhi Mao, Dmitri Zuev, Alec White,
  David Stuck, Shaama M.S., Shane Yost, Joonho Lee, David Small,
  Daniel Levine, Susi Lehtola, Hugh Burton, Evgeny Epifanovsky
 -----------------------------------------------------------------------
 Exchange:     0.2000 Hartree-Fock + 0.0800 Slater + 0.7200 B88
 Correlation:  0.1900 VWN1RPA + 0.8100 LYP
 Using SG-1 standard quadrature grid
 using 4 threads for integral computing
 -------------------------------------------------------
 OpenMP Integral computing Module                
 Release: version 2.0, May 2017, Q-Chem Inc. Pleasanton 
 -------------------------------------------------------
 -------------------------------------------------------
 OpenMP BLAS3 based DFT computing Module                
 Release: version 1.0, May 2013, Q-Chem Inc. Pittsburgh 
 -------------------------------------------------------
 A restricted SCF calculation will be
 performed using DIIS
 SCF converges when DIIS error is below 1.0e-08
 ---------------------------------------
  Cycle       Energy         DIIS error
 ---------------------------------------
    1   -1302.7169719007      9.05e-04  
    2   -1302.7826755051      1.34e-04  
    3   -1302.7818264954      2.03e-04  
    4   -1302.7837461073      2.91e-05  
    5   -1302.7837698379      1.92e-05  
    6   -1302.7837869555      4.93e-06  
    7   -1302.7837880849      1.43e-06  
    8   -1302.7837881896      3.59e-07  
    9   -1302.7837881954      1.32e-07  
   10   -1302.7837881962      3.31e-08  
   11   -1302.7837881964      1.18e-08  
   12   -1302.7837881962      3.86e-09  Convergence criterion met
 ---------------------------------------
 SCF time:   CPU 2335.33s  wall 604.00s 
 SCF   energy in the final basis set =    -1302.7837881962
 Total energy in the final basis set =    -1302.7837881962

 --------------------------------------------------------------

                    Orbital Energies (a.u.)
 --------------------------------------------------------------

 Alpha MOs
 -- Occupied --
-19.196 -19.174 -19.173 -19.170 -19.156 -19.156 -19.147 -19.141
-19.096 -10.332 -10.313 -10.290 -10.271 -10.263 -10.262 -10.261
-10.251 -10.198 -10.194 -10.189 -10.182 -10.181 -10.177 -10.168
-10.161  -1.140  -1.117  -1.089  -1.083  -1.066  -1.055  -1.052
 -1.050  -1.009  -0.865  -0.821  -0.814  -0.805  -0.761  -0.756
 -0.711  -0.695  -0.679  -0.656  -0.652  -0.637  -0.629  -0.610
 -0.587  -0.581  -0.572  -0.569  -0.556  -0.535  -0.525  -0.520
 -0.514  -0.510  -0.503  -0.498  -0.490  -0.472  -0.463  -0.459
 -0.457  -0.447  -0.446  -0.438  -0.433  -0.429  -0.417  -0.413
 -0.410  -0.405  -0.401  -0.396  -0.393  -0.388  -0.378  -0.374
 -0.369  -0.361  -0.358  -0.351  -0.349  -0.345  -0.342  -0.337
 -0.335  -0.326  -0.322  -0.314  -0.313  -0.306  -0.300  -0.293
 -0.264
 -- Virtual --
 -0.040  -0.029  -0.019  -0.016  -0.008  -0.003  -0.000   0.002
  0.011   0.012   0.018   0.025   0.026   0.028   0.032   0.039
  0.041   0.043   0.045   0.052   0.054   0.058   0.059   0.064
  0.066   0.069   0.073   0.076   0.079   0.081   0.084   0.089
  0.091   0.093   0.095   0.095   0.099   0.102   0.102   0.104
  0.108   0.110   0.112   0.115   0.115   0.120   0.121   0.124
  0.128   0.129   0.130   0.132   0.134   0.136   0.137   0.140
  0.143   0.143   0.145   0.149   0.151   0.151   0.157   0.159
  0.160   0.161   0.162   0.165   0.166   0.169   0.171   0.172
  0.174   0.177   0.179   0.180   0.182   0.189   0.192   0.193
  0.196   0.198   0.198   0.201   0.202   0.206   0.207   0.208
  0.216   0.217   0.219   0.220   0.224   0.227   0.228   0.230
  0.233   0.236   0.240   0.241   0.245   0.247   0.249   0.253
  0.256   0.258   0.261   0.262   0.265   0.268   0.272   0.273
  0.275   0.277   0.281   0.284   0.286   0.288   0.293   0.294
  0.298   0.303   0.304   0.307   0.308   0.310   0.313   0.316
  0.322   0.323   0.329   0.331   0.333   0.335   0.337   0.338
  0.341   0.344   0.345   0.347   0.351   0.353   0.356   0.358
  0.361   0.362   0.369   0.370   0.374   0.376   0.382   0.385
  0.387   0.388   0.392   0.399   0.402   0.404   0.408   0.411
  0.418   0.423   0.425   0.429   0.432   0.434   0.436   0.440
  0.447   0.453   0.457   0.462   0.468   0.480   0.484   0.489
  0.493   0.498   0.503   0.507   0.510   0.517   0.523   0.526
  0.532   0.540   0.545   0.551   0.557   0.564   0.571   0.574
  0.580   0.583   0.586   0.606   0.608   0.612   0.620   0.624
  0.626   0.631   0.637   0.639   0.646   0.651   0.652   0.655
  0.663   0.666   0.675   0.678   0.684   0.685   0.692   0.700
  0.704   0.716   0.719   0.725   0.730   0.735   0.741   0.744
  0.746   0.753   0.759   0.760   0.764   0.771   0.772   0.776
  0.779   0.781   0.788   0.789   0.794   0.797   0.803   0.807
  0.811   0.817   0.821   0.824   0.833   0.844   0.851   0.865
  0.873   0.890   0.900   0.916   0.925   0.940   0.956   0.964
  0.967   0.974   0.983   1.008   1.013   1.020   1.032   1.045
  1.055   1.058   1.069   1.075   1.081   1.086   1.098   1.108
  1.119   1.133   1.138   1.140   1.146   1.154   1.160   1.169
  1.173   1.177   1.189   1.200   1.205   1.208   1.213   1.217
  1.223   1.236   1.245   1.248   1.248   1.257   1.264   1.271
  1.275   1.288   1.294   1.300   1.307   1.315   1.325   1.327
  1.342   1.350   1.362   1.373   1.375   1.380   1.393   1.402
  1.404   1.430   1.443   1.448   1.456   1.457   1.462   1.477
  1.487   1.493   1.499   1.507   1.515   1.520   1.525   1.527
  1.539   1.547   1.554   1.555   1.564   1.570   1.572   1.576
  1.580   1.584   1.590   1.596   1.601   1.607   1.612   1.617
  1.623   1.626   1.628   1.635   1.638   1.639   1.645   1.653
  1.663   1.664   1.669   1.681   1.685   1.690   1.699   1.706
  1.709   1.719   1.726   1.740   1.744   1.749   1.761   1.765
  1.766   1.778   1.787   1.794   1.796   1.800   1.803   1.815
  1.826   1.831   1.847   1.850   1.854   1.859   1.870   1.875
  1.881   1.894   1.897   1.911   1.920   1.934   1.957   1.961
  1.970   1.975   1.988   1.989   1.996   2.010   2.015   2.024
  2.039   2.048   2.050   2.069   2.069   2.077   2.080   2.095
  2.106   2.123   2.124   2.134   2.145   2.154   2.157   2.166
  2.170   2.183   2.191   2.206   2.211   2.221   2.241   2.242
  2.257   2.265   2.273   2.291   2.300   2.318   2.324   2.333
  2.352   2.359   2.367   2.388   2.409   2.416   2.439   2.446
  2.463   2.480   2.490   2.499   2.527   2.530   2.535   2.543
  2.546   2.558   2.570   2.576   2.576   2.583   2.596   2.604
  2.617   2.624   2.634   2.640   2.644   2.650   2.674   2.682
  2.686   2.705   2.708   2.713   2.729   2.735   2.745   2.769
  2.774   2.782   2.792   2.797   2.807   2.819   2.827   2.832
  2.841   2.870   2.881   2.886   2.893   2.900   2.903   2.911
  2.922   2.924   2.941   2.946   2.967   2.970   2.980   2.983
  2.993   2.999   3.012   3.023   3.032   3.036   3.045   3.058
  3.069   3.073   3.080   3.083   3.094   3.100   3.106   3.119
  3.123   3.136   3.145   3.152   3.166   3.174   3.179   3.198
  3.209   3.211   3.224   3.230   3.262   3.266   3.278   3.283
  3.297   3.304   3.317   3.325   3.348   3.363   3.385   3.399
  3.415   3.422   3.456   3.478   3.507   3.539   3.558   3.611
  3.621   3.680   3.708   3.774   3.777   3.787   3.798   3.809
  3.821   3.826   3.857   3.866   3.882   3.902   3.915   3.922
  3.930   3.956   3.977   3.993   4.012   4.036   4.049   4.085
  4.092   4.119   4.133   4.161   4.172   4.177   4.235   4.251
  4.268   4.285   4.298   4.320   4.332   4.360   4.424   4.988
  5.055   5.072   5.092   5.104   5.120   5.127   5.154   5.194
  5.222   5.244   5.366   5.390   5.414   5.428   5.439   5.473
  5.501   5.593   5.614   5.642   5.659   5.683   5.689   5.816
  5.844   5.977  23.746  23.759  23.783  23.798  23.806  23.812
 23.841  23.847  23.867  23.884  23.891  23.945  23.952  23.970
 23.981  24.004  49.865  49.895  49.913  49.935  49.944  49.959
 49.997  50.008  50.054
 --------------------------------------------------------------

          Ground-State Mulliken Net Atomic Charges

     Atom                 Charge (a.u.)
  ----------------------------------------
      1 C                     0.605016
      2 H                     0.272942
      3 C                    -0.786541
      4 H                     0.160770
      5 O                     0.078981
      6 C                    -0.510644
      7 H                     0.226401
      8 H                     0.165128
      9 C                     0.600499
     10 H                     0.176998
     11 C                    -0.704487
     12 H                     0.139080
     13 H                     0.150103
     14 H                     0.145290
     15 C                    -0.941158
     16 H                     0.181097
     17 H                     0.158911
     18 C                    -0.313443
     19 H                     0.179761
     20 H                     0.163079
     21 C                    -0.168256
     22 C                    -0.518686
     23 C                    -0.163618
     24 O                    -0.182175
     25 O                    -0.238385
     26 H                     0.376646
     27 H                     0.288186
     28 H                     0.193904
     29 H                     0.195080
     30 H                     0.111648
     31 O                     0.047587
     32 C                    -0.458620
     33 H                     0.266103
     34 C                     0.139026
     35 H                     0.257816
     36 C                    -0.021422
     37 O                    -0.188829
     38 O                    -0.097591
     39 H                     0.292069
     40 C                    -0.233376
     41 H                     0.288651
     42 O                    -0.129501
     43 H                     0.256596
     44 C                    -0.647614
     45 H                     0.302652
     46 O                    -0.201663
     47 H                     0.273787
     48 C                    -0.586367
     49 H                     0.261020
     50 O                    -0.110190
     51 H                     0.247737
  ----------------------------------------
  Sum of atomic charges =     0.000000

 -----------------------------------------------------------------
                    Cartesian Multipole Moments
 -----------------------------------------------------------------
    Charge (ESU x 10^10)
                 0.0000
    Dipole Moment (Debye)
         X       2.5305      Y      -2.0488      Z       2.2352
       Tot       3.9493
    Quadrupole Moments (Debye-Ang)
        XX    -152.2492     XY      30.4106     YY    -168.7342
        XZ     -17.8257     YZ      12.9227     ZZ    -153.7464
    Octopole Moments (Debye-Ang^2)
       XXX      83.4715    XXY      -0.4516    XYY      62.3749
       YYY      18.1045    XXZ     -27.7716    XYZ     -16.1914
       YYZ       4.8884    XZZ      47.6113    YZZ     -31.5158
       ZZZ     -34.1765
    Hexadecapole Moments (Debye-Ang^3)
      XXXX   -8284.7604   XXXY     604.0405   XXYY   -2299.0365
      XYYY     563.7896   YYYY   -4367.3220   XXXZ    -355.3946
      XXYZ     154.7163   XYYZ    -257.9208   YYYZ     110.6492
      XXZZ   -1509.0552   XYZZ      51.5082   YYZZ    -846.8102
      XZZZ    -142.1534   YZZZ      17.8036   ZZZZ    -867.9920
 -----------------------------------------------------------------
 Calculating analytic gradient of the SCF energy
 Gradient of SCF Energy
            1           2           3           4           5           6
    1   0.0012829  -0.0001230  -0.0005854   0.0002622   0.0011980   0.0008118
    2  -0.0000911   0.0004805  -0.0018618   0.0002636   0.0028634   0.0003228
    3  -0.0014338  -0.0001158   0.0004527   0.0003698   0.0006260   0.0007832
            7           8           9          10          11          12
    1   0.0000052  -0.0003571   0.0000262   0.0000885  -0.0000270   0.0000130
    2  -0.0001015  -0.0000506  -0.0002033  -0.0002304   0.0004980  -0.0001101
    3  -0.0000023  -0.0005473   0.0005144  -0.0001223   0.0004427  -0.0000846
           13          14          15          16          17          18
    1  -0.0001190   0.0000611   0.0003207   0.0000174  -0.0000719  -0.0006830
    2  -0.0000235  -0.0000991   0.0002903  -0.0000687   0.0002850  -0.0001895
    3  -0.0000547   0.0000289  -0.0001128  -0.0000694   0.0000079  -0.0001560
           19          20          21          22          23          24
    1  -0.0002504   0.0001688  -0.0005490   0.0000654  -0.0008749   0.0008295
    2   0.0002637   0.0001743   0.0010357  -0.0008343  -0.0022389  -0.0000992
    3   0.0000733   0.0004175   0.0008198   0.0004167  -0.0009363   0.0004149
           25          26          27          28          29          30
    1  -0.0000677   0.0001908   0.0001007  -0.0001248  -0.0000005   0.0003299
    2   0.0011109   0.0000810  -0.0007637  -0.0000834   0.0002770  -0.0002828
    3   0.0000876  -0.0002396  -0.0000435  -0.0001779  -0.0000370  -0.0002830
           31          32          33          34          35          36
    1   0.0014911  -0.0009623  -0.0002261  -0.0035983   0.0000418  -0.0005833
    2  -0.0005886   0.0006053   0.0002243  -0.0019009  -0.0001083   0.0000240
    3  -0.0005558  -0.0001595   0.0002324  -0.0016323   0.0010793  -0.0004453
           37          38          39          40          41          42
    1   0.0003886  -0.0000209   0.0001421   0.0014886  -0.0002630  -0.0010734
    2  -0.0004325   0.0002459  -0.0002054   0.0002483  -0.0002649   0.0001342
    3   0.0000629   0.0004306  -0.0001545   0.0007566  -0.0001744  -0.0003622
           43          44          45          46          47          48
    1   0.0003761  -0.0000916  -0.0001642  -0.0002310   0.0001422   0.0004065
    2   0.0002720   0.0002131  -0.0003342  -0.0003136   0.0000739   0.0018385
    3  -0.0000114  -0.0006162   0.0002617   0.0005229  -0.0005409   0.0016110
           49          50          51
    1  -0.0002261   0.0008548   0.0001697
    2   0.0001622  -0.0009939   0.0004860
    3  -0.0003015  -0.0013783   0.0003358
 Max gradient component =       3.598E-03
 RMS gradient           =       7.101E-04
 Gradient time:  CPU 558.25 s  wall 140.72 s
 Geometry Optimization Parameters
   NAtoms,    NIC,     NZ,  NCons,   NDum,   NFix, NCnnct, MaxDiis
       51     405       0       0       0       0       0       0

 Cartesian Hessian Update
 Hessian Updated using BFGS Update


** GEOMETRY OPTIMIZATION IN DELOCALIZED INTERNAL COORDINATES **
   Searching for a Minimum

   Optimization Cycle:   8

                       Coordinates (Angstroms)
     ATOM                X               Y               Z
      1  C        -2.8369008168    0.1788960952   -0.0850150126
      2  H        -2.8381391460    0.0688482785   -1.1764850052
      3  C        -1.5419788189   -0.4711825190    0.4253844953
      4  H        -1.5118321943   -0.3828725025    1.5212112061
      5  O        -0.4342905200    0.3295330482   -0.0854046580
      6  C        -1.4223763690   -1.9361608092    0.0126431093
      7  H        -1.3688008385   -1.9862969573   -1.0816085612
      8  H        -0.4862600034   -2.3581170610    0.3869954191
      9  C        -2.6207960702   -2.7615927706    0.5136183139
     10  H        -2.6159021378   -2.7326721343    1.6128804053
     11  C        -2.5074874356   -4.2258901003    0.0809059402
     12  H        -1.5850060464   -4.6814724699    0.4524222081
     13  H        -3.3487616389   -4.8145459515    0.4582016171
     14  H        -2.5037017767   -4.3115557792   -1.0107642654
     15  C        -3.9297610926   -2.1158723700    0.0358749388
     16  H        -4.7862242025   -2.6692505675    0.4357218973
     17  H        -3.9907739668   -2.1951971903   -1.0575993438
     18  C        -4.0289558977   -0.6425339357    0.4462253109
     19  H        -4.9628788556   -0.2140905163    0.0761735657
     20  H        -4.0680229294   -0.5737685501    1.5401461094
     21  C        -2.8989622984    1.7186106711    0.2579463267
     22  C        -4.1691721735    2.1971483816    0.9657593967
     23  C        -2.6626269547    2.5472364128   -1.0149235328
     24  O        -1.4849251171    2.3306131054   -1.6416853109
     25  O        -3.4448270745    3.3521665215   -1.4515177983
     26  H        -0.9703097767    1.6534736050   -1.1612963781
     27  H        -2.0470889479    1.9344215652    0.9125408310
     28  H        -5.0574651401    2.0658586654    0.3457107643
     29  H        -4.0876113698    3.2634978780    1.1841278402
     30  H        -4.3146386433    1.6668255315    1.9085497848
     31  O         1.5576808324   -0.7558951707   -0.3150834590
     32  C         2.8447479543   -1.0440558394    0.2214589107
     33  H         2.7655654764   -1.4297180589    1.2455144827
     34  C         0.8082406313    0.1516689721    0.4957685555
     35  H         0.7053295871   -0.2599917156    1.5137776977
     36  C         3.4362532384   -2.1750994272   -0.6183376776
     37  O         3.6172827577   -3.2929592424   -0.2147586427
     38  O         3.7249258596   -1.7722497382   -1.8710617138
     39  H         4.0798192344   -2.5368945414   -2.3500130971
     40  C         3.7044415080    0.2283572781    0.2186504863
     41  H         3.8153331374    0.5576831481   -0.8244718964
     42  O         4.9617264122   -0.0941016933    0.7817080075
     43  H         5.4438674495    0.7258733572    0.9426554541
     44  C         2.9801691395    1.3038786887    1.0276770511
     45  H         2.9706552895    0.9978224366    2.0792048316
     46  O         3.7011726238    2.5411019163    1.0259470547
     47  H         3.7336844073    2.8825571803    0.1223164070
     48  C         1.5363525512    1.5039590560    0.5613102691
     49  H         1.5335621893    1.9253133902   -0.4567055923
     50  O         0.8161204744    2.3372501605    1.4490712948
     51  H         1.3597019509    3.1087807142    1.6516541591
   Point Group: c1    Number of degrees of freedom:   147


   Energy is  -1302.783788196

 Hessian Updated using BFGS Update

144 Hessian modes will be used to form the next step
  Hessian Eigenvalues:
     0.003119    0.003865    0.004781    0.005521    0.005567    0.006255
     0.006505    0.006777    0.007096    0.007998    0.008163    0.010489
     0.010952    0.011522    0.012623    0.013818    0.016882    0.020337
     0.020459    0.022098    0.030883    0.031934    0.032842    0.035524
     0.036681    0.038536    0.040153    0.041685    0.044387    0.047128
     0.047741    0.047952    0.048304    0.049095    0.049418    0.049747
     0.051229    0.052841    0.054412    0.055010    0.055706    0.056021
     0.056105    0.056549    0.056704    0.057108    0.058473    0.059109
     0.062379    0.062968    0.065612    0.067808    0.068560    0.072184
     0.074228    0.078382    0.082160    0.082373    0.082535    0.083809
     0.090986    0.092890    0.109601    0.114698    0.119531    0.134960
     0.143551    0.148545    0.157653    0.159417    0.159974    0.160003
     0.160011    0.160294    0.160853    0.161197    0.165572    0.166953
     0.174904    0.178233    0.179136    0.188202    0.192750    0.197583
     0.199732    0.206779    0.218478    0.244820    0.250012    0.251210
     0.257509    0.268213    0.269656    0.272621    0.274952    0.280308
     0.287348    0.288614    0.288971    0.289373    0.290338    0.291193
     0.292813    0.294776    0.298326    0.303541    0.336040    0.338506
     0.339132    0.339254    0.339578    0.339757    0.339937    0.340119
     0.340400    0.340581    0.340623    0.340795    0.340858    0.341631
     0.341941    0.342170    0.342218    0.342437    0.342584    0.342871
     0.343937    0.380594    0.396384    0.397762    0.402002    0.404830
     0.407885    0.411024    0.503396    0.512701    0.516545    0.518397
     0.520607    0.522382    0.546644    0.617200    0.924267    0.957704

 Minimum Search - Taking Simple RFO Step
 Searching for Lamda that Minimizes Along All modes
 Value Taken    Lamda =  -0.00057340
 Calculated Step too Large.  Step scaled by  0.995511
 Step Taken.  Stepsize is  0.300000

                             Maximum     Tolerance    Cnvgd?
         Gradient           0.002438      0.000300      NO
         Displacement       0.095570      0.001200      NO
         Energy change     -0.000536      0.000001      NO


 New Cartesian Coordinates Obtained by Inverse Iteration

 Displacement from previous Coordinates is:  1.767782
 ----------------------------------------------------------------
             Standard Nuclear Orientation (Angstroms)
    I     Atom           X                Y                Z
 ----------------------------------------------------------------
    1      C      -2.8255431837     0.1632599476    -0.0575203327
    2      H      -2.8822307629     0.0667230535    -1.1486694299
    3      C      -1.5293171606    -0.5417803389     0.3750388234
    4      H      -1.4447631748    -0.4766277010     1.4688634794
    5      O      -0.4140360584     0.2166774733    -0.1797866249
    6      C      -1.4818048064    -2.0013477452    -0.0727996226
    7      H      -1.4751515555    -2.0263606433    -1.1697475670
    8      H      -0.5439596884    -2.4600737019     0.2531946487
    9      C      -2.6835703023    -2.7992594692     0.4614795083
   10      H      -2.6259888352    -2.7981777496     1.5598400592
   11      C      -2.6383382939    -4.2549859857    -0.0140992799
   12      H      -1.7114350879    -4.7461095205     0.2963716718
   13      H      -3.4752156841    -4.8295241431     0.3929773860
   14      H      -2.6942959195    -4.3106034393    -1.1063077697
   15      C      -3.9910329446    -2.0977976547     0.0665125792
   16      H      -4.8452307208    -2.6302322028     0.4985273877
   17      H      -4.1094320089    -2.1512917517    -1.0237232551
   18      C      -4.0168222029    -0.6307983291     0.5136707794
   19      H      -4.9515225590    -0.1634379336     0.1977407855
   20      H      -4.0031406828    -0.5858683451     1.6089211819
   21      C      -2.8224604297     1.7021649442     0.3048751753
   22      C      -4.0590543455     2.2174629849     1.0473582007
   23      C      -2.5960651161     2.5447410979    -0.9607945317
   24      O      -1.4462275514     2.3061297864    -1.6291199321
   25      O      -3.3811182817     3.3567938375    -1.3769059354
   26      H      -0.9279429058     1.6222510076    -1.1638061010
   27      H      -1.9481417529     1.8875860977     0.9390575179
   28      H      -4.9656275369     2.1217682271     0.4480647897
   29      H      -3.9361495879     3.2781360987     1.2715381892
   30      H      -4.2027852379     1.6870751254     1.9908409528
   31      O       1.6225954748    -0.7996620264    -0.3079045201
   32      C       2.9038233052    -1.0204969372     0.2754083369
   33      H       2.8083417716    -1.3697379704     1.3107865968
   34      C       0.8186117010     0.1114188318     0.4442652494
   35      H       0.7004439771    -0.2652863568     1.4720432958
   36      C       3.5613010822    -2.1587671484    -0.5009656786
   37      O       3.7490801322    -3.2587254074    -0.0540247414
   38      O       3.8588251758    -1.7993253863    -1.7651122331
   39      H       4.2401204498    -2.5730358932    -2.2070927069
   40      C       3.7154306663     0.2823677334     0.2469429773
   41      H       3.8453383148     0.5759897083    -0.8046509229
   42      O       4.9667879393     0.0283366688     0.8581034324
   43      H       5.4095599981     0.8718189360     1.0059021569
   44      C       2.9287525645     1.3642476341     0.9899323614
   45      H       2.9008845622     1.1051925799     2.0529993398
   46      O       3.6021102045     2.6278974979     0.9530639489
   47      H       3.6421611211     2.9331893903     0.0376747904
   48      C       1.4926528413     1.4885157969     0.4731834281
   49      H       1.5077866451     1.8649376884    -0.5616513389
   50      O       0.7102567690     2.3292484839     1.3028276409
   51      H       1.2136941339     3.1327215956     1.4796980499
 ----------------------------------------------------------------
 Molecular Point Group                 C1    NOp =  1
 Largest Abelian Subgroup              C1    NOp =  1
 Nuclear Repulsion Energy =  2511.1739355840 hartrees
 There are       97 alpha and       97 beta electrons
 Applying Cartesian multipole field
    Component          Value
    ---------          -----
     (2,0,0)        1.00000E-12
     (0,2,0)        2.00000E-11
     (0,0,2)       -3.00000E-11
 Nucleus-field energy     =     0.0000000508 hartrees
 Requested basis set is 6-311++G(d,p)
 There are 280 shells and 732 basis functions
 A cutoff of  1.0D-11 yielded  28155 shell pairs
 There are    187666 function pairs (    198801 Cartesian)
 Smallest overlap matrix eigenvalue = 1.12E-06

 Q-Chem warning in module stvman/mkSTV.C, line 306:

 Overlap eigenvalue is smaller than square root of threshold
 Use THRESH >= 12 to get rid of this warning

 Guess MOs from SCF MO coefficient file

 -----------------------------------------------------------------------
  General SCF calculation program by
  Eric Jon Sundstrom, Paul Horn, Yuezhi Mao, Dmitri Zuev, Alec White,
  David Stuck, Shaama M.S., Shane Yost, Joonho Lee, David Small,
  Daniel Levine, Susi Lehtola, Hugh Burton, Evgeny Epifanovsky
 -----------------------------------------------------------------------
 Exchange:     0.2000 Hartree-Fock + 0.0800 Slater + 0.7200 B88
 Correlation:  0.1900 VWN1RPA + 0.8100 LYP
 Using SG-1 standard quadrature grid
 using 4 threads for integral computing
 -------------------------------------------------------
 OpenMP Integral computing Module                
 Release: version 2.0, May 2017, Q-Chem Inc. Pleasanton 
 -------------------------------------------------------
 -------------------------------------------------------
 OpenMP BLAS3 based DFT computing Module                
 Release: version 1.0, May 2013, Q-Chem Inc. Pittsburgh 
 -------------------------------------------------------
 A restricted SCF calculation will be
 performed using DIIS
 SCF converges when DIIS error is below 1.0e-08
 ---------------------------------------
  Cycle       Energy         DIIS error
 ---------------------------------------
    1   -1302.7323748134      8.05e-04  
    2   -1302.7829088155      1.27e-04  
    3   -1302.7818871329      2.05e-04  
    4   -1302.7838217843      3.06e-05  
    5   -1302.7838536642      1.75e-05  
    6   -1302.7838674899      4.24e-06  
    7   -1302.7838683691      1.17e-06  
    8   -1302.7838684365      3.55e-07  
    9   -1302.7838684419      1.33e-07  
   10   -1302.7838684427      5.40e-08  
   11   -1302.7838684429      2.14e-08  
   12   -1302.7838684428      4.48e-09  Convergence criterion met
 ---------------------------------------
 SCF time:   CPU 2335.15s  wall 605.00s 
 SCF   energy in the final basis set =    -1302.7838684428
 Total energy in the final basis set =    -1302.7838684428

 --------------------------------------------------------------

                    Orbital Energies (a.u.)
 --------------------------------------------------------------

 Alpha MOs
 -- Occupied --
-19.196 -19.173 -19.173 -19.170 -19.158 -19.157 -19.146 -19.141
-19.096 -10.332 -10.313 -10.289 -10.271 -10.264 -10.262 -10.262
-10.251 -10.198 -10.193 -10.188 -10.181 -10.180 -10.177 -10.168
-10.161  -1.140  -1.116  -1.089  -1.084  -1.066  -1.055  -1.052
 -1.050  -1.009  -0.864  -0.821  -0.814  -0.806  -0.761  -0.756
 -0.711  -0.694  -0.679  -0.655  -0.652  -0.638  -0.629  -0.609
 -0.586  -0.582  -0.573  -0.569  -0.557  -0.535  -0.525  -0.520
 -0.513  -0.510  -0.503  -0.498  -0.490  -0.472  -0.462  -0.459
 -0.456  -0.448  -0.446  -0.438  -0.433  -0.429  -0.417  -0.413
 -0.410  -0.406  -0.401  -0.396  -0.393  -0.388  -0.379  -0.375
 -0.368  -0.361  -0.358  -0.351  -0.349  -0.346  -0.342  -0.336
 -0.335  -0.327  -0.323  -0.314  -0.312  -0.306  -0.300  -0.294
 -0.264
 -- Virtual --
 -0.041  -0.029  -0.019  -0.016  -0.008  -0.003   0.000   0.002
  0.011   0.013   0.018   0.025   0.026   0.028   0.032   0.039
  0.041   0.042   0.045   0.052   0.054   0.058   0.059   0.065
  0.066   0.069   0.073   0.077   0.079   0.081   0.084   0.090
  0.091   0.094   0.094   0.095   0.099   0.101   0.103   0.104
  0.108   0.110   0.112   0.115   0.116   0.119   0.120   0.124
  0.127   0.129   0.130   0.132   0.134   0.137   0.137   0.141
  0.143   0.144   0.146   0.150   0.151   0.152   0.158   0.159
  0.160   0.160   0.162   0.165   0.166   0.170   0.171   0.173
  0.175   0.178   0.179   0.180   0.182   0.189   0.191   0.192
  0.196   0.196   0.200   0.200   0.202   0.206   0.207   0.209
  0.216   0.217   0.218   0.220   0.225   0.226   0.229   0.230
  0.233   0.235   0.240   0.242   0.244   0.247   0.249   0.253
  0.255   0.258   0.260   0.261   0.264   0.269   0.272   0.274
  0.276   0.278   0.281   0.285   0.287   0.289   0.292   0.294
  0.298   0.300   0.305   0.306   0.307   0.311   0.314   0.315
  0.322   0.324   0.329   0.331   0.332   0.336   0.337   0.339
  0.343   0.344   0.347   0.347   0.351   0.353   0.355   0.358
  0.360   0.362   0.369   0.371   0.374   0.376   0.382   0.386
  0.387   0.390   0.394   0.399   0.402   0.406   0.407   0.413
  0.418   0.422   0.425   0.427   0.432   0.433   0.439   0.442
  0.446   0.452   0.460   0.465   0.466   0.481   0.485   0.489
  0.492   0.498   0.502   0.507   0.510   0.519   0.524   0.526
  0.534   0.538   0.544   0.554   0.555   0.563   0.571   0.575
  0.583   0.584   0.588   0.605   0.610   0.611   0.621   0.625
  0.628   0.632   0.634   0.643   0.647   0.651   0.654   0.656
  0.664   0.666   0.675   0.676   0.682   0.687   0.695   0.699
  0.703   0.714   0.716   0.725   0.729   0.732   0.738   0.743
  0.745   0.749   0.757   0.758   0.763   0.769   0.771   0.777
  0.780   0.782   0.786   0.789   0.793   0.795   0.804   0.806
  0.811   0.817   0.821   0.827   0.834   0.845   0.851   0.864
  0.870   0.887   0.895   0.918   0.923   0.942   0.956   0.964
  0.969   0.979   0.986   1.005   1.017   1.021   1.034   1.043
  1.054   1.056   1.066   1.074   1.081   1.088   1.100   1.110
  1.119   1.132   1.138   1.141   1.144   1.156   1.157   1.165
  1.174   1.178   1.184   1.199   1.201   1.207   1.216   1.219
  1.226   1.236   1.244   1.245   1.250   1.259   1.268   1.273
  1.280   1.286   1.293   1.301   1.304   1.318   1.325   1.326
  1.347   1.351   1.364   1.373   1.378   1.383   1.396   1.405
  1.405   1.432   1.441   1.446   1.455   1.457   1.464   1.471
  1.490   1.491   1.501   1.507   1.509   1.521   1.525   1.527
  1.543   1.547   1.550   1.554   1.564   1.571   1.576   1.576
  1.579   1.582   1.591   1.596   1.602   1.608   1.611   1.618
  1.623   1.624   1.627   1.635   1.636   1.641   1.648   1.654
  1.662   1.663   1.670   1.678   1.682   1.687   1.694   1.706
  1.710   1.719   1.727   1.738   1.741   1.750   1.757   1.762
  1.768   1.782   1.787   1.791   1.793   1.798   1.806   1.818
  1.825   1.832   1.849   1.853   1.855   1.860   1.872   1.877
  1.880   1.895   1.899   1.909   1.918   1.932   1.953   1.958
  1.974   1.976   1.987   1.988   2.000   2.008   2.016   2.025
  2.040   2.047   2.052   2.064   2.070   2.074   2.082   2.096
  2.104   2.124   2.127   2.134   2.145   2.156   2.157   2.165
  2.172   2.185   2.196   2.203   2.216   2.223   2.243   2.245
  2.258   2.265   2.274   2.287   2.297   2.315   2.327   2.330
  2.351   2.359   2.365   2.390   2.404   2.410   2.440   2.443
  2.463   2.478   2.489   2.497   2.528   2.531   2.535   2.544
  2.546   2.555   2.570   2.574   2.578   2.582   2.595   2.603
  2.620   2.625   2.635   2.639   2.648   2.651   2.675   2.676
  2.685   2.705   2.709   2.716   2.731   2.734   2.747   2.765
  2.774   2.781   2.791   2.796   2.804   2.820   2.825   2.832
  2.847   2.868   2.880   2.888   2.892   2.895   2.901   2.908
  2.918   2.926   2.945   2.948   2.966   2.971   2.980   2.981
  2.990   2.995   3.015   3.024   3.033   3.039   3.044   3.062
  3.065   3.074   3.081   3.085   3.100   3.102   3.107   3.118
  3.120   3.132   3.146   3.149   3.165   3.166   3.176   3.196
  3.207   3.211   3.221   3.232   3.260   3.267   3.272   3.283
  3.297   3.303   3.318   3.324   3.347   3.361   3.385   3.400
  3.413   3.420   3.457   3.477   3.508   3.537   3.557   3.611
  3.622   3.681   3.712   3.775   3.777   3.787   3.798   3.809
  3.822   3.827   3.855   3.867   3.882   3.902   3.918   3.924
  3.931   3.954   3.975   3.994   4.013   4.036   4.050   4.085
  4.090   4.118   4.126   4.160   4.172   4.175   4.233   4.249
  4.264   4.283   4.298   4.312   4.331   4.360   4.422   4.986
  5.052   5.071   5.092   5.106   5.122   5.139   5.152   5.192
  5.226   5.255   5.366   5.389   5.413   5.426   5.439   5.474
  5.506   5.594   5.614   5.640   5.658   5.684   5.693   5.815
  5.845   5.974  23.746  23.757  23.784  23.800  23.804  23.810
 23.839  23.848  23.867  23.887  23.890  23.943  23.953  23.968
 23.981  24.004  49.865  49.895  49.908  49.936  49.944  49.957
 49.997  50.009  50.053
 --------------------------------------------------------------

          Ground-State Mulliken Net Atomic Charges

     Atom                 Charge (a.u.)
  ----------------------------------------
      1 C                     0.582263
      2 H                     0.275745
      3 C                    -0.664447
      4 H                     0.136574
      5 O                     0.101193
      6 C                    -0.582086
      7 H                     0.216413
      8 H                     0.174028
      9 C                     0.604182
     10 H                     0.175978
     11 C                    -0.721087
     12 H                     0.139121
     13 H                     0.148902
     14 H                     0.144436
     15 C                    -0.923205
     16 H                     0.180136
     17 H                     0.159766
     18 C                    -0.308194
     19 H                     0.180593
     20 H                     0.165173
     21 C                    -0.235759
     22 C                    -0.470350
     23 C                    -0.176613
     24 O                    -0.167700
     25 O                    -0.235148
     26 H                     0.353993
     27 H                     0.315988
     28 H                     0.195338
     29 H                     0.193068
     30 H                     0.114557
     31 O                     0.032344
     32 C                    -0.489867
     33 H                     0.264687
     34 C                     0.139011
     35 H                     0.260101
     36 C                     0.000934
     37 O                    -0.188966
     38 O                    -0.100174
     39 H                     0.292247
     40 C                    -0.216188
     41 H                     0.290794
     42 O                    -0.132440
     43 H                     0.257282
     44 C                    -0.668463
     45 H                     0.300187
     46 O                    -0.198629
     47 H                     0.274205
     48 C                    -0.596224
     49 H                     0.261377
     50 O                    -0.102451
     51 H                     0.247375
  ----------------------------------------
  Sum of atomic charges =     0.000000

 -----------------------------------------------------------------
                    Cartesian Multipole Moments
 -----------------------------------------------------------------
    Charge (ESU x 10^10)
                 0.0000
    Dipole Moment (Debye)
         X       2.4770      Y      -1.9969      Z       2.1550
       Tot       3.8428
    Quadrupole Moments (Debye-Ang)
        XX    -152.5606     XY      29.9978     YY    -167.9963
        XZ     -18.0260     YZ      12.8218     ZZ    -153.9020
    Octopole Moments (Debye-Ang^2)
       XXX      75.5419    XXY      -1.4541    XYY      61.4571
       YYY      15.5132    XXZ     -34.0680    XYZ     -12.7133
       YYZ       0.1694    XZZ      43.0712    YZZ     -27.3296
       ZZZ     -34.9832
    Hexadecapole Moments (Debye-Ang^3)
      XXXX   -8334.1922   XXXY     551.9611   XXYY   -2301.0120
      XYYY     510.2492   YYYY   -4394.9981   XXXZ    -362.7255
      XXYZ     161.9683   XYYZ    -263.4675   YYYZ     107.8165
      XXZZ   -1507.6877   XYZZ      42.5981   YYZZ    -846.8176
      XZZZ    -126.7877   YZZZ       6.5049   ZZZZ    -829.2635
 -----------------------------------------------------------------
 Calculating analytic gradient of the SCF energy
 Gradient of SCF Energy
            1           2           3           4           5           6
    1  -0.0003316   0.0001533  -0.0000503  -0.0000344   0.0006439  -0.0000646
    2  -0.0006617  -0.0002341  -0.0017100   0.0001855   0.0005714  -0.0002526
    3   0.0002091   0.0002894   0.0005572   0.0000463  -0.0003838   0.0005353
            7           8           9          10          11          12
    1   0.0002512  -0.0000076  -0.0002864  -0.0000327  -0.0000921   0.0001013
    2  -0.0001462  -0.0000039   0.0001836   0.0001143  -0.0002547  -0.0000374
    3  -0.0003029  -0.0003048   0.0000336  -0.0000323   0.0000056  -0.0000693
           13          14          15          16          17          18
    1   0.0000310   0.0001599  -0.0000419  -0.0000447   0.0000816   0.0001419
    2   0.0000745  -0.0000788   0.0000579  -0.0001620   0.0001025  -0.0000873
    3  -0.0000232   0.0000253   0.0000724  -0.0000454   0.0000934   0.0000474
           19          20          21          22          23          24
    1  -0.0000548  -0.0000566  -0.0009799   0.0001517   0.0009653  -0.0000101
    2   0.0003168   0.0002504   0.0005350   0.0000015   0.0020308  -0.0013755
    3   0.0000786  -0.0000472  -0.0002552  -0.0003220   0.0019992  -0.0006943
           25          26          27          28          29          30
    1   0.0000623   0.0006965   0.0000697  -0.0001084  -0.0000463   0.0000440
    2  -0.0010988   0.0015078   0.0000270  -0.0001526  -0.0000561  -0.0000155
    3  -0.0003155  -0.0000608  -0.0003685   0.0000206  -0.0000048  -0.0000304
           31          32          33          34          35          36
    1   0.0012451  -0.0010813  -0.0002299  -0.0023208   0.0000198   0.0040028
    2   0.0004092  -0.0014965   0.0002838   0.0003888  -0.0001899   0.0016238
    3  -0.0002165  -0.0010051   0.0000686  -0.0003006   0.0000899   0.0015212
           37          38          39          40          41          42
    1  -0.0014272  -0.0012443   0.0000135   0.0012133  -0.0003796  -0.0001543
    2  -0.0006313  -0.0002513  -0.0000229  -0.0002310  -0.0001974   0.0002544
    3  -0.0003635  -0.0004322  -0.0000016   0.0003045  -0.0001977  -0.0002183
           43          44          45          46          47          48
    1  -0.0002049  -0.0002223  -0.0000390  -0.0000587  -0.0000152  -0.0000827
    2  -0.0003358  -0.0002330   0.0000039   0.0002645  -0.0002700   0.0016099
    3  -0.0000367  -0.0001137  -0.0000189  -0.0000223   0.0001856   0.0007082
           49          50          51
    1  -0.0001328  -0.0000387  -0.0001739
    2  -0.0003028  -0.0001040  -0.0002042
    3  -0.0001583  -0.0005775   0.0000319
 Max gradient component =       4.003E-03
 RMS gradient           =       6.599E-04
 Gradient time:  CPU 556.43 s  wall 140.22 s
 Geometry Optimization Parameters
   NAtoms,    NIC,     NZ,  NCons,   NDum,   NFix, NCnnct, MaxDiis
       51     405       0       0       0       0       0       0

 Cartesian Hessian Update
 Hessian Updated using BFGS Update


** GEOMETRY OPTIMIZATION IN DELOCALIZED INTERNAL COORDINATES **
   Searching for a Minimum

   Optimization Cycle:   9

                       Coordinates (Angstroms)
     ATOM                X               Y               Z
      1  C        -2.8255431837    0.1632599476   -0.0575203327
      2  H        -2.8822307629    0.0667230535   -1.1486694299
      3  C        -1.5293171606   -0.5417803389    0.3750388234
      4  H        -1.4447631748   -0.4766277010    1.4688634794
      5  O        -0.4140360584    0.2166774733   -0.1797866249
      6  C        -1.4818048064   -2.0013477452   -0.0727996226
      7  H        -1.4751515555   -2.0263606433   -1.1697475670
      8  H        -0.5439596884   -2.4600737019    0.2531946487
      9  C        -2.6835703023   -2.7992594692    0.4614795083
     10  H        -2.6259888352   -2.7981777496    1.5598400592
     11  C        -2.6383382939   -4.2549859857   -0.0140992799
     12  H        -1.7114350879   -4.7461095205    0.2963716718
     13  H        -3.4752156841   -4.8295241431    0.3929773860
     14  H        -2.6942959195   -4.3106034393   -1.1063077697
     15  C        -3.9910329446   -2.0977976547    0.0665125792
     16  H        -4.8452307208   -2.6302322028    0.4985273877
     17  H        -4.1094320089   -2.1512917517   -1.0237232551
     18  C        -4.0168222029   -0.6307983291    0.5136707794
     19  H        -4.9515225590   -0.1634379336    0.1977407855
     20  H        -4.0031406828   -0.5858683451    1.6089211819
     21  C        -2.8224604297    1.7021649442    0.3048751753
     22  C        -4.0590543455    2.2174629849    1.0473582007
     23  C        -2.5960651161    2.5447410979   -0.9607945317
     24  O        -1.4462275514    2.3061297864   -1.6291199321
     25  O        -3.3811182817    3.3567938375   -1.3769059354
     26  H        -0.9279429058    1.6222510076   -1.1638061010
     27  H        -1.9481417529    1.8875860977    0.9390575179
     28  H        -4.9656275369    2.1217682271    0.4480647897
     29  H        -3.9361495879    3.2781360987    1.2715381892
     30  H        -4.2027852379    1.6870751254    1.9908409528
     31  O         1.6225954748   -0.7996620264   -0.3079045201
     32  C         2.9038233052   -1.0204969372    0.2754083369
     33  H         2.8083417716   -1.3697379704    1.3107865968
     34  C         0.8186117010    0.1114188318    0.4442652494
     35  H         0.7004439771   -0.2652863568    1.4720432958
     36  C         3.5613010822   -2.1587671484   -0.5009656786
     37  O         3.7490801322   -3.2587254074   -0.0540247414
     38  O         3.8588251758   -1.7993253863   -1.7651122331
     39  H         4.2401204498   -2.5730358932   -2.2070927069
     40  C         3.7154306663    0.2823677334    0.2469429773
     41  H         3.8453383148    0.5759897083   -0.8046509229
     42  O         4.9667879393    0.0283366688    0.8581034324
     43  H         5.4095599981    0.8718189360    1.0059021569
     44  C         2.9287525645    1.3642476341    0.9899323614
     45  H         2.9008845622    1.1051925799    2.0529993398
     46  O         3.6021102045    2.6278974979    0.9530639489
     47  H         3.6421611211    2.9331893903    0.0376747904
     48  C         1.4926528413    1.4885157969    0.4731834281
     49  H         1.5077866451    1.8649376884   -0.5616513389
     50  O         0.7102567690    2.3292484839    1.3028276409
     51  H         1.2136941339    3.1327215956    1.4796980499
   Point Group: c1    Number of degrees of freedom:   147


   Energy is  -1302.783868443

 Hessian Updated using BFGS Update

145 Hessian modes will be used to form the next step
  Hessian Eigenvalues:
     0.003518    0.003867    0.004781    0.005510    0.005578    0.006261
     0.006504    0.007095    0.007981    0.008074    0.009786    0.010489
     0.010944    0.011519    0.012626    0.013270    0.019437    0.020320
     0.022090    0.025894    0.030915    0.031722    0.033670    0.035584
     0.036783    0.038515    0.040121    0.041736    0.044393    0.047046
     0.047747    0.047922    0.048321    0.049201    0.049401    0.049735
     0.051272    0.052835    0.054434    0.055013    0.055037    0.056047
     0.056139    0.056519    0.056701    0.057101    0.058482    0.059115
     0.062206    0.062837    0.065133    0.068282    0.068525    0.072023
     0.074256    0.078639    0.082196    0.082302    0.082591    0.083584
     0.090862    0.092705    0.109272    0.114783    0.119409    0.134921
     0.143423    0.149680    0.156984    0.159548    0.159794    0.159978
     0.160002    0.160005    0.160192    0.160472    0.161213    0.165576
     0.167017    0.175651    0.178410    0.178730    0.188878    0.192613
     0.196549    0.199018    0.202591    0.217933    0.237673    0.247782
     0.250212    0.258812    0.266573    0.268370    0.273685    0.274730
     0.284204    0.287395    0.288466    0.289097    0.289871    0.290838
     0.291264    0.292535    0.294915    0.298848    0.304851    0.336013
     0.337192    0.338550    0.339172    0.339550    0.339643    0.339904
     0.340043    0.340385    0.340584    0.340610    0.340707    0.340926
     0.341183    0.341945    0.342017    0.342172    0.342255    0.342439
     0.342843    0.343902    0.373171    0.396479    0.397414    0.402070
     0.405146    0.407895    0.411004    0.504500    0.512653    0.516672
     0.518354    0.522106    0.524417    0.546661    0.614865    0.923523
     0.958816

 Minimum Search - Taking Simple RFO Step
 Searching for Lamda that Minimizes Along All modes
 Value Taken    Lamda =  -0.00056548
 Step Taken.  Stepsize is  0.154998

                             Maximum     Tolerance    Cnvgd?
         Gradient           0.002954      0.000300      NO
         Displacement       0.045459      0.001200      NO
         Energy change     -0.000080      0.000001      NO


 New Cartesian Coordinates Obtained by Inverse Iteration

 Displacement from previous Coordinates is:  0.430444
 ----------------------------------------------------------------
             Standard Nuclear Orientation (Angstroms)
    I     Atom           X                Y                Z
 ----------------------------------------------------------------
    1      C      -2.8302688479     0.1625075366    -0.0553745513
    2      H      -2.8836828862     0.0545746693    -1.1458660227
    3      C      -1.5351110828    -0.5409599595     0.3838101247
    4      H      -1.4579892082    -0.4783362538     1.4778778054
    5      O      -0.4137959811     0.2119626460    -0.1625556924
    6      C      -1.4889221774    -2.0007455089    -0.0639164040
    7      H      -1.4789711348    -2.0260016522    -1.1606016168
    8      H      -0.5522004251    -2.4590858559     0.2676508076
    9      C      -2.6912186239    -2.7987816486     0.4680506028
   10      H      -2.6344602540    -2.7980715757     1.5666058841
   11      C      -2.6453085559    -4.2538201646    -0.0091839066
   12      H      -1.7168973977    -4.7429611757     0.2997282249
   13      H      -3.4800367653    -4.8301844472     0.3998022273
   14      H      -2.7040048187    -4.3081547141    -1.1013499113
   15      C      -3.9986435122    -2.0983136027     0.0726256072
   16      H      -4.8527259115    -2.6279387787     0.5082319692
   17      H      -4.1185170144    -2.1571042473    -1.0172744771
   18      C      -4.0232296214    -0.6296096483     0.5151795103
   19      H      -4.9574926234    -0.1656824879     0.1938875819
   20      H      -4.0135544199    -0.5828426383     1.6100325448
   21      C      -2.8216204664     1.7055212995     0.2873400418
   22      C      -4.0454112993     2.2417635179     1.0377567715
   23      C      -2.6119291809     2.5256590053    -0.9949999161
   24      O      -1.4778082182     2.2578621470    -1.6782663061
   25      O      -3.3771458677     3.3670986160    -1.3904747335
   26      H      -0.9774108956     1.5533976196    -1.2228920110
   27      H      -1.9385740596     1.9015616634     0.9065256709
   28      H      -4.9601217712     2.1433192878     0.4516223542
   29      H      -3.9119611285     3.3052287575     1.2415125419
   30      H      -4.1823823989     1.7310791569     1.9932936050
   31      O       1.6198527874    -0.8042095286    -0.2994472736
   32      C       2.9100711776    -1.0237991750     0.2664408182
   33      H       2.8297729308    -1.3886006171     1.2976286138
   34      C       0.8217253268     0.1019082815     0.4624777159
   35      H       0.7050335250    -0.2819095491     1.4865758109
   36      C       3.5632205089    -2.1488272945    -0.5324409805
   37      O       3.7876564277    -3.2452176041    -0.0930704344
   38      O       3.8824778984    -1.7617627769    -1.7832481382
   39      H       4.2848241426    -2.5223071502    -2.2296773141
   40      C       3.7158730659     0.2828229639     0.2452515728
   41      H       3.8409995614     0.5912585322    -0.8024989086
   42      O       4.9733943204     0.0292341591     0.8466805988
   43      H       5.4107103951     0.8745354762     1.0026579498
   44      C       2.9327890929     1.3544187967     1.0055801351
   45      H       2.9154534652     1.0867713932     2.0665445794
   46      O       3.6014017369     2.6211479156     0.9731564154
   47      H       3.6260257656     2.9388051545     0.0613126415
   48      C       1.4928887124     1.4781871359     0.5001399683
   49      H       1.5002250126     1.8676596837    -0.5294512605
   50      O       0.7163877516     2.3105226806     1.3466767735
   51      H       1.2207673943     3.1137584051     1.5229545872
 ----------------------------------------------------------------
 Molecular Point Group                 C1    NOp =  1
 Largest Abelian Subgroup              C1    NOp =  1
 Nuclear Repulsion Energy =  2509.0624253561 hartrees
 There are       97 alpha and       97 beta electrons
 Applying Cartesian multipole field
    Component          Value
    ---------          -----
     (2,0,0)        1.00000E-12
     (0,2,0)        2.00000E-11
     (0,0,2)       -3.00000E-11
 Nucleus-field energy     =     0.0000000501 hartrees
 Requested basis set is 6-311++G(d,p)
 There are 280 shells and 732 basis functions
 A cutoff of  1.0D-11 yielded  28128 shell pairs
 There are    187357 function pairs (    198473 Cartesian)
 Smallest overlap matrix eigenvalue = 1.12E-06

 Q-Chem warning in module stvman/mkSTV.C, line 306:

 Overlap eigenvalue is smaller than square root of threshold
 Use THRESH >= 12 to get rid of this warning

 Guess MOs from SCF MO coefficient file

 -----------------------------------------------------------------------
  General SCF calculation program by
  Eric Jon Sundstrom, Paul Horn, Yuezhi Mao, Dmitri Zuev, Alec White,
  David Stuck, Shaama M.S., Shane Yost, Joonho Lee, David Small,
  Daniel Levine, Susi Lehtola, Hugh Burton, Evgeny Epifanovsky
 -----------------------------------------------------------------------
 Exchange:     0.2000 Hartree-Fock + 0.0800 Slater + 0.7200 B88
 Correlation:  0.1900 VWN1RPA + 0.8100 LYP
 Using SG-1 standard quadrature grid
 using 4 threads for integral computing
 -------------------------------------------------------
 OpenMP Integral computing Module                
 Release: version 2.0, May 2017, Q-Chem Inc. Pleasanton 
 -------------------------------------------------------
 -------------------------------------------------------
 OpenMP BLAS3 based DFT computing Module                
 Release: version 1.0, May 2013, Q-Chem Inc. Pittsburgh 
 -------------------------------------------------------
 A restricted SCF calculation will be
 performed using DIIS
 SCF converges when DIIS error is below 1.0e-08
 ---------------------------------------
  Cycle       Energy         DIIS error
 ---------------------------------------
    1   -1302.7790665294      2.40e-04  
    2   -1302.7838839641      2.97e-05  
    3   -1302.7839026129      3.09e-05  
    4   -1302.7839477212      1.13e-05  
    5   -1302.7839529188      4.49e-06  
    6   -1302.7839538696      1.37e-06  
    7   -1302.7839539560      4.55e-07  
    8   -1302.7839539666      8.94e-08  
    9   -1302.7839539670      4.34e-08  
   10   -1302.7839539672      1.59e-08  
   11   -1302.7839539672      5.00e-09  Convergence criterion met
 ---------------------------------------
 SCF time:   CPU 2136.44s  wall 553.00s 
 SCF   energy in the final basis set =    -1302.7839539672
 Total energy in the final basis set =    -1302.7839539672

 --------------------------------------------------------------

                    Orbital Energies (a.u.)
 --------------------------------------------------------------

 Alpha MOs
 -- Occupied --
-19.196 -19.173 -19.173 -19.170 -19.158 -19.156 -19.147 -19.141
-19.096 -10.332 -10.313 -10.290 -10.271 -10.264 -10.262 -10.262
-10.251 -10.198 -10.193 -10.188 -10.182 -10.180 -10.177 -10.168
-10.161  -1.140  -1.116  -1.090  -1.083  -1.066  -1.054  -1.052
 -1.050  -1.009  -0.864  -0.821  -0.814  -0.806  -0.761  -0.756
 -0.711  -0.694  -0.679  -0.655  -0.652  -0.638  -0.629  -0.610
 -0.586  -0.581  -0.572  -0.569  -0.557  -0.535  -0.525  -0.520
 -0.513  -0.510  -0.503  -0.498  -0.490  -0.472  -0.462  -0.459
 -0.456  -0.448  -0.446  -0.438  -0.433  -0.429  -0.417  -0.413
 -0.410  -0.406  -0.401  -0.396  -0.393  -0.389  -0.379  -0.375
 -0.368  -0.361  -0.358  -0.351  -0.349  -0.346  -0.342  -0.337
 -0.335  -0.326  -0.323  -0.314  -0.312  -0.306  -0.299  -0.294
 -0.264
 -- Virtual --
 -0.041  -0.029  -0.019  -0.016  -0.009  -0.003   0.000   0.001
  0.011   0.012   0.018   0.025   0.026   0.028   0.032   0.039
  0.041   0.042   0.045   0.052   0.054   0.058   0.059   0.064
  0.066   0.070   0.073   0.077   0.079   0.081   0.084   0.089
  0.091   0.094   0.094   0.095   0.099   0.101   0.102   0.104
  0.108   0.110   0.112   0.115   0.116   0.119   0.120   0.124
  0.127   0.129   0.130   0.132   0.134   0.137   0.137   0.141
  0.143   0.144   0.145   0.150   0.150   0.152   0.158   0.159
  0.159   0.160   0.162   0.165   0.166   0.170   0.171   0.172
  0.175   0.178   0.179   0.179   0.182   0.189   0.191   0.192
  0.195   0.196   0.200   0.200   0.203   0.206   0.206   0.209
  0.216   0.217   0.218   0.220   0.224   0.227   0.228   0.230
  0.233   0.235   0.240   0.241   0.244   0.246   0.249   0.253
  0.255   0.258   0.260   0.261   0.263   0.269   0.272   0.274
  0.275   0.278   0.281   0.285   0.287   0.289   0.292   0.294
  0.298   0.301   0.305   0.306   0.308   0.310   0.314   0.315
  0.321   0.324   0.329   0.330   0.331   0.336   0.337   0.339
  0.343   0.344   0.346   0.347   0.350   0.353   0.356   0.358
  0.360   0.363   0.368   0.370   0.374   0.376   0.381   0.386
  0.386   0.390   0.394   0.400   0.402   0.406   0.406   0.412
  0.417   0.420   0.424   0.427   0.431   0.434   0.438   0.442
  0.446   0.451   0.459   0.465   0.467   0.480   0.482   0.490
  0.492   0.499   0.503   0.507   0.509   0.518   0.520   0.526
  0.534   0.540   0.546   0.554   0.557   0.564   0.571   0.575
  0.582   0.585   0.587   0.605   0.610   0.611   0.619   0.624
  0.627   0.631   0.634   0.643   0.647   0.650   0.652   0.655
  0.662   0.667   0.677   0.677   0.682   0.686   0.693   0.698
  0.703   0.714   0.716   0.723   0.729   0.731   0.737   0.742
  0.745   0.750   0.758   0.758   0.762   0.768   0.771   0.777
  0.780   0.782   0.787   0.789   0.793   0.795   0.803   0.805
  0.811   0.817   0.822   0.826   0.833   0.842   0.852   0.863
  0.870   0.885   0.898   0.918   0.924   0.943   0.957   0.963
  0.967   0.976   0.983   1.006   1.015   1.022   1.027   1.043
  1.055   1.059   1.065   1.074   1.079   1.088   1.100   1.109
  1.119   1.131   1.137   1.140   1.145   1.156   1.157   1.165
  1.174   1.177   1.184   1.198   1.201   1.208   1.215   1.219
  1.226   1.235   1.242   1.247   1.251   1.259   1.266   1.270
  1.278   1.288   1.295   1.300   1.304   1.316   1.328   1.329
  1.346   1.350   1.365   1.373   1.377   1.383   1.395   1.400
  1.404   1.430   1.442   1.446   1.455   1.457   1.465   1.472
  1.488   1.494   1.499   1.506   1.512   1.519   1.523   1.529
  1.542   1.546   1.551   1.553   1.562   1.570   1.574   1.575
  1.578   1.584   1.590   1.595   1.601   1.608   1.610   1.618
  1.623   1.625   1.627   1.635   1.636   1.640   1.646   1.654
  1.664   1.665   1.669   1.680   1.683   1.688   1.695   1.705
  1.711   1.720   1.727   1.741   1.742   1.750   1.756   1.762
  1.766   1.780   1.788   1.790   1.797   1.798   1.806   1.816
  1.826   1.831   1.849   1.851   1.853   1.858   1.870   1.874
  1.880   1.894   1.896   1.910   1.918   1.928   1.955   1.961
  1.975   1.977   1.987   1.991   1.998   2.009   2.017   2.023
  2.041   2.048   2.050   2.063   2.070   2.073   2.080   2.096
  2.106   2.124   2.126   2.134   2.144   2.154   2.157   2.167
  2.171   2.185   2.194   2.203   2.215   2.221   2.242   2.245
  2.257   2.265   2.273   2.285   2.296   2.315   2.327   2.328
  2.351   2.359   2.365   2.390   2.408   2.412   2.440   2.444
  2.463   2.478   2.489   2.497   2.527   2.531   2.536   2.544
  2.546   2.556   2.569   2.574   2.577   2.583   2.595   2.603
  2.619   2.624   2.634   2.638   2.648   2.652   2.676   2.678
  2.685   2.706   2.708   2.717   2.729   2.735   2.745   2.764
  2.772   2.782   2.791   2.796   2.805   2.819   2.824   2.830
  2.843   2.868   2.878   2.887   2.893   2.895   2.900   2.907
  2.919   2.926   2.943   2.948   2.966   2.971   2.979   2.981
  2.988   2.995   3.015   3.024   3.031   3.038   3.041   3.062
  3.066   3.072   3.080   3.086   3.098   3.101   3.110   3.120
  3.121   3.133   3.145   3.148   3.164   3.166   3.176   3.195
  3.207   3.209   3.220   3.231   3.260   3.267   3.272   3.284
  3.295   3.300   3.317   3.321   3.347   3.364   3.383   3.399
  3.413   3.419   3.456   3.475   3.509   3.538   3.556   3.611
  3.623   3.679   3.711   3.774   3.776   3.788   3.798   3.808
  3.822   3.827   3.855   3.867   3.878   3.902   3.917   3.923
  3.931   3.960   3.976   3.992   4.006   4.036   4.051   4.085
  4.090   4.118   4.125   4.160   4.172   4.175   4.233   4.249
  4.263   4.283   4.298   4.313   4.330   4.359   4.425   4.987
  5.051   5.072   5.093   5.106   5.122   5.136   5.152   5.191
  5.225   5.251   5.365   5.386   5.412   5.427   5.436   5.474
  5.503   5.591   5.614   5.643   5.656   5.685   5.690   5.815
  5.842   5.976  23.745  23.756  23.784  23.800  23.804  23.810
 23.839  23.848  23.866  23.886  23.890  23.943  23.953  23.968
 23.981  24.003  49.864  49.895  49.910  49.935  49.943  49.956
 49.995  50.007  50.054
 --------------------------------------------------------------

          Ground-State Mulliken Net Atomic Charges

     Atom                 Charge (a.u.)
  ----------------------------------------
      1 C                     0.612429
      2 H                     0.275449
      3 C                    -0.690476
      4 H                     0.143171
      5 O                     0.099737
      6 C                    -0.559340
      7 H                     0.216400
      8 H                     0.172777
      9 C                     0.604321
     10 H                     0.175513
     11 C                    -0.717955
     12 H                     0.138930
     13 H                     0.149002
     14 H                     0.144073
     15 C                    -0.921649
     16 H                     0.180254
     17 H                     0.159764
     18 C                    -0.327100
     19 H                     0.180173
     20 H                     0.167076
     21 C                    -0.257220
     22 C                    -0.474345
     23 C                    -0.178580
     24 O                    -0.158845
     25 O                    -0.234915
     26 H                     0.348946
     27 H                     0.323961
     28 H                     0.194993
     29 H                     0.192515
     30 H                     0.114966
     31 O                     0.032030
     32 C                    -0.500108
     33 H                     0.265394
     34 C                     0.127156
     35 H                     0.258758
     36 C                     0.010690
     37 O                    -0.190864
     38 O                    -0.102671
     39 H                     0.293013
     40 C                    -0.201469
     41 H                     0.291972
     42 O                    -0.132252
     43 H                     0.257030
     44 C                    -0.686538
     45 H                     0.300878
     46 O                    -0.199055
     47 H                     0.274968
     48 C                    -0.576623
     49 H                     0.260398
     50 O                    -0.103725
     51 H                     0.246991
  ----------------------------------------
  Sum of atomic charges =     0.000000

 -----------------------------------------------------------------
                    Cartesian Multipole Moments
 -----------------------------------------------------------------
    Charge (ESU x 10^10)
                 0.0000
    Dipole Moment (Debye)
         X       2.3999      Y      -1.9931      Z       2.1603
       Tot       3.7946
    Quadrupole Moments (Debye-Ang)
        XX    -152.8081     XY      30.1611     YY    -168.0786
        XZ     -17.9086     YZ      12.6329     ZZ    -153.9294
    Octopole Moments (Debye-Ang^2)
       XXX      72.2052    XXY      -0.5391    XYY      60.8485
       YYY      16.8551    XXZ     -34.1078    XYZ     -13.0710
       YYZ       1.7541    XZZ      44.1527    YZZ     -27.9615
       ZZZ     -34.0818
    Hexadecapole Moments (Debye-Ang^3)
      XXXX   -8374.7051   XXXY     555.4303   XXYY   -2309.0857
      XYYY     518.2845   YYYY   -4378.8920   XXXZ    -367.3541
      XXYZ     162.0343   XYYZ    -260.3557   YYYZ     102.5938
      XXZZ   -1511.3885   XYZZ      41.9642   YYZZ    -848.4621
      XZZZ    -131.3371   YZZZ       6.9562   ZZZZ    -849.1254
 -----------------------------------------------------------------
 Calculating analytic gradient of the SCF energy
 Gradient of SCF Energy
            1           2           3           4           5           6
    1  -0.0008649   0.0002780  -0.0002075  -0.0000923   0.0006007  -0.0005241
    2  -0.0003591  -0.0002847  -0.0002998   0.0000191  -0.0001139  -0.0000979
    3   0.0004706   0.0002217  -0.0004568  -0.0002769  -0.0001063  -0.0000741
            7           8           9          10          11          12
    1   0.0001302   0.0002230  -0.0001531  -0.0000389  -0.0001196   0.0000789
    2  -0.0000533   0.0000106   0.0002521   0.0001946  -0.0002322   0.0000830
    3  -0.0001683   0.0001088  -0.0001101   0.0000607  -0.0002465   0.0000617
           13          14          15          16          17          18
    1   0.0000523   0.0000864  -0.0002962  -0.0000566   0.0001087   0.0002995
    2   0.0000557  -0.0000242  -0.0000703  -0.0001013  -0.0000915  -0.0003232
    3   0.0000359  -0.0000322   0.0001542  -0.0000201   0.0000459  -0.0000355
           19          20          21          22          23          24
    1   0.0001230  -0.0000472   0.0009751   0.0003231  -0.0008362   0.0002391
    2  -0.0002279  -0.0000762   0.0009153   0.0007167  -0.0018730   0.0004358
    3  -0.0000048  -0.0002891   0.0001681  -0.0005617  -0.0008368   0.0004290
           25          26          27          28          29          30
    1  -0.0001962  -0.0006726  -0.0000287   0.0000352  -0.0001304  -0.0001381
    2   0.0007371  -0.0000471   0.0002123   0.0000360  -0.0000313   0.0003928
    3   0.0005113  -0.0000317   0.0001639   0.0000142   0.0001280   0.0001278
           31          32          33          34          35          36
    1   0.0006090   0.0010414  -0.0000802   0.0000697   0.0004582  -0.0038592
    2  -0.0000805  -0.0002602   0.0000566   0.0004404   0.0000344  -0.0003538
    3  -0.0003213   0.0001908  -0.0000459   0.0013656  -0.0004500  -0.0009549
           37          38          39          40          41          42
    1   0.0015712   0.0011785   0.0000645  -0.0001486  -0.0000173   0.0001043
    2  -0.0000657   0.0005290  -0.0001656  -0.0005334   0.0001444   0.0002485
    3   0.0005022   0.0003706  -0.0000229  -0.0001717  -0.0000959  -0.0000555
           43          44          45          46          47          48
    1   0.0000020   0.0001006   0.0000301   0.0000171  -0.0000733  -0.0000708
    2  -0.0000406  -0.0002490   0.0000838   0.0003816  -0.0000514  -0.0000046
    3   0.0000912   0.0003716  -0.0000609  -0.0001017   0.0001120  -0.0003076
           49          50          51
    1   0.0001246  -0.0002472  -0.0000253
    2  -0.0001204   0.0002788  -0.0000267
    3   0.0000631   0.0001109  -0.0000405
 Max gradient component =       3.859E-03
 RMS gradient           =       5.036E-04
 Gradient time:  CPU 556.25 s  wall 140.18 s
 Geometry Optimization Parameters
   NAtoms,    NIC,     NZ,  NCons,   NDum,   NFix, NCnnct, MaxDiis
       51     405       0       0       0       0       0       0

 Cartesian Hessian Update
 Hessian Updated using BFGS Update


** GEOMETRY OPTIMIZATION IN DELOCALIZED INTERNAL COORDINATES **
   Searching for a Minimum

   Optimization Cycle:  10

                       Coordinates (Angstroms)
     ATOM                X               Y               Z
      1  C        -2.8302688479    0.1625075366   -0.0553745513
      2  H        -2.8836828862    0.0545746693   -1.1458660227
      3  C        -1.5351110828   -0.5409599595    0.3838101247
      4  H        -1.4579892082   -0.4783362538    1.4778778054
      5  O        -0.4137959811    0.2119626460   -0.1625556924
      6  C        -1.4889221774   -2.0007455089   -0.0639164040
      7  H        -1.4789711348   -2.0260016522   -1.1606016168
      8  H        -0.5522004251   -2.4590858559    0.2676508076
      9  C        -2.6912186239   -2.7987816486    0.4680506028
     10  H        -2.6344602540   -2.7980715757    1.5666058841
     11  C        -2.6453085559   -4.2538201646   -0.0091839066
     12  H        -1.7168973977   -4.7429611757    0.2997282249
     13  H        -3.4800367653   -4.8301844472    0.3998022273
     14  H        -2.7040048187   -4.3081547141   -1.1013499113
     15  C        -3.9986435122   -2.0983136027    0.0726256072
     16  H        -4.8527259115   -2.6279387787    0.5082319692
     17  H        -4.1185170144   -2.1571042473   -1.0172744771
     18  C        -4.0232296214   -0.6296096483    0.5151795103
     19  H        -4.9574926234   -0.1656824879    0.1938875819
     20  H        -4.0135544199   -0.5828426383    1.6100325448
     21  C        -2.8216204664    1.7055212995    0.2873400418
     22  C        -4.0454112993    2.2417635179    1.0377567715
     23  C        -2.6119291809    2.5256590053   -0.9949999161
     24  O        -1.4778082182    2.2578621470   -1.6782663061
     25  O        -3.3771458677    3.3670986160   -1.3904747335
     26  H        -0.9774108956    1.5533976196   -1.2228920110
     27  H        -1.9385740596    1.9015616634    0.9065256709
     28  H        -4.9601217712    2.1433192878    0.4516223542
     29  H        -3.9119611285    3.3052287575    1.2415125419
     30  H        -4.1823823989    1.7310791569    1.9932936050
     31  O         1.6198527874   -0.8042095286   -0.2994472736
     32  C         2.9100711776   -1.0237991750    0.2664408182
     33  H         2.8297729308   -1.3886006171    1.2976286138
     34  C         0.8217253268    0.1019082815    0.4624777159
     35  H         0.7050335250   -0.2819095491    1.4865758109
     36  C         3.5632205089   -2.1488272945   -0.5324409805
     37  O         3.7876564277   -3.2452176041   -0.0930704344
     38  O         3.8824778984   -1.7617627769   -1.7832481382
     39  H         4.2848241426   -2.5223071502   -2.2296773141
     40  C         3.7158730659    0.2828229639    0.2452515728
     41  H         3.8409995614    0.5912585322   -0.8024989086
     42  O         4.9733943204    0.0292341591    0.8466805988
     43  H         5.4107103951    0.8745354762    1.0026579498
     44  C         2.9327890929    1.3544187967    1.0055801351
     45  H         2.9154534652    1.0867713932    2.0665445794
     46  O         3.6014017369    2.6211479156    0.9731564154
     47  H         3.6260257656    2.9388051545    0.0613126415
     48  C         1.4928887124    1.4781871359    0.5001399683
     49  H         1.5002250126    1.8676596837   -0.5294512605
     50  O         0.7163877516    2.3105226806    1.3466767735
     51  H         1.2207673943    3.1137584051    1.5229545872
   Point Group: c1    Number of degrees of freedom:   147


   Energy is  -1302.783953967

 Hessian Updated using BFGS Update

146 Hessian modes will be used to form the next step
  Hessian Eigenvalues:
     0.003536    0.004135    0.004777    0.005526    0.005567    0.006261
     0.006503    0.007055    0.007964    0.008002    0.010114    0.010498
     0.010957    0.011520    0.012595    0.013165    0.020292    0.020295
     0.022091    0.028986    0.031164    0.031773    0.035305    0.036634
     0.038436    0.040098    0.041620    0.043885    0.044437    0.047036
     0.047758    0.048051    0.048312    0.049078    0.049402    0.049941
     0.051350    0.052825    0.054559    0.054992    0.055060    0.056060
     0.056105    0.056611    0.056905    0.057112    0.058474    0.059111
     0.062206    0.063232    0.065172    0.067841    0.068531    0.071618
     0.074216    0.078372    0.082160    0.082316    0.082543    0.083527
     0.090733    0.092733    0.109115    0.114751    0.119406    0.135226
     0.143467    0.148154    0.157082    0.159426    0.159721    0.159978
     0.160001    0.160005    0.160021    0.160218    0.160397    0.161277
     0.165490    0.166949    0.174931    0.178103    0.178568    0.188801
     0.192341    0.198230    0.199072    0.208534    0.225871    0.237804
     0.247766    0.250173    0.257949    0.267011    0.271373    0.274576
     0.276409    0.281201    0.287203    0.288195    0.289237    0.289399
     0.290207    0.292356    0.292499    0.295947    0.299984    0.304393
     0.335822    0.337736    0.338559    0.339161    0.339538    0.339649
     0.339818    0.340018    0.340363    0.340586    0.340605    0.340689
     0.340908    0.341209    0.341965    0.342118    0.342171    0.342243
     0.342447    0.342864    0.343973    0.371483    0.396317    0.397324
     0.402100    0.406485    0.409328    0.410973    0.502954    0.512650
     0.517012    0.518373    0.522258    0.523242    0.546631    0.615183
     0.924117    0.958599

 Minimum Search - Taking Simple RFO Step
 Searching for Lamda that Minimizes Along All modes
 Value Taken    Lamda =  -0.00032822
 Step Taken.  Stepsize is  0.158231

                             Maximum     Tolerance    Cnvgd?
         Gradient           0.002254      0.000300      NO
         Displacement       0.055634      0.001200      NO
         Energy change     -0.000086      0.000001      NO


 New Cartesian Coordinates Obtained by Inverse Iteration

 Displacement from previous Coordinates is:  0.997710
 ----------------------------------------------------------------
             Standard Nuclear Orientation (Angstroms)
    I     Atom           X                Y                Z
 ----------------------------------------------------------------
    1      C      -2.8342303453     0.1745652343    -0.0685472128
    2      H      -2.8591838077     0.0717960754    -1.1607798235
    3      C      -1.5382969674    -0.5027190106     0.4079680812
    4      H      -1.4861641481    -0.4293013569     1.5033512002
    5      O      -0.4194529046     0.2660220280    -0.1200683796
    6      C      -1.4536249443    -1.9650723796    -0.0247437257
    7      H      -1.4184023355    -2.0000986971    -1.1201258079
    8      H      -0.5178064346    -2.4045783596     0.3326015370
    9      C      -2.6534834640    -2.7808423902     0.4852236852
   10      H      -2.6259515611    -2.7688259634     1.5847170770
   11      C      -2.5692860521    -4.2395749374     0.0258361354
   12      H      -1.6418295286    -4.7104683914     0.3642732604
   13      H      -3.4052132206    -4.8258818645     0.4181279826
   14      H      -2.5982987591    -4.3062513114    -1.0667735666
   15      C      -3.9616167955    -2.1085571075     0.0457528009
   16      H      -4.8174538829    -2.6504216347     0.4620258896
   17      H      -4.0501013738    -2.1783793526    -1.0465924253
   18      C      -4.0270727636    -0.6374367418     0.4745493142
   19      H      -4.9608993231    -0.1929972417     0.1251908596
   20      H      -4.0474039572    -0.5827045527     1.5692884772
   21      C      -2.8690382815     1.7126551761     0.2851752631
   22      C      -4.1326978135     2.2100660936     0.9948251094
   23      C      -2.6213219521     2.5522936042    -0.9796048615
   24      O      -1.4577645794     2.3120016894    -1.6219509028
   25      O      -3.3886271124     3.3777758606    -1.4026964478
   26      H      -0.9614338303     1.6109550670    -1.1559983836
   27      H      -2.0159562242     1.9153367336     0.9427742897
   28      H      -5.0210880763     2.1044420766     0.3707370113
   29      H      -4.0288057066     3.2719449670     1.2227802397
   30      H      -4.2954709036     1.6763802324     1.9334758872
   31      O       1.5884252281    -0.7904628339    -0.2874137828
   32      C       2.8835766543    -1.0354687761     0.2555769224
   33      H       2.8158101957    -1.4032310041     1.2866812527
   34      C       0.8198088177     0.1278231427     0.4886553143
   35      H       0.7055831056    -0.2585150280     1.5130347179
   36      C       3.4989670442    -2.1712191463    -0.5593592176
   37      O       3.6964215812    -3.2766224716    -0.1310623117
   38      O       3.7778409124    -1.7924997409    -1.8221027975
   39      H       4.1436856619    -2.5619819378    -2.2837636553
   40      C       3.7139377011     0.2553209247     0.2253709392
   41      H       3.8275071312     0.5652161308    -0.8230906092
   42      O       4.9755594925    -0.0277593625     0.8041982098
   43      H       5.4344352830     0.8073351489     0.9528247729
   44      C       2.9647231931     1.3362917209     1.0041699442
   45      H       2.9599514377     1.0605690387     2.0633329448
   46      O       3.6584359372     2.5890467890     0.9698555949
   47      H       3.6765346864     2.9127197900     0.0598654054
   48      C       1.5187952098     1.4910376926     0.5262682341
   49      H       1.5136364756     1.8908995047    -0.4996163771
   50      O       0.7751404668     2.3283010238     1.3956270048
   51      H       1.2993552852     3.1184142958     1.5731771269
 ----------------------------------------------------------------
 Molecular Point Group                 C1    NOp =  1
 Largest Abelian Subgroup              C1    NOp =  1
 Nuclear Repulsion Energy =  2510.2661378448 hartrees
 There are       97 alpha and       97 beta electrons
 Applying Cartesian multipole field
    Component          Value
    ---------          -----
     (2,0,0)        1.00000E-12
     (0,2,0)        2.00000E-11
     (0,0,2)       -3.00000E-11
 Nucleus-field energy     =     0.0000000502 hartrees
 Requested basis set is 6-311++G(d,p)
 There are 280 shells and 732 basis functions
 A cutoff of  1.0D-11 yielded  28133 shell pairs
 There are    187557 function pairs (    198690 Cartesian)
 Smallest overlap matrix eigenvalue = 1.08E-06

 Q-Chem warning in module stvman/mkSTV.C, line 306:

 Overlap eigenvalue is smaller than square root of threshold
 Use THRESH >= 12 to get rid of this warning

 Guess MOs from SCF MO coefficient file

 -----------------------------------------------------------------------
  General SCF calculation program by
  Eric Jon Sundstrom, Paul Horn, Yuezhi Mao, Dmitri Zuev, Alec White,
  David Stuck, Shaama M.S., Shane Yost, Joonho Lee, David Small,
  Daniel Levine, Susi Lehtola, Hugh Burton, Evgeny Epifanovsky
 -----------------------------------------------------------------------
 Exchange:     0.2000 Hartree-Fock + 0.0800 Slater + 0.7200 B88
 Correlation:  0.1900 VWN1RPA + 0.8100 LYP
 Using SG-1 standard quadrature grid
 using 4 threads for integral computing
 -------------------------------------------------------
 OpenMP Integral computing Module                
 Release: version 2.0, May 2017, Q-Chem Inc. Pleasanton 
 -------------------------------------------------------
 -------------------------------------------------------
 OpenMP BLAS3 based DFT computing Module                
 Release: version 1.0, May 2013, Q-Chem Inc. Pittsburgh 
 -------------------------------------------------------
 A restricted SCF calculation will be
 performed using DIIS
 SCF converges when DIIS error is below 1.0e-08
 ---------------------------------------
  Cycle       Energy         DIIS error
 ---------------------------------------
    1   -1302.7669567113      4.59e-04  
    2   -1302.7836344101      8.04e-05  
    3   -1302.7831216096      1.38e-04  
    4   -1302.7840125216      2.23e-05  
    5   -1302.7840338961      9.45e-06  
    6   -1302.7840380255      2.78e-06  
    7   -1302.7840384028      7.56e-07  
    8   -1302.7840384332      2.20e-07  
    9   -1302.7840384357      8.92e-08  
   10   -1302.7840384365      4.40e-08  
   11   -1302.7840384362      1.80e-08  
   12   -1302.7840384364      4.87e-09  Convergence criterion met
 ---------------------------------------
 SCF time:   CPU 2332.08s  wall 603.00s 
 SCF   energy in the final basis set =    -1302.7840384364
 Total energy in the final basis set =    -1302.7840384364

 --------------------------------------------------------------

                    Orbital Energies (a.u.)
 --------------------------------------------------------------

 Alpha MOs
 -- Occupied --
-19.196 -19.173 -19.173 -19.170 -19.157 -19.156 -19.146 -19.141
-19.096 -10.332 -10.313 -10.290 -10.271 -10.263 -10.262 -10.262
-10.251 -10.199 -10.194 -10.188 -10.182 -10.180 -10.177 -10.168
-10.161  -1.140  -1.117  -1.089  -1.083  -1.066  -1.055  -1.052
 -1.050  -1.009  -0.865  -0.821  -0.814  -0.806  -0.761  -0.756
 -0.711  -0.694  -0.679  -0.655  -0.652  -0.637  -0.629  -0.610
 -0.586  -0.581  -0.572  -0.569  -0.557  -0.535  -0.525  -0.520
 -0.514  -0.510  -0.503  -0.498  -0.490  -0.472  -0.463  -0.459
 -0.457  -0.447  -0.446  -0.438  -0.433  -0.429  -0.417  -0.413
 -0.409  -0.406  -0.401  -0.396  -0.393  -0.389  -0.379  -0.375
 -0.369  -0.361  -0.358  -0.352  -0.349  -0.346  -0.342  -0.337
 -0.335  -0.326  -0.323  -0.313  -0.312  -0.305  -0.300  -0.294
 -0.264
 -- Virtual --
 -0.040  -0.029  -0.019  -0.016  -0.008  -0.003   0.000   0.001
  0.011   0.012   0.018   0.025   0.026   0.028   0.032   0.039
  0.041   0.042   0.045   0.052   0.054   0.058   0.059   0.064
  0.066   0.069   0.073   0.076   0.079   0.081   0.084   0.089
  0.091   0.094   0.094   0.095   0.099   0.102   0.102   0.104
  0.108   0.110   0.112   0.115   0.116   0.119   0.121   0.124
  0.128   0.129   0.130   0.132   0.134   0.137   0.137   0.141
  0.143   0.144   0.145   0.149   0.150   0.152   0.157   0.159
  0.159   0.161   0.162   0.165   0.166   0.170   0.171   0.172
  0.174   0.178   0.179   0.180   0.182   0.189   0.192   0.193
  0.196   0.197   0.198   0.201   0.202   0.206   0.206   0.208
  0.216   0.216   0.218   0.220   0.224   0.226   0.228   0.229
  0.233   0.236   0.240   0.242   0.244   0.247   0.249   0.253
  0.255   0.258   0.260   0.262   0.265   0.269   0.271   0.273
  0.276   0.277   0.282   0.285   0.286   0.289   0.292   0.294
  0.298   0.301   0.305   0.306   0.308   0.310   0.313   0.316
  0.322   0.324   0.329   0.331   0.333   0.336   0.337   0.339
  0.343   0.345   0.346   0.347   0.350   0.353   0.356   0.358
  0.361   0.362   0.369   0.370   0.374   0.376   0.382   0.385
  0.387   0.390   0.393   0.399   0.402   0.405   0.407   0.412
  0.418   0.422   0.425   0.427   0.432   0.434   0.438   0.440
  0.446   0.452   0.458   0.463   0.467   0.480   0.483   0.489
  0.492   0.497   0.503   0.508   0.509   0.519   0.522   0.525
  0.534   0.539   0.547   0.552   0.556   0.564   0.571   0.575
  0.581   0.584   0.586   0.606   0.608   0.611   0.619   0.624
  0.626   0.631   0.635   0.640   0.646   0.651   0.652   0.655
  0.664   0.666   0.676   0.677   0.684   0.686   0.693   0.699
  0.703   0.715   0.717   0.725   0.730   0.733   0.740   0.743
  0.745   0.751   0.758   0.758   0.763   0.770   0.771   0.777
  0.780   0.781   0.788   0.789   0.794   0.795   0.803   0.805
  0.810   0.817   0.821   0.825   0.834   0.844   0.851   0.865
  0.872   0.887   0.899   0.919   0.925   0.941   0.959   0.963
  0.968   0.975   0.983   1.010   1.015   1.019   1.031   1.044
  1.054   1.058   1.066   1.074   1.080   1.086   1.098   1.108
  1.120   1.132   1.138   1.139   1.145   1.155   1.159   1.167
  1.173   1.177   1.186   1.199   1.203   1.207   1.215   1.218
  1.222   1.235   1.244   1.246   1.249   1.258   1.266   1.271
  1.276   1.288   1.295   1.301   1.305   1.317   1.325   1.326
  1.346   1.348   1.363   1.374   1.376   1.383   1.392   1.403
  1.403   1.430   1.441   1.446   1.455   1.457   1.462   1.474
  1.488   1.492   1.499   1.507   1.513   1.520   1.524   1.527
  1.542   1.546   1.552   1.554   1.563   1.569   1.574   1.576
  1.579   1.584   1.590   1.595   1.601   1.608   1.611   1.618
  1.623   1.626   1.627   1.635   1.637   1.640   1.646   1.654
  1.663   1.664   1.669   1.680   1.684   1.689   1.697   1.705
  1.709   1.719   1.726   1.740   1.743   1.750   1.759   1.763
  1.767   1.780   1.787   1.793   1.796   1.798   1.805   1.816
  1.826   1.831   1.849   1.851   1.854   1.859   1.872   1.874
  1.881   1.893   1.896   1.910   1.919   1.931   1.954   1.961
  1.972   1.976   1.987   1.990   1.997   2.009   2.016   2.024
  2.040   2.046   2.051   2.067   2.070   2.075   2.080   2.096
  2.105   2.125   2.125   2.134   2.145   2.155   2.157   2.165
  2.170   2.184   2.193   2.205   2.213   2.221   2.242   2.243
  2.257   2.265   2.273   2.287   2.297   2.315   2.325   2.331
  2.351   2.360   2.366   2.388   2.409   2.414   2.440   2.446
  2.463   2.479   2.489   2.499   2.527   2.530   2.536   2.545
  2.546   2.557   2.570   2.575   2.577   2.583   2.595   2.603
  2.619   2.624   2.634   2.639   2.646   2.651   2.674   2.680
  2.685   2.705   2.708   2.714   2.729   2.735   2.746   2.767
  2.773   2.782   2.791   2.797   2.805   2.819   2.825   2.831
  2.843   2.869   2.880   2.887   2.893   2.897   2.901   2.909
  2.920   2.925   2.943   2.947   2.966   2.970   2.980   2.981
  2.989   2.997   3.013   3.025   3.030   3.037   3.043   3.061
  3.068   3.073   3.081   3.085   3.097   3.101   3.108   3.120
  3.121   3.134   3.145   3.150   3.166   3.171   3.175   3.196
  3.207   3.210   3.222   3.230   3.260   3.267   3.273   3.283
  3.296   3.302   3.317   3.323   3.348   3.362   3.384   3.400
  3.415   3.420   3.456   3.475   3.508   3.538   3.557   3.611
  3.622   3.680   3.710   3.774   3.776   3.789   3.799   3.809
  3.822   3.827   3.856   3.867   3.880   3.902   3.915   3.923
  3.931   3.960   3.977   3.993   4.009   4.036   4.051   4.085
  4.090   4.119   4.128   4.160   4.173   4.175   4.233   4.250
  4.266   4.283   4.299   4.317   4.330   4.361   4.423   4.986
  5.052   5.072   5.092   5.105   5.121   5.134   5.152   5.191
  5.225   5.250   5.365   5.390   5.414   5.427   5.439   5.474
  5.502   5.594   5.615   5.643   5.657   5.684   5.690   5.815
  5.844   5.976  23.746  23.758  23.784  23.799  23.805  23.811
 23.841  23.848  23.867  23.885  23.890  23.943  23.953  23.969
 23.981  24.003  49.865  49.895  49.910  49.936  49.944  49.957
 49.996  50.008  50.054
 --------------------------------------------------------------

          Ground-State Mulliken Net Atomic Charges

     Atom                 Charge (a.u.)
  ----------------------------------------
      1 C                     0.592953
      2 H                     0.273597
      3 C                    -0.741721
      4 H                     0.151193
      5 O                     0.086640
      6 C                    -0.524416
      7 H                     0.220243
      8 H                     0.169599
      9 C                     0.602711
     10 H                     0.175996
     11 C                    -0.711807
     12 H                     0.139042
     13 H                     0.149726
     14 H                     0.144527
     15 C                    -0.939652
     16 H                     0.180353
     17 H                     0.159203
     18 C                    -0.315056
     19 H                     0.180876
     20 H                     0.164963
     21 C                    -0.192881
     22 C                    -0.496754
     23 C                    -0.168334
     24 O                    -0.176613
     25 O                    -0.237964
     26 H                     0.369383
     27 H                     0.294787
     28 H                     0.195560
     29 H                     0.194161
     30 H                     0.113120
     31 O                     0.040344
     32 C                    -0.501399
     33 H                     0.266980
     34 C                     0.139468
     35 H                     0.259314
     36 C                    -0.003630
     37 O                    -0.188412
     38 O                    -0.098115
     39 H                     0.292240
     40 C                    -0.206501
     41 H                     0.289588
     42 O                    -0.131871
     43 H                     0.256822
     44 C                    -0.671517
     45 H                     0.302158
     46 O                    -0.198885
     47 H                     0.274515
     48 C                    -0.576065
     49 H                     0.260494
     50 O                    -0.106504
     51 H                     0.247540
  ----------------------------------------
  Sum of atomic charges =     0.000000

 -----------------------------------------------------------------
                    Cartesian Multipole Moments
 -----------------------------------------------------------------
    Charge (ESU x 10^10)
                 0.0000
    Dipole Moment (Debye)
         X       2.4090      Y      -2.0538      Z       2.1438
       Tot       3.8233
    Quadrupole Moments (Debye-Ang)
        XX    -152.4415     XY      30.1230     YY    -168.6525
        XZ     -17.7691     YZ      12.8153     ZZ    -153.5818
    Octopole Moments (Debye-Ang^2)
       XXX      73.7209    XXY       0.1857    XYY      61.7310
       YYY      15.2673    XXZ     -31.8867    XYZ     -14.1498
       YYZ       2.1604    XZZ      44.9108    YZZ     -29.2784
       ZZZ     -35.8288
    Hexadecapole Moments (Debye-Ang^3)
      XXXX   -8335.0338   XXXY     577.3659   XXYY   -2306.6465
      XYYY     540.8704   YYYY   -4394.8721   XXXZ    -353.5982
      XXYZ     155.1442   XYYZ    -260.2608   YYYZ     109.5408
      XXZZ   -1506.3974   XYZZ      46.2076   YYZZ    -845.6212
      XZZZ    -131.2882   YZZZ      10.0279   ZZZZ    -842.5543
 -----------------------------------------------------------------
 Calculating analytic gradient of the SCF energy
 Gradient of SCF Energy
            1           2           3           4           5           6
    1  -0.0002558  -0.0001039  -0.0005115   0.0001115   0.0008647   0.0003283
    2  -0.0000701   0.0001263   0.0001935  -0.0000712  -0.0004414   0.0005080
    3  -0.0001915  -0.0000710   0.0001921  -0.0000197   0.0002147  -0.0001744
            7           8           9          10          11          12
    1  -0.0001223   0.0000024  -0.0000303   0.0000594   0.0000815  -0.0000169
    2  -0.0000091  -0.0001650   0.0000416  -0.0000283   0.0000699  -0.0000807
    3   0.0001063   0.0001085   0.0001098  -0.0000314   0.0000682   0.0000196
           13          14          15          16          17          18
    1   0.0000126  -0.0000018   0.0001687   0.0001148  -0.0000199  -0.0003133
    2  -0.0000159   0.0000054  -0.0000731  -0.0000258  -0.0000027   0.0002655
    3   0.0000040   0.0000249  -0.0000540  -0.0000068  -0.0000181  -0.0001099
           19          20          21          22          23          24
    1  -0.0000205   0.0000433   0.0000576  -0.0001288  -0.0003861   0.0002781
    2  -0.0000839  -0.0000047   0.0002481  -0.0002830  -0.0004000   0.0003133
    3   0.0000027   0.0000488   0.0000415  -0.0000174   0.0000848  -0.0001260
           25          26          27          28          29          30
    1   0.0004539  -0.0004268  -0.0002295   0.0000402   0.0000184  -0.0000601
    2  -0.0000611  -0.0001048  -0.0001492  -0.0000053  -0.0000429  -0.0000975
    3  -0.0001930  -0.0000188  -0.0000066   0.0000841  -0.0000596   0.0001333
           31          32          33          34          35          36
    1  -0.0001424  -0.0002928   0.0000933  -0.0002096   0.0001079   0.0004666
    2  -0.0000483  -0.0000706  -0.0000552   0.0003812  -0.0000376  -0.0000458
    3  -0.0002170   0.0001217  -0.0000329   0.0001659  -0.0001143   0.0002172
           37          38          39          40          41          42
    1  -0.0002041  -0.0000926  -0.0000609   0.0002496  -0.0000307  -0.0001254
    2   0.0001156  -0.0000943   0.0001087   0.0001469   0.0000570   0.0000427
    3  -0.0000093  -0.0001687   0.0000947   0.0000249   0.0000570  -0.0000134
           43          44          45          46          47          48
    1  -0.0000664  -0.0001842   0.0000217   0.0001055   0.0000033   0.0000752
    2  -0.0000031   0.0000692  -0.0000422   0.0000742   0.0000034  -0.0000259
    3  -0.0000285   0.0000317  -0.0000604  -0.0000142   0.0000074  -0.0001519
           49          50          51
    1   0.0000043   0.0002013   0.0000725
    2  -0.0000278   0.0000060  -0.0001099
    3  -0.0000471  -0.0000094   0.0000017
 Max gradient component =       8.647E-04
 RMS gradient           =       1.725E-04
 Gradient time:  CPU 555.03 s  wall 139.89 s
 Geometry Optimization Parameters
   NAtoms,    NIC,     NZ,  NCons,   NDum,   NFix, NCnnct, MaxDiis
       51     405       0       0       0       0       0       0

 Cartesian Hessian Update
 Hessian Updated using BFGS Update


** GEOMETRY OPTIMIZATION IN DELOCALIZED INTERNAL COORDINATES **
   Searching for a Minimum

   Optimization Cycle:  11

                       Coordinates (Angstroms)
     ATOM                X               Y               Z
      1  C        -2.8342303453    0.1745652343   -0.0685472128
      2  H        -2.8591838077    0.0717960754   -1.1607798235
      3  C        -1.5382969674   -0.5027190106    0.4079680812
      4  H        -1.4861641481   -0.4293013569    1.5033512002
      5  O        -0.4194529046    0.2660220280   -0.1200683796
      6  C        -1.4536249443   -1.9650723796   -0.0247437257
      7  H        -1.4184023355   -2.0000986971   -1.1201258079
      8  H        -0.5178064346   -2.4045783596    0.3326015370
      9  C        -2.6534834640   -2.7808423902    0.4852236852
     10  H        -2.6259515611   -2.7688259634    1.5847170770
     11  C        -2.5692860521   -4.2395749374    0.0258361354
     12  H        -1.6418295286   -4.7104683914    0.3642732604
     13  H        -3.4052132206   -4.8258818645    0.4181279826
     14  H        -2.5982987591   -4.3062513114   -1.0667735666
     15  C        -3.9616167955   -2.1085571075    0.0457528009
     16  H        -4.8174538829   -2.6504216347    0.4620258896
     17  H        -4.0501013738   -2.1783793526   -1.0465924253
     18  C        -4.0270727636   -0.6374367418    0.4745493142
     19  H        -4.9608993231   -0.1929972417    0.1251908596
     20  H        -4.0474039572   -0.5827045527    1.5692884772
     21  C        -2.8690382815    1.7126551761    0.2851752631
     22  C        -4.1326978135    2.2100660936    0.9948251094
     23  C        -2.6213219521    2.5522936042   -0.9796048615
     24  O        -1.4577645794    2.3120016894   -1.6219509028
     25  O        -3.3886271124    3.3777758606   -1.4026964478
     26  H        -0.9614338303    1.6109550670   -1.1559983836
     27  H        -2.0159562242    1.9153367336    0.9427742897
     28  H        -5.0210880763    2.1044420766    0.3707370113
     29  H        -4.0288057066    3.2719449670    1.2227802397
     30  H        -4.2954709036    1.6763802324    1.9334758872
     31  O         1.5884252281   -0.7904628339   -0.2874137828
     32  C         2.8835766543   -1.0354687761    0.2555769224
     33  H         2.8158101957   -1.4032310041    1.2866812527
     34  C         0.8198088177    0.1278231427    0.4886553143
     35  H         0.7055831056   -0.2585150280    1.5130347179
     36  C         3.4989670442   -2.1712191463   -0.5593592176
     37  O         3.6964215812   -3.2766224716   -0.1310623117
     38  O         3.7778409124   -1.7924997409   -1.8221027975
     39  H         4.1436856619   -2.5619819378   -2.2837636553
     40  C         3.7139377011    0.2553209247    0.2253709392
     41  H         3.8275071312    0.5652161308   -0.8230906092
     42  O         4.9755594925   -0.0277593625    0.8041982098
     43  H         5.4344352830    0.8073351489    0.9528247729
     44  C         2.9647231931    1.3362917209    1.0041699442
     45  H         2.9599514377    1.0605690387    2.0633329448
     46  O         3.6584359372    2.5890467890    0.9698555949
     47  H         3.6765346864    2.9127197900    0.0598654054
     48  C         1.5187952098    1.4910376926    0.5262682341
     49  H         1.5136364756    1.8908995047   -0.4996163771
     50  O         0.7751404668    2.3283010238    1.3956270048
     51  H         1.2993552852    3.1184142958    1.5731771269
   Point Group: c1    Number of degrees of freedom:   147


   Energy is  -1302.784038436

 Hessian Updated using BFGS Update

147 Hessian modes will be used to form the next step
  Hessian Eigenvalues:
     0.003536    0.004754    0.005151    0.005563    0.006243    0.006499
     0.006587    0.007188    0.007964    0.008013    0.010186    0.010491
     0.010985    0.011519    0.012741    0.013224    0.020036    0.020669
     0.022093    0.028373    0.031049    0.031909    0.035178    0.036693
     0.038351    0.040038    0.041273    0.042590    0.044420    0.047068
     0.047862    0.047926    0.048285    0.049031    0.049413    0.050068
     0.051290    0.052836    0.054432    0.054998    0.055056    0.056042
     0.056128    0.056611    0.056855    0.057130    0.058520    0.059168
     0.062391    0.062777    0.065155    0.068514    0.068730    0.071698
     0.074265    0.079110    0.082138    0.082389    0.082596    0.083500
     0.091267    0.092699    0.108977    0.114770    0.119699    0.134855
     0.143278    0.149220    0.156908    0.159697    0.159767    0.159925
     0.159982    0.160001    0.160004    0.160017    0.160258    0.160406
     0.161206    0.165581    0.166945    0.176429    0.178218    0.178641
     0.190499    0.191711    0.196563    0.199017    0.209178    0.223164
     0.238062    0.247754    0.250194    0.260150    0.267055    0.271468
     0.273583    0.275169    0.283334    0.286978    0.288223    0.288955
     0.289804    0.290615    0.291407    0.292601    0.294800    0.298694
     0.304128    0.335833    0.337557    0.338557    0.339223    0.339548
     0.339680    0.339926    0.340009    0.340365    0.340548    0.340641
     0.340693    0.340907    0.341175    0.342002    0.342028    0.342179
     0.342250    0.342449    0.342866    0.344205    0.372391    0.396103
     0.397311    0.401041    0.405117    0.407692    0.409812    0.502968
     0.512712    0.516858    0.518367    0.522212    0.523317    0.546601
     0.613535    0.924358    0.958801

 Minimum Search - Taking Simple RFO Step
 Searching for Lamda that Minimizes Along All modes
 Value Taken    Lamda =  -0.00011041
 Step Taken.  Stepsize is  0.096644

                             Maximum     Tolerance    Cnvgd?
         Gradient           0.001018      0.000300      NO
         Displacement       0.030579      0.001200      NO
         Energy change     -0.000084      0.000001      NO


 New Cartesian Coordinates Obtained by Inverse Iteration

 Displacement from previous Coordinates is:  0.721542
 ----------------------------------------------------------------
             Standard Nuclear Orientation (Angstroms)
    I     Atom           X                Y                Z
 ----------------------------------------------------------------
    1      C      -2.8256336967     0.1654190430    -0.0662553222
    2      H      -2.8707621759     0.0633269710    -1.1579217504
    3      C      -1.5340092357    -0.5316868834     0.3875602195
    4      H      -1.4652999636    -0.4632731342     1.4823999197
    5      O      -0.4167032603     0.2282348346    -0.1544265699
    6      C      -1.4765362609    -1.9931410017    -0.0537408598
    7      H      -1.4592410087    -2.0221139321    -1.1499287724
    8      H      -0.5405968516    -2.4462465515     0.2853413723
    9      C      -2.6798530556    -2.7944567484     0.4715829953
   10      H      -2.6325143391    -2.7907041962     1.5705051013
   11      C      -2.6261511433    -4.2509684068     0.0009341131
   12      H      -1.6989818573    -4.7370774765     0.3179359532
   13      H      -3.4625526979    -4.8280323312     0.4057736546
   14      H      -2.6774631393    -4.3097185465    -1.0913311952
   15      C      -3.9859944146    -2.0993290588     0.0610309619
   16      H      -4.8423636339    -2.6295141629     0.4912341767
   17      H      -4.0966455399    -2.1622594901    -1.0296942624
   18      C      -4.0202512807    -0.6293534543     0.4973968052
   19      H      -4.9535089124    -0.1686044729     0.1679770648
   20      H      -4.0184947940    -0.5787714185     1.5925650412
   21      C      -2.8276095904     1.7034786008     0.2882419496
   22      C      -4.0632761440     2.2197908701     1.0324194123
   23      C      -2.6029284623     2.5396191654    -0.9828695610
   24      O      -1.4592165223     2.2846926380    -1.6552757183
   25      O      -3.3748333281     3.3693956031    -1.3893157651
   26      H      -0.9524569927     1.5850131531    -1.1984826638
   27      H      -1.9528953134     1.8941888343     0.9208638323
   28      H      -4.9698497603     2.1286234370     0.4323910996
   29      H      -3.9369860183     3.2796634681     1.2588432310
   30      H      -4.2084728879     1.6870056690     1.9742814841
   31      O       1.6092546167    -0.8020629347    -0.2921780434
   32      C       2.9009153626    -1.0233724700     0.2690414861
   33      H       2.8245000797    -1.3838215034     1.3021960945
   34      C       0.8177570712     0.1102717468     0.4679549046
   35      H       0.6964584962    -0.2698180623     1.4941054564
   36      C       3.5438657241    -2.1558719418    -0.5290575426
   37      O       3.7508306642    -3.2556893027    -0.0906074377
   38      O       3.8365719736    -1.7817234417    -1.7899945400
   39      H       4.2205613513    -2.5490882491    -2.2406342692
   40      C       3.7126648717     0.2791941483     0.2392954944
   41      H       3.8346695928     0.5821526366    -0.8102993498
   42      O       4.9712715694     0.0196522205     0.8354759190
   43      H       5.4161601445     0.8625843710     0.9831054530
   44      C       2.9381404757     1.3552883803     1.0003414787
   45      H       2.9250083445     1.0888159227     2.0618931775
   46      O       3.6126013011     2.6182220665     0.9628917190
   47      H       3.6361216551     2.9344148171     0.0503003836
   48      C       1.4957651379     1.4840637853     0.5042002505
   49      H       1.4968514950     1.8764445188    -0.5245980272
   50      O       0.7276446070     2.3162621136     1.3572005837
   51      H       1.2346221980     3.1182186029     1.5323530589
 ----------------------------------------------------------------
 Molecular Point Group                 C1    NOp =  1
 Largest Abelian Subgroup              C1    NOp =  1
 Nuclear Repulsion Energy =  2510.8566280722 hartrees
 There are       97 alpha and       97 beta electrons
 Applying Cartesian multipole field
    Component          Value
    ---------          -----
     (2,0,0)        1.00000E-12
     (0,2,0)        2.00000E-11
     (0,0,2)       -3.00000E-11
 Nucleus-field energy     =     0.0000000503 hartrees
 Requested basis set is 6-311++G(d,p)
 There are 280 shells and 732 basis functions
 A cutoff of  1.0D-11 yielded  28158 shell pairs
 There are    187632 function pairs (    198773 Cartesian)
 Smallest overlap matrix eigenvalue = 1.10E-06

 Q-Chem warning in module stvman/mkSTV.C, line 306:

 Overlap eigenvalue is smaller than square root of threshold
 Use THRESH >= 12 to get rid of this warning

 Guess MOs from SCF MO coefficient file

 -----------------------------------------------------------------------
  General SCF calculation program by
  Eric Jon Sundstrom, Paul Horn, Yuezhi Mao, Dmitri Zuev, Alec White,
  David Stuck, Shaama M.S., Shane Yost, Joonho Lee, David Small,
  Daniel Levine, Susi Lehtola, Hugh Burton, Evgeny Epifanovsky
 -----------------------------------------------------------------------
 Exchange:     0.2000 Hartree-Fock + 0.0800 Slater + 0.7200 B88
 Correlation:  0.1900 VWN1RPA + 0.8100 LYP
 Using SG-1 standard quadrature grid
 using 4 threads for integral computing
 -------------------------------------------------------
 OpenMP Integral computing Module                
 Release: version 2.0, May 2017, Q-Chem Inc. Pleasanton 
 -------------------------------------------------------
 -------------------------------------------------------
 OpenMP BLAS3 based DFT computing Module                
 Release: version 1.0, May 2013, Q-Chem Inc. Pittsburgh 
 -------------------------------------------------------
 A restricted SCF calculation will be
 performed using DIIS
 SCF converges when DIIS error is below 1.0e-08
 ---------------------------------------
  Cycle       Energy         DIIS error
 ---------------------------------------
    1   -1302.7759686150      3.15e-04  
    2   -1302.7839170655      5.03e-05  
    3   -1302.7837073403      8.73e-05  
    4   -1302.7840663280      1.31e-05  
    5   -1302.7840728648      6.55e-06  
    6   -1302.7840748214      1.62e-06  
    7   -1302.7840749481      5.01e-07  
    8   -1302.7840749615      1.52e-07  
    9   -1302.7840749626      7.46e-08  
   10   -1302.7840749626      2.59e-08  
   11   -1302.7840749626      1.07e-08  
   12   -1302.7840749627      2.27e-09  Convergence criterion met
 ---------------------------------------
 SCF time:   CPU 2334.33s  wall 604.00s 
 SCF   energy in the final basis set =    -1302.7840749627
 Total energy in the final basis set =    -1302.7840749627

 --------------------------------------------------------------

                    Orbital Energies (a.u.)
 --------------------------------------------------------------

 Alpha MOs
 -- Occupied --
-19.196 -19.173 -19.173 -19.171 -19.158 -19.156 -19.147 -19.141
-19.096 -10.332 -10.313 -10.290 -10.271 -10.263 -10.262 -10.262
-10.251 -10.198 -10.193 -10.188 -10.181 -10.180 -10.177 -10.168
-10.161  -1.140  -1.117  -1.089  -1.083  -1.066  -1.055  -1.052
 -1.050  -1.009  -0.865  -0.821  -0.814  -0.806  -0.761  -0.756
 -0.711  -0.694  -0.679  -0.655  -0.652  -0.638  -0.629  -0.610
 -0.586  -0.581  -0.572  -0.569  -0.557  -0.535  -0.525  -0.520
 -0.513  -0.511  -0.503  -0.498  -0.490  -0.472  -0.463  -0.459
 -0.456  -0.448  -0.446  -0.438  -0.433  -0.429  -0.417  -0.413
 -0.410  -0.406  -0.401  -0.396  -0.393  -0.389  -0.379  -0.375
 -0.368  -0.361  -0.358  -0.352  -0.349  -0.346  -0.342  -0.337
 -0.335  -0.326  -0.323  -0.313  -0.312  -0.306  -0.300  -0.294
 -0.264
 -- Virtual --
 -0.041  -0.029  -0.019  -0.016  -0.008  -0.003   0.000   0.001
  0.011   0.012   0.018   0.025   0.026   0.028   0.032   0.039
  0.041   0.042   0.045   0.052   0.054   0.058   0.059   0.065
  0.066   0.069   0.073   0.077   0.079   0.081   0.084   0.089
  0.091   0.094   0.094   0.095   0.099   0.101   0.102   0.104
  0.109   0.110   0.112   0.115   0.116   0.119   0.120   0.124
  0.128   0.129   0.130   0.132   0.134   0.137   0.137   0.141
  0.143   0.144   0.146   0.150   0.150   0.152   0.158   0.159
  0.160   0.160   0.162   0.165   0.166   0.170   0.171   0.172
  0.175   0.178   0.179   0.180   0.182   0.189   0.191   0.192
  0.196   0.196   0.199   0.200   0.202   0.206   0.207   0.209
  0.216   0.217   0.218   0.220   0.224   0.227   0.228   0.230
  0.233   0.235   0.240   0.242   0.244   0.247   0.249   0.253
  0.255   0.258   0.260   0.262   0.264   0.269   0.272   0.274
  0.276   0.278   0.281   0.285   0.286   0.289   0.292   0.294
  0.298   0.301   0.305   0.306   0.308   0.310   0.314   0.315
  0.322   0.324   0.329   0.331   0.332   0.336   0.337   0.339
  0.343   0.344   0.346   0.347   0.350   0.353   0.356   0.358
  0.360   0.363   0.369   0.370   0.374   0.376   0.381   0.386
  0.387   0.390   0.394   0.399   0.402   0.406   0.407   0.412
  0.417   0.421   0.425   0.427   0.432   0.434   0.438   0.442
  0.446   0.452   0.459   0.465   0.467   0.480   0.482   0.490
  0.492   0.498   0.503   0.507   0.509   0.519   0.521   0.526
  0.534   0.540   0.546   0.553   0.556   0.564   0.571   0.575
  0.582   0.584   0.587   0.605   0.610   0.611   0.620   0.625
  0.627   0.631   0.635   0.642   0.647   0.651   0.653   0.655
  0.663   0.666   0.676   0.677   0.682   0.687   0.693   0.699
  0.703   0.714   0.717   0.724   0.729   0.732   0.738   0.743
  0.745   0.750   0.757   0.758   0.763   0.769   0.771   0.777
  0.780   0.782   0.787   0.789   0.793   0.795   0.804   0.804
  0.811   0.817   0.822   0.826   0.833   0.844   0.852   0.864
  0.871   0.886   0.897   0.919   0.924   0.942   0.958   0.964
  0.967   0.977   0.985   1.008   1.016   1.021   1.030   1.044
  1.055   1.058   1.065   1.074   1.079   1.087   1.100   1.109
  1.120   1.132   1.138   1.140   1.145   1.156   1.158   1.166
  1.174   1.177   1.185   1.199   1.202   1.208   1.215   1.219
  1.225   1.235   1.244   1.246   1.250   1.259   1.267   1.271
  1.278   1.288   1.294   1.300   1.304   1.316   1.326   1.327
  1.346   1.349   1.364   1.373   1.378   1.383   1.394   1.403
  1.405   1.430   1.441   1.447   1.455   1.457   1.464   1.472
  1.489   1.494   1.499   1.507   1.511   1.520   1.524   1.528
  1.542   1.546   1.551   1.554   1.563   1.570   1.575   1.576
  1.579   1.583   1.590   1.596   1.602   1.608   1.611   1.618
  1.623   1.625   1.627   1.635   1.636   1.641   1.646   1.654
  1.663   1.664   1.670   1.680   1.684   1.689   1.695   1.706
  1.710   1.720   1.727   1.741   1.743   1.750   1.758   1.763
  1.767   1.781   1.788   1.792   1.796   1.799   1.806   1.816
  1.826   1.832   1.850   1.851   1.853   1.859   1.871   1.875
  1.880   1.894   1.897   1.909   1.919   1.930   1.954   1.960
  1.974   1.976   1.987   1.989   1.998   2.008   2.016   2.025
  2.041   2.047   2.051   2.065   2.070   2.075   2.081   2.096
  2.105   2.125   2.126   2.134   2.145   2.155   2.157   2.166
  2.172   2.185   2.194   2.204   2.215   2.222   2.243   2.244
  2.258   2.265   2.273   2.286   2.297   2.315   2.327   2.329
  2.352   2.360   2.365   2.389   2.408   2.412   2.441   2.444
  2.463   2.478   2.489   2.498   2.527   2.531   2.536   2.545
  2.546   2.556   2.570   2.575   2.577   2.584   2.595   2.603
  2.619   2.625   2.634   2.639   2.647   2.651   2.676   2.678
  2.685   2.705   2.709   2.715   2.730   2.735   2.747   2.766
  2.773   2.782   2.792   2.797   2.804   2.820   2.825   2.831
  2.844   2.868   2.880   2.888   2.893   2.895   2.901   2.908
  2.919   2.926   2.944   2.948   2.966   2.971   2.980   2.981
  2.989   2.996   3.014   3.024   3.031   3.039   3.043   3.063
  3.067   3.074   3.080   3.086   3.097   3.101   3.109   3.119
  3.121   3.133   3.145   3.149   3.165   3.168   3.177   3.196
  3.207   3.210   3.221   3.231   3.260   3.268   3.273   3.284
  3.296   3.301   3.317   3.323   3.348   3.362   3.385   3.400
  3.414   3.419   3.457   3.476   3.509   3.538   3.557   3.611
  3.621   3.680   3.711   3.774   3.776   3.789   3.798   3.809
  3.822   3.827   3.857   3.867   3.880   3.902   3.916   3.923
  3.931   3.958   3.976   3.993   4.009   4.036   4.051   4.085
  4.090   4.118   4.126   4.160   4.173   4.175   4.233   4.250
  4.265   4.284   4.299   4.315   4.331   4.362   4.424   4.986
  5.051   5.072   5.092   5.106   5.122   5.137   5.152   5.191
  5.224   5.252   5.365   5.388   5.413   5.426   5.438   5.474
  5.504   5.593   5.614   5.642   5.656   5.684   5.691   5.816
  5.844   5.975  23.746  23.757  23.783  23.800  23.805  23.811
 23.840  23.848  23.866  23.886  23.890  23.943  23.953  23.969
 23.981  24.004  49.865  49.895  49.910  49.935  49.943  49.956
 49.996  50.008  50.054
 --------------------------------------------------------------

          Ground-State Mulliken Net Atomic Charges

     Atom                 Charge (a.u.)
  ----------------------------------------
      1 C                     0.596196
      2 H                     0.275446
      3 C                    -0.691444
      4 H                     0.143995
      5 O                     0.097471
      6 C                    -0.563339
      7 H                     0.217271
      8 H                     0.172336
      9 C                     0.602527
     10 H                     0.175782
     11 C                    -0.716034
     12 H                     0.139023
     13 H                     0.149208
     14 H                     0.144264
     15 C                    -0.930279
     16 H                     0.180120
     17 H                     0.159406
     18 C                    -0.314942
     19 H                     0.181095
     20 H                     0.164613
     21 C                    -0.238469
     22 C                    -0.476040
     23 C                    -0.172378
     24 O                    -0.163998
     25 O                    -0.235469
     26 H                     0.352063
     27 H                     0.314502
     28 H                     0.195204
     29 H                     0.193183
     30 H                     0.113939
     31 O                     0.035691
     32 C                    -0.505194
     33 H                     0.266263
     34 C                     0.136660
     35 H                     0.260271
     36 C                     0.004384
     37 O                    -0.189337
     38 O                    -0.100133
     39 H                     0.292565
     40 C                    -0.203611
     41 H                     0.290336
     42 O                    -0.132484
     43 H                     0.257053
     44 C                    -0.678977
     45 H                     0.301168
     46 O                    -0.198590
     47 H                     0.274709
     48 C                    -0.580518
     49 H                     0.260440
     50 O                    -0.103493
     51 H                     0.247544
  ----------------------------------------
  Sum of atomic charges =     0.000000

 -----------------------------------------------------------------
                    Cartesian Multipole Moments
 -----------------------------------------------------------------
    Charge (ESU x 10^10)
                 0.0000
    Dipole Moment (Debye)
         X       2.4274      Y      -2.0097      Z       2.1315
       Tot       3.8046
    Quadrupole Moments (Debye-Ang)
        XX    -152.7552     XY      30.1093     YY    -168.2284
        XZ     -17.8848     YZ      12.7260     ZZ    -153.8038
    Octopole Moments (Debye-Ang^2)
       XXX      73.0651    XXY      -0.5496    XYY      61.4061
       YYY      15.6901    XXZ     -33.6517    XYZ     -13.1731
       YYZ       1.3779    XZZ      44.0397    YZZ     -28.2433
       ZZZ     -34.9350
    Hexadecapole Moments (Debye-Ang^3)
      XXXX   -8339.3544   XXXY     557.0469   XXYY   -2303.9920
      XYYY     518.5163   YYYY   -4387.0383   XXXZ    -361.7538
      XXYZ     159.0843   XYYZ    -261.2559   YYYZ     106.6086
      XXZZ   -1506.4528   XYZZ      42.0700   YYZZ    -846.9527
      XZZZ    -130.8776   YZZZ       8.3024   ZZZZ    -843.2644
 -----------------------------------------------------------------
 Calculating analytic gradient of the SCF energy
 Gradient of SCF Energy
            1           2           3           4           5           6
    1   0.0002976   0.0000233  -0.0000402   0.0000102  -0.0000821  -0.0001192
    2  -0.0000708   0.0000709  -0.0003228   0.0000700   0.0004390  -0.0000390
    3  -0.0003464  -0.0000942   0.0004473   0.0000489   0.0000312   0.0000112
            7           8           9          10          11          12
    1   0.0000432  -0.0000406   0.0000162   0.0000181  -0.0000152   0.0000064
    2  -0.0000128   0.0000645  -0.0000737  -0.0000353  -0.0000329   0.0000222
    3   0.0000214  -0.0000579  -0.0000176   0.0000139   0.0000613   0.0000102
           13          14          15          16          17          18
    1   0.0000009   0.0000273   0.0000076  -0.0000121  -0.0000167   0.0002049
    2  -0.0000113  -0.0000043   0.0000182   0.0000193   0.0000299  -0.0000090
    3   0.0000004   0.0000228   0.0000407  -0.0000041  -0.0000063   0.0001375
           19          20          21          22          23          24
    1   0.0000251  -0.0000426  -0.0001525  -0.0000210   0.0004726  -0.0003549
    2   0.0000855   0.0000279  -0.0001481  -0.0001796   0.0004937  -0.0001123
    3  -0.0000227   0.0001052  -0.0000923   0.0001386   0.0000606  -0.0000226
           25          26          27          28          29          30
    1  -0.0002615   0.0004771   0.0001119  -0.0000350   0.0000093   0.0000306
    2  -0.0000934  -0.0000032  -0.0001148  -0.0000463   0.0000064  -0.0000917
    3  -0.0001396  -0.0001227   0.0000135  -0.0000242  -0.0000483  -0.0000317
           31          32          33          34          35          36
    1   0.0003291  -0.0002190  -0.0000296  -0.0005961  -0.0000951   0.0003528
    2  -0.0001016  -0.0000976   0.0000145   0.0000263  -0.0000387   0.0002541
    3  -0.0002104  -0.0000820   0.0000259   0.0000059   0.0001130   0.0001523
           37          38          39          40          41          42
    1  -0.0000997  -0.0001277   0.0000278   0.0002089  -0.0000002  -0.0001115
    2  -0.0001108  -0.0000245  -0.0000265   0.0000344  -0.0000389   0.0000465
    3  -0.0000212  -0.0000523   0.0000092   0.0000623  -0.0000180  -0.0000894
           43          44          45          46          47          48
    1   0.0000246  -0.0000429  -0.0000081  -0.0000200   0.0000062  -0.0001922
    2   0.0000607  -0.0001258   0.0000147  -0.0000448   0.0000358   0.0002194
    3   0.0000336   0.0000622   0.0000236   0.0000386  -0.0000794   0.0000666
           49          50          51
    1  -0.0000716   0.0000559   0.0000197
    2  -0.0000008  -0.0001082   0.0000654
    3  -0.0000205  -0.0002021   0.0000482
 Max gradient component =       5.961E-04
 RMS gradient           =       1.424E-04
 Gradient time:  CPU 557.60 s  wall 140.54 s
 Geometry Optimization Parameters
   NAtoms,    NIC,     NZ,  NCons,   NDum,   NFix, NCnnct, MaxDiis
       51     405       0       0       0       0       0       0

 Cartesian Hessian Update
 Hessian Updated using BFGS Update


** GEOMETRY OPTIMIZATION IN DELOCALIZED INTERNAL COORDINATES **
   Searching for a Minimum

   Optimization Cycle:  12

                       Coordinates (Angstroms)
     ATOM                X               Y               Z
      1  C        -2.8256336967    0.1654190430   -0.0662553222
      2  H        -2.8707621759    0.0633269710   -1.1579217504
      3  C        -1.5340092357   -0.5316868834    0.3875602195
      4  H        -1.4652999636   -0.4632731342    1.4823999197
      5  O        -0.4167032603    0.2282348346   -0.1544265699
      6  C        -1.4765362609   -1.9931410017   -0.0537408598
      7  H        -1.4592410087   -2.0221139321   -1.1499287724
      8  H        -0.5405968516   -2.4462465515    0.2853413723
      9  C        -2.6798530556   -2.7944567484    0.4715829953
     10  H        -2.6325143391   -2.7907041962    1.5705051013
     11  C        -2.6261511433   -4.2509684068    0.0009341131
     12  H        -1.6989818573   -4.7370774765    0.3179359532
     13  H        -3.4625526979   -4.8280323312    0.4057736546
     14  H        -2.6774631393   -4.3097185465   -1.0913311952
     15  C        -3.9859944146   -2.0993290588    0.0610309619
     16  H        -4.8423636339   -2.6295141629    0.4912341767
     17  H        -4.0966455399   -2.1622594901   -1.0296942624
     18  C        -4.0202512807   -0.6293534543    0.4973968052
     19  H        -4.9535089124   -0.1686044729    0.1679770648
     20  H        -4.0184947940   -0.5787714185    1.5925650412
     21  C        -2.8276095904    1.7034786008    0.2882419496
     22  C        -4.0632761440    2.2197908701    1.0324194123
     23  C        -2.6029284623    2.5396191654   -0.9828695610
     24  O        -1.4592165223    2.2846926380   -1.6552757183
     25  O        -3.3748333281    3.3693956031   -1.3893157651
     26  H        -0.9524569927    1.5850131531   -1.1984826638
     27  H        -1.9528953134    1.8941888343    0.9208638323
     28  H        -4.9698497603    2.1286234370    0.4323910996
     29  H        -3.9369860183    3.2796634681    1.2588432310
     30  H        -4.2084728879    1.6870056690    1.9742814841
     31  O         1.6092546167   -0.8020629347   -0.2921780434
     32  C         2.9009153626   -1.0233724700    0.2690414861
     33  H         2.8245000797   -1.3838215034    1.3021960945
     34  C         0.8177570712    0.1102717468    0.4679549046
     35  H         0.6964584962   -0.2698180623    1.4941054564
     36  C         3.5438657241   -2.1558719418   -0.5290575426
     37  O         3.7508306642   -3.2556893027   -0.0906074377
     38  O         3.8365719736   -1.7817234417   -1.7899945400
     39  H         4.2205613513   -2.5490882491   -2.2406342692
     40  C         3.7126648717    0.2791941483    0.2392954944
     41  H         3.8346695928    0.5821526366   -0.8102993498
     42  O         4.9712715694    0.0196522205    0.8354759190
     43  H         5.4161601445    0.8625843710    0.9831054530
     44  C         2.9381404757    1.3552883803    1.0003414787
     45  H         2.9250083445    1.0888159227    2.0618931775
     46  O         3.6126013011    2.6182220665    0.9628917190
     47  H         3.6361216551    2.9344148171    0.0503003836
     48  C         1.4957651379    1.4840637853    0.5042002505
     49  H         1.4968514950    1.8764445188   -0.5245980272
     50  O         0.7276446070    2.3162621136    1.3572005837
     51  H         1.2346221980    3.1182186029    1.5323530589
   Point Group: c1    Number of degrees of freedom:   147


   Energy is  -1302.784074963

 Hessian Updated using BFGS Update

147 Hessian modes will be used to form the next step
  Hessian Eigenvalues:
     0.003434    0.004756    0.004982    0.005566    0.006244    0.006502
     0.006867    0.007434    0.007984    0.008027    0.010316    0.010491
     0.010952    0.011520    0.012969    0.013290    0.020215    0.021008
     0.022112    0.028761    0.031117    0.031830    0.035648    0.036760
     0.038384    0.040096    0.041444    0.042420    0.044425    0.047031
     0.047784    0.047892    0.048357    0.049103    0.049430    0.049953
     0.051310    0.053305    0.054528    0.054929    0.055051    0.056070
     0.056141    0.056609    0.056832    0.057129    0.058601    0.059160
     0.062459    0.063750    0.066211    0.068511    0.068808    0.071639
     0.074259    0.079001    0.082158    0.082370    0.082557    0.083607
     0.091680    0.093539    0.109175    0.114797    0.119135    0.135031
     0.143332    0.149601    0.157297    0.159717    0.159867    0.159971
     0.159991    0.160001    0.160006    0.160077    0.160121    0.160393
     0.161344    0.165714    0.166941    0.177963    0.178414    0.181311
     0.190511    0.193473    0.198929    0.206062    0.208216    0.223251
     0.242614    0.248329    0.250157    0.264906    0.267027    0.270808
     0.274519    0.276751    0.284402    0.287356    0.288135    0.289222
     0.290052    0.290905    0.292448    0.293284    0.296824    0.300425
     0.309598    0.335824    0.337606    0.338555    0.339333    0.339549
     0.339785    0.339983    0.340011    0.340362    0.340543    0.340635
     0.340740    0.340898    0.341289    0.342009    0.342045    0.342193
     0.342259    0.342447    0.342863    0.343962    0.370456    0.395849
     0.397313    0.401654    0.407301    0.407853    0.415609    0.502803
     0.513065    0.517758    0.518453    0.522370    0.523370    0.546572
     0.612934    0.924799    0.958963

 Minimum Search - Taking Simple RFO Step
 Searching for Lamda that Minimizes Along All modes
 Value Taken    Lamda =  -0.00003575
 Step Taken.  Stepsize is  0.048932

                             Maximum     Tolerance    Cnvgd?
         Gradient           0.001164      0.000300      NO
         Displacement       0.011376      0.001200      NO
         Energy change     -0.000037      0.000001      NO


 New Cartesian Coordinates Obtained by Inverse Iteration

 Displacement from previous Coordinates is:  0.151110
 ----------------------------------------------------------------
             Standard Nuclear Orientation (Angstroms)
    I     Atom           X                Y                Z
 ----------------------------------------------------------------
    1      C      -2.8282380656     0.1665129729    -0.0599217268
    2      H      -2.8770189377     0.0667878832    -1.1515390288
    3      C      -1.5334484694    -0.5328614779     0.3857812697
    4      H      -1.4605711514    -0.4679084595     1.4804533456
    5      O      -0.4143124548     0.2234767236    -0.1576602726
    6      C      -1.4780566925    -1.9934635796    -0.0590422362
    7      H      -1.4631203194    -2.0196249957    -1.1553940315
    8      H      -0.5414428217    -2.4476968093     0.2771011311
    9      C      -2.6800467005    -2.7960723523     0.4668029981
   10      H      -2.6302207793    -2.7951023812     1.5656302264
   11      C      -2.6269735881    -4.2512763629    -0.0083309583
   12      H      -1.6984386536    -4.7377521549     0.3041530516
   13      H      -3.4615685292    -4.8300370001     0.3977433931
   14      H      -2.6820017662    -4.3068813636    -1.1005925475
   15      C      -3.9871910672    -2.1001835117     0.0614258221
   16      H      -4.8422547574    -2.6322655811     0.4919280783
   17      H      -4.1001155910    -2.1599428222    -1.0292234535
   18      C      -4.0210937229    -0.6316469192     0.5030816584
   19      H      -4.9554957687    -0.1706656155     0.1774171173
   20      H      -4.0170599224    -0.5852303361     1.5982758202
   21      C      -2.8323317759     1.7048151107     0.2972003800
   22      C      -4.0740209545     2.2228936796     1.0302985873
   23      C      -2.5979720519     2.5433122700    -0.9704186974
   24      O      -1.4520740583     2.2860076955    -1.6375849239
   25      O      -3.3611702072     3.3821402270    -1.3743903373
   26      H      -0.9556857806     1.5787064042    -1.1814131431
   27      H      -1.9629884652     1.8953040240     0.9371660871
   28      H      -4.9750730031     2.1338612939     0.4217607016
   29      H      -3.9479726787     3.2823795214     1.2584435195
   30      H      -4.2293491738     1.6904323428     1.9707014167
   31      O       1.6121588964    -0.8064035084    -0.2879380781
   32      C       2.9043011674    -1.0240774743     0.2739671742
   33      H       2.8285435726    -1.3796256750     1.3088189329
   34      C       0.8203398869     0.1095361530     0.4667640480
   35      H       0.6985623965    -0.2656606908     1.4943684879
   36      C       3.5476128738    -2.1599837516    -0.5188962234
   37      O       3.7553678792    -3.2574135600    -0.0750230551
   38      O       3.8435001861    -1.7902634925    -1.7803971388
   39      H       4.2287933992    -2.5590146080    -2.2274245172
   40      C       3.7149935980     0.2788340841     0.2377873494
   41      H       3.8365831392     0.5770375499    -0.8132093104
   42      O       4.9739841186     0.0223054247     0.8349697038
   43      H       5.4185748349     0.8660223916     0.9782001132
   44      C       2.9400714019     1.3584721556     0.9936958856
   45      H       2.9272739212     1.0973501567     2.0564963605
   46      O       3.6134521127     2.6218137624     0.9500188737
   47      H       3.6358424842     2.9338246652     0.0360951705
   48      C       1.4975527559     1.4835292829     0.4969289416
   49      H       1.4989732756     1.8710589998    -0.5336471445
   50      O       0.7278846121     2.3189391375     1.3459852121
   51      H       1.2330958478     3.1230390171     1.5156081639
 ----------------------------------------------------------------
 Molecular Point Group                 C1    NOp =  1
 Largest Abelian Subgroup              C1    NOp =  1
 Nuclear Repulsion Energy =  2510.6005403851 hartrees
 There are       97 alpha and       97 beta electrons
 Applying Cartesian multipole field
    Component          Value
    ---------          -----
     (2,0,0)        1.00000E-12
     (0,2,0)        2.00000E-11
     (0,0,2)       -3.00000E-11
 Nucleus-field energy     =     0.0000000506 hartrees
 Requested basis set is 6-311++G(d,p)
 There are 280 shells and 732 basis functions
 A cutoff of  1.0D-11 yielded  28147 shell pairs
 There are    187567 function pairs (    198707 Cartesian)
 Smallest overlap matrix eigenvalue = 1.11E-06

 Q-Chem warning in module stvman/mkSTV.C, line 306:

 Overlap eigenvalue is smaller than square root of threshold
 Use THRESH >= 12 to get rid of this warning

 Guess MOs from SCF MO coefficient file

 -----------------------------------------------------------------------
  General SCF calculation program by
  Eric Jon Sundstrom, Paul Horn, Yuezhi Mao, Dmitri Zuev, Alec White,
  David Stuck, Shaama M.S., Shane Yost, Joonho Lee, David Small,
  Daniel Levine, Susi Lehtola, Hugh Burton, Evgeny Epifanovsky
 -----------------------------------------------------------------------
 Exchange:     0.2000 Hartree-Fock + 0.0800 Slater + 0.7200 B88
 Correlation:  0.1900 VWN1RPA + 0.8100 LYP
 Using SG-1 standard quadrature grid
 using 4 threads for integral computing
 -------------------------------------------------------
 OpenMP Integral computing Module                
 Release: version 2.0, May 2017, Q-Chem Inc. Pleasanton 
 -------------------------------------------------------
 -------------------------------------------------------
 OpenMP BLAS3 based DFT computing Module                
 Release: version 1.0, May 2013, Q-Chem Inc. Pittsburgh 
 -------------------------------------------------------
 A restricted SCF calculation will be
 performed using DIIS
 SCF converges when DIIS error is below 1.0e-08
 ---------------------------------------
  Cycle       Energy         DIIS error
 ---------------------------------------
    1   -1302.7835523248      8.67e-05  
    2   -1302.7840770318      1.22e-05  
    3   -1302.7840723422      1.73e-05  
    4   -1302.7840856839      2.41e-06  
    5   -1302.7840858423      1.63e-06  
    6   -1302.7840859647      4.52e-07  
    7   -1302.7840859742      1.29e-07  
    8   -1302.7840859751      3.22e-08  
    9   -1302.7840859752      1.65e-08  
   10   -1302.7840859751      5.92e-09  Convergence criterion met
 ---------------------------------------
 SCF time:   CPU 1941.83s  wall 503.00s 
 SCF   energy in the final basis set =    -1302.7840859751
 Total energy in the final basis set =    -1302.7840859751

 --------------------------------------------------------------

                    Orbital Energies (a.u.)
 --------------------------------------------------------------

 Alpha MOs
 -- Occupied --
-19.196 -19.173 -19.173 -19.171 -19.158 -19.156 -19.146 -19.141
-19.096 -10.332 -10.313 -10.290 -10.271 -10.263 -10.262 -10.262
-10.251 -10.198 -10.193 -10.188 -10.182 -10.180 -10.177 -10.168
-10.161  -1.140  -1.117  -1.089  -1.083  -1.066  -1.055  -1.052
 -1.050  -1.009  -0.864  -0.821  -0.814  -0.806  -0.761  -0.756
 -0.711  -0.694  -0.679  -0.655  -0.652  -0.638  -0.629  -0.610
 -0.586  -0.581  -0.572  -0.569  -0.557  -0.535  -0.525  -0.520
 -0.513  -0.511  -0.503  -0.498  -0.490  -0.472  -0.463  -0.459
 -0.456  -0.448  -0.446  -0.438  -0.433  -0.429  -0.417  -0.413
 -0.409  -0.406  -0.401  -0.396  -0.393  -0.389  -0.379  -0.375
 -0.368  -0.361  -0.358  -0.352  -0.349  -0.346  -0.342  -0.337
 -0.335  -0.326  -0.323  -0.313  -0.312  -0.305  -0.300  -0.294
 -0.264
 -- Virtual --
 -0.041  -0.029  -0.019  -0.016  -0.008  -0.003   0.000   0.001
  0.011   0.013   0.018   0.025   0.026   0.028   0.032   0.039
  0.041   0.042   0.045   0.052   0.054   0.058   0.059   0.065
  0.066   0.069   0.073   0.077   0.079   0.081   0.084   0.089
  0.091   0.094   0.094   0.095   0.099   0.101   0.102   0.104
  0.109   0.110   0.112   0.115   0.116   0.119   0.120   0.124
  0.127   0.129   0.130   0.132   0.134   0.137   0.137   0.141
  0.143   0.144   0.146   0.150   0.150   0.152   0.158   0.159
  0.159   0.160   0.162   0.165   0.166   0.170   0.171   0.172
  0.175   0.178   0.179   0.179   0.182   0.189   0.191   0.192
  0.195   0.196   0.199   0.200   0.203   0.206   0.207   0.209
  0.216   0.217   0.218   0.220   0.225   0.226   0.228   0.230
  0.232   0.235   0.240   0.242   0.244   0.247   0.249   0.253
  0.255   0.258   0.260   0.262   0.264   0.269   0.272   0.274
  0.275   0.278   0.281   0.285   0.287   0.289   0.292   0.294
  0.298   0.301   0.305   0.306   0.308   0.310   0.314   0.315
  0.322   0.324   0.329   0.330   0.332   0.336   0.337   0.339
  0.343   0.344   0.346   0.347   0.350   0.353   0.356   0.358
  0.360   0.363   0.369   0.371   0.374   0.376   0.382   0.385
  0.386   0.390   0.394   0.399   0.402   0.406   0.407   0.413
  0.418   0.421   0.425   0.427   0.432   0.434   0.439   0.441
  0.446   0.452   0.459   0.465   0.467   0.481   0.482   0.489
  0.492   0.498   0.503   0.507   0.509   0.518   0.521   0.525
  0.534   0.539   0.546   0.554   0.556   0.564   0.571   0.575
  0.582   0.584   0.587   0.605   0.609   0.611   0.619   0.625
  0.627   0.631   0.634   0.642   0.647   0.650   0.653   0.655
  0.663   0.667   0.677   0.677   0.683   0.687   0.694   0.698
  0.703   0.714   0.716   0.725   0.729   0.731   0.738   0.743
  0.745   0.749   0.757   0.758   0.763   0.769   0.771   0.777
  0.780   0.782   0.787   0.789   0.793   0.795   0.804   0.804
  0.810   0.817   0.822   0.826   0.834   0.844   0.852   0.864
  0.871   0.886   0.897   0.919   0.924   0.942   0.958   0.964
  0.968   0.978   0.985   1.007   1.016   1.021   1.030   1.043
  1.054   1.058   1.065   1.074   1.079   1.087   1.099   1.109
  1.119   1.132   1.137   1.140   1.145   1.156   1.157   1.166
  1.174   1.177   1.184   1.199   1.201   1.208   1.215   1.220
  1.224   1.235   1.244   1.246   1.250   1.259   1.267   1.272
  1.278   1.288   1.294   1.301   1.304   1.317   1.326   1.327
  1.346   1.351   1.364   1.374   1.377   1.384   1.394   1.403
  1.404   1.430   1.441   1.446   1.455   1.457   1.464   1.472
  1.489   1.493   1.499   1.507   1.511   1.520   1.524   1.527
  1.543   1.546   1.551   1.553   1.563   1.570   1.575   1.575
  1.579   1.584   1.590   1.596   1.602   1.608   1.611   1.618
  1.623   1.625   1.627   1.635   1.636   1.641   1.647   1.654
  1.663   1.664   1.669   1.679   1.683   1.689   1.695   1.705
  1.710   1.720   1.726   1.740   1.742   1.750   1.757   1.763
  1.767   1.781   1.788   1.791   1.796   1.799   1.806   1.817
  1.826   1.831   1.850   1.852   1.853   1.859   1.871   1.875
  1.881   1.894   1.897   1.909   1.918   1.929   1.953   1.960
  1.975   1.976   1.987   1.990   1.998   2.009   2.016   2.025
  2.040   2.047   2.051   2.065   2.070   2.074   2.082   2.096
  2.105   2.125   2.126   2.134   2.145   2.155   2.157   2.166
  2.171   2.185   2.194   2.203   2.215   2.221   2.243   2.244
  2.258   2.265   2.273   2.285   2.297   2.315   2.327   2.329
  2.352   2.360   2.366   2.389   2.409   2.411   2.441   2.446
  2.463   2.478   2.489   2.498   2.527   2.531   2.536   2.545
  2.546   2.556   2.570   2.575   2.577   2.584   2.595   2.603
  2.620   2.625   2.634   2.639   2.648   2.651   2.675   2.678
  2.685   2.705   2.708   2.715   2.730   2.735   2.747   2.765
  2.773   2.783   2.791   2.796   2.805   2.819   2.824   2.831
  2.845   2.868   2.880   2.888   2.893   2.895   2.901   2.908
  2.919   2.927   2.944   2.948   2.965   2.970   2.980   2.981
  2.989   2.995   3.014   3.025   3.031   3.039   3.043   3.062
  3.066   3.074   3.080   3.086   3.098   3.101   3.109   3.120
  3.121   3.133   3.145   3.149   3.165   3.167   3.176   3.196
  3.206   3.210   3.221   3.231   3.259   3.268   3.272   3.283
  3.296   3.301   3.317   3.322   3.349   3.363   3.384   3.400
  3.414   3.419   3.457   3.475   3.508   3.538   3.557   3.611
  3.623   3.680   3.711   3.774   3.776   3.789   3.798   3.809
  3.822   3.827   3.856   3.867   3.880   3.902   3.916   3.923
  3.931   3.959   3.976   3.993   4.008   4.036   4.051   4.085
  4.090   4.119   4.125   4.159   4.173   4.175   4.233   4.250
  4.264   4.283   4.299   4.315   4.330   4.361   4.424   4.986
  5.051   5.072   5.092   5.106   5.122   5.139   5.152   5.191
  5.226   5.253   5.365   5.390   5.413   5.427   5.439   5.474
  5.503   5.593   5.615   5.642   5.656   5.684   5.691   5.816
  5.844   5.976  23.745  23.757  23.784  23.800  23.805  23.811
 23.840  23.848  23.866  23.886  23.890  23.943  23.953  23.968
 23.981  24.003  49.865  49.895  49.909  49.936  49.943  49.956
 49.996  50.008  50.054
 --------------------------------------------------------------

          Ground-State Mulliken Net Atomic Charges

     Atom                 Charge (a.u.)
  ----------------------------------------
      1 C                     0.590539
      2 H                     0.275062
      3 C                    -0.684359
      4 H                     0.142521
      5 O                     0.097018
      6 C                    -0.560778
      7 H                     0.216544
      8 H                     0.173658
      9 C                     0.603028
     10 H                     0.175784
     11 C                    -0.718120
     12 H                     0.139027
     13 H                     0.149174
     14 H                     0.144228
     15 C                    -0.928963
     16 H                     0.180086
     17 H                     0.159389
     18 C                    -0.316834
     19 H                     0.181438
     20 H                     0.165468
     21 C                    -0.234411
     22 C                    -0.474485
     23 C                    -0.172881
     24 O                    -0.167077
     25 O                    -0.236562
     26 H                     0.356650
     27 H                     0.311499
     28 H                     0.195888
     29 H                     0.193178
     30 H                     0.114251
     31 O                     0.034803
     32 C                    -0.509816
     33 H                     0.266267
     34 C                     0.134073
     35 H                     0.260373
     36 C                     0.004587
     37 O                    -0.189195
     38 O                    -0.100172
     39 H                     0.292549
     40 C                    -0.200153
     41 H                     0.290791
     42 O                    -0.132625
     43 H                     0.257072
     44 C                    -0.679626
     45 H                     0.301021
     46 O                    -0.198154
     47 H                     0.274793
     48 C                    -0.580809
     49 H                     0.260202
     50 O                    -0.103466
     51 H                     0.247527
  ----------------------------------------
  Sum of atomic charges =     0.000000

 -----------------------------------------------------------------
                    Cartesian Multipole Moments
 -----------------------------------------------------------------
    Charge (ESU x 10^10)
                 0.0000
    Dipole Moment (Debye)
         X       2.3957      Y      -2.0421      Z       2.1041
       Tot       3.7864
    Quadrupole Moments (Debye-Ang)
        XX    -152.5288     XY      30.0162     YY    -168.3795
        XZ     -17.8554     YZ      12.7211     ZZ    -153.7275
    Octopole Moments (Debye-Ang^2)
       XXX      71.6224    XXY      -0.4014    XYY      61.4800
       YYY      14.4423    XXZ     -34.7228    XYZ     -12.7805
       YYZ       0.8291    XZZ      43.3121    YZZ     -27.7143
       ZZZ     -35.6731
    Hexadecapole Moments (Debye-Ang^3)
      XXXX   -8343.8592   XXXY     554.3624   XXYY   -2305.8690
      XYYY     519.8221   YYYY   -4399.2814   XXXZ    -359.5268
      XXYZ     158.3263   XYYZ    -261.6024   YYYZ     107.2792
      XXZZ   -1505.7589   XYZZ      42.0794   YYZZ    -846.3505
      XZZZ    -127.1068   YZZZ       6.0928   ZZZZ    -834.4098
 -----------------------------------------------------------------
 Calculating analytic gradient of the SCF energy
 Gradient of SCF Energy
            1           2           3           4           5           6
    1  -0.0001148   0.0000441   0.0000128   0.0000201   0.0001902   0.0000287
    2  -0.0000499  -0.0000639  -0.0000813   0.0000111  -0.0000263  -0.0000649
    3   0.0001427   0.0000878  -0.0001592  -0.0000352  -0.0000462   0.0000260
            7           8           9          10          11          12
    1   0.0000450   0.0000291  -0.0000439  -0.0000023   0.0000056   0.0000177
    2  -0.0000007  -0.0000327   0.0000208   0.0000209  -0.0000761   0.0000102
    3  -0.0000018   0.0000031  -0.0000058   0.0000203  -0.0000291   0.0000171
           13          14          15          16          17          18
    1   0.0000195   0.0000242  -0.0000129   0.0000038   0.0000090   0.0000434
    2   0.0000070  -0.0000050  -0.0000190  -0.0000189  -0.0000225   0.0000205
    3   0.0000086   0.0000141   0.0000067   0.0000090   0.0000093  -0.0000194
           19          20          21          22          23          24
    1  -0.0000112  -0.0000214   0.0000426   0.0000249  -0.0003701   0.0002450
    2  -0.0000054   0.0000029   0.0003177   0.0001047  -0.0002420   0.0000084
    3  -0.0000097  -0.0000711   0.0000644  -0.0001517   0.0000154   0.0000305
           25          26          27          28          29          30
    1   0.0001808  -0.0002310  -0.0000531  -0.0000160  -0.0000254   0.0000030
    2  -0.0000795   0.0000836  -0.0000168  -0.0000278   0.0000103   0.0000415
    3   0.0000715   0.0000279  -0.0000009   0.0000171   0.0000058  -0.0000094
           31          32          33          34          35          36
    1   0.0002484   0.0000342  -0.0000086  -0.0002613   0.0000209  -0.0000560
    2  -0.0000120  -0.0001440   0.0000248   0.0002032  -0.0000265   0.0000057
    3  -0.0000680  -0.0000571  -0.0000020   0.0000866  -0.0000413   0.0000101
           37          38          39          40          41          42
    1   0.0000328   0.0000261   0.0000019   0.0000719  -0.0000313   0.0000498
    2   0.0000166   0.0000446   0.0000138  -0.0000190  -0.0000087   0.0000326
    3   0.0000645  -0.0000200   0.0000300   0.0000468  -0.0000234  -0.0000280
           43          44          45          46          47          48
    1  -0.0000491   0.0000080  -0.0000117   0.0000113  -0.0000150  -0.0000411
    2  -0.0000293  -0.0000497   0.0000367   0.0000849  -0.0000207   0.0000089
    3   0.0000070  -0.0000379  -0.0000275  -0.0000122   0.0000409   0.0000669
           49          50          51
    1   0.0000060  -0.0001112  -0.0000132
    2  -0.0000471   0.0001092  -0.0000507
    3  -0.0000151  -0.0000635   0.0000059
 Max gradient component =       3.701E-04
 RMS gradient           =       7.934E-05
 Gradient time:  CPU 557.29 s  wall 140.45 s
 Geometry Optimization Parameters
   NAtoms,    NIC,     NZ,  NCons,   NDum,   NFix, NCnnct, MaxDiis
       51     405       0       0       0       0       0       0

 Cartesian Hessian Update
 Hessian Updated using BFGS Update


** GEOMETRY OPTIMIZATION IN DELOCALIZED INTERNAL COORDINATES **
   Searching for a Minimum

   Optimization Cycle:  13

                       Coordinates (Angstroms)
     ATOM                X               Y               Z
      1  C        -2.8282380656    0.1665129729   -0.0599217268
      2  H        -2.8770189377    0.0667878832   -1.1515390288
      3  C        -1.5334484694   -0.5328614779    0.3857812697
      4  H        -1.4605711514   -0.4679084595    1.4804533456
      5  O        -0.4143124548    0.2234767236   -0.1576602726
      6  C        -1.4780566925   -1.9934635796   -0.0590422362
      7  H        -1.4631203194   -2.0196249957   -1.1553940315
      8  H        -0.5414428217   -2.4476968093    0.2771011311
      9  C        -2.6800467005   -2.7960723523    0.4668029981
     10  H        -2.6302207793   -2.7951023812    1.5656302264
     11  C        -2.6269735881   -4.2512763629   -0.0083309583
     12  H        -1.6984386536   -4.7377521549    0.3041530516
     13  H        -3.4615685292   -4.8300370001    0.3977433931
     14  H        -2.6820017662   -4.3068813636   -1.1005925475
     15  C        -3.9871910672   -2.1001835117    0.0614258221
     16  H        -4.8422547574   -2.6322655811    0.4919280783
     17  H        -4.1001155910   -2.1599428222   -1.0292234535
     18  C        -4.0210937229   -0.6316469192    0.5030816584
     19  H        -4.9554957687   -0.1706656155    0.1774171173
     20  H        -4.0170599224   -0.5852303361    1.5982758202
     21  C        -2.8323317759    1.7048151107    0.2972003800
     22  C        -4.0740209545    2.2228936796    1.0302985873
     23  C        -2.5979720519    2.5433122700   -0.9704186974
     24  O        -1.4520740583    2.2860076955   -1.6375849239
     25  O        -3.3611702072    3.3821402270   -1.3743903373
     26  H        -0.9556857806    1.5787064042   -1.1814131431
     27  H        -1.9629884652    1.8953040240    0.9371660871
     28  H        -4.9750730031    2.1338612939    0.4217607016
     29  H        -3.9479726787    3.2823795214    1.2584435195
     30  H        -4.2293491738    1.6904323428    1.9707014167
     31  O         1.6121588964   -0.8064035084   -0.2879380781
     32  C         2.9043011674   -1.0240774743    0.2739671742
     33  H         2.8285435726   -1.3796256750    1.3088189329
     34  C         0.8203398869    0.1095361530    0.4667640480
     35  H         0.6985623965   -0.2656606908    1.4943684879
     36  C         3.5476128738   -2.1599837516   -0.5188962234
     37  O         3.7553678792   -3.2574135600   -0.0750230551
     38  O         3.8435001861   -1.7902634925   -1.7803971388
     39  H         4.2287933992   -2.5590146080   -2.2274245172
     40  C         3.7149935980    0.2788340841    0.2377873494
     41  H         3.8365831392    0.5770375499   -0.8132093104
     42  O         4.9739841186    0.0223054247    0.8349697038
     43  H         5.4185748349    0.8660223916    0.9782001132
     44  C         2.9400714019    1.3584721556    0.9936958856
     45  H         2.9272739212    1.0973501567    2.0564963605
     46  O         3.6134521127    2.6218137624    0.9500188737
     47  H         3.6358424842    2.9338246652    0.0360951705
     48  C         1.4975527559    1.4835292829    0.4969289416
     49  H         1.4989732756    1.8710589998   -0.5336471445
     50  O         0.7278846121    2.3189391375    1.3459852121
     51  H         1.2330958478    3.1230390171    1.5156081639
   Point Group: c1    Number of degrees of freedom:   147


   Energy is  -1302.784085975

 Hessian Updated using BFGS Update

147 Hessian modes will be used to form the next step
  Hessian Eigenvalues:
     0.003917    0.004768    0.005154    0.005608    0.006250    0.006502
     0.006928    0.007149    0.007941    0.008010    0.010453    0.010616
     0.010922    0.011531    0.012799    0.013332    0.020389    0.021293
     0.022116    0.028803    0.031151    0.031829    0.036227    0.036750
     0.038323    0.040152    0.042160    0.042873    0.044417    0.047209
     0.047794    0.047997    0.048499    0.049357    0.049487    0.050055
     0.051330    0.053682    0.054547    0.054831    0.055152    0.056114
     0.056196    0.056612    0.056887    0.057129    0.058710    0.059232
     0.062671    0.064082    0.067195    0.068501    0.068667    0.071793
     0.074257    0.078952    0.082181    0.082369    0.082576    0.083533
     0.091695    0.093270    0.109082    0.114775    0.119091    0.134983
     0.143258    0.149261    0.157066    0.159689    0.159857    0.159952
     0.159974    0.160001    0.160005    0.160021    0.160129    0.160411
     0.161608    0.166059    0.167041    0.177914    0.178428    0.183239
     0.190689    0.192056    0.198918    0.204192    0.210220    0.222675
     0.240413    0.248194    0.250056    0.264434    0.267047    0.272962
     0.274844    0.279838    0.283582    0.287443    0.288330    0.289702
     0.290142    0.290944    0.292423    0.294381    0.298175    0.303359
     0.317691    0.336082    0.337651    0.338579    0.339467    0.339550
     0.339745    0.339966    0.340081    0.340412    0.340579    0.340641
     0.340840    0.341159    0.341640    0.342009    0.342177    0.342199
     0.342356    0.342544    0.343271    0.344363    0.367946    0.395843
     0.397338    0.402527    0.406742    0.408974    0.411037    0.502725
     0.513241    0.518298    0.520253    0.522721    0.525974    0.546609
     0.613400    0.925114    0.960473

 Minimum Search - Taking Simple RFO Step
 Searching for Lamda that Minimizes Along All modes
 Value Taken    Lamda =  -0.00000952
 Step Taken.  Stepsize is  0.029424

                             Maximum     Tolerance    Cnvgd?
         Gradient           0.000358      0.000300      NO
         Displacement       0.010284      0.001200      NO
         Energy change     -0.000011      0.000001      NO


 New Cartesian Coordinates Obtained by Inverse Iteration

 Displacement from previous Coordinates is:  0.165891
 ----------------------------------------------------------------
             Standard Nuclear Orientation (Angstroms)
    I     Atom           X                Y                Z
 ----------------------------------------------------------------
    1      C      -2.8288730276     0.1670061025    -0.0628774565
    2      H      -2.8721783790     0.0645549200    -1.1545570000
    3      C      -1.5350380346    -0.5277392564     0.3917752076
    4      H      -1.4686451891    -0.4609743083     1.4867928366
    5      O      -0.4157686690     0.2316319027    -0.1467931414
    6      C      -1.4739876116    -1.9888243982    -0.0504573865
    7      H      -1.4545749312    -2.0170444784    -1.1466575096
    8      H      -0.5378206404    -2.4402663962     0.2905744181
    9      C      -2.6761875700    -2.7934133204     0.4718411547
   10      H      -2.6311552614    -2.7901515416     1.5708447655
   11      C      -2.6176199445    -4.2494035241    -0.0000156668
   12      H      -1.6893175270    -4.7331619983     0.3173471386
   13      H      -3.4525878026    -4.8292714241     0.4037578867
   14      H      -2.6680143814    -4.3074386435    -1.0923798363
   15      C      -3.9832428561    -2.1017188268     0.0590872120
   16      H      -4.8389256651    -2.6348276249     0.4870626829
   17      H      -4.0912260548    -2.1642755976    -1.0319102864
   18      C      -4.0225621326    -0.6322473362     0.4969917213
   19      H      -4.9566367752    -0.1742904802     0.1661991241
   20      H      -4.0231552008    -0.5832500735     1.5921316821
   21      C      -2.8369236057     1.7057134126     0.2905390296
   22      C      -4.0803793675     2.2221138510     1.0219519594
   23      C      -2.6027253310     2.5420418927    -0.9788095253
   24      O      -1.4555434144     2.2854645066    -1.6441482180
   25      O      -3.3683484793     3.3768356602    -1.3867968130
   26      H      -0.9560188418     1.5820345814    -1.1851638026
   27      H      -1.9685886388     1.8995746873     0.9309037396
   28      H      -4.9804770187     2.1313174077     0.4122684114
   29      H      -3.9562836309     3.2819461411     1.2494932200
   30      H      -4.2360005729     1.6899416161     1.9624940377
   31      O       1.6066863626    -0.8031163246    -0.2859443086
   32      C       2.9008297580    -1.0255175204     0.2694915085
   33      H       2.8289691550    -1.3853417761     1.3031466471
   34      C       0.8201113293     0.1120307161     0.4746004286
   35      H       0.6998627152    -0.2666394017     1.5011187539
   36      C       3.5380332631    -2.1595360677    -0.5311836548
   37      O       3.7452364869    -3.2594329131    -0.0931686795
   38      O       3.8291203011    -1.7851683261    -1.7924178828
   39      H       4.2103950519    -2.5529868665    -2.2445234304
   40      C       3.7142403691     0.2756884728     0.2351692547
   41      H       3.8326400770     0.5781498358    -0.8149420968
   42      O       4.9750205151     0.0139308789     0.8264646592
   43      H       5.4224001186     0.8560735200     0.9706979097
   44      C       2.9450777077     1.3537743713     0.9987784416
   45      H       2.9361546868     1.0880249173     2.0605104640
   46      O       3.6213692922     2.6156297683     0.9575298099
   47      H       3.6407824207     2.9314460473     0.0447977909
   48      C       1.5008960434     1.4843395057     0.5086515090
   49      H       1.4985461648     1.8775839176    -0.5197454592
   50      O       0.7374220451     2.3171086018     1.3658508475
   51      H       1.2451671429     3.1194196367     1.5366500993
 ----------------------------------------------------------------
 Molecular Point Group                 C1    NOp =  1
 Largest Abelian Subgroup              C1    NOp =  1
 Nuclear Repulsion Energy =  2510.4289260328 hartrees
 There are       97 alpha and       97 beta electrons
 Applying Cartesian multipole field
    Component          Value
    ---------          -----
     (2,0,0)        1.00000E-12
     (0,2,0)        2.00000E-11
     (0,0,2)       -3.00000E-11
 Nucleus-field energy     =     0.0000000504 hartrees
 Requested basis set is 6-311++G(d,p)
 There are 280 shells and 732 basis functions
 A cutoff of  1.0D-11 yielded  28151 shell pairs
 There are    187600 function pairs (    198745 Cartesian)
 Smallest overlap matrix eigenvalue = 1.10E-06

 Q-Chem warning in module stvman/mkSTV.C, line 306:

 Overlap eigenvalue is smaller than square root of threshold
 Use THRESH >= 12 to get rid of this warning

 Guess MOs from SCF MO coefficient file

 -----------------------------------------------------------------------
  General SCF calculation program by
  Eric Jon Sundstrom, Paul Horn, Yuezhi Mao, Dmitri Zuev, Alec White,
  David Stuck, Shaama M.S., Shane Yost, Joonho Lee, David Small,
  Daniel Levine, Susi Lehtola, Hugh Burton, Evgeny Epifanovsky
 -----------------------------------------------------------------------
 Exchange:     0.2000 Hartree-Fock + 0.0800 Slater + 0.7200 B88
 Correlation:  0.1900 VWN1RPA + 0.8100 LYP
 Using SG-1 standard quadrature grid
 using 4 threads for integral computing
 -------------------------------------------------------
 OpenMP Integral computing Module                
 Release: version 2.0, May 2017, Q-Chem Inc. Pleasanton 
 -------------------------------------------------------
 -------------------------------------------------------
 OpenMP BLAS3 based DFT computing Module                
 Release: version 1.0, May 2013, Q-Chem Inc. Pittsburgh 
 -------------------------------------------------------
 A restricted SCF calculation will be
 performed using DIIS
 SCF converges when DIIS error is below 1.0e-08
 ---------------------------------------
  Cycle       Energy         DIIS error
 ---------------------------------------
    1   -1302.7835877685      8.14e-05  
    2   -1302.7840804323      1.19e-05  
    3   -1302.7840738839      1.80e-05  
    4   -1302.7840888683      2.83e-06  
    5   -1302.7840891289      1.73e-06  
    6   -1302.7840892674      4.66e-07  
    7   -1302.7840892780      1.23e-07  
    8   -1302.7840892787      3.11e-08  
    9   -1302.7840892786      1.31e-08  
   10   -1302.7840892786      5.12e-09  Convergence criterion met
 ---------------------------------------
 SCF time:   CPU 1946.10s  wall 504.00s 
 SCF   energy in the final basis set =    -1302.7840892786
 Total energy in the final basis set =    -1302.7840892786

 --------------------------------------------------------------

                    Orbital Energies (a.u.)
 --------------------------------------------------------------

 Alpha MOs
 -- Occupied --
-19.196 -19.173 -19.173 -19.171 -19.157 -19.156 -19.147 -19.141
-19.096 -10.332 -10.313 -10.290 -10.271 -10.263 -10.262 -10.262
-10.251 -10.198 -10.193 -10.188 -10.181 -10.180 -10.177 -10.168
-10.161  -1.140  -1.117  -1.089  -1.083  -1.066  -1.055  -1.052
 -1.050  -1.009  -0.864  -0.821  -0.814  -0.806  -0.761  -0.756
 -0.711  -0.694  -0.679  -0.655  -0.652  -0.638  -0.629  -0.610
 -0.586  -0.581  -0.572  -0.569  -0.557  -0.535  -0.525  -0.520
 -0.513  -0.511  -0.503  -0.498  -0.490  -0.472  -0.463  -0.459
 -0.456  -0.448  -0.446  -0.438  -0.433  -0.429  -0.417  -0.413
 -0.409  -0.406  -0.401  -0.396  -0.393  -0.389  -0.379  -0.375
 -0.368  -0.361  -0.358  -0.352  -0.349  -0.346  -0.342  -0.337
 -0.335  -0.326  -0.323  -0.313  -0.312  -0.306  -0.300  -0.294
 -0.264
 -- Virtual --
 -0.041  -0.029  -0.019  -0.016  -0.008  -0.003   0.000   0.001
  0.011   0.012   0.018   0.025   0.026   0.028   0.032   0.039
  0.041   0.042   0.045   0.052   0.054   0.058   0.059   0.065
  0.066   0.069   0.073   0.077   0.079   0.081   0.084   0.089
  0.091   0.094   0.094   0.095   0.099   0.102   0.102   0.104
  0.109   0.110   0.112   0.115   0.116   0.119   0.120   0.124
  0.128   0.129   0.130   0.132   0.134   0.137   0.137   0.141
  0.143   0.144   0.145   0.150   0.150   0.152   0.158   0.159
  0.159   0.160   0.162   0.165   0.166   0.170   0.171   0.172
  0.175   0.178   0.179   0.179   0.182   0.189   0.191   0.192
  0.196   0.196   0.199   0.200   0.202   0.206   0.207   0.209
  0.216   0.217   0.218   0.220   0.224   0.226   0.228   0.230
  0.232   0.235   0.240   0.242   0.244   0.247   0.249   0.253
  0.255   0.258   0.260   0.262   0.264   0.269   0.272   0.274
  0.276   0.278   0.281   0.285   0.287   0.289   0.292   0.294
  0.298   0.301   0.305   0.306   0.308   0.310   0.314   0.315
  0.322   0.324   0.329   0.331   0.332   0.336   0.337   0.339
  0.343   0.344   0.346   0.347   0.350   0.353   0.356   0.358
  0.360   0.363   0.369   0.370   0.374   0.376   0.382   0.386
  0.386   0.390   0.394   0.399   0.402   0.406   0.407   0.412
  0.418   0.421   0.425   0.427   0.432   0.434   0.438   0.441
  0.446   0.452   0.459   0.464   0.467   0.480   0.482   0.489
  0.492   0.498   0.503   0.507   0.509   0.519   0.521   0.525
  0.534   0.539   0.546   0.553   0.556   0.564   0.571   0.575
  0.582   0.584   0.587   0.605   0.609   0.611   0.619   0.625
  0.627   0.631   0.635   0.642   0.646   0.650   0.653   0.655
  0.663   0.666   0.677   0.677   0.683   0.687   0.693   0.699
  0.703   0.714   0.717   0.724   0.729   0.732   0.738   0.743
  0.745   0.750   0.757   0.758   0.763   0.769   0.771   0.777
  0.780   0.782   0.787   0.789   0.793   0.795   0.804   0.804
  0.810   0.817   0.822   0.826   0.833   0.844   0.852   0.864
  0.871   0.886   0.898   0.919   0.924   0.942   0.958   0.964
  0.967   0.977   0.984   1.008   1.016   1.020   1.030   1.044
  1.054   1.059   1.065   1.074   1.079   1.087   1.099   1.108
  1.120   1.132   1.138   1.140   1.145   1.155   1.158   1.166
  1.174   1.177   1.185   1.199   1.202   1.208   1.215   1.219
  1.224   1.235   1.244   1.246   1.250   1.259   1.267   1.271
  1.278   1.288   1.295   1.301   1.304   1.317   1.326   1.327
  1.346   1.350   1.364   1.374   1.377   1.383   1.393   1.402
  1.404   1.430   1.441   1.446   1.455   1.457   1.463   1.472
  1.489   1.493   1.499   1.507   1.512   1.520   1.523   1.527
  1.542   1.546   1.551   1.553   1.563   1.570   1.575   1.576
  1.579   1.584   1.590   1.596   1.602   1.608   1.611   1.618
  1.623   1.625   1.627   1.635   1.636   1.641   1.646   1.654
  1.663   1.664   1.669   1.679   1.683   1.689   1.696   1.705
  1.710   1.720   1.726   1.741   1.743   1.750   1.758   1.763
  1.767   1.781   1.788   1.792   1.796   1.799   1.806   1.816
  1.826   1.831   1.849   1.851   1.853   1.859   1.871   1.875
  1.881   1.894   1.897   1.909   1.919   1.929   1.953   1.961
  1.974   1.976   1.987   1.990   1.998   2.009   2.016   2.025
  2.040   2.047   2.051   2.065   2.070   2.075   2.081   2.096
  2.105   2.125   2.126   2.134   2.145   2.155   2.157   2.166
  2.171   2.185   2.194   2.204   2.215   2.221   2.243   2.243
  2.258   2.265   2.273   2.286   2.297   2.315   2.327   2.329
  2.352   2.360   2.366   2.389   2.408   2.412   2.441   2.445
  2.463   2.478   2.489   2.498   2.527   2.531   2.536   2.545
  2.546   2.556   2.570   2.575   2.577   2.584   2.595   2.603
  2.619   2.625   2.634   2.639   2.647   2.651   2.676   2.678
  2.685   2.705   2.708   2.715   2.730   2.735   2.746   2.766
  2.773   2.783   2.792   2.796   2.805   2.819   2.824   2.831
  2.844   2.868   2.880   2.888   2.893   2.895   2.901   2.908
  2.919   2.926   2.944   2.948   2.966   2.970   2.980   2.981
  2.989   2.996   3.014   3.024   3.031   3.038   3.043   3.062
  3.067   3.073   3.080   3.086   3.098   3.101   3.109   3.120
  3.121   3.133   3.145   3.149   3.165   3.168   3.176   3.196
  3.206   3.210   3.221   3.231   3.259   3.267   3.272   3.283
  3.296   3.301   3.317   3.322   3.348   3.363   3.384   3.400
  3.414   3.419   3.457   3.475   3.509   3.538   3.557   3.611
  3.622   3.680   3.711   3.774   3.776   3.789   3.798   3.809
  3.822   3.827   3.856   3.867   3.880   3.902   3.916   3.923
  3.931   3.959   3.976   3.993   4.008   4.036   4.051   4.085
  4.090   4.119   4.126   4.160   4.173   4.175   4.233   4.250
  4.265   4.283   4.299   4.315   4.330   4.361   4.424   4.986
  5.051   5.072   5.092   5.106   5.122   5.137   5.152   5.191
  5.225   5.252   5.365   5.389   5.413   5.427   5.438   5.474
  5.503   5.593   5.615   5.642   5.656   5.683   5.690   5.815
  5.844   5.976  23.745  23.757  23.783  23.800  23.805  23.811
 23.840  23.848  23.866  23.886  23.890  23.943  23.953  23.969
 23.981  24.003  49.865  49.895  49.909  49.936  49.944  49.956
 49.996  50.008  50.054
 --------------------------------------------------------------

          Ground-State Mulliken Net Atomic Charges

     Atom                 Charge (a.u.)
  ----------------------------------------
      1 C                     0.592886
      2 H                     0.274778
      3 C                    -0.696855
      4 H                     0.145170
      5 O                     0.094688
      6 C                    -0.553273
      7 H                     0.217274
      8 H                     0.172500
      9 C                     0.602428
     10 H                     0.175771
     11 C                    -0.716430
     12 H                     0.139039
     13 H                     0.149268
     14 H                     0.144254
     15 C                    -0.930619
     16 H                     0.180174
     17 H                     0.159322
     18 C                    -0.317444
     19 H                     0.181464
     20 H                     0.165254
     21 C                    -0.228867
     22 C                    -0.479964
     23 C                    -0.171352
     24 O                    -0.167464
     25 O                    -0.236339
     26 H                     0.357228
     27 H                     0.309267
     28 H                     0.195950
     29 H                     0.193168
     30 H                     0.114002
     31 O                     0.036420
     32 C                    -0.508938
     33 H                     0.266558
     34 C                     0.132892
     35 H                     0.260293
     36 C                     0.003366
     37 O                    -0.189211
     38 O                    -0.099779
     39 H                     0.292542
     40 C                    -0.200519
     41 H                     0.290457
     42 O                    -0.132558
     43 H                     0.257006
     44 C                    -0.679444
     45 H                     0.301370
     46 O                    -0.198208
     47 H                     0.274786
     48 C                    -0.575969
     49 H                     0.260218
     50 O                    -0.104105
     51 H                     0.247542
  ----------------------------------------
  Sum of atomic charges =     0.000000

 -----------------------------------------------------------------
                    Cartesian Multipole Moments
 -----------------------------------------------------------------
    Charge (ESU x 10^10)
                 0.0000
    Dipole Moment (Debye)
         X       2.4024      Y      -2.0264      Z       2.1173
       Tot       3.7896
    Quadrupole Moments (Debye-Ang)
        XX    -152.6105     XY      30.0512     YY    -168.3507
        XZ     -17.8478     YZ      12.7214     ZZ    -153.7377
    Octopole Moments (Debye-Ang^2)
       XXX      71.9711    XXY      -0.2033    XYY      61.2950
       YYY      15.2878    XXZ     -33.8908    XYZ     -13.2176
       YYZ       1.3159    XZZ      43.9342    YZZ     -28.2705
       ZZZ     -35.5122
    Hexadecapole Moments (Debye-Ang^3)
      XXXX   -8343.6465   XXXY     558.2661   XXYY   -2305.8663
      XYYY     522.0492   YYYY   -4393.1079   XXXZ    -359.2904
      XXYZ     157.5290   XYYZ    -261.0098   YYYZ     107.0187
      XXZZ   -1506.4125   XYZZ      42.3796   YYZZ    -846.5517
      XZZZ    -129.5900   YZZZ       7.5637   ZZZZ    -840.3488
 -----------------------------------------------------------------
 Calculating analytic gradient of the SCF energy
 Gradient of SCF Energy
            1           2           3           4           5           6
    1  -0.0000813  -0.0000032  -0.0000925  -0.0000061   0.0000658   0.0000003
    2  -0.0000845  -0.0000179   0.0000235  -0.0000080  -0.0001173   0.0000310
    3   0.0000271  -0.0000088  -0.0000026  -0.0000156   0.0000211  -0.0000233
            7           8           9          10          11          12
    1  -0.0000056   0.0000139  -0.0000075   0.0000102   0.0000191   0.0000118
    2  -0.0000068  -0.0000125   0.0000197   0.0000022  -0.0000041  -0.0000117
    3   0.0000058   0.0000275   0.0000112   0.0000012   0.0000000   0.0000171
           13          14          15          16          17          18
    1   0.0000121   0.0000126   0.0000125   0.0000080   0.0000069  -0.0000168
    2  -0.0000030  -0.0000092  -0.0000326  -0.0000134  -0.0000130  -0.0000059
    3   0.0000122   0.0000099   0.0000003   0.0000049   0.0000065  -0.0000256
           19          20          21          22          23          24
    1   0.0000032   0.0000048   0.0000456  -0.0000081   0.0000227  -0.0000236
    2  -0.0000343  -0.0000170   0.0000399   0.0000124  -0.0000100   0.0000247
    3  -0.0000078  -0.0000148  -0.0000203  -0.0000370   0.0000193  -0.0000189
           25          26          27          28          29          30
    1  -0.0000460  -0.0000069  -0.0000314  -0.0000060  -0.0000095  -0.0000196
    2  -0.0000102  -0.0000136   0.0000126  -0.0000069  -0.0000119   0.0000157
    3  -0.0000194  -0.0000258  -0.0000180   0.0000080  -0.0000200   0.0000130
           31          32          33          34          35          36
    1   0.0000153  -0.0000142   0.0000042   0.0000372   0.0000508  -0.0000898
    2  -0.0000326  -0.0000029   0.0000061   0.0001556  -0.0000069   0.0000380
    3  -0.0000466   0.0000370  -0.0000006   0.0001347  -0.0000509   0.0000034
           37          38          39          40          41          42
    1   0.0000534   0.0000368   0.0000060  -0.0000029  -0.0000013   0.0000125
    2  -0.0000068   0.0000046   0.0000007  -0.0000148   0.0000191   0.0000191
    3   0.0000246   0.0000025   0.0000070  -0.0000099   0.0000071  -0.0000031
           43          44          45          46          47          48
    1  -0.0000071  -0.0000365   0.0000003   0.0000229  -0.0000146   0.0000300
    2   0.0000277   0.0000158   0.0000070   0.0000430   0.0000074  -0.0000459
    3   0.0000107   0.0000123  -0.0000042  -0.0000017  -0.0000045  -0.0000519
           49          50          51
    1  -0.0000143   0.0000140   0.0000119
    2  -0.0000009   0.0000280   0.0000006
    3  -0.0000030   0.0000027   0.0000072
 Max gradient component =       1.556E-04
 RMS gradient           =       3.126E-05
 Gradient time:  CPU 555.55 s  wall 140.01 s
 Geometry Optimization Parameters
   NAtoms,    NIC,     NZ,  NCons,   NDum,   NFix, NCnnct, MaxDiis
       51     405       0       0       0       0       0       0

 Cartesian Hessian Update
 Hessian Updated using BFGS Update


** GEOMETRY OPTIMIZATION IN DELOCALIZED INTERNAL COORDINATES **
   Searching for a Minimum

   Optimization Cycle:  14

                       Coordinates (Angstroms)
     ATOM                X               Y               Z
      1  C        -2.8288730276    0.1670061025   -0.0628774565
      2  H        -2.8721783790    0.0645549200   -1.1545570000
      3  C        -1.5350380346   -0.5277392564    0.3917752076
      4  H        -1.4686451891   -0.4609743083    1.4867928366
      5  O        -0.4157686690    0.2316319027   -0.1467931414
      6  C        -1.4739876116   -1.9888243982   -0.0504573865
      7  H        -1.4545749312   -2.0170444784   -1.1466575096
      8  H        -0.5378206404   -2.4402663962    0.2905744181
      9  C        -2.6761875700   -2.7934133204    0.4718411547
     10  H        -2.6311552614   -2.7901515416    1.5708447655
     11  C        -2.6176199445   -4.2494035241   -0.0000156668
     12  H        -1.6893175270   -4.7331619983    0.3173471386
     13  H        -3.4525878026   -4.8292714241    0.4037578867
     14  H        -2.6680143814   -4.3074386435   -1.0923798363
     15  C        -3.9832428561   -2.1017188268    0.0590872120
     16  H        -4.8389256651   -2.6348276249    0.4870626829
     17  H        -4.0912260548   -2.1642755976   -1.0319102864
     18  C        -4.0225621326   -0.6322473362    0.4969917213
     19  H        -4.9566367752   -0.1742904802    0.1661991241
     20  H        -4.0231552008   -0.5832500735    1.5921316821
     21  C        -2.8369236057    1.7057134126    0.2905390296
     22  C        -4.0803793675    2.2221138510    1.0219519594
     23  C        -2.6027253310    2.5420418927   -0.9788095253
     24  O        -1.4555434144    2.2854645066   -1.6441482180
     25  O        -3.3683484793    3.3768356602   -1.3867968130
     26  H        -0.9560188418    1.5820345814   -1.1851638026
     27  H        -1.9685886388    1.8995746873    0.9309037396
     28  H        -4.9804770187    2.1313174077    0.4122684114
     29  H        -3.9562836309    3.2819461411    1.2494932200
     30  H        -4.2360005729    1.6899416161    1.9624940377
     31  O         1.6066863626   -0.8031163246   -0.2859443086
     32  C         2.9008297580   -1.0255175204    0.2694915085
     33  H         2.8289691550   -1.3853417761    1.3031466471
     34  C         0.8201113293    0.1120307161    0.4746004286
     35  H         0.6998627152   -0.2666394017    1.5011187539
     36  C         3.5380332631   -2.1595360677   -0.5311836548
     37  O         3.7452364869   -3.2594329131   -0.0931686795
     38  O         3.8291203011   -1.7851683261   -1.7924178828
     39  H         4.2103950519   -2.5529868665   -2.2445234304
     40  C         3.7142403691    0.2756884728    0.2351692547
     41  H         3.8326400770    0.5781498358   -0.8149420968
     42  O         4.9750205151    0.0139308789    0.8264646592
     43  H         5.4224001186    0.8560735200    0.9706979097
     44  C         2.9450777077    1.3537743713    0.9987784416
     45  H         2.9361546868    1.0880249173    2.0605104640
     46  O         3.6213692922    2.6156297683    0.9575298099
     47  H         3.6407824207    2.9314460473    0.0447977909
     48  C         1.5008960434    1.4843395057    0.5086515090
     49  H         1.4985461648    1.8775839176   -0.5197454592
     50  O         0.7374220451    2.3171086018    1.3658508475
     51  H         1.2451671429    3.1194196367    1.5366500993
   Point Group: c1    Number of degrees of freedom:   147


   Energy is  -1302.784089279

 Hessian Updated using BFGS Update

147 Hessian modes will be used to form the next step
  Hessian Eigenvalues:
     0.004146    0.004670    0.005463    0.006082    0.006270    0.006504
     0.006923    0.007624    0.007924    0.008056    0.010441    0.010702
     0.011014    0.011490    0.012781    0.013391    0.020147    0.021174
     0.022111    0.028840    0.031113    0.031843    0.035662    0.036749
     0.038405    0.040142    0.041609    0.043022    0.044395    0.047256
     0.047791    0.047908    0.048501    0.049207    0.049429    0.050002
     0.051307    0.053558    0.054510    0.054962    0.055358    0.056108
     0.056314    0.056616    0.056804    0.057131    0.058783    0.059182
     0.063619    0.064444    0.066105    0.068569    0.068722    0.072326
     0.074300    0.078966    0.082175    0.082370    0.082541    0.083611
     0.091668    0.093269    0.109228    0.114866    0.119307    0.135126
     0.143987    0.150546    0.157355    0.159684    0.159858    0.159942
     0.159977    0.160001    0.160005    0.160082    0.160149    0.160418
     0.161894    0.166635    0.167692    0.178266    0.179093    0.186888
     0.191491    0.194886    0.198924    0.205680    0.207984    0.222629
     0.242188    0.248094    0.250087    0.264228    0.266860    0.272760
     0.275297    0.277343    0.283416    0.287456    0.287898    0.289807
     0.290113    0.291209    0.292368    0.294325    0.297549    0.300781
     0.307767    0.336320    0.337501    0.338545    0.339294    0.339550
     0.339757    0.339953    0.340055    0.340421    0.340517    0.340628
     0.340772    0.340946    0.341328    0.342007    0.342039    0.342184
     0.342257    0.342455    0.342901    0.344064    0.367010    0.395069
     0.397268    0.401007    0.406503    0.407263    0.411554    0.503220
     0.513151    0.518299    0.520308    0.522450    0.529491    0.546504
     0.621272    0.925485    0.959785

 Minimum Search - Taking Simple RFO Step
 Searching for Lamda that Minimizes Along All modes
 Value Taken    Lamda =  -0.00000229
 Step Taken.  Stepsize is  0.012358

                             Maximum     Tolerance    Cnvgd?
         Gradient           0.000286      0.000300     YES
         Displacement       0.004949      0.001200      NO
         Energy change     -0.000003      0.000001      NO


 New Cartesian Coordinates Obtained by Inverse Iteration

 Displacement from previous Coordinates is:  0.083154
 ----------------------------------------------------------------
             Standard Nuclear Orientation (Angstroms)
    I     Atom           X                Y                Z
 ----------------------------------------------------------------
    1      C      -2.8279240108     0.1665834330    -0.0626739506
    2      H      -2.8738630377     0.0655057119    -1.1543784218
    3      C      -1.5342663589    -0.5303514481     0.3887622516
    4      H      -1.4654898187    -0.4643521124     1.4837055538
    5      O      -0.4153067176     0.2279699040    -0.1516037801
    6      C      -1.4758782126    -1.9911733650    -0.0546666277
    7      H      -1.4588007866    -2.0184883547    -1.1509313255
    8      H      -0.5394987684    -2.4439116738     0.2839514273
    9      C      -2.6780545140    -2.7946205129     0.4694884809
   10      H      -2.6306708673    -2.7924182737     1.5684004870
   11      C      -2.6226204977    -4.2502669313    -0.0037297839
   12      H      -1.6941553482    -4.7355049367     0.3108526069
   13      H      -3.4573247917    -4.8294145958     0.4016340717
   14      H      -2.6758683343    -4.3072978830    -1.0960126859
   15      C      -3.9850499516    -2.1006734369     0.0601580295
   16      H      -4.8405399277    -2.6329158646     0.4895804750
   17      H      -4.0955385230    -2.1622082057    -1.0306562959
   18      C      -4.0213786407    -0.6315200668     0.4993392018
   19      H      -4.9555767149    -0.1719260120     0.1711586528
   20      H      -4.0193297419    -0.5833774056     1.5945463226
   21      C      -2.8333118932     1.7046318646     0.2928884812
   22      C      -4.0752704069     2.2212107635     1.0265927559
   23      C      -2.5991738994     2.5427366638    -0.9754188556
   24      O      -1.4538423157     2.2845203738    -1.6432693309
   25      O      -3.3631585501     3.3804425609    -1.3804510440
   26      H      -0.9552749117     1.5790193048    -1.1863869490
   27      H      -1.9639768143     1.8960796660     0.9326713175
   28      H      -4.9758976241     2.1336691711     0.4171890754
   29      H      -3.9491871111     3.2801794027     1.2570674434
   30      H      -4.2311203878     1.6864727600     1.9656251676
   31      O       1.6086217886    -0.8049837026    -0.2858205208
   32      C       2.9021934217    -1.0243484712     0.2721691099
   33      H       2.8291304759    -1.3819846411     1.3065131050
   34      C       0.8197427512     0.1106783120     0.4715551497
   35      H       0.6980637104    -0.2658881202     1.4987669753
   36      C       3.5420680299    -2.1594326179    -0.5249244748
   37      O       3.7488789901    -3.2583676862    -0.0843860629
   38      O       3.8349832720    -1.7873696962    -1.7863925718
   39      H       4.2177134539    -2.5557531437    -2.2362773397
   40      C       3.7139606769     0.2778678957     0.2363707151
   41      H       3.8336737697     0.5781343950    -0.8142246728
   42      O       4.9740406735     0.0188241498     0.8302467094
   43      H       5.4204412461     0.8617265965     0.9730013974
   44      C       2.9422005395     1.3565450454     0.9964905471
   45      H       2.9320579335     1.0930993936     2.0587924125
   46      O       3.6166987910     2.6192298725     0.9534814734
   47      H       3.6370628211     2.9331585070     0.0401129626
   48      C       1.4985766217     1.4840027169     0.5039489038
   49      H       1.4972842654     1.8751712613    -0.5252588213
   50      O       0.7322909950     2.3171854255     1.3581616196
   51      H       1.2378197027     3.1212424529     1.5272628290
 ----------------------------------------------------------------
 Molecular Point Group                 C1    NOp =  1
 Largest Abelian Subgroup              C1    NOp =  1
 Nuclear Repulsion Energy =  2510.6927981259 hartrees
 There are       97 alpha and       97 beta electrons
 Applying Cartesian multipole field
    Component          Value
    ---------          -----
     (2,0,0)        1.00000E-12
     (0,2,0)        2.00000E-11
     (0,0,2)       -3.00000E-11
 Nucleus-field energy     =     0.0000000505 hartrees
 Requested basis set is 6-311++G(d,p)
 There are 280 shells and 732 basis functions
 A cutoff of  1.0D-11 yielded  28151 shell pairs
 There are    187600 function pairs (    198745 Cartesian)
 Smallest overlap matrix eigenvalue = 1.10E-06

 Q-Chem warning in module stvman/mkSTV.C, line 306:

 Overlap eigenvalue is smaller than square root of threshold
 Use THRESH >= 12 to get rid of this warning

 Guess MOs from SCF MO coefficient file

 -----------------------------------------------------------------------
  General SCF calculation program by
  Eric Jon Sundstrom, Paul Horn, Yuezhi Mao, Dmitri Zuev, Alec White,
  David Stuck, Shaama M.S., Shane Yost, Joonho Lee, David Small,
  Daniel Levine, Susi Lehtola, Hugh Burton, Evgeny Epifanovsky
 -----------------------------------------------------------------------
 Exchange:     0.2000 Hartree-Fock + 0.0800 Slater + 0.7200 B88
 Correlation:  0.1900 VWN1RPA + 0.8100 LYP
 Using SG-1 standard quadrature grid
 using 4 threads for integral computing
 -------------------------------------------------------
 OpenMP Integral computing Module                
 Release: version 2.0, May 2017, Q-Chem Inc. Pleasanton 
 -------------------------------------------------------
 -------------------------------------------------------
 OpenMP BLAS3 based DFT computing Module                
 Release: version 1.0, May 2013, Q-Chem Inc. Pittsburgh 
 -------------------------------------------------------
 A restricted SCF calculation will be
 performed using DIIS
 SCF converges when DIIS error is below 1.0e-08
 ---------------------------------------
  Cycle       Energy         DIIS error
 ---------------------------------------
    1   -1302.7839673808      3.90e-05  
    2   -1302.7840881421      5.91e-06  
    3   -1302.7840863842      9.06e-06  
    4   -1302.7840902148      1.58e-06  
    5   -1302.7840903017      8.93e-07  
    6   -1302.7840903384      2.14e-07  
    7   -1302.7840903405      6.26e-08  
    8   -1302.7840903408      1.59e-08  
    9   -1302.7840903407      7.22e-09  Convergence criterion met
 ---------------------------------------
 SCF time:   CPU 1752.32s  wall 455.00s 
 SCF   energy in the final basis set =    -1302.7840903407
 Total energy in the final basis set =    -1302.7840903407

 --------------------------------------------------------------

                    Orbital Energies (a.u.)
 --------------------------------------------------------------

 Alpha MOs
 -- Occupied --
-19.196 -19.173 -19.173 -19.171 -19.157 -19.156 -19.147 -19.141
-19.096 -10.332 -10.313 -10.290 -10.271 -10.263 -10.262 -10.262
-10.251 -10.198 -10.193 -10.188 -10.181 -10.180 -10.177 -10.168
-10.161  -1.140  -1.117  -1.089  -1.083  -1.066  -1.055  -1.052
 -1.050  -1.009  -0.864  -0.821  -0.814  -0.806  -0.761  -0.756
 -0.711  -0.694  -0.679  -0.655  -0.652  -0.638  -0.629  -0.610
 -0.586  -0.581  -0.572  -0.569  -0.557  -0.535  -0.525  -0.520
 -0.513  -0.511  -0.503  -0.498  -0.490  -0.472  -0.463  -0.459
 -0.456  -0.448  -0.446  -0.438  -0.433  -0.429  -0.417  -0.413
 -0.409  -0.406  -0.401  -0.396  -0.393  -0.389  -0.379  -0.375
 -0.368  -0.361  -0.358  -0.352  -0.349  -0.346  -0.342  -0.337
 -0.335  -0.326  -0.323  -0.313  -0.312  -0.305  -0.300  -0.294
 -0.264
 -- Virtual --
 -0.041  -0.029  -0.019  -0.016  -0.008  -0.003   0.000   0.001
  0.011   0.013   0.018   0.025   0.026   0.028   0.032   0.039
  0.041   0.042   0.045   0.052   0.054   0.058   0.059   0.065
  0.066   0.069   0.073   0.077   0.079   0.081   0.084   0.089
  0.091   0.094   0.094   0.095   0.099   0.101   0.102   0.104
  0.109   0.110   0.112   0.115   0.116   0.119   0.120   0.124
  0.128   0.129   0.130   0.132   0.134   0.137   0.137   0.141
  0.143   0.144   0.145   0.150   0.150   0.152   0.158   0.159
  0.159   0.160   0.162   0.165   0.167   0.170   0.171   0.172
  0.175   0.178   0.179   0.180   0.182   0.189   0.191   0.192
  0.196   0.196   0.199   0.200   0.203   0.206   0.207   0.209
  0.216   0.217   0.218   0.220   0.224   0.226   0.228   0.230
  0.232   0.235   0.240   0.242   0.244   0.247   0.249   0.253
  0.255   0.258   0.260   0.262   0.264   0.269   0.272   0.274
  0.276   0.278   0.281   0.285   0.287   0.289   0.292   0.294
  0.298   0.301   0.305   0.306   0.308   0.310   0.314   0.315
  0.322   0.324   0.329   0.330   0.332   0.336   0.337   0.339
  0.343   0.344   0.346   0.347   0.350   0.353   0.356   0.358
  0.360   0.363   0.369   0.370   0.374   0.376   0.381   0.386
  0.386   0.390   0.394   0.399   0.402   0.406   0.407   0.412
  0.418   0.421   0.425   0.427   0.432   0.434   0.439   0.441
  0.446   0.452   0.459   0.465   0.467   0.480   0.482   0.489
  0.492   0.498   0.503   0.507   0.509   0.519   0.521   0.526
  0.534   0.539   0.546   0.554   0.556   0.564   0.571   0.575
  0.582   0.584   0.587   0.605   0.609   0.611   0.619   0.625
  0.627   0.631   0.635   0.642   0.646   0.650   0.653   0.655
  0.663   0.666   0.677   0.677   0.683   0.687   0.693   0.699
  0.703   0.714   0.716   0.724   0.729   0.732   0.738   0.743
  0.745   0.750   0.757   0.758   0.763   0.769   0.771   0.777
  0.780   0.782   0.787   0.789   0.793   0.795   0.804   0.804
  0.810   0.817   0.822   0.826   0.833   0.844   0.852   0.864
  0.871   0.886   0.898   0.919   0.924   0.942   0.958   0.964
  0.967   0.978   0.984   1.008   1.016   1.021   1.030   1.044
  1.054   1.059   1.065   1.074   1.079   1.087   1.099   1.108
  1.120   1.132   1.138   1.140   1.145   1.155   1.158   1.166
  1.174   1.177   1.184   1.199   1.202   1.208   1.215   1.219
  1.224   1.235   1.244   1.246   1.250   1.259   1.267   1.272
  1.278   1.288   1.295   1.301   1.304   1.317   1.326   1.327
  1.346   1.350   1.364   1.374   1.377   1.384   1.394   1.403
  1.404   1.430   1.441   1.446   1.455   1.457   1.463   1.472
  1.489   1.493   1.499   1.507   1.511   1.520   1.524   1.527
  1.542   1.546   1.551   1.553   1.563   1.570   1.575   1.576
  1.579   1.584   1.590   1.596   1.602   1.608   1.611   1.618
  1.623   1.625   1.627   1.635   1.636   1.641   1.646   1.655
  1.663   1.664   1.669   1.679   1.683   1.689   1.696   1.705
  1.710   1.720   1.726   1.741   1.743   1.750   1.757   1.763
  1.767   1.781   1.788   1.792   1.796   1.799   1.806   1.817
  1.826   1.831   1.849   1.852   1.853   1.859   1.871   1.875
  1.881   1.894   1.897   1.909   1.919   1.929   1.953   1.961
  1.974   1.976   1.987   1.990   1.998   2.009   2.016   2.025
  2.040   2.047   2.051   2.065   2.070   2.075   2.082   2.096
  2.105   2.125   2.126   2.134   2.145   2.155   2.157   2.166
  2.171   2.185   2.194   2.204   2.215   2.221   2.243   2.243
  2.258   2.265   2.273   2.286   2.297   2.315   2.327   2.329
  2.352   2.360   2.366   2.389   2.409   2.412   2.441   2.446
  2.463   2.478   2.489   2.498   2.527   2.531   2.536   2.545
  2.546   2.556   2.570   2.575   2.577   2.584   2.595   2.603
  2.620   2.625   2.634   2.639   2.648   2.651   2.676   2.678
  2.685   2.705   2.708   2.715   2.730   2.735   2.747   2.766
  2.773   2.783   2.792   2.796   2.805   2.819   2.825   2.831
  2.844   2.868   2.880   2.888   2.893   2.895   2.901   2.908
  2.919   2.926   2.944   2.948   2.965   2.971   2.980   2.981
  2.989   2.996   3.014   3.025   3.031   3.039   3.043   3.063
  3.066   3.074   3.080   3.086   3.098   3.101   3.109   3.120
  3.121   3.133   3.145   3.149   3.165   3.168   3.176   3.196
  3.206   3.210   3.221   3.231   3.259   3.268   3.272   3.283
  3.296   3.301   3.317   3.322   3.349   3.363   3.384   3.400
  3.414   3.419   3.457   3.475   3.509   3.538   3.557   3.611
  3.622   3.680   3.711   3.774   3.776   3.789   3.798   3.809
  3.822   3.827   3.857   3.867   3.880   3.902   3.916   3.923
  3.931   3.959   3.976   3.993   4.008   4.036   4.051   4.085
  4.090   4.119   4.125   4.160   4.173   4.175   4.233   4.250
  4.265   4.283   4.299   4.315   4.330   4.361   4.424   4.986
  5.051   5.072   5.092   5.106   5.122   5.138   5.152   5.191
  5.225   5.252   5.365   5.390   5.413   5.427   5.438   5.474
  5.503   5.593   5.615   5.643   5.656   5.684   5.691   5.816
  5.844   5.976  23.745  23.757  23.783  23.800  23.805  23.811
 23.840  23.848  23.866  23.886  23.890  23.943  23.953  23.969
 23.981  24.003  49.865  49.895  49.909  49.936  49.944  49.956
 49.996  50.008  50.054
 --------------------------------------------------------------

          Ground-State Mulliken Net Atomic Charges

     Atom                 Charge (a.u.)
  ----------------------------------------
      1 C                     0.591059
      2 H                     0.275008
      3 C                    -0.689703
      4 H                     0.144110
      5 O                     0.095852
      6 C                    -0.557654
      7 H                     0.216873
      8 H                     0.173198
      9 C                     0.602194
     10 H                     0.175770
     11 C                    -0.717090
     12 H                     0.139038
     13 H                     0.149204
     14 H                     0.144240
     15 C                    -0.930122
     16 H                     0.180143
     17 H                     0.159288
     18 C                    -0.316556
     19 H                     0.181659
     20 H                     0.165061
     21 C                    -0.232497
     22 C                    -0.476832
     23 C                    -0.171638
     24 O                    -0.166822
     25 O                    -0.236387
     26 H                     0.356251
     27 H                     0.310590
     28 H                     0.195984
     29 H                     0.193155
     30 H                     0.114079
     31 O                     0.035911
     32 C                    -0.510187
     33 H                     0.266564
     34 C                     0.133391
     35 H                     0.260450
     36 C                     0.003735
     37 O                    -0.189199
     38 O                    -0.099871
     39 H                     0.292532
     40 C                    -0.199933
     41 H                     0.290528
     42 O                    -0.132599
     43 H                     0.257036
     44 C                    -0.679700
     45 H                     0.301199
     46 O                    -0.198138
     47 H                     0.274801
     48 C                    -0.577962
     49 H                     0.260121
     50 O                    -0.103690
     51 H                     0.247556
  ----------------------------------------
  Sum of atomic charges =     0.000000

 -----------------------------------------------------------------
                    Cartesian Multipole Moments
 -----------------------------------------------------------------
    Charge (ESU x 10^10)
                 0.0000
    Dipole Moment (Debye)
         X       2.4008      Y      -2.0342      Z       2.1052
       Tot       3.7860
    Quadrupole Moments (Debye-Ang)
        XX    -152.5726     XY      30.0298     YY    -168.3761
        XZ     -17.8486     YZ      12.7128     ZZ    -153.7348
    Octopole Moments (Debye-Ang^2)
       XXX      71.8356    XXY      -0.3465    XYY      61.4418
       YYY      14.8199    XXZ     -34.3388    XYZ     -13.0070
       YYZ       1.0765    XZZ      43.6165    YZZ     -28.0324
       ZZZ     -35.6152
    Hexadecapole Moments (Debye-Ang^3)
      XXXX   -8339.8683   XXXY     555.3549   XXYY   -2305.3564
      XYYY     520.4323   YYYY   -4396.0208   XXXZ    -359.3268
      XXYZ     157.6314   XYYZ    -261.3001   YYYZ     107.2606
      XXZZ   -1505.5902   XYZZ      41.9805   YYZZ    -846.4734
      XZZZ    -128.6191   YZZZ       6.9529   ZZZZ    -838.0187
 -----------------------------------------------------------------
 Calculating analytic gradient of the SCF energy
 Gradient of SCF Energy
            1           2           3           4           5           6
    1   0.0000207  -0.0000007  -0.0000181   0.0000108   0.0000476  -0.0000019
    2  -0.0000287   0.0000063  -0.0000062   0.0000010   0.0000234   0.0000103
    3  -0.0000524  -0.0000166   0.0000518   0.0000062  -0.0000015  -0.0000113
            7           8           9          10          11          12
    1   0.0000090   0.0000038   0.0000015   0.0000068   0.0000126   0.0000086
    2  -0.0000047   0.0000025  -0.0000036  -0.0000034  -0.0000115  -0.0000000
    3   0.0000084   0.0000078   0.0000069   0.0000068   0.0000097   0.0000138
           13          14          15          16          17          18
    1   0.0000107   0.0000119   0.0000101   0.0000089   0.0000028   0.0000218
    2  -0.0000067  -0.0000076  -0.0000098  -0.0000065  -0.0000127   0.0000224
    3   0.0000098   0.0000120   0.0000036   0.0000046   0.0000005   0.0000182
           19          20          21          22          23          24
    1   0.0000033  -0.0000107  -0.0000036  -0.0000140  -0.0000205  -0.0000049
    2  -0.0000045   0.0000011   0.0000332  -0.0000363  -0.0000233   0.0000313
    3  -0.0000083   0.0000103   0.0000024   0.0000002  -0.0000211  -0.0000128
           25          26          27          28          29          30
    1   0.0000194  -0.0000087  -0.0000060  -0.0000051  -0.0000049  -0.0000046
    2  -0.0000270  -0.0000265  -0.0000304  -0.0000190  -0.0000078  -0.0000214
    3  -0.0000349  -0.0000157   0.0000095  -0.0000025  -0.0000222   0.0000022
           31          32          33          34          35          36
    1   0.0000464  -0.0000347   0.0000020  -0.0000780  -0.0000088   0.0000292
    2  -0.0000132  -0.0000066   0.0000047   0.0000375  -0.0000032   0.0000035
    3  -0.0000400  -0.0000008   0.0000051   0.0000431   0.0000048   0.0000145
           37          38          39          40          41          42
    1   0.0000034  -0.0000069   0.0000062   0.0000250  -0.0000009  -0.0000132
    2   0.0000147   0.0000063   0.0000079   0.0000286   0.0000036   0.0000195
    3   0.0000160   0.0000041   0.0000196   0.0000109  -0.0000012  -0.0000107
           43          44          45          46          47          48
    1  -0.0000095  -0.0000036  -0.0000053  -0.0000104  -0.0000078  -0.0000199
    2   0.0000196  -0.0000092   0.0000122   0.0000068   0.0000143   0.0000119
    3   0.0000073  -0.0000013   0.0000015  -0.0000012  -0.0000097  -0.0000057
           49          50          51
    1  -0.0000099  -0.0000129   0.0000032
    2   0.0000000   0.0000088  -0.0000012
    3  -0.0000104  -0.0000333   0.0000019
 Max gradient component =       7.804E-05
 RMS gradient           =       1.772E-05
 Gradient time:  CPU 556.65 s  wall 140.29 s
 Geometry Optimization Parameters
   NAtoms,    NIC,     NZ,  NCons,   NDum,   NFix, NCnnct, MaxDiis
       51     405       0       0       0       0       0       0

 Cartesian Hessian Update
 Hessian Updated using BFGS Update


** GEOMETRY OPTIMIZATION IN DELOCALIZED INTERNAL COORDINATES **
   Searching for a Minimum

   Optimization Cycle:  15

                       Coordinates (Angstroms)
     ATOM                X               Y               Z
      1  C        -2.8279240108    0.1665834330   -0.0626739506
      2  H        -2.8738630377    0.0655057119   -1.1543784218
      3  C        -1.5342663589   -0.5303514481    0.3887622516
      4  H        -1.4654898187   -0.4643521124    1.4837055538
      5  O        -0.4153067176    0.2279699040   -0.1516037801
      6  C        -1.4758782126   -1.9911733650   -0.0546666277
      7  H        -1.4588007866   -2.0184883547   -1.1509313255
      8  H        -0.5394987684   -2.4439116738    0.2839514273
      9  C        -2.6780545140   -2.7946205129    0.4694884809
     10  H        -2.6306708673   -2.7924182737    1.5684004870
     11  C        -2.6226204977   -4.2502669313   -0.0037297839
     12  H        -1.6941553482   -4.7355049367    0.3108526069
     13  H        -3.4573247917   -4.8294145958    0.4016340717
     14  H        -2.6758683343   -4.3072978830   -1.0960126859
     15  C        -3.9850499516   -2.1006734369    0.0601580295
     16  H        -4.8405399277   -2.6329158646    0.4895804750
     17  H        -4.0955385230   -2.1622082057   -1.0306562959
     18  C        -4.0213786407   -0.6315200668    0.4993392018
     19  H        -4.9555767149   -0.1719260120    0.1711586528
     20  H        -4.0193297419   -0.5833774056    1.5945463226
     21  C        -2.8333118932    1.7046318646    0.2928884812
     22  C        -4.0752704069    2.2212107635    1.0265927559
     23  C        -2.5991738994    2.5427366638   -0.9754188556
     24  O        -1.4538423157    2.2845203738   -1.6432693309
     25  O        -3.3631585501    3.3804425609   -1.3804510440
     26  H        -0.9552749117    1.5790193048   -1.1863869490
     27  H        -1.9639768143    1.8960796660    0.9326713175
     28  H        -4.9758976241    2.1336691711    0.4171890754
     29  H        -3.9491871111    3.2801794027    1.2570674434
     30  H        -4.2311203878    1.6864727600    1.9656251676
     31  O         1.6086217886   -0.8049837026   -0.2858205208
     32  C         2.9021934217   -1.0243484712    0.2721691099
     33  H         2.8291304759   -1.3819846411    1.3065131050
     34  C         0.8197427512    0.1106783120    0.4715551497
     35  H         0.6980637104   -0.2658881202    1.4987669753
     36  C         3.5420680299   -2.1594326179   -0.5249244748
     37  O         3.7488789901   -3.2583676862   -0.0843860629
     38  O         3.8349832720   -1.7873696962   -1.7863925718
     39  H         4.2177134539   -2.5557531437   -2.2362773397
     40  C         3.7139606769    0.2778678957    0.2363707151
     41  H         3.8336737697    0.5781343950   -0.8142246728
     42  O         4.9740406735    0.0188241498    0.8302467094
     43  H         5.4204412461    0.8617265965    0.9730013974
     44  C         2.9422005395    1.3565450454    0.9964905471
     45  H         2.9320579335    1.0930993936    2.0587924125
     46  O         3.6166987910    2.6192298725    0.9534814734
     47  H         3.6370628211    2.9331585070    0.0401129626
     48  C         1.4985766217    1.4840027169    0.5039489038
     49  H         1.4972842654    1.8751712613   -0.5252588213
     50  O         0.7322909950    2.3171854255    1.3581616196
     51  H         1.2378197027    3.1212424529    1.5272628290
   Point Group: c1    Number of degrees of freedom:   147


   Energy is  -1302.784090341

 Hessian Updated using BFGS Update

147 Hessian modes will be used to form the next step
  Hessian Eigenvalues:
     0.003766    0.004586    0.005378    0.005811    0.006297    0.006526
     0.006923    0.007681    0.007975    0.008031    0.010406    0.010515
     0.011026    0.011462    0.012761    0.013344    0.020277    0.021175
     0.022120    0.028987    0.031077    0.031736    0.036423    0.036757
     0.038399    0.040151    0.042428    0.042778    0.044370    0.047226
     0.047819    0.047905    0.048490    0.049281    0.049469    0.050041
     0.051311    0.053666    0.054576    0.055096    0.055790    0.056107
     0.056506    0.056618    0.056931    0.057146    0.058642    0.059181
     0.063631    0.064207    0.068335    0.068597    0.069072    0.071869
     0.074323    0.078946    0.082179    0.082378    0.082587    0.083622
     0.091586    0.094202    0.108799    0.114843    0.118577    0.134678
     0.143494    0.149948    0.157253    0.159613    0.159764    0.159932
     0.159978    0.159997    0.160005    0.160063    0.160399    0.160532
     0.161929    0.166494    0.168015    0.177773    0.178820    0.188395
     0.191229    0.195575    0.198859    0.204503    0.210415    0.226971
     0.245579    0.249890    0.253748    0.265578    0.271705    0.273150
     0.275384    0.280366    0.285905    0.287378    0.287863    0.289719
     0.290384    0.291099    0.293456    0.294371    0.297946    0.301668
     0.313095    0.336237    0.338407    0.338551    0.339351    0.339550
     0.339894    0.340047    0.340183    0.340414    0.340542    0.340660
     0.340814    0.341183    0.341321    0.342002    0.342028    0.342184
     0.342253    0.342462    0.342996    0.344539    0.368934    0.394649
     0.397348    0.400737    0.405856    0.407738    0.426435    0.503711
     0.513137    0.518299    0.520292    0.522546    0.528722    0.546546
     0.619718    0.925778    0.960130

 Minimum Search - Taking Simple RFO Step
 Searching for Lamda that Minimizes Along All modes
 Value Taken    Lamda =   0.00000000
 Step Taken.  Stepsize is  0.005752

                             Maximum     Tolerance    Cnvgd?
         Gradient           0.000113      0.000300     YES
         Displacement       0.001382      0.001200      NO
         Energy change     -0.000001      0.000001      NO


 New Cartesian Coordinates Obtained by Inverse Iteration

 Displacement from previous Coordinates is:  0.017703
 ----------------------------------------------------------------
             Standard Nuclear Orientation (Angstroms)
    I     Atom           X                Y                Z
 ----------------------------------------------------------------
    1      C      -2.8280113435     0.1664338225    -0.0620958077
    2      H      -2.8744204699     0.0655162362    -1.1537840923
    3      C      -1.5342334071    -0.5309766458     0.3885437550
    4      H      -1.4651657761    -0.4653623513     1.4834851269
    5      O      -0.4151706130     0.2271176229    -0.1518601806
    6      C      -1.4763034771    -1.9917214858    -0.0553424646
    7      H      -1.4595766927    -2.0186724239    -1.1516293646
    8      H      -0.5399114902    -2.4447629132     0.2828324180
    9      C      -2.6784811773    -2.7951228364     0.4688465218
   10      H      -2.6307693364    -2.7933638010     1.5677428856
   11      C      -2.6235180627    -4.2505919498    -0.0049742423
   12      H      -1.6949593005    -4.7361177463     0.3089005954
   13      H      -3.4580887103    -4.8297755395     0.4006157457
   14      H      -2.6773777794    -4.3071900204    -1.0972523485
   15      C      -3.9854636324    -2.1007431500     0.0601943797
   16      H      -4.8409347194    -2.6330184217     0.4896259337
   17      H      -4.0962717315    -2.1617629795    -1.0306131694
   18      C      -4.0213687812    -0.6317874206     0.5000648177
   19      H      -4.9556736986    -0.1719121858     0.1725907914
   20      H      -4.0187246869    -0.5842096131     1.5952853485
   21      C      -2.8330404770     1.7045054190     0.2936288030
   22      C      -4.0751176818     2.2217231222     1.0267186052
   23      C      -2.5982715745     2.5429312801    -0.9743455679
   24      O      -1.4531272581     2.2842329326    -1.6422954292
   25      O      -3.3617891282     3.3812907608    -1.3789374636
   26      H      -0.9547620820     1.5786039470    -1.1853871364
   27      H      -1.9638570132     1.8957848247     0.9336740316
   28      H      -4.9753267953     2.1353208933     0.4165201057
   29      H      -3.9483540867     3.2804583617     1.2579088842
   30      H      -4.2321673661     1.6866281978     1.9653178509
   31      O       1.6089926967    -0.8055478335    -0.2850033320
   32      C       2.9027227791    -1.0241209810     0.2729913218
   33      H       2.8298541950    -1.3811159783     1.3075685162
   34      C       0.8199084766     0.1104208176     0.4716024325
   35      H       0.6980974381    -0.2654917204     1.4990267536
   36      C       3.5427600522    -2.1595346205    -0.5235356747
   37      O       3.7492827288    -3.2583618487    -0.0825908925
   38      O       3.8361640167    -1.7879132261    -1.7850242277
   39      H       4.2188986405    -2.5564836778    -2.2345959766
   40      C       3.7141068970     0.2782646564     0.2363165983
   41      H       3.8336831469     0.5778986087    -0.8144703275
   42      O       4.9743213800     0.0198174579     0.8302541423
   43      H       5.4207625872     0.8628505718     0.9720838113
   44      C       2.9421578519     1.3572897392     0.9958046783
   45      H       2.9322801521     1.0945977774     2.0582898778
   46      O       3.6162861253     2.6201316178     0.9517679180
   47      H       3.6364899126     2.9333379688     0.0381544956
   48      C       1.4983929818     1.4839554996     0.5034383579
   49      H       1.4968323725     1.8747845935    -0.5258895518
   50      O       0.7318419093     2.3171463834     1.3574657573
   51      H       1.2365564601     3.1219567035     1.5253881858
 ----------------------------------------------------------------
 Molecular Point Group                 C1    NOp =  1
 Largest Abelian Subgroup              C1    NOp =  1
 Nuclear Repulsion Energy =  2510.6677882112 hartrees
 There are       97 alpha and       97 beta electrons
 Applying Cartesian multipole field
    Component          Value
    ---------          -----
     (2,0,0)        1.00000E-12
     (0,2,0)        2.00000E-11
     (0,0,2)       -3.00000E-11
 Nucleus-field energy     =     0.0000000505 hartrees
 Requested basis set is 6-311++G(d,p)
 There are 280 shells and 732 basis functions
 A cutoff of  1.0D-11 yielded  28150 shell pairs
 There are    187596 function pairs (    198741 Cartesian)
 Smallest overlap matrix eigenvalue = 1.10E-06

 Q-Chem warning in module stvman/mkSTV.C, line 306:

 Overlap eigenvalue is smaller than square root of threshold
 Use THRESH >= 12 to get rid of this warning

 Guess MOs from SCF MO coefficient file

 -----------------------------------------------------------------------
  General SCF calculation program by
  Eric Jon Sundstrom, Paul Horn, Yuezhi Mao, Dmitri Zuev, Alec White,
  David Stuck, Shaama M.S., Shane Yost, Joonho Lee, David Small,
  Daniel Levine, Susi Lehtola, Hugh Burton, Evgeny Epifanovsky
 -----------------------------------------------------------------------
 Exchange:     0.2000 Hartree-Fock + 0.0800 Slater + 0.7200 B88
 Correlation:  0.1900 VWN1RPA + 0.8100 LYP
 Using SG-1 standard quadrature grid
 using 4 threads for integral computing
 -------------------------------------------------------
 OpenMP Integral computing Module                
 Release: version 2.0, May 2017, Q-Chem Inc. Pleasanton 
 -------------------------------------------------------
 -------------------------------------------------------
 OpenMP BLAS3 based DFT computing Module                
 Release: version 1.0, May 2013, Q-Chem Inc. Pittsburgh 
 -------------------------------------------------------
 A restricted SCF calculation will be
 performed using DIIS
 SCF converges when DIIS error is below 1.0e-08
 ---------------------------------------
  Cycle       Energy         DIIS error
 ---------------------------------------
    1   -1302.7840840238      9.08e-06  
    2   -1302.7840904381      1.50e-06  
    3   -1302.7840903346      2.26e-06  
    4   -1302.7840905633      3.68e-07  
    5   -1302.7840905678      2.17e-07  
    6   -1302.7840905700      4.98e-08  
    7   -1302.7840905702      1.35e-08  
    8   -1302.7840905700      4.41e-09  Convergence criterion met
 ---------------------------------------
 SCF time:   CPU 1562.80s  wall 405.00s 
 SCF   energy in the final basis set =    -1302.7840905700
 Total energy in the final basis set =    -1302.7840905700

 --------------------------------------------------------------

                    Orbital Energies (a.u.)
 --------------------------------------------------------------

 Alpha MOs
 -- Occupied --
-19.196 -19.173 -19.173 -19.171 -19.158 -19.156 -19.147 -19.141
-19.096 -10.332 -10.313 -10.290 -10.271 -10.263 -10.262 -10.262
-10.251 -10.198 -10.193 -10.188 -10.181 -10.180 -10.177 -10.168
-10.161  -1.140  -1.117  -1.089  -1.083  -1.066  -1.055  -1.052
 -1.050  -1.009  -0.864  -0.821  -0.814  -0.806  -0.761  -0.756
 -0.711  -0.694  -0.679  -0.655  -0.652  -0.638  -0.629  -0.610
 -0.586  -0.581  -0.572  -0.569  -0.557  -0.535  -0.525  -0.520
 -0.513  -0.511  -0.503  -0.498  -0.490  -0.472  -0.463  -0.459
 -0.456  -0.448  -0.446  -0.438  -0.433  -0.429  -0.417  -0.413
 -0.409  -0.406  -0.401  -0.396  -0.393  -0.389  -0.379  -0.375
 -0.368  -0.361  -0.358  -0.352  -0.349  -0.346  -0.342  -0.337
 -0.335  -0.326  -0.323  -0.313  -0.312  -0.305  -0.300  -0.294
 -0.264
 -- Virtual --
 -0.041  -0.029  -0.019  -0.016  -0.008  -0.003   0.000   0.001
  0.011   0.013   0.018   0.025   0.026   0.028   0.032   0.039
  0.041   0.042   0.045   0.052   0.054   0.058   0.059   0.065
  0.066   0.069   0.073   0.077   0.079   0.081   0.084   0.089
  0.091   0.094   0.094   0.095   0.099   0.101   0.102   0.104
  0.109   0.110   0.112   0.115   0.116   0.119   0.120   0.124
  0.128   0.129   0.130   0.132   0.134   0.137   0.137   0.141
  0.143   0.144   0.145   0.150   0.150   0.152   0.158   0.159
  0.159   0.160   0.162   0.165   0.167   0.170   0.171   0.172
  0.175   0.178   0.179   0.180   0.182   0.189   0.191   0.192
  0.196   0.196   0.199   0.200   0.203   0.206   0.207   0.209
  0.216   0.217   0.218   0.220   0.224   0.226   0.228   0.230
  0.232   0.235   0.240   0.242   0.244   0.247   0.249   0.253
  0.255   0.258   0.260   0.262   0.264   0.269   0.272   0.274
  0.276   0.278   0.281   0.285   0.287   0.289   0.292   0.294
  0.298   0.301   0.305   0.306   0.308   0.310   0.314   0.315
  0.322   0.324   0.329   0.330   0.332   0.336   0.337   0.339
  0.343   0.344   0.346   0.347   0.350   0.353   0.356   0.358
  0.360   0.363   0.369   0.370   0.374   0.376   0.381   0.386
  0.386   0.390   0.394   0.399   0.402   0.406   0.407   0.412
  0.418   0.421   0.425   0.427   0.432   0.434   0.439   0.441
  0.446   0.452   0.459   0.465   0.467   0.480   0.482   0.489
  0.492   0.498   0.503   0.507   0.509   0.519   0.521   0.526
  0.534   0.539   0.546   0.554   0.556   0.564   0.571   0.575
  0.582   0.584   0.587   0.605   0.609   0.611   0.619   0.625
  0.627   0.631   0.635   0.642   0.646   0.650   0.653   0.655
  0.663   0.666   0.677   0.677   0.683   0.687   0.693   0.699
  0.703   0.714   0.716   0.724   0.729   0.732   0.738   0.743
  0.745   0.750   0.757   0.758   0.763   0.769   0.771   0.777
  0.780   0.782   0.787   0.789   0.793   0.795   0.804   0.804
  0.810   0.817   0.822   0.826   0.833   0.844   0.852   0.864
  0.871   0.886   0.898   0.919   0.924   0.942   0.958   0.964
  0.967   0.978   0.984   1.008   1.016   1.021   1.030   1.044
  1.054   1.059   1.065   1.074   1.079   1.087   1.099   1.108
  1.120   1.132   1.138   1.140   1.145   1.155   1.158   1.166
  1.174   1.177   1.184   1.199   1.201   1.208   1.215   1.220
  1.224   1.235   1.244   1.246   1.250   1.259   1.267   1.272
  1.278   1.288   1.295   1.301   1.304   1.317   1.326   1.327
  1.346   1.351   1.364   1.374   1.377   1.384   1.394   1.403
  1.404   1.430   1.441   1.446   1.455   1.457   1.463   1.472
  1.489   1.493   1.499   1.507   1.511   1.520   1.524   1.527
  1.542   1.546   1.551   1.553   1.563   1.570   1.575   1.576
  1.579   1.584   1.590   1.596   1.602   1.609   1.611   1.618
  1.623   1.625   1.627   1.635   1.636   1.641   1.646   1.655
  1.663   1.664   1.669   1.679   1.683   1.689   1.696   1.705
  1.710   1.720   1.726   1.740   1.742   1.750   1.757   1.763
  1.767   1.781   1.788   1.791   1.796   1.799   1.806   1.817
  1.826   1.831   1.849   1.852   1.853   1.859   1.871   1.875
  1.881   1.894   1.897   1.909   1.919   1.929   1.953   1.960
  1.975   1.976   1.987   1.990   1.998   2.009   2.016   2.025
  2.040   2.047   2.051   2.065   2.070   2.075   2.082   2.096
  2.105   2.125   2.126   2.134   2.145   2.155   2.157   2.166
  2.171   2.185   2.194   2.204   2.215   2.221   2.243   2.243
  2.258   2.265   2.273   2.285   2.297   2.315   2.327   2.329
  2.352   2.360   2.366   2.389   2.409   2.412   2.441   2.446
  2.463   2.478   2.489   2.498   2.527   2.531   2.536   2.545
  2.546   2.556   2.570   2.575   2.577   2.584   2.595   2.603
  2.620   2.625   2.634   2.639   2.648   2.651   2.675   2.678
  2.685   2.705   2.708   2.715   2.730   2.735   2.747   2.766
  2.773   2.783   2.792   2.796   2.805   2.819   2.825   2.831
  2.844   2.868   2.880   2.888   2.893   2.895   2.901   2.908
  2.919   2.926   2.944   2.948   2.965   2.971   2.980   2.981
  2.988   2.996   3.014   3.025   3.031   3.039   3.043   3.062
  3.066   3.074   3.080   3.086   3.098   3.101   3.109   3.120
  3.121   3.133   3.145   3.149   3.165   3.168   3.176   3.196
  3.206   3.210   3.221   3.231   3.259   3.268   3.272   3.283
  3.296   3.301   3.317   3.322   3.349   3.363   3.384   3.400
[truncated: 624,602 more chars]
