# Supplementary material for: An in silico investigation of menthol metabolism
Source: PLoS One. 2019 Sep 27;14(9):e0216577. doi: 10.1371/journal.pone.0216577 (PMC6764827; doi:10.1371/journal.pone.0216577)
Supplement: S2 File — (ZIP) [file pone.0216577.s002.zip › B3LYP/g-series/oeeXe-S.out]

Q-Chem Developer Version!
                  Welcome to Q-Chem
     A Quantum Leap Into The Future Of Chemistry


 Q-Chem 5.1, Q-Chem, Inc., Pleasanton, CA (2018)

 Yihan Shao,  Zhengting Gan,  E. Epifanovsky,  A. T. B. Gilbert,  M. Wormit,  
 J. Kussmann,  A. W. Lange,  A. Behn,  Jia Deng,  Xintian Feng,  D. Ghosh,  
 M. Goldey,  P. R. Horn,  L. D. Jacobson,  I. Kaliman,  T. Kus,  A. Landau,  
 Jie Liu,  E. I. Proynov,  R. M. Richard,  R. P. Steele,  E. J. Sundstrom,  
 H. L. Woodcock III,  P. M. Zimmerman,  D. Zuev,  B. Albrecht,  E. Alguire,  
 S. A. Baeppler,  D. Barton,  Z. Benda,  Y. A. Bernard,  E. J. Berquist,  
 K. B. Bravaya,  H. Burton,  D. Casanova,  Chun-Min Chang,  Yunqing Chen,  
 A. Chien,  K. D. Closser,  M. P. Coons,  S. Coriani,  S. Dasgupta,  
 A. L. Dempwolff,  M. Diedenhofen,  Hainam Do,  R. G. Edgar,  Po-Tung Fang,  
 S. Faraji,  S. Fatehi,  Qingguo Feng,  K. D. Fenk,  J. Fosso-Tande,  
 J. Gayvert,  Qinghui Ge,  A. Ghysels,  G. Gidofalvi,  J. Gomes,  
 J. Gonthier,  A. Gunina,  D. Hait,  M. W. D. Hanson-Heine,  
 P. H. P. Harbach,  A. W. Hauser,  J. E. Herr,  E. G. Hohenstein,  
 Z. C. Holden,  Kerwin Hui,  B. C. Huynh,  T.-C. Jagau,  Hyunjun Ji,  
 B. Kaduk,  K. Khistyaev,  Jaehoon Kim,  P. Klunzinger,  K. Koh,  
 D. Kosenkov,  L. Koulias,  T. Kowalczyk,  C. M. Krauter,  A. Kunitsa,  
 Ka Un Lao,  A. Laurent,  K. V. Lawler,  Joonho Lee,  D. Lefrancois,  
 S. Lehtola,  D. S. Levine,  Yi-Pei Li,  You-Sheng Lin,  Fenglai Liu,  
 E. Livshits,  A. Luenser,  P. Manohar,  E. Mansoor,  S. F. Manzer,  
 Shan-Ping Mao,  Yuezhi Mao,  N. Mardirossian,  A. V. Marenich,  
 T. Markovich,  L. A. Martinez-Martinez,  S. A. Maurer,  N. J. Mayhall,  
 S. C. McKenzie,  J.-M. Mewes,  A. F. Morrison,  J. W. Mullinax,  K. Nanda,  
 T. S. Nguyen-Beck,  R. Olivares-Amaya,  J. A. Parkhill,  T. M. Perrine,  
 F. Plasser,  P. Pokhilko,  S. Prager,  A. Prociuk,  E. Ramos,  D. R. Rehn,  
 F. Rob,  M. Schneider,  N. Sergueev,  S. M. Sharada,  S. Sharma,  
 D. W. Small,  T. Stauch,  T. Stein,  Yu-Chuan Su,  A. J. W. Thom,  
 A. Tkatchenko,  T. Tsuchimochi,  N. M. Tubman,  L. Vogt,  M. L. Vidal,  
 O. Vydrov,  M. A. Watson,  J. Wenzel,  M. de Wergifosse,  T. A. Wesolowski,  
 A. White,  J. Witte,  A. Yamada,  Jun Yang,  K. Yao,  S. Yeganeh,  
 S. R. Yost,  Zhi-Qiang You,  A. Zech,  Igor Ying Zhang,  Xing Zhang,  
 Yan Zhao,  Ying Zhu,  B. R. Brooks,  G. K. L. Chan,  C. J. Cramer,  
 M. S. Gordon,  W. J. Hehre,  A. Klamt,  M. W. Schmidt,  C. D. Sherrill,  
 D. G. Truhlar,  A. Aspuru-Guzik,  R. Baer,  A. T. Bell,  N. A. Besley,  
 Jeng-Da Chai,  A. E. DePrince, III,  R. A. DiStasio Jr.,  A. Dreuw,  
 B. D. Dunietz,  T. R. Furlani,  Chao-Ping Hsu,  Yousung Jung,  Jing Kong,  
 D. S. Lambrecht,  WanZhen Liang,  C. Ochsenfeld,  V. A. Rassolov,  
 L. V. Slipchenko,  J. E. Subotnik,  T. Van Voorhis,  J. M. Herbert,  
 A. I. Krylov,  P. M. W. Gill,  M. Head-Gordon

 Contributors to earlier versions of Q-Chem not listed above: 
 R. D. Adamson,  B. Austin,  J. Baker,  G. J. O. Beran,  K. Brandhorst,  
 S. T. Brown,  E. F. C. Byrd,  A. K. Chakraborty,  C.-L. Cheng,  
 Siu Hung Chien,  D. M. Chipman,  D. L. Crittenden,  H. Dachsel,  
 R. J. Doerksen,  A. D. Dutoi,  L. Fusti-Molnar,  W. A. Goddard III,  
 A. Golubeva-Zadorozhnaya,  S. R. Gwaltney,  G. Hawkins,  A. Heyden,  
 S. Hirata,  G. Kedziora,  F. J. Keil,  C. Kelley,  Jihan Kim,  R. A. King,  
 R. Z. Khaliullin,  P. P. Korambath,  W. Kurlancheek,  A. M. Lee,  M. S. Lee,  
 S. V. Levchenko,  Ching Yeh Lin,  D. Liotard,  R. C. Lochan,  I. Lotan,  
 P. E. Maslen,  N. Nair,  D. P. O'Neill,  D. Neuhauser,  E. Neuscamman,  
 C. M. Oana,  R. Olson,  B. Peters,  R. Peverati,  P. A. Pieniazek,  
 Y. M. Rhee,  J. Ritchie,  M. A. Rohrdanz,  E. Rosta,  N. J. Russ,  
 H. F. Schaefer III,  N. E. Schultz,  N. Shenvi,  A. C. Simmonett,  A. Sodt,  
 D. Stuck,  K. S. Thanthiriwatte,  V. Vanovschi,  Tao Wang,  A. Warshel,  
 C. F. Williams,  Q. Wu,  X. Xu,  W. Zhang

 Please cite Q-Chem as follows:
 Y. Shao et al., Mol. Phys. 113, 184-215 (2015)
 DOI: 10.1080/00268976.2014.952696

 Q-Chem 5.1.2 for Intel X86 EM64T Linux

 Parts of Q-Chem use Armadillo 8.300.2 (Tropical Shenanigans).
 http://arma.sourceforge.net/

 Q-Chem begins on Fri Mar 29 23:22:26 2019  

Host: 
0

     Scratch files written to /scratch/taweetham/qchem2229//
Input Ideriv = 2
Curr. Ideriv = -1
Max.  Ideriv = 2

Checking the input file for inconsistencies... 	...done.

--------------------------------------------------------------
User input:
--------------------------------------------------------------
$molecule
0 1
  C   -0.6585635   -0.0055868    0.4443408
  H   -0.7273572   -0.5357606    1.4050685
  C    0.1808732   -0.9008253   -0.4939750
  H    0.1957468   -0.4700686   -1.5023587
  O   -0.4308167   -2.1856765   -0.5840851
  H    0.1408433   -2.7547169   -1.1268462
  C    1.6144655   -1.0816788    0.0076951
  H    1.6063948   -1.6624963    0.9402160
  H    2.1764015   -1.6910742   -0.7116195
  C    2.3115167    0.2619469    0.2225843
  H    2.3652721    0.7836404   -0.7424638
  C    3.7401839    0.0571353    0.7209434
  H    4.3132270   -0.5532712    0.0145572
  H    4.2552231    1.0177677    0.8256375
  H    3.7564926   -0.4456008    1.6935785
  C    1.5041932    1.1231578    1.2006995
  H    1.9856441    2.1016814    1.3175570
  H    1.4883583    0.6550705    2.1927650
  C    0.0692732    1.3264566    0.7112321
  H   -0.4865052    1.9122717    1.4525818
  H    0.1177187    1.9272316   -0.2047062
  C   -2.1056292    0.1647614   -0.1130988
  C   -2.3031600    1.4004699   -0.9975205
  C   -3.1526899    0.0252837    0.9915984
  O   -3.2325533   -0.9552887    1.7223774
  O   -4.0287659    1.0609788    0.9951277
  H   -2.3395459   -0.6864433   -0.7676700
  H   -2.2242658    2.3310137   -0.4251677
  H   -3.2974045    1.3905113   -1.4590223
  H   -1.5692069    1.4243590   -1.8092843
  O   -5.9504343   -0.2447994    0.7483723
  C   -7.3204126   -0.4779379    1.0774408
  H   -7.9130371    0.4138533    0.8357913
  C   -5.3452477    0.7986119    1.5118342
  H   -5.9004069    1.7234881    1.3097159
  C   -7.8199201   -1.5968233    0.1747983
  O   -8.6002554   -1.4725275   -0.7569228
  O   -7.2538780   -2.7974769    0.4244580
  H   -7.6103664   -3.3760736   -0.2814559
  C   -7.4886307   -0.8559440    2.5503190
  H   -7.0405345   -1.8322821    2.7696793
  O   -8.8762308   -0.9407992    2.8986775
  H   -8.9201760   -0.9495972    3.8755733
  C   -6.8375043    0.2094685    3.4388947
  H   -7.4375411    1.1280685    3.4138417
  O   -6.8791152   -0.2189543    4.8144358
  H   -6.3403887   -1.0287784    4.8960415
  C   -5.3951867    0.5239194    3.0297736
  H   -4.7544000   -0.3100928    3.3250250
  O   -4.9440832    1.6643564    3.7771645
  H   -5.1790874    1.4921225    4.7096716
$end

$rem
   job_type 	optimization
   basis 	6-311++g**
   method 	b3lyp
   scf_guess sad
$end

--------------------------------------------------------------
 ----------------------------------------------------------------
             Standard Nuclear Orientation (Angstroms)
    I     Atom           X                Y                Z
 ----------------------------------------------------------------
    1      C      -2.9638344445    -0.1296801272     0.0517033188
    2      H      -2.6666545251     0.3749071567    -0.8788289555
    3      C      -3.8983483886    -1.2904809638    -0.3554423449
    4      H      -4.1443935702    -1.8951266287     0.5257362032
    5      O      -3.2175975739    -2.1354778630    -1.2804750679
    6      H      -3.8383065023    -2.8239430713    -1.5736095543
    7      C      -5.1870493126    -0.7932473665    -1.0123871208
    8      H      -4.9507931960    -0.3319866054    -1.9811135481
    9      H      -5.8297283683    -1.6516639309    -1.2461240429
   10      C      -5.9313585362     0.1979250840    -0.1174185635
   11      H      -6.2140232770    -0.3167017121     0.8108225105
   12      C      -7.2140203228     0.6788472495    -0.7918755037
   13      H      -7.8649408413    -0.1679809769    -1.0350634697
   14      H      -7.7720711025     1.3488222667    -0.1294906882
   15      H      -6.9998344931     1.2187042012    -1.7201575188
   16      C      -5.0177640387     1.3774371713     0.2350883478
   17      H      -5.5419980317     2.0630461722     0.9119030186
   18      H      -4.7710592547     1.9482103397    -0.6687397114
   19      C      -3.7271279337     0.9023239899     0.9047375496
   20      H      -3.0843001971     1.7670999143     1.1062405043
   21      H      -4.0011569815     0.4706460424     1.8746771183
   22      C      -1.6720816530    -0.6806736593     0.7310687655
   23      C      -1.7491803478    -0.7734672446     2.2586946357
   24      C      -0.4210282360     0.0337775136     0.2206072965
   25      O      -0.1228931652     0.1022328156    -0.9661393877
   26      O       0.3549427661     0.4879412916     1.2363780485
   27      H      -1.5052377573    -1.7143730582     0.3973644251
   28      H      -1.7868338707     0.2154892225     2.7280251211
   29      H      -0.8671085598    -1.2860012698     2.6597724893
   30      H      -2.6276826902    -1.3453300525     2.5740117340
   31      O       2.2870364194    -0.6608695921     0.5991951526
   32      C       3.7089069112    -0.6825339430     0.4676841614
   33      H       4.1709854760    -0.4751054835     1.4415150797
   34      C       1.7636170108     0.6132706456     0.9739361454
   35      H       2.1942409134     0.8761150725     1.9485773058
   36      C       4.1076348320    -2.1002149840     0.0837931940
   37      O       4.6778800276    -2.9050794028     0.8045501009
   38      O       3.6972772918    -2.4711662127    -1.1484018259
   39      H       3.9525268780    -3.4154586943    -1.2061245489
   40      C       4.1918248344     0.3182250309    -0.5838993533
   41      H       3.8732579712     0.0286713532    -1.5922738138
   42      O       5.6231011499     0.3905618494    -0.5981675211
   43      H       5.8583695119     1.1934158054    -1.1045352852
   44      C       3.6463223639     1.7140691374    -0.2634583392
   45      H       4.1560355316     2.1153349263     0.6217964419
   46      O       3.9903400444     2.6222431103    -1.3284760624
   47      H       3.5431364592     2.3192355648    -2.1414312799
   48      C       2.1316789069     1.7219995457    -0.0346968712
   49      H       1.6285179434     1.5963655493    -0.9961553870
   50      O       1.7481231138     3.0161233023     0.4560298675
   51      H       2.1742220715     3.6700710301    -0.1315524922
 ----------------------------------------------------------------
 Molecular Point Group                 C1    NOp =  1
 Largest Abelian Subgroup              C1    NOp =  1
 Nuclear Repulsion Energy =  2426.5025808382 hartrees
 There are       97 alpha and       97 beta electrons
 Requested basis set is 6-311++G(d,p)
 There are 280 shells and 732 basis functions

 Total QAlloc Memory Limit   2000 MB
 Mega-Array Size       188 MB
 MEM_STATIC part       192 MB
 A cutoff of  1.0D-11 yielded  26474 shell pairs
 There are    177062 function pairs (    187593 Cartesian)

 -------------------------------------------------------
 OpenMP Integral Computing Module                       
 Release: version 1.0, May 2013, Q-Chem Inc. Pittsburgh 
 -------------------------------------------------------
 Integral Job Info:
 Integral job number is                      11
 Integral operator is                         1
 short-range coefficients                     0
 long-range coefficients              100000000
 Omega coefficients                           0
 if combine SR and LR in K                    0
 Integral screening is                        0
 Integral computing path is                   2
 max size of driver memory is            800000
 size of driver memory is                593474
 size of scratch memory is              2361544
 max col of scratch BK array               1296
 max len of scratch array in speh3          155
 max len of scratch index in speh4           18
 max int batch size is                      520
 min int batch size is                       52
 fixed nKL is                                52
 max L of basis functions is                  2
 order of int derivative is                   0
 number of shells is                        280
 number of basis is                         757
 number of cartesian basis is               757
 number of contracted shell pairs         26474
 number of primitive shell pairs          56529
 maxK2 (contraction) of shell pair           36
 max number of K2 of shell pair               1
 max number of CS2 of shell pair           5301
 max number of PS2 of shell pair           8376
 mem total for path MDJ                  795932
 -------------------------------------------------------
 Smallest overlap matrix eigenvalue = 8.05E-07

 Q-Chem warning in module stvman/mkSTV.C, line 306:

 Overlap eigenvalue is smaller than square root of threshold
 Use THRESH >= 12 to get rid of this warning

 Linear dependence detected in AO basis
 Tighter screening thresholds may be required for diffuse basis sets
 Use S2THRESH > 14 and THRESH = 14 in case of SCF convergence issues
 Number of orthogonalized atomic orbitals = 731
 Maximum deviation from orthogonality = 1.675E-10

 Scale SEOQF with 1.000000e-02/1.000000e-01/1.000000e-01

 Standard Electronic Orientation quadrupole field applied
 Nucleus-field energy     =     0.0000000237 hartrees
 Guess from superposition of atomic densities
 Warning:  Energy on first SCF cycle will be non-variational
 SAD guess density has 194.000000 electrons

 -----------------------------------------------------------------------
  General SCF calculation program by
  Eric Jon Sundstrom, Paul Horn, Yuezhi Mao, Dmitri Zuev, Alec White,
  David Stuck, Shaama M.S., Shane Yost, Joonho Lee, David Small,
  Daniel Levine, Susi Lehtola, Hugh Burton, Evgeny Epifanovsky
 -----------------------------------------------------------------------
 Exchange:     0.2000 Hartree-Fock + 0.0800 Slater + 0.7200 B88
 Correlation:  0.1900 VWN1RPA + 0.8100 LYP
 Using SG-1 standard quadrature grid
 using 6 threads for integral computing
 -------------------------------------------------------
 OpenMP Integral computing Module                
 Release: version 2.0, May 2017, Q-Chem Inc. Pleasanton 
 -------------------------------------------------------
 -------------------------------------------------------
 OpenMP BLAS3 based DFT computing Module                
 Release: version 1.0, May 2013, Q-Chem Inc. Pittsburgh 
 -------------------------------------------------------
 A restricted SCF calculation will be
 performed using DIIS
 SCF converges when DIIS error is below 1.0e-08
 ---------------------------------------
  Cycle       Energy         DIIS error
 ---------------------------------------
    1   -1307.6438500696      2.31e-02  
    2   -1302.1800482449      3.24e-03  
    3   -1301.3633387512      5.20e-03  
    4   -1302.6944444218      1.09e-03  
    5   -1302.7519059813      3.38e-04  
    6   -1302.7565843378      1.20e-04  
    7   -1302.7573208686      2.85e-05  
    8   -1302.7573611659      9.52e-06  
    9   -1302.7573653475      3.17e-06  
   10   -1302.7573657422      1.50e-06  
   11   -1302.7573658482      3.85e-07  
   12   -1302.7573658551      1.14e-07  
   13   -1302.7573658556      3.23e-08  
   14   -1302.7573658557      1.06e-08  
   15   -1302.7573658559      3.19e-09  Convergence criterion met
 ---------------------------------------
 SCF time:   CPU 2502.33s  wall 443.00s 
 SCF   energy in the final basis set =    -1302.7573658559
 Total energy in the final basis set =    -1302.7573658559

 --------------------------------------------------------------

                    Orbital Energies (a.u.)
 --------------------------------------------------------------

 Alpha MOs
 -- Occupied --
-19.1887 -19.1869 -19.1724 -19.1676 -19.1467 -19.1423 -19.1335 -19.1236
-19.1166 -10.3285 -10.3159 -10.3120 -10.2738 -10.2563 -10.2552 -10.2492
-10.2244 -10.1914 -10.1829 -10.1785 -10.1711 -10.1697 -10.1687 -10.1638
-10.1623  -1.1344  -1.1281  -1.0800  -1.0704  -1.0450  -1.0341  -1.0317
 -1.0278  -1.0239  -0.8483  -0.8190  -0.8126  -0.7988  -0.7537  -0.7414
 -0.7151  -0.6859  -0.6832  -0.6535  -0.6413  -0.6300  -0.6243  -0.5934
 -0.5758  -0.5639  -0.5612  -0.5517  -0.5312  -0.5240  -0.5169  -0.5141
 -0.5048  -0.4992  -0.4915  -0.4885  -0.4866  -0.4786  -0.4640  -0.4596
 -0.4530  -0.4394  -0.4388  -0.4298  -0.4272  -0.4246  -0.4167  -0.4013
 -0.4000  -0.3978  -0.3928  -0.3904  -0.3874  -0.3851  -0.3738  -0.3681
 -0.3660  -0.3612  -0.3543  -0.3430  -0.3397  -0.3385  -0.3346  -0.3287
 -0.3231  -0.3157  -0.3131  -0.3105  -0.3034  -0.2965  -0.2883  -0.2750
 -0.2731
 -- Virtual --
 -0.0414  -0.0232  -0.0200  -0.0117  -0.0080  -0.0052  -0.0018   0.0011
  0.0036   0.0130   0.0154   0.0217   0.0260   0.0286   0.0350   0.0376
  0.0400   0.0427   0.0445   0.0500   0.0543   0.0604   0.0617   0.0630
  0.0682   0.0688   0.0718   0.0756   0.0777   0.0823   0.0846   0.0882
  0.0907   0.0922   0.0960   0.0978   0.1013   0.1037   0.1058   0.1069
  0.1084   0.1120   0.1139   0.1168   0.1200   0.1219   0.1238   0.1263
  0.1279   0.1290   0.1307   0.1327   0.1346   0.1372   0.1400   0.1409
  0.1437   0.1456   0.1463   0.1477   0.1492   0.1509   0.1525   0.1559
  0.1564   0.1591   0.1608   0.1621   0.1646   0.1654   0.1684   0.1711
  0.1743   0.1747   0.1769   0.1814   0.1850   0.1859   0.1889   0.1904
  0.1930   0.1949   0.1980   0.2005   0.2017   0.2060   0.2075   0.2105
  0.2115   0.2161   0.2190   0.2199   0.2241   0.2256   0.2272   0.2301
  0.2337   0.2355   0.2379   0.2393   0.2453   0.2487   0.2492   0.2517
  0.2565   0.2583   0.2633   0.2641   0.2656   0.2670   0.2696   0.2730
  0.2767   0.2777   0.2808   0.2825   0.2865   0.2903   0.2939   0.2972
  0.3004   0.3015   0.3051   0.3067   0.3094   0.3111   0.3146   0.3177
  0.3184   0.3209   0.3241   0.3288   0.3336   0.3356   0.3377   0.3408
  0.3425   0.3459   0.3470   0.3488   0.3506   0.3520   0.3559   0.3595
  0.3613   0.3636   0.3677   0.3704   0.3755   0.3772   0.3777   0.3832
  0.3866   0.3888   0.3934   0.3955   0.4018   0.4035   0.4067   0.4089
  0.4117   0.4152   0.4189   0.4233   0.4286   0.4323   0.4420   0.4459
  0.4516   0.4586   0.4629   0.4702   0.4720   0.4791   0.4857   0.4893
  0.4922   0.4962   0.5032   0.5081   0.5120   0.5171   0.5201   0.5276
  0.5350   0.5445   0.5540   0.5551   0.5621   0.5643   0.5767   0.5834
  0.5845   0.5879   0.5967   0.6007   0.6111   0.6135   0.6197   0.6229
  0.6304   0.6363   0.6385   0.6422   0.6463   0.6510   0.6549   0.6583
  0.6619   0.6661   0.6741   0.6788   0.6825   0.6883   0.6982   0.7034
  0.7043   0.7080   0.7115   0.7155   0.7237   0.7304   0.7358   0.7405
  0.7432   0.7491   0.7539   0.7569   0.7650   0.7682   0.7733   0.7739
  0.7795   0.7826   0.7844   0.7897   0.7940   0.7946   0.7988   0.8025
  0.8050   0.8131   0.8194   0.8284   0.8343   0.8417   0.8470   0.8638
  0.8716   0.9035   0.9090   0.9172   0.9246   0.9367   0.9464   0.9601
  0.9731   0.9801   0.9903   1.0002   1.0195   1.0262   1.0314   1.0402
  1.0533   1.0561   1.0701   1.0722   1.0863   1.0979   1.1151   1.1270
  1.1321   1.1343   1.1391   1.1521   1.1581   1.1629   1.1694   1.1768
  1.1833   1.1914   1.1929   1.1962   1.2091   1.2127   1.2177   1.2260
  1.2310   1.2373   1.2456   1.2529   1.2602   1.2605   1.2700   1.2736
  1.2834   1.2852   1.2914   1.3108   1.3187   1.3273   1.3328   1.3396
  1.3501   1.3594   1.3695   1.3743   1.3875   1.3931   1.3971   1.4050
  1.4074   1.4250   1.4387   1.4486   1.4550   1.4647   1.4704   1.4781
  1.4908   1.4959   1.5085   1.5121   1.5162   1.5218   1.5254   1.5350
  1.5464   1.5553   1.5571   1.5607   1.5639   1.5682   1.5736   1.5802
  1.5850   1.5906   1.5963   1.6047   1.6116   1.6152   1.6181   1.6198
  1.6261   1.6274   1.6330   1.6358   1.6426   1.6439   1.6531   1.6573
  1.6657   1.6680   1.6721   1.6873   1.6922   1.6965   1.7017   1.7051
  1.7126   1.7226   1.7338   1.7381   1.7504   1.7544   1.7606   1.7642
  1.7723   1.7781   1.7852   1.7945   1.8048   1.8130   1.8217   1.8263
  1.8365   1.8440   1.8474   1.8496   1.8609   1.8689   1.8706   1.8895
  1.8960   1.9000   1.9084   1.9227   1.9289   1.9447   1.9553   1.9612
  1.9731   1.9817   1.9877   1.9943   2.0008   2.0117   2.0158   2.0270
  2.0336   2.0419   2.0604   2.0642   2.0693   2.0752   2.0947   2.0982
  2.1056   2.1125   2.1259   2.1394   2.1444   2.1516   2.1601   2.1685
  2.1730   2.1770   2.1873   2.1929   2.2101   2.2232   2.2362   2.2386
  2.2477   2.2621   2.2674   2.2847   2.2919   2.3009   2.3200   2.3407
  2.3556   2.3748   2.3826   2.4014   2.4045   2.4132   2.4479   2.4553
  2.4840   2.4930   2.5036   2.5135   2.5250   2.5302   2.5376   2.5489
  2.5564   2.5623   2.5672   2.5760   2.5882   2.5939   2.6027   2.6114
  2.6239   2.6248   2.6343   2.6417   2.6651   2.6762   2.6857   2.6902
  2.6943   2.7002   2.7131   2.7211   2.7346   2.7435   2.7624   2.7732
  2.7796   2.7957   2.7988   2.8039   2.8088   2.8128   2.8288   2.8535
  2.8634   2.8731   2.8778   2.8843   2.8919   2.9045   2.9082   2.9147
  2.9187   2.9374   2.9378   2.9524   2.9560   2.9665   2.9801   2.9828
  2.9835   2.9952   3.0077   3.0093   3.0195   3.0291   3.0420   3.0580
  3.0644   3.0661   3.0772   3.0857   3.0912   3.1070   3.1142   3.1175
  3.1259   3.1363   3.1445   3.1588   3.1693   3.1805   3.1890   3.1904
  3.2004   3.2063   3.2169   3.2236   3.2542   3.2581   3.2843   3.2941
  3.3019   3.3035   3.3256   3.3337   3.3451   3.3598   3.3727   3.3947
  3.4090   3.4299   3.4449   3.5129   3.5290   3.5376   3.6051   3.6117
  3.6606   3.7340   3.7707   3.7733   3.7888   3.7990   3.8126   3.8203
  3.8318   3.8390   3.8674   3.8783   3.8855   3.8876   3.9123   3.9173
  3.9334   3.9586   3.9971   4.0098   4.0503   4.0523   4.0929   4.1012
  4.1141   4.1569   4.1594   4.1639   4.1816   4.2205   4.2354   4.2625
  4.2806   4.2849   4.2945   4.3485   4.3693   4.4246   4.9828   5.0755
  5.0949   5.1039   5.1130   5.1286   5.1303   5.1450   5.1506   5.1792
  5.3100   5.3557   5.3665   5.4079   5.4141   5.4372   5.4642   5.4768
  5.5482   5.5877   5.6026   5.6208   5.6457   5.6718   5.7402   5.8339
  5.9032  23.7292  23.7458  23.7883  23.7992  23.8004  23.8068  23.8265
 23.8431  23.8607  23.8711  23.8881  23.9379  23.9515  23.9580  23.9855
 24.0000  49.8589  49.8980  49.9204  49.9440  49.9562  49.9583  49.9667
 50.0085  50.0235
 --------------------------------------------------------------

          Ground-State Mulliken Net Atomic Charges

     Atom                 Charge (a.u.)
  ----------------------------------------
      1 C                     0.719987
      2 H                     0.274962
      3 C                    -0.507989
      4 H                     0.203098
      5 O                    -0.133599
      6 H                     0.235821
      7 C                    -0.590984
      8 H                     0.213682
      9 H                     0.119751
     10 C                     0.444992
     11 H                     0.155329
     12 C                    -0.665333
     13 H                     0.133489
     14 H                     0.138449
     15 H                     0.138752
     16 C                    -0.664293
     17 H                     0.163696
     18 H                     0.158736
     19 C                    -0.576632
     20 H                     0.180347
     21 H                     0.163348
     22 C                     0.267730
     23 C                    -0.672505
     24 C                    -0.767418
     25 O                    -0.079691
     26 O                     0.207424
     27 H                     0.315391
     28 H                     0.193674
     29 H                     0.162842
     30 H                     0.136211
     31 O                     0.094886
     32 C                    -0.049199
     33 H                     0.287227
     34 C                    -0.581960
     35 H                     0.212993
     36 C                    -0.131769
     37 O                    -0.221643
     38 O                    -0.101221
     39 H                     0.289063
     40 C                    -0.313372
     41 H                     0.292511
     42 O                    -0.169255
     43 H                     0.269821
     44 C                    -0.400960
     45 H                     0.288187
     46 O                    -0.204812
     47 H                     0.280850
     48 C                    -0.312533
     49 H                     0.306008
     50 O                    -0.172813
     51 H                     0.268723
  ----------------------------------------
  Sum of atomic charges =     0.000000

 -----------------------------------------------------------------
                    Cartesian Multipole Moments
 -----------------------------------------------------------------
    Charge (ESU x 10^10)
                 0.0000
    Dipole Moment (Debye)
         X      -2.9856      Y       0.9639      Z      -1.0910
       Tot       3.3216
    Quadrupole Moments (Debye-Ang)
        XX    -147.6875     XY      14.6828     YY    -149.4659
        XZ     -11.4466     YZ       0.7048     ZZ    -149.6352
    Octopole Moments (Debye-Ang^2)
       XXX    -103.7335    XXY      21.8490    XYY      -6.2222
       YYY     -36.4114    XXZ     -52.8345    XYZ      13.7039
       YYZ     -47.1260    XZZ      39.8286    YZZ       6.6724
       ZZZ     -21.7769
    Hexadecapole Moments (Debye-Ang^3)
      XXXX  -14280.4673   XXXY     503.4472   XXYY   -2640.3174
      XYYY      57.5130   YYYY   -2075.5790   XXXZ    -251.4728
      XXYZ     169.6337   XYYZ    -105.6146   YYYZ     104.4130
      XXZZ   -2375.3484   XYZZ      52.7851   YYZZ    -517.0954
      XZZZ     -61.0437   YZZZ     -14.2065   ZZZZ    -989.0059
 -----------------------------------------------------------------
 Calculating analytic gradient of the SCF energy
 Gradient of SCF Energy
            1           2           3           4           5           6
    1   0.0010577   0.0000896   0.0037275   0.0019589  -0.0041566  -0.0067973
    2   0.0055090   0.0042207  -0.0022320  -0.0022801   0.0095141  -0.0066083
    3   0.0061823  -0.0007761   0.0070867  -0.0049640   0.0044842  -0.0029545
            7           8           9          10          11          12
    1   0.0000260  -0.0022941   0.0006422   0.0045995  -0.0014608   0.0049409
    2  -0.0016624  -0.0011259   0.0009648  -0.0052024  -0.0001820   0.0007944
    3  -0.0047953  -0.0024547  -0.0015621   0.0061084  -0.0010114  -0.0017222
           13          14          15          16          17          18
    1   0.0005948   0.0005710  -0.0002101  -0.0015843  -0.0001959   0.0018672
    2  -0.0011764  -0.0003484   0.0001737   0.0009110  -0.0000704   0.0007269
    3   0.0005478   0.0013883  -0.0001866  -0.0022696   0.0012610   0.0015292
           19          20          21          22          23          24
    1  -0.0002151  -0.0006782  -0.0024493  -0.0012630  -0.0031446   0.0046869
    2   0.0005205   0.0015108  -0.0004449  -0.0005876  -0.0029137   0.0100458
    3  -0.0025353  -0.0011695   0.0002621  -0.0054044  -0.0066605   0.0331623
           25          26          27          28          29          30
    1   0.0077882  -0.0254086   0.0022183   0.0009544   0.0023510  -0.0001855
    2  -0.0019998   0.0059605  -0.0040517   0.0032307  -0.0011958  -0.0010286
    3  -0.0326839   0.0052807   0.0075714  -0.0002091   0.0016085   0.0014125
           31          32          33          34          35          36
    1   0.0074771  -0.0059467  -0.0021068   0.0000494   0.0037695  -0.0030435
    2  -0.0063035   0.0013308  -0.0007887  -0.0114563  -0.0028297   0.0349803
    3   0.0075230  -0.0005270   0.0023329  -0.0062665  -0.0002600  -0.0129978
           37          38          39          40          41          42
    1   0.0081607  -0.0031214   0.0030781  -0.0101026   0.0073249   0.0007908
    2  -0.0251056   0.0018064  -0.0089112  -0.0199290   0.0043799  -0.0011292
    3   0.0078977  -0.0023494   0.0033418   0.0041267  -0.0029900  -0.0000310
           43          44          45          46          47          48
    1   0.0032437   0.0042860   0.0010247   0.0035203  -0.0041869  -0.0050334
    2   0.0102197   0.0047150   0.0018529   0.0023918  -0.0032612  -0.0131949
    3  -0.0060682   0.0058536   0.0017402   0.0030170  -0.0077052   0.0074257
           49          50          51
    1   0.0005262  -0.0028570   0.0051164
    2   0.0108941   0.0014253   0.0079403
    3  -0.0019889  -0.0013371  -0.0072640
 Max gradient component =       3.498E-02
 RMS gradient           =       7.244E-03
 Gradient time:  CPU 493.27 s  wall 83.24 s
 Geometry Optimization Parameters
   NAtoms,    NIC,     NZ,  NCons,   NDum,   NFix, NCnnct, MaxDiis
       51     405       0       0       0       0       0       0


** GEOMETRY OPTIMIZATION IN DELOCALIZED INTERNAL COORDINATES **
   Searching for a Minimum

   Optimization Cycle:   1

                       Coordinates (Angstroms)
     ATOM                X               Y               Z
      1  C        -2.9638344445   -0.1296801272    0.0517033188
      2  H        -2.6666545251    0.3749071567   -0.8788289555
      3  C        -3.8983483886   -1.2904809638   -0.3554423449
      4  H        -4.1443935702   -1.8951266287    0.5257362032
      5  O        -3.2175975739   -2.1354778630   -1.2804750679
      6  H        -3.8383065023   -2.8239430713   -1.5736095543
      7  C        -5.1870493126   -0.7932473665   -1.0123871208
      8  H        -4.9507931960   -0.3319866054   -1.9811135481
      9  H        -5.8297283683   -1.6516639309   -1.2461240429
     10  C        -5.9313585362    0.1979250840   -0.1174185635
     11  H        -6.2140232770   -0.3167017121    0.8108225105
     12  C        -7.2140203228    0.6788472495   -0.7918755037
     13  H        -7.8649408413   -0.1679809769   -1.0350634697
     14  H        -7.7720711025    1.3488222667   -0.1294906882
     15  H        -6.9998344931    1.2187042012   -1.7201575188
     16  C        -5.0177640387    1.3774371713    0.2350883478
     17  H        -5.5419980317    2.0630461722    0.9119030186
     18  H        -4.7710592547    1.9482103397   -0.6687397114
     19  C        -3.7271279337    0.9023239899    0.9047375496
     20  H        -3.0843001971    1.7670999143    1.1062405043
     21  H        -4.0011569815    0.4706460424    1.8746771183
     22  C        -1.6720816530   -0.6806736593    0.7310687655
     23  C        -1.7491803478   -0.7734672446    2.2586946357
     24  C        -0.4210282360    0.0337775136    0.2206072965
     25  O        -0.1228931652    0.1022328156   -0.9661393877
     26  O         0.3549427661    0.4879412916    1.2363780485
     27  H        -1.5052377573   -1.7143730582    0.3973644251
     28  H        -1.7868338707    0.2154892225    2.7280251211
     29  H        -0.8671085598   -1.2860012698    2.6597724893
     30  H        -2.6276826902   -1.3453300525    2.5740117340
     31  O         2.2870364194   -0.6608695921    0.5991951526
     32  C         3.7089069112   -0.6825339430    0.4676841614
     33  H         4.1709854760   -0.4751054835    1.4415150797
     34  C         1.7636170108    0.6132706456    0.9739361454
     35  H         2.1942409134    0.8761150725    1.9485773058
     36  C         4.1076348320   -2.1002149840    0.0837931940
     37  O         4.6778800276   -2.9050794028    0.8045501009
     38  O         3.6972772918   -2.4711662127   -1.1484018259
     39  H         3.9525268780   -3.4154586943   -1.2061245489
     40  C         4.1918248344    0.3182250309   -0.5838993533
     41  H         3.8732579712    0.0286713532   -1.5922738138
     42  O         5.6231011499    0.3905618494   -0.5981675211
     43  H         5.8583695119    1.1934158054   -1.1045352852
     44  C         3.6463223639    1.7140691374   -0.2634583392
     45  H         4.1560355316    2.1153349263    0.6217964419
     46  O         3.9903400444    2.6222431103   -1.3284760624
     47  H         3.5431364592    2.3192355648   -2.1414312799
     48  C         2.1316789069    1.7219995457   -0.0346968712
     49  H         1.6285179434    1.5963655493   -0.9961553870
     50  O         1.7481231138    3.0161233023    0.4560298675
     51  H         2.1742220715    3.6700710301   -0.1315524922
   Point Group: c1    Number of degrees of freedom:   147


   Energy is  -1302.757365856


 Attempting to Generate Delocalized Internal Coordinates

147 Hessian modes will be used to form the next step
  Hessian Eigenvalues:
     0.002000    0.004895    0.005416    0.005621    0.005868    0.006282
     0.006707    0.006782    0.007376    0.007959    0.009721    0.010017
     0.010180    0.010568    0.010856    0.011257    0.012222    0.013567
     0.019906    0.020527    0.021395    0.022171    0.029578    0.031140
     0.031275    0.035162    0.038534    0.039605    0.042653    0.044708
     0.046320    0.046773    0.047153    0.047414    0.048072    0.048612
     0.049411    0.049479    0.049963    0.051100    0.054645    0.054726
     0.055404    0.056139    0.056628    0.057116    0.057346    0.057595
     0.060177    0.060657    0.062320    0.068089    0.068151    0.070845
     0.074623    0.077220    0.081916    0.082192    0.083102    0.083511
     0.091794    0.094881    0.099210    0.114412    0.118145    0.128386
     0.145305    0.148809    0.156155    0.160000    0.160000    0.160000
     0.160000    0.160000    0.160000    0.160000    0.160000    0.160000
     0.160000    0.160000    0.168315    0.170418    0.173985    0.180154
     0.181787    0.190580    0.193399    0.194465    0.196605    0.201973
     0.249498    0.249657    0.250000    0.250000    0.250000    0.266901
     0.268141    0.269765    0.273496    0.280180    0.283931    0.285020
     0.287374    0.290188    0.291110    0.292045    0.294586    0.295674
     0.297123    0.301844    0.337418    0.337965    0.338330    0.338653
     0.339406    0.339580    0.339605    0.339630    0.340088    0.340391
     0.340569    0.340769    0.340807    0.341052    0.341084    0.341932
     0.342051    0.342403    0.342410    0.342828    0.345357    0.394055
     0.396197    0.398080    0.399764    0.401106    0.405366    0.415874
     0.514074    0.517903    0.519787    0.521569    0.529280    0.536542
     0.548796    0.929719    0.946473

 Minimum Search - Taking Simple RFO Step
 Searching for Lamda that Minimizes Along All modes
 Value Taken    Lamda =  -0.02374022
 Calculated Step too Large.  Step scaled by  0.582815
 Step Taken.  Stepsize is  0.300000

                             Maximum     Tolerance    Cnvgd?
         Gradient           0.017422      0.000300      NO
         Displacement       0.081735      0.001200      NO
         Energy change     *********      0.000001      NO


 New Cartesian Coordinates Obtained by Inverse Iteration

 Displacement from previous Coordinates is:  1.911240
 ----------------------------------------------------------------
             Standard Nuclear Orientation (Angstroms)
    I     Atom           X                Y                Z
 ----------------------------------------------------------------
    1      C      -2.9585261426    -0.2180958132     0.0676889726
    2      H      -2.6296859483     0.2098072748    -0.8876469330
    3      C      -3.9568019417    -1.3374873603    -0.2761931925
    4      H      -4.2454827880    -1.8597614167     0.6470560595
    5      O      -3.2919662685    -2.2756613794    -1.1287717539
    6      H      -3.9303530134    -2.9530307258    -1.3897465951
    7      C      -5.2136748329    -0.7971867414    -0.9656162271
    8      H      -4.9355765025    -0.4094530347    -1.9540994356
    9      H      -5.9083107551    -1.6272794615    -1.1512479431
   10      C      -5.9080398336     0.2966791543    -0.1474985978
   11      H      -6.2262782398    -0.1394778173     0.8093722867
   12      C      -7.1582555199     0.8184293114    -0.8625099991
   13      H      -7.8651877855     0.0064460061    -1.0627092469
   14      H      -7.6766888807     1.5660829435    -0.2536839850
   15      H      -6.9009514573     1.2831653891    -1.8198319048
   16      C      -4.9142417989     1.4257489697     0.1489104952
   17      H      -5.3943960823     2.1856547431     0.7761439519
   18      H      -4.6298890566     1.9210783821    -0.7882072591
   19      C      -3.6585784095     0.9037504978     0.8588653241
   20      H      -2.9584716365     1.7316661531     1.0169656604
   21      H      -3.9544431562     0.5453662304     1.8510170854
   22      C      -1.6958729495    -0.8012136382     0.7740505061
   23      C      -1.7734510218    -0.8509811855     2.3072859287
   24      C      -0.4224631498    -0.1500760921     0.2373740701
   25      O      -0.1593499088    -0.0719956745    -0.9459365168
   26      O       0.3755601046     0.3368009862     1.2282039454
   27      H      -1.5828354510    -1.8419575306     0.4448846878
   28      H      -1.7717287308     0.1441900042     2.7591480478
   29      H      -0.9168024321    -1.3928010276     2.7178590889
   30      H      -2.6767674945    -1.3768304457     2.6293329139
   31      O       2.3272130822    -0.6827983482     0.5531689083
   32      C       3.7469943932    -0.6502631470     0.4259645800
   33      H       4.2104796957    -0.4376654997     1.3970154096
   34      C       1.7635587112     0.5547056035     0.9639172300
   35      H       2.1741745919     0.8251963496     1.9445383325
   36      C       4.1851051021    -2.0544220477     0.0345586824
   37      O       4.8028180235    -2.8142988046     0.7515863972
   38      O       3.8048900063    -2.3995614712    -1.2140842000
   39      H       4.0982771284    -3.3224884132    -1.3235980848
   40      C       4.1847807484     0.3885480656    -0.6072341177
   41      H       3.8557998203     0.0897685629    -1.6100494343
   42      O       5.6120637619     0.4750902352    -0.6062375213
   43      H       5.8409627479     1.2805760546    -1.0976366583
   44      C       3.5816885610     1.7533112249    -0.2596178820
   45      H       4.0755290175     2.1493811842     0.6342496555
   46      O       3.8886261719     2.7103188798    -1.2898833343
   47      H       3.4562397638     2.4218888008    -2.1097896823
   48      C       2.0696764962     1.6892457810    -0.0227879827
   49      H       1.5620043660     1.5309629690    -0.9767778751
   50      O       1.6097993460     2.9270158301     0.5330407890
   51      H       1.9804008046     3.6304610008    -0.0229323678
 ----------------------------------------------------------------
 Molecular Point Group                 C1    NOp =  1
 Largest Abelian Subgroup              C1    NOp =  1
 Nuclear Repulsion Energy =  2427.6031263031 hartrees
 There are       97 alpha and       97 beta electrons
 Applying Cartesian multipole field
    Component          Value
    ---------          -----
     (2,0,0)        1.00000E-12
     (0,2,0)        2.00000E-11
     (0,0,2)       -3.00000E-11
 Nucleus-field energy     =     0.0000000241 hartrees
 Requested basis set is 6-311++G(d,p)
 There are 280 shells and 732 basis functions
 A cutoff of  1.0D-11 yielded  26505 shell pairs
 There are    177258 function pairs (    187791 Cartesian)
 Smallest overlap matrix eigenvalue = 8.51E-07

 Q-Chem warning in module stvman/mkSTV.C, line 306:

 Overlap eigenvalue is smaller than square root of threshold
 Use THRESH >= 12 to get rid of this warning

 Linear dependence detected in AO basis
 Tighter screening thresholds may be required for diffuse basis sets
 Use S2THRESH > 14 and THRESH = 14 in case of SCF convergence issues
 Number of orthogonalized atomic orbitals = 731
 Maximum deviation from orthogonality = 1.908E-10
 Guess MOs from SCF MO coefficient file

 -----------------------------------------------------------------------
  General SCF calculation program by
  Eric Jon Sundstrom, Paul Horn, Yuezhi Mao, Dmitri Zuev, Alec White,
  David Stuck, Shaama M.S., Shane Yost, Joonho Lee, David Small,
  Daniel Levine, Susi Lehtola, Hugh Burton, Evgeny Epifanovsky
 -----------------------------------------------------------------------
 Exchange:     0.2000 Hartree-Fock + 0.0800 Slater + 0.7200 B88
 Correlation:  0.1900 VWN1RPA + 0.8100 LYP
 Using SG-1 standard quadrature grid
 using 6 threads for integral computing
 -------------------------------------------------------
 OpenMP Integral computing Module                
 Release: version 2.0, May 2017, Q-Chem Inc. Pleasanton 
 -------------------------------------------------------
 -------------------------------------------------------
 OpenMP BLAS3 based DFT computing Module                
 Release: version 1.0, May 2013, Q-Chem Inc. Pittsburgh 
 -------------------------------------------------------
 A restricted SCF calculation will be
 performed using DIIS
 SCF converges when DIIS error is below 1.0e-08
 ---------------------------------------
  Cycle       Energy         DIIS error
 ---------------------------------------
    1   -1302.7167893755      7.81e-04  
    2   -1302.7663757798      1.43e-04  
    3   -1302.7643252431      2.61e-04  
    4   -1302.7674703398      4.35e-05  
    5   -1302.7675625295      1.35e-05  
    6   -1302.7675709615      4.79e-06  
    7   -1302.7675720169      1.30e-06  
    8   -1302.7675720810      6.91e-07  
    9   -1302.7675721034      1.47e-07  
   10   -1302.7675721044      5.07e-08  
   11   -1302.7675721049      1.66e-08  
   12   -1302.7675721046      5.84e-09  Convergence criterion met
 ---------------------------------------
 SCF time:   CPU 2098.78s  wall 372.00s 
 SCF   energy in the final basis set =    -1302.7675721046
 Total energy in the final basis set =    -1302.7675721046

 --------------------------------------------------------------

                    Orbital Energies (a.u.)
 --------------------------------------------------------------

 Alpha MOs
 -- Occupied --
-19.1886 -19.1813 -19.1684 -19.1663 -19.1475 -19.1438 -19.1331 -19.1247
-19.1146 -10.3263 -10.3112 -10.3092 -10.2686 -10.2550 -10.2548 -10.2487
-10.2248 -10.1899 -10.1806 -10.1795 -10.1705 -10.1703 -10.1685 -10.1632
-10.1629  -1.1337  -1.1268  -1.0795  -1.0700  -1.0480  -1.0375  -1.0364
 -1.0278  -1.0250  -0.8474  -0.8173  -0.8123  -0.7984  -0.7523  -0.7413
 -0.7147  -0.6863  -0.6839  -0.6540  -0.6419  -0.6303  -0.6243  -0.5923
 -0.5752  -0.5644  -0.5603  -0.5542  -0.5302  -0.5225  -0.5163  -0.5147
 -0.5043  -0.4976  -0.4906  -0.4877  -0.4849  -0.4773  -0.4632  -0.4578
 -0.4523  -0.4396  -0.4367  -0.4295  -0.4263  -0.4221  -0.4141  -0.3998
 -0.3982  -0.3977  -0.3944  -0.3912  -0.3863  -0.3838  -0.3738  -0.3700
 -0.3661  -0.3612  -0.3549  -0.3429  -0.3412  -0.3367  -0.3354  -0.3276
 -0.3224  -0.3163  -0.3126  -0.3100  -0.3039  -0.2952  -0.2886  -0.2766
 -0.2734
 -- Virtual --
 -0.0372  -0.0225  -0.0168  -0.0090  -0.0073  -0.0046  -0.0017   0.0018
  0.0034   0.0134   0.0158   0.0221   0.0258   0.0291   0.0353   0.0379
  0.0402   0.0435   0.0449   0.0506   0.0540   0.0615   0.0619   0.0640
  0.0688   0.0696   0.0725   0.0756   0.0779   0.0817   0.0848   0.0884
  0.0912   0.0933   0.0962   0.0986   0.1019   0.1043   0.1057   0.1066
  0.1093   0.1125   0.1144   0.1170   0.1206   0.1225   0.1246   0.1266
  0.1284   0.1301   0.1310   0.1331   0.1349   0.1373   0.1403   0.1421
  0.1442   0.1465   0.1471   0.1483   0.1496   0.1520   0.1546   0.1560
  0.1583   0.1596   0.1618   0.1626   0.1649   0.1672   0.1696   0.1719
  0.1750   0.1759   0.1776   0.1819   0.1847   0.1878   0.1891   0.1916
  0.1934   0.1976   0.2000   0.2023   0.2026   0.2068   0.2087   0.2108
  0.2128   0.2163   0.2203   0.2207   0.2228   0.2258   0.2292   0.2307
  0.2345   0.2369   0.2384   0.2394   0.2456   0.2487   0.2503   0.2519
  0.2552   0.2582   0.2619   0.2647   0.2659   0.2679   0.2698   0.2747
  0.2757   0.2791   0.2819   0.2832   0.2882   0.2912   0.2935   0.2972
  0.2999   0.3015   0.3056   0.3065   0.3088   0.3110   0.3148   0.3176
  0.3180   0.3238   0.3249   0.3299   0.3348   0.3367   0.3391   0.3411
  0.3435   0.3447   0.3464   0.3493   0.3512   0.3535   0.3573   0.3592
  0.3607   0.3627   0.3682   0.3724   0.3757   0.3771   0.3783   0.3863
  0.3879   0.3893   0.3941   0.3971   0.4002   0.4043   0.4065   0.4093
  0.4134   0.4164   0.4200   0.4248   0.4293   0.4364   0.4415   0.4441
  0.4518   0.4613   0.4638   0.4708   0.4734   0.4808   0.4864   0.4925
  0.4929   0.4965   0.5053   0.5090   0.5131   0.5190   0.5218   0.5281
  0.5367   0.5472   0.5547   0.5593   0.5622   0.5666   0.5797   0.5823
  0.5870   0.5903   0.5990   0.6041   0.6132   0.6147   0.6198   0.6236
  0.6331   0.6389   0.6420   0.6430   0.6468   0.6529   0.6550   0.6596
  0.6629   0.6655   0.6740   0.6814   0.6838   0.6891   0.6990   0.7020
  0.7045   0.7075   0.7131   0.7155   0.7251   0.7310   0.7367   0.7425
  0.7471   0.7492   0.7543   0.7604   0.7658   0.7675   0.7740   0.7766
  0.7811   0.7834   0.7856   0.7899   0.7950   0.7977   0.7993   0.8046
  0.8090   0.8155   0.8265   0.8330   0.8363   0.8397   0.8470   0.8640
  0.8779   0.9047   0.9118   0.9208   0.9279   0.9393   0.9494   0.9635
  0.9731   0.9783   0.9883   1.0005   1.0188   1.0263   1.0322   1.0411
  1.0536   1.0583   1.0725   1.0737   1.0843   1.0981   1.1175   1.1289
  1.1322   1.1364   1.1408   1.1489   1.1610   1.1658   1.1715   1.1760
  1.1832   1.1879   1.1929   1.1985   1.2075   1.2109   1.2215   1.2265
  1.2297   1.2355   1.2443   1.2552   1.2582   1.2635   1.2722   1.2761
  1.2815   1.2885   1.2931   1.3148   1.3209   1.3318   1.3364   1.3402
  1.3490   1.3614   1.3739   1.3778   1.3916   1.3941   1.4001   1.4052
  1.4085   1.4296   1.4383   1.4464   1.4604   1.4671   1.4704   1.4779
  1.4947   1.4950   1.5075   1.5122   1.5189   1.5221   1.5280   1.5385
  1.5482   1.5570   1.5603   1.5630   1.5667   1.5688   1.5751   1.5819
  1.5878   1.5908   1.5990   1.6041   1.6118   1.6157   1.6188   1.6212
  1.6269   1.6297   1.6337   1.6351   1.6445   1.6462   1.6535   1.6595
  1.6658   1.6684   1.6713   1.6865   1.6910   1.6964   1.7017   1.7057
  1.7149   1.7233   1.7332   1.7450   1.7494   1.7548   1.7630   1.7654
  1.7718   1.7790   1.7872   1.7941   1.8024   1.8109   1.8202   1.8265
  1.8364   1.8462   1.8467   1.8493   1.8603   1.8695   1.8719   1.8912
  1.8943   1.9019   1.9122   1.9201   1.9306   1.9453   1.9562   1.9601
  1.9766   1.9813   1.9904   1.9944   2.0002   2.0118   2.0204   2.0306
  2.0406   2.0437   2.0605   2.0649   2.0753   2.0807   2.0967   2.1012
  2.1102   2.1113   2.1268   2.1453   2.1484   2.1554   2.1652   2.1715
  2.1753   2.1801   2.1888   2.1992   2.2128   2.2238   2.2360   2.2406
  2.2476   2.2649   2.2682   2.2839   2.2918   2.3058   2.3271   2.3433
  2.3563   2.3763   2.3792   2.4040   2.4077   2.4158   2.4487   2.4566
  2.4820   2.4926   2.5037   2.5186   2.5280   2.5360   2.5383   2.5521
  2.5595   2.5625   2.5670   2.5770   2.5875   2.5929   2.6038   2.6096
  2.6239   2.6283   2.6373   2.6436   2.6615   2.6809   2.6865   2.6885
  2.6941   2.6989   2.7117   2.7210   2.7297   2.7429   2.7633   2.7730
  2.7821   2.7953   2.7974   2.8058   2.8095   2.8177   2.8278   2.8590
  2.8649   2.8720   2.8833   2.8866   2.8955   2.9059   2.9087   2.9180
  2.9184   2.9373   2.9404   2.9536   2.9615   2.9695   2.9775   2.9853
  2.9881   2.9963   3.0073   3.0156   3.0207   3.0306   3.0412   3.0577
  3.0645   3.0670   3.0754   3.0863   3.0907   3.1086   3.1183   3.1195
  3.1288   3.1361   3.1448   3.1585   3.1718   3.1840   3.1891   3.1938
  3.2025   3.2080   3.2191   3.2270   3.2629   3.2686   3.2886   3.2968
  3.3044   3.3063   3.3252   3.3405   3.3479   3.3691   3.3807   3.3979
  3.4142   3.4300   3.4512   3.5138   3.5359   3.5421   3.6105   3.6246
  3.6671   3.7394   3.7750   3.7758   3.7887   3.7998   3.8162   3.8206
  3.8329   3.8400   3.8700   3.8800   3.8882   3.8949   3.9153   3.9239
  3.9348   3.9640   3.9940   4.0106   4.0430   4.0539   4.0984   4.1040
  4.1220   4.1547   4.1619   4.1666   4.1845   4.2282   4.2324   4.2767
  4.2825   4.2940   4.2997   4.3509   4.3733   4.4242   4.9827   5.0761
  5.0938   5.1014   5.1086   5.1281   5.1338   5.1434   5.1493   5.1810
  5.3117   5.3614   5.3746   5.4118   5.4166   5.4416   5.4710   5.4752
  5.5682   5.5979   5.6200   5.6321   5.6637   5.6787   5.7509   5.8387
  5.9189  23.7379  23.7533  23.7972  23.7991  23.8042  23.8125  23.8321
 23.8527  23.8590  23.8813  23.8842  23.9387  23.9545  23.9570  23.9845
 24.0061  49.8638  49.9006  49.9239  49.9479  49.9581  49.9587  49.9708
 50.0097  50.0324
 --------------------------------------------------------------

          Ground-State Mulliken Net Atomic Charges

     Atom                 Charge (a.u.)
  ----------------------------------------
      1 C                     0.650389
      2 H                     0.271995
      3 C                    -0.516691
      4 H                     0.201959
      5 O                    -0.137831
      6 H                     0.237727
      7 C                    -0.553293
      8 H                     0.212701
      9 H                     0.123165
     10 C                     0.441778
     11 H                     0.153815
     12 C                    -0.660876
     13 H                     0.135684
     14 H                     0.139933
     15 H                     0.139259
     16 C                    -0.651983
     17 H                     0.164224
     18 H                     0.158830
     19 C                    -0.594735
     20 H                     0.179494
     21 H                     0.161356
     22 C                     0.241073
     23 C                    -0.682163
     24 C                    -0.631762
     25 O                    -0.090357
     26 O                     0.204855
     27 H                     0.313110
     28 H                     0.196096
     29 H                     0.160285
     30 H                     0.136232
     31 O                     0.089407
     32 C                    -0.202387
     33 H                     0.283862
     34 C                    -0.666136
     35 H                     0.215640
     36 C                    -0.051382
     37 O                    -0.216561
     38 O                    -0.104641
     39 H                     0.292369
     40 C                    -0.239207
     41 H                     0.295006
     42 O                    -0.165227
     43 H                     0.269016
     44 C                    -0.471809
     45 H                     0.288443
     46 O                    -0.196135
     47 H                     0.278986
     48 C                    -0.206604
     49 H                     0.307852
     50 O                    -0.173556
     51 H                     0.268790
  ----------------------------------------
  Sum of atomic charges =     0.000000

 -----------------------------------------------------------------
                    Cartesian Multipole Moments
 -----------------------------------------------------------------
    Charge (ESU x 10^10)
                 0.0000
    Dipole Moment (Debye)
         X      -2.9834      Y       1.1770      Z      -1.2445
       Tot       3.4402
    Quadrupole Moments (Debye-Ang)
        XX    -147.1020     XY      14.0972     YY    -148.4398
        XZ     -11.9215     YZ       0.3500     ZZ    -149.3470
    Octopole Moments (Debye-Ang^2)
       XXX    -110.6056    XXY      19.2583    XYY      -3.7634
       YYY     -29.4604    XXZ     -55.3234    XYZ      16.1253
       YYZ     -44.7020    XZZ      41.7654    YZZ       7.6721
       ZZZ     -22.2905
    Hexadecapole Moments (Debye-Ang^3)
      XXXX  -14172.1705   XXXY     502.6130   XXYY   -2617.3581
      XYYY      51.5565   YYYY   -2083.4131   XXXZ    -265.6110
      XXYZ     177.9707   XYYZ    -107.0244   YYYZ     119.6997
      XXZZ   -2369.4634   XYZZ      43.4408   YYZZ    -514.4657
      XZZZ     -57.7460   YZZZ      -4.3798   ZZZZ    -980.7342
 -----------------------------------------------------------------
 Calculating analytic gradient of the SCF energy
 Gradient of SCF Energy
            1           2           3           4           5           6
    1   0.0007240   0.0002518   0.0018666   0.0013208  -0.0000967  -0.0032821
    2   0.0021528   0.0029859  -0.0010379  -0.0015019   0.0041026  -0.0026072
    3   0.0034569  -0.0000301   0.0022529  -0.0021809   0.0015629  -0.0010144
            7           8           9          10          11          12
    1   0.0001404  -0.0013988   0.0001210   0.0026071  -0.0006492   0.0017797
    2   0.0007179  -0.0009673   0.0002650  -0.0026269   0.0000090   0.0009417
    3  -0.0012089  -0.0010687  -0.0008746   0.0035284  -0.0007378  -0.0010008
           13          14          15          16          17          18
    1  -0.0000035  -0.0000118  -0.0002987  -0.0017573  -0.0003297   0.0008876
    2  -0.0005482  -0.0001292   0.0000232   0.0003586  -0.0003170   0.0003629
    3   0.0002857   0.0006300  -0.0000801  -0.0020043   0.0007389   0.0005976
           19          20          21          22          23          24
    1  -0.0005379  -0.0001526  -0.0011432  -0.0037934  -0.0013872   0.0062123
    2  -0.0004012   0.0007222   0.0002102   0.0006049  -0.0012323  -0.0024413
    3  -0.0005691  -0.0009116   0.0000634  -0.0058610  -0.0025898   0.0199069
           25          26          27          28          29          30
    1   0.0014532  -0.0144144   0.0014098   0.0006625   0.0009872   0.0001800
    2   0.0007301   0.0053708  -0.0023395   0.0014287  -0.0005154  -0.0004067
    3  -0.0173243   0.0005768   0.0047192   0.0003847   0.0009787   0.0006649
           31          32          33          34          35          36
    1   0.0035531  -0.0018201  -0.0010358   0.0038891   0.0017782  -0.0077000
    2  -0.0046869   0.0016614  -0.0008844  -0.0026546  -0.0017797   0.0183987
    3   0.0044963  -0.0012223   0.0010829  -0.0047031  -0.0002663  -0.0068197
           37          38          39          40          41          42
    1   0.0080080  -0.0015174   0.0018956  -0.0068915   0.0044832   0.0032652
    2  -0.0134155   0.0022843  -0.0045329  -0.0115195   0.0026742  -0.0015253
    3   0.0060938  -0.0032891   0.0021667   0.0024197  -0.0016699   0.0001396
           43          44          45          46          47          48
    1   0.0003979   0.0014067   0.0006242   0.0018157  -0.0021356  -0.0014590
    2   0.0051825   0.0021597   0.0012546   0.0016555  -0.0017021  -0.0091614
    3  -0.0026853   0.0042356   0.0001355   0.0007209  -0.0036224   0.0029913
           49          50          51
    1   0.0005687  -0.0030720   0.0025988
    2   0.0067670   0.0027823   0.0031276
    3  -0.0005258   0.0011516  -0.0037213
 Max gradient component =       1.991E-02
 RMS gradient           =       4.127E-03
 Gradient time:  CPU 493.00 s  wall 83.29 s
 Geometry Optimization Parameters
   NAtoms,    NIC,     NZ,  NCons,   NDum,   NFix, NCnnct, MaxDiis
       51     405       0       0       0       0       0       0

 Cartesian Hessian Update
 Hessian Updated using BFGS Update


** GEOMETRY OPTIMIZATION IN DELOCALIZED INTERNAL COORDINATES **
   Searching for a Minimum

   Optimization Cycle:   2

                       Coordinates (Angstroms)
     ATOM                X               Y               Z
      1  C        -2.9585261426   -0.2180958132    0.0676889726
      2  H        -2.6296859483    0.2098072748   -0.8876469330
      3  C        -3.9568019417   -1.3374873603   -0.2761931925
      4  H        -4.2454827880   -1.8597614167    0.6470560595
      5  O        -3.2919662685   -2.2756613794   -1.1287717539
      6  H        -3.9303530134   -2.9530307258   -1.3897465951
      7  C        -5.2136748329   -0.7971867414   -0.9656162271
      8  H        -4.9355765025   -0.4094530347   -1.9540994356
      9  H        -5.9083107551   -1.6272794615   -1.1512479431
     10  C        -5.9080398336    0.2966791543   -0.1474985978
     11  H        -6.2262782398   -0.1394778173    0.8093722867
     12  C        -7.1582555199    0.8184293114   -0.8625099991
     13  H        -7.8651877855    0.0064460061   -1.0627092469
     14  H        -7.6766888807    1.5660829435   -0.2536839850
     15  H        -6.9009514573    1.2831653891   -1.8198319048
     16  C        -4.9142417989    1.4257489697    0.1489104952
     17  H        -5.3943960823    2.1856547431    0.7761439519
     18  H        -4.6298890566    1.9210783821   -0.7882072591
     19  C        -3.6585784095    0.9037504978    0.8588653241
     20  H        -2.9584716365    1.7316661531    1.0169656604
     21  H        -3.9544431562    0.5453662304    1.8510170854
     22  C        -1.6958729495   -0.8012136382    0.7740505061
     23  C        -1.7734510218   -0.8509811855    2.3072859287
     24  C        -0.4224631498   -0.1500760921    0.2373740701
     25  O        -0.1593499088   -0.0719956745   -0.9459365168
     26  O         0.3755601046    0.3368009862    1.2282039454
     27  H        -1.5828354510   -1.8419575306    0.4448846878
     28  H        -1.7717287308    0.1441900042    2.7591480478
     29  H        -0.9168024321   -1.3928010276    2.7178590889
     30  H        -2.6767674945   -1.3768304457    2.6293329139
     31  O         2.3272130822   -0.6827983482    0.5531689083
     32  C         3.7469943932   -0.6502631470    0.4259645800
     33  H         4.2104796957   -0.4376654997    1.3970154096
     34  C         1.7635587112    0.5547056035    0.9639172300
     35  H         2.1741745919    0.8251963496    1.9445383325
     36  C         4.1851051021   -2.0544220477    0.0345586824
     37  O         4.8028180235   -2.8142988046    0.7515863972
     38  O         3.8048900063   -2.3995614712   -1.2140842000
     39  H         4.0982771284   -3.3224884132   -1.3235980848
     40  C         4.1847807484    0.3885480656   -0.6072341177
     41  H         3.8557998203    0.0897685629   -1.6100494343
     42  O         5.6120637619    0.4750902352   -0.6062375213
     43  H         5.8409627479    1.2805760546   -1.0976366583
     44  C         3.5816885610    1.7533112249   -0.2596178820
     45  H         4.0755290175    2.1493811842    0.6342496555
     46  O         3.8886261719    2.7103188798   -1.2898833343
     47  H         3.4562397638    2.4218888008   -2.1097896823
     48  C         2.0696764962    1.6892457810   -0.0227879827
     49  H         1.5620043660    1.5309629690   -0.9767778751
     50  O         1.6097993460    2.9270158301    0.5330407890
     51  H         1.9804008046    3.6304610008   -0.0229323678
   Point Group: c1    Number of degrees of freedom:   147


   Energy is  -1302.767572105

 Hessian Updated using BFGS Update

137 Hessian modes will be used to form the next step
  Hessian Eigenvalues:
     0.001999    0.004895    0.005437    0.005622    0.005865    0.006282
     0.006704    0.006783    0.007355    0.007957    0.009901    0.010180
     0.010391    0.010856    0.011253    0.012025    0.012247    0.013572
     0.019950    0.020526    0.021684    0.022188    0.029426    0.031004
     0.031709    0.035161    0.038529    0.039616    0.042788    0.044707
     0.046339    0.046713    0.047285    0.047876    0.048137    0.048600
     0.049452    0.049474    0.049966    0.051207    0.054630    0.054753
     0.055385    0.056138    0.056662    0.057107    0.057263    0.057647
     0.060203    0.060699    0.061864    0.068111    0.068185    0.069862
     0.074629    0.077980    0.082010    0.082291    0.083102    0.083483
     0.091828    0.094894    0.099522    0.114447    0.117377    0.128782
     0.145414    0.148189    0.155184    0.156633    0.160931    0.168214
     0.170606    0.174444    0.181599    0.182500    0.189545    0.192440
     0.194595    0.200135    0.204648    0.244368    0.249614    0.249893
     0.262677    0.267482    0.268251    0.269373    0.274423    0.280148
     0.284245    0.284933    0.287699    0.290887    0.291249    0.292821
     0.295293    0.296116    0.299685    0.306762    0.337263    0.337895
     0.338382    0.338648    0.339412    0.339574    0.339606    0.339830
     0.340103    0.340338    0.340414    0.340763    0.340860    0.341011
     0.341065    0.341891    0.341960    0.342402    0.342416    0.342892
     0.345765    0.387909    0.394278    0.397268    0.399507    0.401140
     0.405041    0.416978    0.510528    0.516178    0.519142    0.521113
     0.528884    0.535911    0.549008    0.890513    0.941695

 Minimum Search - Taking Simple RFO Step
 Searching for Lamda that Minimizes Along All modes
 Value Taken    Lamda =  -0.01077869
 Calculated Step too Large.  Step scaled by  0.522862
 Step Taken.  Stepsize is  0.300000

                             Maximum     Tolerance    Cnvgd?
         Gradient           0.010534      0.000300      NO
         Displacement       0.086586      0.001200      NO
         Energy change     -0.010206      0.000001      NO


 New Cartesian Coordinates Obtained by Inverse Iteration

 Displacement from previous Coordinates is:  1.515434
 ----------------------------------------------------------------
             Standard Nuclear Orientation (Angstroms)
    I     Atom           X                Y                Z
 ----------------------------------------------------------------
    1      C      -2.9460828891    -0.2848683441     0.0620629601
    2      H      -2.6079354288     0.0906289057    -0.9101223699
    3      C      -4.0000690999    -1.3638486215    -0.2296516583
    4      H      -4.3123182278    -1.8254905375     0.7199735017
    5      O      -3.3766062589    -2.3689044813    -1.0410140388
    6      H      -4.0383614460    -3.0290143877    -1.2738693278
    7      C      -5.2316371850    -0.7844387279    -0.9327797659
    8      H      -4.9302898988    -0.4466044254    -1.9323874791
    9      H      -5.9691317883    -1.5840547444    -1.0844888397
   10      C      -5.8693762751     0.3775965871    -0.1596009705
   11      H      -6.2073655439    -0.0045807975     0.8141296251
   12      C      -7.0921433868     0.9373873140    -0.8954236240
   13      H      -7.8423843882     0.1593721865    -1.0686168630
   14      H      -7.5701319655     1.7358874527    -0.3195677551
   15      H      -6.8072077490     1.3503969534    -1.8684935061
   16      C      -4.8115701444     1.4581207581     0.1001707226
   17      H      -5.2457503379     2.2665964109     0.6988120268
   18      H      -4.5072458342     1.9024887400    -0.8561633204
   19      C      -3.5814868040     0.8928158391     0.8237707290
   20      H      -2.8370256898     1.6857086134     0.9534609619
   21      H      -3.8823014995     0.5789043808     1.8290547677
   22      C      -1.6955644717    -0.8872758911     0.7723848045
   23      C      -1.7758298317    -0.9460664749     2.3057070242
   24      C      -0.4259451625    -0.2294394828     0.2406286332
   25      O      -0.1528000327    -0.1438533383    -0.9314654997
   26      O       0.3878412090     0.2235384167     1.2396431041
   27      H      -1.6008998121    -1.9200489472     0.4172319278
   28      H      -1.7695513433     0.0434971995     2.7654227192
   29      H      -0.9259791263    -1.4985727984     2.7116625640
   30      H      -2.6858367010    -1.4659413756     2.6176052723
   31      O       2.3607576723    -0.7001988952     0.5458818426
   32      C       3.7772916781    -0.6115621759     0.4150237822
   33      H       4.2416232078    -0.3690289600     1.3781601273
   34      C       1.7547985856     0.5048679306     0.9746249533
   35      H       2.1526393714     0.7935359589     1.9553921770
   36      C       4.2683848300    -2.0064447154     0.0429090752
   37      O       4.9018143458    -2.7213983143     0.7793158739
   38      O       3.8754031809    -2.3812532740    -1.1918099669
   39      H       4.1874440111    -3.2921197049    -1.3155011112
   40      C       4.1591638729     0.4454429107    -0.6241244386
   41      H       3.8163952570     0.1197997558    -1.6146573626
   42      O       5.5798090909     0.5651609532    -0.6278478616
   43      H       5.7966159134     1.3645206232    -1.1253777723
   44      C       3.5020259736     1.7806499690    -0.2691585498
   45      H       3.9841967096     2.1881283028     0.6247615768
   46      O       3.7612646154     2.7626694297    -1.2858628134
   47      H       3.3403192863     2.4713142700    -2.1063031002
   48      C       1.9981183351     1.6460502080    -0.0150956588
   49      H       1.4849622473     1.4375304149    -0.9576544096
   50      O       1.4752376463     2.8414114342     0.5652872562
   51      H       1.7842925389     3.5775370082     0.0218303331
 ----------------------------------------------------------------
 Molecular Point Group                 C1    NOp =  1
 Largest Abelian Subgroup              C1    NOp =  1
 Nuclear Repulsion Energy =  2431.9994134806 hartrees
 There are       97 alpha and       97 beta electrons
 Applying Cartesian multipole field
    Component          Value
    ---------          -----
     (2,0,0)        1.00000E-12
     (0,2,0)        2.00000E-11
     (0,0,2)       -3.00000E-11
 Nucleus-field energy     =     0.0000000244 hartrees
 Requested basis set is 6-311++G(d,p)
 There are 280 shells and 732 basis functions
 A cutoff of  1.0D-11 yielded  26566 shell pairs
 There are    177528 function pairs (    188074 Cartesian)
 Smallest overlap matrix eigenvalue = 8.32E-07

 Q-Chem warning in module stvman/mkSTV.C, line 306:

 Overlap eigenvalue is smaller than square root of threshold
 Use THRESH >= 12 to get rid of this warning

 Linear dependence detected in AO basis
 Tighter screening thresholds may be required for diffuse basis sets
 Use S2THRESH > 14 and THRESH = 14 in case of SCF convergence issues
 Number of orthogonalized atomic orbitals = 731
 Maximum deviation from orthogonality = 2.705E-10
 Guess MOs from SCF MO coefficient file

 -----------------------------------------------------------------------
  General SCF calculation program by
  Eric Jon Sundstrom, Paul Horn, Yuezhi Mao, Dmitri Zuev, Alec White,
  David Stuck, Shaama M.S., Shane Yost, Joonho Lee, David Small,
  Daniel Levine, Susi Lehtola, Hugh Burton, Evgeny Epifanovsky
 -----------------------------------------------------------------------
 Exchange:     0.2000 Hartree-Fock + 0.0800 Slater + 0.7200 B88
 Correlation:  0.1900 VWN1RPA + 0.8100 LYP
 Using SG-1 standard quadrature grid
 using 6 threads for integral computing
 -------------------------------------------------------
 OpenMP Integral computing Module                
 Release: version 2.0, May 2017, Q-Chem Inc. Pleasanton 
 -------------------------------------------------------
 -------------------------------------------------------
 OpenMP BLAS3 based DFT computing Module                
 Release: version 1.0, May 2013, Q-Chem Inc. Pittsburgh 
 -------------------------------------------------------
 A restricted SCF calculation will be
 performed using DIIS
 SCF converges when DIIS error is below 1.0e-08
 ---------------------------------------
  Cycle       Energy         DIIS error
 ---------------------------------------
    1   -1302.7447953676      5.65e-04  
    2   -1302.7712169919      8.67e-05  
    3   -1302.7707010320      1.44e-04  
    4   -1302.7716406912      2.96e-05  
    5   -1302.7716802821      1.05e-05  
    6   -1302.7716854055      3.19e-06  
    7   -1302.7716858762      8.57e-07  
    8   -1302.7716859064      4.08e-07  
    9   -1302.7716859145      1.01e-07  
   10   -1302.7716859147      3.00e-08  
   11   -1302.7716859147      1.10e-08  
   12   -1302.7716859150      3.79e-09  Convergence criterion met
 ---------------------------------------
 SCF time:   CPU 2106.87s  wall 373.00s 
 SCF   energy in the final basis set =    -1302.7716859150
 Total energy in the final basis set =    -1302.7716859150

 --------------------------------------------------------------

                    Orbital Energies (a.u.)
 --------------------------------------------------------------

 Alpha MOs
 -- Occupied --
-19.1877 -19.1784 -19.1652 -19.1642 -19.1473 -19.1434 -19.1325 -19.1257
-19.1151 -10.3246 -10.3084 -10.3073 -10.2652 -10.2533 -10.2530 -10.2459
-10.2253 -10.1893 -10.1802 -10.1796 -10.1710 -10.1700 -10.1686 -10.1636
-10.1624  -1.1340  -1.1272  -1.0793  -1.0694  -1.0496  -1.0398  -1.0389
 -1.0285  -1.0273  -0.8476  -0.8164  -0.8115  -0.7974  -0.7521  -0.7416
 -0.7138  -0.6867  -0.6839  -0.6542  -0.6426  -0.6304  -0.6248  -0.5917
 -0.5748  -0.5645  -0.5598  -0.5558  -0.5297  -0.5215  -0.5157  -0.5151
 -0.5036  -0.4962  -0.4906  -0.4876  -0.4843  -0.4776  -0.4636  -0.4574
 -0.4523  -0.4383  -0.4356  -0.4292  -0.4253  -0.4206  -0.4133  -0.3998
 -0.3979  -0.3975  -0.3943  -0.3915  -0.3853  -0.3824  -0.3738  -0.3705
 -0.3657  -0.3615  -0.3555  -0.3431  -0.3418  -0.3358  -0.3356  -0.3275
 -0.3219  -0.3165  -0.3126  -0.3098  -0.3046  -0.2935  -0.2885  -0.2777
 -0.2730
 -- Virtual --
 -0.0346  -0.0211  -0.0162  -0.0087  -0.0060  -0.0042  -0.0016   0.0020
  0.0035   0.0139   0.0164   0.0227   0.0256   0.0295   0.0358   0.0382
  0.0400   0.0444   0.0457   0.0512   0.0541   0.0620   0.0624   0.0652
  0.0693   0.0704   0.0733   0.0759   0.0782   0.0818   0.0854   0.0889
  0.0910   0.0941   0.0964   0.0993   0.1023   0.1043   0.1057   0.1070
  0.1098   0.1136   0.1152   0.1177   0.1211   0.1226   0.1254   0.1267
  0.1288   0.1311   0.1315   0.1336   0.1352   0.1379   0.1405   0.1422
  0.1447   0.1469   0.1479   0.1492   0.1507   0.1527   0.1562   0.1563
  0.1600   0.1606   0.1626   0.1629   0.1652   0.1684   0.1706   0.1731
  0.1756   0.1765   0.1781   0.1835   0.1848   0.1887   0.1893   0.1935
  0.1949   0.1989   0.2012   0.2029   0.2050   0.2077   0.2094   0.2104
  0.2140   0.2171   0.2208   0.2214   0.2229   0.2262   0.2301   0.2311
  0.2360   0.2387   0.2397   0.2403   0.2468   0.2490   0.2511   0.2528
  0.2547   0.2582   0.2617   0.2650   0.2667   0.2683   0.2710   0.2750
  0.2773   0.2801   0.2819   0.2840   0.2897   0.2913   0.2939   0.2958
  0.2986   0.3029   0.3056   0.3071   0.3081   0.3121   0.3151   0.3181
  0.3190   0.3245   0.3258   0.3317   0.3353   0.3374   0.3398   0.3415
  0.3428   0.3460   0.3480   0.3498   0.3524   0.3544   0.3588   0.3593
  0.3613   0.3618   0.3679   0.3732   0.3756   0.3772   0.3779   0.3864
  0.3881   0.3896   0.3970   0.3993   0.4006   0.4047   0.4072   0.4102
  0.4140   0.4171   0.4215   0.4267   0.4291   0.4394   0.4417   0.4457
  0.4541   0.4627   0.4652   0.4706   0.4764   0.4817   0.4866   0.4896
  0.4950   0.4973   0.5063   0.5123   0.5153   0.5207   0.5240   0.5316
  0.5391   0.5478   0.5561   0.5620   0.5650   0.5671   0.5812   0.5835
  0.5884   0.5907   0.6018   0.6050   0.6142   0.6171   0.6204   0.6254
  0.6332   0.6413   0.6443   0.6464   0.6476   0.6521   0.6562   0.6628
  0.6640   0.6660   0.6759   0.6832   0.6843   0.6896   0.6984   0.7004
  0.7064   0.7106   0.7152   0.7188   0.7276   0.7315   0.7368   0.7437
  0.7499   0.7510   0.7551   0.7620   0.7658   0.7661   0.7744   0.7797
  0.7823   0.7853   0.7866   0.7896   0.7948   0.7997   0.8014   0.8058
  0.8141   0.8168   0.8312   0.8339   0.8355   0.8417   0.8466   0.8635
  0.8857   0.9050   0.9139   0.9212   0.9325   0.9423   0.9533   0.9675
  0.9722   0.9815   0.9888   1.0017   1.0200   1.0273   1.0317   1.0422
  1.0541   1.0635   1.0728   1.0751   1.0847   1.0975   1.1199   1.1273
  1.1297   1.1388   1.1423   1.1484   1.1607   1.1670   1.1746   1.1768
  1.1832   1.1879   1.1938   1.1998   1.2036   1.2136   1.2201   1.2258
  1.2303   1.2346   1.2467   1.2522   1.2622   1.2638   1.2750   1.2796
  1.2836   1.2907   1.2940   1.3165   1.3216   1.3356   1.3381   1.3436
  1.3491   1.3627   1.3760   1.3810   1.3878   1.3988   1.4022   1.4104
  1.4141   1.4321   1.4399   1.4460   1.4626   1.4672   1.4690   1.4799
  1.4949   1.4984   1.5097   1.5139   1.5202   1.5281   1.5289   1.5439
  1.5482   1.5570   1.5600   1.5632   1.5675   1.5712   1.5763   1.5853
  1.5908   1.5917   1.5990   1.6042   1.6123   1.6161   1.6195   1.6229
  1.6274   1.6322   1.6332   1.6370   1.6448   1.6477   1.6548   1.6620
  1.6664   1.6674   1.6723   1.6868   1.6893   1.6975   1.7008   1.7062
  1.7168   1.7252   1.7329   1.7474   1.7525   1.7561   1.7651   1.7683
  1.7718   1.7799   1.7903   1.7924   1.8020   1.8084   1.8198   1.8281
  1.8369   1.8448   1.8480   1.8501   1.8591   1.8694   1.8710   1.8903
  1.8960   1.9048   1.9163   1.9209   1.9329   1.9464   1.9586   1.9610
  1.9772   1.9839   1.9936   1.9948   2.0028   2.0128   2.0216   2.0366
  2.0450   2.0492   2.0607   2.0666   2.0793   2.0853   2.1002   2.1042
  2.1110   2.1166   2.1311   2.1496   2.1506   2.1595   2.1701   2.1740
  2.1777   2.1845   2.1929   2.2066   2.2172   2.2233   2.2373   2.2441
  2.2505   2.2675   2.2701   2.2867   2.2961   2.3112   2.3351   2.3469
  2.3575   2.3772   2.3797   2.4044   2.4114   2.4181   2.4479   2.4585
  2.4809   2.4934   2.5055   2.5220   2.5315   2.5393   2.5401   2.5503
  2.5619   2.5640   2.5674   2.5801   2.5870   2.5931   2.6059   2.6102
  2.6235   2.6328   2.6391   2.6457   2.6583   2.6806   2.6853   2.6895
  2.6938   2.6998   2.7115   2.7213   2.7286   2.7439   2.7629   2.7751
  2.7852   2.7945   2.7964   2.8041   2.8135   2.8238   2.8268   2.8582
  2.8638   2.8772   2.8813   2.8903   2.8999   2.9082   2.9135   2.9191
  2.9206   2.9411   2.9434   2.9557   2.9656   2.9754   2.9786   2.9879
  2.9900   2.9970   3.0088   3.0159   3.0267   3.0320   3.0390   3.0579
  3.0671   3.0688   3.0730   3.0889   3.0925   3.1109   3.1231   3.1248
  3.1315   3.1361   3.1482   3.1578   3.1748   3.1863   3.1919   3.1994
  3.2055   3.2115   3.2183   3.2283   3.2705   3.2765   3.2924   3.2944
  3.3097   3.3153   3.3265   3.3414   3.3519   3.3783   3.3915   3.4007
  3.4215   3.4322   3.4543   3.5140   3.5400   3.5472   3.6169   3.6388
  3.6760   3.7464   3.7778   3.7814   3.7891   3.8041   3.8187   3.8240
  3.8348   3.8414   3.8727   3.8832   3.8975   3.9011   3.9198   3.9292
  3.9362   3.9687   3.9919   4.0114   4.0384   4.0536   4.0958   4.1107
  4.1279   4.1517   4.1673   4.1703   4.1883   4.2263   4.2379   4.2799
  4.2851   4.3015   4.3097   4.3537   4.3747   4.4230   4.9830   5.0761
  5.0937   5.1022   5.1075   5.1317   5.1361   5.1407   5.1498   5.1837
  5.3161   5.3672   5.3831   5.4144   5.4228   5.4441   5.4723   5.4744
  5.5858   5.6094   5.6340   5.6452   5.6760   5.6842   5.7601   5.8441
  5.9287  23.7450  23.7590  23.7996  23.8010  23.8101  23.8187  23.8360
 23.8560  23.8649  23.8831  23.8919  23.9393  23.9554  23.9586  23.9846
 24.0107  49.8678  49.9035  49.9272  49.9514  49.9585  49.9600  49.9774
 50.0142  50.0409
 --------------------------------------------------------------

          Ground-State Mulliken Net Atomic Charges

     Atom                 Charge (a.u.)
  ----------------------------------------
      1 C                     0.588524
      2 H                     0.270504
      3 C                    -0.488382
      4 H                     0.200846
      5 O                    -0.143015
      6 H                     0.238434
      7 C                    -0.542879
      8 H                     0.211165
      9 H                     0.125483
     10 C                     0.444823
     11 H                     0.154160
     12 C                    -0.671429
     13 H                     0.136176
     14 H                     0.140215
     15 H                     0.139609
     16 C                    -0.642033
     17 H                     0.164026
     18 H                     0.158002
     19 C                    -0.593009
     20 H                     0.181974
     21 H                     0.159551
     22 C                     0.196109
     23 C                    -0.693125
     24 C                    -0.537381
     25 O                    -0.093174
     26 O                     0.202163
     27 H                     0.313305
     28 H                     0.196707
     29 H                     0.160429
     30 H                     0.135871
     31 O                     0.086229
     32 C                    -0.269778
     33 H                     0.282318
     34 C                    -0.675046
     35 H                     0.214974
     36 C                    -0.008425
     37 O                    -0.214062
     38 O                    -0.110773
     39 H                     0.294696
     40 C                    -0.189411
     41 H                     0.294102
     42 O                    -0.164588
     43 H                     0.268581
     44 C                    -0.500627
     45 H                     0.286294
     46 O                    -0.190813
     47 H                     0.277884
     48 C                    -0.205181
     49 H                     0.316949
     50 O                    -0.175424
     51 H                     0.268451
  ----------------------------------------
  Sum of atomic charges =    -0.000000

 -----------------------------------------------------------------
                    Cartesian Multipole Moments
 -----------------------------------------------------------------
    Charge (ESU x 10^10)
                -0.0000
    Dipole Moment (Debye)
         X      -3.0973      Y       1.2382      Z      -1.3698
       Tot       3.6059
    Quadrupole Moments (Debye-Ang)
        XX    -146.9922     XY      13.1352     YY    -147.7493
        XZ     -12.3168     YZ       0.2610     ZZ    -149.3891
    Octopole Moments (Debye-Ang^2)
       XXX    -115.1152    XXY      14.3222    XYY      -1.0604
       YYY     -28.3188    XXZ     -58.2887    XYZ      17.9478
       YYZ     -42.4343    XZZ      41.8675    YZZ       9.2902
       ZZZ     -23.9994
    Hexadecapole Moments (Debye-Ang^3)
      XXXX  -14022.2340   XXXY     504.9233   XXYY   -2579.0998
      XYYY      39.2258   YYYY   -2084.6968   XXXZ    -294.0096
      XXYZ     187.8856   XYYZ    -111.0045   YYYZ     140.4244
      XXZZ   -2357.8752   XYZZ      44.6007   YYZZ    -516.7698
      XZZZ     -68.6365   YZZZ      15.0364   ZZZZ    -971.1748
 -----------------------------------------------------------------
 Calculating analytic gradient of the SCF energy
 Gradient of SCF Energy
            1           2           3           4           5           6
    1   0.0006943   0.0005090   0.0006921   0.0004977   0.0001388  -0.0007757
    2   0.0005240   0.0020695   0.0000370  -0.0009191   0.0008407  -0.0003652
    3   0.0009488   0.0007363  -0.0002250  -0.0006227   0.0000699  -0.0002500
            7           8           9          10          11          12
    1  -0.0001657  -0.0005801  -0.0000982   0.0014494  -0.0002482   0.0003274
    2   0.0011656  -0.0006827  -0.0001388  -0.0008383   0.0001007   0.0005856
    3   0.0002676  -0.0003717  -0.0004632   0.0015125  -0.0003397  -0.0005676
           13          14          15          16          17          18
    1  -0.0002298  -0.0001420  -0.0001104  -0.0011517  -0.0000976   0.0002718
    2  -0.0001008  -0.0001071  -0.0000950  -0.0000705  -0.0003496   0.0000780
    3   0.0001240   0.0002180   0.0000686  -0.0015617   0.0004245   0.0003404
           19          20          21          22          23          24
    1   0.0001190  -0.0001454  -0.0003255  -0.0014509   0.0000949   0.0011245
    2  -0.0010444   0.0002581   0.0003092  -0.0014974   0.0003311   0.0014690
    3   0.0007177  -0.0006436   0.0000819  -0.0042597  -0.0003498   0.0069439
           25          26          27          28          29          30
    1   0.0018322  -0.0060010  -0.0001097   0.0002988   0.0003780   0.0002536
    2  -0.0003699   0.0036310  -0.0014910   0.0003983  -0.0000996  -0.0001079
    3  -0.0042879  -0.0015852   0.0030252   0.0003087   0.0003593   0.0001856
           31          32          33          34          35          36
    1   0.0007895  -0.0011373  -0.0001675   0.0033266   0.0004417   0.0000188
    2  -0.0011034   0.0001224  -0.0006835  -0.0006731  -0.0010534   0.0085925
    3   0.0024856  -0.0004576   0.0002608  -0.0028106  -0.0000167  -0.0042802
           37          38          39          40          41          42
    1   0.0018000  -0.0016923   0.0006240  -0.0041082   0.0023887   0.0028761
    2  -0.0049904  -0.0000864  -0.0013670  -0.0052647   0.0013668  -0.0003088
    3   0.0029965  -0.0012949   0.0009728   0.0015281  -0.0006747  -0.0000601
           43          44          45          46          47          48
    1  -0.0005175   0.0004259   0.0002139   0.0002183  -0.0004783  -0.0006663
    2   0.0014826   0.0006774   0.0007490   0.0006513  -0.0005147  -0.0067923
    3  -0.0005136   0.0018827  -0.0005851  -0.0006796  -0.0007968   0.0020232
           49          50          51
    1  -0.0004658  -0.0018138   0.0008738
    2   0.0031984   0.0019398   0.0005371
    3  -0.0007452   0.0010643  -0.0011043
 Max gradient component =       8.592E-03
 RMS gradient           =       1.806E-03
 Gradient time:  CPU 495.42 s  wall 83.60 s
 Geometry Optimization Parameters
   NAtoms,    NIC,     NZ,  NCons,   NDum,   NFix, NCnnct, MaxDiis
       51     405       0       0       0       0       0       0

 Cartesian Hessian Update
 Hessian Updated using BFGS Update


** GEOMETRY OPTIMIZATION IN DELOCALIZED INTERNAL COORDINATES **
   Searching for a Minimum

   Optimization Cycle:   3

                       Coordinates (Angstroms)
     ATOM                X               Y               Z
      1  C        -2.9460828891   -0.2848683441    0.0620629601
      2  H        -2.6079354288    0.0906289057   -0.9101223699
      3  C        -4.0000690999   -1.3638486215   -0.2296516583
      4  H        -4.3123182278   -1.8254905375    0.7199735017
      5  O        -3.3766062589   -2.3689044813   -1.0410140388
      6  H        -4.0383614460   -3.0290143877   -1.2738693278
      7  C        -5.2316371850   -0.7844387279   -0.9327797659
      8  H        -4.9302898988   -0.4466044254   -1.9323874791
      9  H        -5.9691317883   -1.5840547444   -1.0844888397
     10  C        -5.8693762751    0.3775965871   -0.1596009705
     11  H        -6.2073655439   -0.0045807975    0.8141296251
     12  C        -7.0921433868    0.9373873140   -0.8954236240
     13  H        -7.8423843882    0.1593721865   -1.0686168630
     14  H        -7.5701319655    1.7358874527   -0.3195677551
     15  H        -6.8072077490    1.3503969534   -1.8684935061
     16  C        -4.8115701444    1.4581207581    0.1001707226
     17  H        -5.2457503379    2.2665964109    0.6988120268
     18  H        -4.5072458342    1.9024887400   -0.8561633204
     19  C        -3.5814868040    0.8928158391    0.8237707290
     20  H        -2.8370256898    1.6857086134    0.9534609619
     21  H        -3.8823014995    0.5789043808    1.8290547677
     22  C        -1.6955644717   -0.8872758911    0.7723848045
     23  C        -1.7758298317   -0.9460664749    2.3057070242
     24  C        -0.4259451625   -0.2294394828    0.2406286332
     25  O        -0.1528000327   -0.1438533383   -0.9314654997
     26  O         0.3878412090    0.2235384167    1.2396431041
     27  H        -1.6008998121   -1.9200489472    0.4172319278
     28  H        -1.7695513433    0.0434971995    2.7654227192
     29  H        -0.9259791263   -1.4985727984    2.7116625640
     30  H        -2.6858367010   -1.4659413756    2.6176052723
     31  O         2.3607576723   -0.7001988952    0.5458818426
     32  C         3.7772916781   -0.6115621759    0.4150237822
     33  H         4.2416232078   -0.3690289600    1.3781601273
     34  C         1.7547985856    0.5048679306    0.9746249533
     35  H         2.1526393714    0.7935359589    1.9553921770
     36  C         4.2683848300   -2.0064447154    0.0429090752
     37  O         4.9018143458   -2.7213983143    0.7793158739
     38  O         3.8754031809   -2.3812532740   -1.1918099669
     39  H         4.1874440111   -3.2921197049   -1.3155011112
     40  C         4.1591638729    0.4454429107   -0.6241244386
     41  H         3.8163952570    0.1197997558   -1.6146573626
     42  O         5.5798090909    0.5651609532   -0.6278478616
     43  H         5.7966159134    1.3645206232   -1.1253777723
     44  C         3.5020259736    1.7806499690   -0.2691585498
     45  H         3.9841967096    2.1881283028    0.6247615768
     46  O         3.7612646154    2.7626694297   -1.2858628134
     47  H         3.3403192863    2.4713142700   -2.1063031002
     48  C         1.9981183351    1.6460502080   -0.0150956588
     49  H         1.4849622473    1.4375304149   -0.9576544096
     50  O         1.4752376463    2.8414114342    0.5652872562
     51  H         1.7842925389    3.5775370082    0.0218303331
   Point Group: c1    Number of degrees of freedom:   147


   Energy is  -1302.771685915

 Hessian Updated using BFGS Update

139 Hessian modes will be used to form the next step
  Hessian Eigenvalues:
     0.002069    0.004896    0.005434    0.005622    0.005870    0.006281
     0.006681    0.006783    0.007307    0.007956    0.009901    0.009984
     0.010181    0.010856    0.011246    0.012221    0.013438    0.017040
     0.020001    0.020288    0.020530    0.022181    0.029867    0.031466
     0.032248    0.035159    0.038567    0.039594    0.042777    0.044836
     0.046240    0.047188    0.047300    0.047927    0.048430    0.048729
     0.049436    0.049476    0.049984    0.051326    0.054619    0.054865
     0.055563    0.056137    0.056665    0.057079    0.057172    0.057599
     0.060205    0.060691    0.061147    0.068068    0.068175    0.069965
     0.074693    0.077976    0.082009    0.082264    0.083149    0.083457
     0.091823    0.095519    0.099567    0.114513    0.120837    0.128720
     0.145417    0.148502    0.153055    0.156494    0.160059    0.160982
     0.168208    0.171862    0.176186    0.181507    0.182929    0.190594
     0.192662    0.195030    0.199586    0.203947    0.240627    0.249627
     0.249959    0.256173    0.260109    0.267130    0.268260    0.273923
     0.274460    0.280246    0.284257    0.285678    0.287665    0.291077
     0.291447    0.293199    0.295946    0.296131    0.300406    0.308797
     0.337486    0.337869    0.338396    0.338641    0.339415    0.339569
     0.339629    0.339960    0.340096    0.340402    0.340548    0.340752
     0.340886    0.341056    0.341484    0.341892    0.342066    0.342404
     0.342444    0.343097    0.345905    0.390060    0.394950    0.397522
     0.399472    0.401698    0.405134    0.417801    0.512914    0.517806
     0.519741    0.521344    0.529330    0.536389    0.549034    0.904681
     0.941190

 Minimum Search - Taking Simple RFO Step
 Searching for Lamda that Minimizes Along All modes
 Value Taken    Lamda =  -0.00541347
 Calculated Step too Large.  Step scaled by  0.470167
 Step Taken.  Stepsize is  0.300000

                             Maximum     Tolerance    Cnvgd?
         Gradient           0.003842      0.000300      NO
         Displacement       0.101959      0.001200      NO
         Energy change     -0.004114      0.000001      NO


 New Cartesian Coordinates Obtained by Inverse Iteration

 Displacement from previous Coordinates is:  2.102987
 ----------------------------------------------------------------
             Standard Nuclear Orientation (Angstroms)
    I     Atom           X                Y                Z
 ----------------------------------------------------------------
    1      C      -2.9462285996    -0.3706681817     0.0500106895
    2      H      -2.6105099550    -0.0798923604    -0.9513150954
    3      C      -4.0779418171    -1.3893719902    -0.1490477343
    4      H      -4.4050224531    -1.7593511012     0.8354609796
    5      O      -3.5434578004    -2.4900854789    -0.8978072686
    6      H      -4.2523876388    -3.1172423943    -1.0734327508
    7      C      -5.2761375243    -0.7694460505    -0.8728930487
    8      H      -4.9650753958    -0.5147327560    -1.8940780831
    9      H      -6.0708516357    -1.5215512760    -0.9639648199
   10      C      -5.8180562930     0.4819615085    -0.1671247505
   11      H      -6.1675234370     0.1846554294     0.8322858384
   12      C      -7.0076257107     1.0805631567    -0.9244332059
   13      H      -7.8121294058     0.3483557003    -1.0434606192
   14      H      -7.4202245808     1.9449642819    -0.3953310090
   15      H      -6.7060471259     1.4124902177    -1.9233588229
   16      C      -4.6815249572     1.4982112633     0.0164390948
   17      H      -5.0465118336     2.3709905143     0.5692223550
   18      H      -4.3634956836     1.8618467719    -0.9692827679
   19      C      -3.4818400859     0.8893514871     0.7538435609
   20      H      -2.6810124288     1.6328690663     0.8280668172
   21      H      -3.7823691848     0.6520819488     1.7799917059
   22      C      -1.7149693915    -1.0074735418     0.7642542083
   23      C      -1.7988291531    -1.0618989368     2.2964643492
   24      C      -0.4317605345    -0.3826858131     0.2275148342
   25      O      -0.1749870449    -0.2705801896    -0.9436533475
   26      O       0.3833001982     0.0679293320     1.2299729094
   27      H      -1.6544934630    -2.0395287326     0.4011859227
   28      H      -1.7647825391    -0.0722436107     2.7532752189
   29      H      -0.9669254186    -1.6392372811     2.7036172610
   30      H      -2.7255367291    -1.5531964828     2.6062605254
   31      O       2.4008515961    -0.7381931431     0.5235843078
   32      C       3.8114818896    -0.5713819098     0.4077056830
   33      H       4.2539194116    -0.3053001666     1.3749559996
   34      C       1.7299149318     0.4245333283     0.9680315766
   35      H       2.1096265487     0.7240474290     1.9529999642
   36      C       4.3828598784    -1.9392116118     0.0399197191
   37      O       5.0617401669    -2.6066540044     0.7753428805
   38      O       4.0501259922    -2.3138087583    -1.2114389241
   39      H       4.4268840577    -3.1956134969    -1.3548584313
   40      C       4.1385716857     0.5150982828    -0.6225103353
   41      H       3.8043147306     0.1764409542    -1.6123963021
   42      O       5.5493669074     0.6994425727    -0.6231705581
   43      H       5.7391573790     1.5059786705    -1.1180287469
   44      C       3.4138210961     1.8084009179    -0.2510810600
   45      H       3.8679772026     2.2210112666     0.6553670518
   46      O       3.6304440477     2.8224728397    -1.2441964789
   47      H       3.2317531830     2.5299568247    -2.0742664946
   48      C       1.9182425935     1.5903561701    -0.0088585202
   49      H       1.4244310244     1.3516785204    -0.9546334116
   50      O       1.3252732918     2.7432324708     0.5827606002
   51      H       1.5857712639     3.5069778547     0.0539588118
 ----------------------------------------------------------------
 Molecular Point Group                 C1    NOp =  1
 Largest Abelian Subgroup              C1    NOp =  1
 Nuclear Repulsion Energy =  2432.5259791927 hartrees
 There are       97 alpha and       97 beta electrons
 Applying Cartesian multipole field
    Component          Value
    ---------          -----
     (2,0,0)        1.00000E-12
     (0,2,0)        2.00000E-11
     (0,0,2)       -3.00000E-11
 Nucleus-field energy     =     0.0000000253 hartrees
 Requested basis set is 6-311++G(d,p)
 There are 280 shells and 732 basis functions
 A cutoff of  1.0D-11 yielded  26595 shell pairs
 There are    177648 function pairs (    188210 Cartesian)
 Smallest overlap matrix eigenvalue = 8.51E-07

 Q-Chem warning in module stvman/mkSTV.C, line 306:

 Overlap eigenvalue is smaller than square root of threshold
 Use THRESH >= 12 to get rid of this warning

 Linear dependence detected in AO basis
 Tighter screening thresholds may be required for diffuse basis sets
 Use S2THRESH > 14 and THRESH = 14 in case of SCF convergence issues
 Number of orthogonalized atomic orbitals = 731
 Maximum deviation from orthogonality = 3.894E-10
 Guess MOs from SCF MO coefficient file

 -----------------------------------------------------------------------
  General SCF calculation program by
  Eric Jon Sundstrom, Paul Horn, Yuezhi Mao, Dmitri Zuev, Alec White,
  David Stuck, Shaama M.S., Shane Yost, Joonho Lee, David Small,
  Daniel Levine, Susi Lehtola, Hugh Burton, Evgeny Epifanovsky
 -----------------------------------------------------------------------
 Exchange:     0.2000 Hartree-Fock + 0.0800 Slater + 0.7200 B88
 Correlation:  0.1900 VWN1RPA + 0.8100 LYP
 Using SG-1 standard quadrature grid
 using 6 threads for integral computing
 -------------------------------------------------------
 OpenMP Integral computing Module                
 Release: version 2.0, May 2017, Q-Chem Inc. Pleasanton 
 -------------------------------------------------------
 -------------------------------------------------------
 OpenMP BLAS3 based DFT computing Module                
 Release: version 1.0, May 2013, Q-Chem Inc. Pittsburgh 
 -------------------------------------------------------
 A restricted SCF calculation will be
 performed using DIIS
 SCF converges when DIIS error is below 1.0e-08
 ---------------------------------------
  Cycle       Energy         DIIS error
 ---------------------------------------
    1   -1302.7206045297      7.92e-04  
    2   -1302.7726497172      1.21e-04  
    3   -1302.7714120757      2.14e-04  
    4   -1302.7735181770      3.63e-05  
    5   -1302.7735764511      1.45e-05  
    6   -1302.7735864011      4.15e-06  
    7   -1302.7735871999      1.20e-06  
    8   -1302.7735872618      5.55e-07  
    9   -1302.7735872763      1.64e-07  
   10   -1302.7735872778      5.77e-08  
   11   -1302.7735872779      1.67e-08  
   12   -1302.7735872781      6.08e-09  Convergence criterion met
 ---------------------------------------
 SCF time:   CPU 2110.77s  wall 374.00s 
 SCF   energy in the final basis set =    -1302.7735872781
 Total energy in the final basis set =    -1302.7735872781

 --------------------------------------------------------------

                    Orbital Energies (a.u.)
 --------------------------------------------------------------

 Alpha MOs
 -- Occupied --
-19.1875 -19.1782 -19.1644 -19.1640 -19.1472 -19.1439 -19.1324 -19.1261
-19.1160 -10.3242 -10.3087 -10.3065 -10.2644 -10.2529 -10.2527 -10.2459
-10.2253 -10.1888 -10.1802 -10.1792 -10.1710 -10.1695 -10.1684 -10.1635
-10.1622  -1.1339  -1.1273  -1.0797  -1.0697  -1.0505  -1.0412  -1.0397
 -1.0292  -1.0282  -0.8476  -0.8161  -0.8114  -0.7969  -0.7521  -0.7417
 -0.7136  -0.6866  -0.6842  -0.6544  -0.6428  -0.6308  -0.6250  -0.5916
 -0.5747  -0.5646  -0.5596  -0.5568  -0.5298  -0.5210  -0.5161  -0.5153
 -0.5038  -0.4963  -0.4907  -0.4874  -0.4842  -0.4780  -0.4643  -0.4572
 -0.4526  -0.4379  -0.4347  -0.4297  -0.4250  -0.4201  -0.4127  -0.4001
 -0.3979  -0.3971  -0.3946  -0.3913  -0.3854  -0.3820  -0.3736  -0.3704
 -0.3658  -0.3620  -0.3559  -0.3432  -0.3423  -0.3359  -0.3350  -0.3274
 -0.3220  -0.3167  -0.3126  -0.3099  -0.3047  -0.2930  -0.2886  -0.2780
 -0.2735
 -- Virtual --
 -0.0340  -0.0212  -0.0159  -0.0086  -0.0055  -0.0040  -0.0016   0.0023
  0.0035   0.0140   0.0167   0.0231   0.0257   0.0298   0.0359   0.0380
  0.0396   0.0452   0.0462   0.0519   0.0539   0.0620   0.0631   0.0656
  0.0695   0.0713   0.0737   0.0766   0.0779   0.0816   0.0857   0.0886
  0.0904   0.0946   0.0961   0.0995   0.1019   0.1038   0.1054   0.1073
  0.1101   0.1138   0.1153   0.1180   0.1213   0.1227   0.1259   0.1271
  0.1290   0.1316   0.1328   0.1342   0.1353   0.1383   0.1405   0.1421
  0.1451   0.1466   0.1483   0.1491   0.1512   0.1535   0.1557   0.1564
  0.1600   0.1611   0.1634   0.1639   0.1656   0.1688   0.1715   0.1745
  0.1754   0.1770   0.1787   0.1841   0.1863   0.1881   0.1889   0.1951
  0.1969   0.1992   0.2022   0.2035   0.2055   0.2081   0.2089   0.2112
  0.2132   0.2171   0.2217   0.2223   0.2236   0.2271   0.2293   0.2322
  0.2363   0.2385   0.2407   0.2428   0.2450   0.2484   0.2515   0.2525
  0.2551   0.2582   0.2611   0.2654   0.2660   0.2683   0.2721   0.2756
  0.2776   0.2807   0.2817   0.2847   0.2900   0.2914   0.2933   0.2945
  0.2966   0.3030   0.3041   0.3068   0.3084   0.3128   0.3152   0.3193
  0.3200   0.3250   0.3284   0.3318   0.3346   0.3360   0.3402   0.3403
  0.3429   0.3445   0.3483   0.3510   0.3520   0.3553   0.3578   0.3590
  0.3603   0.3625   0.3666   0.3714   0.3737   0.3767   0.3805   0.3853
  0.3885   0.3913   0.3973   0.3995   0.4023   0.4058   0.4061   0.4107
  0.4132   0.4193   0.4217   0.4253   0.4279   0.4394   0.4447   0.4476
  0.4557   0.4619   0.4668   0.4707   0.4758   0.4810   0.4840   0.4874
  0.4960   0.4989   0.5067   0.5134   0.5162   0.5240   0.5289   0.5348
  0.5392   0.5462   0.5570   0.5634   0.5659   0.5690   0.5810   0.5837
  0.5884   0.5911   0.6036   0.6052   0.6130   0.6185   0.6202   0.6255
  0.6319   0.6415   0.6447   0.6467   0.6498   0.6522   0.6589   0.6620
  0.6659   0.6676   0.6769   0.6805   0.6858   0.6899   0.6943   0.6999
  0.7054   0.7128   0.7169   0.7246   0.7287   0.7320   0.7357   0.7453
  0.7500   0.7519   0.7574   0.7614   0.7643   0.7677   0.7745   0.7821
  0.7841   0.7850   0.7866   0.7879   0.7953   0.8026   0.8037   0.8082
  0.8156   0.8187   0.8327   0.8355   0.8412   0.8439   0.8494   0.8635
  0.8911   0.9049   0.9161   0.9232   0.9359   0.9436   0.9595   0.9688
  0.9719   0.9815   0.9887   1.0023   1.0157   1.0271   1.0306   1.0449
  1.0518   1.0678   1.0698   1.0755   1.0817   1.0969   1.1205   1.1235
  1.1274   1.1404   1.1437   1.1487   1.1591   1.1672   1.1712   1.1755
  1.1807   1.1848   1.1959   1.1970   1.2004   1.2143   1.2150   1.2260
  1.2297   1.2344   1.2473   1.2491   1.2624   1.2641   1.2776   1.2812
  1.2823   1.2907   1.2923   1.3150   1.3224   1.3366   1.3395   1.3420
  1.3493   1.3599   1.3763   1.3793   1.3837   1.3955   1.4053   1.4116
  1.4152   1.4340   1.4404   1.4486   1.4622   1.4665   1.4691   1.4827
  1.4955   1.4987   1.5093   1.5145   1.5223   1.5289   1.5317   1.5481
  1.5488   1.5547   1.5593   1.5638   1.5683   1.5717   1.5778   1.5863
  1.5924   1.5926   1.5989   1.6023   1.6133   1.6155   1.6202   1.6225
  1.6265   1.6320   1.6353   1.6377   1.6447   1.6469   1.6556   1.6639
  1.6666   1.6670   1.6740   1.6849   1.6866   1.6968   1.7006   1.7061
  1.7164   1.7250   1.7308   1.7473   1.7525   1.7576   1.7635   1.7677
  1.7730   1.7795   1.7873   1.7944   1.8016   1.8062   1.8196   1.8278
  1.8381   1.8431   1.8464   1.8505   1.8559   1.8668   1.8716   1.8896
  1.8989   1.9055   1.9150   1.9203   1.9314   1.9492   1.9555   1.9627
  1.9734   1.9850   1.9949   1.9983   2.0037   2.0112   2.0202   2.0375
  2.0454   2.0505   2.0611   2.0669   2.0789   2.0860   2.0998   2.1060
  2.1100   2.1209   2.1362   2.1488   2.1526   2.1620   2.1719   2.1747
  2.1788   2.1848   2.1933   2.2094   2.2187   2.2218   2.2381   2.2464
  2.2519   2.2683   2.2702   2.2883   2.2969   2.3117   2.3359   2.3489
  2.3612   2.3751   2.3775   2.4053   2.4137   2.4199   2.4474   2.4601
  2.4812   2.4949   2.5075   2.5241   2.5337   2.5396   2.5408   2.5477
  2.5629   2.5668   2.5684   2.5810   2.5864   2.5933   2.6066   2.6124
  2.6245   2.6331   2.6382   2.6458   2.6561   2.6806   2.6852   2.6897
  2.6937   2.7006   2.7107   2.7235   2.7290   2.7460   2.7627   2.7758
  2.7871   2.7930   2.7953   2.8038   2.8151   2.8239   2.8290   2.8536
  2.8633   2.8773   2.8787   2.8920   2.9011   2.9103   2.9155   2.9195
  2.9227   2.9386   2.9436   2.9572   2.9672   2.9754   2.9854   2.9897
  2.9907   2.9965   3.0099   3.0150   3.0242   3.0310   3.0354   3.0563
  3.0671   3.0689   3.0709   3.0873   3.0929   3.1097   3.1237   3.1273
  3.1326   3.1372   3.1470   3.1547   3.1748   3.1846   3.1915   3.1992
  3.2054   3.2119   3.2205   3.2254   3.2742   3.2793   3.2910   3.2928
  3.3115   3.3161   3.3287   3.3415   3.3579   3.3804   3.3924   3.4057
  3.4227   3.4366   3.4554   3.5144   3.5390   3.5500   3.6191   3.6376
  3.6791   3.7461   3.7796   3.7829   3.7894   3.8047   3.8204   3.8255
  3.8358   3.8441   3.8738   3.8884   3.9014   3.9017   3.9211   3.9315
  3.9364   3.9696   3.9898   4.0100   4.0374   4.0507   4.0950   4.1147
  4.1287   4.1491   4.1689   4.1703   4.1880   4.2278   4.2394   4.2812
  4.2848   4.3040   4.3113   4.3562   4.3722   4.4189   4.9831   5.0754
  5.0943   5.1019   5.1088   5.1313   5.1357   5.1389   5.1485   5.1846
  5.3096   5.3681   5.3876   5.4130   5.4239   5.4443   5.4697   5.4730
  5.5901   5.6137   5.6396   5.6510   5.6796   5.6858   5.7653   5.8447
  5.9318  23.7478  23.7581  23.7991  23.8023  23.8123  23.8199  23.8358
 23.8571  23.8668  23.8834  23.8948  23.9392  23.9548  23.9605  23.9852
 24.0126  49.8684  49.9038  49.9268  49.9519  49.9585  49.9612  49.9790
 50.0144  50.0420
 --------------------------------------------------------------

          Ground-State Mulliken Net Atomic Charges

     Atom                 Charge (a.u.)
  ----------------------------------------
      1 C                     0.488390
      2 H                     0.267923
      3 C                    -0.463117
      4 H                     0.199569
      5 O                    -0.147068
      6 H                     0.238344
      7 C                    -0.531347
      8 H                     0.210419
      9 H                     0.126867
     10 C                     0.441716
     11 H                     0.154808
     12 C                    -0.681285
     13 H                     0.135901
     14 H                     0.139814
     15 H                     0.139477
     16 C                    -0.626882
     17 H                     0.164010
     18 H                     0.157575
     19 C                    -0.565914
     20 H                     0.183920
     21 H                     0.156424
     22 C                     0.142372
     23 C                    -0.709526
     24 C                    -0.433535
     25 O                    -0.094685
     26 O                     0.211499
     27 H                     0.308763
     28 H                     0.197530
     29 H                     0.158846
     30 H                     0.134856
     31 O                     0.078789
     32 C                    -0.327481
     33 H                     0.279808
     34 C                    -0.674257
     35 H                     0.215132
     36 C                     0.028519
     37 O                    -0.213397
     38 O                    -0.112882
     39 H                     0.296168
     40 C                    -0.145913
     41 H                     0.295320
     42 O                    -0.162194
     43 H                     0.267532
     44 C                    -0.545049
     45 H                     0.285328
     46 O                    -0.190362
     47 H                     0.278558
     48 C                    -0.172104
     49 H                     0.319605
     50 O                    -0.175947
     51 H                     0.269162
  ----------------------------------------
  Sum of atomic charges =    -0.000000

 -----------------------------------------------------------------
                    Cartesian Multipole Moments
 -----------------------------------------------------------------
    Charge (ESU x 10^10)
                -0.0000
    Dipole Moment (Debye)
         X      -3.0993      Y       1.4253      Z      -1.3874
       Tot       3.6826
    Quadrupole Moments (Debye-Ang)
        XX    -146.9882     XY      12.1864     YY    -147.6794
        XZ     -13.1006     YZ      -0.3382     ZZ    -149.3919
    Octopole Moments (Debye-Ang^2)
       XXX    -123.3273    XXY       8.2794    XYY       2.8761
       YYY     -22.1688    XXZ     -61.7798    XYZ      20.3741
       YYZ     -38.9736    XZZ      43.2923    YZZ      11.8713
       ZZZ     -24.7272
    Hexadecapole Moments (Debye-Ang^3)
      XXXX  -13980.3381   XXXY     505.9300   XXYY   -2542.9956
      XYYY      24.6748   YYYY   -2114.9422   XXXZ    -337.6296
      XXYZ     197.9273   XYYZ    -121.1821   YYYZ     156.5060
      XXZZ   -2354.9745   XYZZ      40.0288   YYZZ    -517.1277
      XZZZ     -73.7408   YZZZ      38.7915   ZZZZ    -946.6830
 -----------------------------------------------------------------
 Calculating analytic gradient of the SCF energy
 Gradient of SCF Energy
            1           2           3           4           5           6
    1   0.0002488   0.0005630   0.0000145   0.0004684  -0.0005729  -0.0001954
    2   0.0004267   0.0016191   0.0006451  -0.0007294   0.0004488  -0.0001539
    3   0.0004145   0.0005223  -0.0006999  -0.0004152  -0.0000514  -0.0002695
            7           8           9          10          11          12
    1  -0.0003956  -0.0001819   0.0000174   0.0006113  -0.0002910   0.0002633
    2   0.0003949  -0.0002270   0.0000573  -0.0006999   0.0000445   0.0000184
    3   0.0001800  -0.0002743  -0.0001786   0.0005480  -0.0000702  -0.0004164
           13          14          15          16          17          18
    1  -0.0001066  -0.0001691   0.0000821  -0.0003778   0.0001718   0.0000223
    2  -0.0000191  -0.0000942   0.0000236  -0.0000947  -0.0000299   0.0000678
    3   0.0000588   0.0001879   0.0001678  -0.0010221   0.0003627   0.0004635
           19          20          21          22          23          24
    1  -0.0000298  -0.0001352  -0.0000343  -0.0016166   0.0006346   0.0038875
    2  -0.0011168   0.0001315   0.0001960   0.0005819   0.0006184  -0.0054279
    3   0.0008494  -0.0005734  -0.0001184  -0.0020277   0.0001516   0.0020549
           25          26          27          28          29          30
    1  -0.0009263  -0.0044319   0.0000995   0.0000818   0.0002171   0.0000233
    2   0.0017693   0.0043384  -0.0005447   0.0001066  -0.0000016  -0.0001599
    3  -0.0011858  -0.0004378   0.0019902   0.0001673  -0.0000182   0.0001787
           31          32          33          34          35          36
    1   0.0005386   0.0005102   0.0001456   0.0017929   0.0000705  -0.0034515
    2  -0.0002719   0.0006751  -0.0004770  -0.0008880  -0.0007408   0.0012841
    3   0.0019171  -0.0007735  -0.0000453  -0.0024437   0.0000252   0.0001638
           37          38          39          40          41          42
    1   0.0016584   0.0008055   0.0000921  -0.0029580   0.0014651   0.0015987
    2  -0.0009128   0.0002310  -0.0004792  -0.0022449   0.0008008   0.0001989
    3  -0.0000193  -0.0008598   0.0003499   0.0014616  -0.0005178  -0.0001052
           43          44          45          46          47          48
    1  -0.0002026   0.0003157   0.0001780  -0.0000767  -0.0000690   0.0004869
    2   0.0006020   0.0001725   0.0005329   0.0002929  -0.0000908  -0.0042218
    3  -0.0001094   0.0003625  -0.0003934  -0.0006892  -0.0001832   0.0013680
           49          50          51
    1  -0.0003153  -0.0007622   0.0002348
    2   0.0016974   0.0013239   0.0003262
    3  -0.0002036   0.0004948  -0.0003380
 Max gradient component =       5.428E-03
 RMS gradient           =       1.148E-03
 Gradient time:  CPU 497.01 s  wall 84.04 s
 Geometry Optimization Parameters
   NAtoms,    NIC,     NZ,  NCons,   NDum,   NFix, NCnnct, MaxDiis
       51     405       0       0       0       0       0       0

 Cartesian Hessian Update
 Hessian Updated using BFGS Update


** GEOMETRY OPTIMIZATION IN DELOCALIZED INTERNAL COORDINATES **
   Searching for a Minimum

   Optimization Cycle:   4

                       Coordinates (Angstroms)
     ATOM                X               Y               Z
      1  C        -2.9462285996   -0.3706681817    0.0500106895
      2  H        -2.6105099550   -0.0798923604   -0.9513150954
      3  C        -4.0779418171   -1.3893719902   -0.1490477343
      4  H        -4.4050224531   -1.7593511012    0.8354609796
      5  O        -3.5434578004   -2.4900854789   -0.8978072686
      6  H        -4.2523876388   -3.1172423943   -1.0734327508
      7  C        -5.2761375243   -0.7694460505   -0.8728930487
      8  H        -4.9650753958   -0.5147327560   -1.8940780831
      9  H        -6.0708516357   -1.5215512760   -0.9639648199
     10  C        -5.8180562930    0.4819615085   -0.1671247505
     11  H        -6.1675234370    0.1846554294    0.8322858384
     12  C        -7.0076257107    1.0805631567   -0.9244332059
     13  H        -7.8121294058    0.3483557003   -1.0434606192
     14  H        -7.4202245808    1.9449642819   -0.3953310090
     15  H        -6.7060471259    1.4124902177   -1.9233588229
     16  C        -4.6815249572    1.4982112633    0.0164390948
     17  H        -5.0465118336    2.3709905143    0.5692223550
     18  H        -4.3634956836    1.8618467719   -0.9692827679
     19  C        -3.4818400859    0.8893514871    0.7538435609
     20  H        -2.6810124288    1.6328690663    0.8280668172
     21  H        -3.7823691848    0.6520819488    1.7799917059
     22  C        -1.7149693915   -1.0074735418    0.7642542083
     23  C        -1.7988291531   -1.0618989368    2.2964643492
     24  C        -0.4317605345   -0.3826858131    0.2275148342
     25  O        -0.1749870449   -0.2705801896   -0.9436533475
     26  O         0.3833001982    0.0679293320    1.2299729094
     27  H        -1.6544934630   -2.0395287326    0.4011859227
     28  H        -1.7647825391   -0.0722436107    2.7532752189
     29  H        -0.9669254186   -1.6392372811    2.7036172610
     30  H        -2.7255367291   -1.5531964828    2.6062605254
     31  O         2.4008515961   -0.7381931431    0.5235843078
     32  C         3.8114818896   -0.5713819098    0.4077056830
     33  H         4.2539194116   -0.3053001666    1.3749559996
     34  C         1.7299149318    0.4245333283    0.9680315766
     35  H         2.1096265487    0.7240474290    1.9529999642
     36  C         4.3828598784   -1.9392116118    0.0399197191
     37  O         5.0617401669   -2.6066540044    0.7753428805
     38  O         4.0501259922   -2.3138087583   -1.2114389241
     39  H         4.4268840577   -3.1956134969   -1.3548584313
     40  C         4.1385716857    0.5150982828   -0.6225103353
     41  H         3.8043147306    0.1764409542   -1.6123963021
     42  O         5.5493669074    0.6994425727   -0.6231705581
     43  H         5.7391573790    1.5059786705   -1.1180287469
     44  C         3.4138210961    1.8084009179   -0.2510810600
     45  H         3.8679772026    2.2210112666    0.6553670518
     46  O         3.6304440477    2.8224728397   -1.2441964789
     47  H         3.2317531830    2.5299568247   -2.0742664946
     48  C         1.9182425935    1.5903561701   -0.0088585202
     49  H         1.4244310244    1.3516785204   -0.9546334116
     50  O         1.3252732918    2.7432324708    0.5827606002
     51  H         1.5857712639    3.5069778547    0.0539588118
   Point Group: c1    Number of degrees of freedom:   147


   Energy is  -1302.773587278

 Hessian Updated using BFGS Update

140 Hessian modes will be used to form the next step
  Hessian Eigenvalues:
     0.001719    0.004889    0.005239    0.005622    0.005820    0.006291
     0.006614    0.006787    0.007184    0.007936    0.009879    0.010180
     0.010854    0.011213    0.012176    0.012327    0.012989    0.016897
     0.019971    0.020529    0.022175    0.029694    0.030253    0.031703
     0.034656    0.035630    0.038637    0.039637    0.042908    0.044835
     0.046434    0.046897    0.047554    0.048046    0.048617    0.049345
     0.049472    0.049523    0.051051    0.051620    0.054588    0.054941
     0.055559    0.056141    0.056662    0.056993    0.057135    0.057681
     0.060168    0.060488    0.060944    0.068100    0.068245    0.070555
     0.074699    0.078211    0.081979    0.082258    0.083151    0.083467
     0.091808    0.095778    0.099956    0.114631    0.120431    0.129002
     0.145228    0.148983    0.155472    0.156667    0.160025    0.160615
     0.161048    0.168280    0.171860    0.176753    0.181407    0.183911
     0.190669    0.194094    0.195039    0.200562    0.204743    0.238566
     0.249694    0.250017    0.256522    0.262661    0.267044    0.269895
     0.273828    0.274468    0.280253    0.284301    0.285606    0.287758
     0.290974    0.292051    0.293166    0.295921    0.296126    0.300388
     0.309243    0.337480    0.338076    0.338413    0.338687    0.339426
     0.339580    0.339652    0.339920    0.340138    0.340415    0.340510
     0.340844    0.340954    0.341055    0.341485    0.341889    0.342063
     0.342404    0.342448    0.343152    0.346023    0.388029    0.394881
     0.397544    0.399738    0.401696    0.404966    0.417800    0.513361
     0.517916    0.519837    0.521641    0.529537    0.536553    0.549120
     0.912597    0.941596

 Minimum Search - Taking Simple RFO Step
 Searching for Lamda that Minimizes Along All modes
 Value Taken    Lamda =  -0.00426417
 Calculated Step too Large.  Step scaled by  0.408167
 Step Taken.  Stepsize is  0.300000

                             Maximum     Tolerance    Cnvgd?
         Gradient           0.003062      0.000300      NO
         Displacement       0.109346      0.001200      NO
         Energy change     -0.001901      0.000001      NO


 New Cartesian Coordinates Obtained by Inverse Iteration

 Displacement from previous Coordinates is:  1.899243
 ----------------------------------------------------------------
             Standard Nuclear Orientation (Angstroms)
    I     Atom           X                Y                Z
 ----------------------------------------------------------------
    1      C      -2.9479242117    -0.4308855179     0.0457623973
    2      H      -2.6252659218    -0.2435562450    -0.9839669021
    3      C      -4.1296082019    -1.4059349918    -0.0392673530
    4      H      -4.4570604151    -1.6625358536     0.9809111374
    5      O      -3.6618868036    -2.5976988565    -0.6871653688
    6      H      -4.4020682330    -3.2039932789    -0.7900951758
    7      C      -5.3073690705    -0.7928215074    -0.8007307121
    8      H      -4.9998068706    -0.6443766437    -1.8436420973
    9      H      -6.1400711174    -1.5080973151    -0.8133918428
   10      C      -5.7755743579     0.5432066147    -0.2025943790
   11      H      -6.1224902766     0.3518978328     0.8234375506
   12      C      -6.9454708560     1.1333172386    -0.9956070772
   13      H      -7.7875710280     0.4361725245    -1.0391615434
   14      H      -7.3039691171     2.0620813541    -0.5416976238
   15      H      -6.6441676528     1.3590943117    -2.0240186415
   16      C      -4.5871265889     1.5130782900    -0.1191908288
   17      H      -4.9004451804     2.4479061654     0.3586514306
   18      H      -4.2674697777     1.7736224167    -1.1370042208
   19      C      -3.4077235113     0.9078267836     0.6521114985
   20      H      -2.5695037713     1.6129133979     0.6564800256
   21      H      -3.7008045694     0.7687100349     1.6983541126
   22      C      -1.7274834034    -1.0652507967     0.7795822237
   23      C      -1.8229953969    -1.0938501778     2.3108405441
   24      C      -0.4384271252    -0.4595873285     0.2353506996
   25      O      -0.1803963669    -0.3604310701    -0.9354309750
   26      O       0.3959344815    -0.0413514181     1.2388473113
   27      H      -1.6814033378    -2.1014343060     0.4265475316
   28      H      -1.7798756734    -0.0973276028     2.7506472764
   29      H      -1.0030127308    -1.6759510144     2.7341233794
   30      H      -2.7595507389    -1.5667513388     2.6197232951
   31      O       2.4173084077    -0.7676181588     0.4672715135
   32      C       3.8235032979    -0.5668257987     0.3545999203
   33      H       4.2652700348    -0.3320378143     1.3303367020
   34      C       1.7286888477     0.3566169071     0.9773837281
   35      H       2.1134938391     0.6188955380     1.9712285095
   36      C       4.4221900568    -1.9070398508    -0.0725193996
   37      O       5.1123430884    -2.5908103289     0.6340455133
   38      O       4.0841220326    -2.2337503008    -1.3352223240
   39      H       4.4748686825    -3.0994892283    -1.5264119758
   40      C       4.1191149298     0.5731906233    -0.6278236578
   41      H       3.7703316194     0.2714772858    -1.6252461218
   42      O       5.5250107387     0.7751480205    -0.6365744127
   43      H       5.7045262696     1.6020602976    -1.0992301636
   44      C       3.3765406974     1.8317639246    -0.1822706166
   45      H       3.8285961108     2.1989883947     0.7447744245
   46      O       3.5712977116     2.9036937293    -1.1156997540
   47      H       3.1727057144     2.6540766847    -1.9592183991
   48      C       1.8868714060     1.5737164567     0.0551212046
   49      H       1.3945551552     1.3607968225    -0.8974112414
   50      O       1.2726783994     2.6795621897     0.7058614065
   51      H       1.5081420414     3.4761424160     0.2164697502
 ----------------------------------------------------------------
 Molecular Point Group                 C1    NOp =  1
 Largest Abelian Subgroup              C1    NOp =  1
 Nuclear Repulsion Energy =  2432.9153851945 hartrees
 There are       97 alpha and       97 beta electrons
 Applying Cartesian multipole field
    Component          Value
    ---------          -----
     (2,0,0)        1.00000E-12
     (0,2,0)        2.00000E-11
     (0,0,2)       -3.00000E-11
 Nucleus-field energy     =     0.0000000262 hartrees
 Requested basis set is 6-311++G(d,p)
 There are 280 shells and 732 basis functions
 A cutoff of  1.0D-11 yielded  26611 shell pairs
 There are    177578 function pairs (    188125 Cartesian)
 Smallest overlap matrix eigenvalue = 8.57E-07

 Q-Chem warning in module stvman/mkSTV.C, line 306:

 Overlap eigenvalue is smaller than square root of threshold
 Use THRESH >= 12 to get rid of this warning

 Linear dependence detected in AO basis
 Tighter screening thresholds may be required for diffuse basis sets
 Use S2THRESH > 14 and THRESH = 14 in case of SCF convergence issues
 Number of orthogonalized atomic orbitals = 731
 Maximum deviation from orthogonality = 3.166E-10
 Guess MOs from SCF MO coefficient file

 -----------------------------------------------------------------------
  General SCF calculation program by
  Eric Jon Sundstrom, Paul Horn, Yuezhi Mao, Dmitri Zuev, Alec White,
  David Stuck, Shaama M.S., Shane Yost, Joonho Lee, David Small,
  Daniel Levine, Susi Lehtola, Hugh Burton, Evgeny Epifanovsky
 -----------------------------------------------------------------------
 Exchange:     0.2000 Hartree-Fock + 0.0800 Slater + 0.7200 B88
 Correlation:  0.1900 VWN1RPA + 0.8100 LYP
 Using SG-1 standard quadrature grid
 using 6 threads for integral computing
 -------------------------------------------------------
 OpenMP Integral computing Module                
 Release: version 2.0, May 2017, Q-Chem Inc. Pleasanton 
 -------------------------------------------------------
 -------------------------------------------------------
 OpenMP BLAS3 based DFT computing Module                
 Release: version 1.0, May 2013, Q-Chem Inc. Pittsburgh 
 -------------------------------------------------------
 A restricted SCF calculation will be
 performed using DIIS
 SCF converges when DIIS error is below 1.0e-08
 ---------------------------------------
  Cycle       Energy         DIIS error
 ---------------------------------------
    1   -1302.7244790222      7.77e-04  
    2   -1302.7740169163      1.26e-04  
    3   -1302.7729913811      2.06e-04  
    4   -1302.7749319744      3.39e-05  
    5   -1302.7749762967      1.68e-05  
    6   -1302.7749889187      4.26e-06  
    7   -1302.7749898698      8.47e-07  
    8   -1302.7749899046      3.36e-07  
    9   -1302.7749899097      1.33e-07  
   10   -1302.7749899106      5.07e-08  
   11   -1302.7749899105      1.53e-08  
   12   -1302.7749899108      5.47e-09  Convergence criterion met
 ---------------------------------------
 SCF time:   CPU 2113.61s  wall 375.00s 
 SCF   energy in the final basis set =    -1302.7749899108
 Total energy in the final basis set =    -1302.7749899108

 --------------------------------------------------------------

                    Orbital Energies (a.u.)
 --------------------------------------------------------------

 Alpha MOs
 -- Occupied --
-19.1870 -19.1776 -19.1643 -19.1633 -19.1475 -19.1449 -19.1321 -19.1267
-19.1162 -10.3236 -10.3085 -10.3061 -10.2634 -10.2531 -10.2525 -10.2470
-10.2253 -10.1883 -10.1803 -10.1787 -10.1711 -10.1695 -10.1684 -10.1635
-10.1617  -1.1335  -1.1267  -1.0798  -1.0699  -1.0517  -1.0418  -1.0409
 -1.0295  -1.0286  -0.8476  -0.8157  -0.8115  -0.7966  -0.7520  -0.7418
 -0.7134  -0.6867  -0.6844  -0.6547  -0.6426  -0.6307  -0.6251  -0.5915
 -0.5746  -0.5649  -0.5599  -0.5573  -0.5297  -0.5204  -0.5165  -0.5153
 -0.5040  -0.4961  -0.4910  -0.4870  -0.4835  -0.4781  -0.4650  -0.4570
 -0.4524  -0.4382  -0.4338  -0.4303  -0.4245  -0.4197  -0.4118  -0.4004
 -0.3978  -0.3965  -0.3951  -0.3912  -0.3854  -0.3817  -0.3734  -0.3706
 -0.3658  -0.3623  -0.3564  -0.3431  -0.3422  -0.3363  -0.3345  -0.3272
 -0.3221  -0.3171  -0.3124  -0.3097  -0.3048  -0.2927  -0.2886  -0.2785
 -0.2739
 -- Virtual --
 -0.0336  -0.0212  -0.0157  -0.0085  -0.0046  -0.0040  -0.0016   0.0026
  0.0032   0.0140   0.0169   0.0233   0.0258   0.0303   0.0357   0.0378
  0.0395   0.0455   0.0467   0.0523   0.0539   0.0622   0.0640   0.0653
  0.0690   0.0721   0.0744   0.0771   0.0776   0.0818   0.0863   0.0880
  0.0898   0.0946   0.0965   0.0994   0.1016   0.1037   0.1057   0.1074
  0.1107   0.1139   0.1154   0.1180   0.1212   0.1228   0.1259   0.1272
  0.1290   0.1319   0.1339   0.1344   0.1352   0.1384   0.1401   0.1420
  0.1452   0.1459   0.1481   0.1490   0.1522   0.1539   0.1555   0.1560
  0.1595   0.1611   0.1643   0.1659   0.1663   0.1696   0.1721   0.1738
  0.1765   0.1774   0.1794   0.1843   0.1868   0.1878   0.1883   0.1959
  0.1986   0.1997   0.2017   0.2045   0.2055   0.2074   0.2078   0.2120
  0.2134   0.2170   0.2222   0.2235   0.2253   0.2271   0.2294   0.2321
  0.2354   0.2391   0.2411   0.2436   0.2447   0.2476   0.2509   0.2521
  0.2567   0.2589   0.2605   0.2647   0.2670   0.2693   0.2721   0.2763
  0.2770   0.2813   0.2828   0.2847   0.2903   0.2909   0.2927   0.2944
  0.2960   0.3023   0.3032   0.3065   0.3102   0.3130   0.3153   0.3194
  0.3218   0.3257   0.3297   0.3312   0.3333   0.3359   0.3384   0.3405
  0.3421   0.3432   0.3484   0.3511   0.3521   0.3553   0.3578   0.3591
  0.3604   0.3634   0.3661   0.3707   0.3729   0.3771   0.3814   0.3840
  0.3893   0.3922   0.3963   0.3991   0.4052   0.4063   0.4079   0.4094
  0.4155   0.4204   0.4212   0.4239   0.4276   0.4405   0.4421   0.4516
  0.4566   0.4610   0.4682   0.4696   0.4755   0.4815   0.4849   0.4871
  0.4963   0.4996   0.5078   0.5127   0.5173   0.5243   0.5333   0.5374
  0.5395   0.5457   0.5569   0.5640   0.5661   0.5708   0.5810   0.5852
  0.5894   0.5934   0.6042   0.6049   0.6141   0.6178   0.6203   0.6242
  0.6313   0.6397   0.6453   0.6460   0.6512   0.6516   0.6603   0.6629
  0.6658   0.6697   0.6758   0.6802   0.6886   0.6901   0.6936   0.7003
  0.7055   0.7142   0.7188   0.7285   0.7313   0.7326   0.7355   0.7477
  0.7504   0.7514   0.7566   0.7628   0.7649   0.7700   0.7744   0.7816
  0.7826   0.7849   0.7880   0.7885   0.7961   0.8031   0.8054   0.8108
  0.8168   0.8207   0.8329   0.8381   0.8420   0.8440   0.8516   0.8654
  0.8926   0.9060   0.9158   0.9234   0.9380   0.9466   0.9647   0.9729
  0.9764   0.9805   0.9937   1.0035   1.0142   1.0260   1.0289   1.0467
  1.0493   1.0662   1.0707   1.0753   1.0799   1.0976   1.1184   1.1244
  1.1259   1.1407   1.1443   1.1494   1.1585   1.1676   1.1696   1.1731
  1.1809   1.1821   1.1912   1.1975   1.2018   1.2115   1.2155   1.2235
  1.2325   1.2352   1.2452   1.2488   1.2644   1.2668   1.2774   1.2818
  1.2876   1.2919   1.2942   1.3098   1.3193   1.3346   1.3368   1.3435
  1.3502   1.3599   1.3735   1.3757   1.3846   1.3958   1.4056   1.4139
  1.4152   1.4324   1.4397   1.4517   1.4625   1.4644   1.4680   1.4852
  1.4952   1.5002   1.5081   1.5137   1.5225   1.5298   1.5325   1.5488
  1.5498   1.5585   1.5588   1.5634   1.5684   1.5763   1.5787   1.5870
  1.5909   1.5946   1.5988   1.6010   1.6113   1.6164   1.6208   1.6220
  1.6248   1.6327   1.6363   1.6382   1.6444   1.6470   1.6557   1.6654
  1.6661   1.6680   1.6758   1.6792   1.6843   1.6939   1.6995   1.7060
  1.7159   1.7248   1.7304   1.7458   1.7533   1.7583   1.7645   1.7686
  1.7723   1.7783   1.7845   1.7947   1.8001   1.8073   1.8210   1.8306
  1.8386   1.8399   1.8432   1.8533   1.8545   1.8644   1.8729   1.8906
  1.9023   1.9049   1.9136   1.9192   1.9321   1.9489   1.9541   1.9632
  1.9718   1.9851   1.9959   2.0008   2.0018   2.0109   2.0191   2.0387
  2.0454   2.0508   2.0615   2.0672   2.0791   2.0870   2.0989   2.1062
  2.1091   2.1221   2.1394   2.1475   2.1544   2.1657   2.1728   2.1752
  2.1784   2.1858   2.1932   2.2106   2.2197   2.2224   2.2422   2.2469
  2.2530   2.2673   2.2708   2.2904   2.2984   2.3133   2.3369   2.3486
  2.3669   2.3703   2.3736   2.4057   2.4148   2.4231   2.4471   2.4601
  2.4813   2.4958   2.5087   2.5267   2.5363   2.5393   2.5403   2.5475
  2.5618   2.5691   2.5700   2.5814   2.5853   2.5932   2.6072   2.6135
  2.6247   2.6333   2.6376   2.6450   2.6548   2.6803   2.6857   2.6878
  2.6947   2.7019   2.7123   2.7256   2.7291   2.7473   2.7626   2.7766
  2.7859   2.7927   2.7966   2.8061   2.8156   2.8235   2.8328   2.8471
  2.8641   2.8735   2.8776   2.8933   2.8994   2.9132   2.9177   2.9200
  2.9232   2.9371   2.9412   2.9572   2.9683   2.9770   2.9808   2.9890
  2.9934   3.0042   3.0093   3.0148   3.0214   3.0304   3.0369   3.0553
  3.0664   3.0688   3.0720   3.0865   3.0948   3.1084   3.1228   3.1262
  3.1327   3.1362   3.1433   3.1535   3.1752   3.1840   3.1902   3.1979
  3.2060   3.2115   3.2206   3.2254   3.2768   3.2811   3.2872   3.2936
  3.3134   3.3167   3.3299   3.3414   3.3579   3.3825   3.3944   3.4112
  3.4248   3.4407   3.4546   3.5142   3.5375   3.5509   3.6202   3.6390
  3.6819   3.7458   3.7806   3.7841   3.7890   3.8044   3.8209   3.8266
  3.8364   3.8469   3.8744   3.8947   3.9003   3.9047   3.9233   3.9331
  3.9367   3.9695   3.9876   4.0077   4.0363   4.0488   4.0939   4.1162
  4.1299   4.1457   4.1693   4.1714   4.1881   4.2288   4.2402   4.2824
  4.2845   4.3049   4.3125   4.3585   4.3688   4.4141   4.9834   5.0755
  5.0947   5.1026   5.1086   5.1281   5.1340   5.1360   5.1503   5.1859
  5.3071   5.3690   5.3892   5.4134   5.4249   5.4440   5.4671   5.4720
  5.5944   5.6161   5.6406   5.6548   5.6827   5.6856   5.7668   5.8461
  5.9345  23.7494  23.7571  23.7987  23.8047  23.8135  23.8207  23.8364
 23.8579  23.8687  23.8834  23.8962  23.9387  23.9540  23.9614  23.9856
 24.0133  49.8696  49.9037  49.9270  49.9516  49.9582  49.9618  49.9802
 50.0159  50.0452
 --------------------------------------------------------------

          Ground-State Mulliken Net Atomic Charges

     Atom                 Charge (a.u.)
  ----------------------------------------
      1 C                     0.403880
      2 H                     0.268313
      3 C                    -0.444488
      4 H                     0.196404
      5 O                    -0.150734
      6 H                     0.238066
      7 C                    -0.533589
      8 H                     0.208854
      9 H                     0.128611
     10 C                     0.441792
     11 H                     0.155402
     12 C                    -0.693597
     13 H                     0.136010
     14 H                     0.139513
     15 H                     0.139841
     16 C                    -0.610267
     17 H                     0.164659
     18 H                     0.157653
     19 C                    -0.515935
     20 H                     0.181562
     21 H                     0.154158
     22 C                     0.107928
     23 C                    -0.705409
     24 C                    -0.386412
     25 O                    -0.098272
     26 O                     0.220045
     27 H                     0.306063
     28 H                     0.197034
     29 H                     0.157295
     30 H                     0.134674
     31 O                     0.077926
     32 C                    -0.363864
     33 H                     0.276939
     34 C                    -0.676598
     35 H                     0.217759
     36 C                     0.047204
     37 O                    -0.213132
     38 O                    -0.113529
     39 H                     0.296616
     40 C                    -0.129703
     41 H                     0.296831
     42 O                    -0.160823
     43 H                     0.266490
     44 C                    -0.552232
     45 H                     0.285533
     46 O                    -0.191358
     47 H                     0.278360
     48 C                    -0.153486
     49 H                     0.315412
     50 O                    -0.173864
     51 H                     0.270467
  ----------------------------------------
  Sum of atomic charges =     0.000000

 -----------------------------------------------------------------
                    Cartesian Multipole Moments
 -----------------------------------------------------------------
    Charge (ESU x 10^10)
                 0.0000
    Dipole Moment (Debye)
         X      -3.1131      Y       1.7707      Z      -1.3482
       Tot       3.8268
    Quadrupole Moments (Debye-Ang)
        XX    -146.8941     XY      12.2408     YY    -147.9505
        XZ     -13.2373     YZ      -1.0462     ZZ    -149.1016
    Octopole Moments (Debye-Ang^2)
       XXX    -127.4325    XXY       9.2874    XYY       2.4615
       YYY     -12.8228    XXZ     -57.6710    XYZ      21.4564
       YYZ     -37.6321    XZZ      47.1319    YZZ      10.9919
       ZZZ     -24.3782
    Hexadecapole Moments (Debye-Ang^3)
      XXXX  -13896.2365   XXXY     506.0000   XXYY   -2538.3661
      XYYY      12.3663   YYYY   -2166.5197   XXXZ    -334.8836
      XXYZ     179.9936   XYYZ    -132.8615   YYYZ     148.8255
      XXZZ   -2334.7349   XYZZ      18.3792   YYZZ    -514.1386
      XZZZ     -59.3568   YZZZ      39.6427   ZZZZ    -932.7913
 -----------------------------------------------------------------
 Calculating analytic gradient of the SCF energy
 Gradient of SCF Energy
            1           2           3           4           5           6
    1  -0.0001186   0.0004605  -0.0000467   0.0003843  -0.0002274   0.0000517
    2   0.0005352   0.0011915   0.0001853  -0.0003183  -0.0000517   0.0002020
    3  -0.0003242   0.0003521  -0.0014297   0.0002943  -0.0002159  -0.0000817
            7           8           9          10          11          12
    1   0.0004244   0.0000104   0.0000624  -0.0002882  -0.0001246  -0.0000121
    2  -0.0002244  -0.0000900   0.0001649  -0.0003167  -0.0000071  -0.0000489
    3   0.0001041  -0.0001097   0.0002007  -0.0000583   0.0001321  -0.0001197
           13          14          15          16          17          18
    1   0.0000454  -0.0000637   0.0001516  -0.0001844   0.0002385   0.0000651
    2   0.0000020  -0.0000444   0.0000324   0.0001404   0.0000671  -0.0000515
    3   0.0000585   0.0001037   0.0000448  -0.0001570   0.0001988  -0.0000512
           19          20          21          22          23          24
    1  -0.0012504  -0.0000629   0.0002041  -0.0005920   0.0009795   0.0012940
    2  -0.0005340  -0.0000002   0.0002235  -0.0001011   0.0006550  -0.0026064
    3   0.0009951  -0.0004997  -0.0002551  -0.0002910   0.0003840  -0.0006867
           25          26          27          28          29          30
    1  -0.0012517  -0.0014274  -0.0003770   0.0000214   0.0001303  -0.0001764
    2  -0.0006644   0.0020435  -0.0001679  -0.0002574  -0.0000102  -0.0001668
    3   0.0001832   0.0002128   0.0010768   0.0000131  -0.0001904   0.0001251
           31          32          33          34          35          36
    1  -0.0004267   0.0005561   0.0002572   0.0005112  -0.0001339  -0.0006518
    2  -0.0000084   0.0001909  -0.0002626   0.0000192  -0.0003351  -0.0009896
    3   0.0011569  -0.0005249  -0.0001804  -0.0014315   0.0000680   0.0006464
           37          38          39          40          41          42
    1  -0.0001497   0.0005123  -0.0001777  -0.0017764   0.0007492   0.0006939
    2   0.0006569  -0.0000763   0.0000974  -0.0001898   0.0003603   0.0001562
    3  -0.0007235  -0.0001032   0.0000005   0.0008987  -0.0003522  -0.0000828
           43          44          45          46          47          48
    1  -0.0001043  -0.0000292   0.0002622  -0.0001263   0.0000563   0.0013510
    2   0.0000208  -0.0002280   0.0005196  -0.0000520   0.0000860  -0.0011521
    3   0.0001906   0.0000112  -0.0002231  -0.0005104   0.0001686  -0.0001323
           49          50          51
    1   0.0004449  -0.0000891  -0.0000495
    2   0.0007945   0.0008018  -0.0001911
    3   0.0006041   0.0005204  -0.0000099
 Max gradient component =       2.606E-03
 RMS gradient           =       5.651E-04
 Gradient time:  CPU 496.85 s  wall 84.00 s
 Geometry Optimization Parameters
   NAtoms,    NIC,     NZ,  NCons,   NDum,   NFix, NCnnct, MaxDiis
       51     405       0       0       0       0       0       0

 Cartesian Hessian Update
 Hessian Updated using BFGS Update


** GEOMETRY OPTIMIZATION IN DELOCALIZED INTERNAL COORDINATES **
   Searching for a Minimum

   Optimization Cycle:   5

                       Coordinates (Angstroms)
     ATOM                X               Y               Z
      1  C        -2.9479242117   -0.4308855179    0.0457623973
      2  H        -2.6252659218   -0.2435562450   -0.9839669021
      3  C        -4.1296082019   -1.4059349918   -0.0392673530
      4  H        -4.4570604151   -1.6625358536    0.9809111374
      5  O        -3.6618868036   -2.5976988565   -0.6871653688
      6  H        -4.4020682330   -3.2039932789   -0.7900951758
      7  C        -5.3073690705   -0.7928215074   -0.8007307121
      8  H        -4.9998068706   -0.6443766437   -1.8436420973
      9  H        -6.1400711174   -1.5080973151   -0.8133918428
     10  C        -5.7755743579    0.5432066147   -0.2025943790
     11  H        -6.1224902766    0.3518978328    0.8234375506
     12  C        -6.9454708560    1.1333172386   -0.9956070772
     13  H        -7.7875710280    0.4361725245   -1.0391615434
     14  H        -7.3039691171    2.0620813541   -0.5416976238
     15  H        -6.6441676528    1.3590943117   -2.0240186415
     16  C        -4.5871265889    1.5130782900   -0.1191908288
     17  H        -4.9004451804    2.4479061654    0.3586514306
     18  H        -4.2674697777    1.7736224167   -1.1370042208
     19  C        -3.4077235113    0.9078267836    0.6521114985
     20  H        -2.5695037713    1.6129133979    0.6564800256
     21  H        -3.7008045694    0.7687100349    1.6983541126
     22  C        -1.7274834034   -1.0652507967    0.7795822237
     23  C        -1.8229953969   -1.0938501778    2.3108405441
     24  C        -0.4384271252   -0.4595873285    0.2353506996
     25  O        -0.1803963669   -0.3604310701   -0.9354309750
     26  O         0.3959344815   -0.0413514181    1.2388473113
     27  H        -1.6814033378   -2.1014343060    0.4265475316
     28  H        -1.7798756734   -0.0973276028    2.7506472764
     29  H        -1.0030127308   -1.6759510144    2.7341233794
     30  H        -2.7595507389   -1.5667513388    2.6197232951
     31  O         2.4173084077   -0.7676181588    0.4672715135
     32  C         3.8235032979   -0.5668257987    0.3545999203
     33  H         4.2652700348   -0.3320378143    1.3303367020
     34  C         1.7286888477    0.3566169071    0.9773837281
     35  H         2.1134938391    0.6188955380    1.9712285095
     36  C         4.4221900568   -1.9070398508   -0.0725193996
     37  O         5.1123430884   -2.5908103289    0.6340455133
     38  O         4.0841220326   -2.2337503008   -1.3352223240
     39  H         4.4748686825   -3.0994892283   -1.5264119758
     40  C         4.1191149298    0.5731906233   -0.6278236578
     41  H         3.7703316194    0.2714772858   -1.6252461218
     42  O         5.5250107387    0.7751480205   -0.6365744127
     43  H         5.7045262696    1.6020602976   -1.0992301636
     44  C         3.3765406974    1.8317639246   -0.1822706166
     45  H         3.8285961108    2.1989883947    0.7447744245
     46  O         3.5712977116    2.9036937293   -1.1156997540
     47  H         3.1727057144    2.6540766847   -1.9592183991
     48  C         1.8868714060    1.5737164567    0.0551212046
     49  H         1.3945551552    1.3607968225   -0.8974112414
     50  O         1.2726783994    2.6795621897    0.7058614065
     51  H         1.5081420414    3.4761424160    0.2164697502
   Point Group: c1    Number of degrees of freedom:   147


   Energy is  -1302.774989911

 Hessian Updated using BFGS Update

141 Hessian modes will be used to form the next step
  Hessian Eigenvalues:
     0.001871    0.004892    0.005242    0.005614    0.005847    0.006291
     0.006668    0.006788    0.007172    0.007924    0.010138    0.010178
     0.010871    0.010893    0.011395    0.012253    0.013692    0.019551
     0.020148    0.020694    0.022176    0.029794    0.031174    0.032710
     0.035114    0.038589    0.039459    0.042501    0.042905    0.044922
     0.046372    0.046973    0.047968    0.048469    0.048695    0.049467
     0.049470    0.050223    0.051122    0.052674    0.054576    0.054935
     0.055540    0.056141    0.056663    0.057013    0.057140    0.057679
     0.060231    0.060471    0.061249    0.068159    0.068246    0.070454
     0.074703    0.078581    0.081954    0.082264    0.083152    0.083464
     0.091799    0.096082    0.100313    0.114686    0.120133    0.129201
     0.145121    0.148995    0.156356    0.157879    0.160023    0.160282
     0.160602    0.161045    0.168273    0.173508    0.176597    0.181306
     0.184658    0.191672    0.194090    0.195215    0.200902    0.212683
     0.243450    0.249717    0.250058    0.256723    0.266444    0.267585
     0.272345    0.273906    0.280215    0.284294    0.285000    0.287660
     0.290609    0.291828    0.293059    0.295526    0.296088    0.300359
     0.308714    0.316797    0.337482    0.338092    0.338407    0.338710
     0.339432    0.339589    0.339645    0.340070    0.340270    0.340449
     0.340514    0.340917    0.341052    0.341097    0.341523    0.341927
     0.342279    0.342407    0.342449    0.343158    0.351516    0.386072
     0.395021    0.397479    0.400830    0.402269    0.406278    0.417885
     0.513988    0.518291    0.520560    0.522416    0.530897    0.543341
     0.549120    0.918606    0.942582

 Minimum Search - Taking Simple RFO Step
 Searching for Lamda that Minimizes Along All modes
 Value Taken    Lamda =  -0.00296385
 Calculated Step too Large.  Step scaled by  0.421586
 Step Taken.  Stepsize is  0.300000

                             Maximum     Tolerance    Cnvgd?
         Gradient           0.003128      0.000300      NO
         Displacement       0.097977      0.001200      NO
         Energy change     -0.001403      0.000001      NO


 New Cartesian Coordinates Obtained by Inverse Iteration

 Displacement from previous Coordinates is:  1.672337
 ----------------------------------------------------------------
             Standard Nuclear Orientation (Angstroms)
    I     Atom           X                Y                Z
 ----------------------------------------------------------------
    1      C      -2.9409053379    -0.4935747362     0.0282649171
    2      H      -2.6399045774    -0.3785631608    -1.0184787815
    3      C      -4.1737097246    -1.4062473860     0.0296691447
    4      H      -4.4907810690    -1.5814682372     1.0699938782
    5      O      -3.7855342776    -2.6589405065    -0.5528092626
    6      H      -4.5584040262    -3.2304443203    -0.5997326769
    7      C      -5.3342949840    -0.7720646026    -0.7420547132
    8      H      -5.0431024338    -0.6985788019    -1.7974219861
    9      H      -6.2050272199    -1.4392900101    -0.6974997146
   10      C      -5.7146725231     0.6200358102    -0.2111744954
   11      H      -6.0467816849     0.5044602614     0.8308273286
   12      C      -6.8690276611     1.2309081685    -1.0113123800
   13      H      -7.7497178165     0.5819873376    -0.9963600938
   14      H      -7.1628713366     2.2031051497    -0.6044223275
   15      H      -6.5822203969     1.3808051969    -2.0576515069
   16      C      -4.4741676556     1.5260805989    -0.2039395359
   17      H      -4.7278513588     2.5004457269     0.2279053792
   18      H      -4.1643117437     1.7148553533    -1.2406276026
   19      C      -3.3122736331     0.8974376175     0.5747344397
   20      H      -2.4368996292     1.5544171650     0.5289881765
   21      H      -3.5890852534     0.8256192214     1.6325288850
   22      C      -1.7317363067    -1.1497936244     0.7585738369
   23      C      -1.8410107212    -1.1952008043     2.2877883451
   24      C      -0.4372032473    -0.5422231524     0.2292707344
   25      O      -0.1796249412    -0.4043538526    -0.9376257324
   26      O       0.3997505596    -0.1552350591     1.2434578943
   27      H      -1.6961370077    -2.1806492766     0.3884715196
   28      H      -1.7917132655    -0.2036399893     2.7382711090
   29      H      -1.0324712646    -1.7911025760     2.7135383767
   30      H      -2.7860401508    -1.6602604268     2.5815320017
   31      O       2.4456823843    -0.7940956681     0.4572598494
   32      C       3.8418742560    -0.5325840542     0.3508143844
   33      H       4.2696611495    -0.2826914730     1.3292054383
   34      C       1.7144834851     0.2946931340     0.9851710406
   35      H       2.0930442396     0.5622696372     1.9801768823
   36      C       4.5007094166    -1.8432091120    -0.0806374814
   37      O       5.2117306829    -2.5030505800     0.6277901470
   38      O       4.1721467855    -2.1809418454    -1.3427765021
   39      H       4.5973385202    -3.0292252942    -1.5383321914
   40      C       4.0874765426     0.6245177766    -0.6257261813
   41      H       3.7410259566     0.3130812955    -1.6212419462
   42      O       5.4830864396     0.8803542335    -0.6409750174
   43      H       5.6304731824     1.7140517931    -1.1026211820
   44      C       3.2957478620     1.8470213341    -0.1636521166
   45      H       3.7331619638     2.2181081427     0.7689018838
   46      O       3.4466828825     2.9381744203    -1.0818260942
   47      H       3.0578113875     2.6843943238    -1.9287121229
   48      C       1.8179650954     1.5260687043     0.0720157673
   49      H       1.3343251392     1.2951290305    -0.8815194072
   50      O       1.1573860815     2.5974585891     0.7315230716
   51      H       1.3574884924     3.4084980395     0.2503268992
 ----------------------------------------------------------------
 Molecular Point Group                 C1    NOp =  1
 Largest Abelian Subgroup              C1    NOp =  1
 Nuclear Repulsion Energy =  2436.3973493448 hartrees
 There are       97 alpha and       97 beta electrons
 Applying Cartesian multipole field
    Component          Value
    ---------          -----
     (2,0,0)        1.00000E-12
     (0,2,0)        2.00000E-11
     (0,0,2)       -3.00000E-11
 Nucleus-field energy     =     0.0000000267 hartrees
 Requested basis set is 6-311++G(d,p)
 There are 280 shells and 732 basis functions
 A cutoff of  1.0D-11 yielded  26674 shell pairs
 There are    177979 function pairs (    188563 Cartesian)
 Smallest overlap matrix eigenvalue = 8.56E-07

 Q-Chem warning in module stvman/mkSTV.C, line 306:

 Overlap eigenvalue is smaller than square root of threshold
 Use THRESH >= 12 to get rid of this warning

 Linear dependence detected in AO basis
 Tighter screening thresholds may be required for diffuse basis sets
 Use S2THRESH > 14 and THRESH = 14 in case of SCF convergence issues
 Number of orthogonalized atomic orbitals = 731
 Maximum deviation from orthogonality = 3.358E-10
 Guess MOs from SCF MO coefficient file

 -----------------------------------------------------------------------
  General SCF calculation program by
  Eric Jon Sundstrom, Paul Horn, Yuezhi Mao, Dmitri Zuev, Alec White,
  David Stuck, Shaama M.S., Shane Yost, Joonho Lee, David Small,
  Daniel Levine, Susi Lehtola, Hugh Burton, Evgeny Epifanovsky
 -----------------------------------------------------------------------
 Exchange:     0.2000 Hartree-Fock + 0.0800 Slater + 0.7200 B88
 Correlation:  0.1900 VWN1RPA + 0.8100 LYP
 Using SG-1 standard quadrature grid
 using 6 threads for integral computing
 -------------------------------------------------------
 OpenMP Integral computing Module                
 Release: version 2.0, May 2017, Q-Chem Inc. Pleasanton 
 -------------------------------------------------------
 -------------------------------------------------------
 OpenMP BLAS3 based DFT computing Module                
 Release: version 1.0, May 2013, Q-Chem Inc. Pittsburgh 
 -------------------------------------------------------
 A restricted SCF calculation will be
 performed using DIIS
 SCF converges when DIIS error is below 1.0e-08
 ---------------------------------------
  Cycle       Energy         DIIS error
 ---------------------------------------
    1   -1302.7415871434      6.31e-04  
    2   -1302.7753789284      7.86e-05  
    3   -1302.7751393477      1.19e-04  
    4   -1302.7758008083      2.59e-05  
    5   -1302.7758261215      1.26e-05  
    6   -1302.7758336443      3.11e-06  
    7   -1302.7758341013      8.46e-07  
    8   -1302.7758341351      2.95e-07  
    9   -1302.7758341391      1.24e-07  
   10   -1302.7758341400      3.67e-08  
   11   -1302.7758341396      1.15e-08  
   12   -1302.7758341399      3.88e-09  Convergence criterion met
 ---------------------------------------
 SCF time:   CPU 2124.32s  wall 377.00s 
 SCF   energy in the final basis set =    -1302.7758341399
 Total energy in the final basis set =    -1302.7758341399

 --------------------------------------------------------------

                    Orbital Energies (a.u.)
 --------------------------------------------------------------

 Alpha MOs
 -- Occupied --
-19.1871 -19.1781 -19.1640 -19.1632 -19.1476 -19.1451 -19.1321 -19.1274
-19.1171 -10.3236 -10.3094 -10.3059 -10.2631 -10.2526 -10.2522 -10.2463
-10.2256 -10.1887 -10.1804 -10.1787 -10.1713 -10.1693 -10.1684 -10.1636
-10.1617  -1.1338  -1.1272  -1.0800  -1.0700  -1.0521  -1.0419  -1.0411
 -1.0302  -1.0292  -0.8479  -0.8158  -0.8113  -0.7964  -0.7520  -0.7419
 -0.7133  -0.6866  -0.6844  -0.6546  -0.6429  -0.6307  -0.6254  -0.5916
 -0.5745  -0.5651  -0.5602  -0.5570  -0.5298  -0.5203  -0.5168  -0.5153
 -0.5040  -0.4963  -0.4911  -0.4874  -0.4834  -0.4786  -0.4659  -0.4571
 -0.4524  -0.4379  -0.4334  -0.4305  -0.4245  -0.4196  -0.4122  -0.4009
 -0.3977  -0.3967  -0.3953  -0.3911  -0.3858  -0.3816  -0.3733  -0.3705
 -0.3664  -0.3626  -0.3569  -0.3431  -0.3421  -0.3366  -0.3341  -0.3272
 -0.3224  -0.3174  -0.3127  -0.3098  -0.3051  -0.2923  -0.2888  -0.2791
 -0.2740
 -- Virtual --
 -0.0336  -0.0210  -0.0159  -0.0089  -0.0048  -0.0040  -0.0018   0.0028
  0.0033   0.0141   0.0173   0.0235   0.0259   0.0307   0.0355   0.0372
  0.0396   0.0460   0.0472   0.0526   0.0540   0.0620   0.0644   0.0653
  0.0687   0.0734   0.0746   0.0771   0.0790   0.0821   0.0862   0.0876
  0.0894   0.0942   0.0971   0.0993   0.1013   0.1040   0.1059   0.1072
  0.1105   0.1143   0.1161   0.1184   0.1209   0.1228   0.1260   0.1272
  0.1295   0.1321   0.1336   0.1350   0.1356   0.1392   0.1399   0.1424
  0.1450   0.1460   0.1473   0.1488   0.1523   0.1549   0.1550   0.1564
  0.1595   0.1607   0.1644   0.1669   0.1679   0.1705   0.1717   0.1741
  0.1771   0.1782   0.1805   0.1837   0.1875   0.1878   0.1892   0.1964
  0.1993   0.1999   0.2014   0.2043   0.2070   0.2074   0.2086   0.2120
  0.2143   0.2170   0.2223   0.2234   0.2268   0.2281   0.2301   0.2325
  0.2355   0.2385   0.2412   0.2430   0.2464   0.2471   0.2492   0.2523
  0.2582   0.2588   0.2607   0.2649   0.2681   0.2705   0.2715   0.2756
  0.2791   0.2813   0.2847   0.2853   0.2892   0.2904   0.2921   0.2936
  0.2970   0.3016   0.3028   0.3071   0.3118   0.3144   0.3151   0.3189
  0.3231   0.3263   0.3281   0.3296   0.3331   0.3351   0.3382   0.3405
  0.3412   0.3436   0.3492   0.3511   0.3526   0.3542   0.3572   0.3596
  0.3611   0.3641   0.3657   0.3700   0.3717   0.3761   0.3823   0.3845
  0.3878   0.3938   0.3956   0.3992   0.4049   0.4061   0.4082   0.4114
  0.4176   0.4190   0.4211   0.4242   0.4267   0.4384   0.4429   0.4543
  0.4576   0.4602   0.4664   0.4697   0.4783   0.4824   0.4862   0.4886
  0.4957   0.5008   0.5085   0.5117   0.5186   0.5254   0.5372   0.5401
  0.5419   0.5438   0.5558   0.5621   0.5651   0.5704   0.5814   0.5856
  0.5909   0.5934   0.6041   0.6062   0.6133   0.6182   0.6202   0.6276
  0.6319   0.6384   0.6462   0.6469   0.6510   0.6528   0.6592   0.6629
  0.6664   0.6707   0.6737   0.6797   0.6877   0.6910   0.6927   0.7005
  0.7079   0.7144   0.7205   0.7304   0.7323   0.7349   0.7377   0.7457
  0.7508   0.7550   0.7564   0.7648   0.7685   0.7732   0.7755   0.7805
  0.7839   0.7852   0.7888   0.7903   0.7970   0.8044   0.8080   0.8118
  0.8185   0.8228   0.8321   0.8387   0.8408   0.8479   0.8536   0.8664
  0.8932   0.9075   0.9174   0.9259   0.9357   0.9526   0.9684   0.9758
  0.9776   0.9842   0.9963   1.0048   1.0131   1.0259   1.0285   1.0470
  1.0486   1.0617   1.0709   1.0757   1.0799   1.0974   1.1175   1.1216
  1.1236   1.1394   1.1454   1.1501   1.1583   1.1596   1.1671   1.1741
  1.1816   1.1824   1.1884   1.1980   1.2045   1.2102   1.2165   1.2250
  1.2297   1.2377   1.2431   1.2499   1.2655   1.2673   1.2750   1.2800
  1.2889   1.2936   1.2980   1.3085   1.3178   1.3319   1.3373   1.3429
  1.3454   1.3590   1.3703   1.3746   1.3847   1.3950   1.4066   1.4154
  1.4175   1.4319   1.4414   1.4531   1.4645   1.4649   1.4680   1.4869
  1.4959   1.5010   1.5058   1.5134   1.5232   1.5299   1.5333   1.5493
  1.5516   1.5567   1.5615   1.5634   1.5691   1.5795   1.5833   1.5866
  1.5918   1.5961   1.5974   1.6038   1.6107   1.6164   1.6214   1.6220
  1.6262   1.6341   1.6363   1.6386   1.6447   1.6470   1.6554   1.6659
  1.6675   1.6681   1.6747   1.6780   1.6810   1.6922   1.6999   1.7063
  1.7155   1.7256   1.7307   1.7441   1.7527   1.7588   1.7635   1.7692
  1.7733   1.7764   1.7845   1.7938   1.8008   1.8091   1.8209   1.8317
  1.8370   1.8402   1.8407   1.8549   1.8572   1.8611   1.8741   1.8908
  1.9033   1.9090   1.9130   1.9183   1.9326   1.9477   1.9527   1.9641
  1.9712   1.9850   1.9957   1.9998   2.0041   2.0124   2.0203   2.0391
  2.0464   2.0516   2.0614   2.0668   2.0791   2.0872   2.0980   2.1062
  2.1108   2.1228   2.1410   2.1480   2.1550   2.1678   2.1726   2.1759
  2.1788   2.1843   2.1934   2.2101   2.2187   2.2231   2.2423   2.2478
  2.2539   2.2657   2.2708   2.2933   2.3006   2.3143   2.3379   2.3472
  2.3669   2.3708   2.3734   2.4058   2.4142   2.4287   2.4465   2.4596
  2.4815   2.4967   2.5102   2.5290   2.5386   2.5393   2.5397   2.5455
  2.5606   2.5705   2.5733   2.5824   2.5857   2.5927   2.6068   2.6145
  2.6251   2.6336   2.6370   2.6449   2.6543   2.6797   2.6843   2.6883
  2.6954   2.7050   2.7137   2.7281   2.7306   2.7493   2.7625   2.7779
  2.7823   2.7924   2.7977   2.8072   2.8170   2.8236   2.8361   2.8414
  2.8622   2.8737   2.8768   2.8934   2.8965   2.9139   2.9197   2.9216
  2.9256   2.9356   2.9392   2.9584   2.9666   2.9713   2.9820   2.9835
  2.9938   3.0079   3.0117   3.0152   3.0262   3.0301   3.0388   3.0555
  3.0672   3.0709   3.0767   3.0858   3.0970   3.1069   3.1217   3.1263
  3.1333   3.1351   3.1417   3.1535   3.1755   3.1832   3.1890   3.1981
  3.2067   3.2119   3.2170   3.2299   3.2787   3.2809   3.2854   3.2960
  3.3146   3.3178   3.3302   3.3398   3.3575   3.3833   3.3937   3.4178
  3.4262   3.4439   3.4531   3.5147   3.5360   3.5519   3.6198   3.6405
  3.6830   3.7451   3.7810   3.7841   3.7883   3.8046   3.8202   3.8269
  3.8378   3.8504   3.8754   3.8991   3.9019   3.9106   3.9259   3.9330
  3.9381   3.9705   3.9854   4.0077   4.0359   4.0473   4.0931   4.1146
  4.1291   4.1425   4.1688   4.1722   4.1886   4.2295   4.2418   4.2843
  4.2851   4.3051   4.3120   4.3601   4.3659   4.4087   4.9831   5.0745
  5.0950   5.1032   5.1100   5.1261   5.1339   5.1375   5.1541   5.1864
  5.3068   5.3704   5.3924   5.4137   5.4283   5.4442   5.4624   5.4722
  5.5959   5.6175   5.6408   5.6563   5.6814   5.6852   5.7676   5.8463
  5.9362  23.7510  23.7569  23.7982  23.8072  23.8144  23.8209  23.8364
 23.8592  23.8698  23.8832  23.8953  23.9377  23.9536  23.9615  23.9859
 24.0141  49.8696  49.9042  49.9269  49.9518  49.9574  49.9618  49.9825
 50.0163  50.0459
 --------------------------------------------------------------

          Ground-State Mulliken Net Atomic Charges

     Atom                 Charge (a.u.)
  ----------------------------------------
      1 C                     0.303397
      2 H                     0.267911
      3 C                    -0.426314
      4 H                     0.191932
      5 O                    -0.152408
      6 H                     0.236755
      7 C                    -0.542080
      8 H                     0.207390
      9 H                     0.130930
     10 C                     0.441381
     11 H                     0.156535
     12 C                    -0.709138
     13 H                     0.136120
     14 H                     0.139038
     15 H                     0.140201
     16 C                    -0.609073
     17 H                     0.165188
     18 H                     0.158241
     19 C                    -0.433206
     20 H                     0.184637
     21 H                     0.151779
     22 C                     0.045823
     23 C                    -0.714828
     24 C                    -0.316388
     25 O                    -0.092408
     26 O                     0.229730
     27 H                     0.302510
     28 H                     0.196317
     29 H                     0.158040
     30 H                     0.136130
     31 O                     0.077322
     32 C                    -0.361005
     33 H                     0.276089
     34 C                    -0.656285
     35 H                     0.217550
     36 C                     0.055383
     37 O                    -0.213609
     38 O                    -0.114104
     39 H                     0.296907
     40 C                    -0.128854
     41 H                     0.298151
     42 O                    -0.159735
     43 H                     0.265749
     44 C                    -0.551272
     45 H                     0.284337
     46 O                    -0.190993
     47 H                     0.278223
     48 C                    -0.180727
     49 H                     0.322114
     50 O                    -0.169962
     51 H                     0.270581
  ----------------------------------------
  Sum of atomic charges =     0.000000

 -----------------------------------------------------------------
                    Cartesian Multipole Moments
 -----------------------------------------------------------------
    Charge (ESU x 10^10)
                 0.0000
    Dipole Moment (Debye)
         X      -3.1786      Y       1.8655      Z      -1.3425
       Tot       3.9225
    Quadrupole Moments (Debye-Ang)
        XX    -147.3114     XY      11.4133     YY    -148.2407
        XZ     -13.6265     YZ      -1.3597     ZZ    -149.0961
    Octopole Moments (Debye-Ang^2)
       XXX    -134.7593    XXY       6.2086    XYY       5.4395
       YYY      -8.9787    XXZ     -57.5270    XYZ      23.4274
       YYZ     -35.1521    XZZ      47.6025    YZZ      12.0147
       ZZZ     -25.4235
    Hexadecapole Moments (Debye-Ang^3)
      XXXX  -13802.8047   XXXY     499.1899   XXYY   -2509.8654
      XYYY      -3.9694   YYYY   -2192.7248   XXXZ    -364.3532
      XXYZ     180.3929   XYYZ    -140.3567   YYYZ     162.1262
      XXZZ   -2320.8371   XYZZ      14.6348   YYZZ    -514.3846
      XZZZ     -58.2721   YZZZ      63.8008   ZZZZ    -914.7892
 -----------------------------------------------------------------
 Calculating analytic gradient of the SCF energy
 Gradient of SCF Energy
            1           2           3           4           5           6
    1  -0.0009182   0.0003122  -0.0000824   0.0002201   0.0000066   0.0000553
    2   0.0001519   0.0006747  -0.0000020  -0.0003666  -0.0000820   0.0001316
    3  -0.0003645   0.0002620  -0.0013085   0.0005195  -0.0000840  -0.0000675
            7           8           9          10          11          12
    1   0.0000327  -0.0000884   0.0000581   0.0000813   0.0001810  -0.0000141
    2   0.0000365  -0.0001844  -0.0001364   0.0001880   0.0000434   0.0000994
    3   0.0003423  -0.0000034   0.0001355  -0.0002069   0.0001016   0.0000031
           13          14          15          16          17          18
    1   0.0001339  -0.0000554   0.0000334   0.0000355  -0.0000088   0.0000755
    2   0.0000073   0.0000001   0.0000177   0.0000947  -0.0000627   0.0000483
    3   0.0000730   0.0000114  -0.0000001   0.0000944   0.0000581  -0.0001847
           19          20          21          22          23          24
    1  -0.0008703   0.0000278   0.0003830  -0.0004329   0.0006725   0.0016135
    2  -0.0006075   0.0002586   0.0002282   0.0003373   0.0006447  -0.0038061
    3   0.0006469  -0.0002850  -0.0000879   0.0004446   0.0002550  -0.0018259
           25          26          27          28          29          30
    1  -0.0006042  -0.0004147  -0.0002752  -0.0001011   0.0000460  -0.0003749
    2   0.0008396   0.0026143  -0.0000210  -0.0002540  -0.0000448  -0.0000162
    3   0.0008610   0.0002034   0.0004242  -0.0000189  -0.0002245  -0.0000239
           31          32          33          34          35          36
    1  -0.0000332  -0.0001202   0.0002404   0.0003670  -0.0001041   0.0013950
    2   0.0003375  -0.0001651  -0.0000921  -0.0008717  -0.0000856  -0.0005691
    3   0.0004927  -0.0001292  -0.0001499  -0.0002114   0.0001299  -0.0002119
           37          38          39          40          41          42
    1  -0.0009056  -0.0001423  -0.0001955  -0.0008459   0.0004003   0.0002583
    2   0.0004394  -0.0001593   0.0001711   0.0003975   0.0000827  -0.0000202
    3  -0.0002311   0.0002239  -0.0000773   0.0003988  -0.0002580   0.0000518
           43          44          45          46          47          48
    1  -0.0000655  -0.0002481   0.0000342  -0.0000860   0.0001055  -0.0000007
    2  -0.0000747  -0.0004788   0.0003218  -0.0001794   0.0000782   0.0001202
    3   0.0001132  -0.0001717  -0.0000846  -0.0001924   0.0000974   0.0002400
           49          50          51
    1   0.0000139   0.0002481  -0.0000431
    2   0.0000232   0.0001056  -0.0002139
    3   0.0000118   0.0002200  -0.0000125
 Max gradient component =       3.806E-03
 RMS gradient           =       5.398E-04
 Gradient time:  CPU 500.00 s  wall 84.41 s
 Geometry Optimization Parameters
   NAtoms,    NIC,     NZ,  NCons,   NDum,   NFix, NCnnct, MaxDiis
       51     405       0       0       0       0       0       0

 Cartesian Hessian Update
 Hessian Updated using BFGS Update


** GEOMETRY OPTIMIZATION IN DELOCALIZED INTERNAL COORDINATES **
   Searching for a Minimum

   Optimization Cycle:   6

                       Coordinates (Angstroms)
     ATOM                X               Y               Z
      1  C        -2.9409053379   -0.4935747362    0.0282649171
      2  H        -2.6399045774   -0.3785631608   -1.0184787815
      3  C        -4.1737097246   -1.4062473860    0.0296691447
      4  H        -4.4907810690   -1.5814682372    1.0699938782
      5  O        -3.7855342776   -2.6589405065   -0.5528092626
      6  H        -4.5584040262   -3.2304443203   -0.5997326769
      7  C        -5.3342949840   -0.7720646026   -0.7420547132
      8  H        -5.0431024338   -0.6985788019   -1.7974219861
      9  H        -6.2050272199   -1.4392900101   -0.6974997146
     10  C        -5.7146725231    0.6200358102   -0.2111744954
     11  H        -6.0467816849    0.5044602614    0.8308273286
     12  C        -6.8690276611    1.2309081685   -1.0113123800
     13  H        -7.7497178165    0.5819873376   -0.9963600938
     14  H        -7.1628713366    2.2031051497   -0.6044223275
     15  H        -6.5822203969    1.3808051969   -2.0576515069
     16  C        -4.4741676556    1.5260805989   -0.2039395359
     17  H        -4.7278513588    2.5004457269    0.2279053792
     18  H        -4.1643117437    1.7148553533   -1.2406276026
     19  C        -3.3122736331    0.8974376175    0.5747344397
     20  H        -2.4368996292    1.5544171650    0.5289881765
     21  H        -3.5890852534    0.8256192214    1.6325288850
     22  C        -1.7317363067   -1.1497936244    0.7585738369
     23  C        -1.8410107212   -1.1952008043    2.2877883451
     24  C        -0.4372032473   -0.5422231524    0.2292707344
     25  O        -0.1796249412   -0.4043538526   -0.9376257324
     26  O         0.3997505596   -0.1552350591    1.2434578943
     27  H        -1.6961370077   -2.1806492766    0.3884715196
     28  H        -1.7917132655   -0.2036399893    2.7382711090
     29  H        -1.0324712646   -1.7911025760    2.7135383767
     30  H        -2.7860401508   -1.6602604268    2.5815320017
     31  O         2.4456823843   -0.7940956681    0.4572598494
     32  C         3.8418742560   -0.5325840542    0.3508143844
     33  H         4.2696611495   -0.2826914730    1.3292054383
     34  C         1.7144834851    0.2946931340    0.9851710406
     35  H         2.0930442396    0.5622696372    1.9801768823
     36  C         4.5007094166   -1.8432091120   -0.0806374814
     37  O         5.2117306829   -2.5030505800    0.6277901470
     38  O         4.1721467855   -2.1809418454   -1.3427765021
     39  H         4.5973385202   -3.0292252942   -1.5383321914
     40  C         4.0874765426    0.6245177766   -0.6257261813
     41  H         3.7410259566    0.3130812955   -1.6212419462
     42  O         5.4830864396    0.8803542335   -0.6409750174
     43  H         5.6304731824    1.7140517931   -1.1026211820
     44  C         3.2957478620    1.8470213341   -0.1636521166
     45  H         3.7331619638    2.2181081427    0.7689018838
     46  O         3.4466828825    2.9381744203   -1.0818260942
     47  H         3.0578113875    2.6843943238   -1.9287121229
     48  C         1.8179650954    1.5260687043    0.0720157673
     49  H         1.3343251392    1.2951290305   -0.8815194072
     50  O         1.1573860815    2.5974585891    0.7315230716
     51  H         1.3574884924    3.4084980395    0.2503268992
   Point Group: c1    Number of degrees of freedom:   147


   Energy is  -1302.775834140

 Hessian Updated using BFGS Update

142 Hessian modes will be used to form the next step
  Hessian Eigenvalues:
     0.003781    0.004915    0.005046    0.005609    0.005754    0.006292
     0.006695    0.006824    0.007100    0.007906    0.009887    0.010188
     0.010876    0.011292    0.012231    0.013266    0.015632    0.019867
     0.020478    0.021490    0.022175    0.029837    0.031106    0.032649
     0.035299    0.038586    0.039454    0.042881    0.043854    0.045278
     0.046560    0.047067    0.047999    0.048475    0.048673    0.049465
     0.049524    0.050569    0.051174    0.052601    0.054714    0.054987
     0.055666    0.056149    0.056672    0.057010    0.057138    0.057692
     0.060232    0.060418    0.061301    0.068192    0.068289    0.070857
     0.074748    0.078567    0.081989    0.082251    0.083225    0.083459
     0.091821    0.096064    0.100346    0.114700    0.120845    0.129189
     0.145784    0.149117    0.156513    0.157939    0.160016    0.160124
     0.160236    0.160563    0.161116    0.168583    0.173246    0.176498
     0.181205    0.185058    0.192098    0.194617    0.195275    0.200924
     0.215582    0.245026    0.249707    0.250087    0.256663    0.266747
     0.267620    0.272131    0.273969    0.280223    0.284275    0.284972
     0.287786    0.290747    0.291947    0.293082    0.296045    0.296259
     0.300387    0.308655    0.320288    0.337501    0.338072    0.338411
     0.338712    0.339430    0.339589    0.339707    0.340057    0.340292
     0.340447    0.340605    0.340905    0.341035    0.341180    0.341554
     0.341935    0.342270    0.342404    0.342442    0.343112    0.352797
     0.388706    0.395326    0.397637    0.401036    0.402409    0.407614
     0.417880    0.513925    0.518279    0.520531    0.522303    0.530794
     0.542061    0.549126    0.918001    0.942452

 Minimum Search - Taking Simple RFO Step
 Searching for Lamda that Minimizes Along All modes
 Value Taken    Lamda =  -0.00088261
 Calculated Step too Large.  Step scaled by  0.787029
 Step Taken.  Stepsize is  0.300000

                             Maximum     Tolerance    Cnvgd?
         Gradient           0.000968      0.000300      NO
         Displacement       0.089783      0.001200      NO
         Energy change     -0.000844      0.000001      NO


 New Cartesian Coordinates Obtained by Inverse Iteration

 Displacement from previous Coordinates is:  0.734600
 ----------------------------------------------------------------
             Standard Nuclear Orientation (Angstroms)
    I     Atom           X                Y                Z
 ----------------------------------------------------------------
    1      C      -2.9521193764    -0.5087028802     0.0279752922
    2      H      -2.6738189669    -0.4282056621    -1.0283807164
    3      C      -4.2004095029    -1.3974554186     0.0802066316
    4      H      -4.5162691579    -1.5189028701     1.1275982205
    5      O      -3.8406037350    -2.6819717732    -0.4489238218
    6      H      -4.6237290285    -3.2412862081    -0.4624400904
    7      C      -5.3511959303    -0.7691710692    -0.7122190415
    8      H      -5.0578962751    -0.7301930971    -1.7688160991
    9      H      -6.2339112831    -1.4188352417    -0.6491813408
   10      C      -5.7079693519     0.6438865711    -0.2213789638
   11      H      -6.0415855282     0.5628693573     0.8232989938
   12      C      -6.8534135270     1.2513267233    -1.0372657190
   13      H      -7.7461130313     0.6195231179    -1.0027671423
   14      H      -7.1284195421     2.2402104141    -0.6584244899
   15      H      -6.5665600441     1.3660778993    -2.0880152489
   16      C      -4.4519586635     1.5294812095    -0.2407231809
   17      H      -4.6883196899     2.5180947544     0.1680620263
   18      H      -4.1453934312     1.6887026599    -1.2830130043
   19      C      -3.2941827156     0.9006990196     0.5451051945
   20      H      -2.4074831461     1.5405125691     0.4835628610
   21      H      -3.5684294461     0.8540174308     1.6054563437
   22      C      -1.7340903462    -1.1608033586     0.7429018919
   23      C      -1.8446609783    -1.2448942462     2.2702856120
   24      C      -0.4557636395    -0.5102878440     0.2276164286
   25      O      -0.1995889318    -0.3474124463    -0.9367862485
   26      O       0.4055828690    -0.1923500048     1.2445199015
   27      H      -1.6787745903    -2.1802049811     0.3438700871
   28      H      -1.8197338407    -0.2621075768     2.7425190399
   29      H      -1.0235557473    -1.8301909573     2.6864553301
   30      H      -2.7779479765    -1.7388897534     2.5515931506
   31      O       2.4514164878    -0.8077936945     0.4394656875
   32      C       3.8450344551    -0.5316140624     0.3446370806
   33      H       4.2619908735    -0.2797848222     1.3273431027
   34      C       1.7151257100     0.2695197325     0.9842012198
   35      H       2.0986183208     0.5269147198     1.9799205492
   36      C       4.5223384491    -1.8328473645    -0.0854454105
   37      O       5.2621662132    -2.4691709474     0.6157397430
   38      O       4.2366570956    -2.1511182373    -1.3630132037
   39      H       4.6970504088    -2.9790351113    -1.5667849972
   40      C       4.0814849158     0.6313462525    -0.6269548313
   41      H       3.7255658249     0.3225152676    -1.6199381297
   42      O       5.4749476345     0.8934383645    -0.6508392182
   43      H       5.6166560461     1.7284999585    -1.1118471780
   44      C       3.2846968983     1.8449806307    -0.1481714842
   45      H       3.7207225545     2.2024136458     0.7902198531
   46      O       3.4295466467     2.9500807643    -1.0501091751
   47      H       3.0394156379     2.7068118765    -1.8996545848
   48      C       1.8081782043     1.5121499593     0.0833827806
   49      H       1.3268678112     1.2854426150    -0.8725486598
   50      O       1.1375662054     2.5706265427     0.7524408041
   51      H       1.3338394175     3.3896370842     0.2831344329
 ----------------------------------------------------------------
 Molecular Point Group                 C1    NOp =  1
 Largest Abelian Subgroup              C1    NOp =  1
 Nuclear Repulsion Energy =  2436.4482890834 hartrees
 There are       97 alpha and       97 beta electrons
 Applying Cartesian multipole field
    Component          Value
    ---------          -----
     (2,0,0)        1.00000E-12
     (0,2,0)        2.00000E-11
     (0,0,2)       -3.00000E-11
 Nucleus-field energy     =     0.0000000269 hartrees
 Requested basis set is 6-311++G(d,p)
 There are 280 shells and 732 basis functions
 A cutoff of  1.0D-11 yielded  26680 shell pairs
 There are    177954 function pairs (    188526 Cartesian)
 Smallest overlap matrix eigenvalue = 8.21E-07

 Q-Chem warning in module stvman/mkSTV.C, line 306:

 Overlap eigenvalue is smaller than square root of threshold
 Use THRESH >= 12 to get rid of this warning

 Linear dependence detected in AO basis
 Tighter screening thresholds may be required for diffuse basis sets
 Use S2THRESH > 14 and THRESH = 14 in case of SCF convergence issues
 Number of orthogonalized atomic orbitals = 731
 Maximum deviation from orthogonality = 3.249E-10
 Guess MOs from SCF MO coefficient file

 -----------------------------------------------------------------------
  General SCF calculation program by
  Eric Jon Sundstrom, Paul Horn, Yuezhi Mao, Dmitri Zuev, Alec White,
  David Stuck, Shaama M.S., Shane Yost, Joonho Lee, David Small,
  Daniel Levine, Susi Lehtola, Hugh Burton, Evgeny Epifanovsky
 -----------------------------------------------------------------------
 Exchange:     0.2000 Hartree-Fock + 0.0800 Slater + 0.7200 B88
 Correlation:  0.1900 VWN1RPA + 0.8100 LYP
 Using SG-1 standard quadrature grid
 using 6 threads for integral computing
 -------------------------------------------------------
 OpenMP Integral computing Module                
 Release: version 2.0, May 2017, Q-Chem Inc. Pleasanton 
 -------------------------------------------------------
 -------------------------------------------------------
 OpenMP BLAS3 based DFT computing Module                
 Release: version 1.0, May 2013, Q-Chem Inc. Pittsburgh 
 -------------------------------------------------------
 A restricted SCF calculation will be
 performed using DIIS
 SCF converges when DIIS error is below 1.0e-08
 ---------------------------------------
  Cycle       Energy         DIIS error
 ---------------------------------------
    1   -1302.7633296295      3.87e-04  
    2   -1302.7757557773      4.55e-05  
    3   -1302.7757588174      5.69e-05  
    4   -1302.7759138020      1.18e-05  
    5   -1302.7759188376      5.63e-06  
    6   -1302.7759202734      2.28e-06  
    7   -1302.7759205051      6.90e-07  
    8   -1302.7759205299      1.41e-07  
    9   -1302.7759205307      7.14e-08  
   10   -1302.7759205311      2.97e-08  
   11   -1302.7759205314      1.22e-08  
   12   -1302.7759205312      3.58e-09  Convergence criterion met
 ---------------------------------------
 SCF time:   CPU 2124.67s  wall 377.00s 
 SCF   energy in the final basis set =    -1302.7759205312
 Total energy in the final basis set =    -1302.7759205312

 --------------------------------------------------------------

                    Orbital Energies (a.u.)
 --------------------------------------------------------------

 Alpha MOs
 -- Occupied --
-19.1872 -19.1787 -19.1639 -19.1632 -19.1475 -19.1451 -19.1321 -19.1278
-19.1176 -10.3235 -10.3099 -10.3058 -10.2628 -10.2523 -10.2520 -10.2458
-10.2256 -10.1890 -10.1805 -10.1785 -10.1713 -10.1695 -10.1685 -10.1637
-10.1616  -1.1339  -1.1276  -1.0803  -1.0701  -1.0520  -1.0418  -1.0411
 -1.0306  -1.0295  -0.8482  -0.8159  -0.8113  -0.7963  -0.7521  -0.7419
 -0.7131  -0.6866  -0.6843  -0.6545  -0.6434  -0.6306  -0.6254  -0.5917
 -0.5743  -0.5652  -0.5604  -0.5570  -0.5298  -0.5203  -0.5168  -0.5155
 -0.5040  -0.4966  -0.4911  -0.4880  -0.4832  -0.4788  -0.4667  -0.4570
 -0.4524  -0.4376  -0.4331  -0.4305  -0.4249  -0.4192  -0.4125  -0.4011
 -0.3979  -0.3968  -0.3952  -0.3910  -0.3862  -0.3815  -0.3732  -0.3703
 -0.3670  -0.3625  -0.3573  -0.3427  -0.3421  -0.3369  -0.3336  -0.3272
 -0.3227  -0.3174  -0.3128  -0.3101  -0.3055  -0.2921  -0.2890  -0.2796
 -0.2740
 -- Virtual --
 -0.0340  -0.0215  -0.0162  -0.0086  -0.0053  -0.0039  -0.0018   0.0028
  0.0035   0.0142   0.0175   0.0237   0.0260   0.0310   0.0352   0.0371
  0.0397   0.0461   0.0476   0.0528   0.0541   0.0616   0.0642   0.0658
  0.0687   0.0737   0.0750   0.0770   0.0797   0.0823   0.0851   0.0877
  0.0894   0.0943   0.0977   0.0990   0.1014   0.1042   0.1059   0.1074
  0.1099   0.1146   0.1164   0.1183   0.1206   0.1231   0.1260   0.1271
  0.1298   0.1323   0.1329   0.1352   0.1354   0.1392   0.1399   0.1426
  0.1449   0.1457   0.1472   0.1491   0.1521   0.1544   0.1558   0.1563
  0.1599   0.1608   0.1646   0.1670   0.1690   0.1707   0.1713   0.1746
  0.1774   0.1785   0.1813   0.1838   0.1868   0.1876   0.1897   0.1961
  0.1982   0.1992   0.2016   0.2041   0.2073   0.2078   0.2092   0.2125
  0.2147   0.2170   0.2227   0.2242   0.2275   0.2295   0.2309   0.2327
  0.2357   0.2379   0.2413   0.2424   0.2459   0.2471   0.2496   0.2515
  0.2581   0.2594   0.2608   0.2648   0.2682   0.2699   0.2715   0.2753
  0.2786   0.2813   0.2845   0.2865   0.2889   0.2908   0.2924   0.2933
  0.2982   0.3013   0.3028   0.3066   0.3122   0.3142   0.3151   0.3183
  0.3224   0.3262   0.3280   0.3295   0.3324   0.3343   0.3379   0.3401
  0.3408   0.3433   0.3489   0.3511   0.3526   0.3540   0.3575   0.3601
  0.3628   0.3635   0.3661   0.3686   0.3717   0.3751   0.3833   0.3851
  0.3871   0.3917   0.3954   0.3993   0.4042   0.4065   0.4079   0.4126
  0.4174   0.4178   0.4202   0.4243   0.4276   0.4375   0.4448   0.4543
  0.4551   0.4607   0.4657   0.4696   0.4813   0.4825   0.4863   0.4892
  0.4959   0.5006   0.5083   0.5107   0.5194   0.5275   0.5376   0.5398
  0.5414   0.5440   0.5544   0.5615   0.5640   0.5708   0.5806   0.5846
  0.5914   0.5936   0.6035   0.6067   0.6119   0.6193   0.6204   0.6293
  0.6321   0.6372   0.6457   0.6479   0.6503   0.6526   0.6584   0.6637
  0.6673   0.6713   0.6737   0.6783   0.6877   0.6924   0.6934   0.7012
  0.7083   0.7149   0.7205   0.7306   0.7335   0.7363   0.7406   0.7462
  0.7501   0.7566   0.7578   0.7640   0.7703   0.7749   0.7762   0.7807
  0.7843   0.7854   0.7888   0.7919   0.7960   0.8050   0.8086   0.8130
  0.8187   0.8234   0.8313   0.8367   0.8413   0.8479   0.8541   0.8670
  0.8939   0.9075   0.9183   0.9259   0.9359   0.9532   0.9709   0.9747
  0.9802   0.9884   0.9983   1.0054   1.0127   1.0233   1.0314   1.0479
  1.0507   1.0609   1.0684   1.0748   1.0822   1.0968   1.1129   1.1195
  1.1207   1.1370   1.1485   1.1498   1.1537   1.1597   1.1675   1.1751
  1.1812   1.1828   1.1863   1.1990   1.2031   1.2112   1.2159   1.2257
  1.2269   1.2364   1.2434   1.2503   1.2667   1.2696   1.2729   1.2797
  1.2872   1.2930   1.3012   1.3081   1.3153   1.3340   1.3399   1.3431
  1.3473   1.3574   1.3699   1.3721   1.3797   1.3940   1.4052   1.4165
  1.4196   1.4316   1.4405   1.4534   1.4626   1.4664   1.4679   1.4887
  1.4955   1.5007   1.5021   1.5127   1.5233   1.5302   1.5318   1.5469
  1.5519   1.5572   1.5618   1.5660   1.5698   1.5792   1.5851   1.5892
  1.5921   1.5966   1.5974   1.6065   1.6106   1.6170   1.6217   1.6234
  1.6275   1.6341   1.6351   1.6396   1.6441   1.6476   1.6563   1.6659
  1.6670   1.6702   1.6724   1.6771   1.6796   1.6933   1.6999   1.7071
  1.7151   1.7265   1.7320   1.7414   1.7524   1.7572   1.7615   1.7691
  1.7719   1.7779   1.7850   1.7926   1.8012   1.8085   1.8216   1.8301
  1.8357   1.8394   1.8420   1.8555   1.8585   1.8606   1.8749   1.8904
  1.9034   1.9121   1.9134   1.9187   1.9341   1.9447   1.9503   1.9643
  1.9698   1.9817   1.9960   2.0009   2.0064   2.0150   2.0213   2.0403
  2.0462   2.0527   2.0603   2.0672   2.0771   2.0855   2.0983   2.1072
  2.1132   2.1242   2.1411   2.1479   2.1528   2.1684   2.1726   2.1759
  2.1810   2.1833   2.1952   2.2068   2.2166   2.2232   2.2396   2.2487
  2.2541   2.2638   2.2705   2.2973   2.3035   2.3161   2.3364   2.3472
  2.3648   2.3700   2.3746   2.4042   2.4116   2.4332   2.4464   2.4594
  2.4817   2.4967   2.5094   2.5308   2.5384   2.5393   2.5403   2.5441
  2.5598   2.5715   2.5746   2.5828   2.5860   2.5930   2.6057   2.6150
  2.6247   2.6336   2.6384   2.6452   2.6546   2.6797   2.6829   2.6902
  2.6958   2.7095   2.7153   2.7278   2.7323   2.7522   2.7629   2.7758
  2.7802   2.7919   2.7979   2.8070   2.8179   2.8231   2.8365   2.8391
  2.8599   2.8731   2.8755   2.8937   2.8940   2.9118   2.9190   2.9219
  2.9258   2.9362   2.9397   2.9561   2.9620   2.9698   2.9803   2.9848
  2.9944   3.0076   3.0132   3.0171   3.0305   3.0326   3.0409   3.0552
  3.0675   3.0738   3.0803   3.0836   3.0985   3.1056   3.1199   3.1242
  3.1312   3.1365   3.1429   3.1531   3.1753   3.1819   3.1853   3.1980
  3.2078   3.2132   3.2147   3.2340   3.2775   3.2809   3.2849   3.2973
  3.3155   3.3171   3.3280   3.3388   3.3588   3.3807   3.3959   3.4219
  3.4279   3.4444   3.4508   3.5142   3.5359   3.5522   3.6190   3.6442
  3.6831   3.7449   3.7810   3.7833   3.7878   3.8040   3.8185   3.8271
  3.8386   3.8534   3.8763   3.9007   3.9040   3.9145   3.9298   3.9337
  3.9394   3.9704   3.9840   4.0083   4.0362   4.0456   4.0931   4.1109
  4.1284   4.1399   4.1678   4.1729   4.1891   4.2297   4.2430   4.2849
  4.2886   4.3042   4.3099   4.3585   4.3646   4.4075   4.9850   5.0741
  5.0959   5.1013   5.1104   5.1258   5.1318   5.1382   5.1572   5.1871
  5.3095   5.3717   5.3922   5.4123   5.4291   5.4451   5.4590   5.4725
  5.5949   5.6179   5.6426   5.6576   5.6801   5.6849   5.7694   5.8448
  5.9354  23.7517  23.7566  23.7979  23.8090  23.8141  23.8211  23.8384
 23.8608  23.8711  23.8829  23.8938  23.9373  23.9532  23.9624  23.9863
 24.0144  49.8688  49.9046  49.9265  49.9514  49.9569  49.9624  49.9830
 50.0139  50.0464
 --------------------------------------------------------------

          Ground-State Mulliken Net Atomic Charges

     Atom                 Charge (a.u.)
  ----------------------------------------
      1 C                     0.256107
      2 H                     0.265240
      3 C                    -0.415974
      4 H                     0.189216
      5 O                    -0.155213
      6 H                     0.235816
      7 C                    -0.558337
      8 H                     0.206340
      9 H                     0.133375
     10 C                     0.437723
     11 H                     0.158124
     12 C                    -0.723044
     13 H                     0.135827
     14 H                     0.138799
     15 H                     0.140556
     16 C                    -0.604820
     17 H                     0.165065
     18 H                     0.159362
     19 C                    -0.373394
     20 H                     0.189130
     21 H                     0.151154
     22 C                     0.017692
     23 C                    -0.718047
     24 C                    -0.299008
     25 O                    -0.091243
     26 O                     0.228295
     27 H                     0.303409
     28 H                     0.194142
     29 H                     0.158984
     30 H                     0.142214
     31 O                     0.076438
     32 C                    -0.376206
     33 H                     0.275165
     34 C                    -0.629122
     35 H                     0.217840
     36 C                     0.064718
     37 O                    -0.214236
     38 O                    -0.114211
     39 H                     0.296850
     40 C                    -0.112867
     41 H                     0.300896
     42 O                    -0.156962
     43 H                     0.264794
     44 C                    -0.537341
     45 H                     0.283422
     46 O                    -0.191657
     47 H                     0.277942
     48 C                    -0.217464
     49 H                     0.323279
     50 O                    -0.168796
     51 H                     0.270027
  ----------------------------------------
  Sum of atomic charges =    -0.000000

 -----------------------------------------------------------------
                    Cartesian Multipole Moments
 -----------------------------------------------------------------
    Charge (ESU x 10^10)
                -0.0000
    Dipole Moment (Debye)
         X      -3.1967      Y       1.8831      Z      -1.3457
       Tot       3.9466
    Quadrupole Moments (Debye-Ang)
        XX    -147.3073     XY      11.0619     YY    -148.4354
        XZ     -13.9751     YZ      -1.4015     ZZ    -149.0127
    Octopole Moments (Debye-Ang^2)
       XXX    -137.7776    XXY       4.5693    XYY       6.5907
       YYY      -7.4660    XXZ     -57.7334    XYZ      24.2763
       YYZ     -34.5305    XZZ      48.3324    YZZ      11.4829
       ZZZ     -26.3441
    Hexadecapole Moments (Debye-Ang^3)
      XXXX  -13828.5265   XXXY     493.3253   XXYY   -2511.1351
      XYYY      -7.3031   YYYY   -2197.2581   XXXZ    -383.5355
      XXYZ     179.0290   XYYZ    -144.5527   YYYZ     165.6108
      XXZZ   -2323.1207   XYZZ      12.8528   YYZZ    -512.0418
      XZZZ     -54.4725   YZZZ      74.9756   ZZZZ    -906.5998
 -----------------------------------------------------------------
 Calculating analytic gradient of the SCF energy
 Gradient of SCF Energy
            1           2           3           4           5           6
    1  -0.0005105   0.0001866  -0.0000609   0.0000787   0.0001587   0.0000409
    2   0.0002548   0.0000659   0.0002917  -0.0003036  -0.0001795   0.0000023
    3  -0.0003088   0.0001489  -0.0000031   0.0000130   0.0000090  -0.0000657
            7           8           9          10          11          12
    1   0.0000367   0.0000497  -0.0000176  -0.0001110   0.0001236  -0.0001464
    2   0.0000520  -0.0000064  -0.0000359   0.0003750   0.0000183  -0.0000353
    3   0.0002676   0.0000212   0.0000373  -0.0002222   0.0000019   0.0000524
           13          14          15          16          17          18
    1   0.0000234  -0.0000070  -0.0000235   0.0000919  -0.0000984  -0.0000498
    2  -0.0000049  -0.0000090   0.0000773  -0.0002560  -0.0000271   0.0001018
    3  -0.0000507  -0.0000021   0.0000407   0.0000547  -0.0000450   0.0000505
           19          20          21          22          23          24
    1  -0.0000062   0.0001805   0.0000899   0.0015205   0.0001261  -0.0030068
    2  -0.0001449   0.0000443   0.0000845  -0.0022113   0.0003695   0.0049348
    3   0.0001394   0.0000688  -0.0000738  -0.0000116   0.0003194  -0.0012674
           25          26          27          28          29          30
    1   0.0015166   0.0012483  -0.0006291   0.0000264  -0.0000513  -0.0001544
    2  -0.0016570   0.0001525  -0.0001342  -0.0001870  -0.0001082   0.0000550
    3   0.0008854   0.0002347  -0.0000962  -0.0001331   0.0000048  -0.0000137
           31          32          33          34          35          36
    1   0.0009493   0.0011582   0.0001822   0.0005065  -0.0000902  -0.0056062
    2  -0.0002097   0.0018013   0.0000350  -0.0014903  -0.0000762  -0.0048959
    3   0.0000136  -0.0007540  -0.0001136   0.0000112   0.0000969   0.0022645
           37          38          39          40          41          42
    1   0.0018700   0.0017774  -0.0000622  -0.0004521  -0.0000326   0.0002248
    2   0.0017563   0.0016291   0.0000848   0.0005444  -0.0000773  -0.0001965
    3  -0.0008605  -0.0005409  -0.0000345   0.0002960  -0.0000751   0.0001306
           43          44          45          46          47          48
    1   0.0000273  -0.0002107  -0.0000760  -0.0000107   0.0000834  -0.0006354
    2  -0.0000969  -0.0003979  -0.0000136   0.0000988  -0.0000355   0.0004662
    3  -0.0000280  -0.0005279  -0.0000083  -0.0000537   0.0000155   0.0004802
           49          50          51
    1  -0.0003539   0.0001951  -0.0000701
    2  -0.0002774  -0.0001596  -0.0000687
    3  -0.0003515  -0.0000331   0.0000162
 Max gradient component =       5.606E-03
 RMS gradient           =       9.456E-04
 Gradient time:  CPU 500.21 s  wall 84.43 s
 Geometry Optimization Parameters
   NAtoms,    NIC,     NZ,  NCons,   NDum,   NFix, NCnnct, MaxDiis
       51     405       0       0       0       0       0       0

 Cartesian Hessian Update
 Hessian Updated using BFGS Update


** GEOMETRY OPTIMIZATION IN DELOCALIZED INTERNAL COORDINATES **
   Searching for a Minimum

   Optimization Cycle:   7

                       Coordinates (Angstroms)
     ATOM                X               Y               Z
      1  C        -2.9521193764   -0.5087028802    0.0279752922
      2  H        -2.6738189669   -0.4282056621   -1.0283807164
      3  C        -4.2004095029   -1.3974554186    0.0802066316
      4  H        -4.5162691579   -1.5189028701    1.1275982205
      5  O        -3.8406037350   -2.6819717732   -0.4489238218
      6  H        -4.6237290285   -3.2412862081   -0.4624400904
      7  C        -5.3511959303   -0.7691710692   -0.7122190415
      8  H        -5.0578962751   -0.7301930971   -1.7688160991
      9  H        -6.2339112831   -1.4188352417   -0.6491813408
     10  C        -5.7079693519    0.6438865711   -0.2213789638
     11  H        -6.0415855282    0.5628693573    0.8232989938
     12  C        -6.8534135270    1.2513267233   -1.0372657190
     13  H        -7.7461130313    0.6195231179   -1.0027671423
     14  H        -7.1284195421    2.2402104141   -0.6584244899
     15  H        -6.5665600441    1.3660778993   -2.0880152489
     16  C        -4.4519586635    1.5294812095   -0.2407231809
     17  H        -4.6883196899    2.5180947544    0.1680620263
     18  H        -4.1453934312    1.6887026599   -1.2830130043
     19  C        -3.2941827156    0.9006990196    0.5451051945
     20  H        -2.4074831461    1.5405125691    0.4835628610
     21  H        -3.5684294461    0.8540174308    1.6054563437
     22  C        -1.7340903462   -1.1608033586    0.7429018919
     23  C        -1.8446609783   -1.2448942462    2.2702856120
     24  C        -0.4557636395   -0.5102878440    0.2276164286
     25  O        -0.1995889318   -0.3474124463   -0.9367862485
     26  O         0.4055828690   -0.1923500048    1.2445199015
     27  H        -1.6787745903   -2.1802049811    0.3438700871
     28  H        -1.8197338407   -0.2621075768    2.7425190399
     29  H        -1.0235557473   -1.8301909573    2.6864553301
     30  H        -2.7779479765   -1.7388897534    2.5515931506
     31  O         2.4514164878   -0.8077936945    0.4394656875
     32  C         3.8450344551   -0.5316140624    0.3446370806
     33  H         4.2619908735   -0.2797848222    1.3273431027
     34  C         1.7151257100    0.2695197325    0.9842012198
     35  H         2.0986183208    0.5269147198    1.9799205492
     36  C         4.5223384491   -1.8328473645   -0.0854454105
     37  O         5.2621662132   -2.4691709474    0.6157397430
     38  O         4.2366570956   -2.1511182373   -1.3630132037
     39  H         4.6970504088   -2.9790351113   -1.5667849972
     40  C         4.0814849158    0.6313462525   -0.6269548313
     41  H         3.7255658249    0.3225152676   -1.6199381297
     42  O         5.4749476345    0.8934383645   -0.6508392182
     43  H         5.6166560461    1.7284999585   -1.1118471780
     44  C         3.2846968983    1.8449806307   -0.1481714842
     45  H         3.7207225545    2.2024136458    0.7902198531
     46  O         3.4295466467    2.9500807643   -1.0501091751
     47  H         3.0394156379    2.7068118765   -1.8996545848
     48  C         1.8081782043    1.5121499593    0.0833827806
     49  H         1.3268678112    1.2854426150   -0.8725486598
     50  O         1.1375662054    2.5706265427    0.7524408041
     51  H         1.3338394175    3.3896370842    0.2831344329
   Point Group: c1    Number of degrees of freedom:   147


   Energy is  -1302.775920531

 Hessian Updated using BFGS Update

143 Hessian modes will be used to form the next step
  Hessian Eigenvalues:
     0.003486    0.004381    0.005002    0.005608    0.005732    0.006309
     0.006669    0.006846    0.007193    0.007895    0.010154    0.010793
     0.011014    0.011333    0.012262    0.013868    0.019797    0.020391
     0.020894    0.022175    0.029837    0.030877    0.032502    0.035031
     0.038014    0.038632    0.040102    0.042925    0.044445    0.046317
     0.046726    0.047296    0.048112    0.048477    0.048650    0.049471
     0.049728    0.050549    0.051788    0.053652    0.054727    0.055109
     0.055764    0.056181    0.056736    0.057119    0.057292    0.057691
     0.060233    0.060776    0.061574    0.068240    0.068315    0.070842
     0.074742    0.078536    0.081992    0.082314    0.083217    0.083476
     0.091819    0.096219    0.100333    0.114711    0.120887    0.129219
     0.145593    0.149565    0.156529    0.158121    0.159989    0.160016
     0.160094    0.160189    0.160542    0.161061    0.168517    0.173006
     0.176460    0.181605    0.184743    0.192456    0.194559    0.195257
     0.201463    0.215412    0.244425    0.249752    0.250422    0.257768
     0.266658    0.267389    0.272483    0.274083    0.280198    0.284209
     0.284989    0.287784    0.290930    0.291988    0.292977    0.295961
     0.296130    0.300363    0.309046    0.325365    0.337493    0.338125
     0.338411    0.338721    0.339429    0.339590    0.339703    0.340063
     0.340301    0.340473    0.340576    0.340837    0.341032    0.341112
     0.341554    0.341911    0.342108    0.342402    0.342433    0.343082
     0.355420    0.389716    0.395814    0.397777    0.401295    0.402926
     0.410662    0.417888    0.513875    0.518272    0.520515    0.522247
     0.530749    0.541844    0.549180    0.916290    0.942562

 Minimum Search - Taking Simple RFO Step
 Searching for Lamda that Minimizes Along All modes
 Value Taken    Lamda =  -0.00072919
 Step Taken.  Stepsize is  0.215259

                             Maximum     Tolerance    Cnvgd?
         Gradient           0.002501      0.000300      NO
         Displacement       0.051952      0.001200      NO
         Energy change     -0.000086      0.000001      NO


 New Cartesian Coordinates Obtained by Inverse Iteration

 Displacement from previous Coordinates is:  0.778739
 ----------------------------------------------------------------
             Standard Nuclear Orientation (Angstroms)
    I     Atom           X                Y                Z
 ----------------------------------------------------------------
    1      C      -2.9570746302    -0.5367975646     0.0390072493
    2      H      -2.6939372303    -0.4916252476    -1.0235532234
    3      C      -4.2263618267    -1.3916381012     0.1306025861
    4      H      -4.5469834313    -1.4578335458     1.1806590101
    5      O      -3.9019157757    -2.7065070056    -0.3433973884
    6      H      -4.6991788399    -3.2456530391    -0.3302023491
    7      C      -5.3585091290    -0.7643861291    -0.6895571210
    8      H      -5.0570841082    -0.7612187284    -1.7446477732
    9      H      -6.2565178066    -1.3911263769    -0.6144179339
   10      C      -5.6868512961     0.6688880659    -0.2401590422
   11      H      -6.0297202829     0.6241614492     0.8037462016
   12      C      -6.8137057387     1.2781962929    -1.0801078339
   13      H      -7.7218010192     0.6693021426    -1.0327470207
   14      H      -7.0667437233     2.2840461271    -0.7318128854
   15      H      -6.5186588228     1.3554021227    -2.1320084483
   16      C      -4.4107493544     1.5263842590    -0.2776361874
   17      H      -4.6248367883     2.5300516116     0.1062759980
   18      H      -4.1001831034     1.6531399076    -1.3228569873
   19      C      -3.2657356981     0.8917267014     0.5229223356
   20      H      -2.3648536856     1.5092571422     0.4489851701
   21      H      -3.5432765419     0.8734024048     1.5836582280
   22      C      -1.7408256579    -1.1945714044     0.7489545874
   23      C      -1.8420687555    -1.2794832145     2.2768738870
   24      C      -0.4643593326    -0.5501594554     0.2243432058
   25      O      -0.2386901075    -0.3490575822    -0.9410208488
   26      O       0.4131721469    -0.2515481018     1.2321657720
   27      H      -1.6896431699    -2.2132563537     0.3475119229
   28      H      -1.8201370667    -0.2956358076     2.7482718909
   29      H      -1.0146938736    -1.8583474911     2.6895755350
   30      H      -2.7691248874    -1.7799288162     2.5650574134
   31      O       2.4629795713    -0.8182781441     0.4012186293
   32      C       3.8532991459    -0.5197251884     0.3202413661
   33      H       4.2579474375    -0.2759512966     1.3101792231
   34      C       1.7126912390     0.2383968478     0.9677084608
   35      H       2.0994819280     0.4820244541     1.9654411185
   36      C       4.5579384276    -1.8011709194    -0.1239627056
   37      O       5.2842785489    -2.4492309943     0.5812845510
   38      O       4.2430703740    -2.1402643369    -1.3894386319
   39      H       4.6986638889    -2.9721635638    -1.5887499004
   40      C       4.0759952484     0.6624134261    -0.6314693181
   41      H       3.7186735598     0.3671710520    -1.6279165335
   42      O       5.4653403435     0.9431591456    -0.6550673798
   43      H       5.5951055746     1.7880736987    -1.1016177892
   44      C       3.2654245948     1.8567268400    -0.1261202986
   45      H       3.6954565719     2.1949481971     0.8220591317
   46      O       3.3993280063     2.9847025439    -1.0008944591
   47      H       3.0101909161     2.7583113921    -1.8556797315
   48      C       1.7917305395     1.5003038952     0.0914346857
   49      H       1.3185880439     1.2870307908    -0.8709870709
   50      O       1.1029019984     2.5364459732     0.7771927187
   51      H       1.2935348349     3.3684414370     0.3285282618
 ----------------------------------------------------------------
 Molecular Point Group                 C1    NOp =  1
 Largest Abelian Subgroup              C1    NOp =  1
 Nuclear Repulsion Energy =  2436.2204971832 hartrees
 There are       97 alpha and       97 beta electrons
 Applying Cartesian multipole field
    Component          Value
    ---------          -----
     (2,0,0)        1.00000E-12
     (0,2,0)        2.00000E-11
     (0,0,2)       -3.00000E-11
 Nucleus-field energy     =     0.0000000272 hartrees
 Requested basis set is 6-311++G(d,p)
 There are 280 shells and 732 basis functions
 A cutoff of  1.0D-11 yielded  26683 shell pairs
 There are    178033 function pairs (    188615 Cartesian)
 Smallest overlap matrix eigenvalue = 8.52E-07

 Q-Chem warning in module stvman/mkSTV.C, line 306:

 Overlap eigenvalue is smaller than square root of threshold
 Use THRESH >= 12 to get rid of this warning

 Linear dependence detected in AO basis
 Tighter screening thresholds may be required for diffuse basis sets
 Use S2THRESH > 14 and THRESH = 14 in case of SCF convergence issues
 Number of orthogonalized atomic orbitals = 731
 Maximum deviation from orthogonality = 2.872E-10
 Guess MOs from SCF MO coefficient file

 -----------------------------------------------------------------------
  General SCF calculation program by
  Eric Jon Sundstrom, Paul Horn, Yuezhi Mao, Dmitri Zuev, Alec White,
  David Stuck, Shaama M.S., Shane Yost, Joonho Lee, David Small,
  Daniel Levine, Susi Lehtola, Hugh Burton, Evgeny Epifanovsky
 -----------------------------------------------------------------------
 Exchange:     0.2000 Hartree-Fock + 0.0800 Slater + 0.7200 B88
 Correlation:  0.1900 VWN1RPA + 0.8100 LYP
 Using SG-1 standard quadrature grid
 using 6 threads for integral computing
 -------------------------------------------------------
 OpenMP Integral computing Module                
 Release: version 2.0, May 2017, Q-Chem Inc. Pleasanton 
 -------------------------------------------------------
 -------------------------------------------------------
 OpenMP BLAS3 based DFT computing Module                
 Release: version 1.0, May 2013, Q-Chem Inc. Pittsburgh 
 -------------------------------------------------------
 A restricted SCF calculation will be
 performed using DIIS
 SCF converges when DIIS error is below 1.0e-08
 ---------------------------------------
  Cycle       Energy         DIIS error
 ---------------------------------------
    1   -1302.7649263292      3.65e-04  
    2   -1302.7759833108      5.90e-05  
    3   -1302.7758457665      8.70e-05  
    4   -1302.7761884659      1.06e-05  
    5   -1302.7761912161      7.60e-06  
    6   -1302.7761938230      2.12e-06  
    7   -1302.7761940378      5.54e-07  
    8   -1302.7761940542      1.31e-07  
    9   -1302.7761940551      5.62e-08  
   10   -1302.7761940551      2.58e-08  
   11   -1302.7761940549      1.09e-08  
   12   -1302.7761940553      3.05e-09  Convergence criterion met
 ---------------------------------------
 SCF time:   CPU 2125.89s  wall 377.00s 
 SCF   energy in the final basis set =    -1302.7761940553
 Total energy in the final basis set =    -1302.7761940553

 --------------------------------------------------------------

                    Orbital Energies (a.u.)
 --------------------------------------------------------------

 Alpha MOs
 -- Occupied --
-19.1872 -19.1792 -19.1645 -19.1637 -19.1482 -19.1456 -19.1321 -19.1276
-19.1176 -10.3238 -10.3100 -10.3064 -10.2634 -10.2530 -10.2526 -10.2468
-10.2252 -10.1888 -10.1803 -10.1779 -10.1709 -10.1690 -10.1682 -10.1635
-10.1613  -1.1339  -1.1274  -1.0808  -1.0706  -1.0526  -1.0416  -1.0415
 -1.0306  -1.0293  -0.8480  -0.8160  -0.8118  -0.7964  -0.7521  -0.7414
 -0.7133  -0.6867  -0.6843  -0.6549  -0.6435  -0.6308  -0.6249  -0.5917
 -0.5742  -0.5657  -0.5609  -0.5571  -0.5302  -0.5203  -0.5164  -0.5158
 -0.5040  -0.4970  -0.4917  -0.4880  -0.4831  -0.4790  -0.4670  -0.4565
 -0.4524  -0.4380  -0.4330  -0.4307  -0.4247  -0.4189  -0.4123  -0.4010
 -0.3978  -0.3970  -0.3953  -0.3905  -0.3864  -0.3821  -0.3728  -0.3707
 -0.3669  -0.3627  -0.3575  -0.3427  -0.3417  -0.3367  -0.3329  -0.3269
 -0.3231  -0.3175  -0.3130  -0.3100  -0.3057  -0.2925  -0.2894  -0.2795
 -0.2745
 -- Virtual --
 -0.0343  -0.0213  -0.0160  -0.0092  -0.0049  -0.0041  -0.0017   0.0030
  0.0033   0.0140   0.0176   0.0237   0.0263   0.0313   0.0349   0.0370
  0.0395   0.0461   0.0478   0.0528   0.0541   0.0615   0.0639   0.0656
  0.0686   0.0737   0.0753   0.0770   0.0801   0.0824   0.0840   0.0882
  0.0894   0.0940   0.0981   0.0992   0.1015   0.1039   0.1059   0.1072
  0.1097   0.1145   0.1164   0.1184   0.1200   0.1231   0.1261   0.1269
  0.1298   0.1323   0.1327   0.1350   0.1355   0.1392   0.1403   0.1429
  0.1443   0.1456   0.1477   0.1490   0.1517   0.1541   0.1559   0.1564
  0.1599   0.1605   0.1647   0.1671   0.1696   0.1704   0.1713   0.1748
  0.1775   0.1791   0.1818   0.1838   0.1862   0.1880   0.1899   0.1956
  0.1980   0.1993   0.2013   0.2043   0.2071   0.2088   0.2099   0.2120
  0.2154   0.2170   0.2223   0.2233   0.2266   0.2302   0.2317   0.2327
  0.2355   0.2381   0.2413   0.2417   0.2454   0.2475   0.2491   0.2517
  0.2585   0.2588   0.2611   0.2651   0.2679   0.2694   0.2718   0.2749
  0.2784   0.2816   0.2850   0.2870   0.2878   0.2903   0.2921   0.2934
  0.2982   0.3012   0.3029   0.3082   0.3123   0.3133   0.3156   0.3184
  0.3226   0.3264   0.3276   0.3291   0.3316   0.3339   0.3374   0.3402
  0.3408   0.3427   0.3491   0.3510   0.3525   0.3542   0.3569   0.3592
  0.3637   0.3640   0.3661   0.3682   0.3720   0.3751   0.3840   0.3849
  0.3860   0.3893   0.3970   0.3986   0.4035   0.4060   0.4078   0.4131
  0.4174   0.4180   0.4194   0.4249   0.4289   0.4363   0.4438   0.4535
  0.4544   0.4596   0.4677   0.4693   0.4808   0.4834   0.4876   0.4897
  0.4973   0.5006   0.5093   0.5098   0.5199   0.5278   0.5368   0.5398
  0.5411   0.5456   0.5539   0.5605   0.5636   0.5693   0.5801   0.5844
  0.5927   0.5943   0.6041   0.6064   0.6112   0.6192   0.6207   0.6297
  0.6324   0.6366   0.6461   0.6484   0.6505   0.6525   0.6580   0.6621
  0.6665   0.6722   0.6741   0.6779   0.6871   0.6924   0.6948   0.7008
  0.7082   0.7139   0.7211   0.7313   0.7332   0.7376   0.7419   0.7462
  0.7517   0.7576   0.7595   0.7641   0.7708   0.7755   0.7766   0.7811
  0.7842   0.7857   0.7885   0.7929   0.7956   0.8045   0.8093   0.8126
  0.8193   0.8243   0.8303   0.8358   0.8405   0.8467   0.8539   0.8658
  0.8939   0.9075   0.9191   0.9261   0.9370   0.9547   0.9725   0.9742
  0.9805   0.9911   1.0020   1.0071   1.0149   1.0229   1.0303   1.0444
  1.0505   1.0618   1.0675   1.0757   1.0818   1.0953   1.1129   1.1179
  1.1215   1.1337   1.1459   1.1470   1.1531   1.1591   1.1659   1.1769
  1.1813   1.1859   1.1882   1.1968   1.2016   1.2119   1.2170   1.2248
  1.2272   1.2384   1.2419   1.2511   1.2668   1.2699   1.2710   1.2801
  1.2879   1.2925   1.3008   1.3080   1.3144   1.3291   1.3368   1.3403
  1.3471   1.3595   1.3702   1.3720   1.3807   1.3938   1.4059   1.4160
  1.4194   1.4318   1.4417   1.4536   1.4620   1.4672   1.4699   1.4877
  1.4937   1.4984   1.5011   1.5133   1.5233   1.5292   1.5334   1.5455
  1.5512   1.5594   1.5636   1.5669   1.5709   1.5786   1.5849   1.5899
  1.5913   1.5970   1.5998   1.6067   1.6130   1.6161   1.6229   1.6251
  1.6280   1.6335   1.6347   1.6393   1.6438   1.6480   1.6561   1.6653
  1.6656   1.6692   1.6716   1.6749   1.6805   1.6927   1.6994   1.7057
  1.7139   1.7265   1.7333   1.7405   1.7508   1.7595   1.7604   1.7686
  1.7721   1.7779   1.7847   1.7924   1.8018   1.8077   1.8208   1.8304
  1.8344   1.8375   1.8421   1.8538   1.8562   1.8635   1.8754   1.8910
  1.9031   1.9085   1.9117   1.9172   1.9347   1.9439   1.9497   1.9648
  1.9715   1.9817   1.9957   2.0015   2.0063   2.0165   2.0210   2.0407
  2.0475   2.0522   2.0585   2.0673   2.0762   2.0842   2.0983   2.1057
  2.1139   2.1247   2.1407   2.1483   2.1512   2.1689   2.1719   2.1759
  2.1812   2.1848   2.1958   2.2039   2.2164   2.2237   2.2360   2.2514
  2.2556   2.2622   2.2713   2.2980   2.3046   2.3173   2.3366   2.3471
  2.3639   2.3676   2.3752   2.4013   2.4104   2.4358   2.4474   2.4605
  2.4823   2.4968   2.5093   2.5308   2.5367   2.5396   2.5412   2.5448
  2.5601   2.5718   2.5758   2.5828   2.5850   2.5933   2.6052   2.6158
  2.6244   2.6338   2.6394   2.6448   2.6537   2.6776   2.6810   2.6896
  2.6972   2.7126   2.7157   2.7275   2.7338   2.7536   2.7632   2.7751
  2.7807   2.7909   2.7981   2.8091   2.8200   2.8237   2.8351   2.8389
  2.8590   2.8708   2.8735   2.8929   2.8943   2.9111   2.9173   2.9199
  2.9253   2.9336   2.9384   2.9523   2.9623   2.9693   2.9785   2.9855
  2.9929   3.0074   3.0142   3.0188   3.0305   3.0346   3.0420   3.0551
  3.0673   3.0737   3.0814   3.0838   3.0996   3.1040   3.1184   3.1237
  3.1299   3.1360   3.1453   3.1529   3.1755   3.1802   3.1863   3.1966
  3.2078   3.2115   3.2131   3.2369   3.2760   3.2822   3.2856   3.2976
  3.3159   3.3176   3.3281   3.3395   3.3555   3.3821   3.3944   3.4226
  3.4283   3.4444   3.4503   3.5142   3.5368   3.5504   3.6193   3.6427
  3.6834   3.7440   3.7814   3.7836   3.7878   3.8034   3.8172   3.8273
  3.8392   3.8559   3.8773   3.9009   3.9027   3.9152   3.9298   3.9352
  3.9397   3.9687   3.9819   4.0065   4.0372   4.0434   4.0913   4.1080
  4.1288   4.1395   4.1647   4.1727   4.1880   4.2304   4.2432   4.2853
  4.2924   4.3026   4.3069   4.3557   4.3663   4.4088   4.9827   5.0724
  5.0939   5.1002   5.1096   5.1256   5.1306   5.1382   5.1591   5.1864
  5.3076   5.3717   5.3916   5.4126   5.4288   5.4438   5.4579   5.4707
  5.5962   5.6174   5.6386   5.6562   5.6800   5.6855   5.7661   5.8459
  5.9364  23.7509  23.7562  23.7975  23.8102  23.8135  23.8200  23.8391
 23.8620  23.8715  23.8832  23.8930  23.9383  23.9533  23.9637  23.9870
 24.0154  49.8689  49.9039  49.9261  49.9503  49.9569  49.9614  49.9817
 50.0160  50.0456
 --------------------------------------------------------------

          Ground-State Mulliken Net Atomic Charges

     Atom                 Charge (a.u.)
  ----------------------------------------
      1 C                     0.234756
      2 H                     0.263272
      3 C                    -0.422165
      4 H                     0.189750
      5 O                    -0.155698
      6 H                     0.234538
      7 C                    -0.561764
      8 H                     0.206219
      9 H                     0.135042
     10 C                     0.426014
     11 H                     0.158706
     12 C                    -0.725906
     13 H                     0.135754
     14 H                     0.138664
     15 H                     0.140562
     16 C                    -0.598970
     17 H                     0.164672
     18 H                     0.160531
     19 C                    -0.342003
     20 H                     0.191482
     21 H                     0.151604
     22 C                    -0.005227
     23 C                    -0.720954
     24 C                    -0.272496
     25 O                    -0.089683
     26 O                     0.233983
     27 H                     0.299821
     28 H                     0.193042
     29 H                     0.158960
     30 H                     0.148199
     31 O                     0.076705
     32 C                    -0.342834
     33 H                     0.274785
     34 C                    -0.667792
     35 H                     0.217305
     36 C                     0.053488
     37 O                    -0.213915
     38 O                    -0.113987
     39 H                     0.296332
     40 C                    -0.126116
     41 H                     0.298761
     42 O                    -0.158005
     43 H                     0.264768
     44 C                    -0.537662
     45 H                     0.284013
     46 O                    -0.193456
     47 H                     0.277995
     48 C                    -0.189709
     49 H                     0.323950
     50 O                    -0.165891
     51 H                     0.270558
  ----------------------------------------
  Sum of atomic charges =     0.000000

 -----------------------------------------------------------------
                    Cartesian Multipole Moments
 -----------------------------------------------------------------
    Charge (ESU x 10^10)
                 0.0000
    Dipole Moment (Debye)
         X      -3.1275      Y       1.9882      Z      -1.3104
       Tot       3.9308
    Quadrupole Moments (Debye-Ang)
        XX    -147.4845     XY      10.9862     YY    -148.4326
        XZ     -14.0144     YZ      -1.5754     ZZ    -148.9929
    Octopole Moments (Debye-Ang^2)
       XXX    -140.3695    XXY       5.0906    XYY       8.7382
       YYY      -4.5350    XXZ     -55.2710    XYZ      24.2207
       YYZ     -34.1298    XZZ      48.5950    YZZ      11.4515
       ZZZ     -25.6690
    Hexadecapole Moments (Debye-Ang^3)
      XXXX  -13798.2802   XXXY     487.8395   XXYY   -2508.8135
      XYYY     -23.3766   YYYY   -2215.4895   XXXZ    -381.3059
      XXYZ     171.5644   XYYZ    -148.1560   YYYZ     169.6550
      XXZZ   -2319.5240   XYZZ       8.5191   YYZZ    -511.1311
      XZZZ     -44.6052   YZZZ      84.2178   ZZZZ    -906.3205
 -----------------------------------------------------------------
 Calculating analytic gradient of the SCF energy
 Gradient of SCF Energy
            1           2           3           4           5           6
    1   0.0000030   0.0000791  -0.0002004   0.0000116   0.0001048  -0.0000124
    2   0.0002801  -0.0003301   0.0008914  -0.0000947  -0.0001335  -0.0001262
    3   0.0001579  -0.0001519   0.0009137  -0.0005072  -0.0000294  -0.0000403
            7           8           9          10          11          12
    1  -0.0000016   0.0001878  -0.0000363  -0.0003115  -0.0000985  -0.0001553
    2  -0.0002244   0.0001829   0.0001799   0.0001643   0.0000049  -0.0002612
    3  -0.0000909  -0.0000301  -0.0000702   0.0000056  -0.0000487   0.0000667
           13          14          15          16          17          18
    1  -0.0000543   0.0000317  -0.0000029   0.0001832  -0.0000111  -0.0001438
    2  -0.0000376  -0.0000223   0.0001159  -0.0003942   0.0000946   0.0001021
    3  -0.0001184   0.0000415   0.0000742  -0.0000718  -0.0000729   0.0003146
           19          20          21          22          23          24
    1   0.0004688   0.0002090  -0.0002722   0.0008806  -0.0002551  -0.0011489
    2   0.0001448  -0.0001773  -0.0000730  -0.0006442   0.0000206   0.0004956
    3  -0.0002122   0.0002379  -0.0001338  -0.0000782   0.0001675  -0.0002097
           25          26          27          28          29          30
    1  -0.0003328   0.0003212   0.0000120   0.0001384  -0.0001143   0.0001876
    2  -0.0004481  -0.0000941   0.0003445  -0.0000249  -0.0000897   0.0000995
    3  -0.0001406   0.0008353  -0.0005449  -0.0000453   0.0001325   0.0001289
           31          32          33          34          35          36
    1   0.0002240  -0.0011077   0.0000606   0.0000271   0.0000508   0.0018446
    2   0.0001366   0.0001015   0.0000847  -0.0007213  -0.0001909   0.0016841
    3   0.0005408   0.0003880  -0.0000010  -0.0008597  -0.0000897  -0.0008830
           37          38          39          40          41          42
    1  -0.0006598  -0.0005024   0.0000415   0.0001182  -0.0001738   0.0001187
    2  -0.0008706  -0.0006274  -0.0001148  -0.0001337  -0.0000304   0.0001128
    3   0.0003094   0.0002530  -0.0000728  -0.0002520   0.0001961   0.0001267
           43          44          45          46          47          48
    1   0.0001053  -0.0001237  -0.0000342   0.0001095   0.0000123   0.0003158
    2  -0.0000552  -0.0000054  -0.0001144   0.0002418  -0.0001442   0.0006208
    3  -0.0001239  -0.0001373   0.0000492  -0.0000511  -0.0000355   0.0000922
           49          50          51
    1   0.0000241   0.0000126  -0.0001309
    2  -0.0000004  -0.0000422   0.0001228
    3   0.0000863  -0.0000510   0.0000354
 Max gradient component =       1.845E-03
 RMS gradient           =       3.716E-04
 Gradient time:  CPU 501.56 s  wall 84.62 s
 Geometry Optimization Parameters
   NAtoms,    NIC,     NZ,  NCons,   NDum,   NFix, NCnnct, MaxDiis
       51     405       0       0       0       0       0       0

 Cartesian Hessian Update
 Hessian Updated using BFGS Update


** GEOMETRY OPTIMIZATION IN DELOCALIZED INTERNAL COORDINATES **
   Searching for a Minimum

   Optimization Cycle:   8

                       Coordinates (Angstroms)
     ATOM                X               Y               Z
      1  C        -2.9570746302   -0.5367975646    0.0390072493
      2  H        -2.6939372303   -0.4916252476   -1.0235532234
      3  C        -4.2263618267   -1.3916381012    0.1306025861
      4  H        -4.5469834313   -1.4578335458    1.1806590101
      5  O        -3.9019157757   -2.7065070056   -0.3433973884
      6  H        -4.6991788399   -3.2456530391   -0.3302023491
      7  C        -5.3585091290   -0.7643861291   -0.6895571210
      8  H        -5.0570841082   -0.7612187284   -1.7446477732
      9  H        -6.2565178066   -1.3911263769   -0.6144179339
     10  C        -5.6868512961    0.6688880659   -0.2401590422
     11  H        -6.0297202829    0.6241614492    0.8037462016
     12  C        -6.8137057387    1.2781962929   -1.0801078339
     13  H        -7.7218010192    0.6693021426   -1.0327470207
     14  H        -7.0667437233    2.2840461271   -0.7318128854
     15  H        -6.5186588228    1.3554021227   -2.1320084483
     16  C        -4.4107493544    1.5263842590   -0.2776361874
     17  H        -4.6248367883    2.5300516116    0.1062759980
     18  H        -4.1001831034    1.6531399076   -1.3228569873
     19  C        -3.2657356981    0.8917267014    0.5229223356
     20  H        -2.3648536856    1.5092571422    0.4489851701
     21  H        -3.5432765419    0.8734024048    1.5836582280
     22  C        -1.7408256579   -1.1945714044    0.7489545874
     23  C        -1.8420687555   -1.2794832145    2.2768738870
     24  C        -0.4643593326   -0.5501594554    0.2243432058
     25  O        -0.2386901075   -0.3490575822   -0.9410208488
     26  O         0.4131721469   -0.2515481018    1.2321657720
     27  H        -1.6896431699   -2.2132563537    0.3475119229
     28  H        -1.8201370667   -0.2956358076    2.7482718909
     29  H        -1.0146938736   -1.8583474911    2.6895755350
     30  H        -2.7691248874   -1.7799288162    2.5650574134
     31  O         2.4629795713   -0.8182781441    0.4012186293
     32  C         3.8532991459   -0.5197251884    0.3202413661
     33  H         4.2579474375   -0.2759512966    1.3101792231
     34  C         1.7126912390    0.2383968478    0.9677084608
     35  H         2.0994819280    0.4820244541    1.9654411185
     36  C         4.5579384276   -1.8011709194   -0.1239627056
     37  O         5.2842785489   -2.4492309943    0.5812845510
     38  O         4.2430703740   -2.1402643369   -1.3894386319
     39  H         4.6986638889   -2.9721635638   -1.5887499004
     40  C         4.0759952484    0.6624134261   -0.6314693181
     41  H         3.7186735598    0.3671710520   -1.6279165335
     42  O         5.4653403435    0.9431591456   -0.6550673798
     43  H         5.5951055746    1.7880736987   -1.1016177892
     44  C         3.2654245948    1.8567268400   -0.1261202986
     45  H         3.6954565719    2.1949481971    0.8220591317
     46  O         3.3993280063    2.9847025439   -1.0008944591
     47  H         3.0101909161    2.7583113921   -1.8556797315
     48  C         1.7917305395    1.5003038952    0.0914346857
     49  H         1.3185880439    1.2870307908   -0.8709870709
     50  O         1.1029019984    2.5364459732    0.7771927187
     51  H         1.2935348349    3.3684414370    0.3285282618
   Point Group: c1    Number of degrees of freedom:   147


   Energy is  -1302.776194055

 Hessian Updated using BFGS Update

144 Hessian modes will be used to form the next step
  Hessian Eigenvalues:
     0.003423    0.004519    0.005029    0.005614    0.005919    0.006300
     0.006679    0.006882    0.007271    0.007925    0.010159    0.010830
     0.011129    0.011361    0.012263    0.013782    0.019796    0.020400
     0.021139    0.022174    0.029829    0.031079    0.032528    0.035314
     0.038584    0.039470    0.042702    0.043619    0.045339    0.045778
     0.046647    0.047468    0.048209    0.048471    0.048725    0.049472
     0.049537    0.051186    0.051562    0.054339    0.054709    0.055523
     0.055928    0.056169    0.056695    0.057135    0.057183    0.057714
     0.060242    0.060900    0.061335    0.068201    0.068306    0.070840
     0.074748    0.078550    0.081986    0.082376    0.083242    0.083464
     0.091819    0.096064    0.100399    0.114725    0.120932    0.129170
     0.145669    0.148975    0.156535    0.157913    0.159985    0.160005
     0.160029    0.160176    0.160271    0.160541    0.161205    0.168164
     0.173542    0.176758    0.181266    0.185742    0.192187    0.194486
     0.195261    0.201084    0.215405    0.246811    0.249688    0.250508
     0.256881    0.266234    0.267430    0.272256    0.274191    0.280187
     0.284232    0.284981    0.287783    0.290767    0.292024    0.293066
     0.296065    0.296933    0.300348    0.309396    0.324453    0.337550
     0.338156    0.338425    0.338716    0.339431    0.339594    0.339730
     0.340062    0.340305    0.340451    0.340700    0.340836    0.341075
     0.341237    0.341702    0.341937    0.342256    0.342408    0.342431
     0.343088    0.354635    0.389816    0.395305    0.397532    0.401551
     0.403378    0.410435    0.418029    0.513890    0.518273    0.520515
     0.522247    0.530749    0.543058    0.549307    0.916374    0.942485

 Minimum Search - Taking Simple RFO Step
 Searching for Lamda that Minimizes Along All modes
 Value Taken    Lamda =  -0.00020099
 Step Taken.  Stepsize is  0.124296

                             Maximum     Tolerance    Cnvgd?
         Gradient           0.001149      0.000300      NO
         Displacement       0.053451      0.001200      NO
         Energy change     -0.000274      0.000001      NO


 New Cartesian Coordinates Obtained by Inverse Iteration

 Displacement from previous Coordinates is:  0.775398
 ----------------------------------------------------------------
             Standard Nuclear Orientation (Angstroms)
    I     Atom           X                Y                Z
 ----------------------------------------------------------------
    1      C      -2.9545271528    -0.5424237683     0.0292341095
    2      H      -2.6948145915    -0.5275270501    -1.0349001982
    3      C      -4.2253665598    -1.3927883514     0.1527149569
    4      H      -4.5334273234    -1.4323050818     1.2084199224
    5      O      -3.9111028175    -2.7194206950    -0.2928533559
    6      H      -4.7105768551    -3.2544086751    -0.2568742730
    7      C      -5.3680706715    -0.7851381752    -0.6674411253
    8      H      -5.0853653332    -0.8160570927    -1.7272016918
    9      H      -6.2662992032    -1.4067043120    -0.5584371562
   10      C      -5.6841959449     0.6620850993    -0.2561331897
   11      H      -6.0121907072     0.6509073929     0.7934792380
   12      C      -6.8195302823     1.2512629159    -1.0986020435
   13      H      -7.7311952891     0.6518568051    -1.0143001220
   14      H      -7.0593305863     2.2706904579    -0.7816792003
   15      H      -6.5413111456     1.2884564292    -2.1572947085
   16      C      -4.4070703302     1.5136059391    -0.3378424204
   17      H      -4.6128572001     2.5299113919     0.0160756335
   18      H      -4.1074082612     1.6039164888    -1.3903542667
   19      C      -3.2562950637     0.9014743658     0.4707244957
   20      H      -2.3562969708     1.5152533841     0.3639076019
   21      H      -3.5201232428     0.9195685043     1.5350503673
   22      C      -1.7398573044    -1.1815194361     0.7587253286
   23      C      -1.8518697290    -1.2386000178     2.2865807288
   24      C      -0.4572155983    -0.5461931445     0.2354949368
   25      O      -0.2286835086    -0.3392512246    -0.9286806796
   26      O       0.4161823061    -0.2504625315     1.2462290608
   27      H      -1.6824040063    -2.2098091677     0.3830270140
   28      H      -1.8471119394    -0.2458591178     2.7398698574
   29      H      -1.0193042027    -1.7981880732     2.7153790815
   30      H      -2.7745010506    -1.7466324424     2.5765768603
   31      O       2.4521323124    -0.8213603818     0.3865419318
   32      C       3.8462145346    -0.5400444947     0.2967906144
   33      H       4.2648231478    -0.3310907796     1.2888198510
   34      C       1.7194952462     0.2313227761     0.9845283357
   35      H       2.1162961077     0.4502529696     1.9841684047
   36      C       4.5282632212    -1.8162879963    -0.1932093567
   37      O       5.2663441071    -2.4864076775     0.4787207666
   38      O       4.1986389616    -2.1113446778    -1.4659622779
   39      H       4.6476459667    -2.9389185978    -1.6962295066
   40      C       4.0760425283     0.6659860216    -0.6231857643
   41      H       3.7137904180     0.4035052701    -1.6270320532
   42      O       5.4676735767     0.9358283919    -0.6460770118
   43      H       5.6006927104     1.7948573275    -1.0642945090
   44      C       3.2808460789     1.8553832598    -0.0832324254
   45      H       3.7202924882     2.1676561679     0.8695710142
   46      O       3.4196963053     3.0025612889    -0.9319179573
   47      H       3.0203226823     2.8021977394    -1.7885807689
   48      C       1.8050564217     1.5085088228     0.1338190850
   49      H       1.3243596856     1.3223974811    -0.8305302180
   50      O       1.1318823959     2.5387435870     0.8442531475
   51      H       1.3331829248     3.3771021962     0.4120142144
 ----------------------------------------------------------------
 Molecular Point Group                 C1    NOp =  1
 Largest Abelian Subgroup              C1    NOp =  1
 Nuclear Repulsion Energy =  2436.3043757419 hartrees
 There are       97 alpha and       97 beta electrons
 Applying Cartesian multipole field
    Component          Value
    ---------          -----
     (2,0,0)        1.00000E-12
     (0,2,0)        2.00000E-11
     (0,0,2)       -3.00000E-11
 Nucleus-field energy     =     0.0000000271 hartrees
 Requested basis set is 6-311++G(d,p)
 There are 280 shells and 732 basis functions
 A cutoff of  1.0D-11 yielded  26680 shell pairs
 There are    177978 function pairs (    188556 Cartesian)
 Smallest overlap matrix eigenvalue = 8.46E-07

 Q-Chem warning in module stvman/mkSTV.C, line 306:

 Overlap eigenvalue is smaller than square root of threshold
 Use THRESH >= 12 to get rid of this warning

 Linear dependence detected in AO basis
 Tighter screening thresholds may be required for diffuse basis sets
 Use S2THRESH > 14 and THRESH = 14 in case of SCF convergence issues
 Number of orthogonalized atomic orbitals = 731
 Maximum deviation from orthogonality = 3.712E-10
 Guess MOs from SCF MO coefficient file

 -----------------------------------------------------------------------
  General SCF calculation program by
  Eric Jon Sundstrom, Paul Horn, Yuezhi Mao, Dmitri Zuev, Alec White,
  David Stuck, Shaama M.S., Shane Yost, Joonho Lee, David Small,
  Daniel Levine, Susi Lehtola, Hugh Burton, Evgeny Epifanovsky
 -----------------------------------------------------------------------
 Exchange:     0.2000 Hartree-Fock + 0.0800 Slater + 0.7200 B88
 Correlation:  0.1900 VWN1RPA + 0.8100 LYP
 Using SG-1 standard quadrature grid
 using 6 threads for integral computing
 -------------------------------------------------------
 OpenMP Integral computing Module                
 Release: version 2.0, May 2017, Q-Chem Inc. Pleasanton 
 -------------------------------------------------------
 -------------------------------------------------------
 OpenMP BLAS3 based DFT computing Module                
 Release: version 1.0, May 2013, Q-Chem Inc. Pittsburgh 
 -------------------------------------------------------
 A restricted SCF calculation will be
 performed using DIIS
 SCF converges when DIIS error is below 1.0e-08
 ---------------------------------------
  Cycle       Energy         DIIS error
 ---------------------------------------
    1   -1302.7670893075      3.24e-04  
    2   -1302.7761562898      5.14e-05  
    3   -1302.7760471707      7.63e-05  
    4   -1302.7763083472      1.16e-05  
    5   -1302.7763121733      7.66e-06  
    6   -1302.7763148612      1.72e-06  
    7   -1302.7763150078      4.29e-07  
    8   -1302.7763150178      1.23e-07  
    9   -1302.7763150185      6.82e-08  
   10   -1302.7763150188      1.50e-08  
   11   -1302.7763150188      5.27e-09  Convergence criterion met
 ---------------------------------------
 SCF time:   CPU 1949.17s  wall 346.00s 
 SCF   energy in the final basis set =    -1302.7763150188
 Total energy in the final basis set =    -1302.7763150188

 --------------------------------------------------------------

                    Orbital Energies (a.u.)
 --------------------------------------------------------------

 Alpha MOs
 -- Occupied --
-19.1872 -19.1793 -19.1649 -19.1636 -19.1481 -19.1455 -19.1322 -19.1277
-19.1174 -10.3238 -10.3099 -10.3067 -10.2635 -10.2533 -10.2527 -10.2471
-10.2253 -10.1889 -10.1801 -10.1781 -10.1709 -10.1689 -10.1681 -10.1633
-10.1612  -1.1340  -1.1277  -1.0806  -1.0706  -1.0525  -1.0416  -1.0415
 -1.0304  -1.0294  -0.8479  -0.8161  -0.8119  -0.7966  -0.7522  -0.7414
 -0.7136  -0.6867  -0.6842  -0.6550  -0.6432  -0.6308  -0.6249  -0.5918
 -0.5742  -0.5658  -0.5609  -0.5569  -0.5305  -0.5204  -0.5166  -0.5158
 -0.5041  -0.4971  -0.4917  -0.4878  -0.4828  -0.4792  -0.4672  -0.4568
 -0.4524  -0.4382  -0.4331  -0.4308  -0.4248  -0.4191  -0.4122  -0.4010
 -0.3979  -0.3971  -0.3952  -0.3904  -0.3863  -0.3822  -0.3726  -0.3707
 -0.3669  -0.3627  -0.3576  -0.3428  -0.3416  -0.3366  -0.3331  -0.3268
 -0.3231  -0.3175  -0.3130  -0.3099  -0.3056  -0.2926  -0.2894  -0.2794
 -0.2745
 -- Virtual --
 -0.0344  -0.0216  -0.0161  -0.0091  -0.0049  -0.0040  -0.0017   0.0030
  0.0033   0.0140   0.0176   0.0235   0.0262   0.0315   0.0347   0.0368
  0.0395   0.0459   0.0478   0.0528   0.0542   0.0615   0.0638   0.0659
  0.0681   0.0737   0.0753   0.0769   0.0802   0.0825   0.0839   0.0880
  0.0895   0.0941   0.0981   0.0990   0.1013   0.1040   0.1059   0.1070
  0.1100   0.1144   0.1167   0.1182   0.1199   0.1230   0.1262   0.1269
  0.1298   0.1322   0.1326   0.1348   0.1352   0.1385   0.1406   0.1430
  0.1444   0.1456   0.1477   0.1490   0.1517   0.1538   0.1558   0.1565
  0.1596   0.1610   0.1646   0.1670   0.1695   0.1701   0.1714   0.1748
  0.1773   0.1791   0.1818   0.1835   0.1861   0.1880   0.1903   0.1953
  0.1969   0.1995   0.2016   0.2040   0.2065   0.2083   0.2104   0.2121
  0.2159   0.2173   0.2219   0.2238   0.2272   0.2308   0.2320   0.2328
  0.2350   0.2388   0.2411   0.2419   0.2455   0.2475   0.2485   0.2514
  0.2579   0.2592   0.2612   0.2657   0.2680   0.2696   0.2719   0.2747
  0.2776   0.2817   0.2850   0.2868   0.2879   0.2900   0.2921   0.2936
  0.2981   0.3009   0.3033   0.3088   0.3124   0.3135   0.3159   0.3179
  0.3224   0.3263   0.3281   0.3293   0.3311   0.3346   0.3370   0.3398
  0.3407   0.3420   0.3490   0.3507   0.3526   0.3550   0.3568   0.3593
  0.3633   0.3641   0.3666   0.3683   0.3722   0.3746   0.3838   0.3851
  0.3864   0.3900   0.3971   0.3980   0.4036   0.4054   0.4081   0.4127
  0.4172   0.4174   0.4194   0.4252   0.4296   0.4358   0.4436   0.4517
  0.4544   0.4597   0.4683   0.4701   0.4807   0.4837   0.4874   0.4894
  0.4970   0.5007   0.5086   0.5095   0.5192   0.5285   0.5368   0.5390
  0.5415   0.5462   0.5533   0.5604   0.5626   0.5694   0.5806   0.5844
  0.5928   0.5945   0.6033   0.6062   0.6106   0.6185   0.6216   0.6300
  0.6329   0.6364   0.6464   0.6478   0.6499   0.6530   0.6581   0.6624
  0.6662   0.6719   0.6747   0.6776   0.6869   0.6925   0.6956   0.7001
  0.7076   0.7141   0.7204   0.7307   0.7325   0.7378   0.7423   0.7457
  0.7516   0.7575   0.7604   0.7634   0.7704   0.7753   0.7764   0.7812
  0.7838   0.7861   0.7885   0.7935   0.7962   0.8036   0.8089   0.8130
  0.8196   0.8240   0.8308   0.8358   0.8409   0.8472   0.8551   0.8672
  0.8944   0.9080   0.9184   0.9270   0.9358   0.9554   0.9724   0.9734
  0.9806   0.9919   1.0013   1.0083   1.0140   1.0242   1.0291   1.0440
  1.0506   1.0608   1.0670   1.0752   1.0806   1.0951   1.1133   1.1187
  1.1207   1.1335   1.1460   1.1482   1.1547   1.1594   1.1653   1.1765
  1.1817   1.1869   1.1884   1.1972   1.2016   1.2106   1.2182   1.2244
  1.2280   1.2372   1.2417   1.2493   1.2683   1.2695   1.2726   1.2801
  1.2874   1.2923   1.2997   1.3077   1.3141   1.3295   1.3374   1.3407
  1.3458   1.3589   1.3695   1.3728   1.3806   1.3935   1.4063   1.4156
  1.4205   1.4307   1.4417   1.4534   1.4625   1.4684   1.4694   1.4883
  1.4928   1.4989   1.5014   1.5132   1.5228   1.5295   1.5327   1.5432
  1.5516   1.5595   1.5637   1.5669   1.5703   1.5781   1.5851   1.5894
  1.5907   1.5962   1.5999   1.6067   1.6135   1.6165   1.6236   1.6254
  1.6281   1.6336   1.6341   1.6393   1.6431   1.6472   1.6562   1.6651
  1.6661   1.6693   1.6709   1.6740   1.6805   1.6922   1.7006   1.7059
  1.7140   1.7260   1.7340   1.7406   1.7511   1.7594   1.7608   1.7689
  1.7720   1.7772   1.7862   1.7926   1.8017   1.8087   1.8211   1.8312
  1.8340   1.8375   1.8424   1.8553   1.8566   1.8641   1.8772   1.8908
  1.9035   1.9093   1.9116   1.9177   1.9356   1.9437   1.9507   1.9641
  1.9711   1.9814   1.9964   2.0011   2.0064   2.0161   2.0215   2.0391
  2.0476   2.0527   2.0578   2.0669   2.0771   2.0836   2.0982   2.1050
  2.1141   2.1241   2.1411   2.1479   2.1497   2.1693   2.1710   2.1755
  2.1814   2.1840   2.1951   2.2035   2.2158   2.2242   2.2343   2.2515
  2.2544   2.2619   2.2715   2.2968   2.3039   2.3169   2.3360   2.3462
  2.3634   2.3674   2.3767   2.4019   2.4109   2.4365   2.4470   2.4604
  2.4821   2.4971   2.5096   2.5305   2.5366   2.5390   2.5409   2.5453
  2.5599   2.5712   2.5759   2.5820   2.5855   2.5926   2.6051   2.6162
  2.6248   2.6337   2.6393   2.6439   2.6536   2.6777   2.6805   2.6897
  2.6966   2.7125   2.7161   2.7287   2.7345   2.7542   2.7635   2.7758
  2.7802   2.7916   2.7983   2.8093   2.8211   2.8244   2.8349   2.8405
  2.8605   2.8705   2.8740   2.8921   2.8937   2.9116   2.9165   2.9193
  2.9261   2.9330   2.9388   2.9511   2.9611   2.9697   2.9791   2.9868
  2.9923   3.0085   3.0148   3.0192   3.0301   3.0360   3.0413   3.0556
  3.0680   3.0737   3.0816   3.0844   3.1004   3.1038   3.1181   3.1238
  3.1297   3.1357   3.1445   3.1528   3.1762   3.1812   3.1868   3.1972
  3.2074   3.2111   3.2125   3.2372   3.2757   3.2818   3.2852   3.2965
  3.3147   3.3165   3.3267   3.3383   3.3568   3.3815   3.3939   3.4217
  3.4294   3.4444   3.4503   3.5148   3.5362   3.5500   3.6194   3.6425
  3.6824   3.7438   3.7817   3.7836   3.7880   3.8033   3.8165   3.8273
  3.8398   3.8567   3.8776   3.9006   3.9028   3.9141   3.9292   3.9356
  3.9394   3.9687   3.9812   4.0061   4.0379   4.0441   4.0918   4.1071
  4.1290   4.1399   4.1646   4.1729   4.1877   4.2306   4.2421   4.2855
  4.2915   4.3019   4.3065   4.3566   4.3668   4.4064   4.9827   5.0730
  5.0941   5.1004   5.1089   5.1256   5.1307   5.1381   5.1578   5.1866
  5.3087   5.3709   5.3909   5.4132   5.4283   5.4440   5.4574   5.4708
  5.5955   5.6172   5.6377   5.6551   5.6796   5.6853   5.7648   5.8455
  5.9367  23.7506  23.7563  23.7982  23.8100  23.8134  23.8203  23.8392
 23.8621  23.8705  23.8837  23.8924  23.9378  23.9535  23.9633  23.9871
 24.0147  49.8688  49.9037  49.9267  49.9504  49.9568  49.9617  49.9817
 50.0157  50.0453
 --------------------------------------------------------------

          Ground-State Mulliken Net Atomic Charges

     Atom                 Charge (a.u.)
  ----------------------------------------
      1 C                     0.225026
      2 H                     0.263977
      3 C                    -0.427121
      4 H                     0.187148
      5 O                    -0.155648
      6 H                     0.234608
      7 C                    -0.564616
      8 H                     0.206555
      9 H                     0.134529
     10 C                     0.429231
     11 H                     0.158057
     12 C                    -0.724796
     13 H                     0.136165
     14 H                     0.138465
     15 H                     0.140453
     16 C                    -0.597325
     17 H                     0.164487
     18 H                     0.160726
     19 C                    -0.333324
     20 H                     0.189204
     21 H                     0.149667
     22 C                    -0.004472
     23 C                    -0.710545
     24 C                    -0.278442
     25 O                    -0.089264
     26 O                     0.237622
     27 H                     0.297900
     28 H                     0.192421
     29 H                     0.157923
     30 H                     0.150003
     31 O                     0.077449
     32 C                    -0.343749
     33 H                     0.275072
     34 C                    -0.683007
     35 H                     0.218170
     36 C                     0.051052
     37 O                    -0.213693
     38 O                    -0.113679
     39 H                     0.296193
     40 C                    -0.131742
     41 H                     0.299344
     42 O                    -0.158114
     43 H                     0.264975
     44 C                    -0.525619
     45 H                     0.284419
     46 O                    -0.194157
     47 H                     0.278104
     48 C                    -0.177919
     49 H                     0.322439
     50 O                    -0.165316
     51 H                     0.271161
  ----------------------------------------
  Sum of atomic charges =    -0.000000

 -----------------------------------------------------------------
                    Cartesian Multipole Moments
 -----------------------------------------------------------------
    Charge (ESU x 10^10)
                -0.0000
    Dipole Moment (Debye)
         X      -3.1108      Y       2.0847      Z      -1.2386
       Tot       3.9443
    Quadrupole Moments (Debye-Ang)
        XX    -147.7757     XY      11.4248     YY    -148.6105
        XZ     -13.6519     YZ      -1.7552     ZZ    -148.7699
    Octopole Moments (Debye-Ang^2)
       XXX    -141.2182    XXY       8.7458    XYY       7.4795
       YYY      -0.3872    XXZ     -50.8527    XYZ      24.0586
       YYZ     -34.3642    XZZ      50.4590    YZZ       9.3453
       ZZZ     -25.2864
    Hexadecapole Moments (Debye-Ang^3)
      XXXX  -13805.2588   XXXY     496.4959   XXYY   -2521.7022
      XYYY     -22.0302   YYYY   -2224.6294   XXXZ    -363.6160
      XXYZ     157.4495   XYYZ    -151.2700   YYYZ     153.0725
      XXZZ   -2308.4561   XYZZ      -4.1271   YYZZ    -507.4950
      XZZZ     -39.1365   YZZZ      74.3561   ZZZZ    -912.9303
 -----------------------------------------------------------------
 Calculating analytic gradient of the SCF energy
 Gradient of SCF Energy
            1           2           3           4           5           6
    1   0.0001323  -0.0000757   0.0000193   0.0000497  -0.0002628  -0.0001381
    2   0.0003142  -0.0000394   0.0002793  -0.0000139   0.0000034  -0.0001317
    3   0.0001344  -0.0000750   0.0003484  -0.0001372  -0.0000814  -0.0000351
            7           8           9          10          11          12
    1  -0.0002006   0.0001055   0.0000291  -0.0000275  -0.0000501   0.0001542
    2  -0.0004465   0.0000838   0.0001002  -0.0000793   0.0000382  -0.0001344
    3  -0.0002531  -0.0000161  -0.0000769   0.0004189  -0.0000144  -0.0000068
           13          14          15          16          17          18
    1   0.0000574  -0.0000277   0.0000362   0.0000819   0.0000642  -0.0000867
    2  -0.0000385   0.0000155   0.0000804  -0.0001298   0.0000683   0.0000573
    3   0.0000082   0.0000637   0.0000132  -0.0002630   0.0000474   0.0001195
           19          20          21          22          23          24
    1   0.0000806  -0.0000998  -0.0002546   0.0002352  -0.0001265   0.0005149
    2   0.0002176   0.0000468  -0.0000688   0.0002378   0.0000585  -0.0012405
    3  -0.0000300  -0.0000576   0.0000153   0.0002706  -0.0005570   0.0007376
           25          26          27          28          29          30
    1  -0.0002593  -0.0005943   0.0001148   0.0001242   0.0001051  -0.0000490
    2   0.0001477   0.0000044   0.0002327   0.0000308  -0.0001259  -0.0000673
    3  -0.0006768   0.0002287  -0.0000925  -0.0000281   0.0000491   0.0001015
           31          32          33          34          35          36
    1  -0.0002850  -0.0001499  -0.0000513   0.0000501   0.0000987  -0.0001648
    2  -0.0001169   0.0002102  -0.0000315   0.0002714   0.0000343   0.0006763
    3   0.0001566  -0.0002193   0.0001300   0.0000075   0.0000104  -0.0001521
           37          38          39          40          41          42
    1   0.0002155   0.0000148   0.0000860  -0.0002102   0.0001147  -0.0000819
    2  -0.0005078  -0.0001113  -0.0001546  -0.0005223   0.0000515   0.0001208
    3   0.0000620  -0.0000159   0.0000072   0.0000726  -0.0000441   0.0000756
           43          44          45          46          47          48
    1   0.0000970   0.0001453   0.0000800  -0.0000127  -0.0000894   0.0004389
    2   0.0001207   0.0001854   0.0001217   0.0000927  -0.0000846  -0.0004231
    3  -0.0001204   0.0002127   0.0000481  -0.0000033  -0.0001195  -0.0002762
           49          50          51
    1   0.0000266   0.0001087  -0.0000829
    2   0.0004565  -0.0000507   0.0001601
    3   0.0000754   0.0000595  -0.0001223
 Max gradient component =       1.240E-03
 RMS gradient           =       2.256E-04
 Gradient time:  CPU 501.07 s  wall 84.71 s
 Geometry Optimization Parameters
   NAtoms,    NIC,     NZ,  NCons,   NDum,   NFix, NCnnct, MaxDiis
       51     405       0       0       0       0       0       0

 Cartesian Hessian Update
 Hessian Updated using BFGS Update


** GEOMETRY OPTIMIZATION IN DELOCALIZED INTERNAL COORDINATES **
   Searching for a Minimum

   Optimization Cycle:   9

                       Coordinates (Angstroms)
     ATOM                X               Y               Z
      1  C        -2.9545271528   -0.5424237683    0.0292341095
      2  H        -2.6948145915   -0.5275270501   -1.0349001982
      3  C        -4.2253665598   -1.3927883514    0.1527149569
      4  H        -4.5334273234   -1.4323050818    1.2084199224
      5  O        -3.9111028175   -2.7194206950   -0.2928533559
      6  H        -4.7105768551   -3.2544086751   -0.2568742730
      7  C        -5.3680706715   -0.7851381752   -0.6674411253
      8  H        -5.0853653332   -0.8160570927   -1.7272016918
      9  H        -6.2662992032   -1.4067043120   -0.5584371562
     10  C        -5.6841959449    0.6620850993   -0.2561331897
     11  H        -6.0121907072    0.6509073929    0.7934792380
     12  C        -6.8195302823    1.2512629159   -1.0986020435
     13  H        -7.7311952891    0.6518568051   -1.0143001220
     14  H        -7.0593305863    2.2706904579   -0.7816792003
     15  H        -6.5413111456    1.2884564292   -2.1572947085
     16  C        -4.4070703302    1.5136059391   -0.3378424204
     17  H        -4.6128572001    2.5299113919    0.0160756335
     18  H        -4.1074082612    1.6039164888   -1.3903542667
     19  C        -3.2562950637    0.9014743658    0.4707244957
     20  H        -2.3562969708    1.5152533841    0.3639076019
     21  H        -3.5201232428    0.9195685043    1.5350503673
     22  C        -1.7398573044   -1.1815194361    0.7587253286
     23  C        -1.8518697290   -1.2386000178    2.2865807288
     24  C        -0.4572155983   -0.5461931445    0.2354949368
     25  O        -0.2286835086   -0.3392512246   -0.9286806796
     26  O         0.4161823061   -0.2504625315    1.2462290608
     27  H        -1.6824040063   -2.2098091677    0.3830270140
     28  H        -1.8471119394   -0.2458591178    2.7398698574
     29  H        -1.0193042027   -1.7981880732    2.7153790815
     30  H        -2.7745010506   -1.7466324424    2.5765768603
     31  O         2.4521323124   -0.8213603818    0.3865419318
     32  C         3.8462145346   -0.5400444947    0.2967906144
     33  H         4.2648231478   -0.3310907796    1.2888198510
     34  C         1.7194952462    0.2313227761    0.9845283357
     35  H         2.1162961077    0.4502529696    1.9841684047
     36  C         4.5282632212   -1.8162879963   -0.1932093567
     37  O         5.2663441071   -2.4864076775    0.4787207666
     38  O         4.1986389616   -2.1113446778   -1.4659622779
     39  H         4.6476459667   -2.9389185978   -1.6962295066
     40  C         4.0760425283    0.6659860216   -0.6231857643
     41  H         3.7137904180    0.4035052701   -1.6270320532
     42  O         5.4676735767    0.9358283919   -0.6460770118
     43  H         5.6006927104    1.7948573275   -1.0642945090
     44  C         3.2808460789    1.8553832598   -0.0832324254
     45  H         3.7202924882    2.1676561679    0.8695710142
     46  O         3.4196963053    3.0025612889   -0.9319179573
     47  H         3.0203226823    2.8021977394   -1.7885807689
     48  C         1.8050564217    1.5085088228    0.1338190850
     49  H         1.3243596856    1.3223974811   -0.8305302180
     50  O         1.1318823959    2.5387435870    0.8442531475
     51  H         1.3331829248    3.3771021962    0.4120142144
   Point Group: c1    Number of degrees of freedom:   147


   Energy is  -1302.776315019

 Hessian Updated using BFGS Update

145 Hessian modes will be used to form the next step
  Hessian Eigenvalues:
     0.002497    0.004310    0.005062    0.005581    0.005686    0.006298
     0.006685    0.006793    0.007408    0.007827    0.010156    0.010796
     0.011203    0.011686    0.012256    0.013964    0.019575    0.019808
     0.020645    0.022174    0.029849    0.031126    0.033059    0.035208
     0.038532    0.039743    0.042178    0.043849    0.045383    0.046137
     0.047044    0.047264    0.047842    0.048639    0.049000    0.049422
     0.049520    0.051211    0.052701    0.054232    0.054705    0.055239
     0.055785    0.056152    0.056701    0.057130    0.057684    0.058172
     0.060087    0.060943    0.063491    0.068148    0.068644    0.071052
     0.074728    0.078592    0.081998    0.082582    0.083167    0.084010
     0.091876    0.096088    0.100341    0.114708    0.120939    0.129246
     0.145601    0.149473    0.156538    0.158561    0.159596    0.159997
     0.160004    0.160024    0.160111    0.160378    0.160549    0.160900
     0.168801    0.174168    0.178631    0.183722    0.184593    0.193942
     0.194594    0.200653    0.202077    0.219934    0.242469    0.249785
     0.250357    0.257624    0.266358    0.269458    0.272130    0.274263
     0.280242    0.284204    0.284884    0.287827    0.290906    0.292837
     0.294187    0.295908    0.296882    0.301576    0.311681    0.325265
     0.337497    0.338135    0.338398    0.338716    0.339393    0.339595
     0.339739    0.339922    0.340207    0.340477    0.340503    0.340814
     0.340969    0.341149    0.341645    0.341961    0.342120    0.342417
     0.342438    0.344568    0.355581    0.389793    0.395629    0.397361
     0.401443    0.402902    0.411646    0.417814    0.513873    0.518369
     0.520579    0.522529    0.531041    0.541675    0.549358    0.918828
     0.942560

 Minimum Search - Taking Simple RFO Step
 Searching for Lamda that Minimizes Along All modes
 Value Taken    Lamda =  -0.00015908
 Step Taken.  Stepsize is  0.207090

                             Maximum     Tolerance    Cnvgd?
         Gradient           0.000790      0.000300      NO
         Displacement       0.092037      0.001200      NO
         Energy change     -0.000121      0.000001      NO


 New Cartesian Coordinates Obtained by Inverse Iteration

 Displacement from previous Coordinates is:  1.405315
 ----------------------------------------------------------------
             Standard Nuclear Orientation (Angstroms)
    I     Atom           X                Y                Z
 ----------------------------------------------------------------
    1      C      -2.9523671910    -0.5590937820     0.0398232875
    2      H      -2.6923084460    -0.6008377660    -1.0233847754
    3      C      -4.2324955598    -1.3871442823     0.2094128163
    4      H      -4.5370512969    -1.3672129228     1.2670894419
    5      O      -3.9343209615    -2.7381110800    -0.1667629954
    6      H      -4.7392372957    -3.2613449697    -0.0977006160
    7      C      -5.3727636410    -0.8087064185    -0.6355209482
    8      H      -5.1007585005    -0.9044884241    -1.6941165101
    9      H      -6.2782932180    -1.4107980463    -0.4843587111
   10      C      -5.6664106095     0.6638280222    -0.3049685523
   11      H      -5.9911672352     0.7158942586     0.7444943212
   12      C      -6.7955501556     1.2225532074    -1.1763102410
   13      H      -7.7193055507     0.6500903071    -1.0476396022
   14      H      -7.0110263776     2.2651969366    -0.9241991957
   15      H      -6.5249628343     1.1850104209    -2.2370126656
   16      C      -4.3783229622     1.4921417760    -0.4349905957
   17      H      -4.5696300906     2.5291807057    -0.1380275459
   18      H      -4.0780928769     1.5185287332    -1.4912923738
   19      C      -3.2348415866     0.9094394093     0.4046035872
   20      H      -2.3274108045     1.5043102821     0.2610744897
   21      H      -3.4919677210     0.9891640048     1.4678284867
   22      C      -1.7451819079    -1.1702798614     0.8019475173
   23      C      -1.8732914391    -1.1760815745     2.3298674309
   24      C      -0.4580753508    -0.5471235727     0.2722810236
   25      O      -0.2400659577    -0.3169943912    -0.8894187638
   26      O       0.4346235061    -0.2936620693     1.2764004727
   27      H      -1.6823215038    -2.2120393470     0.4649420918
   28      H      -1.8946867271    -0.1680704334     2.7481862095
   29      H      -1.0349326564    -1.7029307835     2.7871659914
   30      H      -2.7891757400    -1.6922870540     2.6260555337
   31      O       2.4482271109    -0.8407553674     0.3460891330
   32      C       3.8427214571    -0.5653745290     0.2376246989
   33      H       4.2856382811    -0.4077248025     1.2283832011
   34      C       1.7354959202     0.1882699663     1.0078382576
   35      H       2.1551449265     0.3625949118     2.0068888529
   36      C       4.5041286004    -1.8191981337    -0.3304320896
   37      O       5.2656429941    -2.5162397250     0.2849972052
   38      O       4.1409019710    -2.0486699501    -1.6074579821
   39      H       4.5839681159    -2.8621125084    -1.8924146063
   40      C       4.0607358558     0.6833010043    -0.6279025705
   41      H       3.6757896307     0.4720951136    -1.6355195515
   42      O       5.4524750571     0.9475325256    -0.6673183346
   43      H       5.5806579891     1.8280561946    -1.0396469763
   44      C       3.2833056187     1.8482725314    -0.0145144738
   45      H       3.7409099453     2.1083713293     0.9452244111
   46      O       3.4156031434     3.0368167567    -0.8048136219
   47      H       2.9987043902     2.8859490195    -1.6631348788
   48      C       1.8094572439     1.4985728388     0.2101938305
   49      H       1.3133094066     1.3517176800    -0.7534110609
   50      O       1.1519346246     2.5007223642     0.9731077221
   51      H       1.3582116656     3.3562210065     0.5786205032
 ----------------------------------------------------------------
 Molecular Point Group                 C1    NOp =  1
 Largest Abelian Subgroup              C1    NOp =  1
 Nuclear Repulsion Energy =  2437.2904505268 hartrees
 There are       97 alpha and       97 beta electrons
 Applying Cartesian multipole field
    Component          Value
    ---------          -----
     (2,0,0)        1.00000E-12
     (0,2,0)        2.00000E-11
     (0,0,2)       -3.00000E-11
 Nucleus-field energy     =     0.0000000261 hartrees
 Requested basis set is 6-311++G(d,p)
 There are 280 shells and 732 basis functions
 A cutoff of  1.0D-11 yielded  26685 shell pairs
 There are    178107 function pairs (    188694 Cartesian)
 Smallest overlap matrix eigenvalue = 8.34E-07

 Q-Chem warning in module stvman/mkSTV.C, line 306:

 Overlap eigenvalue is smaller than square root of threshold
 Use THRESH >= 12 to get rid of this warning

 Linear dependence detected in AO basis
 Tighter screening thresholds may be required for diffuse basis sets
 Use S2THRESH > 14 and THRESH = 14 in case of SCF convergence issues
 Number of orthogonalized atomic orbitals = 731
 Maximum deviation from orthogonality = 5.227E-10
 Guess MOs from SCF MO coefficient file

 -----------------------------------------------------------------------
  General SCF calculation program by
  Eric Jon Sundstrom, Paul Horn, Yuezhi Mao, Dmitri Zuev, Alec White,
  David Stuck, Shaama M.S., Shane Yost, Joonho Lee, David Small,
  Daniel Levine, Susi Lehtola, Hugh Burton, Evgeny Epifanovsky
 -----------------------------------------------------------------------
 Exchange:     0.2000 Hartree-Fock + 0.0800 Slater + 0.7200 B88
 Correlation:  0.1900 VWN1RPA + 0.8100 LYP
 Using SG-1 standard quadrature grid
 using 6 threads for integral computing
 -------------------------------------------------------
 OpenMP Integral computing Module                
 Release: version 2.0, May 2017, Q-Chem Inc. Pleasanton 
 -------------------------------------------------------
 -------------------------------------------------------
 OpenMP BLAS3 based DFT computing Module                
 Release: version 1.0, May 2013, Q-Chem Inc. Pittsburgh 
 -------------------------------------------------------
 A restricted SCF calculation will be
 performed using DIIS
 SCF converges when DIIS error is below 1.0e-08
 ---------------------------------------
  Cycle       Energy         DIIS error
 ---------------------------------------
    1   -1302.7467071573      5.97e-04  
    2   -1302.7758215839      1.03e-04  
    3   -1302.7752742431      1.59e-04  
    4   -1302.7764058438      2.10e-05  
    5   -1302.7764174023      1.47e-05  
    6   -1302.7764274006      3.12e-06  
    7   -1302.7764278926      7.44e-07  
    8   -1302.7764279211      2.56e-07  
    9   -1302.7764279240      1.17e-07  
   10   -1302.7764279245      3.93e-08  
   11   -1302.7764279247      1.45e-08  
   12   -1302.7764279246      4.39e-09  Convergence criterion met
 ---------------------------------------
 SCF time:   CPU 2127.80s  wall 378.00s 
 SCF   energy in the final basis set =    -1302.7764279246
 Total energy in the final basis set =    -1302.7764279246

 --------------------------------------------------------------

                    Orbital Energies (a.u.)
 --------------------------------------------------------------

 Alpha MOs
 -- Occupied --
-19.1871 -19.1793 -19.1653 -19.1633 -19.1480 -19.1457 -19.1321 -19.1278
-19.1174 -10.3237 -10.3100 -10.3066 -10.2634 -10.2535 -10.2528 -10.2472
-10.2251 -10.1891 -10.1800 -10.1775 -10.1708 -10.1684 -10.1678 -10.1632
-10.1612  -1.1341  -1.1279  -1.0806  -1.0707  -1.0528  -1.0418  -1.0417
 -1.0306  -1.0296  -0.8477  -0.8161  -0.8121  -0.7968  -0.7521  -0.7413
 -0.7139  -0.6867  -0.6840  -0.6552  -0.6431  -0.6309  -0.6248  -0.5918
 -0.5741  -0.5658  -0.5609  -0.5565  -0.5308  -0.5204  -0.5167  -0.5159
 -0.5041  -0.4972  -0.4918  -0.4880  -0.4820  -0.4795  -0.4675  -0.4568
 -0.4524  -0.4383  -0.4333  -0.4311  -0.4248  -0.4188  -0.4119  -0.4011
 -0.3981  -0.3973  -0.3950  -0.3905  -0.3862  -0.3822  -0.3725  -0.3706
 -0.3666  -0.3626  -0.3578  -0.3428  -0.3415  -0.3367  -0.3328  -0.3264
 -0.3230  -0.3175  -0.3131  -0.3098  -0.3056  -0.2927  -0.2895  -0.2794
 -0.2744
 -- Virtual --
 -0.0345  -0.0218  -0.0162  -0.0090  -0.0050  -0.0040  -0.0014   0.0030
  0.0035   0.0141   0.0177   0.0233   0.0262   0.0320   0.0345   0.0367
  0.0396   0.0455   0.0480   0.0533   0.0543   0.0614   0.0635   0.0666
  0.0674   0.0735   0.0756   0.0770   0.0807   0.0826   0.0836   0.0879
  0.0897   0.0945   0.0979   0.0991   0.1012   0.1040   0.1058   0.1072
  0.1102   0.1144   0.1170   0.1181   0.1197   0.1228   0.1264   0.1267
  0.1301   0.1321   0.1326   0.1348   0.1351   0.1376   0.1413   0.1433
  0.1444   0.1456   0.1477   0.1494   0.1515   0.1535   0.1556   0.1572
  0.1596   0.1620   0.1644   0.1675   0.1690   0.1700   0.1720   0.1750
  0.1770   0.1795   0.1818   0.1834   0.1854   0.1882   0.1913   0.1944
  0.1956   0.1997   0.2010   0.2037   0.2060   0.2083   0.2107   0.2128
  0.2170   0.2183   0.2214   0.2245   0.2273   0.2314   0.2325   0.2331
  0.2346   0.2403   0.2411   0.2419   0.2460   0.2478   0.2483   0.2514
  0.2572   0.2598   0.2621   0.2660   0.2681   0.2701   0.2721   0.2747
  0.2768   0.2816   0.2851   0.2866   0.2879   0.2887   0.2919   0.2945
  0.2982   0.3015   0.3042   0.3103   0.3125   0.3139   0.3166   0.3177
  0.3221   0.3261   0.3269   0.3290   0.3315   0.3357   0.3363   0.3394
  0.3403   0.3409   0.3486   0.3504   0.3526   0.3564   0.3570   0.3590
  0.3635   0.3649   0.3671   0.3685   0.3724   0.3750   0.3822   0.3857
  0.3873   0.3895   0.3969   0.3974   0.4035   0.4047   0.4093   0.4119
  0.4154   0.4174   0.4203   0.4258   0.4322   0.4357   0.4429   0.4493
  0.4543   0.4599   0.4687   0.4717   0.4806   0.4846   0.4866   0.4893
  0.4974   0.5006   0.5069   0.5101   0.5184   0.5292   0.5362   0.5385
  0.5422   0.5473   0.5531   0.5604   0.5620   0.5701   0.5803   0.5851
  0.5931   0.5958   0.6024   0.6055   0.6110   0.6172   0.6234   0.6303
  0.6333   0.6369   0.6463   0.6468   0.6498   0.6538   0.6585   0.6628
  0.6661   0.6713   0.6762   0.6780   0.6866   0.6915   0.6980   0.6992
  0.7078   0.7152   0.7193   0.7283   0.7309   0.7390   0.7432   0.7466
  0.7522   0.7578   0.7624   0.7627   0.7697   0.7746   0.7768   0.7820
  0.7831   0.7869   0.7883   0.7946   0.7968   0.8029   0.8085   0.8124
  0.8204   0.8242   0.8309   0.8360   0.8415   0.8476   0.8574   0.8682
  0.8958   0.9085   0.9185   0.9279   0.9347   0.9551   0.9710   0.9742
  0.9812   0.9940   1.0020   1.0110   1.0155   1.0245   1.0294   1.0424
  1.0506   1.0608   1.0666   1.0748   1.0795   1.0947   1.1138   1.1175
  1.1215   1.1326   1.1464   1.1498   1.1556   1.1613   1.1641   1.1761
  1.1824   1.1863   1.1924   1.1980   1.2012   1.2094   1.2195   1.2232
  1.2279   1.2358   1.2410   1.2477   1.2684   1.2703   1.2756   1.2802
  1.2870   1.2941   1.2978   1.3085   1.3128   1.3288   1.3374   1.3409
  1.3465   1.3591   1.3671   1.3766   1.3806   1.3928   1.4070   1.4152
  1.4211   1.4311   1.4413   1.4537   1.4630   1.4701   1.4710   1.4888
  1.4910   1.5006   1.5023   1.5139   1.5225   1.5272   1.5306   1.5412
  1.5521   1.5602   1.5649   1.5675   1.5704   1.5766   1.5849   1.5883
  1.5905   1.5958   1.6012   1.6062   1.6140   1.6175   1.6252   1.6269
  1.6287   1.6332   1.6334   1.6391   1.6436   1.6469   1.6584   1.6642
  1.6664   1.6683   1.6706   1.6729   1.6818   1.6923   1.7027   1.7067
  1.7137   1.7254   1.7353   1.7416   1.7513   1.7583   1.7615   1.7685
  1.7716   1.7777   1.7877   1.7921   1.8025   1.8098   1.8218   1.8310
  1.8342   1.8375   1.8435   1.8558   1.8590   1.8663   1.8795   1.8907
  1.9017   1.9082   1.9133   1.9171   1.9373   1.9440   1.9513   1.9640
  1.9719   1.9808   1.9976   2.0004   2.0072   2.0169   2.0219   2.0376
  2.0481   2.0537   2.0572   2.0670   2.0775   2.0815   2.0986   2.1045
  2.1159   2.1244   2.1408   2.1468   2.1492   2.1688   2.1701   2.1748
  2.1827   2.1834   2.1945   2.2013   2.2164   2.2257   2.2308   2.2530
  2.2537   2.2613   2.2722   2.2970   2.3038   2.3175   2.3364   2.3454
  2.3627   2.3662   2.3778   2.4015   2.4120   2.4385   2.4468   2.4610
  2.4821   2.4972   2.5100   2.5297   2.5353   2.5393   2.5412   2.5456
  2.5601   2.5711   2.5761   2.5821   2.5859   2.5924   2.6048   2.6164
  2.6253   2.6337   2.6407   2.6433   2.6532   2.6749   2.6804   2.6898
  2.6968   2.7135   2.7167   2.7300   2.7367   2.7552   2.7636   2.7758
  2.7793   2.7917   2.7983   2.8115   2.8229   2.8261   2.8333   2.8438
  2.8623   2.8687   2.8744   2.8906   2.8947   2.9094   2.9153   2.9190
  2.9270   2.9323   2.9394   2.9480   2.9607   2.9704   2.9789   2.9889
  2.9919   3.0091   3.0164   3.0221   3.0306   3.0378   3.0414   3.0568
  3.0689   3.0746   3.0831   3.0860   3.1009   3.1030   3.1182   3.1247
  3.1285   3.1361   3.1445   3.1531   3.1773   3.1811   3.1876   3.1980
  3.2074   3.2107   3.2130   3.2388   3.2742   3.2829   3.2852   3.2964
  3.3127   3.3160   3.3235   3.3382   3.3587   3.3815   3.3949   3.4223
  3.4296   3.4445   3.4500   3.5154   3.5365   3.5503   3.6196   3.6447
  3.6825   3.7438   3.7820   3.7842   3.7879   3.8033   3.8153   3.8276
  3.8404   3.8576   3.8777   3.9008   3.9040   3.9141   3.9286   3.9368
  3.9400   3.9687   3.9803   4.0053   4.0379   4.0434   4.0915   4.1057
  4.1301   4.1397   4.1631   4.1733   4.1868   4.2307   4.2415   4.2864
  4.2917   4.3013   4.3061   4.3567   4.3675   4.4051   4.9827   5.0734
  5.0939   5.1005   5.1076   5.1251   5.1305   5.1387   5.1571   5.1871
  5.3127   5.3710   5.3881   5.4143   5.4266   5.4442   5.4566   5.4708
  5.5968   5.6185   5.6365   5.6550   5.6799   5.6860   5.7640   5.8454
  5.9384  23.7510  23.7568  23.7991  23.8105  23.8138  23.8214  23.8409
 23.8620  23.8705  23.8837  23.8927  23.9384  23.9535  23.9629  23.9873
 24.0147  49.8691  49.9038  49.9270  49.9504  49.9565  49.9624  49.9826
 50.0158  50.0449
 --------------------------------------------------------------

          Ground-State Mulliken Net Atomic Charges

     Atom                 Charge (a.u.)
  ----------------------------------------
      1 C                     0.192059
      2 H                     0.264645
      3 C                    -0.431728
      4 H                     0.184772
      5 O                    -0.155815
      6 H                     0.234271
      7 C                    -0.567530
      8 H                     0.206392
      9 H                     0.135149
     10 C                     0.432496
     11 H                     0.157849
     12 C                    -0.727466
     13 H                     0.136739
     14 H                     0.138182
     15 H                     0.140532
     16 C                    -0.602566
     17 H                     0.163900
     18 H                     0.161355
     19 C                    -0.306485
     20 H                     0.186902
     21 H                     0.146796
     22 C                    -0.021798
     23 C                    -0.699529
     24 C                    -0.247113
     25 O                    -0.087325
     26 O                     0.239517
     27 H                     0.296210
     28 H                     0.190627
     29 H                     0.156403
     30 H                     0.155229
     31 O                     0.077950
     32 C                    -0.337249
     33 H                     0.275721
     34 C                    -0.710443
     35 H                     0.218746
     36 C                     0.044540
     37 O                    -0.213499
     38 O                    -0.114294
     39 H                     0.296075
     40 C                    -0.146453
     41 H                     0.300251
     42 O                    -0.157490
     43 H                     0.265215
     44 C                    -0.502453
     45 H                     0.284263
     46 O                    -0.196506
     47 H                     0.277774
     48 C                    -0.167184
     49 H                     0.323859
     50 O                    -0.163053
     51 H                     0.271559
  ----------------------------------------
  Sum of atomic charges =    -0.000000

 -----------------------------------------------------------------
                    Cartesian Multipole Moments
 -----------------------------------------------------------------
    Charge (ESU x 10^10)
                -0.0000
    Dipole Moment (Debye)
         X      -3.1203      Y       2.2476      Z      -1.1497
       Tot       4.0137
    Quadrupole Moments (Debye-Ang)
        XX    -148.4231     XY      11.9393     YY    -148.8264
        XZ     -12.9987     YZ      -2.0096     ZZ    -148.2611
    Octopole Moments (Debye-Ang^2)
       XXX    -144.5625    XXY      13.8956    XYY       5.9583
       YYY       7.2200    XXZ     -43.0874    XYZ      23.0283
       YYZ     -34.2392    XZZ      53.5798    YZZ       5.5262
       ZZZ     -25.6264
    Hexadecapole Moments (Debye-Ang^3)
      XXXX  -13777.7061   XXXY     507.7593   XXYY   -2532.5682
      XYYY     -18.8428   YYYY   -2226.6715   XXXZ    -322.1919
      XXYZ     131.7933   XYYZ    -151.0736   YYYZ     129.3022
      XXZZ   -2286.6168   XYZZ     -23.2520   YYZZ    -501.0511
      XZZZ     -24.1922   YZZZ      65.8055   ZZZZ    -947.3592
 -----------------------------------------------------------------
 Calculating analytic gradient of the SCF energy
 Gradient of SCF Energy
            1           2           3           4           5           6
    1   0.0004805   0.0000065   0.0000524   0.0000366  -0.0001655  -0.0000929
    2   0.0001406   0.0000598  -0.0006446   0.0002555   0.0000531   0.0000722
    3   0.0001152  -0.0000108  -0.0002301   0.0001520  -0.0000049   0.0000457
            7           8           9          10          11          12
    1  -0.0001088  -0.0000347   0.0000810  -0.0000068   0.0000407   0.0001941
    2  -0.0002220   0.0000235   0.0000584  -0.0002269   0.0000494   0.0001136
    3  -0.0002602   0.0000362   0.0000161   0.0002207   0.0000255   0.0000115
           13          14          15          16          17          18
    1   0.0000477  -0.0000379   0.0000307  -0.0000394   0.0001371  -0.0000533
    2   0.0000031   0.0000342  -0.0000255   0.0001356   0.0000596  -0.0001424
    3   0.0000851  -0.0000133  -0.0000476  -0.0000163   0.0000274  -0.0001762
           19          20          21          22          23          24
    1  -0.0002298  -0.0001145  -0.0000699  -0.0002117  -0.0001443   0.0009899
    2   0.0001002   0.0000659  -0.0000421   0.0004877   0.0001217  -0.0010423
    3   0.0001621  -0.0001442   0.0001856   0.0005763  -0.0007479   0.0007225
           25          26          27          28          29          30
    1  -0.0000938  -0.0005812  -0.0001051   0.0000766   0.0001358  -0.0000324
    2   0.0001770   0.0001678   0.0001081  -0.0000748  -0.0000729  -0.0001465
    3  -0.0004264  -0.0003938  -0.0001049   0.0000622   0.0000271   0.0000776
           31          32          33          34          35          36
    1  -0.0003122   0.0006701  -0.0000606  -0.0002425  -0.0000667  -0.0011298
    2  -0.0001824   0.0002362  -0.0001591   0.0006957   0.0002297  -0.0008585
    3  -0.0004798  -0.0005744   0.0001753   0.0004851   0.0001135   0.0006426
           37          38          39          40          41          42
    1   0.0004089   0.0003455   0.0000618  -0.0000494   0.0001000  -0.0003263
    2   0.0003858   0.0002660   0.0000303  -0.0001438   0.0000013   0.0001030
    3  -0.0002472  -0.0002590   0.0001329   0.0002975  -0.0001730   0.0000593
           43          44          45          46          47          48
    1   0.0000941   0.0001836   0.0000467  -0.0000116  -0.0001001   0.0001222
    2   0.0000210   0.0000586   0.0000782  -0.0002000   0.0001050  -0.0007894
    3  -0.0000759   0.0000220   0.0000301   0.0001324  -0.0000808  -0.0002539
           49          50          51
    1   0.0000329   0.0002346  -0.0001889
    2   0.0003477   0.0000788   0.0000487
    3   0.0000115   0.0001465  -0.0000766
 Max gradient component =       1.130E-03
 RMS gradient           =       2.876E-04
 Gradient time:  CPU 501.93 s  wall 84.61 s
 Geometry Optimization Parameters
   NAtoms,    NIC,     NZ,  NCons,   NDum,   NFix, NCnnct, MaxDiis
       51     405       0       0       0       0       0       0

 Cartesian Hessian Update
 Hessian Updated using BFGS Update


** GEOMETRY OPTIMIZATION IN DELOCALIZED INTERNAL COORDINATES **
   Searching for a Minimum

   Optimization Cycle:  10

                       Coordinates (Angstroms)
     ATOM                X               Y               Z
      1  C        -2.9523671910   -0.5590937820    0.0398232875
      2  H        -2.6923084460   -0.6008377660   -1.0233847754
      3  C        -4.2324955598   -1.3871442823    0.2094128163
      4  H        -4.5370512969   -1.3672129228    1.2670894419
      5  O        -3.9343209615   -2.7381110800   -0.1667629954
      6  H        -4.7392372957   -3.2613449697   -0.0977006160
      7  C        -5.3727636410   -0.8087064185   -0.6355209482
      8  H        -5.1007585005   -0.9044884241   -1.6941165101
      9  H        -6.2782932180   -1.4107980463   -0.4843587111
     10  C        -5.6664106095    0.6638280222   -0.3049685523
     11  H        -5.9911672352    0.7158942586    0.7444943212
     12  C        -6.7955501556    1.2225532074   -1.1763102410
     13  H        -7.7193055507    0.6500903071   -1.0476396022
     14  H        -7.0110263776    2.2651969366   -0.9241991957
     15  H        -6.5249628343    1.1850104209   -2.2370126656
     16  C        -4.3783229622    1.4921417760   -0.4349905957
     17  H        -4.5696300906    2.5291807057   -0.1380275459
     18  H        -4.0780928769    1.5185287332   -1.4912923738
     19  C        -3.2348415866    0.9094394093    0.4046035872
     20  H        -2.3274108045    1.5043102821    0.2610744897
     21  H        -3.4919677210    0.9891640048    1.4678284867
     22  C        -1.7451819079   -1.1702798614    0.8019475173
     23  C        -1.8732914391   -1.1760815745    2.3298674309
     24  C        -0.4580753508   -0.5471235727    0.2722810236
     25  O        -0.2400659577   -0.3169943912   -0.8894187638
     26  O         0.4346235061   -0.2936620693    1.2764004727
     27  H        -1.6823215038   -2.2120393470    0.4649420918
     28  H        -1.8946867271   -0.1680704334    2.7481862095
     29  H        -1.0349326564   -1.7029307835    2.7871659914
     30  H        -2.7891757400   -1.6922870540    2.6260555337
     31  O         2.4482271109   -0.8407553674    0.3460891330
     32  C         3.8427214571   -0.5653745290    0.2376246989
     33  H         4.2856382811   -0.4077248025    1.2283832011
     34  C         1.7354959202    0.1882699663    1.0078382576
     35  H         2.1551449265    0.3625949118    2.0068888529
     36  C         4.5041286004   -1.8191981337   -0.3304320896
     37  O         5.2656429941   -2.5162397250    0.2849972052
     38  O         4.1409019710   -2.0486699501   -1.6074579821
     39  H         4.5839681159   -2.8621125084   -1.8924146063
     40  C         4.0607358558    0.6833010043   -0.6279025705
     41  H         3.6757896307    0.4720951136   -1.6355195515
     42  O         5.4524750571    0.9475325256   -0.6673183346
     43  H         5.5806579891    1.8280561946   -1.0396469763
     44  C         3.2833056187    1.8482725314   -0.0145144738
     45  H         3.7409099453    2.1083713293    0.9452244111
     46  O         3.4156031434    3.0368167567   -0.8048136219
     47  H         2.9987043902    2.8859490195   -1.6631348788
     48  C         1.8094572439    1.4985728388    0.2101938305
     49  H         1.3133094066    1.3517176800   -0.7534110609
     50  O         1.1519346246    2.5007223642    0.9731077221
     51  H         1.3582116656    3.3562210065    0.5786205032
   Point Group: c1    Number of degrees of freedom:   147


   Energy is  -1302.776427925

 Hessian Updated using BFGS Update

146 Hessian modes will be used to form the next step
  Hessian Eigenvalues:
     0.001488    0.004057    0.005045    0.005609    0.005755    0.006308
     0.006703    0.006989    0.007413    0.007769    0.010168    0.010736
     0.011202    0.011682    0.012270    0.013986    0.019807    0.020480
     0.022157    0.023092    0.029882    0.031200    0.033039    0.035216
     0.038548    0.039670    0.042269    0.043680    0.045439    0.046718
     0.047037    0.047726    0.048155    0.048673    0.049344    0.049433
     0.049707    0.051327    0.052443    0.054693    0.055044    0.055653
     0.056053    0.056380    0.057116    0.057165    0.057784    0.058472
     0.060701    0.062134    0.064539    0.068254    0.069120    0.071025
     0.074716    0.078782    0.082007    0.083021    0.083602    0.084146
     0.091862    0.096283    0.100189    0.114678    0.120682    0.129199
     0.144978    0.149403    0.156664    0.158602    0.159498    0.159999
     0.160003    0.160015    0.160105    0.160358    0.160549    0.160653
     0.162228    0.168403    0.174878    0.178474    0.183276    0.184637
     0.193800    0.194617    0.200111    0.201302    0.217505    0.244728
     0.249804    0.250540    0.257831    0.267682    0.269743    0.273012
     0.273876    0.280150    0.284416    0.285463    0.287726    0.290987
     0.292369    0.293460    0.296059    0.297687    0.302294    0.309457
     0.323727    0.337481    0.337955    0.338440    0.338718    0.339351
     0.339606    0.339739    0.340067    0.340325    0.340440    0.340666
     0.340793    0.341023    0.341152    0.341821    0.342050    0.342319
     0.342418    0.342618    0.344252    0.354734    0.389126    0.395903
     0.398393    0.401828    0.404744    0.409219    0.418676    0.513961
     0.518327    0.520582    0.522270    0.530812    0.546488    0.549878
     0.916702    0.943481

 Minimum Search - Taking Simple RFO Step
 Searching for Lamda that Minimizes Along All modes
 Value Taken    Lamda =  -0.00013846
 Step Taken.  Stepsize is  0.232948

                             Maximum     Tolerance    Cnvgd?
         Gradient           0.000724      0.000300      NO
         Displacement       0.077323      0.001200      NO
         Energy change     -0.000113      0.000001      NO


 New Cartesian Coordinates Obtained by Inverse Iteration

 Displacement from previous Coordinates is:  1.386169
 ----------------------------------------------------------------
             Standard Nuclear Orientation (Angstroms)
    I     Atom           X                Y                Z
 ----------------------------------------------------------------
    1      C      -2.9509370261    -0.5517747400     0.0570797453
    2      H      -2.6796422259    -0.6305663164    -1.0010191990
    3      C      -4.2260366773    -1.3823176772     0.2451729252
    4      H      -4.5386322582    -1.3308353035     1.2996665003
    5      O      -3.9117875779    -2.7418235470    -0.0833542061
    6      H      -4.7111932686    -3.2713892027    -0.0019267754
    7      C      -5.3651156639    -0.8418848246    -0.6261367945
    8      H      -5.0884893719    -0.9782769888    -1.6790759455
    9      H      -6.2677506792    -1.4435902744    -0.4554376273
   10      C      -5.6691297904     0.6406932241    -0.3557951547
   11      H      -6.0029755654     0.7304092554     0.6883245927
   12      C      -6.7949660040     1.1584575092    -1.2567131371
   13      H      -7.7182107727     0.5896291112    -1.1094220184
   14      H      -7.0144418624     2.2102366772    -1.0504904851
   15      H      -6.5181139761     1.0762741433    -2.3132269867
   16      C      -4.3851305829     1.4723457247    -0.5050633089
   17      H      -4.5867910033     2.5175492462    -0.2466551889
   18      H      -4.0752899705     1.4637514638    -1.5589865991
   19      C      -3.2438302678     0.9277633619     0.3628199077
   20      H      -2.3385357149     1.5211123512     0.2009703841
   21      H      -3.5043209977     1.0477819760     1.4211456717
   22      C      -1.7476068917    -1.1239465496     0.8544625599
   23      C      -1.8967382356    -1.0782484218     2.3808626649
   24      C      -0.4585722373    -0.5047624367     0.3217724699
   25      O      -0.2551979298    -0.2363934047    -0.8338807643
   26      O       0.4615718938    -0.3152202669     1.3153771813
   27      H      -1.6696918881    -2.1770282169     0.5568491010
   28      H      -1.9487841384    -0.0561999575     2.7613517394
   29      H      -1.0538964826    -1.5683875075     2.8685662206
   30      H      -2.8058838771    -1.6036866736     2.6808325938
   31      O       2.4446043312    -0.8567402811     0.3155152555
   32      C       3.8398569366    -0.5984325758     0.1770859384
   33      H       4.3165415966    -0.4915664950     1.1585282694
   34      C       1.7644073134     0.1539306541     1.0373184870
   35      H       2.2106283871     0.2795442187     2.0319744593
   36      C       4.4608342418    -1.8345193681    -0.4693334685
   37      O       5.2347888037    -2.5672014288     0.0855557473
   38      O       4.0451880225    -2.0004257853    -1.7400990515
   39      H       4.4627226672    -2.8057580281    -2.0806942119
   40      C       4.0529770760     0.6849664927    -0.6386905809
   41      H       3.6341926756     0.5249706362    -1.6421951546
   42      O       5.4468775913     0.9292569531    -0.7081666421
   43      H       5.5773999244     1.8268265327    -1.0358836339
   44      C       3.3114883269     1.8317657249     0.0482913615
   45      H       3.7958300238     2.0378196510     1.0078343279
   46      O       3.4459728028     3.0544842846    -0.6874311648
   47      H       3.0089197382     2.9513020753    -1.5424946184
   48      C       1.8380223334     1.4941792394     0.2916501964
   49      H       1.3202136742     1.3872347114    -0.6661126207
   50      O       1.2107850753     2.4738682919     1.1065736539
   51      H       1.4354407583     3.3413722733     0.7505736625
 ----------------------------------------------------------------
 Molecular Point Group                 C1    NOp =  1
 Largest Abelian Subgroup              C1    NOp =  1
 Nuclear Repulsion Energy =  2437.3075773749 hartrees
 There are       97 alpha and       97 beta electrons
 Applying Cartesian multipole field
    Component          Value
    ---------          -----
     (2,0,0)        1.00000E-12
     (0,2,0)        2.00000E-11
     (0,0,2)       -3.00000E-11
 Nucleus-field energy     =     0.0000000246 hartrees
 Requested basis set is 6-311++G(d,p)
 There are 280 shells and 732 basis functions
 A cutoff of  1.0D-11 yielded  26669 shell pairs
 There are    177971 function pairs (    188555 Cartesian)
 Smallest overlap matrix eigenvalue = 8.19E-07

 Q-Chem warning in module stvman/mkSTV.C, line 306:

 Overlap eigenvalue is smaller than square root of threshold
 Use THRESH >= 12 to get rid of this warning

 Linear dependence detected in AO basis
 Tighter screening thresholds may be required for diffuse basis sets
 Use S2THRESH > 14 and THRESH = 14 in case of SCF convergence issues
 Number of orthogonalized atomic orbitals = 731
 Maximum deviation from orthogonality = 3.494E-10
 Guess MOs from SCF MO coefficient file

 -----------------------------------------------------------------------
  General SCF calculation program by
  Eric Jon Sundstrom, Paul Horn, Yuezhi Mao, Dmitri Zuev, Alec White,
  David Stuck, Shaama M.S., Shane Yost, Joonho Lee, David Small,
  Daniel Levine, Susi Lehtola, Hugh Burton, Evgeny Epifanovsky
 -----------------------------------------------------------------------
 Exchange:     0.2000 Hartree-Fock + 0.0800 Slater + 0.7200 B88
 Correlation:  0.1900 VWN1RPA + 0.8100 LYP
 Using SG-1 standard quadrature grid
 using 6 threads for integral computing
 -------------------------------------------------------
 OpenMP Integral computing Module                
 Release: version 2.0, May 2017, Q-Chem Inc. Pleasanton 
 -------------------------------------------------------
 -------------------------------------------------------
 OpenMP BLAS3 based DFT computing Module                
 Release: version 1.0, May 2013, Q-Chem Inc. Pittsburgh 
 -------------------------------------------------------
 A restricted SCF calculation will be
 performed using DIIS
 SCF converges when DIIS error is below 1.0e-08
 ---------------------------------------
  Cycle       Energy         DIIS error
 ---------------------------------------
    1   -1302.7484191937      5.86e-04  
    2   -1302.7759011755      1.03e-04  
    3   -1302.7753189678      1.61e-04  
    4   -1302.7764753618      2.35e-05  
    5   -1302.7764920367      1.50e-05  
    6   -1302.7765024198      3.09e-06  
    7   -1302.7765028986      7.34e-07  
    8   -1302.7765029253      2.95e-07  
    9   -1302.7765029290      1.24e-07  
   10   -1302.7765029296      3.84e-08  
   11   -1302.7765029298      1.45e-08  
   12   -1302.7765029299      4.38e-09  Convergence criterion met
 ---------------------------------------
 SCF time:   CPU 2127.94s  wall 378.00s 
 SCF   energy in the final basis set =    -1302.7765029299
 Total energy in the final basis set =    -1302.7765029299

 --------------------------------------------------------------

                    Orbital Energies (a.u.)
 --------------------------------------------------------------

 Alpha MOs
 -- Occupied --
-19.1870 -19.1792 -19.1655 -19.1630 -19.1480 -19.1456 -19.1320 -19.1278
-19.1177 -10.3235 -10.3102 -10.3064 -10.2632 -10.2535 -10.2527 -10.2468
-10.2250 -10.1895 -10.1799 -10.1768 -10.1707 -10.1680 -10.1676 -10.1631
-10.1614  -1.1341  -1.1279  -1.0807  -1.0707  -1.0529  -1.0418  -1.0418
 -1.0308  -1.0298  -0.8474  -0.8160  -0.8122  -0.7967  -0.7519  -0.7411
 -0.7138  -0.6866  -0.6839  -0.6552  -0.6431  -0.6309  -0.6249  -0.5918
 -0.5738  -0.5656  -0.5608  -0.5560  -0.5308  -0.5204  -0.5168  -0.5160
 -0.5038  -0.4974  -0.4918  -0.4886  -0.4813  -0.4795  -0.4675  -0.4569
 -0.4523  -0.4381  -0.4335  -0.4314  -0.4247  -0.4185  -0.4118  -0.4011
 -0.3984  -0.3977  -0.3949  -0.3906  -0.3859  -0.3822  -0.3724  -0.3705
 -0.3661  -0.3621  -0.3579  -0.3428  -0.3414  -0.3367  -0.3325  -0.3258
 -0.3229  -0.3174  -0.3134  -0.3095  -0.3055  -0.2927  -0.2896  -0.2795
 -0.2743
 -- Virtual --
 -0.0344  -0.0218  -0.0163  -0.0089  -0.0053  -0.0038  -0.0010   0.0030
  0.0037   0.0144   0.0179   0.0230   0.0262   0.0323   0.0346   0.0368
  0.0398   0.0449   0.0479   0.0539   0.0545   0.0614   0.0633   0.0664
  0.0673   0.0732   0.0756   0.0772   0.0807   0.0826   0.0842   0.0879
  0.0898   0.0949   0.0977   0.0991   0.1011   0.1038   0.1058   0.1075
  0.1107   0.1144   0.1171   0.1181   0.1197   0.1225   0.1264   0.1266
  0.1299   0.1320   0.1328   0.1348   0.1350   0.1368   0.1416   0.1437
  0.1445   0.1456   0.1476   0.1498   0.1516   0.1532   0.1555   0.1575
  0.1599   0.1626   0.1643   0.1677   0.1686   0.1699   0.1721   0.1753
  0.1764   0.1796   0.1815   0.1837   0.1848   0.1883   0.1918   0.1936
  0.1952   0.1995   0.2006   0.2035   0.2059   0.2082   0.2100   0.2133
  0.2175   0.2193   0.2210   0.2251   0.2268   0.2315   0.2329   0.2330
  0.2346   0.2398   0.2418   0.2424   0.2471   0.2477   0.2494   0.2517
  0.2566   0.2594   0.2628   0.2658   0.2681   0.2701   0.2733   0.2752
  0.2758   0.2814   0.2845   0.2859   0.2875   0.2885   0.2914   0.2949
  0.2983   0.3025   0.3048   0.3109   0.3124   0.3141   0.3172   0.3185
  0.3224   0.3248   0.3264   0.3276   0.3326   0.3351   0.3358   0.3387
  0.3399   0.3413   0.3479   0.3509   0.3523   0.3569   0.3580   0.3595
  0.3643   0.3659   0.3670   0.3682   0.3724   0.3754   0.3806   0.3852
  0.3887   0.3896   0.3957   0.3968   0.4037   0.4040   0.4102   0.4118
  0.4139   0.4170   0.4213   0.4273   0.4324   0.4377   0.4429   0.4471
  0.4544   0.4606   0.4682   0.4744   0.4796   0.4836   0.4852   0.4883
  0.4958   0.5009   0.5066   0.5098   0.5182   0.5298   0.5361   0.5383
  0.5404   0.5477   0.5551   0.5594   0.5634   0.5711   0.5804   0.5864
  0.5917   0.5968   0.6015   0.6048   0.6123   0.6162   0.6245   0.6295
  0.6332   0.6376   0.6449   0.6462   0.6507   0.6542   0.6595   0.6636
  0.6671   0.6699   0.6767   0.6793   0.6862   0.6905   0.6961   0.7007
  0.7088   0.7162   0.7174   0.7244   0.7298   0.7391   0.7429   0.7477
  0.7522   0.7570   0.7621   0.7638   0.7685   0.7745   0.7773   0.7820
  0.7829   0.7868   0.7884   0.7955   0.7972   0.8017   0.8075   0.8125
  0.8207   0.8249   0.8294   0.8355   0.8419   0.8490   0.8588   0.8680
  0.8976   0.9093   0.9199   0.9276   0.9344   0.9542   0.9698   0.9754
  0.9823   0.9938   1.0020   1.0119   1.0190   1.0247   1.0315   1.0420
  1.0494   1.0609   1.0683   1.0748   1.0786   1.0946   1.1136   1.1174
  1.1239   1.1320   1.1463   1.1516   1.1549   1.1624   1.1643   1.1756
  1.1825   1.1866   1.1942   1.1986   1.2014   1.2093   1.2185   1.2214
  1.2256   1.2334   1.2413   1.2468   1.2666   1.2712   1.2783   1.2808
  1.2870   1.2962   1.2970   1.3069   1.3114   1.3276   1.3370   1.3427
  1.3473   1.3591   1.3628   1.3804   1.3816   1.3913   1.4090   1.4141
  1.4218   1.4323   1.4409   1.4545   1.4635   1.4708   1.4730   1.4873
  1.4915   1.5025   1.5029   1.5144   1.5214   1.5228   1.5307   1.5412
  1.5516   1.5603   1.5657   1.5665   1.5706   1.5751   1.5850   1.5878
  1.5906   1.5953   1.6009   1.6055   1.6132   1.6182   1.6254   1.6283
  1.6300   1.6325   1.6334   1.6380   1.6452   1.6466   1.6603   1.6630
  1.6667   1.6670   1.6706   1.6734   1.6829   1.6930   1.7050   1.7074
  1.7140   1.7242   1.7354   1.7433   1.7515   1.7571   1.7619   1.7679
  1.7716   1.7784   1.7881   1.7924   1.8032   1.8104   1.8232   1.8311
  1.8345   1.8381   1.8446   1.8556   1.8622   1.8666   1.8803   1.8901
  1.8950   1.9071   1.9142   1.9176   1.9382   1.9451   1.9521   1.9640
  1.9740   1.9802   1.9977   1.9993   2.0079   2.0177   2.0212   2.0359
  2.0481   2.0543   2.0575   2.0671   2.0769   2.0789   2.0991   2.1043
  2.1177   2.1251   2.1399   2.1471   2.1494   2.1664   2.1699   2.1733
  2.1813   2.1839   2.1943   2.2002   2.2176   2.2257   2.2305   2.2528
  2.2547   2.2614   2.2723   2.2977   2.3029   2.3165   2.3376   2.3450
  2.3624   2.3657   2.3772   2.4019   2.4134   2.4392   2.4461   2.4610
  2.4823   2.4972   2.5092   2.5276   2.5340   2.5404   2.5416   2.5457
  2.5603   2.5711   2.5761   2.5834   2.5864   2.5925   2.6045   2.6168
  2.6260   2.6332   2.6419   2.6437   2.6528   2.6710   2.6813   2.6902
  2.6978   2.7127   2.7170   2.7308   2.7379   2.7541   2.7636   2.7748
  2.7775   2.7915   2.7977   2.8128   2.8226   2.8287   2.8316   2.8458
  2.8640   2.8666   2.8754   2.8892   2.8958   2.9065   2.9144   2.9186
  2.9284   2.9316   2.9399   2.9455   2.9594   2.9703   2.9789   2.9899
  2.9922   3.0088   3.0173   3.0235   3.0312   3.0373   3.0412   3.0582
  3.0695   3.0748   3.0837   3.0885   3.1002   3.1023   3.1173   3.1266
  3.1270   3.1368   3.1446   3.1536   3.1784   3.1800   3.1880   3.1989
  3.2073   3.2113   3.2133   3.2397   3.2724   3.2837   3.2848   3.2967
  3.3083   3.3157   3.3208   3.3380   3.3592   3.3817   3.3961   3.4230
  3.4284   3.4441   3.4499   3.5157   3.5370   3.5508   3.6199   3.6468
  3.6829   3.7423   3.7818   3.7856   3.7878   3.8041   3.8148   3.8275
  3.8406   3.8567   3.8773   3.9007   3.9055   3.9144   3.9280   3.9372
  3.9394   3.9688   3.9806   4.0050   4.0377   4.0432   4.0911   4.1054
  4.1310   4.1393   4.1591   4.1735   4.1855   4.2303   4.2414   4.2869
  4.2921   4.3010   4.3061   4.3562   4.3678   4.4029   4.9828   5.0738
  5.0933   5.1004   5.1062   5.1243   5.1304   5.1393   5.1551   5.1872
  5.3177   5.3719   5.3839   5.4154   5.4242   5.4440   5.4561   5.4713
  5.5988   5.6195   5.6361   5.6549   5.6808   5.6857   5.7631   5.8459
  5.9395  23.7516  23.7572  23.7998  23.8110  23.8143  23.8224  23.8424
 23.8609  23.8709  23.8835  23.8924  23.9394  23.9533  23.9625  23.9872
 24.0139  49.8695  49.9043  49.9271  49.9507  49.9562  49.9631  49.9836
 50.0164  50.0431
 --------------------------------------------------------------

          Ground-State Mulliken Net Atomic Charges

     Atom                 Charge (a.u.)
  ----------------------------------------
      1 C                     0.169196
      2 H                     0.265546
      3 C                    -0.431896
      4 H                     0.183218
      5 O                    -0.156803
      6 H                     0.234458
      7 C                    -0.565891
      8 H                     0.205981
      9 H                     0.135545
     10 C                     0.439075
     11 H                     0.157952
     12 C                    -0.730679
     13 H                     0.136705
     14 H                     0.138034
     15 H                     0.140675
     16 C                    -0.612792
     17 H                     0.163458
     18 H                     0.161303
     19 C                    -0.299547
     20 H                     0.184227
     21 H                     0.142633
     22 C                    -0.037127
     23 C                    -0.689403
     24 C                    -0.200388
     25 O                    -0.086830
     26 O                     0.233513
     27 H                     0.297531
     28 H                     0.187219
     29 H                     0.155273
     30 H                     0.157007
     31 O                     0.076418
     32 C                    -0.321912
     33 H                     0.276968
     34 C                    -0.721147
     35 H                     0.218723
     36 C                     0.031273
     37 O                    -0.213600
     38 O                    -0.116142
     39 H                     0.296258
     40 C                    -0.165698
     41 H                     0.300617
     42 O                    -0.157272
     43 H                     0.265566
     44 C                    -0.469995
     45 H                     0.282975
     46 O                    -0.198178
     47 H                     0.277632
     48 C                    -0.175710
     49 H                     0.327268
     50 O                    -0.162799
     51 H                     0.271562
  ----------------------------------------
  Sum of atomic charges =     0.000000

 -----------------------------------------------------------------
                    Cartesian Multipole Moments
 -----------------------------------------------------------------
    Charge (ESU x 10^10)
                 0.0000
    Dipole Moment (Debye)
         X      -3.1435      Y       2.3220      Z      -1.0700
       Tot       4.0520
    Quadrupole Moments (Debye-Ang)
        XX    -148.9792     XY      12.7739     YY    -148.9397
        XZ     -12.0495     YZ      -2.0415     ZZ    -147.7652
    Octopole Moments (Debye-Ang^2)
       XXX    -146.7067    XXY      19.5306    XYY       2.7645
       YYY      12.6566    XXZ     -34.5357    XYZ      20.8144
       YYZ     -34.2218    XZZ      56.0358    YZZ       1.1783
       ZZZ     -26.8746
    Hexadecapole Moments (Debye-Ang^3)
      XXXX  -13778.7413   XXXY     522.9812   XXYY   -2547.9305
      XYYY      -6.6688   YYYY   -2210.7319   XXXZ    -263.5644
      XXYZ     101.7620   XYYZ    -145.9166   YYYZ     100.1619
      XXZZ   -2275.4351   XYZZ     -40.2768   YYZZ    -495.9319
      XZZZ     -16.3502   YZZZ      50.3375   ZZZZ    -997.5360
 -----------------------------------------------------------------
 Calculating analytic gradient of the SCF energy
 Gradient of SCF Energy
            1           2           3           4           5           6
    1   0.0001353  -0.0000180   0.0000175   0.0000161  -0.0000367   0.0000722
    2  -0.0001567   0.0001196  -0.0009496   0.0001940   0.0003507   0.0001206
    3  -0.0000091   0.0000312  -0.0006159   0.0002563   0.0001783   0.0000419
            7           8           9          10          11          12
    1   0.0000817  -0.0002065   0.0000514   0.0000447   0.0000778   0.0001024
    2   0.0002696  -0.0000543  -0.0001367  -0.0001532  -0.0000088   0.0001812
    3   0.0000785   0.0000420   0.0001075  -0.0002993   0.0000591   0.0000020
           13          14          15          16          17          18
    1  -0.0000276  -0.0000162  -0.0000322  -0.0001200   0.0000259   0.0000544
    2   0.0000784  -0.0000021  -0.0000735   0.0003293  -0.0000435  -0.0001378
    3   0.0000562  -0.0000485  -0.0000358   0.0002003  -0.0000202  -0.0002360
           19          20          21          22          23          24
    1  -0.0003530  -0.0000062   0.0003392  -0.0002771  -0.0001040   0.0008773
    2  -0.0001536   0.0001665  -0.0000004  -0.0001235   0.0001062  -0.0000551
    3  -0.0000235   0.0000280   0.0001500   0.0007073  -0.0002726   0.0001173
           25          26          27          28          29          30
    1   0.0001950  -0.0000212  -0.0002851  -0.0000775   0.0000847   0.0000003
    2  -0.0000678   0.0006436   0.0000260  -0.0001177   0.0000466  -0.0001509
    3   0.0003275  -0.0008697  -0.0001212   0.0000257   0.0000244  -0.0000488
           31          32          33          34          35          36
    1  -0.0001981   0.0010570  -0.0000448  -0.0003810  -0.0000573  -0.0009272
    2   0.0001022  -0.0001642  -0.0000997   0.0004296   0.0001829  -0.0013073
    3  -0.0006591  -0.0003553  -0.0000327   0.0005717   0.0001306   0.0006829
           37          38          39          40          41          42
    1   0.0001381   0.0003230   0.0000014   0.0002102  -0.0000307  -0.0002494
    2   0.0008377   0.0003374   0.0001216   0.0003678   0.0000195   0.0000627
    3  -0.0002324  -0.0002618   0.0000867   0.0003183  -0.0001626   0.0000425
           43          44          45          46          47          48
    1  -0.0000370   0.0001227  -0.0000907   0.0000293  -0.0000249  -0.0005000
    2  -0.0001521  -0.0000446  -0.0000989  -0.0004874   0.0002737  -0.0005325
    3   0.0000073  -0.0002056  -0.0000704   0.0001234   0.0000924   0.0000684
           49          50          51
    1  -0.0000139   0.0002384  -0.0001599
    2  -0.0001265   0.0002163  -0.0001853
    3  -0.0001806   0.0002403  -0.0000372
 Max gradient component =       1.307E-03
 RMS gradient           =       2.993E-04
 Gradient time:  CPU 500.87 s  wall 84.55 s
 Geometry Optimization Parameters
   NAtoms,    NIC,     NZ,  NCons,   NDum,   NFix, NCnnct, MaxDiis
       51     405       0       0       0       0       0       0

 Cartesian Hessian Update
 Hessian Updated using BFGS Update


** GEOMETRY OPTIMIZATION IN DELOCALIZED INTERNAL COORDINATES **
   Searching for a Minimum

   Optimization Cycle:  11

                       Coordinates (Angstroms)
     ATOM                X               Y               Z
      1  C        -2.9509370261   -0.5517747400    0.0570797453
      2  H        -2.6796422259   -0.6305663164   -1.0010191990
      3  C        -4.2260366773   -1.3823176772    0.2451729252
      4  H        -4.5386322582   -1.3308353035    1.2996665003
      5  O        -3.9117875779   -2.7418235470   -0.0833542061
      6  H        -4.7111932686   -3.2713892027   -0.0019267754
      7  C        -5.3651156639   -0.8418848246   -0.6261367945
      8  H        -5.0884893719   -0.9782769888   -1.6790759455
      9  H        -6.2677506792   -1.4435902744   -0.4554376273
     10  C        -5.6691297904    0.6406932241   -0.3557951547
     11  H        -6.0029755654    0.7304092554    0.6883245927
     12  C        -6.7949660040    1.1584575092   -1.2567131371
     13  H        -7.7182107727    0.5896291112   -1.1094220184
     14  H        -7.0144418624    2.2102366772   -1.0504904851
     15  H        -6.5181139761    1.0762741433   -2.3132269867
     16  C        -4.3851305829    1.4723457247   -0.5050633089
     17  H        -4.5867910033    2.5175492462   -0.2466551889
     18  H        -4.0752899705    1.4637514638   -1.5589865991
     19  C        -3.2438302678    0.9277633619    0.3628199077
     20  H        -2.3385357149    1.5211123512    0.2009703841
     21  H        -3.5043209977    1.0477819760    1.4211456717
     22  C        -1.7476068917   -1.1239465496    0.8544625599
     23  C        -1.8967382356   -1.0782484218    2.3808626649
     24  C        -0.4585722373   -0.5047624367    0.3217724699
     25  O        -0.2551979298   -0.2363934047   -0.8338807643
     26  O         0.4615718938   -0.3152202669    1.3153771813
     27  H        -1.6696918881   -2.1770282169    0.5568491010
     28  H        -1.9487841384   -0.0561999575    2.7613517394
     29  H        -1.0538964826   -1.5683875075    2.8685662206
     30  H        -2.8058838771   -1.6036866736    2.6808325938
     31  O         2.4446043312   -0.8567402811    0.3155152555
     32  C         3.8398569366   -0.5984325758    0.1770859384
     33  H         4.3165415966   -0.4915664950    1.1585282694
     34  C         1.7644073134    0.1539306541    1.0373184870
     35  H         2.2106283871    0.2795442187    2.0319744593
     36  C         4.4608342418   -1.8345193681   -0.4693334685
     37  O         5.2347888037   -2.5672014288    0.0855557473
     38  O         4.0451880225   -2.0004257853   -1.7400990515
     39  H         4.4627226672   -2.8057580281   -2.0806942119
     40  C         4.0529770760    0.6849664927   -0.6386905809
     41  H         3.6341926756    0.5249706362   -1.6421951546
     42  O         5.4468775913    0.9292569531   -0.7081666421
     43  H         5.5773999244    1.8268265327   -1.0358836339
     44  C         3.3114883269    1.8317657249    0.0482913615
     45  H         3.7958300238    2.0378196510    1.0078343279
     46  O         3.4459728028    3.0544842846   -0.6874311648
     47  H         3.0089197382    2.9513020753   -1.5424946184
     48  C         1.8380223334    1.4941792394    0.2916501964
     49  H         1.3202136742    1.3872347114   -0.6661126207
     50  O         1.2107850753    2.4738682919    1.1065736539
     51  H         1.4354407583    3.3413722733    0.7505736625
   Point Group: c1    Number of degrees of freedom:   147


   Energy is  -1302.776502930

 Hessian Updated using BFGS Update

147 Hessian modes will be used to form the next step
  Hessian Eigenvalues:
     0.001794    0.003820    0.005055    0.005616    0.005757    0.006304
     0.006757    0.006991    0.007415    0.007927    0.010143    0.010643
     0.011208    0.011827    0.012318    0.013800    0.019838    0.020528
     0.022171    0.023923    0.029881    0.031199    0.032972    0.035349
     0.038563    0.039796    0.042562    0.043491    0.045387    0.046335
     0.046917    0.047608    0.048448    0.048556    0.048836    0.049488
     0.049888    0.051021    0.052183    0.054571    0.054718    0.055556
     0.055825    0.056177    0.056771    0.057139    0.057819    0.057858
     0.060574    0.061267    0.063216    0.068377    0.068578    0.071103
     0.074755    0.078895    0.082004    0.082314    0.083287    0.083887
     0.091884    0.096263    0.100672    0.114674    0.120827    0.129184
     0.145726    0.149237    0.156597    0.158329    0.159669    0.159999
     0.160001    0.160015    0.160041    0.160338    0.160417    0.160556
     0.160663    0.161028    0.168526    0.173979    0.178422    0.184254
     0.185011    0.193832    0.194615    0.200807    0.201205    0.219001
     0.244904    0.249767    0.250098    0.258193    0.266568    0.269718
     0.272521    0.274788    0.280274    0.284280    0.285552    0.287656
     0.290599    0.292648    0.293069    0.296297    0.298104    0.301114
     0.313465    0.323336    0.337508    0.337891    0.338435    0.338722
     0.339455    0.339584    0.339760    0.340200    0.340331    0.340548
     0.340731    0.340938    0.341101    0.341327    0.341581    0.341964
     0.342413    0.342440    0.342619    0.343816    0.354512    0.389733
     0.395201    0.397910    0.401665    0.404200    0.412449    0.420371
     0.513974    0.518360    0.520684    0.522535    0.530973    0.545938
     0.549391    0.920990    0.942686

 Minimum Search - Taking Simple RFO Step
 Searching for Lamda that Minimizes Along All modes
 Value Taken    Lamda =  -0.00011745
 Step Taken.  Stepsize is  0.118598

                             Maximum     Tolerance    Cnvgd?
         Gradient           0.000791      0.000300      NO
         Displacement       0.033036      0.001200      NO
         Energy change     -0.000075      0.000001      NO


 New Cartesian Coordinates Obtained by Inverse Iteration

 Displacement from previous Coordinates is:  0.585784
 ----------------------------------------------------------------
             Standard Nuclear Orientation (Angstroms)
    I     Atom           X                Y                Z
 ----------------------------------------------------------------
    1      C      -2.9534095365    -0.5255570442     0.0642642400
    2      H      -2.6705113612    -0.5842598463    -0.9920150766
    3      C      -4.2121951451    -1.3848218194     0.2264134851
    4      H      -4.5372452230    -1.3586556665     1.2780335758
    5      O      -3.8638864856    -2.7317342286    -0.1217843315
    6      H      -4.6518263656    -3.2805541670    -0.0593392140
    7      C      -5.3520833602    -0.8541589766    -0.6495070103
    8      H      -5.0588195214    -0.9673401242    -1.7007560133
    9      H      -6.2440221519    -1.4771943424    -0.5001956183
   10      C      -5.6908368143     0.6171388912    -0.3596113889
   11      H      -6.0376401386     0.6827060376     0.6820554065
   12      C      -6.8187151102     1.1238835827    -1.2644768396
   13      H      -7.7293826950     0.5302086094    -1.1386077116
   14      H      -7.0658714243     2.1662159208    -1.0423176360
   15      H      -6.5276966336     1.0675013921    -2.3188328349
   16      C      -4.4231439814     1.4780111935    -0.4816375472
   17      H      -4.6502521256     2.5139550297    -0.2075760744
   18      H      -4.1027735408     1.4948213114    -1.5321463700
   19      C      -3.2787462962     0.9431756548     0.3884076252
   20      H      -2.3836137773     1.5560420630     0.2441542532
   21      H      -3.5521724532     1.0425613901     1.4453858565
   22      C      -1.7461860006    -1.0857478455     0.8646268801
   23      C      -1.8990180305    -1.0415882568     2.3914957247
   24      C      -0.4612218544    -0.4558532272     0.3355769629
   25      O      -0.2668398077    -0.1610907528    -0.8148849674
   26      O       0.4721329881    -0.3013109313     1.3243857780
   27      H      -1.6568007091    -2.1380437366     0.5669592732
   28      H      -1.9543398499    -0.0197098899     2.7721534220
   29      H      -1.0568389273    -1.5305849725     2.8808327690
   30      H      -2.8085668804    -1.5679961278     2.6882706914
   31      O       2.4482319230    -0.8592958621     0.3217488933
   32      C       3.8437979912    -0.6107855716     0.1746049723
   33      H       4.3290600241    -0.5043621500     1.1518324907
   34      C       1.7786253959     0.1570289058     1.0442983685
   35      H       2.2283531203     0.2762017298     2.0379637445
   36      C       4.4495311274    -1.8534733865    -0.4744105465
   37      O       5.2189442277    -2.5937753832     0.0765013387
   38      O       4.0144967781    -2.0212136253    -1.7383283982
   39      H       4.4170880106    -2.8327242577    -2.0819425655
   40      C       4.0607964830     0.6687546522    -0.6462147655
   41      H       3.6299856193     0.5092367364    -1.6445403581
   42      O       5.4565140507     0.8986893102    -0.7297988838
   43      H       5.5926592448     1.7954281755    -1.0572688135
   44      C       3.3356293815     1.8234772783     0.0451343365
   45      H       3.8293666451     2.0274188884     1.0004229702
   46      O       3.4747491209     3.0433249200    -0.6949355164
   47      H       3.0355636712     2.9376698852    -1.5484825430
   48      C       1.8613469411     1.4987621295     0.2998478317
   49      H       1.3368683471     1.3948210796    -0.6544571459
   50      O       1.2469738603     2.4827467775     1.1186812727
   51      H       1.4855125061     3.3486001589     0.7678862862
 ----------------------------------------------------------------
 Molecular Point Group                 C1    NOp =  1
 Largest Abelian Subgroup              C1    NOp =  1
 Nuclear Repulsion Energy =  2436.2913329228 hartrees
 There are       97 alpha and       97 beta electrons
 Applying Cartesian multipole field
    Component          Value
    ---------          -----
     (2,0,0)        1.00000E-12
     (0,2,0)        2.00000E-11
     (0,0,2)       -3.00000E-11
 Nucleus-field energy     =     0.0000000243 hartrees
 Requested basis set is 6-311++G(d,p)
 There are 280 shells and 732 basis functions
 A cutoff of  1.0D-11 yielded  26659 shell pairs
 There are    177967 function pairs (    188548 Cartesian)
 Smallest overlap matrix eigenvalue = 8.17E-07

 Q-Chem warning in module stvman/mkSTV.C, line 306:

 Overlap eigenvalue is smaller than square root of threshold
 Use THRESH >= 12 to get rid of this warning

 Linear dependence detected in AO basis
 Tighter screening thresholds may be required for diffuse basis sets
 Use S2THRESH > 14 and THRESH = 14 in case of SCF convergence issues
 Number of orthogonalized atomic orbitals = 731
 Maximum deviation from orthogonality = 3.900E-10
 Guess MOs from SCF MO coefficient file

 -----------------------------------------------------------------------
  General SCF calculation program by
  Eric Jon Sundstrom, Paul Horn, Yuezhi Mao, Dmitri Zuev, Alec White,
  David Stuck, Shaama M.S., Shane Yost, Joonho Lee, David Small,
  Daniel Levine, Susi Lehtola, Hugh Burton, Evgeny Epifanovsky
 -----------------------------------------------------------------------
 Exchange:     0.2000 Hartree-Fock + 0.0800 Slater + 0.7200 B88
 Correlation:  0.1900 VWN1RPA + 0.8100 LYP
 Using SG-1 standard quadrature grid
 using 6 threads for integral computing
 -------------------------------------------------------
 OpenMP Integral computing Module                
 Release: version 2.0, May 2017, Q-Chem Inc. Pleasanton 
 -------------------------------------------------------
 -------------------------------------------------------
 OpenMP BLAS3 based DFT computing Module                
 Release: version 1.0, May 2013, Q-Chem Inc. Pittsburgh 
 -------------------------------------------------------
 A restricted SCF calculation will be
 performed using DIIS
 SCF converges when DIIS error is below 1.0e-08
 ---------------------------------------
  Cycle       Energy         DIIS error
 ---------------------------------------
    1   -1302.7708311247      2.55e-04  
    2   -1302.7764344753      4.59e-05  
    3   -1302.7763311467      7.02e-05  
    4   -1302.7765565987      1.12e-05  
    5   -1302.7765613288      6.14e-06  
    6   -1302.7765630475      1.76e-06  
    7   -1302.7765632029      3.25e-07  
    8   -1302.7765632087      9.19e-08  
    9   -1302.7765632090      3.26e-08  
   10   -1302.7765632093      1.52e-08  
   11   -1302.7765632091      3.76e-09  Convergence criterion met
 ---------------------------------------
 SCF time:   CPU 1947.18s  wall 346.00s 
 SCF   energy in the final basis set =    -1302.7765632091
 Total energy in the final basis set =    -1302.7765632091

 --------------------------------------------------------------

                    Orbital Energies (a.u.)
 --------------------------------------------------------------

 Alpha MOs
 -- Occupied --
-19.1870 -19.1790 -19.1653 -19.1630 -19.1481 -19.1453 -19.1320 -19.1278
-19.1181 -10.3235 -10.3105 -10.3061 -10.2631 -10.2534 -10.2526 -10.2461
-10.2250 -10.1896 -10.1799 -10.1765 -10.1706 -10.1680 -10.1675 -10.1631
-10.1617  -1.1340  -1.1277  -1.0808  -1.0708  -1.0527  -1.0418  -1.0417
 -1.0310  -1.0297  -0.8473  -0.8159  -0.8120  -0.7965  -0.7519  -0.7411
 -0.7135  -0.6865  -0.6838  -0.6552  -0.6432  -0.6309  -0.6249  -0.5917
 -0.5736  -0.5655  -0.5606  -0.5559  -0.5306  -0.5204  -0.5167  -0.5160
 -0.5036  -0.4974  -0.4917  -0.4891  -0.4813  -0.4793  -0.4674  -0.4570
 -0.4522  -0.4378  -0.4333  -0.4316  -0.4246  -0.4182  -0.4120  -0.4010
 -0.3986  -0.3978  -0.3949  -0.3908  -0.3859  -0.3823  -0.3724  -0.3704
 -0.3659  -0.3618  -0.3578  -0.3428  -0.3413  -0.3368  -0.3325  -0.3257
 -0.3229  -0.3174  -0.3137  -0.3094  -0.3055  -0.2926  -0.2897  -0.2795
 -0.2742
 -- Virtual --
 -0.0341  -0.0214  -0.0164  -0.0090  -0.0054  -0.0037  -0.0009   0.0030
  0.0038   0.0146   0.0179   0.0230   0.0262   0.0321   0.0349   0.0369
  0.0398   0.0447   0.0478   0.0540   0.0545   0.0615   0.0635   0.0666
  0.0672   0.0732   0.0752   0.0770   0.0805   0.0831   0.0841   0.0880
  0.0899   0.0949   0.0977   0.0990   0.1012   0.1037   0.1058   0.1074
  0.1108   0.1145   0.1168   0.1180   0.1199   0.1224   0.1262   0.1267
  0.1296   0.1322   0.1334   0.1347   0.1349   0.1369   0.1413   0.1438
  0.1444   0.1453   0.1476   0.1500   0.1519   0.1531   0.1557   0.1577
  0.1595   0.1624   0.1644   0.1675   0.1689   0.1698   0.1717   0.1750
  0.1764   0.1793   0.1813   0.1841   0.1849   0.1881   0.1917   0.1940
  0.1953   0.1994   0.2010   0.2035   0.2059   0.2080   0.2092   0.2132
  0.2172   0.2193   0.2210   0.2250   0.2267   0.2312   0.2328   0.2330
  0.2346   0.2391   0.2418   0.2422   0.2476   0.2483   0.2491   0.2520
  0.2567   0.2588   0.2628   0.2656   0.2683   0.2698   0.2733   0.2751
  0.2760   0.2812   0.2839   0.2850   0.2881   0.2889   0.2912   0.2953
  0.2973   0.3025   0.3049   0.3106   0.3122   0.3139   0.3175   0.3187
  0.3223   0.3250   0.3267   0.3272   0.3327   0.3352   0.3355   0.3385
  0.3398   0.3415   0.3479   0.3512   0.3521   0.3575   0.3577   0.3595
  0.3647   0.3657   0.3666   0.3680   0.3724   0.3753   0.3805   0.3853
  0.3887   0.3895   0.3955   0.3962   0.4038   0.4042   0.4102   0.4118
  0.4137   0.4171   0.4209   0.4284   0.4309   0.4379   0.4439   0.4467
  0.4546   0.4612   0.4686   0.4750   0.4789   0.4829   0.4845   0.4877
  0.4953   0.5011   0.5080   0.5096   0.5185   0.5309   0.5359   0.5376
  0.5398   0.5477   0.5564   0.5580   0.5647   0.5717   0.5813   0.5864
  0.5902   0.5975   0.6015   0.6051   0.6124   0.6159   0.6242   0.6290
  0.6329   0.6371   0.6445   0.6460   0.6510   0.6540   0.6600   0.6645
  0.6674   0.6693   0.6770   0.6790   0.6867   0.6910   0.6958   0.7004
  0.7093   0.7163   0.7169   0.7228   0.7297   0.7384   0.7418   0.7480
  0.7521   0.7566   0.7620   0.7632   0.7682   0.7743   0.7768   0.7817
  0.7828   0.7868   0.7886   0.7955   0.7966   0.8012   0.8073   0.8133
  0.8205   0.8251   0.8284   0.8343   0.8419   0.8496   0.8590   0.8662
  0.8984   0.9094   0.9210   0.9265   0.9352   0.9530   0.9692   0.9760
  0.9828   0.9922   1.0028   1.0100   1.0188   1.0257   1.0340   1.0423
  1.0489   1.0615   1.0693   1.0753   1.0786   1.0945   1.1143   1.1187
  1.1244   1.1321   1.1459   1.1518   1.1539   1.1618   1.1652   1.1756
  1.1822   1.1863   1.1929   1.1988   1.2019   1.2091   1.2169   1.2216
  1.2233   1.2323   1.2413   1.2480   1.2651   1.2715   1.2783   1.2809
  1.2869   1.2956   1.2981   1.3055   1.3114   1.3261   1.3371   1.3425
  1.3478   1.3588   1.3620   1.3804   1.3827   1.3909   1.4106   1.4140
  1.4225   1.4327   1.4398   1.4546   1.4634   1.4704   1.4733   1.4875
  1.4921   1.5017   1.5032   1.5142   1.5213   1.5229   1.5312   1.5411
  1.5504   1.5602   1.5650   1.5663   1.5708   1.5744   1.5853   1.5888
  1.5909   1.5960   1.6003   1.6047   1.6131   1.6183   1.6261   1.6280
  1.6297   1.6316   1.6337   1.6379   1.6456   1.6472   1.6600   1.6625
  1.6665   1.6675   1.6709   1.6743   1.6834   1.6935   1.7047   1.7074
  1.7141   1.7238   1.7358   1.7428   1.7517   1.7573   1.7619   1.7670
  1.7713   1.7791   1.7875   1.7925   1.8034   1.8097   1.8238   1.8313
  1.8344   1.8399   1.8448   1.8547   1.8628   1.8649   1.8796   1.8880
  1.8938   1.9068   1.9138   1.9179   1.9380   1.9449   1.9520   1.9638
  1.9751   1.9799   1.9969   1.9993   2.0078   2.0173   2.0200   2.0351
  2.0478   2.0541   2.0582   2.0668   2.0763   2.0786   2.0996   2.1047
  2.1185   2.1251   2.1399   2.1483   2.1493   2.1658   2.1688   2.1726
  2.1806   2.1838   2.1949   2.2009   2.2179   2.2242   2.2313   2.2528
  2.2552   2.2618   2.2718   2.2985   2.3018   2.3153   2.3381   2.3453
  2.3629   2.3666   2.3756   2.4023   2.4134   2.4385   2.4461   2.4606
  2.4825   2.4972   2.5084   2.5267   2.5340   2.5409   2.5415   2.5457
  2.5604   2.5712   2.5757   2.5843   2.5869   2.5927   2.6046   2.6168
  2.6261   2.6326   2.6421   2.6438   2.6526   2.6699   2.6815   2.6904
  2.6986   2.7112   2.7171   2.7302   2.7374   2.7530   2.7635   2.7740
  2.7768   2.7915   2.7976   2.8123   2.8217   2.8287   2.8322   2.8444
  2.8625   2.8677   2.8762   2.8901   2.8958   2.9063   2.9141   2.9184
  2.9295   2.9316   2.9398   2.9446   2.9584   2.9698   2.9785   2.9893
  2.9927   3.0075   3.0173   3.0225   3.0311   3.0365   3.0408   3.0584
  3.0692   3.0746   3.0820   3.0889   3.0991   3.1017   3.1166   3.1261
  3.1276   3.1372   3.1446   3.1538   3.1784   3.1791   3.1867   3.1984
  3.2075   3.2120   3.2132   3.2391   3.2725   3.2835   3.2851   3.2979
  3.3073   3.3158   3.3204   3.3377   3.3582   3.3818   3.3963   3.4232
  3.4275   3.4440   3.4498   3.5158   3.5373   3.5513   3.6199   3.6467
  3.6834   3.7416   3.7816   3.7863   3.7879   3.8047   3.8153   3.8274
  3.8401   3.8557   3.8776   3.9006   3.9059   3.9143   3.9272   3.9359
  3.9394   3.9688   3.9813   4.0058   4.0374   4.0434   4.0907   4.1068
  4.1309   4.1390   4.1566   4.1734   4.1849   4.2300   4.2422   4.2868
  4.2931   4.3013   4.3060   4.3563   4.3671   4.4024   4.9827   5.0736
  5.0930   5.0997   5.1059   5.1241   5.1295   5.1396   5.1549   5.1868
  5.3176   5.3727   5.3826   5.4155   5.4235   5.4442   5.4565   5.4716
  5.6003   5.6191   5.6372   5.6551   5.6810   5.6847   5.7635   5.8463
  5.9388  23.7520  23.7573  23.7996  23.8107  23.8142  23.8223  23.8425
 23.8603  23.8714  23.8833  23.8914  23.9400  23.9533  23.9625  23.9872
 24.0133  49.8697  49.9047  49.9268  49.9509  49.9563  49.9630  49.9834
 50.0168  50.0416
 --------------------------------------------------------------

          Ground-State Mulliken Net Atomic Charges

     Atom                 Charge (a.u.)
  ----------------------------------------
      1 C                     0.163733
      2 H                     0.266031
      3 C                    -0.431275
      4 H                     0.183561
      5 O                    -0.158122
      6 H                     0.235141
      7 C                    -0.563255
      8 H                     0.205912
      9 H                     0.135806
     10 C                     0.440234
     11 H                     0.158050
     12 C                    -0.730515
     13 H                     0.136218
     14 H                     0.138143
     15 H                     0.140845
     16 C                    -0.613629
     17 H                     0.163671
     18 H                     0.160591
     19 C                    -0.310716
     20 H                     0.185996
     21 H                     0.142495
     22 C                    -0.042075
     23 C                    -0.685147
     24 C                    -0.176443
     25 O                    -0.087950
     26 O                     0.226865
     27 H                     0.300019
     28 H                     0.185954
     29 H                     0.155592
     30 H                     0.154576
     31 O                     0.073314
     32 C                    -0.312000
     33 H                     0.277315
     34 C                    -0.716166
     35 H                     0.218138
     36 C                     0.025580
     37 O                    -0.213673
     38 O                    -0.117022
     39 H                     0.296561
     40 C                    -0.167487
     41 H                     0.300495
     42 O                    -0.157578
     43 H                     0.265420
     44 C                    -0.463774
     45 H                     0.281897
     46 O                    -0.196692
     47 H                     0.277864
     48 C                    -0.188086
     49 H                     0.328332
     50 O                    -0.164111
     51 H                     0.271367
  ----------------------------------------
  Sum of atomic charges =     0.000000

 -----------------------------------------------------------------
                    Cartesian Multipole Moments
 -----------------------------------------------------------------
    Charge (ESU x 10^10)
                 0.0000
    Dipole Moment (Debye)
         X      -3.1540      Y       2.2301      Z      -1.0781
       Tot       4.0104
    Quadrupole Moments (Debye-Ang)
        XX    -148.9858     XY      13.1487     YY    -148.8532
        XZ     -11.8054     YZ      -1.7477     ZZ    -147.7074
    Octopole Moments (Debye-Ang^2)
       XXX    -146.3079    XXY      20.6520    XYY       0.9218
       YYY      10.5336    XXZ     -34.0447    XYZ      20.0935
       YYZ     -34.6602    XZZ      55.9153    YZZ       0.5817
       ZZZ     -27.2169
    Hexadecapole Moments (Debye-Ang^3)
      XXXX  -13828.3103   XXXY     535.0953   XXYY   -2555.6120
      XYYY       6.8108   YYYY   -2198.2561   XXXZ    -249.9073
      XXYZ     100.0369   XYYZ    -143.9259   YYYZ      96.6558
      XXZZ   -2283.8257   XYZZ     -38.3973   YYZZ    -495.4037
      XZZZ     -19.9480   YZZZ      41.3285   ZZZZ   -1005.8518
 -----------------------------------------------------------------
 Calculating analytic gradient of the SCF energy
 Gradient of SCF Energy
            1           2           3           4           5           6
    1  -0.0001026  -0.0000160  -0.0000977   0.0000263   0.0001452   0.0001870
    2  -0.0003479   0.0000504  -0.0005368   0.0001217   0.0002344   0.0001087
    3  -0.0002932   0.0000561  -0.0003868   0.0001398   0.0001608  -0.0000001
            7           8           9          10          11          12
    1   0.0002349  -0.0001153   0.0000102  -0.0000754   0.0000712  -0.0000612
    2   0.0003387  -0.0000257  -0.0001753   0.0001277  -0.0000658   0.0000701
    3   0.0001702   0.0000303   0.0000971  -0.0002935   0.0000023   0.0000197
           13          14          15          16          17          18
    1  -0.0000366  -0.0000054  -0.0000482  -0.0000010  -0.0000817   0.0000487
    2   0.0000539  -0.0000046  -0.0000319   0.0001869  -0.0001024  -0.0000060
    3  -0.0000173  -0.0000486   0.0000087   0.0001795  -0.0000298  -0.0000877
           19          20          21          22          23          24
    1  -0.0003015   0.0000163   0.0003034   0.0000032  -0.0000383   0.0001628
    2   0.0000153   0.0001229   0.0000002  -0.0006254  -0.0000163   0.0008423
    3  -0.0000427   0.0001187  -0.0000072   0.0005119   0.0001580  -0.0004911
           25          26          27          28          29          30
    1   0.0002764   0.0004579  -0.0003237  -0.0000958  -0.0000094   0.0000798
    2  -0.0002235   0.0006819  -0.0000012  -0.0000879   0.0001179  -0.0000691
    3   0.0007594  -0.0004696  -0.0001721   0.0000406  -0.0000297  -0.0001232
           31          32          33          34          35          36
    1   0.0002025   0.0005359   0.0000722  -0.0002293  -0.0000215   0.0000527
    2   0.0002679  -0.0002869   0.0000486  -0.0003889  -0.0000184  -0.0007941
    3  -0.0003070   0.0002046  -0.0001482   0.0001016   0.0000176   0.0000881
           37          38          39          40          41          42
    1  -0.0002401   0.0000276  -0.0000951   0.0002218  -0.0001106  -0.0000007
    2   0.0006260   0.0001089   0.0001941   0.0005985  -0.0001020  -0.0000349
    3   0.0000394  -0.0000092  -0.0000145  -0.0000306  -0.0000140   0.0000458
           43          44          45          46          47          48
    1  -0.0001161  -0.0001119  -0.0001497  -0.0000258   0.0001354  -0.0007339
    2  -0.0002365  -0.0000304  -0.0000932  -0.0003229   0.0000961   0.0001935
    3   0.0000459  -0.0003799  -0.0000209  -0.0000515   0.0001890   0.0003846
           49          50          51
    1  -0.0001184   0.0001153  -0.0000237
    2  -0.0004565   0.0001557  -0.0002780
    3  -0.0002490   0.0001048   0.0000429
 Max gradient component =       8.423E-04
 RMS gradient           =       2.428E-04
 Gradient time:  CPU 500.29 s  wall 84.43 s
 Geometry Optimization Parameters
   NAtoms,    NIC,     NZ,  NCons,   NDum,   NFix, NCnnct, MaxDiis
       51     405       0       0       0       0       0       0

 Cartesian Hessian Update
 Hessian Updated using BFGS Update


** GEOMETRY OPTIMIZATION IN DELOCALIZED INTERNAL COORDINATES **
   Searching for a Minimum

   Optimization Cycle:  12

                       Coordinates (Angstroms)
     ATOM                X               Y               Z
      1  C        -2.9534095365   -0.5255570442    0.0642642400
      2  H        -2.6705113612   -0.5842598463   -0.9920150766
      3  C        -4.2121951451   -1.3848218194    0.2264134851
      4  H        -4.5372452230   -1.3586556665    1.2780335758
      5  O        -3.8638864856   -2.7317342286   -0.1217843315
      6  H        -4.6518263656   -3.2805541670   -0.0593392140
      7  C        -5.3520833602   -0.8541589766   -0.6495070103
      8  H        -5.0588195214   -0.9673401242   -1.7007560133
      9  H        -6.2440221519   -1.4771943424   -0.5001956183
     10  C        -5.6908368143    0.6171388912   -0.3596113889
     11  H        -6.0376401386    0.6827060376    0.6820554065
     12  C        -6.8187151102    1.1238835827   -1.2644768396
     13  H        -7.7293826950    0.5302086094   -1.1386077116
     14  H        -7.0658714243    2.1662159208   -1.0423176360
     15  H        -6.5276966336    1.0675013921   -2.3188328349
     16  C        -4.4231439814    1.4780111935   -0.4816375472
     17  H        -4.6502521256    2.5139550297   -0.2075760744
     18  H        -4.1027735408    1.4948213114   -1.5321463700
     19  C        -3.2787462962    0.9431756548    0.3884076252
     20  H        -2.3836137773    1.5560420630    0.2441542532
     21  H        -3.5521724532    1.0425613901    1.4453858565
     22  C        -1.7461860006   -1.0857478455    0.8646268801
     23  C        -1.8990180305   -1.0415882568    2.3914957247
     24  C        -0.4612218544   -0.4558532272    0.3355769629
     25  O        -0.2668398077   -0.1610907528   -0.8148849674
     26  O         0.4721329881   -0.3013109313    1.3243857780
     27  H        -1.6568007091   -2.1380437366    0.5669592732
     28  H        -1.9543398499   -0.0197098899    2.7721534220
     29  H        -1.0568389273   -1.5305849725    2.8808327690
     30  H        -2.8085668804   -1.5679961278    2.6882706914
     31  O         2.4482319230   -0.8592958621    0.3217488933
     32  C         3.8437979912   -0.6107855716    0.1746049723
     33  H         4.3290600241   -0.5043621500    1.1518324907
     34  C         1.7786253959    0.1570289058    1.0442983685
     35  H         2.2283531203    0.2762017298    2.0379637445
     36  C         4.4495311274   -1.8534733865   -0.4744105465
     37  O         5.2189442277   -2.5937753832    0.0765013387
     38  O         4.0144967781   -2.0212136253   -1.7383283982
     39  H         4.4170880106   -2.8327242577   -2.0819425655
     40  C         4.0607964830    0.6687546522   -0.6462147655
     41  H         3.6299856193    0.5092367364   -1.6445403581
     42  O         5.4565140507    0.8986893102   -0.7297988838
     43  H         5.5926592448    1.7954281755   -1.0572688135
     44  C         3.3356293815    1.8234772783    0.0451343365
     45  H         3.8293666451    2.0274188884    1.0004229702
     46  O         3.4747491209    3.0433249200   -0.6949355164
     47  H         3.0355636712    2.9376698852   -1.5484825430
     48  C         1.8613469411    1.4987621295    0.2998478317
     49  H         1.3368683471    1.3948210796   -0.6544571459
     50  O         1.2469738603    2.4827467775    1.1186812727
     51  H         1.4855125061    3.3486001589    0.7678862862
   Point Group: c1    Number of degrees of freedom:   147


   Energy is  -1302.776563209

 Hessian Updated using BFGS Update

147 Hessian modes will be used to form the next step
  Hessian Eigenvalues:
     0.001526    0.003798    0.004879    0.005602    0.005675    0.006293
     0.006740    0.006984    0.007415    0.007864    0.010113    0.010632
     0.011209    0.011948    0.012324    0.014536    0.019810    0.020363
     0.022162    0.027800    0.030534    0.031382    0.032945    0.035165
     0.038631    0.039760    0.042524    0.043664    0.045223    0.045630
     0.046845    0.047370    0.047977    0.048647    0.048741    0.049499
     0.049598    0.050944    0.052580    0.053124    0.054736    0.055233
     0.055732    0.056163    0.056635    0.057137    0.057657    0.057866
     0.060779    0.061462    0.063427    0.068158    0.068552    0.071332
     0.074740    0.078598    0.081975    0.082524    0.083155    0.083866
     0.091867    0.096654    0.101048    0.114674    0.120849    0.129275
     0.145552    0.149332    0.156536    0.158672    0.159319    0.159910
     0.160000    0.160008    0.160027    0.160147    0.160345    0.160503
     0.160583    0.161392    0.169298    0.173733    0.178430    0.184514
     0.185024    0.193854    0.194830    0.200679    0.201235    0.219421
     0.244321    0.249816    0.251216    0.259964    0.268945    0.270418
     0.271579    0.277980    0.280517    0.284444    0.284600    0.287904
     0.291695    0.292644    0.293391    0.295306    0.296310    0.300957
     0.311542    0.332374    0.337518    0.337921    0.338389    0.338774
     0.339384    0.339571    0.339721    0.339935    0.340248    0.340440
     0.340596    0.340846    0.341003    0.341146    0.341638    0.341905
     0.342116    0.342414    0.342447    0.344432    0.361790    0.391735
     0.395287    0.397153    0.401509    0.402839    0.416721    0.421396
     0.513957    0.518405    0.520573    0.522848    0.531199    0.538148
     0.549378    0.919609    0.942813

 Minimum Search - Taking Simple RFO Step
 Searching for Lamda that Minimizes Along All modes
 Value Taken    Lamda =  -0.00007554
 Step Taken.  Stepsize is  0.112232

                             Maximum     Tolerance    Cnvgd?
         Gradient           0.001624      0.000300      NO
         Displacement       0.028757      0.001200      NO
         Energy change     -0.000060      0.000001      NO


 New Cartesian Coordinates Obtained by Inverse Iteration

 Displacement from previous Coordinates is:  0.551260
 ----------------------------------------------------------------
             Standard Nuclear Orientation (Angstroms)
    I     Atom           X                Y                Z
 ----------------------------------------------------------------
    1      C      -2.9572990176    -0.5202126804     0.0728695678
    2      H      -2.6707645175    -0.5898645002    -0.9817900706
    3      C      -4.2123967432    -1.3847935082     0.2392828807
    4      H      -4.5440274318    -1.3511703555     1.2883648546
    5      O      -3.8568938206    -2.7341519273    -0.0947555199
    6      H      -4.6430547571    -3.2857639926    -0.0320819416
    7      C      -5.3495673465    -0.8700037082    -0.6494601473
    8      H      -5.0465517489    -0.9911468286    -1.6971749387
    9      H      -6.2396745873    -1.4959061917    -0.5018356912
   10      C      -5.6981858166     0.6017072294    -0.3760394063
   11      H      -6.0513216236     0.6762590625     0.6629009424
   12      C      -6.8246525224     1.0907479425    -1.2921326325
   13      H      -7.7303222666     0.4891184510    -1.1676754443
   14      H      -7.0829808846     2.1323557115    -1.0794988871
   15      H      -6.5257986868     1.0289982126    -2.3439691379
   16      C      -4.4348059603     1.4684085785    -0.5019379849
   17      H      -4.6687409530     2.5059786318    -0.2395945566
   18      H      -4.1100142870     1.4764274331    -1.5508780973
   19      C      -3.2912539446     0.9497936726     0.3788044041
   20      H      -2.3982153691     1.5646689841     0.2314674808
   21      H      -3.5726114807     1.0599968131     1.4326512981
   22      C      -1.7481821282    -1.0625056955     0.8818094129
   23      C      -1.9017808661    -0.9935776708     2.4082152262
   24      C      -0.4654204753    -0.4349147189     0.3475823929
   25      O      -0.2817432344    -0.1222144470    -0.8001887217
   26      O       0.4800127307    -0.3075579731     1.3296506266
   27      H      -1.6509650057    -2.1191835385     0.6022150330
   28      H      -1.9479190073     0.0351565184     2.7718368758
   29      H      -1.0644545629    -1.4823431161     2.9058858145
   30      H      -2.8166095018    -1.5059533755     2.7131739270
   31      O       2.4440581174    -0.8639439957     0.3042865164
   32      C       3.8400272520    -0.6238332595     0.1506679946
   33      H       4.3332713486    -0.5387505380     1.1260927910
   34      C       1.7889556201     0.1460181221     1.0477756362
   35      H       2.2463934371     0.2416869466     2.0402975628
   36      C       4.4300650837    -1.8603188095    -0.5250884961
   37      O       5.1954965939    -2.6194536931     0.0061291896
   38      O       3.9795617257    -2.0054280269    -1.7863541179
   39      H       4.3692591337    -2.8166909791    -2.1455284590
   40      C       4.0636566884     0.6679046647    -0.6491461424
   41      H       3.6221972553     0.5312141459    -1.6459390818
   42      O       5.4611786548     0.8856708195    -0.7419669549
   43      H       5.6034774761     1.7886210985    -1.0498418441
   44      C       3.3571431022     1.8179706702     0.0693071955
   45      H       3.8615524875     2.0013088814     1.0233475680
   46      O       3.5001719356     3.0491134890    -0.6521653525
   47      H       3.0548106481     2.9583580669    -1.5044243797
   48      C       1.8820219855     1.5021576274     0.3286820326
   49      H       1.3502764900     1.4236611002    -0.6236073182
   50      O       1.2813899903     2.4762592865     1.1691652947
   51      H       1.5328020471     3.3466708814     0.8384830840
 ----------------------------------------------------------------
 Molecular Point Group                 C1    NOp =  1
 Largest Abelian Subgroup              C1    NOp =  1
 Nuclear Repulsion Energy =  2435.2258366399 hartrees
 There are       97 alpha and       97 beta electrons
 Applying Cartesian multipole field
    Component          Value
    ---------          -----
     (2,0,0)        1.00000E-12
     (0,2,0)        2.00000E-11
     (0,0,2)       -3.00000E-11
 Nucleus-field energy     =     0.0000000238 hartrees
 Requested basis set is 6-311++G(d,p)
 There are 280 shells and 732 basis functions
 A cutoff of  1.0D-11 yielded  26644 shell pairs
 There are    177938 function pairs (    188507 Cartesian)
 Smallest overlap matrix eigenvalue = 8.19E-07

 Q-Chem warning in module stvman/mkSTV.C, line 306:

 Overlap eigenvalue is smaller than square root of threshold
 Use THRESH >= 12 to get rid of this warning

 Linear dependence detected in AO basis
 Tighter screening thresholds may be required for diffuse basis sets
 Use S2THRESH > 14 and THRESH = 14 in case of SCF convergence issues
 Number of orthogonalized atomic orbitals = 731
 Maximum deviation from orthogonality = 2.390E-10
 Guess MOs from SCF MO coefficient file

 -----------------------------------------------------------------------
  General SCF calculation program by
  Eric Jon Sundstrom, Paul Horn, Yuezhi Mao, Dmitri Zuev, Alec White,
  David Stuck, Shaama M.S., Shane Yost, Joonho Lee, David Small,
  Daniel Levine, Susi Lehtola, Hugh Burton, Evgeny Epifanovsky
 -----------------------------------------------------------------------
 Exchange:     0.2000 Hartree-Fock + 0.0800 Slater + 0.7200 B88
 Correlation:  0.1900 VWN1RPA + 0.8100 LYP
 Using SG-1 standard quadrature grid
 using 6 threads for integral computing
 -------------------------------------------------------
 OpenMP Integral computing Module                
 Release: version 2.0, May 2017, Q-Chem Inc. Pleasanton 
 -------------------------------------------------------
 -------------------------------------------------------
 OpenMP BLAS3 based DFT computing Module                
 Release: version 1.0, May 2013, Q-Chem Inc. Pittsburgh 
 -------------------------------------------------------
 A restricted SCF calculation will be
 performed using DIIS
 SCF converges when DIIS error is below 1.0e-08
 ---------------------------------------
  Cycle       Energy         DIIS error
 ---------------------------------------
    1   -1302.7721188094      2.33e-04  
    2   -1302.7765032437      4.11e-05  
    3   -1302.7764090626      6.43e-05  
    4   -1302.7765940909      9.36e-06  
    5   -1302.7765966808      6.07e-06  
    6   -1302.7765983832      1.16e-06  
    7   -1302.7765984506      3.12e-07  
    8   -1302.7765984552      1.09e-07  
    9   -1302.7765984559      4.97e-08  
   10   -1302.7765984560      1.77e-08  
   11   -1302.7765984561      7.03e-09  Convergence criterion met
 ---------------------------------------
 SCF time:   CPU 1944.72s  wall 345.00s 
 SCF   energy in the final basis set =    -1302.7765984561
 Total energy in the final basis set =    -1302.7765984561

 --------------------------------------------------------------

                    Orbital Energies (a.u.)
 --------------------------------------------------------------

 Alpha MOs
 -- Occupied --
-19.1870 -19.1790 -19.1656 -19.1633 -19.1483 -19.1454 -19.1320 -19.1275
-19.1184 -10.3236 -10.3106 -10.3064 -10.2634 -10.2538 -10.2529 -10.2466
-10.2249 -10.1897 -10.1797 -10.1763 -10.1704 -10.1677 -10.1673 -10.1630
-10.1618  -1.1339  -1.1275  -1.0810  -1.0711  -1.0528  -1.0418  -1.0416
 -1.0309  -1.0292  -0.8473  -0.8160  -0.8123  -0.7966  -0.7520  -0.7410
 -0.7135  -0.6866  -0.6838  -0.6554  -0.6431  -0.6310  -0.6247  -0.5918
 -0.5735  -0.5656  -0.5607  -0.5559  -0.5306  -0.5203  -0.5165  -0.5162
 -0.5036  -0.4976  -0.4919  -0.4893  -0.4812  -0.4793  -0.4674  -0.4570
 -0.4522  -0.4379  -0.4335  -0.4317  -0.4246  -0.4182  -0.4118  -0.4009
 -0.3987  -0.3980  -0.3949  -0.3907  -0.3859  -0.3828  -0.3724  -0.3706
 -0.3656  -0.3617  -0.3578  -0.3427  -0.3412  -0.3367  -0.3324  -0.3255
 -0.3230  -0.3174  -0.3140  -0.3093  -0.3055  -0.2929  -0.2898  -0.2793
 -0.2744
 -- Virtual --
 -0.0342  -0.0214  -0.0164  -0.0090  -0.0055  -0.0037  -0.0008   0.0029
  0.0038   0.0147   0.0178   0.0228   0.0262   0.0322   0.0350   0.0369
  0.0398   0.0445   0.0476   0.0542   0.0546   0.0615   0.0635   0.0662
  0.0672   0.0729   0.0749   0.0770   0.0803   0.0834   0.0843   0.0879
  0.0900   0.0949   0.0975   0.0989   0.1012   0.1034   0.1057   0.1075
  0.1111   0.1143   0.1164   0.1180   0.1200   0.1222   0.1261   0.1267
  0.1293   0.1323   0.1336   0.1346   0.1350   0.1365   0.1412   0.1437
  0.1444   0.1452   0.1475   0.1501   0.1519   0.1531   0.1557   0.1577
  0.1594   0.1626   0.1644   0.1673   0.1688   0.1697   0.1717   0.1749
  0.1760   0.1792   0.1811   0.1841   0.1846   0.1880   0.1917   0.1941
  0.1952   0.1993   0.2011   0.2035   0.2057   0.2080   0.2085   0.2133
  0.2170   0.2195   0.2208   0.2248   0.2265   0.2312   0.2326   0.2328
  0.2346   0.2385   0.2418   0.2422   0.2476   0.2487   0.2492   0.2522
  0.2566   0.2583   0.2627   0.2656   0.2679   0.2698   0.2738   0.2750
  0.2763   0.2811   0.2835   0.2844   0.2880   0.2888   0.2910   0.2956
  0.2973   0.3026   0.3050   0.3107   0.3122   0.3135   0.3177   0.3190
  0.3224   0.3244   0.3264   0.3267   0.3332   0.3347   0.3352   0.3380
  0.3400   0.3418   0.3477   0.3512   0.3521   0.3577   0.3580   0.3595
  0.3648   0.3655   0.3666   0.3680   0.3726   0.3755   0.3801   0.3852
  0.3888   0.3897   0.3951   0.3957   0.4036   0.4044   0.4100   0.4117
  0.4138   0.4172   0.4209   0.4286   0.4308   0.4390   0.4438   0.4456
  0.4544   0.4614   0.4689   0.4751   0.4785   0.4816   0.4840   0.4874
  0.4950   0.5013   0.5079   0.5094   0.5184   0.5307   0.5353   0.5368
  0.5397   0.5476   0.5567   0.5571   0.5655   0.5721   0.5815   0.5866
  0.5898   0.5977   0.6012   0.6040   0.6123   0.6156   0.6242   0.6284
  0.6326   0.6372   0.6440   0.6454   0.6513   0.6539   0.6603   0.6647
  0.6678   0.6686   0.6772   0.6799   0.6867   0.6908   0.6953   0.7006
  0.7099   0.7156   0.7165   0.7220   0.7295   0.7381   0.7413   0.7475
  0.7523   0.7568   0.7621   0.7628   0.7672   0.7741   0.7768   0.7817
  0.7827   0.7864   0.7885   0.7956   0.7965   0.8010   0.8070   0.8138
  0.8195   0.8256   0.8272   0.8342   0.8420   0.8494   0.8593   0.8658
  0.8986   0.9099   0.9217   0.9261   0.9358   0.9520   0.9681   0.9765
  0.9832   0.9918   1.0032   1.0096   1.0187   1.0258   1.0347   1.0422
  1.0484   1.0619   1.0705   1.0751   1.0790   1.0946   1.1141   1.1201
  1.1261   1.1323   1.1452   1.1516   1.1536   1.1611   1.1656   1.1754
  1.1818   1.1864   1.1927   1.1988   1.2021   1.2090   1.2157   1.2209
  1.2219   1.2318   1.2412   1.2481   1.2638   1.2714   1.2784   1.2811
  1.2858   1.2947   1.2986   1.3045   1.3107   1.3253   1.3369   1.3421
  1.3477   1.3590   1.3604   1.3807   1.3834   1.3908   1.4108   1.4136
  1.4226   1.4324   1.4390   1.4548   1.4627   1.4703   1.4736   1.4870
  1.4920   1.5013   1.5032   1.5139   1.5199   1.5226   1.5311   1.5408
  1.5498   1.5602   1.5636   1.5666   1.5711   1.5740   1.5855   1.5883
  1.5910   1.5954   1.6005   1.6037   1.6133   1.6183   1.6263   1.6282
  1.6301   1.6313   1.6336   1.6376   1.6455   1.6477   1.6596   1.6629
  1.6663   1.6677   1.6709   1.6748   1.6840   1.6941   1.7040   1.7070
  1.7137   1.7232   1.7361   1.7433   1.7520   1.7575   1.7619   1.7668
  1.7718   1.7786   1.7869   1.7935   1.8033   1.8092   1.8238   1.8306
  1.8348   1.8402   1.8453   1.8536   1.8640   1.8650   1.8788   1.8862
  1.8936   1.9051   1.9136   1.9178   1.9373   1.9453   1.9513   1.9631
  1.9764   1.9792   1.9958   1.9993   2.0079   2.0169   2.0192   2.0343
  2.0477   2.0544   2.0576   2.0665   2.0757   2.0778   2.0995   2.1045
  2.1189   2.1253   2.1402   2.1481   2.1492   2.1648   2.1685   2.1722
  2.1799   2.1835   2.1948   2.2012   2.2181   2.2244   2.2324   2.2526
  2.2555   2.2618   2.2718   2.2983   2.3013   2.3140   2.3375   2.3451
  2.3623   2.3662   2.3747   2.4015   2.4129   2.4393   2.4468   2.4605
  2.4832   2.4974   2.5081   2.5259   2.5339   2.5408   2.5420   2.5457
  2.5606   2.5711   2.5759   2.5845   2.5868   2.5927   2.6044   2.6172
  2.6265   2.6320   2.6426   2.6442   2.6525   2.6680   2.6813   2.6905
  2.6990   2.7101   2.7167   2.7298   2.7380   2.7523   2.7639   2.7737
  2.7758   2.7913   2.7978   2.8127   2.8215   2.8291   2.8336   2.8442
  2.8614   2.8681   2.8767   2.8908   2.8957   2.9062   2.9138   2.9175
  2.9294   2.9310   2.9388   2.9428   2.9581   2.9695   2.9781   2.9895
  2.9930   3.0072   3.0174   3.0220   3.0312   3.0356   3.0406   3.0575
  3.0687   3.0744   3.0811   3.0891   3.0984   3.1012   3.1170   3.1251
  3.1281   3.1368   3.1451   3.1532   3.1778   3.1782   3.1860   3.1977
  3.2075   3.2114   3.2127   3.2389   3.2722   3.2831   3.2851   3.2977
  3.3065   3.3156   3.3195   3.3371   3.3570   3.3815   3.3960   3.4228
  3.4272   3.4441   3.4495   3.5164   3.5376   3.5503   3.6199   3.6450
  3.6831   3.7412   3.7818   3.7865   3.7881   3.8046   3.8151   3.8277
  3.8393   3.8555   3.8784   3.9002   3.9053   3.9142   3.9262   3.9359
  3.9389   3.9681   3.9816   4.0053   4.0379   4.0432   4.0905   4.1068
  4.1305   4.1392   4.1541   4.1731   4.1840   4.2300   4.2420   4.2865
  4.2942   4.3017   4.3048   4.3555   4.3662   4.4025   4.9826   5.0734
  5.0925   5.0993   5.1051   5.1242   5.1291   5.1393   5.1530   5.1864
  5.3172   5.3726   5.3815   5.4150   5.4224   5.4437   5.4558   5.4715
  5.5998   5.6174   5.6366   5.6542   5.6805   5.6840   5.7623   5.8465
  5.9380  23.7515  23.7568  23.7990  23.8103  23.8136  23.8215  23.8431
 23.8606  23.8708  23.8837  23.8907  23.9402  23.9538  23.9629  23.9875
 24.0131  49.8695  49.9044  49.9265  49.9506  49.9564  49.9625  49.9825
 50.0170  50.0400
 --------------------------------------------------------------

          Ground-State Mulliken Net Atomic Charges

     Atom                 Charge (a.u.)
  ----------------------------------------
      1 C                     0.160780
      2 H                     0.265724
      3 C                    -0.430020
      4 H                     0.184190
      5 O                    -0.159134
      6 H                     0.235165
      7 C                    -0.562184
      8 H                     0.206056
      9 H                     0.136219
     10 C                     0.441345
     11 H                     0.157929
     12 C                    -0.729905
     13 H                     0.135734
     14 H                     0.138159
     15 H                     0.140927
     16 C                    -0.615412
     17 H                     0.163737
     18 H                     0.160503
     19 C                    -0.316800
     20 H                     0.184149
     21 H                     0.143032
     22 C                    -0.038170
     23 C                    -0.683251
     24 C                    -0.168975
     25 O                    -0.090060
     26 O                     0.224099
     27 H                     0.300918
     28 H                     0.185499
     29 H                     0.154995
     30 H                     0.153418
     31 O                     0.071644
     32 C                    -0.306187
     33 H                     0.277489
     34 C                    -0.713881
     35 H                     0.218505
     36 C                     0.017996
     37 O                    -0.213863
     38 O                    -0.116965
     39 H                     0.296378
     40 C                    -0.171120
     41 H                     0.300386
     42 O                    -0.157960
     43 H                     0.265598
     44 C                    -0.456596
     45 H                     0.281621
     46 O                    -0.196223
     47 H                     0.277974
     48 C                    -0.187415
     49 H                     0.327147
     50 O                    -0.164982
     51 H                     0.271788
  ----------------------------------------
  Sum of atomic charges =     0.000000

 -----------------------------------------------------------------
                    Cartesian Multipole Moments
 -----------------------------------------------------------------
    Charge (ESU x 10^10)
                 0.0000
    Dipole Moment (Debye)
         X      -3.1149      Y       2.2771      Z      -1.0269
       Tot       3.9928
    Quadrupole Moments (Debye-Ang)
        XX    -148.9561     XY      13.5616     YY    -148.9625
        XZ     -11.4077     YZ      -1.6838     ZZ    -147.6144
    Octopole Moments (Debye-Ang^2)
       XXX    -145.3084    XXY      22.9415    XYY       0.0051
       YYY      12.7557    XXZ     -30.6760    XYZ      19.0799
       YYZ     -34.3294    XZZ      56.4572    YZZ      -0.8848
       ZZZ     -27.3531
    Hexadecapole Moments (Debye-Ang^3)
      XXXX  -13837.1461   XXXY     538.8227   XXYY   -2564.5427
      XYYY       9.1997   YYYY   -2193.6223   XXXZ    -228.1667
      XXYZ      88.2687   XYYZ    -140.6811   YYYZ      84.5249
      XXZZ   -2286.1192   XYZZ     -44.9264   YYZZ    -493.9753
      XZZZ     -18.0755   YZZZ      32.9437   ZZZZ   -1025.1959
 -----------------------------------------------------------------
 Calculating analytic gradient of the SCF energy
 Gradient of SCF Energy
            1           2           3           4           5           6
    1  -0.0002352   0.0000555  -0.0000084  -0.0000785  -0.0000912   0.0000780
    2   0.0002083  -0.0000753   0.0000589   0.0000115   0.0001067  -0.0000814
    3  -0.0001604   0.0000522   0.0000124  -0.0000279   0.0000011  -0.0000207
            7           8           9          10          11          12
    1   0.0000277   0.0000084  -0.0000701   0.0000025  -0.0000487  -0.0000412
    2   0.0001849  -0.0000200  -0.0000587   0.0000347  -0.0000521  -0.0000879
    3   0.0001001  -0.0000146  -0.0000054  -0.0000733  -0.0000133   0.0000188
           13          14          15          16          17          18
    1  -0.0000447   0.0000295  -0.0000274   0.0000670  -0.0000594   0.0000251
    2   0.0000065  -0.0000116  -0.0000263  -0.0001157  -0.0000632   0.0000436
    3  -0.0000248  -0.0000031   0.0000242   0.0000511  -0.0000051   0.0000724
           19          20          21          22          23          24
    1   0.0000933   0.0000913   0.0000437   0.0003362   0.0000536  -0.0002202
    2  -0.0000568   0.0000121  -0.0000074  -0.0003826  -0.0000457   0.0004623
    3  -0.0000948   0.0000817  -0.0000676   0.0000094   0.0001349   0.0000063
           25          26          27          28          29          30
    1  -0.0003319   0.0001198  -0.0000528  -0.0000776   0.0000096   0.0000979
    2  -0.0003913   0.0000013   0.0000594   0.0000148   0.0000953  -0.0000058
    3   0.0000186   0.0001350  -0.0001276   0.0000404  -0.0000350  -0.0000672
           31          32          33          34          35          36
    1   0.0000844  -0.0001680   0.0000107   0.0000277   0.0000471   0.0003136
    2   0.0000237  -0.0000765   0.0000939  -0.0001549  -0.0001820   0.0002953
    3   0.0002240   0.0002765  -0.0001045  -0.0003480  -0.0001045  -0.0002138
           37          38          39          40          41          42
    1  -0.0001550  -0.0000505  -0.0000594   0.0000245  -0.0000540   0.0001753
    2  -0.0001107  -0.0001590   0.0000282   0.0001343  -0.0000200   0.0000112
    3   0.0000481   0.0001649  -0.0001111  -0.0001746   0.0001118   0.0000093
           43          44          45          46          47          48
    1  -0.0000243  -0.0000338  -0.0000416   0.0000136   0.0000389   0.0000972
    2  -0.0000108   0.0001549  -0.0000545  -0.0000011  -0.0000479   0.0004618
    3   0.0000097   0.0000196   0.0000343  -0.0000928   0.0000751   0.0000919
           49          50          51
    1   0.0000222  -0.0000951   0.0000749
    2  -0.0001538  -0.0000449  -0.0000060
    3   0.0001052  -0.0000867   0.0000477
 Max gradient component =       4.623E-04
 RMS gradient           =       1.252E-04
 Gradient time:  CPU 499.45 s  wall 84.25 s
 Geometry Optimization Parameters
   NAtoms,    NIC,     NZ,  NCons,   NDum,   NFix, NCnnct, MaxDiis
       51     405       0       0       0       0       0       0

 Cartesian Hessian Update
 Hessian Updated using BFGS Update


** GEOMETRY OPTIMIZATION IN DELOCALIZED INTERNAL COORDINATES **
   Searching for a Minimum

   Optimization Cycle:  13

                       Coordinates (Angstroms)
     ATOM                X               Y               Z
      1  C        -2.9572990176   -0.5202126804    0.0728695678
      2  H        -2.6707645175   -0.5898645002   -0.9817900706
      3  C        -4.2123967432   -1.3847935082    0.2392828807
      4  H        -4.5440274318   -1.3511703555    1.2883648546
      5  O        -3.8568938206   -2.7341519273   -0.0947555199
      6  H        -4.6430547571   -3.2857639926   -0.0320819416
      7  C        -5.3495673465   -0.8700037082   -0.6494601473
      8  H        -5.0465517489   -0.9911468286   -1.6971749387
      9  H        -6.2396745873   -1.4959061917   -0.5018356912
     10  C        -5.6981858166    0.6017072294   -0.3760394063
     11  H        -6.0513216236    0.6762590625    0.6629009424
     12  C        -6.8246525224    1.0907479425   -1.2921326325
     13  H        -7.7303222666    0.4891184510   -1.1676754443
     14  H        -7.0829808846    2.1323557115   -1.0794988871
     15  H        -6.5257986868    1.0289982126   -2.3439691379
     16  C        -4.4348059603    1.4684085785   -0.5019379849
     17  H        -4.6687409530    2.5059786318   -0.2395945566
     18  H        -4.1100142870    1.4764274331   -1.5508780973
     19  C        -3.2912539446    0.9497936726    0.3788044041
     20  H        -2.3982153691    1.5646689841    0.2314674808
     21  H        -3.5726114807    1.0599968131    1.4326512981
     22  C        -1.7481821282   -1.0625056955    0.8818094129
     23  C        -1.9017808661   -0.9935776708    2.4082152262
     24  C        -0.4654204753   -0.4349147189    0.3475823929
     25  O        -0.2817432344   -0.1222144470   -0.8001887217
     26  O         0.4800127307   -0.3075579731    1.3296506266
     27  H        -1.6509650057   -2.1191835385    0.6022150330
     28  H        -1.9479190073    0.0351565184    2.7718368758
     29  H        -1.0644545629   -1.4823431161    2.9058858145
     30  H        -2.8166095018   -1.5059533755    2.7131739270
     31  O         2.4440581174   -0.8639439957    0.3042865164
     32  C         3.8400272520   -0.6238332595    0.1506679946
     33  H         4.3332713486   -0.5387505380    1.1260927910
     34  C         1.7889556201    0.1460181221    1.0477756362
     35  H         2.2463934371    0.2416869466    2.0402975628
     36  C         4.4300650837   -1.8603188095   -0.5250884961
     37  O         5.1954965939   -2.6194536931    0.0061291896
     38  O         3.9795617257   -2.0054280269   -1.7863541179
     39  H         4.3692591337   -2.8166909791   -2.1455284590
     40  C         4.0636566884    0.6679046647   -0.6491461424
     41  H         3.6221972553    0.5312141459   -1.6459390818
     42  O         5.4611786548    0.8856708195   -0.7419669549
     43  H         5.6034774761    1.7886210985   -1.0498418441
     44  C         3.3571431022    1.8179706702    0.0693071955
     45  H         3.8615524875    2.0013088814    1.0233475680
     46  O         3.5001719356    3.0491134890   -0.6521653525
     47  H         3.0548106481    2.9583580669   -1.5044243797
     48  C         1.8820219855    1.5021576274    0.3286820326
     49  H         1.3502764900    1.4236611002   -0.6236073182
     50  O         1.2813899903    2.4762592865    1.1691652947
     51  H         1.5328020471    3.3466708814    0.8384830840
   Point Group: c1    Number of degrees of freedom:   147


   Energy is  -1302.776598456

 Hessian Updated using BFGS Update

147 Hessian modes will be used to form the next step
  Hessian Eigenvalues:
     0.001369    0.003490    0.004642    0.005598    0.005666    0.006286
     0.006723    0.006979    0.007417    0.007807    0.010152    0.010722
     0.011201    0.011943    0.012328    0.014622    0.019910    0.020510
     0.022169    0.027932    0.030442    0.031797    0.033136    0.035352
     0.038647    0.039592    0.042052    0.043649    0.045541    0.046645
     0.046985    0.047273    0.047973    0.048611    0.048928    0.049510
     0.049627    0.051976    0.052529    0.054410    0.054763    0.055209
     0.055730    0.056178    0.056652    0.057137    0.057647    0.058181
     0.061036    0.061414    0.063592    0.068228    0.068764    0.070859
     0.074715    0.079005    0.082004    0.082730    0.083196    0.083828
     0.091793    0.096777    0.100373    0.114687    0.121084    0.129449
     0.145252    0.149363    0.156255    0.158473    0.159016    0.159904
     0.159999    0.160012    0.160086    0.160202    0.160348    0.160495
     0.160758    0.161347    0.168167    0.174328    0.178330    0.183932
     0.188348    0.193975    0.194399    0.199333    0.201410    0.215672
     0.245587    0.249742    0.250897    0.258303    0.268754    0.269407
     0.271689    0.277463    0.280412    0.284206    0.284675    0.287856
     0.291688    0.292706    0.293714    0.296248    0.297699    0.301162
     0.309995    0.337296    0.337856    0.338197    0.338549    0.339005
     0.339092    0.339604    0.339823    0.340223    0.340348    0.340482
     0.340596    0.340989    0.341144    0.341515    0.341699    0.342037
     0.342409    0.342444    0.342900    0.343766    0.369950    0.393014
     0.395414    0.398610    0.401748    0.405110    0.416778    0.469867
     0.513860    0.518310    0.520605    0.522009    0.530670    0.549268
     0.563137    0.916361    0.942774

 Minimum Search - Taking Simple RFO Step
 Searching for Lamda that Minimizes Along All modes
 Value Taken    Lamda =  -0.00002342
 Step Taken.  Stepsize is  0.064027

                             Maximum     Tolerance    Cnvgd?
         Gradient           0.000727      0.000300      NO
         Displacement       0.017747      0.001200      NO
         Energy change     -0.000035      0.000001      NO


 New Cartesian Coordinates Obtained by Inverse Iteration

 Displacement from previous Coordinates is:  0.232526
 ----------------------------------------------------------------
             Standard Nuclear Orientation (Angstroms)
    I     Atom           X                Y                Z
 ----------------------------------------------------------------
    1      C      -2.9548971354    -0.5149614364     0.0783204163
    2      H      -2.6636947976    -0.5849038410    -0.9751025485
    3      C      -4.2071789084    -1.3843776438     0.2401549450
    4      H      -4.5433705310    -1.3514007380     1.2877466679
    5      O      -3.8455751544    -2.7330740546    -0.0910013270
    6      H      -4.6308560608    -3.2863699385    -0.0314882920
    7      C      -5.3420842514    -0.8748915945    -0.6545330749
    8      H      -5.0333144669    -0.9958333359    -1.7005970496
    9      H      -6.2306459304    -1.5035735944    -0.5106053949
   10      C      -5.6974400870     0.5959761701    -0.3842441936
   11      H      -6.0548004684     0.6709109680     0.6532407410
   12      C      -6.8219120722     1.0796323640    -1.3055167148
   13      H      -7.7246045096     0.4726466486    -1.1857546454
   14      H      -7.0871597528     2.1196005550    -1.0933325455
   15      H      -6.5174090378     1.0203337376    -2.3559098382
   16      C      -4.4369607718     1.4671382418    -0.5067580690
   17      H      -4.6751019651     2.5047511116    -0.2480067555
   18      H      -4.1076514618     1.4733186734    -1.5543281575
   19      C      -3.2961166246     0.9541799639     0.3806603610
   20      H      -2.4047473553     1.5718968925     0.2361651472
   21      H      -3.5837999493     1.0652440827     1.4328066835
   22      C      -1.7483290621    -1.0519940771     0.8934347396
   23      C      -1.9057655625    -0.9722063814     2.4190244955
   24      C      -0.4627421193    -0.4305710781     0.3588794326
   25      O      -0.2793332542    -0.1090111393    -0.7866242467
   26      O       0.4852826422    -0.3142980507     1.3397308422
   27      H      -1.6515048365    -2.1110708583     0.6225490697
   28      H      -1.9385822113     0.0593907839     2.7758401042
   29      H      -1.0768253755    -1.4695515810     2.9223082271
   30      H      -2.8286473150    -1.4697653077     2.7247291055
   31      O       2.4424626936    -0.8683280617     0.3023927531
   32      C       3.8376407818    -0.6293810583     0.1401080056
   33      H       4.3370774670    -0.5495638996     1.1129736967
   34      C       1.7938996362     0.1388455667     1.0556635463
   35      H       2.2556900631     0.2291331491     2.0467701528
   36      C       4.4228819150    -1.8633070712    -0.5446793203
   37      O       5.1913241197    -2.6251813723    -0.0216873584
   38      O       3.9662368261    -2.0020333820    -1.8044509807
   39      H       4.3544301381    -2.8118769623    -2.1685187796
   40      C       4.0575049686     0.6656664135    -0.6551691643
   41      H       3.6085948619     0.5349986611    -1.6494904523
   42      O       5.4545258403     0.8817726645    -0.7576698168
   43      H       5.5961948944     1.7864286271    -1.0610162726
   44      C       3.3588001618     1.8132696532     0.0745602432
   45      H       3.8711383466     1.9912487319     1.0254236427
   46      O       3.4978590210     3.0483300448    -0.6413390771
   47      H       3.0454937096     2.9630356599    -1.4905973109
   48      C       1.8852243109     1.4985090063     0.3427926931
   49      H       1.3468096734     1.4272920806    -0.6062998567
   50      O       1.2921735989     2.4693240352     1.1924832966
   51      H       1.5413766150     3.3412014824     0.8638325126
 ----------------------------------------------------------------
 Molecular Point Group                 C1    NOp =  1
 Largest Abelian Subgroup              C1    NOp =  1
 Nuclear Repulsion Energy =  2435.5353049509 hartrees
 There are       97 alpha and       97 beta electrons
 Applying Cartesian multipole field
    Component          Value
    ---------          -----
     (2,0,0)        1.00000E-12
     (0,2,0)        2.00000E-11
     (0,0,2)       -3.00000E-11
 Nucleus-field energy     =     0.0000000234 hartrees
 Requested basis set is 6-311++G(d,p)
 There are 280 shells and 732 basis functions
 A cutoff of  1.0D-11 yielded  26643 shell pairs
 There are    177903 function pairs (    188471 Cartesian)
 Smallest overlap matrix eigenvalue = 8.13E-07

 Q-Chem warning in module stvman/mkSTV.C, line 306:

 Overlap eigenvalue is smaller than square root of threshold
 Use THRESH >= 12 to get rid of this warning

 Linear dependence detected in AO basis
 Tighter screening thresholds may be required for diffuse basis sets
 Use S2THRESH > 14 and THRESH = 14 in case of SCF convergence issues
 Number of orthogonalized atomic orbitals = 731
 Maximum deviation from orthogonality = 7.049E-10
 Guess MOs from SCF MO coefficient file

 -----------------------------------------------------------------------
  General SCF calculation program by
  Eric Jon Sundstrom, Paul Horn, Yuezhi Mao, Dmitri Zuev, Alec White,
  David Stuck, Shaama M.S., Shane Yost, Joonho Lee, David Small,
  Daniel Levine, Susi Lehtola, Hugh Burton, Evgeny Epifanovsky
 -----------------------------------------------------------------------
 Exchange:     0.2000 Hartree-Fock + 0.0800 Slater + 0.7200 B88
 Correlation:  0.1900 VWN1RPA + 0.8100 LYP
 Using SG-1 standard quadrature grid
 using 6 threads for integral computing
 -------------------------------------------------------
 OpenMP Integral computing Module                
 Release: version 2.0, May 2017, Q-Chem Inc. Pleasanton 
 -------------------------------------------------------
 -------------------------------------------------------
 OpenMP BLAS3 based DFT computing Module                
 Release: version 1.0, May 2013, Q-Chem Inc. Pittsburgh 
 -------------------------------------------------------
 A restricted SCF calculation will be
 performed using DIIS
 SCF converges when DIIS error is below 1.0e-08
 ---------------------------------------
  Cycle       Energy         DIIS error
 ---------------------------------------
    1   -1302.7758324711      9.35e-05  
    2   -1302.7765965340      1.53e-05  
    3   -1302.7765803715      2.55e-05  
    4   -1302.7766099176      4.45e-06  
    5   -1302.7766106653      2.23e-06  
    6   -1302.7766108984      4.55e-07  
    7   -1302.7766109085      1.32e-07  
    8   -1302.7766109092      2.93e-08  
    9   -1302.7766109092      1.78e-08  
   10   -1302.7766109092      7.57e-09  Convergence criterion met
 ---------------------------------------
 SCF time:   CPU 1768.76s  wall 314.00s 
 SCF   energy in the final basis set =    -1302.7766109092
 Total energy in the final basis set =    -1302.7766109092

 --------------------------------------------------------------

                    Orbital Energies (a.u.)
 --------------------------------------------------------------

 Alpha MOs
 -- Occupied --
-19.1869 -19.1790 -19.1655 -19.1632 -19.1482 -19.1452 -19.1320 -19.1276
-19.1184 -10.3235 -10.3107 -10.3064 -10.2633 -10.2537 -10.2528 -10.2464
-10.2249 -10.1897 -10.1797 -10.1763 -10.1705 -10.1678 -10.1673 -10.1630
-10.1620  -1.1339  -1.1276  -1.0809  -1.0710  -1.0527  -1.0416  -1.0415
 -1.0309  -1.0292  -0.8474  -0.8161  -0.8122  -0.7965  -0.7520  -0.7410
 -0.7134  -0.6866  -0.6838  -0.6553  -0.6431  -0.6308  -0.6247  -0.5918
 -0.5734  -0.5655  -0.5606  -0.5559  -0.5305  -0.5203  -0.5165  -0.5161
 -0.5035  -0.4976  -0.4920  -0.4894  -0.4812  -0.4792  -0.4674  -0.4571
 -0.4522  -0.4378  -0.4336  -0.4317  -0.4245  -0.4182  -0.4118  -0.4009
 -0.3988  -0.3979  -0.3950  -0.3908  -0.3859  -0.3828  -0.3725  -0.3705
 -0.3655  -0.3617  -0.3578  -0.3426  -0.3412  -0.3368  -0.3324  -0.3256
 -0.3229  -0.3174  -0.3140  -0.3093  -0.3055  -0.2927  -0.2898  -0.2793
 -0.2743
 -- Virtual --
 -0.0341  -0.0214  -0.0164  -0.0090  -0.0055  -0.0037  -0.0008   0.0028
  0.0038   0.0147   0.0179   0.0227   0.0262   0.0322   0.0350   0.0369
  0.0399   0.0444   0.0476   0.0543   0.0546   0.0615   0.0635   0.0661
  0.0673   0.0728   0.0747   0.0771   0.0803   0.0835   0.0844   0.0879
  0.0901   0.0949   0.0975   0.0989   0.1013   0.1033   0.1058   0.1075
  0.1112   0.1142   0.1162   0.1180   0.1200   0.1222   0.1259   0.1267
  0.1291   0.1324   0.1337   0.1346   0.1352   0.1365   0.1412   0.1438
  0.1444   0.1451   0.1476   0.1501   0.1520   0.1531   0.1557   0.1578
  0.1593   0.1626   0.1645   0.1674   0.1688   0.1697   0.1715   0.1749
  0.1759   0.1792   0.1810   0.1842   0.1846   0.1879   0.1918   0.1942
  0.1952   0.1992   0.2011   0.2036   0.2056   0.2080   0.2083   0.2135
  0.2169   0.2197   0.2211   0.2249   0.2264   0.2312   0.2326   0.2328
  0.2347   0.2383   0.2416   0.2424   0.2478   0.2488   0.2493   0.2522
  0.2565   0.2583   0.2628   0.2654   0.2679   0.2699   0.2739   0.2750
  0.2764   0.2809   0.2833   0.2843   0.2880   0.2888   0.2912   0.2957
  0.2973   0.3025   0.3049   0.3108   0.3122   0.3135   0.3179   0.3193
  0.3223   0.3240   0.3264   0.3266   0.3333   0.3346   0.3351   0.3378
  0.3403   0.3421   0.3478   0.3513   0.3522   0.3576   0.3580   0.3595
  0.3649   0.3655   0.3666   0.3680   0.3726   0.3756   0.3800   0.3852
  0.3887   0.3901   0.3949   0.3958   0.4036   0.4045   0.4100   0.4119
  0.4139   0.4174   0.4210   0.4289   0.4308   0.4392   0.4439   0.4455
  0.4544   0.4616   0.4687   0.4753   0.4784   0.4809   0.4836   0.4874
  0.4947   0.5014   0.5082   0.5093   0.5182   0.5311   0.5350   0.5367
  0.5399   0.5475   0.5566   0.5575   0.5661   0.5724   0.5816   0.5868
  0.5898   0.5978   0.6011   0.6036   0.6124   0.6157   0.6239   0.6287
  0.6326   0.6372   0.6439   0.6454   0.6515   0.6541   0.6604   0.6650
  0.6676   0.6688   0.6774   0.6802   0.6868   0.6907   0.6951   0.7004
  0.7101   0.7155   0.7167   0.7217   0.7293   0.7383   0.7411   0.7473
  0.7523   0.7569   0.7622   0.7627   0.7669   0.7742   0.7767   0.7816
  0.7826   0.7863   0.7887   0.7956   0.7963   0.8010   0.8070   0.8141
  0.8194   0.8255   0.8272   0.8339   0.8423   0.8498   0.8591   0.8660
  0.8985   0.9101   0.9222   0.9260   0.9361   0.9515   0.9676   0.9765
  0.9833   0.9913   1.0030   1.0092   1.0190   1.0257   1.0350   1.0423
  1.0482   1.0622   1.0709   1.0753   1.0793   1.0950   1.1140   1.1202
  1.1269   1.1328   1.1450   1.1514   1.1536   1.1608   1.1658   1.1752
  1.1819   1.1863   1.1926   1.1994   1.2025   1.2090   1.2157   1.2209
  1.2214   1.2318   1.2411   1.2482   1.2633   1.2714   1.2782   1.2810
  1.2857   1.2942   1.2988   1.3047   1.3106   1.3254   1.3370   1.3428
  1.3477   1.3584   1.3602   1.3801   1.3835   1.3907   1.4109   1.4138
  1.4227   1.4327   1.4390   1.4548   1.4627   1.4704   1.4739   1.4870
  1.4921   1.5007   1.5032   1.5135   1.5196   1.5227   1.5312   1.5406
  1.5496   1.5600   1.5630   1.5667   1.5712   1.5738   1.5856   1.5888
  1.5906   1.5956   1.6003   1.6027   1.6137   1.6185   1.6265   1.6280
  1.6299   1.6312   1.6335   1.6376   1.6458   1.6481   1.6592   1.6629
  1.6665   1.6681   1.6711   1.6752   1.6841   1.6943   1.7040   1.7069
  1.7139   1.7231   1.7363   1.7438   1.7524   1.7576   1.7622   1.7667
  1.7721   1.7792   1.7865   1.7937   1.8034   1.8092   1.8242   1.8303
  1.8352   1.8407   1.8452   1.8533   1.8641   1.8656   1.8783   1.8856
  1.8933   1.9060   1.9143   1.9180   1.9373   1.9456   1.9505   1.9626
  1.9766   1.9788   1.9955   1.9991   2.0079   2.0166   2.0192   2.0340
  2.0478   2.0544   2.0578   2.0663   2.0758   2.0776   2.0992   2.1048
  2.1192   2.1249   2.1401   2.1482   2.1500   2.1649   2.1683   2.1720
  2.1799   2.1835   2.1945   2.2018   2.2185   2.2244   2.2331   2.2527
  2.2556   2.2620   2.2715   2.2987   2.3006   2.3130   2.3376   2.3447
  2.3622   2.3668   2.3747   2.4009   2.4128   2.4396   2.4471   2.4603
  2.4833   2.4974   2.5081   2.5256   2.5339   2.5410   2.5419   2.5455
  2.5607   2.5710   2.5757   2.5845   2.5870   2.5924   2.6043   2.6172
  2.6266   2.6320   2.6425   2.6443   2.6524   2.6675   2.6815   2.6905
  2.6991   2.7092   2.7164   2.7295   2.7378   2.7519   2.7639   2.7737
  2.7755   2.7915   2.7978   2.8127   2.8215   2.8289   2.8346   2.8440
  2.8611   2.8686   2.8773   2.8915   2.8961   2.9061   2.9141   2.9181
  2.9297   2.9315   2.9392   2.9426   2.9579   2.9695   2.9782   2.9896
  2.9931   3.0071   3.0171   3.0218   3.0314   3.0353   3.0405   3.0577
  3.0690   3.0746   3.0799   3.0891   3.0982   3.1012   3.1177   3.1252
  3.1289   3.1367   3.1454   3.1532   3.1777   3.1781   3.1856   3.1973
  3.2075   3.2114   3.2131   3.2385   3.2727   3.2833   3.2849   3.2978
  3.3070   3.3156   3.3198   3.3371   3.3573   3.3814   3.3957   3.4227
  3.4276   3.4441   3.4494   3.5166   3.5378   3.5505   3.6200   3.6452
  3.6833   3.7413   3.7819   3.7865   3.7882   3.8046   3.8148   3.8279
  3.8384   3.8552   3.8784   3.9002   3.9051   3.9144   3.9260   3.9359
  3.9391   3.9684   3.9822   4.0053   4.0378   4.0431   4.0906   4.1073
  4.1307   4.1395   4.1538   4.1735   4.1839   4.2301   4.2417   4.2867
  4.2947   4.3021   4.3046   4.3551   4.3655   4.4025   4.9827   5.0735
  5.0926   5.0995   5.1052   5.1243   5.1288   5.1394   5.1534   5.1866
  5.3180   5.3726   5.3821   5.4150   5.4225   5.4436   5.4562   5.4716
  5.5995   5.6173   5.6369   5.6543   5.6800   5.6835   5.7620   5.8464
  5.9378  23.7515  23.7569  23.7987  23.8103  23.8136  23.8215  23.8432
 23.8606  23.8708  23.8837  23.8905  23.9405  23.9538  23.9630  23.9876
 24.0128  49.8694  49.9045  49.9264  49.9508  49.9564  49.9624  49.9830
 50.0169  50.0394
 --------------------------------------------------------------

          Ground-State Mulliken Net Atomic Charges

     Atom                 Charge (a.u.)
  ----------------------------------------
      1 C                     0.157408
      2 H                     0.265775
      3 C                    -0.431207
      4 H                     0.184291
      5 O                    -0.159376
      6 H                     0.235343
      7 C                    -0.560080
      8 H                     0.206046
      9 H                     0.136217
     10 C                     0.441747
     11 H                     0.157839
     12 C                    -0.729583
     13 H                     0.135534
     14 H                     0.138194
     15 H                     0.140963
     16 C                    -0.616979
     17 H                     0.163914
     18 H                     0.160262
     19 C                    -0.319947
     20 H                     0.183807
     21 H                     0.144169
     22 C                    -0.038080
     23 C                    -0.683884
     24 C                    -0.158006
     25 O                    -0.090009
     26 O                     0.222055
     27 H                     0.301626
     28 H                     0.185972
     29 H                     0.155071
     30 H                     0.151941
     31 O                     0.071659
     32 C                    -0.308213
     33 H                     0.277496
     34 C                    -0.709968
     35 H                     0.218891
     36 C                     0.017408
     37 O                    -0.213986
     38 O                    -0.116596
     39 H                     0.296152
     40 C                    -0.169010
     41 H                     0.300715
     42 O                    -0.158029
     43 H                     0.265695
     44 C                    -0.453380
     45 H                     0.281213
     46 O                    -0.196288
     47 H                     0.277883
     48 C                    -0.197289
     49 H                     0.327701
     50 O                    -0.164664
     51 H                     0.271586
  ----------------------------------------
  Sum of atomic charges =     0.000000

 -----------------------------------------------------------------
                    Cartesian Multipole Moments
 -----------------------------------------------------------------
    Charge (ESU x 10^10)
                 0.0000
    Dipole Moment (Debye)
         X      -3.1454      Y       2.2797      Z      -1.0171
       Tot       4.0156
    Quadrupole Moments (Debye-Ang)
        XX    -149.0706     XY      13.6150     YY    -148.9832
        XZ     -11.1981     YZ      -1.6875     ZZ    -147.5740
    Octopole Moments (Debye-Ang^2)
       XXX    -145.5764    XXY      23.3661    XYY      -0.5951
       YYY      13.4342    XXZ     -29.3820    XYZ      18.6111
       YYZ     -34.2848    XZZ      56.5101    YZZ      -1.3733
       ZZZ     -27.6668
    Hexadecapole Moments (Debye-Ang^3)
      XXXX  -13824.2059   XXXY     541.3735   XXYY   -2563.5502
      XYYY      12.8297   YYYY   -2188.7872   XXXZ    -216.7447
      XXYZ      84.7073   XYYZ    -138.5861   YYYZ      79.9842
      XXZZ   -2284.3541   XYZZ     -46.0995   YYZZ    -494.1393
      XZZZ     -16.7172   YZZZ      29.4134   ZZZZ   -1037.2486
 -----------------------------------------------------------------
 Calculating analytic gradient of the SCF energy
 Gradient of SCF Energy
            1           2           3           4           5           6
    1  -0.0001682   0.0000239   0.0000426  -0.0000253   0.0000193  -0.0000050
    2   0.0002402  -0.0000922   0.0001141  -0.0000216  -0.0000002  -0.0000357
    3  -0.0001010   0.0000047   0.0001080  -0.0000427  -0.0000159  -0.0000013
            7           8           9          10          11          12
    1  -0.0000007   0.0000335  -0.0000140   0.0000170  -0.0000480  -0.0000001
    2   0.0000310  -0.0000112   0.0000072  -0.0000507  -0.0000054  -0.0000369
    3   0.0000083  -0.0000190  -0.0000167   0.0000142   0.0000026   0.0000158
           13          14          15          16          17          18
    1  -0.0000017   0.0000160  -0.0000030   0.0000299  -0.0000128  -0.0000077
    2  -0.0000184  -0.0000024  -0.0000115  -0.0000678   0.0000111   0.0000182
    3   0.0000071   0.0000038   0.0000065  -0.0000013   0.0000119   0.0000429
           19          20          21          22          23          24
    1   0.0000403   0.0000151  -0.0000424   0.0001443  -0.0000626   0.0000171
    2  -0.0000569  -0.0000380  -0.0000040   0.0000697  -0.0001261  -0.0003145
    3  -0.0000058   0.0000113  -0.0000209   0.0001516   0.0000524  -0.0001503
           25          26          27          28          29          30
    1  -0.0000085   0.0000931  -0.0000066  -0.0000246   0.0000049   0.0000243
    2   0.0000835   0.0000593   0.0000597   0.0000103   0.0000409  -0.0000143
    3  -0.0000202   0.0000562  -0.0000528  -0.0000110  -0.0000211  -0.0000066
           31          32          33          34          35          36
    1  -0.0001032  -0.0002290  -0.0000339   0.0001774   0.0000002   0.0002205
    2   0.0000025   0.0000144   0.0000447  -0.0000897  -0.0000302   0.0001960
    3   0.0000705   0.0000557  -0.0000101   0.0000633   0.0000125  -0.0001435
           37          38          39          40          41          42
    1  -0.0000570  -0.0000159  -0.0000168  -0.0000360  -0.0000104   0.0000208
    2  -0.0001492  -0.0000707  -0.0000025  -0.0000365   0.0000299  -0.0000005
    3  -0.0000232   0.0001046  -0.0000326  -0.0000748   0.0000467   0.0000035
           43          44          45          46          47          48
    1   0.0000253  -0.0000113   0.0000048   0.0000199  -0.0000191   0.0000708
    2   0.0000625   0.0000731  -0.0000013   0.0000696  -0.0000174   0.0001865
    3  -0.0000100   0.0000304   0.0000102   0.0000212  -0.0000209   0.0000387
           49          50          51
    1  -0.0000870  -0.0000655   0.0000554
    2  -0.0000654  -0.0001284   0.0000749
    3   0.0000109  -0.0002037   0.0000399
 Max gradient component =       3.145E-04
 RMS gradient           =       7.307E-05
 Gradient time:  CPU 499.74 s  wall 84.30 s
 Geometry Optimization Parameters
   NAtoms,    NIC,     NZ,  NCons,   NDum,   NFix, NCnnct, MaxDiis
       51     405       0       0       0       0       0       0

 Cartesian Hessian Update
 Hessian Updated using BFGS Update


** GEOMETRY OPTIMIZATION IN DELOCALIZED INTERNAL COORDINATES **
   Searching for a Minimum

   Optimization Cycle:  14

                       Coordinates (Angstroms)
     ATOM                X               Y               Z
      1  C        -2.9548971354   -0.5149614364    0.0783204163
      2  H        -2.6636947976   -0.5849038410   -0.9751025485
      3  C        -4.2071789084   -1.3843776438    0.2401549450
      4  H        -4.5433705310   -1.3514007380    1.2877466679
      5  O        -3.8455751544   -2.7330740546   -0.0910013270
      6  H        -4.6308560608   -3.2863699385   -0.0314882920
      7  C        -5.3420842514   -0.8748915945   -0.6545330749
      8  H        -5.0333144669   -0.9958333359   -1.7005970496
      9  H        -6.2306459304   -1.5035735944   -0.5106053949
     10  C        -5.6974400870    0.5959761701   -0.3842441936
     11  H        -6.0548004684    0.6709109680    0.6532407410
     12  C        -6.8219120722    1.0796323640   -1.3055167148
     13  H        -7.7246045096    0.4726466486   -1.1857546454
     14  H        -7.0871597528    2.1196005550   -1.0933325455
     15  H        -6.5174090378    1.0203337376   -2.3559098382
     16  C        -4.4369607718    1.4671382418   -0.5067580690
     17  H        -4.6751019651    2.5047511116   -0.2480067555
     18  H        -4.1076514618    1.4733186734   -1.5543281575
     19  C        -3.2961166246    0.9541799639    0.3806603610
     20  H        -2.4047473553    1.5718968925    0.2361651472
     21  H        -3.5837999493    1.0652440827    1.4328066835
     22  C        -1.7483290621   -1.0519940771    0.8934347396
     23  C        -1.9057655625   -0.9722063814    2.4190244955
     24  C        -0.4627421193   -0.4305710781    0.3588794326
     25  O        -0.2793332542   -0.1090111393   -0.7866242467
     26  O         0.4852826422   -0.3142980507    1.3397308422
     27  H        -1.6515048365   -2.1110708583    0.6225490697
     28  H        -1.9385822113    0.0593907839    2.7758401042
     29  H        -1.0768253755   -1.4695515810    2.9223082271
     30  H        -2.8286473150   -1.4697653077    2.7247291055
     31  O         2.4424626936   -0.8683280617    0.3023927531
     32  C         3.8376407818   -0.6293810583    0.1401080056
     33  H         4.3370774670   -0.5495638996    1.1129736967
     34  C         1.7938996362    0.1388455667    1.0556635463
     35  H         2.2556900631    0.2291331491    2.0467701528
     36  C         4.4228819150   -1.8633070712   -0.5446793203
     37  O         5.1913241197   -2.6251813723   -0.0216873584
     38  O         3.9662368261   -2.0020333820   -1.8044509807
     39  H         4.3544301381   -2.8118769623   -2.1685187796
     40  C         4.0575049686    0.6656664135   -0.6551691643
     41  H         3.6085948619    0.5349986611   -1.6494904523
     42  O         5.4545258403    0.8817726645   -0.7576698168
     43  H         5.5961948944    1.7864286271   -1.0610162726
     44  C         3.3588001618    1.8132696532    0.0745602432
     45  H         3.8711383466    1.9912487319    1.0254236427
     46  O         3.4978590210    3.0483300448   -0.6413390771
     47  H         3.0454937096    2.9630356599   -1.4905973109
     48  C         1.8852243109    1.4985090063    0.3427926931
     49  H         1.3468096734    1.4272920806   -0.6062998567
     50  O         1.2921735989    2.4693240352    1.1924832966
     51  H         1.5413766150    3.3412014824    0.8638325126
   Point Group: c1    Number of degrees of freedom:   147


   Energy is  -1302.776610909

 Hessian Updated using BFGS Update

147 Hessian modes will be used to form the next step
  Hessian Eigenvalues:
     0.001238    0.003029    0.004558    0.005595    0.005777    0.006284
     0.006667    0.006982    0.007411    0.007783    0.010089    0.010423
     0.011205    0.011995    0.012350    0.014612    0.019899    0.020417
     0.022165    0.028582    0.030693    0.031816    0.033996    0.035285
     0.038655    0.039708    0.043363    0.044717    0.045466    0.045758
     0.046891    0.047389    0.047932    0.048591    0.049381    0.049483
     0.049667    0.051840    0.052713    0.054645    0.055087    0.055668
     0.056128    0.056646    0.057110    0.057162    0.057670    0.059425
     0.060879    0.061583    0.062396    0.068169    0.068496    0.070942
     0.074843    0.078953    0.081965    0.082139    0.083152    0.083763
     0.091939    0.096319    0.100294    0.114869    0.121702    0.129712
     0.145402    0.149635    0.155967    0.157492    0.159314    0.159816
     0.159998    0.160010    0.160062    0.160087    0.160347    0.160399
     0.160703    0.161043    0.168254    0.173710    0.178747    0.183549
     0.187467    0.193901    0.194189    0.198950    0.200960    0.220663
     0.243206    0.249839    0.250678    0.257839    0.268246    0.269303
     0.271936    0.277463    0.280420    0.284114    0.285061    0.288000
     0.291537    0.292177    0.293602    0.296241    0.297128    0.300860
     0.312030    0.337438    0.337915    0.338376    0.338618    0.339058
     0.339229    0.339655    0.340063    0.340260    0.340372    0.340492
     0.340628    0.340974    0.341090    0.341296    0.341810    0.342059
     0.342410    0.342444    0.342745    0.343603    0.371325    0.393119
     0.394919    0.399319    0.401846    0.403802    0.416800    0.494567
     0.513894    0.518429    0.520670    0.522957    0.531050    0.549047
     0.576767    0.917117    0.942634

 Minimum Search - Taking Simple RFO Step
 Searching for Lamda that Minimizes Along All modes
 Value Taken    Lamda =  -0.00000849
 Step Taken.  Stepsize is  0.041854

                             Maximum     Tolerance    Cnvgd?
         Gradient           0.000459      0.000300      NO
         Displacement       0.014091      0.001200      NO
         Energy change     -0.000012      0.000001      NO


 New Cartesian Coordinates Obtained by Inverse Iteration

 Displacement from previous Coordinates is:  0.120035
 ----------------------------------------------------------------
             Standard Nuclear Orientation (Angstroms)
    I     Atom           X                Y                Z
 ----------------------------------------------------------------
    1      C      -2.9562182595    -0.5124301969     0.0756917189
    2      H      -2.6647452626    -0.5822229548    -0.9776751836
    3      C      -4.2062337003    -1.3851825004     0.2383899282
    4      H      -4.5404730384    -1.3537835022     1.2866850687
    5      O      -3.8418174486    -2.7329183804    -0.0939009229
    6      H      -4.6259867694    -3.2876693707    -0.0335968920
    7      C      -5.3442847399    -0.8783692390    -0.6539643202
    8      H      -5.0378100370    -0.9991804535    -1.7006742231
    9      H      -6.2310777047    -1.5088689892    -0.5075083498
   10      C      -5.7022646070     0.5920547632    -0.3838138230
   11      H      -6.0564034391     0.6670969936     0.6547470275
   12      C      -6.8304490594     1.0727673358    -1.3021836884
   13      H      -7.7307908956     0.4626632517    -1.1807499524
   14      H      -7.0988047465     2.1116514764    -1.0885993583
   15      H      -6.5281347820     1.0152706909    -2.3533192009
   16      C      -4.4440572668     1.4656223695    -0.5106626728
   17      H      -4.6835899421     2.5033445585    -0.2536435132
   18      H      -4.1167387324     1.4700097613    -1.5589259432
   19      C      -3.3009043470     0.9565611498     0.3760553357
   20      H      -2.4113555872     1.5762138715     0.2289244120
   21      H      -3.5872482368     1.0688859150     1.4284671239
   22      C      -1.7492937286    -1.0450605540     0.8923529841
   23      C      -1.9071399158    -0.9593216674     2.4176551442
   24      C      -0.4637684240    -0.4235384051     0.3577923475
   25      O      -0.2811556858    -0.0969699969    -0.7864161570
   26      O       0.4861118616    -0.3150756925     1.3376623147
   27      H      -1.6509102334    -2.1052855478     0.6261161353
   28      H      -1.9324606761     0.0736210913     2.7710978131
   29      H      -1.0823233575    -1.4613583903     2.9231480057
   30      H      -2.8339617704    -1.4489229186     2.7245203460
   31      O       2.4433228077    -0.8699774755     0.2986855977
   32      C       3.8391027637    -0.6330365163     0.1380769136
   33      H       4.3380451772    -0.5562298456     1.1115199712
   34      C       1.7957469103     0.1361322586     1.0546275309
   35      H       2.2573261286     0.2226965211     2.0461648373
   36      C       4.4237370870    -1.8660401792    -0.5484866577
   37      O       5.1919699606    -2.6285771628    -0.0262139613
   38      O       3.9700223589    -2.0009593944    -1.8097958809
   39      H       4.3595099524    -2.8097096913    -2.1748907170
   40      C       4.0609964117     0.6631589747    -0.6543307713
   41      H       3.6119441261     0.5355069858    -1.6490605542
   42      O       5.4583021933     0.8769403021    -0.7566804680
   43      H       5.6013597363     1.7820619463    -1.0578328179
   44      C       3.3646242830     1.8101483464     0.0784375595
   45      H       3.8781307082     1.9850535529     1.0292273397
   46      O       3.5055386352     3.0468001936    -0.6344136260
   47      H       3.0524792736     2.9647605767    -1.4836204283
   48      C       1.8904943685     1.4981838745     0.3471453032
   49      H       1.3511811355     1.4334021925    -0.6018204394
   50      O       1.3017173585     2.4670617835     1.2023597617
   51      H       1.5503104125     3.3395677993     0.8751002811
 ----------------------------------------------------------------
 Molecular Point Group                 C1    NOp =  1
 Largest Abelian Subgroup              C1    NOp =  1
 Nuclear Repulsion Energy =  2435.0528208478 hartrees
 There are       97 alpha and       97 beta electrons
 Applying Cartesian multipole field
    Component          Value
    ---------          -----
     (2,0,0)        1.00000E-12
     (0,2,0)        2.00000E-11
     (0,0,2)       -3.00000E-11
 Nucleus-field energy     =     0.0000000234 hartrees
 Requested basis set is 6-311++G(d,p)
 There are 280 shells and 732 basis functions
 A cutoff of  1.0D-11 yielded  26639 shell pairs
 There are    177879 function pairs (    188444 Cartesian)
 Smallest overlap matrix eigenvalue = 8.14E-07

 Q-Chem warning in module stvman/mkSTV.C, line 306:

 Overlap eigenvalue is smaller than square root of threshold
 Use THRESH >= 12 to get rid of this warning

 Linear dependence detected in AO basis
 Tighter screening thresholds may be required for diffuse basis sets
 Use S2THRESH > 14 and THRESH = 14 in case of SCF convergence issues
 Number of orthogonalized atomic orbitals = 731
 Maximum deviation from orthogonality = 4.944E-10
 Guess MOs from SCF MO coefficient file

 -----------------------------------------------------------------------
  General SCF calculation program by
  Eric Jon Sundstrom, Paul Horn, Yuezhi Mao, Dmitri Zuev, Alec White,
  David Stuck, Shaama M.S., Shane Yost, Joonho Lee, David Small,
  Daniel Levine, Susi Lehtola, Hugh Burton, Evgeny Epifanovsky
 -----------------------------------------------------------------------
 Exchange:     0.2000 Hartree-Fock + 0.0800 Slater + 0.7200 B88
 Correlation:  0.1900 VWN1RPA + 0.8100 LYP
 Using SG-1 standard quadrature grid
 using 6 threads for integral computing
 -------------------------------------------------------
 OpenMP Integral computing Module                
 Release: version 2.0, May 2017, Q-Chem Inc. Pleasanton 
 -------------------------------------------------------
 -------------------------------------------------------
 OpenMP BLAS3 based DFT computing Module                
 Release: version 1.0, May 2013, Q-Chem Inc. Pittsburgh 
 -------------------------------------------------------
 A restricted SCF calculation will be
 performed using DIIS
 SCF converges when DIIS error is below 1.0e-08
 ---------------------------------------
  Cycle       Energy         DIIS error
 ---------------------------------------
    1   -1302.7764127029      4.91e-05  
    2   -1302.7766118170      7.95e-06  
    3   -1302.7766080783      1.28e-05  
    4   -1302.7766154266      2.18e-06  
    5   -1302.7766155945      1.23e-06  
    6   -1302.7766156643      2.46e-07  
    7   -1302.7766156675      7.28e-08  
    8   -1302.7766156677      2.94e-08  
    9   -1302.7766156678      1.15e-08  
   10   -1302.7766156678      4.35e-09  Convergence criterion met
 ---------------------------------------
 SCF time:   CPU 1768.36s  wall 314.00s 
 SCF   energy in the final basis set =    -1302.7766156678
 Total energy in the final basis set =    -1302.7766156678

 --------------------------------------------------------------

                    Orbital Energies (a.u.)
 --------------------------------------------------------------

 Alpha MOs
 -- Occupied --
-19.1869 -19.1790 -19.1655 -19.1632 -19.1482 -19.1452 -19.1320 -19.1276
-19.1185 -10.3235 -10.3108 -10.3064 -10.2633 -10.2537 -10.2528 -10.2465
-10.2250 -10.1898 -10.1797 -10.1763 -10.1705 -10.1678 -10.1673 -10.1630
-10.1621  -1.1339  -1.1276  -1.0809  -1.0709  -1.0527  -1.0416  -1.0415
 -1.0309  -1.0292  -0.8474  -0.8161  -0.8122  -0.7965  -0.7520  -0.7410
 -0.7135  -0.6866  -0.6838  -0.6553  -0.6431  -0.6308  -0.6247  -0.5918
 -0.5734  -0.5655  -0.5606  -0.5559  -0.5305  -0.5203  -0.5164  -0.5161
 -0.5036  -0.4975  -0.4921  -0.4895  -0.4812  -0.4792  -0.4674  -0.4571
 -0.4522  -0.4378  -0.4336  -0.4318  -0.4246  -0.4181  -0.4118  -0.4009
 -0.3988  -0.3979  -0.3950  -0.3909  -0.3859  -0.3827  -0.3726  -0.3705
 -0.3655  -0.3616  -0.3578  -0.3426  -0.3412  -0.3368  -0.3325  -0.3257
 -0.3230  -0.3174  -0.3141  -0.3094  -0.3055  -0.2927  -0.2898  -0.2793
 -0.2744
 -- Virtual --
 -0.0341  -0.0214  -0.0164  -0.0090  -0.0056  -0.0037  -0.0008   0.0028
  0.0038   0.0147   0.0178   0.0227   0.0262   0.0322   0.0350   0.0369
  0.0398   0.0444   0.0476   0.0543   0.0546   0.0615   0.0636   0.0660
  0.0673   0.0728   0.0747   0.0771   0.0802   0.0837   0.0843   0.0878
  0.0901   0.0949   0.0974   0.0988   0.1013   0.1033   0.1058   0.1074
  0.1113   0.1142   0.1162   0.1179   0.1201   0.1222   0.1259   0.1267
  0.1290   0.1324   0.1337   0.1345   0.1353   0.1364   0.1412   0.1438
  0.1443   0.1451   0.1476   0.1502   0.1520   0.1531   0.1557   0.1578
  0.1592   0.1627   0.1645   0.1673   0.1688   0.1697   0.1715   0.1748
  0.1758   0.1791   0.1809   0.1842   0.1846   0.1879   0.1918   0.1942
  0.1952   0.1991   0.2012   0.2036   0.2056   0.2079   0.2081   0.2135
  0.2168   0.2198   0.2211   0.2250   0.2263   0.2312   0.2325   0.2328
  0.2347   0.2383   0.2415   0.2424   0.2478   0.2489   0.2493   0.2521
  0.2564   0.2583   0.2627   0.2654   0.2678   0.2699   0.2739   0.2750
  0.2764   0.2809   0.2832   0.2842   0.2880   0.2887   0.2914   0.2957
  0.2973   0.3025   0.3048   0.3108   0.3122   0.3134   0.3180   0.3193
  0.3222   0.3238   0.3264   0.3267   0.3333   0.3344   0.3351   0.3378
  0.3404   0.3424   0.3478   0.3514   0.3522   0.3576   0.3581   0.3594
  0.3648   0.3655   0.3665   0.3680   0.3725   0.3756   0.3799   0.3852
  0.3887   0.3902   0.3948   0.3957   0.4037   0.4045   0.4098   0.4118
  0.4139   0.4175   0.4210   0.4289   0.4306   0.4394   0.4439   0.4453
  0.4543   0.4616   0.4688   0.4752   0.4786   0.4805   0.4834   0.4873
  0.4947   0.5014   0.5080   0.5092   0.5182   0.5311   0.5346   0.5367
  0.5399   0.5475   0.5562   0.5575   0.5662   0.5724   0.5816   0.5868
  0.5897   0.5976   0.6011   0.6034   0.6122   0.6157   0.6238   0.6290
  0.6325   0.6370   0.6439   0.6451   0.6515   0.6541   0.6603   0.6651
  0.6675   0.6688   0.6774   0.6803   0.6867   0.6907   0.6951   0.7003
  0.7101   0.7152   0.7166   0.7217   0.7292   0.7382   0.7408   0.7470
  0.7522   0.7569   0.7621   0.7626   0.7666   0.7742   0.7766   0.7815
  0.7825   0.7862   0.7887   0.7957   0.7961   0.8008   0.8068   0.8141
  0.8191   0.8254   0.8270   0.8338   0.8425   0.8497   0.8590   0.8659
  0.8984   0.9103   0.9224   0.9259   0.9361   0.9513   0.9673   0.9766
  0.9834   0.9909   1.0030   1.0090   1.0191   1.0257   1.0354   1.0424
  1.0481   1.0621   1.0714   1.0753   1.0793   1.0951   1.1140   1.1204
  1.1275   1.1331   1.1450   1.1512   1.1536   1.1606   1.1659   1.1751
  1.1818   1.1862   1.1925   1.1994   1.2025   1.2090   1.2155   1.2206
  1.2214   1.2316   1.2410   1.2483   1.2629   1.2714   1.2782   1.2809
  1.2853   1.2939   1.2986   1.3047   1.3104   1.3254   1.3371   1.3426
  1.3476   1.3583   1.3601   1.3797   1.3834   1.3905   1.4107   1.4142
  1.4229   1.4325   1.4389   1.4548   1.4623   1.4702   1.4739   1.4871
  1.4922   1.5004   1.5032   1.5133   1.5194   1.5229   1.5311   1.5402
  1.5495   1.5599   1.5627   1.5668   1.5711   1.5737   1.5857   1.5888
  1.5904   1.5957   1.6001   1.6021   1.6137   1.6187   1.6266   1.6278
  1.6297   1.6313   1.6334   1.6375   1.6458   1.6485   1.6589   1.6630
  1.6667   1.6683   1.6713   1.6753   1.6842   1.6942   1.7039   1.7068
  1.7138   1.7230   1.7363   1.7437   1.7528   1.7576   1.7622   1.7665
  1.7720   1.7791   1.7864   1.7939   1.8033   1.8094   1.8243   1.8301
  1.8353   1.8408   1.8454   1.8530   1.8639   1.8662   1.8782   1.8854
  1.8931   1.9058   1.9142   1.9182   1.9372   1.9457   1.9501   1.9622
  1.9766   1.9787   1.9953   1.9991   2.0080   2.0163   2.0193   2.0338
  2.0477   2.0543   2.0579   2.0663   2.0759   2.0776   2.0991   2.1052
  2.1193   2.1246   2.1403   2.1482   2.1501   2.1651   2.1680   2.1720
  2.1797   2.1835   2.1942   2.2020   2.2185   2.2243   2.2335   2.2528
  2.2554   2.2621   2.2715   2.2988   2.3002   2.3125   2.3374   2.3443
  2.3618   2.3670   2.3749   2.4008   2.4128   2.4398   2.4474   2.4602
  2.4833   2.4974   2.5080   2.5257   2.5340   2.5410   2.5418   2.5455
  2.5607   2.5709   2.5756   2.5845   2.5870   2.5922   2.6043   2.6172
  2.6267   2.6321   2.6423   2.6445   2.6525   2.6670   2.6815   2.6904
  2.6990   2.7083   2.7163   2.7295   2.7378   2.7517   2.7638   2.7734
  2.7752   2.7916   2.7976   2.8126   2.8214   2.8289   2.8353   2.8439
  2.8609   2.8691   2.8775   2.8918   2.8963   2.9061   2.9141   2.9183
  2.9299   2.9315   2.9390   2.9424   2.9577   2.9693   2.9782   2.9897
  2.9932   3.0071   3.0169   3.0216   3.0316   3.0353   3.0401   3.0576
  3.0690   3.0747   3.0794   3.0892   3.0978   3.1013   3.1180   3.1252
  3.1290   3.1367   3.1454   3.1531   3.1775   3.1780   3.1854   3.1971
  3.2074   3.2117   3.2130   3.2379   3.2729   3.2833   3.2849   3.2976
  3.3071   3.3156   3.3199   3.3371   3.3574   3.3813   3.3958   3.4227
  3.4276   3.4442   3.4494   3.5168   3.5378   3.5503   3.6198   3.6449
  3.6835   3.7414   3.7820   3.7863   3.7883   3.8043   3.8145   3.8280
  3.8379   3.8550   3.8783   3.9002   3.9050   3.9144   3.9256   3.9359
  3.9390   3.9683   3.9826   4.0056   4.0376   4.0431   4.0907   4.1075
  4.1308   4.1396   4.1535   4.1736   4.1839   4.2300   4.2416   4.2868
  4.2947   4.3024   4.3045   4.3547   4.3654   4.4023   4.9828   5.0734
  5.0927   5.0995   5.1051   5.1245   5.1287   5.1393   5.1531   5.1866
  5.3178   5.3724   5.3820   5.4149   5.4222   5.4437   5.4563   5.4716
  5.5995   5.6173   5.6370   5.6544   5.6797   5.6830   5.7620   5.8462
  5.9378  23.7514  23.7570  23.7988  23.8101  23.8135  23.8215  23.8432
 23.8606  23.8707  23.8836  23.8904  23.9404  23.9538  23.9629  23.9875
 24.0127  49.8694  49.9045  49.9263  49.9509  49.9564  49.9623  49.9828
 50.0167  50.0389
 --------------------------------------------------------------

          Ground-State Mulliken Net Atomic Charges

     Atom                 Charge (a.u.)
  ----------------------------------------
      1 C                     0.155728
      2 H                     0.265839
      3 C                    -0.432061
      4 H                     0.184050
      5 O                    -0.159549
      6 H                     0.235517
      7 C                    -0.559426
      8 H                     0.206061
      9 H                     0.136073
     10 C                     0.443264
     11 H                     0.157579
     12 C                    -0.728984
     13 H                     0.135485
     14 H                     0.138242
     15 H                     0.140987
     16 C                    -0.616883
     17 H                     0.164058
     18 H                     0.160182
     19 C                    -0.322046
     20 H                     0.183111
     21 H                     0.144374
     22 C                    -0.035227
     23 C                    -0.682934
     24 C                    -0.157670
     25 O                    -0.090930
     26 O                     0.221352
     27 H                     0.301900
     28 H                     0.186266
     29 H                     0.155111
     30 H                     0.150979
     31 O                     0.071019
     32 C                    -0.311210
     33 H                     0.277436
     34 C                    -0.707187
     35 H                     0.219435
     36 C                     0.018093
     37 O                    -0.213903
     38 O                    -0.116441
     39 H                     0.296049
     40 C                    -0.167440
     41 H                     0.300894
     42 O                    -0.157806
     43 H                     0.265684
     44 C                    -0.449169
     45 H                     0.281206
     46 O                    -0.196362
     47 H                     0.277764
     48 C                    -0.202542
     49 H                     0.326919
     50 O                    -0.164355
     51 H                     0.271470
  ----------------------------------------
  Sum of atomic charges =     0.000000

 -----------------------------------------------------------------
                    Cartesian Multipole Moments
 -----------------------------------------------------------------
    Charge (ESU x 10^10)
                 0.0000
    Dipole Moment (Debye)
         X      -3.1447      Y       2.2795      Z      -1.0115
       Tot       4.0135
    Quadrupole Moments (Debye-Ang)
        XX    -149.0494     XY      13.6335     YY    -148.9760
        XZ     -11.2114     YZ      -1.6863     ZZ    -147.5926
    Octopole Moments (Debye-Ang^2)
       XXX    -145.3524    XXY      23.4542    XYY      -0.8310
       YYY      13.7185    XXZ     -29.3750    XYZ      18.5445
       YYZ     -34.2131    XZZ      56.4520    YZZ      -1.5429
       ZZZ     -27.5853
    Hexadecapole Moments (Debye-Ang^3)
      XXXX  -13846.2503   XXXY     541.7083   XXYY   -2567.0332
      XYYY      14.5314   YYYY   -2185.5424   XXXZ    -217.4689
      XXYZ      83.5017   XYYZ    -138.9945   YYYZ      77.1124
      XXZZ   -2287.3554   XYZZ     -46.5650   YYZZ    -493.4814
      XZZZ     -17.6738   YZZZ      26.8679   ZZZZ   -1037.4457
 -----------------------------------------------------------------
 Calculating analytic gradient of the SCF energy
 Gradient of SCF Energy
            1           2           3           4           5           6
    1  -0.0000269  -0.0000070   0.0000236   0.0000295   0.0000285  -0.0000116
    2   0.0000840  -0.0000166   0.0000035  -0.0000357  -0.0000797   0.0000130
    3   0.0000150  -0.0000058   0.0000395  -0.0000026  -0.0000061   0.0000036
            7           8           9          10          11          12
    1  -0.0000269   0.0000218   0.0000151   0.0000131   0.0000119  -0.0000053
    2  -0.0000396  -0.0000049   0.0000248  -0.0000342   0.0000008   0.0000225
    3  -0.0000135   0.0000040  -0.0000081   0.0000243   0.0000088  -0.0000110
           13          14          15          16          17          18
    1   0.0000153  -0.0000094   0.0000023  -0.0000192   0.0000006  -0.0000283
    2  -0.0000149  -0.0000039  -0.0000011   0.0000154   0.0000165  -0.0000050
    3   0.0000174   0.0000006  -0.0000011  -0.0000193   0.0000141  -0.0000049
           19          20          21          22          23          24
    1   0.0000235  -0.0000301  -0.0000229   0.0000624  -0.0000211  -0.0000364
    2  -0.0000413  -0.0000085  -0.0000036   0.0000860  -0.0000373  -0.0001269
    3   0.0000198  -0.0000145   0.0000180   0.0000779  -0.0000563  -0.0000559
           25          26          27          28          29          30
    1   0.0000308  -0.0000897  -0.0000253  -0.0000000   0.0000158  -0.0000202
    2   0.0000507   0.0000638  -0.0000193   0.0000031  -0.0000036  -0.0000215
    3  -0.0000351   0.0001380   0.0000056  -0.0000129   0.0000002  -0.0000096
           31          32          33          34          35          36
    1   0.0001238  -0.0000477   0.0000186   0.0000334  -0.0000190   0.0000105
    2   0.0000013   0.0000466  -0.0000005  -0.0000822   0.0000183  -0.0000666
    3   0.0000450  -0.0000704   0.0000151  -0.0001048   0.0000135  -0.0000044
           37          38          39          40          41          42
    1   0.0000233   0.0000070   0.0000056  -0.0000450   0.0000180  -0.0000312
    2   0.0000064   0.0000654   0.0000084  -0.0000384   0.0000382  -0.0000337
    3  -0.0000167  -0.0000230   0.0000312   0.0000069  -0.0000178  -0.0000108
           43          44          45          46          47          48
    1  -0.0000102  -0.0000428   0.0000230   0.0000035  -0.0000187   0.0000382
    2   0.0000206  -0.0000113   0.0000243   0.0000514   0.0000055   0.0000990
    3   0.0000053   0.0000222  -0.0000171   0.0000421  -0.0000258   0.0000285
           49          50          51
    1   0.0000017  -0.0000500   0.0000437
    2  -0.0000314  -0.0000210   0.0000133
    3   0.0000003  -0.0000887   0.0000394
 Max gradient component =       1.380E-04
 RMS gradient           =       3.789E-05
 Gradient time:  CPU 500.50 s  wall 84.60 s
 Geometry Optimization Parameters
   NAtoms,    NIC,     NZ,  NCons,   NDum,   NFix, NCnnct, MaxDiis
       51     405       0       0       0       0       0       0

 Cartesian Hessian Update
 Hessian Updated using BFGS Update


** GEOMETRY OPTIMIZATION IN DELOCALIZED INTERNAL COORDINATES **
   Searching for a Minimum

   Optimization Cycle:  15

                       Coordinates (Angstroms)
     ATOM                X               Y               Z
      1  C        -2.9562182595   -0.5124301969    0.0756917189
      2  H        -2.6647452626   -0.5822229548   -0.9776751836
      3  C        -4.2062337003   -1.3851825004    0.2383899282
      4  H        -4.5404730384   -1.3537835022    1.2866850687
      5  O        -3.8418174486   -2.7329183804   -0.0939009229
      6  H        -4.6259867694   -3.2876693707   -0.0335968920
      7  C        -5.3442847399   -0.8783692390   -0.6539643202
      8  H        -5.0378100370   -0.9991804535   -1.7006742231
      9  H        -6.2310777047   -1.5088689892   -0.5075083498
     10  C        -5.7022646070    0.5920547632   -0.3838138230
     11  H        -6.0564034391    0.6670969936    0.6547470275
     12  C        -6.8304490594    1.0727673358   -1.3021836884
     13  H        -7.7307908956    0.4626632517   -1.1807499524
     14  H        -7.0988047465    2.1116514764   -1.0885993583
     15  H        -6.5281347820    1.0152706909   -2.3533192009
     16  C        -4.4440572668    1.4656223695   -0.5106626728
     17  H        -4.6835899421    2.5033445585   -0.2536435132
     18  H        -4.1167387324    1.4700097613   -1.5589259432
     19  C        -3.3009043470    0.9565611498    0.3760553357
     20  H        -2.4113555872    1.5762138715    0.2289244120
     21  H        -3.5872482368    1.0688859150    1.4284671239
     22  C        -1.7492937286   -1.0450605540    0.8923529841
     23  C        -1.9071399158   -0.9593216674    2.4176551442
     24  C        -0.4637684240   -0.4235384051    0.3577923475
     25  O        -0.2811556858   -0.0969699969   -0.7864161570
     26  O         0.4861118616   -0.3150756925    1.3376623147
     27  H        -1.6509102334   -2.1052855478    0.6261161353
     28  H        -1.9324606761    0.0736210913    2.7710978131
     29  H        -1.0823233575   -1.4613583903    2.9231480057
     30  H        -2.8339617704   -1.4489229186    2.7245203460
     31  O         2.4433228077   -0.8699774755    0.2986855977
     32  C         3.8391027637   -0.6330365163    0.1380769136
     33  H         4.3380451772   -0.5562298456    1.1115199712
     34  C         1.7957469103    0.1361322586    1.0546275309
     35  H         2.2573261286    0.2226965211    2.0461648373
     36  C         4.4237370870   -1.8660401792   -0.5484866577
     37  O         5.1919699606   -2.6285771628   -0.0262139613
     38  O         3.9700223589   -2.0009593944   -1.8097958809
     39  H         4.3595099524   -2.8097096913   -2.1748907170
     40  C         4.0609964117    0.6631589747   -0.6543307713
     41  H         3.6119441261    0.5355069858   -1.6490605542
     42  O         5.4583021933    0.8769403021   -0.7566804680
     43  H         5.6013597363    1.7820619463   -1.0578328179
     44  C         3.3646242830    1.8101483464    0.0784375595
     45  H         3.8781307082    1.9850535529    1.0292273397
     46  O         3.5055386352    3.0468001936   -0.6344136260
     47  H         3.0524792736    2.9647605767   -1.4836204283
     48  C         1.8904943685    1.4981838745    0.3471453032
     49  H         1.3511811355    1.4334021925   -0.6018204394
     50  O         1.3017173585    2.4670617835    1.2023597617
     51  H         1.5503104125    3.3395677993    0.8751002811
   Point Group: c1    Number of degrees of freedom:   147


   Energy is  -1302.776615668

 Hessian Updated using BFGS Update

147 Hessian modes will be used to form the next step
  Hessian Eigenvalues:
     0.001018    0.003079    0.004416    0.005602    0.005820    0.006282
     0.006520    0.006999    0.007445    0.007756    0.009557    0.010203
     0.011204    0.011961    0.012335    0.014641    0.019810    0.020419
     0.022138    0.029167    0.030115    0.031817    0.033755    0.035469
     0.038702    0.039710    0.043144    0.044074    0.045629    0.046717
     0.047255    0.047702    0.047969    0.048923    0.049432    0.049525
     0.051197    0.051889    0.052752    0.054696    0.055123    0.055678
     0.056174    0.056636    0.057135    0.057572    0.057822    0.060561
     0.060990    0.061527    0.062528    0.068060    0.068620    0.070929
     0.075146    0.079079    0.082075    0.082155    0.083136    0.083852
     0.091841    0.096601    0.100428    0.115421    0.121696    0.129687
     0.145350    0.149730    0.156082    0.158512    0.159336    0.159676
     0.160000    0.160013    0.160070    0.160257    0.160373    0.160653
     0.160955    0.162007    0.168218    0.174670    0.178836    0.181718
     0.189379    0.194176    0.195337    0.199516    0.204933    0.221365
     0.246188    0.248932    0.250409    0.257837    0.268091    0.269651
     0.271083    0.277879    0.280501    0.283936    0.284480    0.287618
     0.291603    0.293432    0.295254    0.296276    0.298195    0.301116
     0.311023    0.337418    0.338052    0.338394    0.338687    0.339063
     0.339334    0.339649    0.340078    0.340250    0.340363    0.340450
     0.340604    0.340983    0.341115    0.341482    0.341759    0.342071
     0.342410    0.342444    0.342889    0.344036    0.371839    0.392802
[truncated: 668,200 more chars]
