# Supplementary material for: An in silico investigation of menthol metabolism
Source: PLoS One. 2019 Sep 27;14(9):e0216577. doi: 10.1371/journal.pone.0216577 (PMC6764827; doi:10.1371/journal.pone.0216577)
Supplement: S2 File — (ZIP) [file pone.0216577.s002.zip › B3LYP/g-series/Oeeye-R.out]

Q-Chem Developer Version!
                  Welcome to Q-Chem
     A Quantum Leap Into The Future Of Chemistry


 Q-Chem 5.1, Q-Chem, Inc., Pleasanton, CA (2018)

 Yihan Shao,  Zhengting Gan,  E. Epifanovsky,  A. T. B. Gilbert,  M. Wormit,  
 J. Kussmann,  A. W. Lange,  A. Behn,  Jia Deng,  Xintian Feng,  D. Ghosh,  
 M. Goldey,  P. R. Horn,  L. D. Jacobson,  I. Kaliman,  T. Kus,  A. Landau,  
 Jie Liu,  E. I. Proynov,  R. M. Richard,  R. P. Steele,  E. J. Sundstrom,  
 H. L. Woodcock III,  P. M. Zimmerman,  D. Zuev,  B. Albrecht,  E. Alguire,  
 S. A. Baeppler,  D. Barton,  Z. Benda,  Y. A. Bernard,  E. J. Berquist,  
 K. B. Bravaya,  H. Burton,  D. Casanova,  Chun-Min Chang,  Yunqing Chen,  
 A. Chien,  K. D. Closser,  M. P. Coons,  S. Coriani,  S. Dasgupta,  
 A. L. Dempwolff,  M. Diedenhofen,  Hainam Do,  R. G. Edgar,  Po-Tung Fang,  
 S. Faraji,  S. Fatehi,  Qingguo Feng,  K. D. Fenk,  J. Fosso-Tande,  
 Qinghui Ge,  A. Ghysels,  G. Gidofalvi,  J. Gomes,  J. Gonthier,  A. Gunina,  
 D. Hait,  M. W. D. Hanson-Heine,  P. H. P. Harbach,  A. W. Hauser,  
 J. E. Herr,  E. G. Hohenstein,  Z. C. Holden,  Kerwin Hui,  B. C. Huynh,  
 T.-C. Jagau,  Hyunjun Ji,  B. Kaduk,  K. Khistyaev,  Jaehoon Kim,  
 P. Klunzinger,  K. Koh,  D. Kosenkov,  L. Koulias,  T. Kowalczyk,  
 C. M. Krauter,  A. Kunitsa,  Ka Un Lao,  A. Laurent,  K. V. Lawler,  
 Joonho Lee,  D. Lefrancois,  S. Lehtola,  D. S. Levine,  Yi-Pei Li,  
 You-Sheng Lin,  Fenglai Liu,  E. Livshits,  A. Luenser,  P. Manohar,  
 E. Mansoor,  S. F. Manzer,  Shan-Ping Mao,  Yuezhi Mao,  N. Mardirossian,  
 A. V. Marenich,  T. Markovich,  L. A. Martinez-Martinez,  S. A. Maurer,  
 N. J. Mayhall,  S. C. McKenzie,  J.-M. Mewes,  A. F. Morrison,  
 J. W. Mullinax,  K. Nanda,  T. S. Nguyen-Beck,  R. Olivares-Amaya,  
 J. A. Parkhill,  T. M. Perrine,  F. Plasser,  P. Pokhilko,  S. Prager,  
 A. Prociuk,  E. Ramos,  D. R. Rehn,  F. Rob,  M. Schneider,  N. Sergueev,  
 S. M. Sharada,  S. Sharma,  D. W. Small,  T. Stauch,  T. Stein,  
 Yu-Chuan Su,  A. J. W. Thom,  A. Tkatchenko,  T. Tsuchimochi,  N. M. Tubman,  
 L. Vogt,  M. L. Vidal,  O. Vydrov,  M. A. Watson,  J. Wenzel,  
 M. de Wergifosse,  T. A. Wesolowski,  A. White,  J. Witte,  A. Yamada,  
 Jun Yang,  K. Yao,  S. Yeganeh,  S. R. Yost,  Zhi-Qiang You,  A. Zech,  
 Igor Ying Zhang,  Xing Zhang,  Yan Zhao,  Ying Zhu,  B. R. Brooks,  
 G. K. L. Chan,  C. J. Cramer,  M. S. Gordon,  W. J. Hehre,  A. Klamt,  
 M. W. Schmidt,  C. D. Sherrill,  D. G. Truhlar,  A. Aspuru-Guzik,  R. Baer,  
 A. T. Bell,  N. A. Besley,  Jeng-Da Chai,  A. E. DePrince, III,  
 R. A. DiStasio Jr.,  A. Dreuw,  B. D. Dunietz,  T. R. Furlani,  
 Chao-Ping Hsu,  Yousung Jung,  Jing Kong,  D. S. Lambrecht,  WanZhen Liang,  
 C. Ochsenfeld,  V. A. Rassolov,  L. V. Slipchenko,  J. E. Subotnik,  
 T. Van Voorhis,  J. M. Herbert,  A. I. Krylov,  P. M. W. Gill,  M. Head-Gordon

 Contributors to earlier versions of Q-Chem not listed above: 
 R. D. Adamson,  B. Austin,  J. Baker,  G. J. O. Beran,  K. Brandhorst,  
 S. T. Brown,  E. F. C. Byrd,  A. K. Chakraborty,  C.-L. Cheng,  
 Siu Hung Chien,  D. M. Chipman,  D. L. Crittenden,  H. Dachsel,  
 R. J. Doerksen,  A. D. Dutoi,  L. Fusti-Molnar,  W. A. Goddard III,  
 A. Golubeva-Zadorozhnaya,  S. R. Gwaltney,  G. Hawkins,  A. Heyden,  
 S. Hirata,  G. Kedziora,  F. J. Keil,  C. Kelley,  Jihan Kim,  R. A. King,  
 R. Z. Khaliullin,  P. P. Korambath,  W. Kurlancheek,  A. M. Lee,  M. S. Lee,  
 S. V. Levchenko,  Ching Yeh Lin,  D. Liotard,  R. C. Lochan,  I. Lotan,  
 P. E. Maslen,  N. Nair,  D. P. O'Neill,  D. Neuhauser,  E. Neuscamman,  
 C. M. Oana,  R. Olson,  B. Peters,  R. Peverati,  P. A. Pieniazek,  
 Y. M. Rhee,  J. Ritchie,  M. A. Rohrdanz,  E. Rosta,  N. J. Russ,  
 H. F. Schaefer III,  N. E. Schultz,  N. Shenvi,  A. C. Simmonett,  A. Sodt,  
 D. Stuck,  K. S. Thanthiriwatte,  V. Vanovschi,  Tao Wang,  A. Warshel,  
 C. F. Williams,  Q. Wu,  X. Xu,  W. Zhang

 Please cite Q-Chem as follows:
 Y. Shao et al., Mol. Phys. 113, 184-215 (2015)
 DOI: 10.1080/00268976.2014.952696

 Q-Chem 5.1.2 for Intel X86 EM64T Linux

 Parts of Q-Chem use Armadillo 8.300.2 (Tropical Shenanigans).
 http://arma.sourceforge.net/

 Q-Chem begins on Sun Mar 24 23:24:25 2019  

Host: 
0

     Scratch files written to /scratch/taweetham/qchem2439//
Input Ideriv = 2
Curr. Ideriv = -1
Max.  Ideriv = 2

Checking the input file for inconsistencies... 	...done.

--------------------------------------------------------------
User input:
--------------------------------------------------------------
$molecule
0 1
  C   -0.4493585    0.0919772    0.3928667
  H   -0.4947549    0.1248767    1.4923603
  C    0.0842589   -1.3138322    0.0050719
  H    0.1212761   -1.3773068   -1.0868385
  O   -0.8559132   -2.2589394    0.5047765
  C    1.4910526   -1.5193116    0.5907270
  H    1.4320104   -1.5332739    1.6873162
  H    1.8864025   -2.5004503    0.3077087
  C    2.4640013   -0.4340777    0.1172951
  H    2.5406925   -0.4909161   -0.9769711
  C    3.8591478   -0.6654009    0.6932120
  H    4.2455231   -1.6444605    0.3904283
  H    4.5587070    0.0955691    0.3314430
  H    3.8512067   -0.6273073    1.7875085
  C    1.9416125    0.9539708    0.4961436
  H    2.6145231    1.7270548    0.1062348
  H    1.9280604    1.0657290    1.5877869
  C    0.5364605    1.1882780   -0.0530873
  H    0.1820046    2.1692558    0.2852179
  H    0.5916934    1.2294145   -1.1469586
  C   -1.8891856    0.3998098   -0.1104034
  H   -2.1137985    1.4390506    0.1665107
  C   -2.0783888    0.2576529   -1.6195056
  H   -3.0803434    0.5908923   -1.9138431
  H   -1.3610759    0.8647332   -2.1779756
  H   -1.9807462   -0.7836932   -1.9429795
  C   -2.9322264   -0.4262397    0.6327456
  O   -4.0321543   -0.7167935    0.1668328
  H   -2.6988037   -0.6654119    1.6848313
  O   -1.7552462   -4.2971048    0.8850319
  C   -1.6863933   -5.7222977    0.9176910
  H   -0.8745377   -6.0365100    1.5854668
  C   -0.6023178   -3.6530250    0.3351274
  H    0.2691023   -3.9225635    0.9426932
  C   -2.9900512   -6.2212439    1.5254524
  O   -3.1174790   -6.7621143    2.6139718
  O   -4.0795612   -5.9564975    0.7704578
  H   -4.8309724   -6.2457104    1.3291841
  C   -1.5076561   -6.3121125   -0.4818690
  H   -2.4124099   -6.1963177   -1.0899540
  O   -1.2277123   -7.7158030   -0.4127902
  H   -0.8936217   -7.9828490   -1.2919419
  C   -0.3407897   -5.6262637   -1.1899973
  H    0.6065609   -5.9591249   -0.7459188
  O   -0.2741192   -6.0620935   -2.5623207
  H   -1.1082986   -5.8126279   -3.0025741
  C   -0.4216089   -4.0989533   -1.1349126
  H   -1.2559172   -3.7355437   -1.7462530
  O    0.7810723   -3.5911667   -1.7345655
  H    0.9450084   -4.1370286   -2.5295215
$end

$rem
   job_type 	optimization
   basis 	6-311++g**
   method 	b3lyp
   scf_guess sad
$end

--------------------------------------------------------------
 ----------------------------------------------------------------
             Standard Nuclear Orientation (Angstroms)
    I     Atom           X                Y                Z
 ----------------------------------------------------------------
    1      C      -2.8924162728     1.0201112498    -0.2396101936
    2      H      -2.8777724449     1.3045424286    -1.3030545267
    3      C      -1.8324015774    -0.0999757032    -0.0573837711
    4      H      -1.8155220577    -0.3875785436     0.9983942868
    5      O      -0.5760546405     0.4652947981    -0.4164346296
    6      C      -2.1996427172    -1.3142221675    -0.9263035968
    7      H      -2.1367070136    -1.0369846571    -1.9871368829
    8      H      -1.4694127494    -2.1190001838    -0.7916537219
    9      C      -3.5967235245    -1.8471299884    -0.5906340765
   10      H      -3.6020176763    -2.1679620602     0.4598750448
   11      C      -3.9358597689    -3.0633746843    -1.4493307064
   12      H      -3.2043735535    -3.8634632500    -1.2934212916
   13      H      -4.9232207469    -3.4587592856    -1.1883239232
   14      H      -3.9412417625    -2.8113671146    -2.5149114083
   15      C      -4.6452582851    -0.7460460535    -0.7675066487
   16      H      -5.6335875004    -1.1187163419    -0.4728566235
   17      H      -4.7157779770    -0.4601053614    -1.8246838064
   18      C      -4.3041625448     0.4859193511     0.0673116107
   19      H      -5.0494641385     1.2657576039    -0.1296266317
   20      H      -4.3903346347     0.2235269997     1.1279821207
   21      C      -2.6034075998     2.3220838809     0.5619414490
   22      H      -3.4559736066     2.9965314867     0.4025505929
   23      C      -2.4330779334     2.1172242141     2.0660744906
   24      H      -2.3394323928     3.0826162543     2.5768041681
   25      H      -3.2916505159     1.6031225735     2.5059899958
   26      H      -1.5283365759     1.5454248721     2.2964214674
   27      C      -1.4084513693     3.0778667848    -0.0067712487
   28      O      -0.7090118887     3.8449670155     0.6517720545
   29      H      -1.2590146092     2.9947303174    -1.0973356901
   30      O       1.6601795498     0.5315608439    -0.7363997354
   31      C       2.9360167471    -0.0934469391    -0.8727333633
   32      H       2.9108339443    -0.8032673893    -1.7089654835
   33      C       0.5917560538    -0.3545220632    -0.3902697625
   34      H       0.5001920418    -1.1122328940    -1.1768131648
   35      C       3.9341248458     0.9973273169    -1.2358268718
   36      O       4.5062316151     1.1229757326    -2.3084682090
   37      O       4.1147657089     1.9167228207    -0.2615474824
   38      H       4.6965452282     2.5885239160    -0.6746501944
   39      C       3.3693674642    -0.7827124133     0.4217614959
   40      H       3.6149566831    -0.0569123204     1.2057611146
   41      O       4.5410218645    -1.5797722044     0.2086674149
   42      H       4.6289227771    -2.1692035534     0.9837041373
   43      C       2.2533274381    -1.6977191445     0.9223899042
   44      H       2.1850159030    -2.5828222133     0.2763236974
   45      O       2.5918955365    -2.2196661160     2.2226233779
   46      H       2.6907546847    -1.4680935639     2.8368521471
   47      C       0.8910788573    -1.0027475892     0.9818581046
   48      H       0.8817217260    -0.2413618503     1.7705774223
   49      O      -0.0740659196    -1.9982058750     1.3579315832
   50      H       0.3395834811    -2.5297783007     2.0672412688
 ----------------------------------------------------------------
 Molecular Point Group                 C1    NOp =  1
 Largest Abelian Subgroup              C1    NOp =  1
 Nuclear Repulsion Energy =  2342.3554538960 hartrees
 There are       93 alpha and       93 beta electrons
 Requested basis set is 6-311++G(d,p)
 There are 274 shells and 710 basis functions

 Total QAlloc Memory Limit   2000 MB
 Mega-Array Size       188 MB
 MEM_STATIC part       192 MB
 A cutoff of  1.0D-11 yielded  27330 shell pairs
 There are    179033 function pairs (    189604 Cartesian)

 -------------------------------------------------------
 OpenMP Integral Computing Module                       
 Release: version 1.0, May 2013, Q-Chem Inc. Pittsburgh 
 -------------------------------------------------------
 Integral Job Info:
 Integral job number is                      11
 Integral operator is                         1
 short-range coefficients                     0
 long-range coefficients              100000000
 Omega coefficients                           0
 if combine SR and LR in K                    0
 Integral screening is                        0
 Integral computing path is                   2
 max size of driver memory is            800000
 size of driver memory is                593474
 size of scratch memory is              2361544
 max col of scratch BK array               1296
 max len of scratch array in speh3          155
 max len of scratch index in speh4           18
 max int batch size is                      520
 min int batch size is                       52
 fixed nKL is                                52
 max L of basis functions is                  2
 order of int derivative is                   0
 number of shells is                        274
 number of basis is                         734
 number of cartesian basis is               734
 number of contracted shell pairs         27330
 number of primitive shell pairs          58015
 maxK2 (contraction) of shell pair           36
 max number of K2 of shell pair               1
 max number of CS2 of shell pair           5405
 max number of PS2 of shell pair           8766
 mem total for path MDJ                  795100
 -------------------------------------------------------
 Smallest overlap matrix eigenvalue = 9.08E-07

 Q-Chem warning in module stvman/mkSTV.C, line 306:

 Overlap eigenvalue is smaller than square root of threshold
 Use THRESH >= 12 to get rid of this warning

 Linear dependence detected in AO basis
 Tighter screening thresholds may be required for diffuse basis sets
 Use S2THRESH > 14 and THRESH = 14 in case of SCF convergence issues
 Number of orthogonalized atomic orbitals = 709
 Maximum deviation from orthogonality = 5.122E-10

 Scale SEOQF with 1.000000e-02/1.000000e-01/1.000000e-01

 Standard Electronic Orientation quadrupole field applied
 Nucleus-field energy     =     0.0000000231 hartrees
 Guess from superposition of atomic densities
 Warning:  Energy on first SCF cycle will be non-variational
 SAD guess density has 186.000000 electrons

 -----------------------------------------------------------------------
  General SCF calculation program by
  Eric Jon Sundstrom, Paul Horn, Yuezhi Mao, Dmitri Zuev, Alec White,
  David Stuck, Shaama M.S., Shane Yost, Joonho Lee, David Small,
  Daniel Levine, Susi Lehtola, Hugh Burton, Evgeny Epifanovsky
 -----------------------------------------------------------------------
 Exchange:     0.2000 Hartree-Fock + 0.0800 Slater + 0.7200 B88
 Correlation:  0.1900 VWN1RPA + 0.8100 LYP
 Using SG-1 standard quadrature grid
 using 4 threads for integral computing
 -------------------------------------------------------
 OpenMP Integral computing Module                
 Release: version 2.0, May 2017, Q-Chem Inc. Pleasanton 
 -------------------------------------------------------
 -------------------------------------------------------
 OpenMP BLAS3 based DFT computing Module                
 Release: version 1.0, May 2013, Q-Chem Inc. Pittsburgh 
 -------------------------------------------------------
 A restricted SCF calculation will be
 performed using DIIS
 SCF converges when DIIS error is below 1.0e-08
 ---------------------------------------
  Cycle       Energy         DIIS error
 ---------------------------------------
    1   -1232.1473919159      2.33e-02  
    2   -1226.9610392443      3.16e-03  
    3   -1226.2416382076      5.03e-03  
    4   -1227.4294243446      1.07e-03  
    5   -1227.4817615187      3.33e-04  
    6   -1227.4860949579      1.22e-04  
    7   -1227.4867981329      3.06e-05  
    8   -1227.4868371049      1.37e-05  
    9   -1227.4868453250      3.89e-06  
   10   -1227.4868459788      1.31e-06  
   11   -1227.4868460596      3.55e-07  
   12   -1227.4868460651      1.16e-07  
   13   -1227.4868460654      3.16e-08  
   14   -1227.4868460657      1.04e-08  
   15   -1227.4868460656      3.29e-09  Convergence criterion met
 ---------------------------------------
 SCF time:   CPU 2612.72s  wall 1317.00s 
 SCF   energy in the final basis set =    -1227.4868460656
 Total energy in the final basis set =    -1227.4868460656

 --------------------------------------------------------------

                    Orbital Energies (a.u.)
 --------------------------------------------------------------

 Alpha MOs
 -- Occupied --
-19.188 -19.175 -19.167 -19.152 -19.150 -19.147 -19.132 -19.112
-10.327 -10.308 -10.273 -10.262 -10.260 -10.258 -10.252 -10.233
-10.188 -10.188 -10.180 -10.175 -10.171 -10.170 -10.163 -10.162
 -1.130  -1.099  -1.080  -1.054  -1.041  -1.039  -1.030  -1.030
 -0.855  -0.817  -0.811  -0.802  -0.753  -0.747  -0.704  -0.688
 -0.677  -0.659  -0.648  -0.628  -0.610  -0.593  -0.570  -0.564
 -0.560  -0.549  -0.544  -0.526  -0.520  -0.506  -0.504  -0.499
 -0.491  -0.485  -0.479  -0.471  -0.464  -0.450  -0.445  -0.441
 -0.435  -0.431  -0.424  -0.413  -0.406  -0.401  -0.397  -0.394
 -0.389  -0.384  -0.378  -0.377  -0.371  -0.367  -0.361  -0.350
 -0.344  -0.342  -0.338  -0.333  -0.330  -0.324  -0.322  -0.307
 -0.306  -0.297  -0.290  -0.277  -0.247
 -- Virtual --
 -0.040  -0.030  -0.027  -0.013  -0.009  -0.007  -0.003   0.003
  0.004   0.013   0.020   0.023   0.026   0.030   0.033   0.038
  0.044   0.046   0.050   0.053   0.055   0.056   0.056   0.068
  0.068   0.072   0.075   0.078   0.079   0.082   0.086   0.088
  0.092   0.095   0.098   0.100   0.101   0.103   0.104   0.107
  0.111   0.114   0.116   0.119   0.120   0.121   0.126   0.128
  0.130   0.131   0.132   0.133   0.138   0.138   0.142   0.142
  0.144   0.145   0.150   0.150   0.151   0.154   0.156   0.158
  0.161   0.164   0.165   0.166   0.168   0.169   0.176   0.178
  0.180   0.182   0.184   0.186   0.189   0.193   0.196   0.196
  0.198   0.201   0.206   0.207   0.211   0.212   0.214   0.215
  0.218   0.219   0.223   0.225   0.231   0.232   0.233   0.237
  0.240   0.241   0.242   0.246   0.249   0.251   0.253   0.256
  0.258   0.261   0.265   0.266   0.270   0.275   0.276   0.278
  0.281   0.282   0.288   0.289   0.290   0.294   0.297   0.301
  0.306   0.307   0.310   0.314   0.317   0.319   0.322   0.326
  0.330   0.332   0.335   0.337   0.337   0.341   0.344   0.346
  0.350   0.354   0.358   0.359   0.362   0.363   0.366   0.369
  0.371   0.375   0.378   0.379   0.382   0.387   0.391   0.394
  0.398   0.402   0.410   0.414   0.418   0.423   0.424   0.429
  0.433   0.438   0.448   0.452   0.460   0.462   0.466   0.474
  0.481   0.484   0.488   0.496   0.498   0.503   0.507   0.519
  0.526   0.531   0.536   0.542   0.547   0.554   0.561   0.565
  0.571   0.575   0.578   0.581   0.587   0.602   0.604   0.607
  0.615   0.621   0.624   0.633   0.636   0.641   0.647   0.651
  0.653   0.658   0.663   0.671   0.673   0.680   0.685   0.690
  0.694   0.696   0.702   0.707   0.717   0.720   0.727   0.731
  0.743   0.744   0.746   0.750   0.755   0.759   0.762   0.766
  0.770   0.776   0.779   0.783   0.786   0.788   0.796   0.799
  0.800   0.804   0.815   0.819   0.820   0.829   0.836   0.842
  0.845   0.854   0.884   0.912   0.922   0.929   0.946   0.949
  0.954   0.959   0.961   0.990   0.997   1.008   1.010   1.025
  1.036   1.041   1.052   1.055   1.060   1.073   1.094   1.099
  1.107   1.115   1.127   1.133   1.136   1.145   1.158   1.167
  1.172   1.174   1.180   1.185   1.192   1.196   1.204   1.207
  1.217   1.220   1.228   1.236   1.243   1.246   1.257   1.262
  1.263   1.273   1.285   1.288   1.300   1.317   1.328   1.340
  1.349   1.351   1.363   1.368   1.378   1.397   1.401   1.403
  1.432   1.452   1.457   1.461   1.469   1.476   1.490   1.495
  1.501   1.505   1.512   1.519   1.521   1.531   1.534   1.546
  1.553   1.554   1.564   1.574   1.579   1.580   1.584   1.591
  1.594   1.597   1.605   1.613   1.617   1.622   1.625   1.628
  1.633   1.635   1.640   1.646   1.654   1.656   1.660   1.673
  1.675   1.680   1.685   1.694   1.705   1.711   1.712   1.720
  1.727   1.737   1.747   1.758   1.765   1.766   1.773   1.781
  1.783   1.796   1.799   1.807   1.818   1.820   1.823   1.830
  1.840   1.844   1.858   1.868   1.877   1.884   1.897   1.899
  1.911   1.922   1.929   1.934   1.946   1.958   1.968   1.980
  1.985   1.996   2.000   2.022   2.024   2.037   2.044   2.047
  2.055   2.059   2.072   2.077   2.081   2.092   2.113   2.118
  2.131   2.131   2.138   2.151   2.161   2.179   2.185   2.190
  2.200   2.214   2.227   2.231   2.232   2.256   2.260   2.274
  2.282   2.294   2.302   2.317   2.332   2.352   2.357   2.370
  2.393   2.412   2.418   2.438   2.439   2.450   2.487   2.497
  2.502   2.511   2.524   2.535   2.537   2.552   2.556   2.561
  2.575   2.576   2.582   2.592   2.603   2.608   2.622   2.632
  2.642   2.649   2.654   2.670   2.692   2.697   2.711   2.714
  2.716   2.734   2.740   2.748   2.763   2.770   2.779   2.789
  2.802   2.806   2.810   2.819   2.834   2.841   2.857   2.867
  2.881   2.892   2.899   2.900   2.911   2.917   2.921   2.931
  2.938   2.948   2.963   2.970   2.983   2.990   2.998   3.008
  3.010   3.027   3.043   3.051   3.057   3.064   3.069   3.079
  3.093   3.096   3.110   3.120   3.122   3.128   3.138   3.148
  3.159   3.162   3.175   3.192   3.201   3.208   3.236   3.253
  3.257   3.280   3.289   3.291   3.298   3.318   3.333   3.344
  3.362   3.365   3.393   3.408   3.439   3.462   3.505   3.513
  3.535   3.546   3.563   3.607   3.658   3.773   3.775   3.788
  3.798   3.805   3.821   3.825   3.844   3.873   3.883   3.887
  3.911   3.926   3.951   3.964   3.976   3.996   4.027   4.058
  4.071   4.099   4.106   4.127   4.163   4.168   4.175   4.225
  4.242   4.283   4.289   4.299   4.310   4.327   4.372   4.387
  4.982   5.077   5.095   5.101   5.117   5.130   5.135   5.179
  5.193   5.213   5.345   5.367   5.416   5.431   5.478   5.498
  5.554   5.588   5.609   5.625   5.690   5.755   5.781   5.841
 23.743  23.747  23.790  23.797  23.802  23.817  23.840  23.854
 23.873  23.891  23.902  23.940  23.957  23.972  23.990  24.010
 49.862  49.895  49.944  49.950  49.968  49.992  50.009  50.009
 --------------------------------------------------------------

          Ground-State Mulliken Net Atomic Charges

     Atom                 Charge (a.u.)
  ----------------------------------------
      1 C                     0.164641
      2 H                     0.204000
      3 C                    -0.881418
      4 H                     0.255365
      5 O                     0.183234
      6 C                    -0.613244
      7 H                     0.184388
      8 H                     0.173016
      9 C                     0.612877
     10 H                     0.189444
     11 C                    -0.646873
     12 H                     0.132417
     13 H                     0.149510
     14 H                     0.143686
     15 C                    -0.650438
     16 H                     0.165913
     17 H                     0.148967
     18 C                    -0.483940
     19 H                     0.173219
     20 H                     0.139644
     21 C                     0.425542
     22 H                     0.219217
     23 C                    -0.612111
     24 H                     0.196626
     25 H                     0.121602
     26 H                     0.146726
     27 C                    -0.335542
     28 O                    -0.191160
     29 H                     0.151118
     30 O                     0.085611
     31 C                     0.019279
     32 H                     0.277770
     33 C                    -0.588313
     34 H                     0.246964
     35 C                    -0.041180
     36 O                    -0.216757
     37 O                    -0.107747
     38 H                     0.292447
     39 C                    -0.433152
     40 H                     0.275893
     41 O                    -0.154969
     42 H                     0.263891
     43 C                    -0.614812
     44 H                     0.297306
     45 O                    -0.213468
     46 H                     0.283326
     47 C                     0.004571
     48 H                     0.299646
     49 O                    -0.120067
     50 H                     0.277337
  ----------------------------------------
  Sum of atomic charges =     0.000000

 -----------------------------------------------------------------
                    Cartesian Multipole Moments
 -----------------------------------------------------------------
    Charge (ESU x 10^10)
                 0.0000
    Dipole Moment (Debye)
         X      -2.4832      Y      -3.3745      Z       2.7177
       Tot       4.9940
    Quadrupole Moments (Debye-Ang)
        XX    -143.9776     XY      -0.9777     YY    -157.8065
        XZ      15.8480     YZ      -3.8563     ZZ    -145.7082
    Octopole Moments (Debye-Ang^2)
       XXX     -17.4148    XXY      44.8237    XYY      33.3842
       YYY     -39.2797    XXZ      72.9056    XYZ       2.9942
       YYZ     -20.5159    XZZ       3.1742    YZZ     -11.9292
       ZZZ      47.6253
    Hexadecapole Moments (Debye-Ang^3)
      XXXX   -8265.2145   XXXY     119.9159   XXYY   -1675.3855
      XYYY      51.5232   YYYY   -3228.6300   XXXZ     299.5030
      XXYZ     -42.5906   XYYZ     -25.5593   YYYZ    -134.3549
      XXZZ   -1679.2216   XYZZ     -48.9853   YYZZ    -735.6759
      XZZZ     138.8585   YZZZ     -36.2268   ZZZZ   -1273.5112
 -----------------------------------------------------------------
 Calculating analytic gradient of the SCF energy
 Gradient of SCF Energy
            1           2           3           4           5           6
    1  -0.0008530  -0.0009442   0.0158976  -0.0006022  -0.0260899  -0.0042896
    2  -0.0057147   0.0015008   0.0007613   0.0027629  -0.0025222   0.0010040
    3   0.0006893  -0.0004045   0.0021263   0.0012309   0.0009901  -0.0029696
            7           8           9          10          11          12
    1   0.0026979   0.0012418   0.0023313  -0.0003792  -0.0002358   0.0008403
    2  -0.0027961  -0.0012184   0.0015858  -0.0011408   0.0049000   0.0004454
    3  -0.0004619  -0.0030191   0.0066499  -0.0004178  -0.0015720   0.0012200
           13          14          15          16          17          18
    1  -0.0004392   0.0000445   0.0017809  -0.0003416  -0.0007171   0.0005151
    2   0.0002358  -0.0001745  -0.0003306   0.0005321   0.0014896   0.0014602
    3   0.0011016  -0.0001722  -0.0035084   0.0012776   0.0006874   0.0013674
           19          20          21          22          23          24
    1  -0.0023513  -0.0004257  -0.0113589   0.0008985   0.0014603  -0.0008452
    2  -0.0014084  -0.0011048   0.0094751  -0.0000035  -0.0039382   0.0024834
    3  -0.0016155  -0.0002024  -0.0014141   0.0026114  -0.0082075   0.0022078
           25          26          27          28          29          30
    1  -0.0004477   0.0015716  -0.0110838   0.0159070  -0.0013419   0.0058362
    2   0.0006848  -0.0008639  -0.0278416   0.0222083   0.0015402  -0.0002678
    3   0.0009511   0.0007779  -0.0160201   0.0165806   0.0010226  -0.0099606
           31          32          33          34          35          36
    1  -0.0031241  -0.0032119   0.0123506  -0.0013739  -0.0132877   0.0151109
    2  -0.0002207   0.0012671  -0.0058500   0.0050810  -0.0218816   0.0133076
    3   0.0028898  -0.0022931  -0.0010057  -0.0011777   0.0287749  -0.0203155
           37          38          39          40          41          42
    1  -0.0019660   0.0048309  -0.0036202   0.0058647   0.0008046   0.0007491
    2   0.0009153   0.0047657   0.0206625  -0.0063914   0.0010389  -0.0079188
    3   0.0041249  -0.0074539  -0.0117461   0.0031582  -0.0006566   0.0093931
           43          44          45          46          47          48
    1  -0.0003495   0.0000702  -0.0003702   0.0007677   0.0001358  -0.0038256
    2  -0.0093782  -0.0031202  -0.0040105   0.0072181   0.0118030  -0.0070934
    3  -0.0050115  -0.0011767  -0.0025721   0.0053494  -0.0044730   0.0046676
           49          50
    1  -0.0020748   0.0042426
    2   0.0025768  -0.0065151
    3  -0.0008282   0.0088061
 Max gradient component =       2.877E-02
 RMS gradient           =       7.272E-03
 Gradient time:  CPU 509.90 s  wall 256.27 s
 Geometry Optimization Parameters
   NAtoms,    NIC,     NZ,  NCons,   NDum,   NFix, NCnnct, MaxDiis
       50     399       0       0       0       0       0       0


** GEOMETRY OPTIMIZATION IN DELOCALIZED INTERNAL COORDINATES **
   Searching for a Minimum

   Optimization Cycle:   1

                       Coordinates (Angstroms)
     ATOM                X               Y               Z
      1  C        -2.8924162728    1.0201112498   -0.2396101936
      2  H        -2.8777724449    1.3045424286   -1.3030545267
      3  C        -1.8324015774   -0.0999757032   -0.0573837711
      4  H        -1.8155220577   -0.3875785436    0.9983942868
      5  O        -0.5760546405    0.4652947981   -0.4164346296
      6  C        -2.1996427172   -1.3142221675   -0.9263035968
      7  H        -2.1367070136   -1.0369846571   -1.9871368829
      8  H        -1.4694127494   -2.1190001838   -0.7916537219
      9  C        -3.5967235245   -1.8471299884   -0.5906340765
     10  H        -3.6020176763   -2.1679620602    0.4598750448
     11  C        -3.9358597689   -3.0633746843   -1.4493307064
     12  H        -3.2043735535   -3.8634632500   -1.2934212916
     13  H        -4.9232207469   -3.4587592856   -1.1883239232
     14  H        -3.9412417625   -2.8113671146   -2.5149114083
     15  C        -4.6452582851   -0.7460460535   -0.7675066487
     16  H        -5.6335875004   -1.1187163419   -0.4728566235
     17  H        -4.7157779770   -0.4601053614   -1.8246838064
     18  C        -4.3041625448    0.4859193511    0.0673116107
     19  H        -5.0494641385    1.2657576039   -0.1296266317
     20  H        -4.3903346347    0.2235269997    1.1279821207
     21  C        -2.6034075998    2.3220838809    0.5619414490
     22  H        -3.4559736066    2.9965314867    0.4025505929
     23  C        -2.4330779334    2.1172242141    2.0660744906
     24  H        -2.3394323928    3.0826162543    2.5768041681
     25  H        -3.2916505159    1.6031225735    2.5059899958
     26  H        -1.5283365759    1.5454248721    2.2964214674
     27  C        -1.4084513693    3.0778667848   -0.0067712487
     28  O        -0.7090118887    3.8449670155    0.6517720545
     29  H        -1.2590146092    2.9947303174   -1.0973356901
     30  O         1.6601795498    0.5315608439   -0.7363997354
     31  C         2.9360167471   -0.0934469391   -0.8727333633
     32  H         2.9108339443   -0.8032673893   -1.7089654835
     33  C         0.5917560538   -0.3545220632   -0.3902697625
     34  H         0.5001920418   -1.1122328940   -1.1768131648
     35  C         3.9341248458    0.9973273169   -1.2358268718
     36  O         4.5062316151    1.1229757326   -2.3084682090
     37  O         4.1147657089    1.9167228207   -0.2615474824
     38  H         4.6965452282    2.5885239160   -0.6746501944
     39  C         3.3693674642   -0.7827124133    0.4217614959
     40  H         3.6149566831   -0.0569123204    1.2057611146
     41  O         4.5410218645   -1.5797722044    0.2086674149
     42  H         4.6289227771   -2.1692035534    0.9837041373
     43  C         2.2533274381   -1.6977191445    0.9223899042
     44  H         2.1850159030   -2.5828222133    0.2763236974
     45  O         2.5918955365   -2.2196661160    2.2226233779
     46  H         2.6907546847   -1.4680935639    2.8368521471
     47  C         0.8910788573   -1.0027475892    0.9818581046
     48  H         0.8817217260   -0.2413618503    1.7705774223
     49  O        -0.0740659196   -1.9982058750    1.3579315832
     50  H         0.3395834811   -2.5297783007    2.0672412688
   Point Group: c1    Number of degrees of freedom:   144


   Energy is  -1227.486846066


 Attempting to Generate Delocalized Internal Coordinates

144 Hessian modes will be used to form the next step
  Hessian Eigenvalues:
     0.002000    0.005535    0.005594    0.005612    0.006005    0.006209
     0.006424    0.006609    0.006846    0.007609    0.007856    0.009860
     0.010168    0.010801    0.011280    0.012063    0.012513    0.013779
     0.019263    0.020516    0.022032    0.030773    0.030845    0.034114
     0.034668    0.038504    0.039874    0.043691    0.044804    0.046334
     0.046451    0.047332    0.047685    0.048628    0.048913    0.049356
     0.049486    0.050823    0.053528    0.054258    0.054736    0.055710
     0.056160    0.056993    0.057120    0.057136    0.057147    0.058812
     0.060823    0.062500    0.065505    0.068510    0.070922    0.074946
     0.075956    0.081905    0.082087    0.082617    0.082921    0.091287
     0.096228    0.097652    0.115494    0.118057    0.127834    0.143505
     0.145025    0.158087    0.160000    0.160000    0.160000    0.160000
     0.160000    0.160000    0.160000    0.160000    0.160000    0.160000
     0.160000    0.167937    0.168372    0.173392    0.177346    0.180056
     0.183801    0.188208    0.193802    0.195690    0.199762    0.220198
     0.249788    0.250000    0.250000    0.262918    0.267417    0.271471
     0.272014    0.276797    0.284708    0.287777    0.288147    0.289044
     0.290802    0.293715    0.296512    0.297054    0.299850    0.301321
     0.332555    0.335804    0.338257    0.338572    0.338746    0.339108
     0.339676    0.339980    0.340627    0.340673    0.340946    0.341007
     0.341089    0.341242    0.341312    0.342155    0.342252    0.342407
     0.342425    0.342646    0.343113    0.344513    0.393383    0.393926
     0.399078    0.400529    0.405613    0.414113    0.419114    0.513810
     0.517440    0.518401    0.522371    0.546576    0.913516    0.944365

 Minimum Search - Taking Simple RFO Step
 Searching for Lamda that Minimizes Along All modes
 Value Taken    Lamda =  -0.01941183
 Calculated Step too Large.  Step scaled by  0.628824
 Step Taken.  Stepsize is  0.300000

                             Maximum     Tolerance    Cnvgd?
         Gradient           0.016703      0.000300      NO
         Displacement       0.121559      0.001200      NO
         Energy change     *********      0.000001      NO


 New Cartesian Coordinates Obtained by Inverse Iteration

 Displacement from previous Coordinates is:  2.041099
 ----------------------------------------------------------------
             Standard Nuclear Orientation (Angstroms)
    I     Atom           X                Y                Z
 ----------------------------------------------------------------
    1      C      -2.8584401400     0.9959766189    -0.2320287278
    2      H      -2.8071979957     1.3044430744    -1.2868582379
    3      C      -1.8593401143    -0.1684366029    -0.0608755937
    4      H      -1.8712584300    -0.4891096720     0.9849692653
    5      O      -0.5766314276     0.3774635343    -0.3851042446
    6      C      -2.2524885444    -1.3465103680    -0.9644215667
    7      H      -2.1622515595    -1.0356512370    -2.0140004209
    8      H      -1.5544061873    -2.1775433262    -0.8288907606
    9      C      -3.6776123601    -1.8408965261    -0.6829564864
   10      H      -3.7181675630    -2.1857602202     0.3592069127
   11      C      -4.0415227726    -3.0271713881    -1.5812172967
   12      H      -3.3468164793    -3.8608105010    -1.4359339394
   13      H      -5.0489778999    -3.3925838910    -1.3582603469
   14      H      -4.0121648426    -2.7452617459    -2.6387541376
   15      C      -4.6751089187    -0.6886599373    -0.8436656032
   16      H      -5.6841493969    -1.0287114551    -0.5833701474
   17      H      -4.7085168536    -0.3770652968    -1.8956139111
   18      C      -4.2960670192     0.5101052826     0.0319181133
   19      H      -4.9954948865     1.3335029114    -0.1509290011
   20      H      -4.4109468295     0.2273754309     1.0845208359
   21      C      -2.5151452370     2.2548837161     0.6127644860
   22      H      -3.3356769095     2.9686240688     0.4494981047
   23      C      -2.3866085624     2.0154042575     2.1200052192
   24      H      -2.2577522122     2.9644019010     2.6473171841
   25      H      -3.2756530150     1.5299886218     2.5300041603
   26      H      -1.5143623732     1.3999837930     2.3549085624
   27      C      -1.2891514394     2.9827161287     0.0747294531
   28      O      -0.5469783637     3.6625776201     0.7607016927
   29      H      -1.1131769938     2.8981266776    -1.0130154585
   30      O       1.6036025125     0.4662548070    -0.7275608877
   31      C       2.8927725324    -0.1210135291    -0.8710865238
   32      H       2.8806477219    -0.8938191103    -1.6485064903
   33      C       0.5803829682    -0.4333338659    -0.3192176945
   34      H       0.5031516232    -1.2465841569    -1.0533816366
   35      C       3.8185632582     0.9825747381    -1.3645427735
   36      O       4.3494087836     1.0091110951    -2.4549885516
   37      O       4.0084595539     1.9555983102    -0.4473162672
   38      H       4.5632272668     2.6233923447    -0.8893690903
   39      C       3.3838533933    -0.7051428937     0.4544414991
   40      H       3.6010673473     0.1000770602     1.1668331085
   41      O       4.5877533694    -1.4410697064     0.2219792327
   42      H       4.7521289720    -1.9714459761     1.0174074819
   43      C       2.3123497236    -1.6221792329     1.0426276662
   44      H       2.2630384341    -2.5420177359     0.4506502763
   45      O       2.6943353557    -2.0692545519     2.3573594913
   46      H       2.7812890158    -1.2921953589     2.9316050834
   47      C       0.9229969691    -0.9788562237     1.0794022011
   48      H       0.9092837606    -0.1487305018     1.7975111491
   49      O      -0.0228199733    -1.9671841897     1.5093600041
   50      H       0.4004908914    -2.4459021564     2.2402999172
 ----------------------------------------------------------------
 Molecular Point Group                 C1    NOp =  1
 Largest Abelian Subgroup              C1    NOp =  1
 Nuclear Repulsion Energy =  2347.0770350482 hartrees
 There are       93 alpha and       93 beta electrons
 Applying Cartesian multipole field
    Component          Value
    ---------          -----
     (2,0,0)        1.00000E-12
     (0,2,0)        2.00000E-11
     (0,0,2)       -3.00000E-11
 Nucleus-field energy     =     0.0000000171 hartrees
 Requested basis set is 6-311++G(d,p)
 There are 274 shells and 710 basis functions
 A cutoff of  1.0D-11 yielded  27316 shell pairs
 There are    179310 function pairs (    189910 Cartesian)
 Smallest overlap matrix eigenvalue = 9.76E-07

 Q-Chem warning in module stvman/mkSTV.C, line 306:

 Overlap eigenvalue is smaller than square root of threshold
 Use THRESH >= 12 to get rid of this warning

 Linear dependence detected in AO basis
 Tighter screening thresholds may be required for diffuse basis sets
 Use S2THRESH > 14 and THRESH = 14 in case of SCF convergence issues
 Number of orthogonalized atomic orbitals = 709
 Maximum deviation from orthogonality = 4.019E-10
 Guess MOs from SCF MO coefficient file

 -----------------------------------------------------------------------
  General SCF calculation program by
  Eric Jon Sundstrom, Paul Horn, Yuezhi Mao, Dmitri Zuev, Alec White,
  David Stuck, Shaama M.S., Shane Yost, Joonho Lee, David Small,
  Daniel Levine, Susi Lehtola, Hugh Burton, Evgeny Epifanovsky
 -----------------------------------------------------------------------
 Exchange:     0.2000 Hartree-Fock + 0.0800 Slater + 0.7200 B88
 Correlation:  0.1900 VWN1RPA + 0.8100 LYP
 Using SG-1 standard quadrature grid
 using 4 threads for integral computing
 -------------------------------------------------------
 OpenMP Integral computing Module                
 Release: version 2.0, May 2017, Q-Chem Inc. Pleasanton 
 -------------------------------------------------------
 -------------------------------------------------------
 OpenMP BLAS3 based DFT computing Module                
 Release: version 1.0, May 2013, Q-Chem Inc. Pittsburgh 
 -------------------------------------------------------
 A restricted SCF calculation will be
 performed using DIIS
 SCF converges when DIIS error is below 1.0e-08
 ---------------------------------------
  Cycle       Energy         DIIS error
 ---------------------------------------
    1   -1227.4301024772      9.45e-04  
    2   -1227.4937367991      1.85e-04  
    3   -1227.4921860264      2.76e-04  
    4   -1227.4954564932      3.04e-05  
    5   -1227.4954808738      2.14e-05  
    6   -1227.4955013180      6.42e-06  
    7   -1227.4955031391      1.54e-06  
    8   -1227.4955032591      4.77e-07  
    9   -1227.4955032694      1.80e-07  
   10   -1227.4955032706      8.40e-08  
   11   -1227.4955032710      3.95e-08  
   12   -1227.4955032711      8.97e-09  Convergence criterion met
 ---------------------------------------
 SCF time:   CPU 2216.69s  wall 1108.00s 
 SCF   energy in the final basis set =    -1227.4955032711
 Total energy in the final basis set =    -1227.4955032711

 --------------------------------------------------------------

                    Orbital Energies (a.u.)
 --------------------------------------------------------------

 Alpha MOs
 -- Occupied --
-19.187 -19.172 -19.162 -19.151 -19.150 -19.146 -19.131 -19.111
-10.324 -10.303 -10.266 -10.260 -10.257 -10.255 -10.250 -10.232
-10.187 -10.187 -10.182 -10.176 -10.172 -10.171 -10.164 -10.162
 -1.130  -1.100  -1.078  -1.054  -1.042  -1.038  -1.035  -1.035
 -0.855  -0.815  -0.810  -0.801  -0.752  -0.747  -0.703  -0.689
 -0.676  -0.659  -0.648  -0.627  -0.610  -0.593  -0.570  -0.564
 -0.560  -0.548  -0.544  -0.525  -0.517  -0.505  -0.502  -0.497
 -0.490  -0.485  -0.478  -0.470  -0.463  -0.449  -0.444  -0.439
 -0.434  -0.430  -0.421  -0.413  -0.404  -0.400  -0.397  -0.394
 -0.387  -0.384  -0.378  -0.377  -0.373  -0.368  -0.361  -0.351
 -0.344  -0.342  -0.339  -0.333  -0.331  -0.324  -0.321  -0.307
 -0.305  -0.297  -0.289  -0.277  -0.247
 -- Virtual --
 -0.036  -0.026  -0.023  -0.013  -0.008  -0.006  -0.002   0.003
  0.005   0.014   0.020   0.023   0.027   0.030   0.035   0.040
  0.044   0.046   0.050   0.053   0.056   0.057   0.058   0.068
  0.069   0.072   0.076   0.078   0.079   0.082   0.087   0.088
  0.093   0.097   0.100   0.100   0.101   0.104   0.105   0.109
  0.113   0.115   0.117   0.119   0.120   0.121   0.127   0.128
  0.130   0.130   0.133   0.134   0.138   0.140   0.142   0.143
  0.144   0.145   0.150   0.151   0.153   0.154   0.156   0.158
  0.162   0.164   0.165   0.167   0.169   0.170   0.176   0.179
  0.181   0.183   0.185   0.187   0.189   0.195   0.196   0.197
  0.200   0.200   0.207   0.209   0.211   0.211   0.215   0.217
  0.220   0.220   0.223   0.228   0.231   0.233   0.235   0.237
  0.242   0.243   0.244   0.247   0.250   0.251   0.254   0.255
  0.259   0.261   0.264   0.269   0.269   0.275   0.276   0.280
  0.281   0.284   0.289   0.289   0.292   0.293   0.298   0.302
  0.306   0.309   0.310   0.313   0.318   0.320   0.323   0.326
  0.330   0.334   0.336   0.338   0.340   0.342   0.345   0.347
  0.351   0.356   0.357   0.359   0.364   0.365   0.368   0.369
  0.374   0.376   0.377   0.383   0.386   0.390   0.393   0.394
  0.397   0.401   0.410   0.416   0.422   0.423   0.428   0.431
  0.436   0.444   0.447   0.452   0.461   0.465   0.469   0.475
  0.480   0.484   0.492   0.500   0.501   0.507   0.512   0.517
  0.528   0.531   0.537   0.543   0.552   0.552   0.562   0.569
  0.574   0.575   0.579   0.586   0.589   0.600   0.606   0.610
  0.615   0.625   0.627   0.632   0.634   0.641   0.646   0.648
  0.656   0.659   0.666   0.670   0.672   0.680   0.686   0.689
  0.695   0.700   0.703   0.710   0.716   0.724   0.725   0.729
  0.742   0.745   0.748   0.753   0.756   0.761   0.762   0.764
  0.774   0.777   0.780   0.781   0.785   0.789   0.795   0.800
  0.801   0.807   0.811   0.821   0.825   0.829   0.836   0.839
  0.842   0.853   0.888   0.908   0.921   0.932   0.939   0.946
  0.953   0.967   0.970   0.991   0.999   1.005   1.011   1.021
  1.036   1.045   1.054   1.056   1.060   1.076   1.095   1.099
  1.104   1.120   1.128   1.136   1.142   1.153   1.162   1.170
  1.174   1.175   1.182   1.185   1.195   1.198   1.206   1.210
  1.221   1.223   1.232   1.234   1.249   1.251   1.257   1.264
  1.270   1.276   1.280   1.293   1.301   1.321   1.327   1.344
  1.349   1.359   1.365   1.372   1.385   1.401   1.407   1.410
  1.437   1.455   1.457   1.461   1.468   1.479   1.494   1.498
  1.499   1.508   1.518   1.522   1.524   1.536   1.540   1.550
  1.554   1.562   1.563   1.576   1.579   1.583   1.586   1.592
  1.596   1.599   1.606   1.614   1.615   1.618   1.625   1.630
  1.631   1.636   1.641   1.650   1.652   1.655   1.660   1.671
  1.673   1.675   1.689   1.696   1.706   1.713   1.719   1.722
  1.729   1.737   1.746   1.759   1.761   1.765   1.771   1.783
  1.785   1.790   1.798   1.810   1.818   1.821   1.826   1.829
  1.841   1.845   1.860   1.871   1.878   1.886   1.899   1.902
  1.913   1.924   1.932   1.935   1.951   1.960   1.971   1.978
  1.985   2.000   2.004   2.022   2.029   2.040   2.042   2.051
  2.058   2.063   2.073   2.081   2.086   2.093   2.115   2.119
  2.133   2.137   2.139   2.157   2.163   2.176   2.182   2.191
  2.200   2.216   2.227   2.230   2.237   2.257   2.261   2.273
  2.280   2.296   2.305   2.317   2.341   2.353   2.356   2.375
  2.397   2.417   2.420   2.439   2.439   2.450   2.484   2.495
  2.503   2.511   2.527   2.541   2.543   2.553   2.555   2.559
  2.573   2.575   2.583   2.591   2.606   2.609   2.623   2.628
  2.642   2.648   2.652   2.669   2.689   2.697   2.708   2.710
  2.719   2.733   2.738   2.746   2.762   2.769   2.780   2.789
  2.803   2.805   2.813   2.819   2.838   2.842   2.855   2.871
  2.887   2.895   2.897   2.906   2.913   2.917   2.922   2.931
  2.945   2.947   2.964   2.973   2.987   2.990   2.997   3.001
  3.017   3.031   3.041   3.048   3.059   3.064   3.071   3.086
  3.095   3.098   3.116   3.120   3.126   3.130   3.140   3.146
  3.161   3.165   3.179   3.195   3.210   3.212   3.239   3.262
  3.266   3.274   3.294   3.295   3.304   3.319   3.337   3.353
  3.372   3.379   3.402   3.412   3.441   3.471   3.510   3.526
  3.543   3.554   3.568   3.613   3.666   3.776   3.778   3.790
  3.802   3.810   3.819   3.827   3.848   3.871   3.886   3.894
  3.914   3.926   3.951   3.961   3.977   3.996   4.025   4.046
  4.075   4.097   4.108   4.130   4.164   4.171   4.173   4.231
  4.245   4.288   4.293   4.310   4.315   4.336   4.381   4.396
  4.984   5.080   5.096   5.104   5.113   5.125   5.142   5.182
  5.200   5.222   5.355   5.376   5.421   5.437   5.482   5.503
  5.577   5.599   5.628   5.637   5.728   5.766   5.788   5.845
 23.748  23.758  23.799  23.801  23.806  23.822  23.853  23.856
 23.878  23.895  23.906  23.941  23.957  23.972  23.988  24.016
 49.867  49.899  49.945  49.951  49.973  50.000  50.012  50.015
 --------------------------------------------------------------

          Ground-State Mulliken Net Atomic Charges

     Atom                 Charge (a.u.)
  ----------------------------------------
      1 C                     0.210535
      2 H                     0.204447
      3 C                    -0.905291
      4 H                     0.269503
      5 O                     0.196585
      6 C                    -0.614138
      7 H                     0.182663
      8 H                     0.165887
      9 C                     0.596482
     10 H                     0.185711
     11 C                    -0.652409
     12 H                     0.134852
     13 H                     0.151343
     14 H                     0.145244
     15 C                    -0.655271
     16 H                     0.167610
     17 H                     0.149240
     18 C                    -0.460271
     19 H                     0.172726
     20 H                     0.138787
     21 C                     0.406303
     22 H                     0.212766
     23 C                    -0.609481
     24 H                     0.195920
     25 H                     0.122940
     26 H                     0.141920
     27 C                    -0.321962
     28 O                    -0.184430
     29 H                     0.150447
     30 O                     0.102144
     31 C                    -0.096908
     32 H                     0.279669
     33 C                    -0.597983
     34 H                     0.246223
     35 C                    -0.002960
     36 O                    -0.211203
     37 O                    -0.115025
     38 H                     0.294019
     39 C                    -0.381955
     40 H                     0.277278
     41 O                    -0.151962
     42 H                     0.263254
     43 C                    -0.643984
     44 H                     0.297739
     45 O                    -0.207281
     46 H                     0.279433
     47 C                     0.003703
     48 H                     0.312445
     49 O                    -0.114184
     50 H                     0.268883
  ----------------------------------------
  Sum of atomic charges =     0.000000

 -----------------------------------------------------------------
                    Cartesian Multipole Moments
 -----------------------------------------------------------------
    Charge (ESU x 10^10)
                 0.0000
    Dipole Moment (Debye)
         X      -2.4494      Y      -2.8138      Z       2.6443
       Tot       4.5727
    Quadrupole Moments (Debye-Ang)
        XX    -142.2750     XY      -0.0591     YY    -155.1023
        XZ      15.6330     YZ      -4.0421     ZZ    -146.6126
    Octopole Moments (Debye-Ang^2)
       XXX      -4.0019    XXY      45.9883    XYY      31.6828
       YYY     -22.3817    XXZ      69.6420    XYZ      -0.8396
       YYZ     -25.5717    XZZ       2.9211    YZZ      -7.3989
       ZZZ      49.7016
    Hexadecapole Moments (Debye-Ang^3)
      XXXX   -8151.4302   XXXY      91.1535   XXYY   -1638.1003
      XYYY       6.4043   YYYY   -2986.9635   XXXZ     247.6888
      XXYZ     -55.9063   XYYZ     -56.6994   YYYZ    -145.7687
      XXZZ   -1690.1915   XYZZ     -46.4863   YYZZ    -730.3681
      XZZZ     113.7153   YZZZ     -43.0550   ZZZZ   -1421.4027
 -----------------------------------------------------------------
 Calculating analytic gradient of the SCF energy
 Gradient of SCF Energy
            1           2           3           4           5           6
    1  -0.0005247  -0.0006623   0.0112388  -0.0012765  -0.0132530  -0.0041323
    2  -0.0027300   0.0006789  -0.0005378   0.0020173   0.0022682   0.0007301
    3  -0.0001922  -0.0002000   0.0016106   0.0004688  -0.0019037  -0.0007599
            7           8           9          10          11          12
    1   0.0012558  -0.0001773   0.0016712  -0.0000916  -0.0003726   0.0003098
    2  -0.0012654  -0.0001465   0.0008071  -0.0004426   0.0017660  -0.0001349
    3  -0.0003225  -0.0018203   0.0033078  -0.0004800  -0.0011823   0.0005342
           13          14          15          16          17          18
    1  -0.0001920  -0.0000057   0.0008514  -0.0002117  -0.0003562   0.0005219
    2  -0.0001311  -0.0001825  -0.0006830   0.0000221   0.0005290   0.0009178
    3   0.0004592   0.0000825  -0.0022907   0.0007055   0.0004770   0.0011943
           19          20          21          22          23          24
    1  -0.0007660  -0.0001865  -0.0049474   0.0012651   0.0012195  -0.0005304
    2  -0.0004784  -0.0004402   0.0052219  -0.0002359  -0.0025318   0.0009872
    3  -0.0009100  -0.0001578  -0.0005981   0.0013660  -0.0038566   0.0013363
           25          26          27          28          29          30
    1  -0.0003284   0.0006484  -0.0101441   0.0095037   0.0013155   0.0002740
    2   0.0003768  -0.0000504  -0.0099302   0.0088358  -0.0006305   0.0002099
    3   0.0008096   0.0005185  -0.0099094   0.0085945   0.0013010  -0.0051009
           31          32          33          34          35          36
    1   0.0002399  -0.0011587   0.0085819  -0.0006330  -0.0108903   0.0091022
    2  -0.0013402   0.0011845  -0.0075612   0.0038032  -0.0067757   0.0036659
    3   0.0023228  -0.0012171   0.0025297  -0.0016111   0.0154735  -0.0127390
           37          38          39          40          41          42
    1  -0.0003649   0.0020599  -0.0042374   0.0035809   0.0032846  -0.0002104
    2   0.0001846   0.0017142   0.0109112  -0.0034227  -0.0001954  -0.0030401
    3   0.0047932  -0.0042771  -0.0065172   0.0017476  -0.0016790   0.0044067
           43          44          45          46          47          48
    1  -0.0012511   0.0003606   0.0003909   0.0002498   0.0008797  -0.0016535
    2  -0.0040350  -0.0011766  -0.0021822   0.0032896   0.0069579  -0.0037512
    3  -0.0028206   0.0003866  -0.0000709   0.0021178  -0.0041232   0.0030889
           49          50
    1  -0.0030495   0.0028015
    2  -0.0011785  -0.0018690
    3   0.0013412   0.0037658
 Max gradient component =       1.547E-02
 RMS gradient           =       3.954E-03
 Gradient time:  CPU 515.09 s  wall 254.19 s
 Geometry Optimization Parameters
   NAtoms,    NIC,     NZ,  NCons,   NDum,   NFix, NCnnct, MaxDiis
       50     399       0       0       0       0       0       0

 Cartesian Hessian Update
 Hessian Updated using BFGS Update


** GEOMETRY OPTIMIZATION IN DELOCALIZED INTERNAL COORDINATES **
   Searching for a Minimum

   Optimization Cycle:   2

                       Coordinates (Angstroms)
     ATOM                X               Y               Z
      1  C        -2.8584401400    0.9959766189   -0.2320287278
      2  H        -2.8071979957    1.3044430744   -1.2868582379
      3  C        -1.8593401143   -0.1684366029   -0.0608755937
      4  H        -1.8712584300   -0.4891096720    0.9849692653
      5  O        -0.5766314276    0.3774635343   -0.3851042446
      6  C        -2.2524885444   -1.3465103680   -0.9644215667
      7  H        -2.1622515595   -1.0356512370   -2.0140004209
      8  H        -1.5544061873   -2.1775433262   -0.8288907606
      9  C        -3.6776123601   -1.8408965261   -0.6829564864
     10  H        -3.7181675630   -2.1857602202    0.3592069127
     11  C        -4.0415227726   -3.0271713881   -1.5812172967
     12  H        -3.3468164793   -3.8608105010   -1.4359339394
     13  H        -5.0489778999   -3.3925838910   -1.3582603469
     14  H        -4.0121648426   -2.7452617459   -2.6387541376
     15  C        -4.6751089187   -0.6886599373   -0.8436656032
     16  H        -5.6841493969   -1.0287114551   -0.5833701474
     17  H        -4.7085168536   -0.3770652968   -1.8956139111
     18  C        -4.2960670192    0.5101052826    0.0319181133
     19  H        -4.9954948865    1.3335029114   -0.1509290011
     20  H        -4.4109468295    0.2273754309    1.0845208359
     21  C        -2.5151452370    2.2548837161    0.6127644860
     22  H        -3.3356769095    2.9686240688    0.4494981047
     23  C        -2.3866085624    2.0154042575    2.1200052192
     24  H        -2.2577522122    2.9644019010    2.6473171841
     25  H        -3.2756530150    1.5299886218    2.5300041603
     26  H        -1.5143623732    1.3999837930    2.3549085624
     27  C        -1.2891514394    2.9827161287    0.0747294531
     28  O        -0.5469783637    3.6625776201    0.7607016927
     29  H        -1.1131769938    2.8981266776   -1.0130154585
     30  O         1.6036025125    0.4662548070   -0.7275608877
     31  C         2.8927725324   -0.1210135291   -0.8710865238
     32  H         2.8806477219   -0.8938191103   -1.6485064903
     33  C         0.5803829682   -0.4333338659   -0.3192176945
     34  H         0.5031516232   -1.2465841569   -1.0533816366
     35  C         3.8185632582    0.9825747381   -1.3645427735
     36  O         4.3494087836    1.0091110951   -2.4549885516
     37  O         4.0084595539    1.9555983102   -0.4473162672
     38  H         4.5632272668    2.6233923447   -0.8893690903
     39  C         3.3838533933   -0.7051428937    0.4544414991
     40  H         3.6010673473    0.1000770602    1.1668331085
     41  O         4.5877533694   -1.4410697064    0.2219792327
     42  H         4.7521289720   -1.9714459761    1.0174074819
     43  C         2.3123497236   -1.6221792329    1.0426276662
     44  H         2.2630384341   -2.5420177359    0.4506502763
     45  O         2.6943353557   -2.0692545519    2.3573594913
     46  H         2.7812890158   -1.2921953589    2.9316050834
     47  C         0.9229969691   -0.9788562237    1.0794022011
     48  H         0.9092837606   -0.1487305018    1.7975111491
     49  O        -0.0228199733   -1.9671841897    1.5093600041
     50  H         0.4004908914   -2.4459021564    2.2402999172
   Point Group: c1    Number of degrees of freedom:   144


   Energy is  -1227.495503271

 Hessian Updated using BFGS Update

135 Hessian modes will be used to form the next step
  Hessian Eigenvalues:
     0.001999    0.005533    0.005589    0.005612    0.005979    0.006209
     0.006597    0.006824    0.006859    0.007624    0.007856    0.010167
     0.010260    0.010806    0.011281    0.012252    0.013217    0.013720
     0.019266    0.020520    0.022049    0.030769    0.031681    0.034133
     0.034629    0.038480    0.039924    0.043713    0.044825    0.046338
     0.046479    0.047274    0.047763    0.048582    0.049295    0.049367
     0.049421    0.050889    0.053805    0.054714    0.054828    0.055882
     0.056164    0.056983    0.057088    0.057127    0.057918    0.059269
     0.060990    0.062609    0.065070    0.068123    0.068867    0.074958
     0.076609    0.081984    0.082194    0.082582    0.083082    0.091180
     0.096425    0.097879    0.113899    0.116075    0.128033    0.143605
     0.145890    0.154765    0.158774    0.161028    0.168260    0.168780
     0.174443    0.177554    0.181341    0.183817    0.189298    0.195623
     0.198772    0.204560    0.220194    0.245566    0.249949    0.257313
     0.261342    0.267257    0.271435    0.272424    0.276365    0.284909
     0.287804    0.288330    0.288991    0.291408    0.294516    0.296654
     0.298296    0.299888    0.304092    0.332441    0.335786    0.338023
     0.338566    0.338746    0.339406    0.339681    0.340110    0.340430
     0.340658    0.340707    0.340972    0.341067    0.341241    0.341276
     0.342148    0.342245    0.342424    0.342557    0.342912    0.343328
     0.344514    0.389308    0.394712    0.399001    0.400588    0.403141
     0.408986    0.418373    0.510489    0.515804    0.517964    0.521847
     0.546621    0.874241    0.934286

 Minimum Search - Taking Simple RFO Step
 Searching for Lamda that Minimizes Along All modes
 Value Taken    Lamda =  -0.00900749
 Calculated Step too Large.  Step scaled by  0.568043
 Step Taken.  Stepsize is  0.300000

                             Maximum     Tolerance    Cnvgd?
         Gradient           0.008062      0.000300      NO
         Displacement       0.137174      0.001200      NO
         Energy change     -0.008657      0.000001      NO


 New Cartesian Coordinates Obtained by Inverse Iteration

 Displacement from previous Coordinates is:  1.991000
 ----------------------------------------------------------------
             Standard Nuclear Orientation (Angstroms)
    I     Atom           X                Y                Z
 ----------------------------------------------------------------
    1      C      -2.8394197971     0.9881281442    -0.2019853520
    2      H      -2.7603688763     1.3355534883    -1.2423057973
    3      C      -1.8653535908    -0.1926947726    -0.0570054181
    4      H      -1.8882079267    -0.5542511727     0.9754010666
    5      O      -0.5674562042     0.3499438927    -0.3545952246
    6      C      -2.2457281078    -1.3410432623    -0.9985792089
    7      H      -2.1324279151    -0.9945893939    -2.0346131111
    8      H      -1.5557456132    -2.1792408712    -0.8637923675
    9      C      -3.6851124830    -1.8293640630    -0.7737133871
   10      H      -3.7564549703    -2.2057617539     0.2562921314
   11      C      -4.0375128823    -2.9835758300    -1.7199876328
   12      H      -3.3570919837    -3.8304638124    -1.5884577335
   13      H      -5.0546459281    -3.3441104918    -1.5393499710
   14      H      -3.9764381680    -2.6645513628    -2.7657264573
   15      C      -4.6624227809    -0.6551650281    -0.9149311541
   16      H      -5.6822295412    -0.9900850916    -0.6953136952
   17      H      -4.6627816385    -0.3091150945    -1.9570296750
   18      C      -4.2874574932     0.5082342071     0.0125419450
   19      H      -4.9685115340     1.3507705024    -0.1484628430
   20      H      -4.4261442922     0.1898452071     1.0520484275
   21      C      -2.4921426872     2.2009497789     0.7031885780
   22      H      -3.3093592146     2.9244844634     0.5542322245
   23      C      -2.3931689122     1.9039924361     2.2041784264
   24      H      -2.2630232239     2.8306068047     2.7653287379
   25      H      -3.2930584689     1.4090396843     2.5757634143
   26      H      -1.5315224489     1.2713684709     2.4274542966
   27      C      -1.2629855791     2.9566030870     0.2115587341
   28      O      -0.5542377448     3.6273462011     0.9249377809
   29      H      -1.1225457635     2.9768157461    -0.8859781771
   30      O       1.5914656465     0.4052272985    -0.7479666974
   31      C       2.8688742765    -0.2045970749    -0.8866773762
   32      H       2.8329613148    -1.0501881330    -1.5832368895
   33      C       0.5759735784    -0.4565700765    -0.2614501547
   34      H       0.4862963784    -1.3311536836    -0.9239904015
   35      C       3.7748351172     0.8411789772    -1.5299374133
   36      O       4.2274233568     0.7522928997    -2.6424302057
   37      O       3.9684311945     1.9089730854    -0.7289582598
   38      H       4.4911912654     2.5506621020    -1.2343383879
   39      C       3.3899095082    -0.6786423057     0.4737220556
   40      H       3.6042169598     0.1972836295     1.0998362008
   41      O       4.5906780623    -1.4131247773     0.2495810090
   42      H       4.8057420582    -1.8722974047     1.0701609890
   43      C       2.3308824523    -1.5448485244     1.1519454953
   44      H       2.2679311392    -2.5009419086     0.6245656659
   45      O       2.7332481351    -1.9083392580     2.4838860369
   46      H       2.8343524573    -1.1013841804     3.0053427415
   47      C       0.9421666982    -0.8996552454     1.1601663895
   48      H       0.9473852654    -0.0047722274     1.7979571311
   49      O      -0.0197291442    -1.8389107834     1.6451402811
   50      H       0.3832382020    -2.2801818867     2.4037385372
 ----------------------------------------------------------------
 Molecular Point Group                 C1    NOp =  1
 Largest Abelian Subgroup              C1    NOp =  1
 Nuclear Repulsion Energy =  2348.8090637274 hartrees
 There are       93 alpha and       93 beta electrons
 Applying Cartesian multipole field
    Component          Value
    ---------          -----
     (2,0,0)        1.00000E-12
     (0,2,0)        2.00000E-11
     (0,0,2)       -3.00000E-11
 Nucleus-field energy     =     0.0000000106 hartrees
 Requested basis set is 6-311++G(d,p)
 There are 274 shells and 710 basis functions
 A cutoff of  1.0D-11 yielded  27322 shell pairs
 There are    179308 function pairs (    189893 Cartesian)
 Smallest overlap matrix eigenvalue = 1.04E-06

 Q-Chem warning in module stvman/mkSTV.C, line 306:

 Overlap eigenvalue is smaller than square root of threshold
 Use THRESH >= 12 to get rid of this warning

 Guess MOs from SCF MO coefficient file

 -----------------------------------------------------------------------
  General SCF calculation program by
  Eric Jon Sundstrom, Paul Horn, Yuezhi Mao, Dmitri Zuev, Alec White,
  David Stuck, Shaama M.S., Shane Yost, Joonho Lee, David Small,
  Daniel Levine, Susi Lehtola, Hugh Burton, Evgeny Epifanovsky
 -----------------------------------------------------------------------
 Exchange:     0.2000 Hartree-Fock + 0.0800 Slater + 0.7200 B88
 Correlation:  0.1900 VWN1RPA + 0.8100 LYP
 Using SG-1 standard quadrature grid
 Size of previous SCF MO coefficient file: 1009620 (expected); 1008198 (actual). 

 Q-Chem warning in module libgscf/gen_scfman/rhf.C, line 643:

 Inconsistent size for SCF MO coefficient file.  Please check basis and PURECART setting.

 using 4 threads for integral computing
 -------------------------------------------------------
 OpenMP Integral computing Module                
 Release: version 2.0, May 2017, Q-Chem Inc. Pleasanton 
 -------------------------------------------------------
 -------------------------------------------------------
 OpenMP BLAS3 based DFT computing Module                
 Release: version 1.0, May 2013, Q-Chem Inc. Pittsburgh 
 -------------------------------------------------------
 A restricted SCF calculation will be
 performed using DIIS
 SCF converges when DIIS error is below 1.0e-08
 ---------------------------------------
  Cycle       Energy         DIIS error
 ---------------------------------------
    1   -1227.4383352735      8.87e-04  
    2   -1227.4976032643      1.46e-04  
    3   -1227.4966596651      2.19e-04  
    4   -1227.4986927962      4.40e-05  
    5   -1227.4987667684      2.16e-05  
    6   -1227.4987875622      5.02e-06  
    7   -1227.4987887646      1.29e-06  
    8   -1227.4987888623      4.43e-07  
    9   -1227.4987888731      2.09e-07  
   10   -1227.4987888753      1.08e-07  
   11   -1227.4987888755      4.10e-08  
   12   -1227.4987888757      9.59e-09  Convergence criterion met
 ---------------------------------------
 SCF time:   CPU 2210.19s  wall 1082.00s 
 SCF   energy in the final basis set =    -1227.4987888757
 Total energy in the final basis set =    -1227.4987888757

 --------------------------------------------------------------

                    Orbital Energies (a.u.)
 --------------------------------------------------------------

 Alpha MOs
 -- Occupied --
-19.186 -19.170 -19.160 -19.151 -19.150 -19.144 -19.131 -19.112
-10.323 -10.299 -10.263 -10.258 -10.255 -10.252 -10.251 -10.230
-10.187 -10.186 -10.182 -10.176 -10.172 -10.172 -10.165 -10.162
 -1.130  -1.101  -1.077  -1.056  -1.044  -1.042  -1.039  -1.036
 -0.855  -0.814  -0.810  -0.800  -0.752  -0.747  -0.702  -0.689
 -0.675  -0.659  -0.648  -0.627  -0.609  -0.593  -0.570  -0.565
 -0.560  -0.548  -0.544  -0.524  -0.516  -0.504  -0.502  -0.495
 -0.490  -0.487  -0.478  -0.470  -0.462  -0.450  -0.442  -0.439
 -0.434  -0.429  -0.419  -0.413  -0.404  -0.399  -0.397  -0.393
 -0.385  -0.385  -0.379  -0.377  -0.374  -0.369  -0.361  -0.351
 -0.344  -0.342  -0.340  -0.333  -0.331  -0.324  -0.320  -0.307
 -0.305  -0.297  -0.288  -0.276  -0.247
 -- Virtual --
 -0.034  -0.023  -0.022  -0.013  -0.008  -0.006  -0.001   0.003
  0.005   0.014   0.020   0.023   0.027   0.031   0.035   0.041
  0.044   0.046   0.049   0.052   0.056   0.059   0.059   0.067
  0.070   0.072   0.076   0.079   0.080   0.083   0.087   0.088
  0.093   0.097   0.100   0.101   0.102   0.105   0.106   0.110
  0.113   0.115   0.117   0.119   0.121   0.122   0.127   0.128
  0.129   0.131   0.134   0.136   0.138   0.139   0.143   0.143
  0.144   0.146   0.150   0.151   0.153   0.154   0.156   0.158
  0.162   0.164   0.165   0.167   0.169   0.171   0.175   0.180
  0.181   0.182   0.186   0.187   0.191   0.195   0.196   0.197
  0.199   0.201   0.204   0.209   0.211   0.212   0.215   0.218
  0.220   0.223   0.224   0.229   0.232   0.232   0.234   0.237
  0.241   0.245   0.246   0.248   0.251   0.253   0.254   0.256
  0.259   0.260   0.263   0.267   0.271   0.273   0.276   0.278
  0.279   0.286   0.288   0.290   0.291   0.295   0.298   0.302
  0.306   0.307   0.310   0.312   0.316   0.318   0.323   0.326
  0.330   0.333   0.336   0.338   0.340   0.342   0.345   0.347
  0.351   0.355   0.357   0.361   0.362   0.363   0.368   0.369
  0.373   0.377   0.378   0.380   0.383   0.388   0.392   0.395
  0.397   0.401   0.402   0.414   0.417   0.423   0.425   0.433
  0.435   0.437   0.445   0.448   0.455   0.461   0.467   0.475
  0.480   0.483   0.490   0.499   0.502   0.507   0.509   0.517
  0.523   0.528   0.536   0.542   0.543   0.552   0.555   0.561
  0.572   0.574   0.576   0.579   0.590   0.593   0.601   0.606
  0.611   0.616   0.623   0.631   0.634   0.643   0.645   0.648
  0.652   0.658   0.664   0.669   0.671   0.672   0.683   0.686
  0.694   0.698   0.703   0.707   0.714   0.717   0.720   0.727
  0.735   0.745   0.746   0.753   0.754   0.759   0.762   0.766
  0.771   0.777   0.778   0.779   0.781   0.785   0.789   0.796
  0.802   0.805   0.810   0.812   0.822   0.828   0.831   0.835
  0.843   0.850   0.859   0.896   0.909   0.923   0.929   0.938
  0.951   0.957   0.972   0.977   0.993   1.002   1.006   1.014
  1.024   1.044   1.048   1.052   1.060   1.063   1.083   1.095
  1.101   1.106   1.120   1.130   1.137   1.143   1.153   1.164
  1.170   1.177   1.179   1.186   1.191   1.197   1.203   1.209
  1.215   1.223   1.229   1.234   1.237   1.250   1.258   1.262
  1.266   1.276   1.280   1.283   1.292   1.302   1.323   1.329
  1.342   1.352   1.363   1.366   1.378   1.389   1.404   1.410
  1.424   1.442   1.456   1.459   1.462   1.466   1.482   1.493
  1.497   1.501   1.512   1.519   1.523   1.528   1.541   1.543
  1.552   1.554   1.564   1.569   1.576   1.579   1.584   1.586
  1.598   1.599   1.600   1.603   1.614   1.616   1.617   1.626
  1.630   1.633   1.636   1.641   1.652   1.654   1.659   1.662
  1.672   1.674   1.678   1.688   1.694   1.704   1.715   1.719
  1.725   1.732   1.736   1.746   1.757   1.764   1.768   1.770
  1.784   1.786   1.791   1.796   1.812   1.816   1.823   1.825
  1.834   1.844   1.846   1.860   1.870   1.878   1.888   1.897
  1.905   1.912   1.921   1.931   1.937   1.954   1.958   1.978
  1.980   1.988   2.001   2.006   2.024   2.033   2.042   2.046
  2.058   2.060   2.070   2.073   2.084   2.094   2.095   2.117
  2.122   2.136   2.139   2.145   2.166   2.171   2.175   2.183
  2.191   2.202   2.219   2.230   2.234   2.241   2.258   2.263
  2.273   2.282   2.301   2.312   2.317   2.349   2.354   2.358
  2.378   2.402   2.420   2.423   2.439   2.440   2.448   2.484
  2.494   2.504   2.513   2.530   2.542   2.548   2.549   2.554
  2.560   2.574   2.575   2.584   2.592   2.606   2.611   2.624
  2.630   2.645   2.651   2.653   2.665   2.690   2.695   2.707
  2.712   2.721   2.737   2.739   2.746   2.764   2.773   2.782
  2.791   2.802   2.806   2.815   2.823   2.841   2.845   2.856
  2.875   2.894   2.897   2.900   2.911   2.915   2.920   2.922
  2.932   2.949   2.955   2.965   2.977   2.989   2.995   3.001
  3.002   3.019   3.036   3.038   3.054   3.061   3.062   3.073
  3.092   3.098   3.106   3.118   3.122   3.132   3.136   3.145
  3.151   3.167   3.170   3.184   3.200   3.213   3.216   3.241
  3.269   3.272   3.276   3.295   3.302   3.311   3.325   3.342
  3.360   3.385   3.386   3.406   3.416   3.443   3.477   3.512
  3.536   3.550   3.564   3.576   3.620   3.676   3.776   3.782
  3.792   3.807   3.814   3.823   3.830   3.851   3.872   3.885
  3.901   3.925   3.927   3.946   3.965   3.975   3.997   4.025
  4.039   4.075   4.096   4.107   4.134   4.168   4.172   4.178
  4.231   4.249   4.292   4.296   4.311   4.320   4.343   4.385
  4.407   4.987   5.079   5.099   5.105   5.116   5.122   5.151
  5.185   5.201   5.228   5.363   5.385   5.424   5.441   5.482
  5.510   5.598   5.609   5.643   5.652   5.740   5.776   5.798
  5.853  23.752  23.767  23.802  23.808  23.811  23.828  23.852
 23.869  23.880  23.894  23.916  23.943  23.958  23.972  23.989
 24.018  49.872  49.902  49.945  49.953  49.977  50.006  50.017
 50.020
 --------------------------------------------------------------

          Ground-State Mulliken Net Atomic Charges

     Atom                 Charge (a.u.)
  ----------------------------------------
      1 C                     0.662508
      2 H                     0.226004
      3 C                    -1.210776
      4 H                     0.294455
      5 O                     0.213485
      6 C                    -0.526759
      7 H                     0.185697
      8 H                     0.145815
      9 C                     0.631858
     10 H                     0.184470
     11 C                    -0.712470
     12 H                     0.136356
     13 H                     0.149945
     14 H                     0.145723
     15 C                    -0.658488
     16 H                     0.170781
     17 H                     0.148839
     18 C                    -0.475032
     19 H                     0.170658
     20 H                     0.138834
     21 C                     0.185182
     22 H                     0.207749
     23 C                    -0.594486
     24 H                     0.196404
     25 H                     0.123807
     26 H                     0.157414
     27 C                    -0.321970
     28 O                    -0.177247
     29 H                     0.133140
     30 O                     0.114434
     31 C                    -0.250292
     32 H                     0.274638
     33 C                    -0.573716
     34 H                     0.261566
     35 C                     0.057447
     36 O                    -0.207966
     37 O                    -0.117954
     38 H                     0.296558
     39 C                    -0.314599
     40 H                     0.276232
     41 O                    -0.151379
     42 H                     0.262520
     43 C                    -0.644601
     44 H                     0.295240
     45 O                    -0.202836
     46 H                     0.281499
     47 C                    -0.044727
     48 H                     0.301514
     49 O                    -0.111048
     50 H                     0.265572
  ----------------------------------------
  Sum of atomic charges =     0.000000

 -----------------------------------------------------------------
                    Cartesian Multipole Moments
 -----------------------------------------------------------------
    Charge (ESU x 10^10)
                 0.0000
    Dipole Moment (Debye)
         X      -2.2954      Y      -2.4179      Z       2.5406
       Tot       4.1917
    Quadrupole Moments (Debye-Ang)
        XX    -140.3094     XY       1.7137     YY    -154.0990
        XZ      15.0277     YZ      -5.3157     ZZ    -147.7380
    Octopole Moments (Debye-Ang^2)
       XXX      10.3181    XXY      51.4550    XYY      31.0889
       YYY     -17.4533    XXZ      64.5617    XYZ      -6.7498
       YYZ     -31.9660    XZZ       3.2015    YZZ      -0.8886
       ZZZ      51.9680
    Hexadecapole Moments (Debye-Ang^3)
      XXXX   -8001.7787   XXXY     132.6172   XXYY   -1609.6893
      XYYY      24.5634   YYYY   -2829.8884   XXXZ     225.0021
      XXYZ     -93.0399   XYYZ     -72.3112   YYYZ    -192.6465
      XXZZ   -1699.8115   XYZZ     -10.9262   YYZZ    -732.3464
      XZZZ     128.5752   YZZZ     -78.5485   ZZZZ   -1617.5750
 -----------------------------------------------------------------
 Calculating analytic gradient of the SCF energy
 Gradient of SCF Energy
            1           2           3           4           5           6
    1  -0.0005806  -0.0004371   0.0069443  -0.0013901  -0.0051405  -0.0019917
    2  -0.0009244   0.0001027   0.0005003   0.0005412   0.0003466  -0.0000389
    3  -0.0008850   0.0000016   0.0007784   0.0006377  -0.0029789   0.0008360
            7           8           9          10          11          12
    1   0.0002480   0.0003408   0.0008143  -0.0000352  -0.0002206  -0.0000443
    2  -0.0000285   0.0001041   0.0006737  -0.0001751  -0.0000669  -0.0002170
    3  -0.0000283  -0.0005724   0.0011079  -0.0003021  -0.0006376   0.0000930
           13          14          15          16          17          18
    1   0.0000202   0.0000203   0.0000157  -0.0000231  -0.0001764   0.0004195
    2  -0.0001619  -0.0000675  -0.0005765  -0.0001341   0.0000633   0.0008660
    3   0.0001450   0.0001073  -0.0011872   0.0003348   0.0001933   0.0009894
           19          20          21          22          23          24
    1   0.0001367  -0.0000858  -0.0030227  -0.0001355   0.0009518  -0.0002513
    2  -0.0000555  -0.0000496   0.0057733  -0.0006022  -0.0010433  -0.0000753
    3  -0.0002732  -0.0000847  -0.0008816   0.0009313  -0.0010009   0.0004668
           25          26          27          28          29          30
    1  -0.0002549   0.0001868   0.0049939  -0.0017503  -0.0009945  -0.0018859
    2   0.0001394   0.0004761  -0.0102020   0.0042922   0.0025403  -0.0007405
    3   0.0003145   0.0001449  -0.0008789   0.0001465   0.0010991  -0.0010037
           31          32          33          34          35          36
    1   0.0000702   0.0003290   0.0043823  -0.0004817   0.0017252   0.0000685
    2   0.0007021   0.0006568  -0.0037221   0.0017162  -0.0036880   0.0009892
    3  -0.0002320  -0.0004980   0.0045141  -0.0012658   0.0062482  -0.0036240
           37          38          39          40          41          42
    1  -0.0012052   0.0000726  -0.0030671   0.0016200   0.0029671  -0.0010158
    2   0.0016577   0.0000394   0.0034633  -0.0014228  -0.0012379  -0.0000141
    3   0.0007708  -0.0009541  -0.0015086   0.0002459  -0.0006538   0.0002263
           43          44          45          46          47          48
    1  -0.0007662   0.0001794   0.0002924   0.0001345   0.0003098  -0.0003223
    2  -0.0005318  -0.0001123   0.0001085   0.0002269   0.0023496  -0.0012524
    3  -0.0018492   0.0010085   0.0009645   0.0001228  -0.0034379   0.0011323
           49          50
    1  -0.0028321   0.0008673
    2  -0.0017553   0.0005668
    3   0.0012170  -0.0000405
 Max gradient component =       1.020E-02
 RMS gradient           =       1.881E-03
 Gradient time:  CPU 518.12 s  wall 247.89 s
 Geometry Optimization Parameters
   NAtoms,    NIC,     NZ,  NCons,   NDum,   NFix, NCnnct, MaxDiis
       50     399       0       0       0       0       0       0

 Cartesian Hessian Update
 Hessian Updated using BFGS Update


** GEOMETRY OPTIMIZATION IN DELOCALIZED INTERNAL COORDINATES **
   Searching for a Minimum

   Optimization Cycle:   3

                       Coordinates (Angstroms)
     ATOM                X               Y               Z
      1  C        -2.8394197971    0.9881281442   -0.2019853520
      2  H        -2.7603688763    1.3355534883   -1.2423057973
      3  C        -1.8653535908   -0.1926947726   -0.0570054181
      4  H        -1.8882079267   -0.5542511727    0.9754010666
      5  O        -0.5674562042    0.3499438927   -0.3545952246
      6  C        -2.2457281078   -1.3410432623   -0.9985792089
      7  H        -2.1324279151   -0.9945893939   -2.0346131111
      8  H        -1.5557456132   -2.1792408712   -0.8637923675
      9  C        -3.6851124830   -1.8293640630   -0.7737133871
     10  H        -3.7564549703   -2.2057617539    0.2562921314
     11  C        -4.0375128823   -2.9835758300   -1.7199876328
     12  H        -3.3570919837   -3.8304638124   -1.5884577335
     13  H        -5.0546459281   -3.3441104918   -1.5393499710
     14  H        -3.9764381680   -2.6645513628   -2.7657264573
     15  C        -4.6624227809   -0.6551650281   -0.9149311541
     16  H        -5.6822295412   -0.9900850916   -0.6953136952
     17  H        -4.6627816385   -0.3091150945   -1.9570296750
     18  C        -4.2874574932    0.5082342071    0.0125419450
     19  H        -4.9685115340    1.3507705024   -0.1484628430
     20  H        -4.4261442922    0.1898452071    1.0520484275
     21  C        -2.4921426872    2.2009497789    0.7031885780
     22  H        -3.3093592146    2.9244844634    0.5542322245
     23  C        -2.3931689122    1.9039924361    2.2041784264
     24  H        -2.2630232239    2.8306068047    2.7653287379
     25  H        -3.2930584689    1.4090396843    2.5757634143
     26  H        -1.5315224489    1.2713684709    2.4274542966
     27  C        -1.2629855791    2.9566030870    0.2115587341
     28  O        -0.5542377448    3.6273462011    0.9249377809
     29  H        -1.1225457635    2.9768157461   -0.8859781771
     30  O         1.5914656465    0.4052272985   -0.7479666974
     31  C         2.8688742765   -0.2045970749   -0.8866773762
     32  H         2.8329613148   -1.0501881330   -1.5832368895
     33  C         0.5759735784   -0.4565700765   -0.2614501547
     34  H         0.4862963784   -1.3311536836   -0.9239904015
     35  C         3.7748351172    0.8411789772   -1.5299374133
     36  O         4.2274233568    0.7522928997   -2.6424302057
     37  O         3.9684311945    1.9089730854   -0.7289582598
     38  H         4.4911912654    2.5506621020   -1.2343383879
     39  C         3.3899095082   -0.6786423057    0.4737220556
     40  H         3.6042169598    0.1972836295    1.0998362008
     41  O         4.5906780623   -1.4131247773    0.2495810090
     42  H         4.8057420582   -1.8722974047    1.0701609890
     43  C         2.3308824523   -1.5448485244    1.1519454953
     44  H         2.2679311392   -2.5009419086    0.6245656659
     45  O         2.7332481351   -1.9083392580    2.4838860369
     46  H         2.8343524573   -1.1013841804    3.0053427415
     47  C         0.9421666982   -0.8996552454    1.1601663895
     48  H         0.9473852654   -0.0047722274    1.7979571311
     49  O        -0.0197291442   -1.8389107834    1.6451402811
     50  H         0.3832382020   -2.2801818867    2.4037385372
   Point Group: c1    Number of degrees of freedom:   144


   Energy is  -1227.498788876

 Hessian Updated using BFGS Update

136 Hessian modes will be used to form the next step
  Hessian Eigenvalues:
     0.002005    0.005338    0.005544    0.005612    0.005797    0.006207
     0.006508    0.006814    0.007239    0.007852    0.008253    0.009924
     0.010174    0.010807    0.011293    0.012494    0.013472    0.018525
     0.020189    0.020531    0.022054    0.030795    0.031374    0.034154
     0.035137    0.038547    0.039941    0.043653    0.044864    0.046086
     0.046436    0.047684    0.048186    0.048558    0.049235    0.049347
     0.049522    0.050961    0.054490    0.054692    0.054980    0.055914
     0.056165    0.057014    0.057082    0.057127    0.057912    0.058967
     0.061080    0.062651    0.065630    0.068517    0.070652    0.074942
     0.076819    0.081982    0.082161    0.082751    0.083207    0.091435
     0.096311    0.098285    0.115948    0.117295    0.127891    0.143421
     0.144936    0.153849    0.158904    0.160095    0.161242    0.168475
     0.168879    0.177494    0.179276    0.181381    0.184237    0.189200
     0.195618    0.198806    0.205628    0.220214    0.249649    0.251343
     0.255344    0.261139    0.269933    0.271937    0.272810    0.277466
     0.285440    0.287802    0.288638    0.288942    0.291643    0.294614
     0.296633    0.299037    0.299887    0.304612    0.332132    0.335809
     0.338047    0.338556    0.338746    0.339556    0.339658    0.340087
     0.340304    0.340651    0.340706    0.340972    0.341215    0.341239
     0.341413    0.342144    0.342250    0.342425    0.342608    0.343092
     0.343362    0.344500    0.385013    0.394744    0.398618    0.399397
     0.403077    0.411036    0.419299    0.513490    0.517796    0.520713
     0.523473    0.546507    0.894580    0.932965

 Minimum Search - Taking Simple RFO Step
 Searching for Lamda that Minimizes Along All modes
 Value Taken    Lamda =  -0.00657729
 Calculated Step too Large.  Step scaled by  0.463098
 Step Taken.  Stepsize is  0.300000

                             Maximum     Tolerance    Cnvgd?
         Gradient           0.005558      0.000300      NO
         Displacement       0.166504      0.001200      NO
         Energy change     -0.003286      0.000001      NO


 New Cartesian Coordinates Obtained by Inverse Iteration

 Displacement from previous Coordinates is:  2.374323
 ----------------------------------------------------------------
             Standard Nuclear Orientation (Angstroms)
    I     Atom           X                Y                Z
 ----------------------------------------------------------------
    1      C      -2.8433090561     0.9794173887    -0.1610633557
    2      H      -2.7430223661     1.3760956255    -1.1815067152
    3      C      -1.8784586313    -0.2083659577    -0.0562986752
    4      H      -1.9062869854    -0.6174519022     0.9579154449
    5      O      -0.5711154313     0.3421113431    -0.3230618212
    6      C      -2.2380859889    -1.3180040755    -1.0482652541
    7      H      -2.1052717382    -0.9287539180    -2.0665128362
    8      H      -1.5512996752    -2.1615775017    -0.9281875375
    9      C      -3.6854185051    -1.8093954009    -0.8770337818
   10      H      -3.7813181340    -2.2286688359     0.1347898092
   11      C      -4.0191692258    -2.9193469918    -1.8804625014
   12      H      -3.3443465109    -3.7734924919    -1.7726718856
   13      H      -5.0414571550    -3.2826988444    -1.7407744751
   14      H      -3.9328135991    -2.5531491238    -2.9090712494
   15      C      -4.6546743436    -0.6237081532    -0.9855241937
   16      H      -5.6805794703    -0.9630127328    -0.8067116586
   17      H      -4.6285434651    -0.2310568048    -2.0110487256
   18      C      -4.2963485323     0.4935684934     0.0028826324
   19      H      -4.9714111232     1.3460263721    -0.1278759172
   20      H      -4.4548624826     0.1266318706     1.0234769575
   21      C      -2.5050473136     2.1399399531     0.8101100182
   22      H      -3.3197140891     2.8727598475     0.6832960967
   23      C      -2.4322386506     1.7708465068     2.2967536090
   24      H      -2.3048153784     2.6692119554     2.9008393624
   25      H      -3.3402029108     1.2622975455     2.6263817310
   26      H      -1.5785615502     1.1214825417     2.5005489285
   27      C      -1.2745223549     2.9272329798     0.3737175342
   28      O      -0.5285524376     3.4903350347     1.1330899576
   29      H      -1.1060856452     2.9764016952    -0.7207865912
   30      O       1.5790163817     0.3480597534    -0.7881693606
   31      C       2.8388641598    -0.2986244988    -0.9110342438
   32      H       2.7643008083    -1.2168035206    -1.5056463807
   33      C       0.5680140180    -0.4542405777    -0.2033973715
   34      H       0.4600932981    -1.3900504416    -0.7763827489
   35      C       3.7314354611     0.6508465471    -1.7113964041
   36      O       4.1321181345     0.4192983908    -2.8175629189
   37      O       3.9902575087     1.7868583677    -1.0351209609
   38      H       4.5113098717     2.3644350404    -1.6105714577
   39      C       3.3976101890    -0.6387435326     0.4771729513
   40      H       3.6212432916     0.3014509956     1.0003007496
   41      O       4.5872608136    -1.3913916680     0.2836069507
   42      H       4.8457646713    -1.7654203983     1.1318763277
   43      C       2.3537640990    -1.4302031257     1.2589360823
   44      H       2.2705428061    -2.4265960332     0.8153796289
   45      O       2.7841676263    -1.6827497000     2.6054975697
   46      H       2.9025243607    -0.8375571371     3.0544308901
   47      C       0.9701264284    -0.7756994256     1.2398374110
   48      H       0.9983032145     0.1790757008     1.7848714165
   49      O       0.0049012963    -1.6548366504     1.8100148524
   50      H       0.3998324641    -2.0431038688     2.5985674145
 ----------------------------------------------------------------
 Molecular Point Group                 C1    NOp =  1
 Largest Abelian Subgroup              C1    NOp =  1
 Nuclear Repulsion Energy =  2350.3145474509 hartrees
 There are       93 alpha and       93 beta electrons
 Applying Cartesian multipole field
    Component          Value
    ---------          -----
     (2,0,0)        1.00000E-12
     (0,2,0)        2.00000E-11
     (0,0,2)       -3.00000E-11
 Nucleus-field energy     =     0.0000000021 hartrees
 Requested basis set is 6-311++G(d,p)
 There are 274 shells and 710 basis functions
 A cutoff of  1.0D-11 yielded  27328 shell pairs
 There are    179392 function pairs (    189973 Cartesian)
 Smallest overlap matrix eigenvalue = 1.11E-06

 Q-Chem warning in module stvman/mkSTV.C, line 306:

 Overlap eigenvalue is smaller than square root of threshold
 Use THRESH >= 12 to get rid of this warning

 Guess MOs from SCF MO coefficient file

 -----------------------------------------------------------------------
  General SCF calculation program by
  Eric Jon Sundstrom, Paul Horn, Yuezhi Mao, Dmitri Zuev, Alec White,
  David Stuck, Shaama M.S., Shane Yost, Joonho Lee, David Small,
  Daniel Levine, Susi Lehtola, Hugh Burton, Evgeny Epifanovsky
 -----------------------------------------------------------------------
 Exchange:     0.2000 Hartree-Fock + 0.0800 Slater + 0.7200 B88
 Correlation:  0.1900 VWN1RPA + 0.8100 LYP
 Using SG-1 standard quadrature grid
 using 4 threads for integral computing
 -------------------------------------------------------
 OpenMP Integral computing Module                
 Release: version 2.0, May 2017, Q-Chem Inc. Pleasanton 
 -------------------------------------------------------
 -------------------------------------------------------
 OpenMP BLAS3 based DFT computing Module                
 Release: version 1.0, May 2013, Q-Chem Inc. Pittsburgh 
 -------------------------------------------------------
 A restricted SCF calculation will be
 performed using DIIS
 SCF converges when DIIS error is below 1.0e-08
 ---------------------------------------
  Cycle       Energy         DIIS error
 ---------------------------------------
    1   -1227.4129609292      1.05e-03  
    2   -1227.4991993310      1.58e-04  
    3   -1227.4986339761      2.12e-04  
    4   -1227.5005453786      4.20e-05  
    5   -1227.5006024411      2.35e-05  
    6   -1227.5006272536      6.22e-06  
    7   -1227.5006289336      1.55e-06  
    8   -1227.5006290476      5.44e-07  
    9   -1227.5006290609      2.34e-07  
   10   -1227.5006290626      8.01e-08  
   11   -1227.5006290632      3.18e-08  
   12   -1227.5006290631      7.90e-09  Convergence criterion met
 ---------------------------------------
 SCF time:   CPU 2175.37s  wall 652.00s 
 SCF   energy in the final basis set =    -1227.5006290631
 Total energy in the final basis set =    -1227.5006290631

 --------------------------------------------------------------

                    Orbital Energies (a.u.)
 --------------------------------------------------------------

 Alpha MOs
 -- Occupied --
-19.186 -19.167 -19.158 -19.150 -19.149 -19.143 -19.131 -19.113
-10.322 -10.297 -10.261 -10.255 -10.253 -10.251 -10.249 -10.230
-10.187 -10.187 -10.183 -10.177 -10.173 -10.172 -10.165 -10.162
 -1.131  -1.100  -1.076  -1.056  -1.046  -1.044  -1.042  -1.036
 -0.856  -0.812  -0.810  -0.798  -0.752  -0.747  -0.701  -0.690
 -0.673  -0.660  -0.648  -0.627  -0.609  -0.594  -0.570  -0.564
 -0.560  -0.548  -0.544  -0.523  -0.515  -0.503  -0.501  -0.493
 -0.490  -0.487  -0.477  -0.471  -0.462  -0.450  -0.441  -0.440
 -0.435  -0.428  -0.418  -0.414  -0.404  -0.399  -0.398  -0.392
 -0.384  -0.383  -0.379  -0.376  -0.373  -0.369  -0.361  -0.351
 -0.345  -0.343  -0.340  -0.333  -0.331  -0.324  -0.319  -0.308
 -0.304  -0.296  -0.287  -0.274  -0.248
 -- Virtual --
 -0.032  -0.021  -0.021  -0.012  -0.008  -0.006  -0.001   0.003
  0.006   0.015   0.021   0.023   0.026   0.032   0.036   0.042
  0.045   0.046   0.048   0.052   0.057   0.060   0.061   0.066
  0.071   0.073   0.076   0.078   0.082   0.083   0.087   0.089
  0.093   0.097   0.100   0.101   0.102   0.105   0.107   0.111
  0.114   0.115   0.116   0.118   0.121   0.123   0.126   0.127
  0.130   0.132   0.134   0.136   0.138   0.140   0.142   0.143
  0.145   0.147   0.150   0.152   0.153   0.155   0.158   0.160
  0.162   0.164   0.167   0.168   0.170   0.173   0.175   0.179
  0.181   0.182   0.185   0.189   0.192   0.193   0.196   0.198
  0.200   0.202   0.203   0.209   0.211   0.214   0.216   0.219
  0.220   0.224   0.225   0.229   0.232   0.233   0.236   0.238
  0.241   0.245   0.246   0.248   0.251   0.253   0.255   0.256
  0.259   0.260   0.264   0.267   0.271   0.273   0.275   0.278
  0.283   0.286   0.288   0.291   0.293   0.297   0.298   0.302
  0.307   0.309   0.311   0.313   0.317   0.320   0.325   0.327
  0.331   0.332   0.336   0.338   0.342   0.344   0.347   0.349
  0.353   0.356   0.358   0.360   0.362   0.363   0.367   0.369
  0.373   0.376   0.381   0.383   0.386   0.387   0.393   0.397
  0.398   0.401   0.407   0.414   0.416   0.422   0.427   0.432
  0.437   0.440   0.447   0.448   0.457   0.460   0.469   0.476
  0.485   0.487   0.491   0.500   0.502   0.507   0.508   0.516
  0.524   0.530   0.535   0.544   0.549   0.554   0.555   0.560
  0.572   0.574   0.580   0.583   0.589   0.595   0.601   0.607
  0.608   0.618   0.626   0.633   0.635   0.644   0.645   0.649
  0.654   0.660   0.665   0.669   0.672   0.673   0.682   0.687
  0.693   0.699   0.703   0.708   0.714   0.716   0.724   0.733
  0.736   0.746   0.747   0.751   0.755   0.761   0.764   0.766
  0.771   0.775   0.780   0.783   0.785   0.786   0.788   0.794
  0.800   0.805   0.810   0.818   0.821   0.828   0.832   0.835
  0.844   0.851   0.866   0.901   0.908   0.922   0.926   0.934
  0.951   0.957   0.976   0.982   0.989   0.999   1.006   1.016
  1.029   1.045   1.047   1.050   1.064   1.069   1.085   1.094
  1.103   1.106   1.119   1.132   1.140   1.145   1.156   1.166
  1.171   1.181   1.182   1.186   1.190   1.197   1.204   1.208
  1.215   1.224   1.231   1.232   1.241   1.251   1.258   1.267
  1.272   1.278   1.288   1.289   1.292   1.304   1.323   1.330
  1.343   1.355   1.361   1.367   1.383   1.397   1.404   1.413
  1.433   1.443   1.449   1.460   1.469   1.471   1.482   1.486
  1.497   1.504   1.516   1.518   1.527   1.530   1.539   1.546
  1.552   1.557   1.563   1.573   1.577   1.581   1.584   1.588
  1.595   1.598   1.602   1.606   1.610   1.616   1.617   1.625
  1.632   1.634   1.637   1.641   1.650   1.654   1.662   1.665
  1.670   1.676   1.677   1.686   1.693   1.702   1.718   1.722
  1.729   1.730   1.736   1.747   1.749   1.761   1.767   1.772
  1.782   1.787   1.794   1.798   1.813   1.815   1.822   1.827
  1.835   1.845   1.847   1.859   1.869   1.877   1.891   1.896
  1.906   1.917   1.921   1.932   1.936   1.956   1.959   1.977
  1.980   1.988   2.003   2.010   2.027   2.035   2.042   2.047
  2.057   2.061   2.068   2.074   2.085   2.099   2.100   2.118
  2.124   2.138   2.142   2.150   2.170   2.172   2.175   2.184
  2.191   2.202   2.219   2.229   2.234   2.243   2.257   2.264
  2.276   2.284   2.304   2.314   2.319   2.353   2.355   2.361
  2.380   2.407   2.421   2.424   2.438   2.440   2.448   2.485
  2.492   2.504   2.516   2.532   2.542   2.544   2.550   2.557
  2.559   2.574   2.576   2.585   2.595   2.607   2.613   2.627
  2.630   2.647   2.649   2.652   2.662   2.690   2.693   2.706
  2.713   2.723   2.734   2.737   2.746   2.764   2.774   2.783
  2.793   2.801   2.807   2.817   2.826   2.842   2.848   2.857
  2.876   2.893   2.898   2.903   2.911   2.918   2.920   2.925
  2.934   2.953   2.960   2.966   2.981   2.987   3.000   3.001
  3.008   3.019   3.036   3.041   3.053   3.062   3.065   3.073
  3.094   3.101   3.105   3.118   3.123   3.137   3.141   3.149
  3.151   3.169   3.175   3.186   3.203   3.213   3.218   3.240
  3.267   3.279   3.281   3.298   3.307   3.316   3.329   3.344
  3.366   3.390   3.397   3.408   3.418   3.447   3.479   3.514
  3.539   3.555   3.564   3.576   3.624   3.683   3.777   3.785
  3.793   3.811   3.815   3.826   3.832   3.851   3.871   3.884
  3.903   3.928   3.935   3.941   3.967   3.978   3.999   4.024
  4.037   4.074   4.096   4.107   4.135   4.167   4.173   4.181
  4.230   4.252   4.294   4.298   4.310   4.323   4.346   4.386
  4.413   4.988   5.079   5.100   5.109   5.114   5.122   5.157
  5.190   5.204   5.238   5.369   5.389   5.426   5.444   5.477
  5.514   5.608   5.617   5.654   5.662   5.739   5.781   5.809
  5.855  23.755  23.770  23.801  23.811  23.816  23.831  23.852
 23.876  23.882  23.892  23.920  23.945  23.958  23.970  23.988
 24.020  49.874  49.904  49.945  49.955  49.978  50.009  50.019
 50.022
 --------------------------------------------------------------

          Ground-State Mulliken Net Atomic Charges

     Atom                 Charge (a.u.)
  ----------------------------------------
      1 C                     0.751501
      2 H                     0.225472
      3 C                    -1.298394
      4 H                     0.313456
      5 O                     0.220415
      6 C                    -0.493207
      7 H                     0.195116
      8 H                     0.110593
      9 C                     0.588791
     10 H                     0.180550
     11 C                    -0.707092
     12 H                     0.137299
     13 H                     0.150474
     14 H                     0.145655
     15 C                    -0.652895
     16 H                     0.171993
     17 H                     0.149048
     18 C                    -0.467515
     19 H                     0.169973
     20 H                     0.138597
     21 C                     0.157937
     22 H                     0.206912
     23 C                    -0.618911
     24 H                     0.191165
     25 H                     0.122993
     26 H                     0.176489
     27 C                    -0.310876
     28 O                    -0.173789
     29 H                     0.132172
     30 O                     0.122513
     31 C                    -0.299795
     32 H                     0.269734
     33 C                    -0.545169
     34 H                     0.278457
     35 C                     0.076230
     36 O                    -0.207426
     37 O                    -0.123298
     38 H                     0.297982
     39 C                    -0.275954
     40 H                     0.276493
     41 O                    -0.149208
     42 H                     0.262722
     43 C                    -0.656155
     44 H                     0.292770
     45 O                    -0.201963
     46 H                     0.280960
     47 C                    -0.061271
     48 H                     0.302655
     49 O                    -0.116596
     50 H                     0.262398
  ----------------------------------------
  Sum of atomic charges =     0.000000

 -----------------------------------------------------------------
                    Cartesian Multipole Moments
 -----------------------------------------------------------------
    Charge (ESU x 10^10)
                 0.0000
    Dipole Moment (Debye)
         X      -2.2622      Y      -1.8662      Z       2.3166
       Tot       3.7372
    Quadrupole Moments (Debye-Ang)
        XX    -138.3318     XY       3.4129     YY    -152.7414
        XZ      14.1296     YZ      -6.6258     ZZ    -148.8813
    Octopole Moments (Debye-Ang^2)
       XXX      23.2752    XXY      58.9359    XYY      26.9624
       YYY      -8.5989    XXZ      58.1499    XYZ     -13.5824
       YYZ     -35.2071    XZZ       4.9880    YZZ       7.6599
       ZZZ      51.3365
    Hexadecapole Moments (Debye-Ang^3)
      XXXX   -7897.9248   XXXY     193.4863   XXYY   -1590.1114
      XYYY      32.9788   YYYY   -2588.1768   XXXZ     200.8642
      XXYZ    -138.2703   XYYZ     -78.9752   YYYZ    -245.5201
      XXZZ   -1715.1908   XYZZ      36.8234   YYZZ    -730.2393
      XZZZ     138.8782   YZZZ    -142.2111   ZZZZ   -1853.5860
 -----------------------------------------------------------------
 Calculating analytic gradient of the SCF energy
 Gradient of SCF Energy
            1           2           3           4           5           6
    1  -0.0008620  -0.0001348   0.0028965  -0.0014579  -0.0013088   0.0002158
    2  -0.0004405   0.0001497   0.0020864  -0.0004236  -0.0018988  -0.0008180
    3  -0.0003966   0.0001684   0.0008667   0.0004180  -0.0031031   0.0013706
            7           8           9          10          11          12
    1  -0.0004035   0.0006896   0.0002840  -0.0000599   0.0000218  -0.0001828
    2   0.0006625   0.0001055   0.0005963  -0.0002053  -0.0006308  -0.0000861
    3   0.0000732   0.0002754   0.0000552  -0.0000624  -0.0002125  -0.0000655
           13          14          15          16          17          18
    1   0.0001240   0.0000595  -0.0006730   0.0001358  -0.0000574   0.0002068
    2  -0.0000171   0.0001320  -0.0002689  -0.0000680   0.0000657   0.0004556
    3   0.0000775   0.0000716  -0.0004219   0.0001612  -0.0000019   0.0005937
           19          20          21          22          23          24
    1   0.0003075  -0.0001750   0.0006993   0.0004987   0.0000914  -0.0000819
    2   0.0000943  -0.0001468  -0.0004049   0.0001611  -0.0005106  -0.0003347
    3   0.0000307  -0.0001072  -0.0006303   0.0002690   0.0006032  -0.0002578
           25          26          27          28          29          30
    1   0.0000851   0.0000557   0.0010874  -0.0030712   0.0015002  -0.0010626
    2  -0.0000461   0.0004493   0.0057920  -0.0031390  -0.0015882  -0.0008753
    3  -0.0000987  -0.0000305   0.0023429  -0.0030579   0.0005155   0.0010129
           31          32          33          34          35          36
    1   0.0007323   0.0008294   0.0015467  -0.0001136   0.0026843  -0.0022882
    2   0.0003116   0.0000943   0.0009963   0.0002344  -0.0001153   0.0003164
    3  -0.0003564  -0.0001765   0.0041712  -0.0010555  -0.0033730   0.0041219
           37          38          39          40          41          42
    1   0.0004533  -0.0009314  -0.0024889   0.0009166   0.0012384  -0.0009773
    2   0.0005594  -0.0002594  -0.0007703  -0.0000417  -0.0009885   0.0004853
    3  -0.0013171   0.0009449   0.0009943  -0.0003352   0.0006768  -0.0016789
           43          44          45          46          47          48
    1   0.0003679  -0.0000414  -0.0001115   0.0001419  -0.0007529   0.0004285
    2   0.0008654   0.0003059   0.0015134  -0.0012993  -0.0008860   0.0000839
    3  -0.0006981   0.0006493   0.0010406  -0.0007061  -0.0021638  -0.0003784
           49          50
    1  -0.0007897  -0.0002727
    2  -0.0011965   0.0009431
    3   0.0007192  -0.0015387
 Max gradient component =       5.792E-03
 RMS gradient           =       1.215E-03
 Gradient time:  CPU 518.57 s  wall 130.75 s
 Geometry Optimization Parameters
   NAtoms,    NIC,     NZ,  NCons,   NDum,   NFix, NCnnct, MaxDiis
       50     399       0       0       0       0       0       0

 Cartesian Hessian Update
 Hessian Updated using BFGS Update


** GEOMETRY OPTIMIZATION IN DELOCALIZED INTERNAL COORDINATES **
   Searching for a Minimum

   Optimization Cycle:   4

                       Coordinates (Angstroms)
     ATOM                X               Y               Z
      1  C        -2.8433090561    0.9794173887   -0.1610633557
      2  H        -2.7430223661    1.3760956255   -1.1815067152
      3  C        -1.8784586313   -0.2083659577   -0.0562986752
      4  H        -1.9062869854   -0.6174519022    0.9579154449
      5  O        -0.5711154313    0.3421113431   -0.3230618212
      6  C        -2.2380859889   -1.3180040755   -1.0482652541
      7  H        -2.1052717382   -0.9287539180   -2.0665128362
      8  H        -1.5512996752   -2.1615775017   -0.9281875375
      9  C        -3.6854185051   -1.8093954009   -0.8770337818
     10  H        -3.7813181340   -2.2286688359    0.1347898092
     11  C        -4.0191692258   -2.9193469918   -1.8804625014
     12  H        -3.3443465109   -3.7734924919   -1.7726718856
     13  H        -5.0414571550   -3.2826988444   -1.7407744751
     14  H        -3.9328135991   -2.5531491238   -2.9090712494
     15  C        -4.6546743436   -0.6237081532   -0.9855241937
     16  H        -5.6805794703   -0.9630127328   -0.8067116586
     17  H        -4.6285434651   -0.2310568048   -2.0110487256
     18  C        -4.2963485323    0.4935684934    0.0028826324
     19  H        -4.9714111232    1.3460263721   -0.1278759172
     20  H        -4.4548624826    0.1266318706    1.0234769575
     21  C        -2.5050473136    2.1399399531    0.8101100182
     22  H        -3.3197140891    2.8727598475    0.6832960967
     23  C        -2.4322386506    1.7708465068    2.2967536090
     24  H        -2.3048153784    2.6692119554    2.9008393624
     25  H        -3.3402029108    1.2622975455    2.6263817310
     26  H        -1.5785615502    1.1214825417    2.5005489285
     27  C        -1.2745223549    2.9272329798    0.3737175342
     28  O        -0.5285524376    3.4903350347    1.1330899576
     29  H        -1.1060856452    2.9764016952   -0.7207865912
     30  O         1.5790163817    0.3480597534   -0.7881693606
     31  C         2.8388641598   -0.2986244988   -0.9110342438
     32  H         2.7643008083   -1.2168035206   -1.5056463807
     33  C         0.5680140180   -0.4542405777   -0.2033973715
     34  H         0.4600932981   -1.3900504416   -0.7763827489
     35  C         3.7314354611    0.6508465471   -1.7113964041
     36  O         4.1321181345    0.4192983908   -2.8175629189
     37  O         3.9902575087    1.7868583677   -1.0351209609
     38  H         4.5113098717    2.3644350404   -1.6105714577
     39  C         3.3976101890   -0.6387435326    0.4771729513
     40  H         3.6212432916    0.3014509956    1.0003007496
     41  O         4.5872608136   -1.3913916680    0.2836069507
     42  H         4.8457646713   -1.7654203983    1.1318763277
     43  C         2.3537640990   -1.4302031257    1.2589360823
     44  H         2.2705428061   -2.4265960332    0.8153796289
     45  O         2.7841676263   -1.6827497000    2.6054975697
     46  H         2.9025243607   -0.8375571371    3.0544308901
     47  C         0.9701264284   -0.7756994256    1.2398374110
     48  H         0.9983032145    0.1790757008    1.7848714165
     49  O         0.0049012963   -1.6548366504    1.8100148524
     50  H         0.3998324641   -2.0431038688    2.5985674145
   Point Group: c1    Number of degrees of freedom:   144


   Energy is  -1227.500629063

 Hessian Updated using BFGS Update

137 Hessian modes will be used to form the next step
  Hessian Eigenvalues:
     0.002009    0.005241    0.005562    0.005612    0.005675    0.006196
     0.006528    0.006728    0.007100    0.007858    0.008274    0.010147
     0.010640    0.010807    0.011290    0.012487    0.014009    0.019329
     0.020513    0.022007    0.030781    0.031237    0.034115    0.035126
     0.038527    0.039922    0.041491    0.043658    0.044993    0.046426
     0.047438    0.048167    0.048521    0.048788    0.049254    0.049385
     0.050754    0.051000    0.054491    0.054697    0.055340    0.055974
     0.056169    0.057011    0.057125    0.057169    0.057893    0.059549
     0.061253    0.062651    0.065846    0.068640    0.072101    0.074923
     0.077008    0.081941    0.082150    0.082769    0.083226    0.091664
     0.096269    0.098102    0.115984    0.117650    0.127915    0.143433
     0.147081    0.155823    0.158932    0.160091    0.160188    0.161310
     0.168519    0.169639    0.177543    0.179283    0.181389    0.184714
     0.190440    0.195737    0.199752    0.205749    0.220001    0.249657
     0.252330    0.256546    0.261703    0.270886    0.271782    0.272479
     0.278529    0.285273    0.287790    0.288831    0.289478    0.291265
     0.294622    0.296668    0.299362    0.299879    0.304521    0.332149
     0.335814    0.338050    0.338583    0.338747    0.339532    0.339674
     0.340111    0.340613    0.340690    0.340735    0.341047    0.341238
     0.341267    0.341408    0.342146    0.342256    0.342423    0.342641
     0.343046    0.343395    0.344537    0.387373    0.394909    0.398317
     0.399223    0.403123    0.411145    0.418687    0.514047    0.517835
     0.521018    0.526945    0.546470    0.922070    0.945382

 Minimum Search - Taking Simple RFO Step
 Searching for Lamda that Minimizes Along All modes
 Value Taken    Lamda =  -0.00338499
 Calculated Step too Large.  Step scaled by  0.521161
 Step Taken.  Stepsize is  0.300000

                             Maximum     Tolerance    Cnvgd?
         Gradient           0.003993      0.000300      NO
         Displacement       0.194757      0.001200      NO
         Energy change     -0.001840      0.000001      NO


 New Cartesian Coordinates Obtained by Inverse Iteration

 Displacement from previous Coordinates is:  2.712827
 ----------------------------------------------------------------
             Standard Nuclear Orientation (Angstroms)
    I     Atom           X                Y                Z
 ----------------------------------------------------------------
    1      C      -2.8460854195     0.9556670020    -0.1192157689
    2      H      -2.7262566666     1.4075589789    -1.1142928176
    3      C      -1.8952517355    -0.2449101931    -0.0689137791
    4      H      -1.9298856919    -0.7055033439     0.9220389636
    5      O      -0.5789349705     0.3127334326    -0.2934644618
    6      C      -2.2499085754    -1.2976405873    -1.1236571098
    7      H      -2.0967256573    -0.8595324487    -2.1187645091
    8      H      -1.5765626702    -2.1555943991    -1.0360290450
    9      C      -3.7058884719    -1.7801008373    -1.0005770062
   10      H      -3.8224442203    -2.2496962357    -0.0131191602
   11      C      -4.0361162310    -2.8305868878    -2.0661683452
   12      H      -3.3719593575    -3.6965889703    -1.9938926580
   13      H      -5.0645738025    -3.1884666461    -1.9622803076
   14      H      -3.9295194890    -2.4114640076    -3.0725346879
   15      C      -4.6592252682    -0.5782628316    -1.0594742500
   16      H      -5.6921228821    -0.9139453208    -0.9185911206
   17      H      -4.6097652431    -0.1304999341    -2.0614221544
   18      C      -4.3063988100     0.4772681187    -0.0047020269
   19      H      -4.9711808298     1.3428854106    -0.0966151776
   20      H      -4.4836711262     0.0560414908     0.9916192924
   21      C      -2.5074725736     2.0521398762     0.9218574692
   22      H      -3.3142034855     2.7999958197     0.8294667760
   23      C      -2.4533101912     1.5987727077     2.3856083031
   24      H      -2.3156281036     2.4597817836     3.0397044492
   25      H      -3.3722812254     1.0874536085     2.6777676586
   26      H      -1.6131997404     0.9229452954     2.5577931103
   27      C      -1.2678544810     2.8530803497     0.5397478370
   28      O      -0.5158432542     3.3587226317     1.3326865376
   29      H      -1.1285308941     3.0097838248    -0.5498780786
   30      O       1.5544595988     0.2613374036    -0.8319047571
   31      C       2.8053304186    -0.4063670350    -0.9220314672
   32      H       2.7037392781    -1.3917668646    -1.3923289563
   33      C       0.5611504865    -0.4706377350    -0.1342091657
   34      H       0.4394196421    -1.4634664925    -0.5990002568
   35      C       3.6706364599     0.4252871647    -1.8719019262
   36      O       4.0401457413     0.0442172371    -2.9463512481
   37      O       3.9960754673     1.6167115376    -1.3355875286
   38      H       4.5231359163     2.1050759408    -1.9833207266
   39      C       3.4123467446    -0.5748450492     0.4784959502
   40      H       3.6300013623     0.4250876124     0.8803131971
   41      O       4.6061419611    -1.3281242296     0.3363309401
   42      H       4.9070646299    -1.5908838370     1.2121928184
   43      C       2.3998902450    -1.2837970073     1.3717832449
   44      H       2.3109307400    -2.3208936597     1.0339915509
   45      O       2.8704699119    -1.3949777038     2.7228605529
   46      H       2.9892656310    -0.5075932941     3.0813622630
   47      C       1.0126068372    -0.6382352355     1.3244651817
   48      H       1.0515309788     0.3710342361     1.7607195502
   49      O       0.0693005303    -1.4520151716     2.0107618899
   50      H       0.4810766389    -1.7575048695     2.8268162652
 ----------------------------------------------------------------
 Molecular Point Group                 C1    NOp =  1
 Largest Abelian Subgroup              C1    NOp =  1
 Nuclear Repulsion Energy =  2349.8839965006 hartrees
 There are       93 alpha and       93 beta electrons
 Applying Cartesian multipole field
    Component          Value
    ---------          -----
     (2,0,0)        1.00000E-12
     (0,2,0)        2.00000E-11
     (0,0,2)       -3.00000E-11
 Nucleus-field energy     =    -0.0000000072 hartrees
 Requested basis set is 6-311++G(d,p)
 There are 274 shells and 710 basis functions
 A cutoff of  1.0D-11 yielded  27311 shell pairs
 There are    179323 function pairs (    189937 Cartesian)
 Smallest overlap matrix eigenvalue = 1.18E-06

 Q-Chem warning in module stvman/mkSTV.C, line 306:

 Overlap eigenvalue is smaller than square root of threshold
 Use THRESH >= 12 to get rid of this warning

 Guess MOs from SCF MO coefficient file

 -----------------------------------------------------------------------
  General SCF calculation program by
  Eric Jon Sundstrom, Paul Horn, Yuezhi Mao, Dmitri Zuev, Alec White,
  David Stuck, Shaama M.S., Shane Yost, Joonho Lee, David Small,
  Daniel Levine, Susi Lehtola, Hugh Burton, Evgeny Epifanovsky
 -----------------------------------------------------------------------
 Exchange:     0.2000 Hartree-Fock + 0.0800 Slater + 0.7200 B88
 Correlation:  0.1900 VWN1RPA + 0.8100 LYP
 Using SG-1 standard quadrature grid
 using 4 threads for integral computing
 -------------------------------------------------------
 OpenMP Integral computing Module                
 Release: version 2.0, May 2017, Q-Chem Inc. Pleasanton 
 -------------------------------------------------------
 -------------------------------------------------------
 OpenMP BLAS3 based DFT computing Module                
 Release: version 1.0, May 2013, Q-Chem Inc. Pittsburgh 
 -------------------------------------------------------
 A restricted SCF calculation will be
 performed using DIIS
 SCF converges when DIIS error is below 1.0e-08
 ---------------------------------------
  Cycle       Energy         DIIS error
 ---------------------------------------
    1   -1227.3924055304      1.18e-03  
    2   -1227.5000564351      1.89e-04  
    3   -1227.4987827068      2.73e-04  
    4   -1227.5019634477      4.09e-05  
    5   -1227.5020077616      2.81e-05  
    6   -1227.5020430591      6.48e-06  
    7   -1227.5020449764      1.72e-06  
    8   -1227.5020451249      6.38e-07  
    9   -1227.5020451438      2.71e-07  
   10   -1227.5020451472      1.08e-07  
   11   -1227.5020451477      4.54e-08  
   12   -1227.5020451481      1.13e-08  
   13   -1227.5020451480      3.62e-09  Convergence criterion met
 ---------------------------------------
 SCF time:   CPU 2346.74s  wall 607.00s 
 SCF   energy in the final basis set =    -1227.5020451480
 Total energy in the final basis set =    -1227.5020451480

 --------------------------------------------------------------

                    Orbital Energies (a.u.)
 --------------------------------------------------------------

 Alpha MOs
 -- Occupied --
-19.186 -19.166 -19.157 -19.149 -19.148 -19.143 -19.131 -19.114
-10.322 -10.296 -10.260 -10.253 -10.253 -10.252 -10.247 -10.231
-10.188 -10.187 -10.183 -10.177 -10.173 -10.173 -10.165 -10.161
 -1.131  -1.100  -1.074  -1.055  -1.047  -1.043  -1.042  -1.035
 -0.857  -0.811  -0.810  -0.797  -0.753  -0.748  -0.700  -0.690
 -0.672  -0.660  -0.647  -0.627  -0.610  -0.595  -0.571  -0.563
 -0.559  -0.548  -0.544  -0.522  -0.514  -0.503  -0.501  -0.492
 -0.490  -0.487  -0.478  -0.471  -0.462  -0.450  -0.442  -0.438
 -0.436  -0.428  -0.418  -0.414  -0.404  -0.398  -0.398  -0.391
 -0.384  -0.382  -0.380  -0.375  -0.372  -0.369  -0.361  -0.351
 -0.345  -0.343  -0.340  -0.333  -0.331  -0.325  -0.318  -0.309
 -0.305  -0.296  -0.286  -0.273  -0.249
 -- Virtual --
 -0.031  -0.021  -0.020  -0.012  -0.008  -0.006  -0.000   0.003
  0.006   0.016   0.021   0.023   0.026   0.032   0.037   0.042
  0.045   0.046   0.048   0.052   0.056   0.062   0.064   0.065
  0.071   0.073   0.076   0.078   0.083   0.083   0.087   0.090
  0.094   0.098   0.100   0.102   0.102   0.105   0.108   0.111
  0.113   0.116   0.116   0.119   0.120   0.124   0.125   0.128
  0.131   0.132   0.134   0.136   0.139   0.141   0.142   0.143
  0.146   0.150   0.150   0.152   0.153   0.154   0.159   0.161
  0.163   0.163   0.167   0.168   0.170   0.173   0.176   0.178
  0.180   0.182   0.185   0.188   0.191   0.195   0.195   0.198
  0.200   0.203   0.205   0.206   0.210   0.215   0.217   0.218
  0.223   0.224   0.227   0.229   0.231   0.233   0.236   0.239
  0.241   0.242   0.244   0.248   0.252   0.253   0.255   0.255
  0.261   0.263   0.265   0.266   0.270   0.273   0.274   0.279
  0.284   0.288   0.289   0.292   0.294   0.297   0.299   0.301
  0.305   0.308   0.311   0.315   0.318   0.321   0.325   0.329
  0.330   0.333   0.335   0.336   0.343   0.347   0.348   0.349
  0.353   0.354   0.358   0.360   0.363   0.364   0.370   0.371
  0.372   0.377   0.379   0.382   0.383   0.390   0.392   0.395
  0.400   0.403   0.409   0.411   0.415   0.423   0.426   0.432
  0.437   0.443   0.449   0.453   0.461   0.464   0.468   0.475
  0.485   0.487   0.492   0.495   0.503   0.508   0.509   0.516
  0.519   0.526   0.533   0.543   0.550   0.554   0.557   0.561
  0.568   0.574   0.581   0.583   0.589   0.598   0.601   0.605
  0.610   0.616   0.627   0.632   0.634   0.642   0.643   0.651
  0.658   0.661   0.666   0.670   0.674   0.675   0.681   0.689
  0.692   0.697   0.703   0.710   0.712   0.717   0.725   0.735
  0.738   0.745   0.748   0.751   0.753   0.761   0.765   0.768
  0.769   0.774   0.781   0.782   0.785   0.790   0.792   0.797
  0.800   0.806   0.809   0.816   0.823   0.827   0.835   0.837
  0.844   0.858   0.869   0.902   0.907   0.921   0.924   0.933
  0.947   0.963   0.980   0.982   0.990   0.997   1.007   1.016
  1.032   1.044   1.046   1.050   1.070   1.075   1.087   1.101
  1.106   1.107   1.117   1.132   1.140   1.143   1.157   1.167
  1.171   1.173   1.179   1.184   1.194   1.196   1.201   1.206
  1.216   1.225   1.231   1.232   1.242   1.253   1.255   1.268
  1.275   1.281   1.290   1.293   1.298   1.306   1.326   1.332
  1.344   1.353   1.360   1.365   1.383   1.394   1.404   1.419
  1.426   1.437   1.444   1.460   1.471   1.476   1.478   1.488
  1.498   1.506   1.514   1.516   1.529   1.536   1.537   1.545
  1.552   1.557   1.564   1.572   1.575   1.583   1.586   1.591
  1.596   1.597   1.601   1.608   1.611   1.616   1.621   1.623
  1.635   1.636   1.637   1.643   1.649   1.654   1.661   1.667
  1.668   1.675   1.677   1.687   1.693   1.704   1.717   1.721
  1.726   1.730   1.739   1.742   1.749   1.760   1.768   1.773
  1.783   1.786   1.789   1.799   1.813   1.816   1.821   1.827
  1.831   1.844   1.849   1.861   1.871   1.876   1.891   1.892
  1.909   1.917   1.921   1.930   1.934   1.953   1.959   1.975
  1.982   1.992   2.006   2.011   2.025   2.035   2.039   2.046
  2.055   2.061   2.065   2.076   2.083   2.099   2.106   2.118
  2.125   2.138   2.144   2.154   2.167   2.171   2.175   2.184
  2.192   2.197   2.215   2.228   2.233   2.243   2.254   2.265
  2.280   2.286   2.306   2.312   2.320   2.352   2.356   2.363
  2.377   2.408   2.422   2.423   2.436   2.438   2.446   2.484
  2.491   2.504   2.517   2.534   2.539   2.543   2.549   2.554
  2.560   2.572   2.578   2.587   2.596   2.607   2.613   2.625
  2.632   2.648   2.651   2.653   2.665   2.680   2.696   2.704
  2.710   2.726   2.733   2.737   2.745   2.765   2.777   2.784
  2.792   2.802   2.808   2.819   2.828   2.839   2.849   2.860
  2.877   2.888   2.900   2.903   2.913   2.917   2.919   2.931
  2.938   2.955   2.963   2.969   2.980   2.986   3.000   3.001
  3.016   3.018   3.036   3.042   3.054   3.062   3.067   3.073
  3.095   3.105   3.107   3.118   3.122   3.136   3.144   3.151
  3.151   3.166   3.178   3.185   3.203   3.209   3.220   3.234
  3.265   3.275   3.285   3.298   3.309   3.317   3.329   3.338
  3.370   3.388   3.400   3.408   3.419   3.447   3.476   3.515
  3.539   3.552   3.562   3.575   3.624   3.684   3.776   3.787
  3.791   3.811   3.815   3.828   3.832   3.851   3.869   3.883
  3.904   3.927   3.939   3.940   3.966   3.982   4.001   4.023
  4.037   4.073   4.096   4.104   4.133   4.164   4.175   4.182
  4.230   4.254   4.293   4.297   4.308   4.322   4.346   4.386
  4.413   4.990   5.079   5.100   5.110   5.115   5.124   5.161
  5.194   5.202   5.248   5.374   5.387   5.427   5.444   5.470
  5.507   5.609   5.620   5.658   5.667   5.739   5.781   5.812
  5.855  23.758  23.770  23.799  23.811  23.819  23.833  23.852
 23.877  23.884  23.889  23.921  23.945  23.958  23.968  23.987
 24.022  49.874  49.905  49.945  49.954  49.977  50.010  50.017
 50.022
 --------------------------------------------------------------

          Ground-State Mulliken Net Atomic Charges

     Atom                 Charge (a.u.)
  ----------------------------------------
      1 C                     0.842189
      2 H                     0.227281
      3 C                    -1.223604
      4 H                     0.307320
      5 O                     0.208968
      6 C                    -0.576538
      7 H                     0.204121
      8 H                     0.080941
      9 C                     0.585709
     10 H                     0.176938
     11 C                    -0.710090
     12 H                     0.138031
     13 H                     0.151191
     14 H                     0.144904
     15 C                    -0.650126
     16 H                     0.172051
     17 H                     0.149448
     18 C                    -0.470137
     19 H                     0.169179
     20 H                     0.138785
     21 C                     0.126371
     22 H                     0.213933
     23 C                    -0.631171
     24 H                     0.182013
     25 H                     0.124479
     26 H                     0.191199
     27 C                    -0.296662
     28 O                    -0.176753
     29 H                     0.126385
     30 O                     0.132986
     31 C                    -0.363226
     32 H                     0.265240
     33 C                    -0.533612
     34 H                     0.298225
     35 C                     0.101651
     36 O                    -0.208630
     37 O                    -0.121879
     38 H                     0.298181
     39 C                    -0.257543
     40 H                     0.278806
     41 O                    -0.147710
     42 H                     0.262950
     43 C                    -0.635427
     44 H                     0.288910
     45 O                    -0.200547
     46 H                     0.280162
     47 C                    -0.101597
     48 H                     0.308294
     49 O                    -0.134359
     50 H                     0.262766
  ----------------------------------------
  Sum of atomic charges =    -0.000000

 -----------------------------------------------------------------
                    Cartesian Multipole Moments
 -----------------------------------------------------------------
    Charge (ESU x 10^10)
                -0.0000
    Dipole Moment (Debye)
         X      -2.2494      Y      -1.3414      Z       2.0138
       Tot       3.3037
    Quadrupole Moments (Debye-Ang)
        XX    -136.8072     XY       5.2425     YY    -152.1905
        XZ      13.1842     YZ      -7.6014     ZZ    -149.7491
    Octopole Moments (Debye-Ang^2)
       XXX      31.5305    XXY      66.3980    XYY      21.2543
       YYY      -1.5480    XXZ      50.3644    XYZ     -19.2083
       YYZ     -35.7006    XZZ       8.7742    YZZ      17.8964
       ZZZ      45.7625
    Hexadecapole Moments (Debye-Ang^3)
      XXXX   -7848.8318   XXXY     246.4348   XXYY   -1585.8099
      XYYY      35.8301   YYYY   -2338.1779   XXXZ     152.7549
      XXYZ    -178.5972   XYYZ     -78.1756   YYYZ    -302.4162
      XXZZ   -1730.2264   XYZZ      85.8326   YYZZ    -731.4583
      XZZZ     111.1746   YZZZ    -227.5597   ZZZZ   -2106.9290
 -----------------------------------------------------------------
 Calculating analytic gradient of the SCF energy
 Gradient of SCF Energy
            1           2           3           4           5           6
    1   0.0002487  -0.0000638  -0.0002688  -0.0010482   0.0006829   0.0007202
    2   0.0001611   0.0001642   0.0024300  -0.0002114  -0.0020379  -0.0012536
    3  -0.0007095   0.0001274   0.0013834  -0.0002164  -0.0031884   0.0011416
            7           8           9          10          11          12
    1  -0.0007093   0.0000091   0.0001243   0.0000032   0.0000536  -0.0002055
    2   0.0007384   0.0001685   0.0002670  -0.0000586  -0.0004991  -0.0000367
    3  -0.0001362   0.0005589  -0.0002681   0.0000620   0.0000059  -0.0001175
           13          14          15          16          17          18
    1   0.0000914   0.0000138  -0.0007015   0.0001981   0.0000517  -0.0001302
    2   0.0000425   0.0002412  -0.0002362  -0.0000060   0.0000917   0.0000067
    3   0.0000097   0.0000539  -0.0002226   0.0000871  -0.0000813   0.0003537
           19          20          21          22          23          24
    1   0.0002287  -0.0001222  -0.0000735  -0.0000670  -0.0004496   0.0000439
    2   0.0001811  -0.0003255  -0.0006207   0.0000254   0.0000020  -0.0003127
    3   0.0001109  -0.0001943  -0.0007009   0.0003693   0.0010743  -0.0003962
           25          26          27          28          29          30
    1   0.0004035   0.0002551   0.0049845  -0.0045894   0.0002038  -0.0006905
    2  -0.0000806   0.0004703   0.0019076  -0.0013987  -0.0000230  -0.0000120
    3  -0.0004248  -0.0001429   0.0032723  -0.0034080  -0.0000062   0.0016128
           31          32          33          34          35          36
    1   0.0008516   0.0010836   0.0005084   0.0007905  -0.0023920  -0.0004098
    2  -0.0009154   0.0000893   0.0022107  -0.0003632   0.0031352  -0.0002021
    3   0.0009582  -0.0002104   0.0024329  -0.0009363  -0.0082466   0.0059873
           37          38          39          40          41          42
    1   0.0017900  -0.0008859  -0.0016213   0.0005481  -0.0000523  -0.0002845
    2  -0.0014311  -0.0001426  -0.0015561   0.0002467  -0.0004789   0.0001650
    3  -0.0006000   0.0013554   0.0016918  -0.0001522   0.0007913  -0.0014571
           43          44          45          46          47          48
    1   0.0010046  -0.0000164  -0.0003261   0.0001305  -0.0009224   0.0002817
    2   0.0011034   0.0003589   0.0014755  -0.0015205  -0.0018073   0.0003813
    3   0.0000594   0.0001045   0.0008361  -0.0008143  -0.0006808  -0.0006281
           49          50
    1   0.0012408  -0.0005162
    2  -0.0006968   0.0001631
    3   0.0007396  -0.0012408
 Max gradient component =       8.247E-03
 RMS gradient           =       1.378E-03
 Gradient time:  CPU 517.29 s  wall 130.44 s
 Geometry Optimization Parameters
   NAtoms,    NIC,     NZ,  NCons,   NDum,   NFix, NCnnct, MaxDiis
       50     399       0       0       0       0       0       0

 Cartesian Hessian Update
 Hessian Updated using BFGS Update


** GEOMETRY OPTIMIZATION IN DELOCALIZED INTERNAL COORDINATES **
   Searching for a Minimum

   Optimization Cycle:   5

                       Coordinates (Angstroms)
     ATOM                X               Y               Z
      1  C        -2.8460854195    0.9556670020   -0.1192157689
      2  H        -2.7262566666    1.4075589789   -1.1142928176
      3  C        -1.8952517355   -0.2449101931   -0.0689137791
      4  H        -1.9298856919   -0.7055033439    0.9220389636
      5  O        -0.5789349705    0.3127334326   -0.2934644618
      6  C        -2.2499085754   -1.2976405873   -1.1236571098
      7  H        -2.0967256573   -0.8595324487   -2.1187645091
      8  H        -1.5765626702   -2.1555943991   -1.0360290450
      9  C        -3.7058884719   -1.7801008373   -1.0005770062
     10  H        -3.8224442203   -2.2496962357   -0.0131191602
     11  C        -4.0361162310   -2.8305868878   -2.0661683452
     12  H        -3.3719593575   -3.6965889703   -1.9938926580
     13  H        -5.0645738025   -3.1884666461   -1.9622803076
     14  H        -3.9295194890   -2.4114640076   -3.0725346879
     15  C        -4.6592252682   -0.5782628316   -1.0594742500
     16  H        -5.6921228821   -0.9139453208   -0.9185911206
     17  H        -4.6097652431   -0.1304999341   -2.0614221544
     18  C        -4.3063988100    0.4772681187   -0.0047020269
     19  H        -4.9711808298    1.3428854106   -0.0966151776
     20  H        -4.4836711262    0.0560414908    0.9916192924
     21  C        -2.5074725736    2.0521398762    0.9218574692
     22  H        -3.3142034855    2.7999958197    0.8294667760
     23  C        -2.4533101912    1.5987727077    2.3856083031
     24  H        -2.3156281036    2.4597817836    3.0397044492
     25  H        -3.3722812254    1.0874536085    2.6777676586
     26  H        -1.6131997404    0.9229452954    2.5577931103
     27  C        -1.2678544810    2.8530803497    0.5397478370
     28  O        -0.5158432542    3.3587226317    1.3326865376
     29  H        -1.1285308941    3.0097838248   -0.5498780786
     30  O         1.5544595988    0.2613374036   -0.8319047571
     31  C         2.8053304186   -0.4063670350   -0.9220314672
     32  H         2.7037392781   -1.3917668646   -1.3923289563
     33  C         0.5611504865   -0.4706377350   -0.1342091657
     34  H         0.4394196421   -1.4634664925   -0.5990002568
     35  C         3.6706364599    0.4252871647   -1.8719019262
     36  O         4.0401457413    0.0442172371   -2.9463512481
     37  O         3.9960754673    1.6167115376   -1.3355875286
     38  H         4.5231359163    2.1050759408   -1.9833207266
     39  C         3.4123467446   -0.5748450492    0.4784959502
     40  H         3.6300013623    0.4250876124    0.8803131971
     41  O         4.6061419611   -1.3281242296    0.3363309401
     42  H         4.9070646299   -1.5908838370    1.2121928184
     43  C         2.3998902450   -1.2837970073    1.3717832449
     44  H         2.3109307400   -2.3208936597    1.0339915509
     45  O         2.8704699119   -1.3949777038    2.7228605529
     46  H         2.9892656310   -0.5075932941    3.0813622630
     47  C         1.0126068372   -0.6382352355    1.3244651817
     48  H         1.0515309788    0.3710342361    1.7607195502
     49  O         0.0693005303   -1.4520151716    2.0107618899
     50  H         0.4810766389   -1.7575048695    2.8268162652
   Point Group: c1    Number of degrees of freedom:   144


   Energy is  -1227.502045148

 Hessian Updated using BFGS Update

138 Hessian modes will be used to form the next step
  Hessian Eigenvalues:
     0.001329    0.002378    0.005556    0.005612    0.005651    0.006207
     0.006347    0.006674    0.006917    0.007856    0.007971    0.010190
     0.010806    0.011287    0.012474    0.013996    0.019285    0.020512
     0.021953    0.024571    0.030770    0.033146    0.034129    0.036315
     0.038539    0.039922    0.043096    0.043688    0.045603    0.046608
     0.047443    0.048167    0.048647    0.048867    0.049370    0.049608
     0.050965    0.053807    0.054533    0.054753    0.055422    0.056150
     0.056177    0.057007    0.057125    0.057229    0.058656    0.061024
     0.061926    0.063464    0.066080    0.068758    0.071958    0.075078
     0.076620    0.082124    0.082238    0.082983    0.083288    0.091678
     0.096550    0.098857    0.116189    0.119025    0.127886    0.143428
     0.147042    0.156692    0.159713    0.160060    0.160126    0.160344
     0.163310    0.168581    0.169883    0.177533    0.178823    0.182955
     0.184909    0.190458    0.195891    0.199476    0.209264    0.219692
     0.249740    0.252340    0.261667    0.266638    0.271458    0.271898
     0.276644    0.284579    0.287111    0.287970    0.289019    0.290804
     0.294580    0.296658    0.298871    0.299382    0.304472    0.323614
     0.332900    0.335821    0.338263    0.338579    0.338891    0.339493
     0.339707    0.340106    0.340633    0.340706    0.340946    0.341056
     0.341214    0.341255    0.341445    0.342154    0.342252    0.342433
     0.342694    0.343004    0.344406    0.349219    0.389985    0.395255
     0.399134    0.400420    0.403148    0.411098    0.431786    0.513940
     0.517806    0.520818    0.523089    0.548111    0.907152    0.937951

 Minimum Search - Taking Simple RFO Step
 Searching for Lamda that Minimizes Along All modes
 Value Taken    Lamda =  -0.00464539
 Calculated Step too Large.  Step scaled by  0.363236
 Step Taken.  Stepsize is  0.300000

                             Maximum     Tolerance    Cnvgd?
         Gradient           0.005089      0.000300      NO
         Displacement       0.216479      0.001200      NO
         Energy change     -0.001416      0.000001      NO


 New Cartesian Coordinates Obtained by Inverse Iteration

 Displacement from previous Coordinates is:  2.958473
 ----------------------------------------------------------------
             Standard Nuclear Orientation (Angstroms)
    I     Atom           X                Y                Z
 ----------------------------------------------------------------
    1      C      -2.8474860196     0.9268270621    -0.0721527072
    2      H      -2.7133242510     1.4387305060    -1.0358813601
    3      C      -1.9051888348    -0.2797392499    -0.0900810906
    4      H      -1.9402913926    -0.7957128313     0.8725439047
    5      O      -0.5846380193     0.2912805551    -0.2726122175
    6      C      -2.2555547529    -1.2648066263    -1.2108689948
    7      H      -2.0885751953    -0.7716689854    -2.1772425685
    8      H      -1.5913500178    -2.1329308173    -1.1688563695
    9      C      -3.7165679859    -1.7427465981    -1.1297844047
   10      H      -3.8457464891    -2.2680040444    -0.1722996540
   11      C      -4.0438772940    -2.7252919136    -2.2584066307
   12      H      -3.3854082322    -3.5981391685    -2.2309277711
   13      H      -5.0757212538    -3.0813431365    -2.1860447276
   14      H      -3.9247763449    -2.2491354316    -3.2376790542
   15      C      -4.6598063399    -0.5317247806    -1.1242568328
   16      H      -5.6969645848    -0.8667446154    -1.0167206323
   17      H      -4.5953456505    -0.0248505321    -2.0967903315
   18      C      -4.3122624371     0.4541130516    -0.0032039235
   19      H      -4.9704530150     1.3284918556    -0.0483718039
   20      H      -4.5023777867    -0.0245401353     0.9644731857
   21      C      -2.5061238823     1.9475032298     1.0412805342
   22      H      -3.2975109264     2.7161417807     0.9859262560
   23      C      -2.4805053615     1.4028751262     2.4742662101
   24      H      -2.3270291609     2.2178678563     3.1819615351
   25      H      -3.4165303778     0.9000978850     2.7245397820
   26      H      -1.6624622352     0.6927425759     2.6118309949
   27      C      -1.2482934136     2.7459044910     0.7208352649
   28      O      -0.4778546670     3.1671156004     1.5464176429
   29      H      -1.1204531747     2.9974538288    -0.3532561145
   30      O       1.5310133401     0.1598871185    -0.8754361763
   31      C       2.7735761562    -0.5273757967    -0.9159955533
   32      H       2.6482422426    -1.5663560926    -1.2440415840
   33      C       0.5549935814    -0.4775888250    -0.0671405424
   34      H       0.4176829465    -1.5181520888    -0.4059636557
   35      C       3.6151604157     0.1559335030    -1.9972149168
   36      O       3.9358899030    -0.3670926955    -3.0274026081
   37      O       3.9638158914     1.4059188609    -1.6388648501
   38      H       4.4753160794     1.7954517975    -2.3621498462
   39      C       3.4238857030    -0.5108002810     0.4759292257
   40      H       3.6350699080     0.5356276706     0.7396246333
   41      O       4.6213295474    -1.2640652648     0.3964902854
   42      H       4.9570700105    -1.4047073828     1.2884003484
   43      C       2.4403465328    -1.1101454961     1.4760843892
   44      H       2.3462708520    -2.1799999519     1.2630452148
   45      O       2.9478912981    -1.0635776768     2.8166180714
   46      H       3.0651622877    -0.1397245444     3.0698307498
   47      C       1.0517096238    -0.4714476053     1.3905586970
   48      H       1.1023683004     0.5838719502     1.6987027773
   49      O       0.1263555567    -1.1897431857     2.1943710096
   50      H       0.5532470728    -1.3959999159     3.0340715137
 ----------------------------------------------------------------
 Molecular Point Group                 C1    NOp =  1
 Largest Abelian Subgroup              C1    NOp =  1
 Nuclear Repulsion Energy =  2352.8032349678 hartrees
 There are       93 alpha and       93 beta electrons
 Applying Cartesian multipole field
    Component          Value
    ---------          -----
     (2,0,0)        1.00000E-12
     (0,2,0)        2.00000E-11
     (0,0,2)       -3.00000E-11
 Nucleus-field energy     =    -0.0000000170 hartrees
 Requested basis set is 6-311++G(d,p)
 There are 274 shells and 710 basis functions
 A cutoff of  1.0D-11 yielded  27320 shell pairs
 There are    179519 function pairs (    190183 Cartesian)
 Smallest overlap matrix eigenvalue = 1.18E-06

 Q-Chem warning in module stvman/mkSTV.C, line 306:

 Overlap eigenvalue is smaller than square root of threshold
 Use THRESH >= 12 to get rid of this warning

 Guess MOs from SCF MO coefficient file

 -----------------------------------------------------------------------
  General SCF calculation program by
  Eric Jon Sundstrom, Paul Horn, Yuezhi Mao, Dmitri Zuev, Alec White,
  David Stuck, Shaama M.S., Shane Yost, Joonho Lee, David Small,
  Daniel Levine, Susi Lehtola, Hugh Burton, Evgeny Epifanovsky
 -----------------------------------------------------------------------
 Exchange:     0.2000 Hartree-Fock + 0.0800 Slater + 0.7200 B88
 Correlation:  0.1900 VWN1RPA + 0.8100 LYP
 Using SG-1 standard quadrature grid
 using 4 threads for integral computing
 -------------------------------------------------------
 OpenMP Integral computing Module                
 Release: version 2.0, May 2017, Q-Chem Inc. Pleasanton 
 -------------------------------------------------------
 -------------------------------------------------------
 OpenMP BLAS3 based DFT computing Module                
 Release: version 1.0, May 2013, Q-Chem Inc. Pittsburgh 
 -------------------------------------------------------
 A restricted SCF calculation will be
 performed using DIIS
 SCF converges when DIIS error is below 1.0e-08
 ---------------------------------------
  Cycle       Energy         DIIS error
 ---------------------------------------
    1   -1227.3733048328      1.30e-03  
    2   -1227.5011478390      2.06e-04  
    3   -1227.4995927097      3.00e-04  
    4   -1227.5034257087      4.04e-05  
    5   -1227.5034631775      2.96e-05  
    6   -1227.5035022054      6.96e-06  
    7   -1227.5035043624      1.90e-06  
    8   -1227.5035045432      6.48e-07  
    9   -1227.5035045618      2.62e-07  
   10   -1227.5035045648      1.05e-07  
   11   -1227.5035045653      4.66e-08  
   12   -1227.5035045655      1.07e-08  
   13   -1227.5035045656      3.62e-09  Convergence criterion met
 ---------------------------------------
 SCF time:   CPU 2352.45s  wall 609.00s 
 SCF   energy in the final basis set =    -1227.5035045656
 Total energy in the final basis set =    -1227.5035045656

 --------------------------------------------------------------

                    Orbital Energies (a.u.)
 --------------------------------------------------------------

 Alpha MOs
 -- Occupied --
-19.186 -19.164 -19.156 -19.147 -19.147 -19.143 -19.131 -19.115
-10.321 -10.296 -10.259 -10.254 -10.252 -10.251 -10.245 -10.233
-10.188 -10.188 -10.184 -10.177 -10.174 -10.173 -10.166 -10.159
 -1.131  -1.100  -1.073  -1.054  -1.048  -1.042  -1.042  -1.035
 -0.857  -0.811  -0.809  -0.795  -0.753  -0.748  -0.699  -0.690
 -0.670  -0.660  -0.646  -0.626  -0.611  -0.595  -0.571  -0.563
 -0.558  -0.547  -0.543  -0.521  -0.514  -0.503  -0.500  -0.491
 -0.490  -0.487  -0.477  -0.472  -0.462  -0.450  -0.443  -0.437
 -0.436  -0.427  -0.418  -0.414  -0.404  -0.398  -0.397  -0.390
 -0.383  -0.381  -0.380  -0.375  -0.370  -0.368  -0.361  -0.350
 -0.345  -0.342  -0.339  -0.334  -0.331  -0.326  -0.316  -0.309
 -0.304  -0.295  -0.285  -0.273  -0.250
 -- Virtual --
 -0.030  -0.022  -0.019  -0.012  -0.008  -0.006  -0.000   0.003
  0.007   0.016   0.021   0.023   0.026   0.032   0.037   0.042
  0.044   0.047   0.050   0.053   0.056   0.063   0.064   0.067
  0.071   0.073   0.075   0.078   0.083   0.085   0.088   0.089
  0.094   0.099   0.100   0.102   0.102   0.104   0.108   0.111
  0.114   0.115   0.118   0.119   0.120   0.123   0.125   0.128
  0.131   0.132   0.135   0.137   0.139   0.140   0.142   0.144
  0.147   0.149   0.151   0.153   0.154   0.155   0.159   0.161
  0.163   0.164   0.167   0.168   0.169   0.172   0.176   0.178
  0.181   0.183   0.185   0.187   0.193   0.193   0.196   0.198
  0.202   0.202   0.205   0.207   0.210   0.214   0.217   0.217
  0.223   0.224   0.227   0.229   0.229   0.232   0.236   0.239
  0.241   0.243   0.245   0.248   0.251   0.253   0.256   0.257
  0.262   0.263   0.266   0.268   0.271   0.273   0.276   0.281
  0.285   0.287   0.289   0.292   0.295   0.296   0.298   0.303
  0.306   0.307   0.310   0.315   0.320   0.321   0.323   0.328
  0.333   0.333   0.336   0.336   0.343   0.346   0.348   0.348
  0.352   0.356   0.359   0.359   0.361   0.367   0.369   0.371
  0.373   0.373   0.377   0.380   0.383   0.389   0.393   0.396
  0.402   0.407   0.409   0.414   0.419   0.422   0.429   0.437
  0.439   0.444   0.453   0.455   0.464   0.467   0.468   0.475
  0.478   0.487   0.495   0.501   0.503   0.506   0.510   0.513
  0.520   0.521   0.531   0.541   0.550   0.551   0.559   0.564
  0.567   0.575   0.579   0.583   0.590   0.600   0.601   0.606
  0.609   0.618   0.627   0.634   0.637   0.641   0.644   0.654
  0.661   0.665   0.667   0.670   0.674   0.676   0.686   0.690
  0.695   0.696   0.704   0.707   0.711   0.718   0.725   0.733
  0.738   0.744   0.746   0.750   0.754   0.762   0.763   0.768
  0.770   0.774   0.780   0.781   0.785   0.792   0.797   0.800
  0.803   0.806   0.807   0.813   0.815   0.825   0.836   0.840
  0.847   0.863   0.868   0.900   0.904   0.921   0.925   0.935
  0.942   0.962   0.977   0.981   0.992   0.999   1.007   1.016
  1.035   1.043   1.048   1.053   1.071   1.075   1.087   1.103
  1.107   1.113   1.122   1.131   1.140   1.150   1.159   1.161
  1.165   1.172   1.176   1.185   1.191   1.199   1.201   1.214
  1.221   1.226   1.235   1.240   1.243   1.251   1.256   1.266
  1.273   1.286   1.294   1.297   1.304   1.308   1.326   1.334
  1.339   1.353   1.357   1.367   1.387   1.396   1.410   1.413
  1.425   1.435   1.450   1.459   1.468   1.480   1.482   1.495
  1.502   1.507   1.513   1.519   1.528   1.536   1.541   1.544
  1.552   1.559   1.567   1.570   1.576   1.582   1.586   1.590
  1.594   1.603   1.604   1.611   1.612   1.613   1.620   1.626
  1.635   1.637   1.640   1.644   1.649   1.661   1.662   1.666
  1.670   1.675   1.679   1.693   1.694   1.705   1.715   1.718
  1.722   1.731   1.740   1.743   1.751   1.764   1.771   1.774
  1.784   1.785   1.789   1.800   1.813   1.817   1.822   1.829
  1.833   1.845   1.851   1.862   1.874   1.879   1.889   1.893
  1.911   1.914   1.923   1.930   1.933   1.952   1.958   1.973
  1.989   1.994   2.008   2.012   2.026   2.035   2.041   2.047
  2.056   2.061   2.063   2.076   2.081   2.098   2.107   2.118
  2.128   2.136   2.145   2.155   2.165   2.172   2.176   2.186
  2.189   2.195   2.217   2.229   2.234   2.246   2.252   2.266
  2.284   2.291   2.305   2.314   2.321   2.352   2.356   2.360
  2.375   2.409   2.419   2.422   2.435   2.438   2.445   2.484
  2.491   2.504   2.517   2.537   2.544   2.545   2.546   2.557
  2.561   2.573   2.579   2.586   2.595   2.608   2.609   2.622
  2.633   2.646   2.650   2.654   2.667   2.683   2.695   2.702
  2.707   2.728   2.731   2.738   2.748   2.767   2.780   2.785
  2.793   2.805   2.810   2.820   2.830   2.836   2.849   2.864
  2.879   2.887   2.901   2.903   2.915   2.917   2.920   2.936
  2.940   2.955   2.965   2.973   2.980   2.986   2.999   3.002
  3.015   3.028   3.041   3.044   3.056   3.061   3.071   3.074
  3.094   3.107   3.110   3.118   3.121   3.133   3.145   3.154
  3.157   3.163   3.180   3.183   3.203   3.205   3.222   3.231
  3.264   3.275   3.290   3.295   3.310   3.319   3.330   3.332
  3.368   3.387   3.403   3.408   3.420   3.445   3.477   3.516
  3.539   3.548   3.559   3.575   3.623   3.685   3.776   3.787
  3.790   3.810   3.816   3.829   3.834   3.852   3.869   3.882
  3.906   3.926   3.939   3.942   3.971   3.986   4.003   4.025
  4.036   4.071   4.095   4.098   4.133   4.159   4.177   4.183
  4.230   4.256   4.292   4.297   4.308   4.319   4.344   4.385
  4.410   4.991   5.079   5.100   5.116   5.119   5.130   5.162
  5.196   5.203   5.259   5.378   5.386   5.427   5.443   5.468
  5.497   5.609   5.623   5.660   5.670   5.737   5.782   5.813
  5.855  23.761  23.772  23.799  23.810  23.820  23.833  23.853
 23.876  23.883  23.887  23.923  23.947  23.958  23.966  23.986
 24.025  49.874  49.908  49.945  49.955  49.976  50.012  50.016
 50.022
 --------------------------------------------------------------

          Ground-State Mulliken Net Atomic Charges

     Atom                 Charge (a.u.)
  ----------------------------------------
      1 C                     0.867815
      2 H                     0.226857
      3 C                    -1.072675
      4 H                     0.279574
      5 O                     0.185001
      6 C                    -0.664159
      7 H                     0.208491
      8 H                     0.077501
      9 C                     0.593484
     10 H                     0.173663
     11 C                    -0.716554
     12 H                     0.138548
     13 H                     0.151864
     14 H                     0.144248
     15 C                    -0.649300
     16 H                     0.172219
     17 H                     0.149447
     18 C                    -0.467096
     19 H                     0.169149
     20 H                     0.138213
     21 C                     0.131410
     22 H                     0.221356
     23 C                    -0.645193
     24 H                     0.172080
     25 H                     0.126595
     26 H                     0.208986
     27 C                    -0.265778
     28 O                    -0.179862
     29 H                     0.125870
     30 O                     0.133746
     31 C                    -0.357444
     32 H                     0.266834
     33 C                    -0.576465
     34 H                     0.288240
     35 C                     0.115521
     36 O                    -0.208281
     37 O                    -0.118906
     38 H                     0.297393
     39 C                    -0.309089
     40 H                     0.279147
     41 O                    -0.146747
     42 H                     0.262132
     43 C                    -0.612808
     44 H                     0.286443
     45 O                    -0.199550
     46 H                     0.277992
     47 C                    -0.114579
     48 H                     0.311809
     49 O                    -0.144619
     50 H                     0.267475
  ----------------------------------------
  Sum of atomic charges =     0.000000

 -----------------------------------------------------------------
                    Cartesian Multipole Moments
 -----------------------------------------------------------------
    Charge (ESU x 10^10)
                 0.0000
    Dipole Moment (Debye)
         X      -2.2575      Y      -0.7888      Z       1.6458
       Tot       2.9030
    Quadrupole Moments (Debye-Ang)
        XX    -135.8725     XY       6.9803     YY    -151.4807
        XZ      11.8995     YZ      -8.3757     ZZ    -150.4940
    Octopole Moments (Debye-Ang^2)
       XXX      37.4168    XXY      72.3066    XYY      14.2045
       YYY       9.1875    XXZ      41.0748    XYZ     -23.4404
       YYZ     -31.8535    XZZ      13.9816    YZZ      28.2329
       ZZZ      34.0468
    Hexadecapole Moments (Debye-Ang^3)
      XXXX   -7798.5801   XXXY     287.5158   XXYY   -1583.8911
      XYYY      41.4667   YYYY   -2065.1940   XXXZ      98.4379
      XXYZ    -213.2997   XYYZ     -64.8846   YYYZ    -364.8338
      XXZZ   -1734.4012   XYZZ     131.2647   YYZZ    -737.9224
      XZZZ      58.0985   YZZZ    -334.0678   ZZZZ   -2354.2070
 -----------------------------------------------------------------
 Calculating analytic gradient of the SCF energy
 Gradient of SCF Energy
            1           2           3           4           5           6
    1   0.0014864  -0.0001147  -0.0031294  -0.0003952   0.0024269   0.0009098
    2   0.0009874  -0.0002098   0.0020494   0.0000988  -0.0014639  -0.0013494
    3  -0.0007508  -0.0001069   0.0019813  -0.0007418  -0.0026436   0.0006551
            7           8           9          10          11          12
    1  -0.0008055  -0.0008161  -0.0002061   0.0000967   0.0001762  -0.0001533
    2   0.0004424   0.0000329  -0.0000223   0.0003384  -0.0002919  -0.0000104
    3  -0.0004076   0.0004437  -0.0005390   0.0001594   0.0002814  -0.0001742
           13          14          15          16          17          18
    1   0.0000341  -0.0000733  -0.0002203   0.0001993   0.0000135  -0.0004441
    2   0.0000778   0.0001649  -0.0004160   0.0000184  -0.0000857  -0.0002873
    3  -0.0000920  -0.0000516   0.0000413  -0.0000012  -0.0002032  -0.0001380
           19          20          21          22          23          24
    1   0.0001178   0.0000794  -0.0002026  -0.0003100  -0.0008903   0.0001998
    2   0.0002375  -0.0001861  -0.0018170   0.0000910   0.0007369  -0.0003202
    3   0.0002159  -0.0000231  -0.0010899   0.0006186   0.0012012  -0.0003117
           25          26          27          28          29          30
    1   0.0006229   0.0004888   0.0054341  -0.0041366  -0.0003717  -0.0008194
    2  -0.0003507   0.0001272   0.0003074  -0.0002076   0.0003331   0.0007420
    3  -0.0005051  -0.0000384   0.0029799  -0.0025376  -0.0005305   0.0023109
           31          32          33          34          35          36
    1  -0.0007800   0.0008395  -0.0006678   0.0017543  -0.0004726  -0.0006444
    2  -0.0006627  -0.0000010   0.0023581  -0.0004884   0.0015829   0.0004994
    3   0.0005052  -0.0000144   0.0005251  -0.0006646  -0.0072609   0.0047246
           37          38          39          40          41          42
    1   0.0006889  -0.0005239  -0.0000727   0.0000056  -0.0009117   0.0001499
    2  -0.0015332   0.0001575  -0.0018540   0.0005334   0.0002170  -0.0001817
    3  -0.0004274   0.0012725   0.0020245  -0.0002996   0.0005493  -0.0010026
           43          44          45          46          47          48
    1   0.0016946   0.0000401  -0.0006034   0.0001391  -0.0015475   0.0002124
    2   0.0015195   0.0001010   0.0006533  -0.0010486  -0.0024490   0.0008020
    3   0.0006062  -0.0002114   0.0001011  -0.0005225   0.0007910  -0.0007411
           49          50
    1   0.0022348  -0.0007323
    2   0.0004964  -0.0004690
    3   0.0005479  -0.0005054
 Max gradient component =       7.261E-03
 RMS gradient           =       1.297E-03
 Gradient time:  CPU 518.78 s  wall 130.81 s
 Geometry Optimization Parameters
   NAtoms,    NIC,     NZ,  NCons,   NDum,   NFix, NCnnct, MaxDiis
       50     399       0       0       0       0       0       0

 Cartesian Hessian Update
 Hessian Updated using BFGS Update


** GEOMETRY OPTIMIZATION IN DELOCALIZED INTERNAL COORDINATES **
   Searching for a Minimum

   Optimization Cycle:   6

                       Coordinates (Angstroms)
     ATOM                X               Y               Z
      1  C        -2.8474860196    0.9268270621   -0.0721527072
      2  H        -2.7133242510    1.4387305060   -1.0358813601
      3  C        -1.9051888348   -0.2797392499   -0.0900810906
      4  H        -1.9402913926   -0.7957128313    0.8725439047
      5  O        -0.5846380193    0.2912805551   -0.2726122175
      6  C        -2.2555547529   -1.2648066263   -1.2108689948
      7  H        -2.0885751953   -0.7716689854   -2.1772425685
      8  H        -1.5913500178   -2.1329308173   -1.1688563695
      9  C        -3.7165679859   -1.7427465981   -1.1297844047
     10  H        -3.8457464891   -2.2680040444   -0.1722996540
     11  C        -4.0438772940   -2.7252919136   -2.2584066307
     12  H        -3.3854082322   -3.5981391685   -2.2309277711
     13  H        -5.0757212538   -3.0813431365   -2.1860447276
     14  H        -3.9247763449   -2.2491354316   -3.2376790542
     15  C        -4.6598063399   -0.5317247806   -1.1242568328
     16  H        -5.6969645848   -0.8667446154   -1.0167206323
     17  H        -4.5953456505   -0.0248505321   -2.0967903315
     18  C        -4.3122624371    0.4541130516   -0.0032039235
     19  H        -4.9704530150    1.3284918556   -0.0483718039
     20  H        -4.5023777867   -0.0245401353    0.9644731857
     21  C        -2.5061238823    1.9475032298    1.0412805342
     22  H        -3.2975109264    2.7161417807    0.9859262560
     23  C        -2.4805053615    1.4028751262    2.4742662101
     24  H        -2.3270291609    2.2178678563    3.1819615351
     25  H        -3.4165303778    0.9000978850    2.7245397820
     26  H        -1.6624622352    0.6927425759    2.6118309949
     27  C        -1.2482934136    2.7459044910    0.7208352649
     28  O        -0.4778546670    3.1671156004    1.5464176429
     29  H        -1.1204531747    2.9974538288   -0.3532561145
     30  O         1.5310133401    0.1598871185   -0.8754361763
     31  C         2.7735761562   -0.5273757967   -0.9159955533
     32  H         2.6482422426   -1.5663560926   -1.2440415840
     33  C         0.5549935814   -0.4775888250   -0.0671405424
     34  H         0.4176829465   -1.5181520888   -0.4059636557
     35  C         3.6151604157    0.1559335030   -1.9972149168
     36  O         3.9358899030   -0.3670926955   -3.0274026081
     37  O         3.9638158914    1.4059188609   -1.6388648501
     38  H         4.4753160794    1.7954517975   -2.3621498462
     39  C         3.4238857030   -0.5108002810    0.4759292257
     40  H         3.6350699080    0.5356276706    0.7396246333
     41  O         4.6213295474   -1.2640652648    0.3964902854
     42  H         4.9570700105   -1.4047073828    1.2884003484
     43  C         2.4403465328   -1.1101454961    1.4760843892
     44  H         2.3462708520   -2.1799999519    1.2630452148
     45  O         2.9478912981   -1.0635776768    2.8166180714
     46  H         3.0651622877   -0.1397245444    3.0698307498
     47  C         1.0517096238   -0.4714476053    1.3905586970
     48  H         1.1023683004    0.5838719502    1.6987027773
     49  O         0.1263555567   -1.1897431857    2.1943710096
     50  H         0.5532470728   -1.3959999159    3.0340715137
   Point Group: c1    Number of degrees of freedom:   144


   Energy is  -1227.503504566

 Hessian Updated using BFGS Update

139 Hessian modes will be used to form the next step
  Hessian Eigenvalues:
     0.001723    0.004546    0.005610    0.005617    0.005663    0.006226
     0.006596    0.006691    0.007417    0.007854    0.008092    0.010209
     0.010839    0.011287    0.012975    0.014640    0.019273    0.020545
     0.022016    0.027436    0.030768    0.032938    0.034758    0.035895
     0.038647    0.039923    0.043078    0.043627    0.045526    0.046670
     0.047533    0.048155    0.048651    0.049047    0.049352    0.049588
     0.050991    0.053738    0.054508    0.054837    0.055537    0.056143
     0.056246    0.057030    0.057125    0.057226    0.058812    0.061009
     0.061591    0.063082    0.066218    0.068657    0.071818    0.075083
     0.076855    0.082174    0.082237    0.083270    0.083916    0.092273
     0.097280    0.099586    0.116245    0.118978    0.128896    0.143843
     0.147908    0.156466    0.158780    0.159840    0.160073    0.160092
     0.160514    0.163493    0.168561    0.170825    0.174785    0.179775
     0.182908    0.184910    0.190274    0.195543    0.199221    0.204770
     0.219364    0.249825    0.250691    0.259813    0.263684    0.271634
     0.271995    0.275530    0.284244    0.286602    0.287878    0.288989
     0.290775    0.294658    0.296780    0.298643    0.299628    0.304476
     0.323754    0.333497    0.335830    0.338235    0.338599    0.338749
     0.339523    0.339725    0.340098    0.340439    0.340665    0.340741
     0.341070    0.341236    0.341355    0.341407    0.342148    0.342249
     0.342432    0.342762    0.343092    0.344477    0.352871    0.392058
     0.395141    0.397109    0.399220    0.403249    0.411245    0.435981
     0.512340    0.517867    0.521278    0.521775    0.547972    0.876943
     0.934152

 Minimum Search - Taking Simple RFO Step
 Searching for Lamda that Minimizes Along All modes
 Value Taken    Lamda =  -0.00286749
 Calculated Step too Large.  Step scaled by  0.477065
 Step Taken.  Stepsize is  0.300000

                             Maximum     Tolerance    Cnvgd?
         Gradient           0.006860      0.000300      NO
         Displacement       0.177021      0.001200      NO
         Energy change     -0.001459      0.000001      NO


 New Cartesian Coordinates Obtained by Inverse Iteration

 Displacement from previous Coordinates is:  2.505397
 ----------------------------------------------------------------
             Standard Nuclear Orientation (Angstroms)
    I     Atom           X                Y                Z
 ----------------------------------------------------------------
    1      C      -2.8568409417     0.9067470722    -0.0198961649
    2      H      -2.7104774339     1.4675922586    -0.9541979838
    3      C      -1.9055132772    -0.2921246622    -0.0932207395
    4      H      -1.9363587611    -0.8543336622     0.8435494320
    5      O      -0.5877008931     0.2968662774    -0.2430283059
    6      C      -2.2383150819    -1.2180739439    -1.2680191878
    7      H      -2.0614254302    -0.6748703815    -2.2046348070
    8      H      -1.5678620111    -2.0826672297    -1.2658079974
    9      C      -3.6976575235    -1.7075712582    -1.2272859332
   10      H      -3.8346379472    -2.2826243972    -0.2997925123
   11      C      -4.0061466552    -2.6332519078    -2.4076122701
   12      H      -3.3415485868    -3.5019038444    -2.4146536250
   13      H      -5.0363831294    -2.9989686193    -2.3658143683
   14      H      -3.8780404762    -2.1090641388    -3.3607523138
   15      C      -4.6470886956    -0.5021069825    -1.1698920495
   16      H      -5.6843011960    -0.8462515253    -1.0946191531
   17      H      -4.5720493763     0.0545888415    -2.1138868140
   18      C      -4.3200389606     0.4265136621     0.0042336155
   19      H      -4.9820938496     1.2989500417    -0.0065928204
   20      H      -4.5214448131    -0.0998479345     0.9444218656
   21      C      -2.5303252430     1.8708097709     1.1475861800
   22      H      -3.2963458784     2.6654160876     1.0955465614
   23      C      -2.5735720035     1.2687187806     2.5564665318
   24      H      -2.4098870823     2.0487947691     3.3009398424
   25      H      -3.5392916620     0.8002431584     2.7575735010
   26      H      -1.7934461829     0.5170442426     2.6907209388
   27      C      -1.2394169898     2.6384844160     0.8980101168
   28      O      -0.4607212316     2.9739144167     1.7573060103
   29      H      -1.0923566084     2.9608031290    -0.1545336828
   30      O       1.5071327754     0.0671709905    -0.9148473645
   31      C       2.7417522397    -0.6361278723    -0.9139632508
   32      H       2.5944440538    -1.7032365723    -1.1204033439
   33      C       0.5473176709    -0.4697791493    -0.0150195596
   34      H       0.3769154215    -1.5349045520    -0.2437279531
   35      C       3.5601988186    -0.0902454320    -2.0862109098
   36      O       3.8459671858    -0.7283313523    -3.0623594994
   37      O       3.9411639566     1.1841910974    -1.8768022957
   38      H       4.4428150480     1.4763303302    -2.6519984156
   39      C       3.4320761774    -0.4723764367     0.4488164388
   40      H       3.6421350130     0.5966399694     0.5960789324
   41      O       4.6308311104    -1.2255773355     0.4176880949
   42      H       4.9938030651    -1.2634137859     1.3100953185
   43      C       2.4754618305    -0.9678761971     1.5301885721
   44      H       2.3727143199    -2.0530761338     1.4240847362
   45      O       3.0213995220    -0.7945766071     2.8449489341
   46      H       3.1392339641     0.1500701264     3.0087092232
   47      C       1.0900613520    -0.3279425606     1.4214063320
   48      H       1.1558170081     0.7512137023     1.6251910071
   49      O       0.1794329678    -0.9540208324     2.3134177874
   50      H       0.6245325740    -1.0762771980     3.1607486535
 ----------------------------------------------------------------
 Molecular Point Group                 C1    NOp =  1
 Largest Abelian Subgroup              C1    NOp =  1
 Nuclear Repulsion Energy =  2355.7412984274 hartrees
 There are       93 alpha and       93 beta electrons
 Applying Cartesian multipole field
    Component          Value
    ---------          -----
     (2,0,0)        1.00000E-12
     (0,2,0)        2.00000E-11
     (0,0,2)       -3.00000E-11
 Nucleus-field energy     =    -0.0000000244 hartrees
 Requested basis set is 6-311++G(d,p)
 There are 274 shells and 710 basis functions
 A cutoff of  1.0D-11 yielded  27329 shell pairs
 There are    179733 function pairs (    190425 Cartesian)
 Smallest overlap matrix eigenvalue = 1.17E-06

 Q-Chem warning in module stvman/mkSTV.C, line 306:

 Overlap eigenvalue is smaller than square root of threshold
 Use THRESH >= 12 to get rid of this warning

 Guess MOs from SCF MO coefficient file

 -----------------------------------------------------------------------
  General SCF calculation program by
  Eric Jon Sundstrom, Paul Horn, Yuezhi Mao, Dmitri Zuev, Alec White,
  David Stuck, Shaama M.S., Shane Yost, Joonho Lee, David Small,
  Daniel Levine, Susi Lehtola, Hugh Burton, Evgeny Epifanovsky
 -----------------------------------------------------------------------
 Exchange:     0.2000 Hartree-Fock + 0.0800 Slater + 0.7200 B88
 Correlation:  0.1900 VWN1RPA + 0.8100 LYP
 Using SG-1 standard quadrature grid
 using 4 threads for integral computing
 -------------------------------------------------------
 OpenMP Integral computing Module                
 Release: version 2.0, May 2017, Q-Chem Inc. Pleasanton 
 -------------------------------------------------------
 -------------------------------------------------------
 OpenMP BLAS3 based DFT computing Module                
 Release: version 1.0, May 2013, Q-Chem Inc. Pittsburgh 
 -------------------------------------------------------
 A restricted SCF calculation will be
 performed using DIIS
 SCF converges when DIIS error is below 1.0e-08
 ---------------------------------------
  Cycle       Energy         DIIS error
 ---------------------------------------
    1   -1227.4122850091      1.11e-03  
    2   -1227.5029065039      1.75e-04  
    3   -1227.5015995923      2.63e-04  
    4   -1227.5045075862      3.64e-05  
    5   -1227.5045351562      2.78e-05  
    6   -1227.5045696440      5.09e-06  
    7   -1227.5045708077      1.54e-06  
    8   -1227.5045709221      5.49e-07  
    9   -1227.5045709348      2.04e-07  
   10   -1227.5045709365      7.66e-08  
   11   -1227.5045709368      3.06e-08  
   12   -1227.5045709369      6.30e-09  Convergence criterion met
 ---------------------------------------
 SCF time:   CPU 2172.86s  wall 562.00s 
 SCF   energy in the final basis set =    -1227.5045709369
 Total energy in the final basis set =    -1227.5045709369

 --------------------------------------------------------------

                    Orbital Energies (a.u.)
 --------------------------------------------------------------

 Alpha MOs
 -- Occupied --
-19.186 -19.162 -19.156 -19.147 -19.146 -19.144 -19.131 -19.115
-10.322 -10.295 -10.259 -10.255 -10.250 -10.250 -10.243 -10.234
-10.189 -10.188 -10.184 -10.178 -10.175 -10.174 -10.166 -10.157
 -1.130  -1.099  -1.071  -1.053  -1.047  -1.041  -1.040  -1.036
 -0.858  -0.811  -0.808  -0.794  -0.753  -0.749  -0.698  -0.690
 -0.669  -0.661  -0.645  -0.625  -0.612  -0.596  -0.571  -0.561
 -0.557  -0.547  -0.543  -0.521  -0.513  -0.503  -0.499  -0.490
 -0.489  -0.487  -0.477  -0.471  -0.463  -0.449  -0.444  -0.437
 -0.435  -0.427  -0.418  -0.415  -0.404  -0.399  -0.397  -0.390
 -0.383  -0.382  -0.379  -0.375  -0.368  -0.367  -0.360  -0.350
 -0.345  -0.342  -0.338  -0.334  -0.332  -0.327  -0.315  -0.310
 -0.304  -0.294  -0.285  -0.273  -0.251
 -- Virtual --
 -0.030  -0.022  -0.018  -0.013  -0.008  -0.006   0.000   0.003
  0.008   0.016   0.021   0.023   0.026   0.032   0.038   0.041
  0.044   0.048   0.051   0.054   0.055   0.062   0.064   0.069
  0.070   0.073   0.076   0.079   0.083   0.086   0.088   0.089
  0.095   0.099   0.101   0.102   0.103   0.105   0.108   0.112
  0.114   0.115   0.118   0.120   0.121   0.122   0.126   0.127
  0.130   0.132   0.135   0.137   0.138   0.140   0.143   0.145
  0.148   0.149   0.152   0.153   0.157   0.157   0.159   0.160
  0.162   0.165   0.166   0.168   0.171   0.173   0.176   0.178
  0.182   0.184   0.186   0.188   0.191   0.194   0.195   0.197
  0.201   0.204   0.205   0.209   0.211   0.215   0.216   0.218
  0.223   0.224   0.225   0.229   0.230   0.231   0.236   0.239
  0.240   0.242   0.245   0.248   0.250   0.253   0.257   0.258
  0.262   0.264   0.267   0.269   0.272   0.273   0.277   0.282
  0.285   0.286   0.290   0.293   0.295   0.296   0.300   0.302
  0.304   0.308   0.312   0.316   0.319   0.320   0.323   0.328
  0.331   0.334   0.336   0.338   0.342   0.343   0.345   0.349
  0.353   0.356   0.356   0.360   0.360   0.365   0.369   0.371
  0.372   0.374   0.378   0.379   0.383   0.388   0.395   0.401
  0.403   0.408   0.411   0.417   0.420   0.421   0.430   0.435
  0.443   0.446   0.451   0.453   0.462   0.467   0.468   0.472
  0.480   0.489   0.493   0.500   0.503   0.507   0.510   0.512
  0.520   0.522   0.532   0.543   0.546   0.553   0.561   0.567
  0.570   0.578   0.582   0.583   0.591   0.599   0.601   0.605
  0.612   0.620   0.624   0.635   0.637   0.643   0.644   0.653
  0.659   0.665   0.667   0.669   0.672   0.678   0.688   0.693
  0.695   0.700   0.706   0.707   0.714   0.716   0.723   0.733
  0.737   0.744   0.746   0.752   0.754   0.760   0.764   0.766
  0.770   0.773   0.779   0.782   0.785   0.792   0.795   0.800
  0.801   0.806   0.810   0.812   0.821   0.823   0.835   0.844
  0.846   0.859   0.866   0.894   0.905   0.919   0.926   0.935
  0.941   0.961   0.974   0.979   0.988   0.996   1.008   1.017
  1.033   1.042   1.052   1.056   1.066   1.078   1.086   1.103
  1.107   1.115   1.128   1.132   1.144   1.152   1.153   1.158
  1.166   1.168   1.178   1.184   1.191   1.197   1.203   1.216
  1.224   1.226   1.237   1.242   1.247   1.254   1.258   1.259
  1.270   1.287   1.295   1.307   1.308   1.313   1.327   1.330
  1.341   1.354   1.365   1.368   1.389   1.400   1.405   1.413
  1.425   1.434   1.457   1.459   1.467   1.479   1.484   1.496
  1.505   1.507   1.514   1.518   1.523   1.536   1.539   1.544
  1.554   1.559   1.570   1.573   1.575   1.579   1.585   1.588
  1.596   1.604   1.607   1.610   1.612   1.616   1.619   1.627
  1.634   1.636   1.638   1.640   1.651   1.660   1.665   1.668
  1.670   1.676   1.683   1.691   1.698   1.705   1.713   1.715
  1.720   1.730   1.737   1.745   1.752   1.763   1.769   1.779
  1.783   1.786   1.793   1.801   1.811   1.816   1.822   1.829
  1.836   1.848   1.852   1.864   1.873   1.887   1.890   1.897
  1.910   1.914   1.924   1.932   1.936   1.954   1.956   1.970
  1.989   1.993   2.008   2.015   2.026   2.034   2.043   2.047
  2.059   2.063   2.067   2.075   2.083   2.097   2.104   2.119
  2.128   2.136   2.144   2.155   2.166   2.172   2.173   2.186
  2.191   2.197   2.218   2.228   2.234   2.248   2.252   2.266
  2.283   2.295   2.303   2.313   2.320   2.348   2.354   2.362
  2.375   2.409   2.415   2.422   2.435   2.439   2.444   2.484
  2.490   2.504   2.518   2.535   2.543   2.545   2.555   2.561
  2.563   2.574   2.577   2.584   2.596   2.604   2.612   2.620
  2.634   2.643   2.648   2.655   2.665   2.691   2.693   2.701
  2.707   2.724   2.732   2.738   2.753   2.767   2.782   2.787
  2.794   2.804   2.811   2.820   2.829   2.833   2.846   2.867
  2.882   2.886   2.901   2.903   2.913   2.918   2.923   2.936
  2.944   2.952   2.966   2.973   2.978   2.985   2.995   3.003
  3.013   3.036   3.041   3.048   3.058   3.064   3.075   3.078
  3.093   3.102   3.108   3.114   3.119   3.139   3.145   3.157
  3.159   3.166   3.181   3.184   3.198   3.206   3.223   3.231
  3.266   3.278   3.293   3.297   3.311   3.319   3.325   3.339
  3.367   3.386   3.402   3.408   3.423   3.444   3.479   3.516
  3.539   3.542   3.556   3.577   3.622   3.685   3.775   3.787
  3.790   3.811   3.815   3.829   3.836   3.852   3.870   3.883
  3.909   3.926   3.938   3.944   3.979   3.990   4.001   4.027
  4.035   4.069   4.090   4.095   4.133   4.155   4.179   4.186
  4.230   4.258   4.290   4.295   4.308   4.317   4.339   4.384
  4.406   4.991   5.079   5.102   5.121   5.125   5.143   5.161
  5.197   5.204   5.266   5.379   5.389   5.427   5.442   5.466
  5.495   5.606   5.624   5.659   5.671   5.732   5.787   5.815
  5.853  23.763  23.774  23.798  23.810  23.820  23.831  23.854
 23.872  23.880  23.888  23.924  23.949  23.957  23.966  23.986
 24.026  49.873  49.910  49.947  49.956  49.974  50.013  50.016
 50.022
 --------------------------------------------------------------

          Ground-State Mulliken Net Atomic Charges

     Atom                 Charge (a.u.)
  ----------------------------------------
      1 C                     0.903182
      2 H                     0.226269
      3 C                    -1.031930
      4 H                     0.250325
      5 O                     0.178514
      6 C                    -0.710723
      7 H                     0.210451
      8 H                     0.081939
      9 C                     0.603511
     10 H                     0.172153
     11 C                    -0.719604
     12 H                     0.139156
     13 H                     0.151938
     14 H                     0.143986
     15 C                    -0.647449
     16 H                     0.173176
     17 H                     0.149022
     18 C                    -0.463712
     19 H                     0.170707
     20 H                     0.138056
     21 C                     0.115860
     22 H                     0.223651
     23 C                    -0.649642
     24 H                     0.167624
     25 H                     0.125167
     26 H                     0.225088
     27 C                    -0.233697
     28 O                    -0.170489
     29 H                     0.128396
     30 O                     0.117191
     31 C                    -0.321815
     32 H                     0.266585
     33 C                    -0.525186
     34 H                     0.267779
     35 C                     0.127213
     36 O                    -0.208802
     37 O                    -0.116642
     38 H                     0.296955
     39 C                    -0.356631
     40 H                     0.279370
     41 O                    -0.144815
     42 H                     0.260693
     43 C                    -0.695636
     44 H                     0.288805
     45 O                    -0.201938
     46 H                     0.275256
     47 C                    -0.119019
     48 H                     0.321456
     49 O                    -0.126118
     50 H                     0.264375
  ----------------------------------------
  Sum of atomic charges =     0.000000

 -----------------------------------------------------------------
                    Cartesian Multipole Moments
 -----------------------------------------------------------------
    Charge (ESU x 10^10)
                 0.0000
    Dipole Moment (Debye)
         X      -2.2632      Y      -0.3065      Z       1.2765
       Tot       2.6164
    Quadrupole Moments (Debye-Ang)
        XX    -135.2258     XY       8.3182     YY    -150.9779
        XZ      10.6546     YZ      -8.8662     ZZ    -151.2906
    Octopole Moments (Debye-Ang^2)
       XXX      41.9566    XXY      77.0741    XYY       7.7353
       YYY      21.4215    XXZ      33.0044    XYZ     -25.4456
       YYZ     -25.3152    XZZ      18.8361    YZZ      35.0182
       ZZZ      19.9224
    Hexadecapole Moments (Debye-Ang^3)
      XXXX   -7750.8430   XXXY     332.4277   XXYY   -1587.4199
      XYYY      70.6939   YYYY   -1861.0066   XXXZ      69.2478
      XXYZ    -237.0367   XYYZ     -37.7004   YYYZ    -425.6007
      XXZZ   -1733.5602   XYZZ     164.8102   YYZZ    -753.7660
      XZZZ      20.3525   YZZZ    -435.9537   ZZZZ   -2539.1210
 -----------------------------------------------------------------
 Calculating analytic gradient of the SCF energy
 Gradient of SCF Energy
            1           2           3           4           5           6
    1   0.0014421  -0.0000247  -0.0040833   0.0003968   0.0031946   0.0013794
    2   0.0010785  -0.0003374   0.0009338   0.0002737  -0.0012707  -0.0005931
    3  -0.0002698  -0.0001911   0.0023449  -0.0008290  -0.0024241  -0.0000156
            7           8           9          10          11          12
    1  -0.0005344  -0.0009135  -0.0005412   0.0001023   0.0002950  -0.0000425
    2  -0.0000339  -0.0000482   0.0000964   0.0002528  -0.0001162   0.0000211
    3  -0.0003904   0.0002577  -0.0005857   0.0001673   0.0003985  -0.0001120
           13          14          15          16          17          18
    1  -0.0000207  -0.0000825   0.0002299   0.0000642  -0.0000734  -0.0006333
    2   0.0000738  -0.0000055  -0.0004602   0.0000351  -0.0001018  -0.0002360
    3  -0.0001397  -0.0000885   0.0004211  -0.0000771  -0.0001890  -0.0006293
           19          20          21          22          23          24
    1   0.0000600   0.0002195  -0.0002530  -0.0003652  -0.0001874  -0.0000124
    2   0.0000927   0.0001174  -0.0016133   0.0004109   0.0012169  -0.0001320
    3   0.0001955   0.0001955  -0.0013226   0.0008762   0.0007662  -0.0001874
           25          26          27          28          29          30
    1   0.0004117  -0.0001495   0.0043807  -0.0026747  -0.0005121   0.0001321
    2  -0.0007601  -0.0004523  -0.0017816   0.0008545   0.0004316   0.0014865
    3  -0.0002966   0.0000153   0.0020323  -0.0012956  -0.0007136   0.0020847
           31          32          33          34          35          36
    1  -0.0009142   0.0006094  -0.0018933   0.0012938  -0.0018035   0.0003486
    2  -0.0003848  -0.0001014   0.0017478  -0.0006194   0.0018384  -0.0001381
    3   0.0008928  -0.0001233  -0.0005800  -0.0005179  -0.0054727   0.0025532
           37          38          39          40          41          42
    1   0.0006719  -0.0002009   0.0010892  -0.0002301  -0.0013951   0.0005383
    2  -0.0016286   0.0002790  -0.0013040   0.0003592   0.0004053  -0.0001155
    3   0.0004078   0.0006757   0.0018431  -0.0003443  -0.0000610  -0.0002160
           43          44          45          46          47          48
    1   0.0011614   0.0000546  -0.0008599   0.0003502  -0.0013921   0.0001804
    2   0.0011505  -0.0000912  -0.0001173  -0.0001697  -0.0021283   0.0008820
    3   0.0003087  -0.0001954  -0.0002510  -0.0001723   0.0019176  -0.0007195
           49          50
    1   0.0016335  -0.0004465
    2   0.0013825  -0.0006798
    3  -0.0000882   0.0001445
 Max gradient component =       5.473E-03
 RMS gradient           =       1.131E-03
 Gradient time:  CPU 520.40 s  wall 131.18 s
 Geometry Optimization Parameters
   NAtoms,    NIC,     NZ,  NCons,   NDum,   NFix, NCnnct, MaxDiis
       50     399       0       0       0       0       0       0

 Cartesian Hessian Update
 Hessian Updated using BFGS Update


** GEOMETRY OPTIMIZATION IN DELOCALIZED INTERNAL COORDINATES **
   Searching for a Minimum

   Optimization Cycle:   7

                       Coordinates (Angstroms)
     ATOM                X               Y               Z
      1  C        -2.8568409417    0.9067470722   -0.0198961649
      2  H        -2.7104774339    1.4675922586   -0.9541979838
      3  C        -1.9055132772   -0.2921246622   -0.0932207395
      4  H        -1.9363587611   -0.8543336622    0.8435494320
      5  O        -0.5877008931    0.2968662774   -0.2430283059
      6  C        -2.2383150819   -1.2180739439   -1.2680191878
      7  H        -2.0614254302   -0.6748703815   -2.2046348070
      8  H        -1.5678620111   -2.0826672297   -1.2658079974
      9  C        -3.6976575235   -1.7075712582   -1.2272859332
     10  H        -3.8346379472   -2.2826243972   -0.2997925123
     11  C        -4.0061466552   -2.6332519078   -2.4076122701
     12  H        -3.3415485868   -3.5019038444   -2.4146536250
     13  H        -5.0363831294   -2.9989686193   -2.3658143683
     14  H        -3.8780404762   -2.1090641388   -3.3607523138
     15  C        -4.6470886956   -0.5021069825   -1.1698920495
     16  H        -5.6843011960   -0.8462515253   -1.0946191531
     17  H        -4.5720493763    0.0545888415   -2.1138868140
     18  C        -4.3200389606    0.4265136621    0.0042336155
     19  H        -4.9820938496    1.2989500417   -0.0065928204
     20  H        -4.5214448131   -0.0998479345    0.9444218656
     21  C        -2.5303252430    1.8708097709    1.1475861800
     22  H        -3.2963458784    2.6654160876    1.0955465614
     23  C        -2.5735720035    1.2687187806    2.5564665318
     24  H        -2.4098870823    2.0487947691    3.3009398424
     25  H        -3.5392916620    0.8002431584    2.7575735010
     26  H        -1.7934461829    0.5170442426    2.6907209388
     27  C        -1.2394169898    2.6384844160    0.8980101168
     28  O        -0.4607212316    2.9739144167    1.7573060103
     29  H        -1.0923566084    2.9608031290   -0.1545336828
     30  O         1.5071327754    0.0671709905   -0.9148473645
     31  C         2.7417522397   -0.6361278723   -0.9139632508
     32  H         2.5944440538   -1.7032365723   -1.1204033439
     33  C         0.5473176709   -0.4697791493   -0.0150195596
     34  H         0.3769154215   -1.5349045520   -0.2437279531
     35  C         3.5601988186   -0.0902454320   -2.0862109098
     36  O         3.8459671858   -0.7283313523   -3.0623594994
     37  O         3.9411639566    1.1841910974   -1.8768022957
     38  H         4.4428150480    1.4763303302   -2.6519984156
     39  C         3.4320761774   -0.4723764367    0.4488164388
     40  H         3.6421350130    0.5966399694    0.5960789324
     41  O         4.6308311104   -1.2255773355    0.4176880949
     42  H         4.9938030651   -1.2634137859    1.3100953185
     43  C         2.4754618305   -0.9678761971    1.5301885721
     44  H         2.3727143199   -2.0530761338    1.4240847362
     45  O         3.0213995220   -0.7945766071    2.8449489341
     46  H         3.1392339641    0.1500701264    3.0087092232
     47  C         1.0900613520   -0.3279425606    1.4214063320
     48  H         1.1558170081    0.7512137023    1.6251910071
     49  O         0.1794329678   -0.9540208324    2.3134177874
     50  H         0.6245325740   -1.0762771980    3.1607486535
   Point Group: c1    Number of degrees of freedom:   144


   Energy is  -1227.504570937

 Hessian Updated using BFGS Update

140 Hessian modes will be used to form the next step
  Hessian Eigenvalues:
     0.002852    0.003697    0.005598    0.005613    0.006080    0.006271
     0.006530    0.006688    0.007527    0.007884    0.008781    0.010277
     0.010856    0.011296    0.013800    0.017207    0.019344    0.020526
     0.022009    0.027403    0.030741    0.032690    0.034717    0.035801
     0.038694    0.039984    0.043051    0.043787    0.045791    0.046727
     0.047563    0.048150    0.048613    0.049075    0.049345    0.049584
     0.051003    0.053332    0.054532    0.054769    0.055822    0.056156
     0.056587    0.057075    0.057126    0.057590    0.059318    0.060100
     0.061043    0.063168    0.066224    0.068665    0.071293    0.075097
     0.077234    0.082181    0.082382    0.083282    0.084040    0.092245
     0.096923    0.102731    0.116233    0.118937    0.129818    0.144384
     0.147961    0.151312    0.158901    0.159910    0.160020    0.160075
     0.160307    0.161118    0.162796    0.168522    0.170744    0.174984
     0.179734    0.183131    0.185171    0.189987    0.195259    0.199372
     0.203262    0.219448    0.245316    0.249899    0.256080    0.267166
     0.271953    0.272436    0.275184    0.283393    0.286773    0.287813
     0.288978    0.290740    0.294657    0.296839    0.298156    0.299570
     0.304514    0.312427    0.332685    0.335826    0.338138    0.338607
     0.338685    0.339537    0.339705    0.340096    0.340196    0.340661
     0.340728    0.341187    0.341245    0.341353    0.341416    0.342148
     0.342253    0.342432    0.342771    0.343095    0.344708    0.347128
     0.387480    0.394562    0.397482    0.399438    0.403361    0.411712
     0.428938    0.512722    0.517860    0.521635    0.523617    0.547364
     0.874389    0.934926

 Minimum Search - Taking Simple RFO Step
 Searching for Lamda that Minimizes Along All modes
 Value Taken    Lamda =  -0.00220450
 Calculated Step too Large.  Step scaled by  0.546943
 Step Taken.  Stepsize is  0.300000

                             Maximum     Tolerance    Cnvgd?
         Gradient           0.005773      0.000300      NO
         Displacement       0.120955      0.001200      NO
         Energy change     -0.001066      0.000001      NO


 New Cartesian Coordinates Obtained by Inverse Iteration

 Displacement from previous Coordinates is:  1.840605
 ----------------------------------------------------------------
             Standard Nuclear Orientation (Angstroms)
    I     Atom           X                Y                Z
 ----------------------------------------------------------------
    1      C      -2.8755059234     0.8931657216     0.0284624632
    2      H      -2.7224660958     1.4846468242    -0.8857718520
    3      C      -1.9044477632    -0.2924223234    -0.0759224863
    4      H      -1.9432475683    -0.8924227647     0.8377875531
    5      O      -0.5893129750     0.3095891020    -0.1814792794
    6      C      -2.2069053144    -1.1656712046    -1.2977880301
    7      H      -2.0181753143    -0.5759805354    -2.2026749911
    8      H      -1.5210991921    -2.0181551103    -1.3272381259
    9      C      -3.6595625734    -1.6767070872    -1.3043346160
   10      H      -3.8040389661    -2.2977541122    -0.4081047970
   11      C      -3.9358491219    -2.5502133468    -2.5313453486
   12      H      -3.2575982979    -3.4077806489    -2.5653944039
   13      H      -4.9609200379    -2.9326867471    -2.5237152506
   14      H      -3.7991850869    -1.9817093544    -3.4573111853
   15      C      -4.6263233617    -0.4867789384    -1.2072947448
   16      H      -5.6603624508    -0.8466306549    -1.1657609198
   17      H      -4.5424224039     0.1129909424    -2.1234818108
   18      C      -4.3312333368     0.3933333531     0.0112095182
   19      H      -5.0059884954     1.2558663280     0.0243145553
   20      H      -4.5410486839    -0.1746117063     0.9248406268
   21      C      -2.5810673037     1.8350919210     1.2246546740
   22      H      -3.3701294050     2.6072223732     1.1886509127
   23      C      -2.6071450311     1.1976332811     2.6173898413
   24      H      -2.4567880521     1.9644706866     3.3792330680
   25      H      -3.5653465494     0.7106842390     2.8125172053
   26      H      -1.8118399935     0.4594575602     2.7326287111
   27      C      -1.3154323584     2.6442014401     0.9887433527
   28      O      -0.5051047520     2.9304875553     1.8409837358
   29      H      -1.2033198863     3.0307821599    -0.0453839463
   30      O       1.4768309778    -0.0255380112    -0.9260001936
   31      C       2.7080642844    -0.7364517166    -0.9008349924
   32      H       2.5455936928    -1.8148787741    -1.0168102364
   33      C       0.5366935398    -0.4727950218     0.0461078132
   34      H       0.3234635262    -1.5433976427    -0.1021662380
   35      C       3.5031387790    -0.2924544773    -2.1279881131
   36      O       3.7511851402    -1.0019515133    -3.0678745849
   37      O       3.8781441546     0.9990615454    -2.0434229652
   38      H       4.3550064514     1.2164460613    -2.8592611638
   39      C       3.4361362291    -0.4683832398     0.4238755036
   40      H       3.6413164095     0.6091183078     0.4900584621
   41      O       4.6406979696    -1.2137616282     0.4195538642
   42      H       5.0217595995    -1.1787869944     1.3055794231
   43      C       2.5105960847    -0.8916989956     1.5628190647
   44      H       2.4030894011    -1.9812212895     1.5292125707
   45      O       3.0974403476    -0.6367757654     2.8470629323
   46      H       3.2061986167     0.3180940570     2.9534357338
   47      C       1.1282955253    -0.2483189671     1.4540640612
   48      H       1.2052178351     0.8389588310     1.5951724255
   49      O       0.2387665079    -0.8128272475     2.4076706109
   50      H       0.7081493749    -0.8728558358     3.2494868970
 ----------------------------------------------------------------
 Molecular Point Group                 C1    NOp =  1
 Largest Abelian Subgroup              C1    NOp =  1
 Nuclear Repulsion Energy =  2354.3646340655 hartrees
 There are       93 alpha and       93 beta electrons
 Applying Cartesian multipole field
    Component          Value
    ---------          -----
     (2,0,0)        1.00000E-12
     (0,2,0)        2.00000E-11
     (0,0,2)       -3.00000E-11
 Nucleus-field energy     =    -0.0000000285 hartrees
 Requested basis set is 6-311++G(d,p)
 There are 274 shells and 710 basis functions
 A cutoff of  1.0D-11 yielded  27347 shell pairs
 There are    179928 function pairs (    190629 Cartesian)
 Smallest overlap matrix eigenvalue = 1.18E-06

 Q-Chem warning in module stvman/mkSTV.C, line 306:

 Overlap eigenvalue is smaller than square root of threshold
 Use THRESH >= 12 to get rid of this warning

 Guess MOs from SCF MO coefficient file

 -----------------------------------------------------------------------
  General SCF calculation program by
  Eric Jon Sundstrom, Paul Horn, Yuezhi Mao, Dmitri Zuev, Alec White,
  David Stuck, Shaama M.S., Shane Yost, Joonho Lee, David Small,
  Daniel Levine, Susi Lehtola, Hugh Burton, Evgeny Epifanovsky
 -----------------------------------------------------------------------
 Exchange:     0.2000 Hartree-Fock + 0.0800 Slater + 0.7200 B88
 Correlation:  0.1900 VWN1RPA + 0.8100 LYP
 Using SG-1 standard quadrature grid
 using 4 threads for integral computing
 -------------------------------------------------------
 OpenMP Integral computing Module                
 Release: version 2.0, May 2017, Q-Chem Inc. Pleasanton 
 -------------------------------------------------------
 -------------------------------------------------------
 OpenMP BLAS3 based DFT computing Module                
 Release: version 1.0, May 2013, Q-Chem Inc. Pittsburgh 
 -------------------------------------------------------
 A restricted SCF calculation will be
 performed using DIIS
 SCF converges when DIIS error is below 1.0e-08
 ---------------------------------------
  Cycle       Energy         DIIS error
 ---------------------------------------
    1   -1227.4526500298      8.52e-04  
    2   -1227.5042293727      1.40e-04  
    3   -1227.5033570008      2.12e-04  
    4   -1227.5052597939      2.70e-05  
    5   -1227.5052753934      2.12e-05  
    6   -1227.5052959530      4.09e-06  
    7   -1227.5052967389      1.16e-06  
    8   -1227.5052968117      4.23e-07  
    9   -1227.5052968202      2.10e-07  
   10   -1227.5052968224      9.05e-08  
   11   -1227.5052968227      3.37e-08  
   12   -1227.5052968227      8.20e-09  Convergence criterion met
 ---------------------------------------
 SCF time:   CPU 2170.35s  wall 561.00s 
 SCF   energy in the final basis set =    -1227.5052968227
 Total energy in the final basis set =    -1227.5052968227

 --------------------------------------------------------------

                    Orbital Energies (a.u.)
 --------------------------------------------------------------

 Alpha MOs
 -- Occupied --
-19.186 -19.162 -19.156 -19.146 -19.144 -19.144 -19.130 -19.116
-10.322 -10.296 -10.259 -10.256 -10.250 -10.249 -10.242 -10.235
-10.190 -10.189 -10.185 -10.178 -10.175 -10.174 -10.166 -10.156
 -1.129  -1.098  -1.071  -1.052  -1.046  -1.039  -1.039  -1.035
 -0.858  -0.811  -0.808  -0.794  -0.754  -0.749  -0.697  -0.690
 -0.668  -0.661  -0.644  -0.624  -0.613  -0.597  -0.572  -0.560
 -0.557  -0.548  -0.542  -0.521  -0.512  -0.503  -0.499  -0.490
 -0.488  -0.487  -0.477  -0.472  -0.463  -0.448  -0.444  -0.438
 -0.435  -0.427  -0.418  -0.415  -0.404  -0.399  -0.397  -0.389
 -0.384  -0.381  -0.378  -0.375  -0.367  -0.367  -0.360  -0.350
 -0.345  -0.341  -0.337  -0.334  -0.332  -0.327  -0.314  -0.311
 -0.304  -0.294  -0.284  -0.274  -0.252
 -- Virtual --
 -0.030  -0.024  -0.018  -0.013  -0.009  -0.007  -0.000   0.003
  0.008   0.016   0.021   0.023   0.026   0.032   0.037   0.041
  0.044   0.048   0.052   0.053   0.055   0.063   0.065   0.068
  0.070   0.073   0.076   0.079   0.084   0.085   0.087   0.090
  0.095   0.098   0.101   0.101   0.104   0.106   0.108   0.111
  0.113   0.114   0.118   0.120   0.121   0.122   0.126   0.127
  0.130   0.132   0.135   0.137   0.137   0.138   0.144   0.146
  0.147   0.149   0.152   0.153   0.157   0.159   0.159   0.160
  0.162   0.164   0.166   0.167   0.173   0.174   0.177   0.179
  0.182   0.184   0.188   0.188   0.188   0.193   0.196   0.198
  0.201   0.204   0.204   0.208   0.213   0.215   0.215   0.218
  0.222   0.223   0.226   0.228   0.230   0.232   0.235   0.238
  0.240   0.241   0.245   0.246   0.252   0.252   0.256   0.258
  0.263   0.264   0.267   0.269   0.272   0.275   0.276   0.282
  0.282   0.285   0.292   0.293   0.295   0.297   0.299   0.301
  0.306   0.308   0.314   0.316   0.319   0.319   0.322   0.328
  0.331   0.333   0.336   0.338   0.341   0.342   0.344   0.348
  0.351   0.353   0.355   0.360   0.363   0.363   0.369   0.371
  0.372   0.375   0.377   0.379   0.384   0.389   0.395   0.402
  0.403   0.407   0.412   0.417   0.419   0.421   0.428   0.433
  0.443   0.444   0.448   0.453   0.459   0.465   0.468   0.472
  0.482   0.486   0.490   0.498   0.499   0.504   0.508   0.513
  0.520   0.521   0.529   0.545   0.546   0.553   0.562   0.568
  0.570   0.578   0.583   0.587   0.591   0.596   0.601   0.608
  0.615   0.620   0.622   0.634   0.639   0.644   0.646   0.653
  0.659   0.663   0.666   0.667   0.670   0.679   0.687   0.692
  0.695   0.696   0.706   0.708   0.712   0.714   0.721   0.732
  0.737   0.743   0.748   0.753   0.756   0.759   0.765   0.766
  0.772   0.775   0.778   0.783   0.784   0.790   0.793   0.798
  0.801   0.806   0.806   0.813   0.821   0.824   0.834   0.842
  0.845   0.854   0.861   0.893   0.907   0.918   0.926   0.933
  0.942   0.962   0.969   0.978   0.988   0.994   1.011   1.013
  1.030   1.045   1.051   1.058   1.063   1.078   1.083   1.102
  1.103   1.112   1.124   1.130   1.146   1.149   1.154   1.157
  1.163   1.168   1.176   1.185   1.192   1.194   1.203   1.213
  1.218   1.225   1.236   1.240   1.245   1.253   1.257   1.261
  1.269   1.281   1.296   1.303   1.310   1.312   1.323   1.335
  1.343   1.352   1.366   1.367   1.389   1.396   1.408   1.413
  1.423   1.434   1.456   1.463   1.466   1.473   1.486   1.497
  1.505   1.508   1.511   1.518   1.525   1.535   1.538   1.545
  1.552   1.561   1.570   1.572   1.576   1.579   1.585   1.586
  1.596   1.604   1.606   1.611   1.613   1.616   1.620   1.624
  1.632   1.634   1.637   1.639   1.652   1.660   1.664   1.668
  1.669   1.675   1.685   1.691   1.694   1.705   1.713   1.714
  1.722   1.728   1.737   1.746   1.751   1.762   1.770   1.777
  1.783   1.785   1.794   1.800   1.811   1.817   1.821   1.826
  1.839   1.846   1.851   1.866   1.874   1.884   1.886   1.898
  1.905   1.913   1.923   1.931   1.933   1.952   1.955   1.969
  1.987   1.992   2.005   2.016   2.021   2.032   2.042   2.048
  2.059   2.063   2.068   2.074   2.084   2.095   2.102   2.118
  2.126   2.137   2.144   2.153   2.166   2.171   2.174   2.185
  2.189   2.200   2.216   2.226   2.233   2.244   2.254   2.265
  2.282   2.293   2.302   2.314   2.320   2.347   2.354   2.364
  2.374   2.407   2.413   2.419   2.433   2.438   2.444   2.484
  2.489   2.503   2.518   2.534   2.543   2.544   2.556   2.561
  2.565   2.573   2.578   2.583   2.595   2.601   2.612   2.621
  2.635   2.640   2.648   2.657   2.663   2.690   2.696   2.703
  2.706   2.721   2.732   2.737   2.754   2.760   2.780   2.787
  2.798   2.804   2.811   2.818   2.828   2.832   2.844   2.870
  2.879   2.884   2.900   2.902   2.911   2.916   2.923   2.933
  2.944   2.948   2.967   2.970   2.974   2.983   2.990   3.002
  3.012   3.035   3.040   3.049   3.059   3.064   3.074   3.079
  3.090   3.094   3.108   3.114   3.120   3.133   3.141   3.152
  3.156   3.165   3.181   3.188   3.196   3.210   3.217   3.230
  3.269   3.277   3.296   3.299   3.310   3.316   3.323   3.340
  3.364   3.386   3.403   3.409   3.424   3.441   3.479   3.516
  3.534   3.538   3.550   3.577   3.621   3.685   3.775   3.785
  3.789   3.810   3.813   3.828   3.836   3.854   3.868   3.882
  3.911   3.925   3.936   3.946   3.979   3.991   4.001   4.026
  4.035   4.068   4.090   4.095   4.134   4.156   4.180   4.187
  4.231   4.259   4.288   4.292   4.306   4.314   4.338   4.380
  4.402   4.991   5.079   5.102   5.117   5.122   5.158   5.161
  5.198   5.202   5.270   5.379   5.391   5.427   5.440   5.463
  5.493   5.602   5.622   5.655   5.669   5.723   5.782   5.813
  5.853  23.764  23.774  23.798  23.808  23.819  23.827  23.853
 23.866  23.878  23.887  23.919  23.946  23.957  23.965  23.985
 24.026  49.872  49.909  49.946  49.957  49.972  50.010  50.014
 50.021
 --------------------------------------------------------------

          Ground-State Mulliken Net Atomic Charges

     Atom                 Charge (a.u.)
  ----------------------------------------
      1 C                     0.947738
      2 H                     0.226589
      3 C                    -1.071391
      4 H                     0.229098
      5 O                     0.188304
      6 C                    -0.717139
      7 H                     0.212059
      8 H                     0.087943
      9 C                     0.627223
     10 H                     0.172417
     11 C                    -0.716652
     12 H                     0.139269
     13 H                     0.151630
     14 H                     0.143799
     15 C                    -0.649914
     16 H                     0.173242
     17 H                     0.149579
     18 C                    -0.475528
     19 H                     0.169313
     20 H                     0.143775
     21 C                     0.124358
     22 H                     0.219949
     23 C                    -0.656724
     24 H                     0.166497
     25 H                     0.124087
     26 H                     0.240052
     27 C                    -0.220776
     28 O                    -0.171177
     29 H                     0.121603
     30 O                     0.092806
     31 C                    -0.304121
     32 H                     0.263357
     33 C                    -0.454266
     34 H                     0.253570
     35 C                     0.121703
     36 O                    -0.209674
     37 O                    -0.113472
     38 H                     0.295920
     39 C                    -0.358436
     40 H                     0.279955
     41 O                    -0.143731
     42 H                     0.259006
     43 C                    -0.763710
     44 H                     0.291573
     45 O                    -0.203937
     46 H                     0.273888
     47 C                    -0.130131
     48 H                     0.323133
     49 O                    -0.113173
     50 H                     0.260518
  ----------------------------------------
  Sum of atomic charges =    -0.000000

 -----------------------------------------------------------------
                    Cartesian Multipole Moments
 -----------------------------------------------------------------
    Charge (ESU x 10^10)
                -0.0000
    Dipole Moment (Debye)
         X      -2.3167      Y      -0.0154      Z       1.0876
       Tot       2.5594
    Quadrupole Moments (Debye-Ang)
        XX    -134.9043     XY       8.9422     YY    -151.3005
        XZ       9.8781     YZ      -9.0441     ZZ    -151.3227
    Octopole Moments (Debye-Ang^2)
       XXX      43.0318    XXY      80.1804    XYY       2.8666
       YYY      29.0087    XXZ      27.9462    XYZ     -25.5770
       YYZ     -20.1780    XZZ      23.2738    YZZ      39.9847
       ZZZ       9.3111
    Hexadecapole Moments (Debye-Ang^3)
      XXXX   -7700.9456   XXXY     382.4011   XXYY   -1592.9365
      XYYY     125.6145   YYYY   -1790.2644   XXXZ      46.8844
      XXYZ    -244.9481   XYYZ     -15.4268   YYYZ    -475.6418
      XXZZ   -1727.3832   XYZZ     191.3524   YYZZ    -777.6358
      XZZZ     -15.5518   YZZZ    -504.1100   ZZZZ   -2651.8787
 -----------------------------------------------------------------
 Calculating analytic gradient of the SCF energy
 Gradient of SCF Energy
            1           2           3           4           5           6
    1   0.0000466   0.0001403  -0.0033207   0.0007492   0.0024106   0.0013719
    2   0.0005452  -0.0000801  -0.0011544   0.0002333  -0.0005482   0.0005820
    3   0.0004076   0.0000121   0.0021735  -0.0006256  -0.0028500  -0.0006393
            7           8           9          10          11          12
    1  -0.0000103  -0.0006724  -0.0006022   0.0000449   0.0001788   0.0000862
    2  -0.0004525  -0.0000227   0.0002498  -0.0001376   0.0001520   0.0000174
    3  -0.0001731   0.0000087  -0.0003431   0.0000694   0.0003137   0.0000464
           13          14          15          16          17          18
    1  -0.0000820  -0.0000186   0.0005507  -0.0001135  -0.0000898  -0.0003504
    2   0.0000198  -0.0001480  -0.0002151   0.0000356  -0.0000130  -0.0001947
    3  -0.0001491  -0.0000565   0.0005527  -0.0001068  -0.0000598  -0.0007960
           19          20          21          22          23          24
    1  -0.0000042   0.0000695  -0.0001996  -0.0000455   0.0002719  -0.0001937
    2  -0.0000267   0.0002626  -0.0007935   0.0002365   0.0005748   0.0000903
    3   0.0000592  -0.0000982  -0.0009525   0.0009525   0.0003923  -0.0000676
           25          26          27          28          29          30
    1   0.0002758  -0.0000623  -0.0010726   0.0014742  -0.0003644   0.0005467
    2  -0.0004014  -0.0004484  -0.0006321   0.0009690   0.0000259   0.0015628
    3   0.0001278  -0.0000463  -0.0027688   0.0022774  -0.0000079   0.0013079
           31          32          33          34          35          36
    1  -0.0016087   0.0000550  -0.0017823   0.0003357   0.0011353  -0.0000390
    2  -0.0000851   0.0000148  -0.0006189  -0.0002273   0.0008417  -0.0010368
    3  -0.0000733  -0.0000101  -0.0006699  -0.0005426   0.0012651  -0.0017919
           37          38          39          40          41          42
    1  -0.0008914   0.0003356   0.0018272  -0.0001734  -0.0012549   0.0007206
    2  -0.0002261   0.0001015   0.0000354   0.0000812  -0.0000673   0.0003597
    3   0.0007144  -0.0004550   0.0000805   0.0000284  -0.0005682   0.0006152
           43          44          45          46          47          48
    1  -0.0001757   0.0002558  -0.0008392   0.0004053  -0.0003106   0.0000804
    2   0.0003865  -0.0003330  -0.0009308   0.0007324  -0.0004450   0.0001946
    3   0.0002362  -0.0001211  -0.0001359  -0.0001251   0.0025304  -0.0002323
           49          50
    1   0.0004439   0.0004653
    2   0.0014154  -0.0004814
    3  -0.0003331   0.0006275
 Max gradient component =       3.321E-03
 RMS gradient           =       8.159E-04
 Gradient time:  CPU 519.44 s  wall 130.93 s
 Geometry Optimization Parameters
   NAtoms,    NIC,     NZ,  NCons,   NDum,   NFix, NCnnct, MaxDiis
       50     399       0       0       0       0       0       0

 Cartesian Hessian Update
 Hessian Updated using BFGS Update


** GEOMETRY OPTIMIZATION IN DELOCALIZED INTERNAL COORDINATES **
   Searching for a Minimum

   Optimization Cycle:   8

                       Coordinates (Angstroms)
     ATOM                X               Y               Z
      1  C        -2.8755059234    0.8931657216    0.0284624632
      2  H        -2.7224660958    1.4846468242   -0.8857718520
      3  C        -1.9044477632   -0.2924223234   -0.0759224863
      4  H        -1.9432475683   -0.8924227647    0.8377875531
      5  O        -0.5893129750    0.3095891020   -0.1814792794
      6  C        -2.2069053144   -1.1656712046   -1.2977880301
      7  H        -2.0181753143   -0.5759805354   -2.2026749911
      8  H        -1.5210991921   -2.0181551103   -1.3272381259
      9  C        -3.6595625734   -1.6767070872   -1.3043346160
     10  H        -3.8040389661   -2.2977541122   -0.4081047970
     11  C        -3.9358491219   -2.5502133468   -2.5313453486
     12  H        -3.2575982979   -3.4077806489   -2.5653944039
     13  H        -4.9609200379   -2.9326867471   -2.5237152506
     14  H        -3.7991850869   -1.9817093544   -3.4573111853
     15  C        -4.6263233617   -0.4867789384   -1.2072947448
     16  H        -5.6603624508   -0.8466306549   -1.1657609198
     17  H        -4.5424224039    0.1129909424   -2.1234818108
     18  C        -4.3312333368    0.3933333531    0.0112095182
     19  H        -5.0059884954    1.2558663280    0.0243145553
     20  H        -4.5410486839   -0.1746117063    0.9248406268
     21  C        -2.5810673037    1.8350919210    1.2246546740
     22  H        -3.3701294050    2.6072223732    1.1886509127
     23  C        -2.6071450311    1.1976332811    2.6173898413
     24  H        -2.4567880521    1.9644706866    3.3792330680
     25  H        -3.5653465494    0.7106842390    2.8125172053
     26  H        -1.8118399935    0.4594575602    2.7326287111
     27  C        -1.3154323584    2.6442014401    0.9887433527
     28  O        -0.5051047520    2.9304875553    1.8409837358
     29  H        -1.2033198863    3.0307821599   -0.0453839463
     30  O         1.4768309778   -0.0255380112   -0.9260001936
     31  C         2.7080642844   -0.7364517166   -0.9008349924
     32  H         2.5455936928   -1.8148787741   -1.0168102364
     33  C         0.5366935398   -0.4727950218    0.0461078132
     34  H         0.3234635262   -1.5433976427   -0.1021662380
     35  C         3.5031387790   -0.2924544773   -2.1279881131
     36  O         3.7511851402   -1.0019515133   -3.0678745849
     37  O         3.8781441546    0.9990615454   -2.0434229652
     38  H         4.3550064514    1.2164460613   -2.8592611638
     39  C         3.4361362291   -0.4683832398    0.4238755036
     40  H         3.6413164095    0.6091183078    0.4900584621
     41  O         4.6406979696   -1.2137616282    0.4195538642
     42  H         5.0217595995   -1.1787869944    1.3055794231
     43  C         2.5105960847   -0.8916989956    1.5628190647
     44  H         2.4030894011   -1.9812212895    1.5292125707
     45  O         3.0974403476   -0.6367757654    2.8470629323
     46  H         3.2061986167    0.3180940570    2.9534357338
     47  C         1.1282955253   -0.2483189671    1.4540640612
     48  H         1.2052178351    0.8389588310    1.5951724255
     49  O         0.2387665079   -0.8128272475    2.4076706109
     50  H         0.7081493749   -0.8728558358    3.2494868970
   Point Group: c1    Number of degrees of freedom:   144


   Energy is  -1227.505296823

 Hessian Updated using BFGS Update

141 Hessian modes will be used to form the next step
  Hessian Eigenvalues:
     0.002768    0.005238    0.005608    0.005645    0.006238    0.006413
     0.006548    0.007119    0.007566    0.007880    0.008547    0.010284
     0.010899    0.011462    0.013869    0.017151    0.019530    0.020511
     0.022032    0.030304    0.031187    0.034112    0.034654    0.036522
     0.038696    0.039956    0.043000    0.043814    0.045917    0.046737
     0.047509    0.048100    0.048628    0.049116    0.049357    0.049630
     0.051001    0.053913    0.054507    0.054910    0.055649    0.056166
     0.056461    0.057082    0.057127    0.057669    0.058680    0.060258
     0.061433    0.063530    0.066225    0.068960    0.071626    0.075119
     0.077321    0.082185    0.082377    0.083303    0.083523    0.092222
     0.097181    0.102042    0.116235    0.118897    0.129553    0.145242
     0.147842    0.151521    0.159367    0.159918    0.160020    0.160069
     0.160257    0.160579    0.160936    0.163724    0.168503    0.171547
     0.176858    0.179790    0.183155    0.185031    0.191306    0.195088
     0.199637    0.204300    0.219388    0.246921    0.250515    0.264486
     0.266723    0.272012    0.273069    0.275122    0.283723    0.286766
     0.288653    0.289094    0.290697    0.294942    0.296346    0.297654
     0.299458    0.304537    0.306126    0.332955    0.335835    0.338076
     0.338613    0.338834    0.339564    0.339661    0.340029    0.340150
     0.340654    0.340730    0.341155    0.341266    0.341386    0.341646
     0.342150    0.342256    0.342446    0.342774    0.343100    0.344641
     0.345260    0.384961    0.394691    0.398026    0.399427    0.403284
     0.411250    0.427290    0.513687    0.517863    0.521562    0.524862
     0.546935    0.907876    0.935713

 Minimum Search - Taking Simple RFO Step
 Searching for Lamda that Minimizes Along All modes
 Value Taken    Lamda =  -0.00114677
 Calculated Step too Large.  Step scaled by  0.648116
 Step Taken.  Stepsize is  0.300000

                             Maximum     Tolerance    Cnvgd?
         Gradient           0.001814      0.000300      NO
         Displacement       0.079851      0.001200      NO
         Energy change     -0.000726      0.000001      NO


 New Cartesian Coordinates Obtained by Inverse Iteration

 Displacement from previous Coordinates is:  1.423325
 ----------------------------------------------------------------
             Standard Nuclear Orientation (Angstroms)
    I     Atom           X                Y                Z
 ----------------------------------------------------------------
    1      C      -2.8817604796     0.8943701614     0.0561258488
    2      H      -2.7102084561     1.4958391495    -0.8483715480
    3      C      -1.8999498165    -0.2844036545    -0.0424037049
    4      H      -1.9587231447    -0.9003488150     0.8606565864
    5      O      -0.5859771967     0.3226224465    -0.1079283657
    6      C      -2.1705970154    -1.1350160029    -1.2872922654
    7      H      -1.9669349737    -0.5224403111    -2.1733954446
    8      H      -1.4732089521    -1.9784957551    -1.3214901416
    9      C      -3.6174921666    -1.6585284880    -1.3362307445
   10      H      -3.7776061107    -2.2962630034    -0.4546884801
   11      C      -3.8600475648    -2.5107226146    -2.5853558596
   12      H      -3.1728927420    -3.3611170778    -2.6215533834
   13      H      -4.8811906233    -2.9029811879    -2.6058544436
   14      H      -3.7096443401    -1.9228943130    -3.4970163829
   15      C      -4.5945114012    -0.4763974568    -1.2408322688
   16      H      -5.6267229711    -0.8435239021    -1.2292817564
   17      H      -4.4926643633     0.1393210120    -2.1443942913
   18      C      -4.3327028098     0.3845045406    -0.0011182468
   19      H      -5.0144547234     1.2416011548     0.0102427233
   20      H      -4.5590732602    -0.2007428739     0.8978075158
   21      C      -2.6274566037     1.8309808835     1.2667776010
   22      H      -3.3855684218     2.6285753873     1.1732886270
   23      C      -2.7646997128     1.2047791636     2.6570160728
   24      H      -2.6275439057     1.9704737917     3.4229053137
   25      H      -3.7546440142     0.7639270601     2.7955573180
   26      H      -2.0086168981     0.4365345470     2.8246120698
   27      C      -1.3220063894     2.5911872670     1.1045577772
   28      O      -0.5353899693     2.8245984755     1.9946015860
   29      H      -1.1483081674     2.9930155640     0.0849641961
   30      O       1.4449441331    -0.0829597763    -0.9305256031
   31      C       2.6783450508    -0.7918471001    -0.9101791951
   32      H       2.5126458346    -1.8742126462    -0.9714862226
   33      C       0.5352564013    -0.4749116003     0.0955509486
   34      H       0.2948796892    -1.5445075501    -0.0049067435
   35      C       3.4383302547    -0.4032236028    -2.1761000479
   36      O       3.6647743312    -1.1543888331    -3.0890122115
   37      O       3.8098465638     0.8925935921    -2.1653238608
   38      H       4.2664204981     1.0674117196    -3.0027739486
   39      C       3.4443687333    -0.4648950578     0.3783514391
   40      H       3.6384347407     0.6163663956     0.3991765314
   41      O       4.6575193325    -1.1967840381     0.3663851064
   42      H       5.0552270095    -1.1337364297     1.2433078318
   43      C       2.5593992905    -0.8565194941     1.5593350588
   44      H       2.4543645418    -1.9466072940     1.5608997852
   45      O       3.1879915185    -0.5620569916     2.8156124863
   46      H       3.2764905804     0.3969540114     2.9000476048
   47      C       1.1744231044    -0.2172754408     1.4748558204
   48      H       1.2512221205     0.8723977953     1.5913191031
   49      O       0.3117759530    -0.7639299416     2.4639011041
   50      H       0.7978556648    -0.7866422303     3.2978144093
 ----------------------------------------------------------------
 Molecular Point Group                 C1    NOp =  1
 Largest Abelian Subgroup              C1    NOp =  1
 Nuclear Repulsion Energy =  2353.2344277060 hartrees
 There are       93 alpha and       93 beta electrons
 Applying Cartesian multipole field
    Component          Value
    ---------          -----
     (2,0,0)        1.00000E-12
     (0,2,0)        2.00000E-11
     (0,0,2)       -3.00000E-11
 Nucleus-field energy     =    -0.0000000313 hartrees
 Requested basis set is 6-311++G(d,p)
 There are 274 shells and 710 basis functions
 A cutoff of  1.0D-11 yielded  27320 shell pairs
 There are    179754 function pairs (    190475 Cartesian)
 Smallest overlap matrix eigenvalue = 1.17E-06

 Q-Chem warning in module stvman/mkSTV.C, line 306:

 Overlap eigenvalue is smaller than square root of threshold
 Use THRESH >= 12 to get rid of this warning

 Guess MOs from SCF MO coefficient file

 -----------------------------------------------------------------------
  General SCF calculation program by
  Eric Jon Sundstrom, Paul Horn, Yuezhi Mao, Dmitri Zuev, Alec White,
  David Stuck, Shaama M.S., Shane Yost, Joonho Lee, David Small,
  Daniel Levine, Susi Lehtola, Hugh Burton, Evgeny Epifanovsky
 -----------------------------------------------------------------------
 Exchange:     0.2000 Hartree-Fock + 0.0800 Slater + 0.7200 B88
 Correlation:  0.1900 VWN1RPA + 0.8100 LYP
 Using SG-1 standard quadrature grid
 using 4 threads for integral computing
 -------------------------------------------------------
 OpenMP Integral computing Module                
 Release: version 2.0, May 2017, Q-Chem Inc. Pleasanton 
 -------------------------------------------------------
 -------------------------------------------------------
 OpenMP BLAS3 based DFT computing Module                
 Release: version 1.0, May 2013, Q-Chem Inc. Pittsburgh 
 -------------------------------------------------------
 A restricted SCF calculation will be
 performed using DIIS
 SCF converges when DIIS error is below 1.0e-08
 ---------------------------------------
  Cycle       Energy         DIIS error
 ---------------------------------------
    1   -1227.4772523563      6.20e-04  
    2   -1227.5048991853      1.13e-04  
    3   -1227.5042804995      1.72e-04  
    4   -1227.5055402080      1.79e-05  
    5   -1227.5055453595      1.53e-05  
    6   -1227.5055562352      2.88e-06  
    7   -1227.5055566090      8.39e-07  
    8   -1227.5055566458      2.66e-07  
    9   -1227.5055566488      1.29e-07  
   10   -1227.5055566496      5.51e-08  
   11   -1227.5055566498      1.95e-08  
   12   -1227.5055566495      4.98e-09  Convergence criterion met
 ---------------------------------------
 SCF time:   CPU 2166.68s  wall 560.00s 
 SCF   energy in the final basis set =    -1227.5055566495
 Total energy in the final basis set =    -1227.5055566495

 --------------------------------------------------------------

                    Orbital Energies (a.u.)
 --------------------------------------------------------------

 Alpha MOs
 -- Occupied --
-19.185 -19.161 -19.156 -19.146 -19.145 -19.143 -19.130 -19.116
-10.322 -10.295 -10.259 -10.256 -10.249 -10.249 -10.242 -10.236
-10.191 -10.189 -10.185 -10.179 -10.175 -10.174 -10.166 -10.158
 -1.129  -1.097  -1.070  -1.051  -1.046  -1.039  -1.038  -1.035
 -0.858  -0.812  -0.808  -0.794  -0.754  -0.749  -0.697  -0.690
 -0.668  -0.661  -0.643  -0.624  -0.613  -0.597  -0.572  -0.559
 -0.556  -0.548  -0.542  -0.521  -0.512  -0.502  -0.499  -0.490
 -0.487  -0.487  -0.477  -0.472  -0.463  -0.448  -0.444  -0.438
 -0.434  -0.427  -0.419  -0.415  -0.404  -0.400  -0.395  -0.390
 -0.385  -0.382  -0.377  -0.375  -0.367  -0.365  -0.360  -0.351
 -0.346  -0.341  -0.337  -0.334  -0.333  -0.328  -0.314  -0.311
 -0.303  -0.294  -0.284  -0.274  -0.252
 -- Virtual --
 -0.030  -0.023  -0.017  -0.013  -0.009  -0.007  -0.000   0.003
  0.009   0.015   0.020   0.024   0.026   0.032   0.037   0.041
  0.044   0.048   0.052   0.053   0.055   0.062   0.065   0.067
  0.070   0.073   0.077   0.078   0.084   0.085   0.087   0.089
  0.095   0.098   0.101   0.101   0.104   0.107   0.108   0.111
  0.113   0.114   0.118   0.120   0.121   0.122   0.126   0.127
  0.130   0.131   0.135   0.136   0.137   0.138   0.144   0.146
  0.146   0.149   0.151   0.153   0.157   0.158   0.159   0.160
  0.162   0.164   0.166   0.168   0.172   0.174   0.177   0.179
  0.183   0.183   0.187   0.188   0.189   0.193   0.196   0.197
  0.200   0.202   0.203   0.208   0.212   0.215   0.216   0.218
  0.221   0.223   0.227   0.228   0.229   0.233   0.234   0.238
  0.240   0.241   0.244   0.245   0.251   0.253   0.256   0.258
  0.264   0.265   0.267   0.268   0.271   0.274   0.275   0.281
  0.282   0.286   0.291   0.293   0.294   0.297   0.299   0.300
  0.307   0.309   0.314   0.316   0.318   0.319   0.322   0.327
  0.333   0.334   0.336   0.338   0.340   0.341   0.343   0.348
  0.349   0.353   0.355   0.360   0.361   0.364   0.366   0.371
  0.372   0.376   0.378   0.381   0.386   0.389   0.395   0.402
  0.403   0.408   0.413   0.416   0.420   0.421   0.426   0.431
  0.440   0.443   0.447   0.452   0.455   0.466   0.468   0.475
  0.481   0.484   0.487   0.495   0.498   0.500   0.507   0.518
  0.518   0.520   0.528   0.545   0.546   0.552   0.561   0.564
  0.570   0.577   0.584   0.589   0.591   0.594   0.601   0.608
  0.618   0.619   0.623   0.634   0.639   0.646   0.648   0.652
  0.658   0.660   0.664   0.665   0.672   0.681   0.687   0.689
  0.693   0.696   0.701   0.708   0.714   0.717   0.721   0.732
  0.736   0.744   0.748   0.751   0.757   0.758   0.763   0.766
  0.771   0.774   0.779   0.783   0.784   0.791   0.793   0.798
  0.800   0.802   0.806   0.812   0.820   0.826   0.831   0.838
  0.845   0.852   0.856   0.890   0.906   0.914   0.925   0.933
  0.944   0.963   0.966   0.979   0.988   0.991   1.010   1.014
  1.028   1.046   1.053   1.062   1.063   1.080   1.084   1.101
  1.102   1.109   1.122   1.133   1.147   1.149   1.150   1.155
  1.161   1.167   1.176   1.185   1.187   1.194   1.205   1.208
  1.216   1.223   1.237   1.238   1.245   1.254   1.261   1.263
  1.269   1.277   1.297   1.305   1.311   1.312   1.323   1.336
  1.347   1.355   1.368   1.370   1.389   1.392   1.410   1.413
  1.421   1.432   1.454   1.462   1.467   1.469   1.486   1.491
  1.497   1.509   1.511   1.519   1.526   1.533   1.539   1.545
  1.553   1.561   1.566   1.572   1.575   1.579   1.582   1.586
  1.593   1.601   1.608   1.611   1.613   1.615   1.621   1.623
  1.631   1.633   1.635   1.639   1.653   1.662   1.663   1.664
  1.670   1.674   1.683   1.690   1.692   1.703   1.708   1.714
  1.718   1.728   1.738   1.745   1.752   1.762   1.772   1.777
  1.781   1.786   1.794   1.799   1.810   1.814   1.820   1.824
  1.833   1.845   1.854   1.870   1.873   1.880   1.888   1.898
  1.906   1.914   1.925   1.929   1.934   1.951   1.954   1.970
  1.984   1.993   2.002   2.016   2.020   2.031   2.042   2.049
  2.059   2.065   2.070   2.075   2.085   2.095   2.106   2.119
  2.125   2.139   2.144   2.154   2.166   2.168   2.175   2.185
  2.189   2.203   2.215   2.224   2.233   2.242   2.256   2.263
  2.282   2.291   2.301   2.313   2.322   2.346   2.353   2.367
  2.373   2.404   2.414   2.418   2.433   2.438   2.445   2.483
  2.489   2.503   2.518   2.533   2.542   2.544   2.555   2.561
  2.566   2.573   2.577   2.583   2.594   2.601   2.612   2.622
  2.636   2.637   2.647   2.657   2.662   2.688   2.698   2.703
  2.705   2.717   2.732   2.740   2.754   2.764   2.778   2.788
  2.800   2.803   2.809   2.818   2.826   2.830   2.841   2.869
  2.877   2.883   2.901   2.903   2.911   2.918   2.925   2.933
  2.941   2.944   2.965   2.968   2.976   2.980   2.985   3.001
  3.015   3.035   3.039   3.050   3.059   3.064   3.076   3.081
  3.085   3.094   3.110   3.114   3.119   3.135   3.137   3.148
  3.158   3.165   3.179   3.191   3.195   3.211   3.218   3.230
  3.271   3.278   3.295   3.298   3.307   3.314   3.322   3.340
  3.364   3.386   3.406   3.413   3.427   3.445   3.481   3.515
  3.531   3.539   3.547   3.577   3.621   3.686   3.776   3.786
  3.789   3.811   3.813   3.827   3.832   3.855   3.869   3.886
  3.912   3.928   3.934   3.947   3.980   3.993   4.003   4.026
  4.035   4.068   4.085   4.095   4.136   4.155   4.181   4.188
  4.230   4.261   4.285   4.292   4.307   4.314   4.337   4.379
  4.400   4.992   5.079   5.100   5.110   5.122   5.161   5.174
  5.200   5.205   5.272   5.379   5.397   5.427   5.440   5.461
  5.496   5.601   5.623   5.655   5.669   5.718   5.783   5.816
  5.853  23.764  23.775  23.798  23.810  23.819  23.826  23.851
 23.863  23.878  23.888  23.917  23.946  23.956  23.965  23.986
 24.020  49.872  49.910  49.947  49.957  49.970  50.011  50.015
 50.023
 --------------------------------------------------------------

          Ground-State Mulliken Net Atomic Charges

     Atom                 Charge (a.u.)
  ----------------------------------------
      1 C                     0.951022
      2 H                     0.227595
      3 C                    -1.146509
      4 H                     0.219707
      5 O                     0.191609
      6 C                    -0.685687
      7 H                     0.214129
      8 H                     0.091597
      9 C                     0.635135
     10 H                     0.173615
     11 C                    -0.715812
     12 H                     0.139486
     13 H                     0.151517
     14 H                     0.143945
     15 C                    -0.658348
     16 H                     0.174346
     17 H                     0.149070
     18 C                    -0.465304
     19 H                     0.172070
     20 H                     0.141768
     21 C                     0.113449
     22 H                     0.216469
     23 C                    -0.654436
     24 H                     0.167856
     25 H                     0.125952
     26 H                     0.229775
     27 C                    -0.213550
     28 O                    -0.166348
     29 H                     0.124616
     30 O                     0.078727
     31 C                    -0.324338
     32 H                     0.260225
     33 C                    -0.329551
     34 H                     0.253077
     35 C                     0.116213
     36 O                    -0.209095
     37 O                    -0.112799
     38 H                     0.294940
     39 C                    -0.341400
     40 H                     0.281167
     41 O                    -0.142934
     42 H                     0.258176
     43 C                    -0.756619
     44 H                     0.294900
     45 O                    -0.203989
     46 H                     0.273110
     47 C                    -0.216703
     48 H                     0.321123
     49 O                    -0.101131
     50 H                     0.258170
  ----------------------------------------
  Sum of atomic charges =     0.000000

 -----------------------------------------------------------------
                    Cartesian Multipole Moments
 -----------------------------------------------------------------
    Charge (ESU x 10^10)
                 0.0000
    Dipole Moment (Debye)
         X      -2.3683      Y       0.2459      Z       0.8481
       Tot       2.5276
    Quadrupole Moments (Debye-Ang)
        XX    -134.8189     XY       9.2511     YY    -150.9317
        XZ       9.3524     YZ      -9.3459     ZZ    -151.8873
    Octopole Moments (Debye-Ang^2)
       XXX      41.2540    XXY      81.2711    XYY       0.8911
       YYY      37.9033    XXZ      25.1469    XYZ     -25.5431
       YYZ     -16.9646    XZZ      25.4935    YZZ      41.7228
       ZZZ       0.2879
    Hexadecapole Moments (Debye-Ang^3)
      XXXX   -7677.7543   XXXY     414.2055   XXYY   -1592.2645
      XYYY     168.7074   YYYY   -1731.6657   XXXZ      54.3743
      XXYZ    -248.1424   XYYZ       4.4297   YYYZ    -508.3979
      XXZZ   -1729.1432   XYZZ     207.7681   YYZZ    -796.8761
      XZZZ     -16.3375   YZZZ    -555.0896   ZZZZ   -2731.2612
 -----------------------------------------------------------------
 Calculating analytic gradient of the SCF energy
 Gradient of SCF Energy
            1           2           3           4           5           6
    1  -0.0005395   0.0001698  -0.0021130   0.0003901   0.0018507   0.0007090
    2   0.0006152  -0.0001046  -0.0016220   0.0000425   0.0008988   0.0010366
    3   0.0007032  -0.0001487   0.0018911  -0.0004935  -0.0032058  -0.0005971
            7           8           9          10          11          12
    1   0.0001709  -0.0002399  -0.0004102   0.0000311  -0.0000372   0.0000990
    2  -0.0003494  -0.0000386  -0.0000958  -0.0001315   0.0001841   0.0000155
    3   0.0000296   0.0000040  -0.0001965   0.0000364   0.0001402   0.0000933
           13          14          15          16          17          18
    1  -0.0000537   0.0000171   0.0004278  -0.0000957  -0.0000381   0.0000969
    2  -0.0000070  -0.0001139   0.0000022  -0.0000177   0.0000075  -0.0001126
    3  -0.0001067  -0.0000548   0.0004816  -0.0001209   0.0000042  -0.0005075
           19          20          21          22          23          24
    1   0.0000022  -0.0000460  -0.0000844   0.0000461   0.0004201  -0.0003897
    2  -0.0000957   0.0001734  -0.0006419   0.0003483   0.0000918   0.0003108
    3  -0.0001373   0.0002480  -0.0003556   0.0003534   0.0001588  -0.0000363
           25          26          27          28          29          30
    1  -0.0003613  -0.0006338  -0.0019879   0.0018743   0.0000035   0.0007426
    2  -0.0001077   0.0003865  -0.0013324   0.0004718   0.0000102   0.0009730
    3   0.0000303   0.0000324  -0.0021357   0.0019767  -0.0000586   0.0007099
           31          32          33          34          35          36
    1  -0.0009933  -0.0001932  -0.0018014   0.0002309   0.0011204  -0.0000254
    2  -0.0001017   0.0000593  -0.0009172  -0.0000599   0.0005162  -0.0008925
    3  -0.0004640   0.0001732  -0.0000399  -0.0003622   0.0024693  -0.0020636
           37          38          39          40          41          42
    1  -0.0007800   0.0003373   0.0013467  -0.0002507  -0.0009341   0.0005159
    2   0.0002359  -0.0000826   0.0002871   0.0000543  -0.0002419   0.0004125
    3   0.0004318  -0.0005772  -0.0005579   0.0002491  -0.0001554   0.0003483
           43          44          45          46          47          48
    1  -0.0005251   0.0003598  -0.0005383   0.0002031   0.0005890  -0.0001646
    2  -0.0000408  -0.0003185  -0.0007696   0.0006340   0.0002786  -0.0000345
    3   0.0001056  -0.0002080   0.0002235  -0.0000318   0.0015432  -0.0002875
           49          50
    1   0.0006299   0.0008523
    2   0.0007875  -0.0006036
    3  -0.0000495   0.0005150
 Max gradient component =       3.206E-03
 RMS gradient           =       7.422E-04
 Gradient time:  CPU 518.05 s  wall 130.60 s
 Geometry Optimization Parameters
   NAtoms,    NIC,     NZ,  NCons,   NDum,   NFix, NCnnct, MaxDiis
       50     399       0       0       0       0       0       0

 Cartesian Hessian Update
 Hessian Updated using BFGS Update


** GEOMETRY OPTIMIZATION IN DELOCALIZED INTERNAL COORDINATES **
   Searching for a Minimum

   Optimization Cycle:   9

                       Coordinates (Angstroms)
     ATOM                X               Y               Z
      1  C        -2.8817604796    0.8943701614    0.0561258488
      2  H        -2.7102084561    1.4958391495   -0.8483715480
      3  C        -1.8999498165   -0.2844036545   -0.0424037049
      4  H        -1.9587231447   -0.9003488150    0.8606565864
      5  O        -0.5859771967    0.3226224465   -0.1079283657
      6  C        -2.1705970154   -1.1350160029   -1.2872922654
      7  H        -1.9669349737   -0.5224403111   -2.1733954446
      8  H        -1.4732089521   -1.9784957551   -1.3214901416
      9  C        -3.6174921666   -1.6585284880   -1.3362307445
     10  H        -3.7776061107   -2.2962630034   -0.4546884801
     11  C        -3.8600475648   -2.5107226146   -2.5853558596
     12  H        -3.1728927420   -3.3611170778   -2.6215533834
     13  H        -4.8811906233   -2.9029811879   -2.6058544436
     14  H        -3.7096443401   -1.9228943130   -3.4970163829
     15  C        -4.5945114012   -0.4763974568   -1.2408322688
     16  H        -5.6267229711   -0.8435239021   -1.2292817564
     17  H        -4.4926643633    0.1393210120   -2.1443942913
     18  C        -4.3327028098    0.3845045406   -0.0011182468
     19  H        -5.0144547234    1.2416011548    0.0102427233
     20  H        -4.5590732602   -0.2007428739    0.8978075158
     21  C        -2.6274566037    1.8309808835    1.2667776010
     22  H        -3.3855684218    2.6285753873    1.1732886270
     23  C        -2.7646997128    1.2047791636    2.6570160728
     24  H        -2.6275439057    1.9704737917    3.4229053137
     25  H        -3.7546440142    0.7639270601    2.7955573180
     26  H        -2.0086168981    0.4365345470    2.8246120698
     27  C        -1.3220063894    2.5911872670    1.1045577772
     28  O        -0.5353899693    2.8245984755    1.9946015860
     29  H        -1.1483081674    2.9930155640    0.0849641961
     30  O         1.4449441331   -0.0829597763   -0.9305256031
     31  C         2.6783450508   -0.7918471001   -0.9101791951
     32  H         2.5126458346   -1.8742126462   -0.9714862226
     33  C         0.5352564013   -0.4749116003    0.0955509486
     34  H         0.2948796892   -1.5445075501   -0.0049067435
     35  C         3.4383302547   -0.4032236028   -2.1761000479
     36  O         3.6647743312   -1.1543888331   -3.0890122115
     37  O         3.8098465638    0.8925935921   -2.1653238608
     38  H         4.2664204981    1.0674117196   -3.0027739486
     39  C         3.4443687333   -0.4648950578    0.3783514391
     40  H         3.6384347407    0.6163663956    0.3991765314
     41  O         4.6575193325   -1.1967840381    0.3663851064
     42  H         5.0552270095   -1.1337364297    1.2433078318
     43  C         2.5593992905   -0.8565194941    1.5593350588
     44  H         2.4543645418   -1.9466072940    1.5608997852
     45  O         3.1879915185   -0.5620569916    2.8156124863
     46  H         3.2764905804    0.3969540114    2.9000476048
     47  C         1.1744231044   -0.2172754408    1.4748558204
     48  H         1.2512221205    0.8723977953    1.5913191031
     49  O         0.3117759530   -0.7639299416    2.4639011041
     50  H         0.7978556648   -0.7866422303    3.2978144093
   Point Group: c1    Number of degrees of freedom:   144


   Energy is  -1227.505556649

 Hessian Updated using BFGS Update

142 Hessian modes will be used to form the next step
  Hessian Eigenvalues:
     0.003134    0.005231    0.005614    0.005670    0.006240    0.006350
     0.006722    0.007493    0.007801    0.008054    0.010175    0.010302
     0.011274    0.011856    0.014412    0.018311    0.019506    0.022008
     0.023080    0.029051    0.030812    0.034190    0.034859    0.036422
     0.038713    0.039995    0.042985    0.044202    0.046652    0.047382
     0.047676    0.048454    0.048823    0.048984    0.049360    0.050190
     0.050948    0.053897    0.054553    0.054932    0.055273    0.056161
     0.056645    0.057093    0.057146    0.058239    0.058473    0.060396
     0.062108    0.063428    0.067845    0.068830    0.071626    0.075128
     0.077860    0.082182    0.082418    0.083185    0.083405    0.093625
     0.097182    0.102706    0.116278    0.119392    0.131326    0.145865
     0.147418    0.152926    0.159492    0.159952    0.160009    0.160024
     0.160071    0.160279    0.160623    0.161304    0.163751    0.168587
     0.171452    0.176721    0.180789    0.183891    0.186533    0.192533
     0.195076    0.200620    0.210169    0.219882    0.247094    0.250539
     0.264043    0.266081    0.272172    0.273504    0.276240    0.283662
     0.287849    0.288195    0.288808    0.290443    0.293399    0.295814
     0.297602    0.300517    0.303210    0.305009    0.332958    0.335865
     0.338016    0.338621    0.338816    0.339490    0.339622    0.340108
     0.340139    0.340641    0.340732    0.341173    0.341267    0.341363
     0.341693    0.342152    0.342251    0.342462    0.342869    0.343837
     0.344228    0.345603    0.383725    0.394749    0.397800    0.399429
     0.403238    0.410937    0.430210    0.513114    0.517920    0.520822
     0.522297    0.546812    0.892445    0.935175

 Minimum Search - Taking Simple RFO Step
 Searching for Lamda that Minimizes Along All modes
 Value Taken    Lamda =  -0.00085397
 Calculated Step too Large.  Step scaled by  0.971105
 Step Taken.  Stepsize is  0.300000

                             Maximum     Tolerance    Cnvgd?
         Gradient           0.004483      0.000300      NO
         Displacement       0.102113      0.001200      NO
         Energy change     -0.000260      0.000001      NO


 New Cartesian Coordinates Obtained by Inverse Iteration

 Displacement from previous Coordinates is:  1.342043
 ----------------------------------------------------------------
             Standard Nuclear Orientation (Angstroms)
    I     Atom           X                Y                Z
 ----------------------------------------------------------------
    1      C      -2.8906384020     0.8917126194     0.0831322278
    2      H      -2.7321024083     1.5177183150    -0.8069452684
    3      C      -1.8935425052    -0.2695938017    -0.0424535701
    4      H      -1.9628073167    -0.9138956009     0.8418842717
    5      O      -0.5871454045     0.3465090978    -0.0626337890
    6      C      -2.1444934971    -1.0818626970    -1.3155506724
    7      H      -1.9541889095    -0.4291803321    -2.1756865356
    8      H      -1.4233040077    -1.9042803304    -1.3809647025
    9      C      -3.5790918714    -1.6339159842    -1.3837835484
   10      H      -3.7260859588    -2.3034229827    -0.5241682656
   11      C      -3.8056449558    -2.4475832559    -2.6618876744
   12      H      -3.0988359938    -3.2796336657    -2.7308466680
   13      H      -4.8169751155    -2.8635069706    -2.6921492813
   14      H      -3.6728861891    -1.8236926211    -3.5520879656
   15      C      -4.5800333190    -0.4741589129    -1.2483355084
   16      H      -5.6042619172    -0.8627259097    -1.2449058201
   17      H      -4.4927959025     0.1708723051    -2.1326168879
   18      C      -4.3308343588     0.3536028891     0.0177614381
   19      H      -5.0309365149     1.1949498297     0.0587593129
   20      H      -4.5401351950    -0.2658063963     0.8979839719
   21      C      -2.6515472866     1.8031722063     1.3174927769
   22      H      -3.4367878409     2.5760697636     1.2472132950
   23      C      -2.7503133676     1.1282552309     2.6869196329
   24      H      -2.6105103100     1.8689756018     3.4766381046
   25      H      -3.7300755470     0.6665091514     2.8285181504
   26      H      -1.9746613759     0.3712871309     2.8134785061
   27      C      -1.3726264801     2.6073823535     1.1640288871
   28      O      -0.5691796206     2.8191421620     2.0422229267
   29      H      -1.2335963552     3.0610607441     0.1610357820
   30      O       1.4127391337    -0.1572567585    -0.9472270869
   31      C       2.6485800867    -0.8631998941    -0.8996344764
   32      H       2.4821234990    -1.9472137146    -0.8959354620
   33      C       0.5247302258    -0.4661704804     0.1268050289
   34      H       0.2515785215    -1.5313134572     0.0950570770
   35      C       3.3929223381    -0.5489988232    -2.1934837367
   36      O       3.6302820578    -1.3583359931    -3.0509494358
   37      O       3.7822778134     0.7406069645    -2.2578794533
   38      H       4.2442935824     0.8584937616    -3.1015274757
   39      C       3.4305325084    -0.4660396309     0.3589105267
   40      H       3.6223167646     0.6149074427     0.3190508232
   41      O       4.6473552713    -1.1932901342     0.3683396626
   42      H       5.0383007230    -1.1066441627     1.2453567110
   43      C       2.5678015043    -0.7960240587     1.5742700578
   44      H       2.4594039865    -1.8834272866     1.6347869474
   45      O       3.2210445771    -0.4365094767     2.8013584823
   46      H       3.2852061051     0.5262938931     2.8480187613
   47      C       1.1853697822    -0.1566092735     1.4769249394
   48      H       1.2647502177     0.9362285882     1.5512166931
   49      O       0.3160035590    -0.6598132316     2.4850142786
   50      H       0.7823438219    -0.6099635780     3.3276293152
 ----------------------------------------------------------------
 Molecular Point Group                 C1    NOp =  1
 Largest Abelian Subgroup              C1    NOp =  1
 Nuclear Repulsion Energy =  2355.7932417383 hartrees
 There are       93 alpha and       93 beta electrons
 Applying Cartesian multipole field
    Component          Value
    ---------          -----
     (2,0,0)        1.00000E-12
     (0,2,0)        2.00000E-11
     (0,0,2)       -3.00000E-11
 Nucleus-field energy     =    -0.0000000332 hartrees
 Requested basis set is 6-311++G(d,p)
 There are 274 shells and 710 basis functions
 A cutoff of  1.0D-11 yielded  27350 shell pairs
 There are    179983 function pairs (    190717 Cartesian)
 Smallest overlap matrix eigenvalue = 1.14E-06

 Q-Chem warning in module stvman/mkSTV.C, line 306:

 Overlap eigenvalue is smaller than square root of threshold
 Use THRESH >= 12 to get rid of this warning

 Guess MOs from SCF MO coefficient file

 -----------------------------------------------------------------------
  General SCF calculation program by
  Eric Jon Sundstrom, Paul Horn, Yuezhi Mao, Dmitri Zuev, Alec White,
  David Stuck, Shaama M.S., Shane Yost, Joonho Lee, David Small,
  Daniel Levine, Susi Lehtola, Hugh Burton, Evgeny Epifanovsky
 -----------------------------------------------------------------------
 Exchange:     0.2000 Hartree-Fock + 0.0800 Slater + 0.7200 B88
 Correlation:  0.1900 VWN1RPA + 0.8100 LYP
 Using SG-1 standard quadrature grid
 using 4 threads for integral computing
 -------------------------------------------------------
 OpenMP Integral computing Module                
 Release: version 2.0, May 2017, Q-Chem Inc. Pleasanton 
 -------------------------------------------------------
 -------------------------------------------------------
 OpenMP BLAS3 based DFT computing Module                
 Release: version 1.0, May 2013, Q-Chem Inc. Pittsburgh 
 -------------------------------------------------------
 A restricted SCF calculation will be
 performed using DIIS
 SCF converges when DIIS error is below 1.0e-08
 ---------------------------------------
  Cycle       Energy         DIIS error
 ---------------------------------------
    1   -1227.4749502929      6.44e-04  
    2   -1227.5053121200      1.07e-04  
    3   -1227.5047915499      1.63e-04  
    4   -1227.5059072979      2.43e-05  
    5   -1227.5059228676      1.72e-05  
    6   -1227.5059361582      3.00e-06  
    7   -1227.5059365924      8.91e-07  
    8   -1227.5059366370      3.42e-07  
    9   -1227.5059366421      1.99e-07  
   10   -1227.5059366441      6.00e-08  
   11   -1227.5059366441      2.23e-08  
   12   -1227.5059366446      6.22e-09  Convergence criterion met
 ---------------------------------------
 SCF time:   CPU 2173.32s  wall 562.00s 
 SCF   energy in the final basis set =    -1227.5059366446
 Total energy in the final basis set =    -1227.5059366446

 --------------------------------------------------------------

                    Orbital Energies (a.u.)
 --------------------------------------------------------------

 Alpha MOs
 -- Occupied --
-19.185 -19.160 -19.156 -19.145 -19.145 -19.143 -19.130 -19.117
-10.321 -10.295 -10.259 -10.256 -10.249 -10.249 -10.242 -10.235
-10.191 -10.189 -10.185 -10.179 -10.174 -10.174 -10.166 -10.158
 -1.129  -1.097  -1.069  -1.051  -1.047  -1.039  -1.038  -1.036
 -0.858  -0.812  -0.808  -0.795  -0.754  -0.749  -0.698  -0.690
 -0.668  -0.662  -0.642  -0.623  -0.614  -0.597  -0.573  -0.558
 -0.557  -0.549  -0.542  -0.521  -0.511  -0.502  -0.499  -0.490
 -0.488  -0.487  -0.476  -0.472  -0.463  -0.448  -0.445  -0.439
 -0.434  -0.426  -0.419  -0.415  -0.404  -0.400  -0.396  -0.389
 -0.385  -0.382  -0.378  -0.375  -0.367  -0.366  -0.359  -0.351
 -0.347  -0.341  -0.336  -0.334  -0.333  -0.328  -0.313  -0.311
 -0.303  -0.294  -0.284  -0.275  -0.253
 -- Virtual --
 -0.030  -0.024  -0.017  -0.013  -0.008  -0.007  -0.000   0.004
  0.009   0.015   0.020   0.024   0.026   0.031   0.037   0.041
  0.044   0.048   0.052   0.053   0.055   0.063   0.065   0.066
  0.070   0.073   0.077   0.078   0.084   0.084   0.087   0.090
  0.095   0.097   0.101   0.102   0.105   0.107   0.108   0.111
  0.113   0.114   0.118   0.120   0.120   0.123   0.126   0.128
  0.130   0.131   0.135   0.136   0.137   0.138   0.145   0.146
  0.148   0.149   0.152   0.152   0.156   0.158   0.159   0.161
  0.163   0.164   0.167   0.168   0.174   0.175   0.177   0.179
  0.182   0.184   0.186   0.187   0.191   0.192   0.196   0.198
  0.201   0.202   0.203   0.209   0.212   0.215   0.216   0.219
  0.221   0.223   0.227   0.228   0.230   0.233   0.235   0.238
  0.240   0.241   0.244   0.245   0.250   0.252   0.256   0.259
  0.264   0.265   0.267   0.269   0.272   0.274   0.276   0.281
  0.283   0.287   0.290   0.293   0.295   0.297   0.300   0.300
  0.308   0.311   0.314   0.316   0.319   0.320   0.321   0.328
  0.332   0.334   0.336   0.337   0.340   0.342   0.344   0.346
  0.348   0.353   0.355   0.359   0.361   0.365   0.367   0.371
  0.373   0.375   0.378   0.383   0.387   0.389   0.393   0.401
  0.404   0.408   0.412   0.417   0.418   0.421   0.425   0.430
  0.436   0.443   0.445   0.453   0.454   0.466   0.467   0.473
  0.479   0.483   0.488   0.497   0.497   0.501   0.507   0.515
  0.517   0.521   0.526   0.546   0.549   0.550   0.559   0.563
  0.570   0.577   0.585   0.590   0.592   0.594   0.600   0.608
  0.617   0.620   0.626   0.634   0.639   0.647   0.649   0.653
  0.658   0.660   0.660   0.666   0.671   0.681   0.685   0.689
  0.693   0.697   0.703   0.708   0.714   0.718   0.723   0.730
  0.736   0.744   0.749   0.754   0.757   0.759   0.764   0.768
  0.772   0.775   0.780   0.782   0.784   0.787   0.792   0.798
  0.801   0.803   0.807   0.813   0.820   0.827   0.831   0.836
  0.846   0.849   0.854   0.891   0.908   0.915   0.926   0.933
  0.948   0.963   0.965   0.983   0.986   0.989   1.008   1.016
  1.024   1.047   1.050   1.060   1.065   1.081   1.084   1.096
  1.100   1.107   1.122   1.131   1.147   1.147   1.152   1.153
  1.163   1.166   1.172   1.181   1.188   1.194   1.201   1.209
  1.215   1.220   1.238   1.239   1.246   1.255   1.260   1.263
  1.270   1.275   1.297   1.302   1.310   1.313   1.322   1.339
  1.347   1.356   1.366   1.369   1.386   1.388   1.411   1.415
  1.424   1.437   1.452   1.460   1.467   1.468   1.487   1.496
  1.499   1.509   1.513   1.519   1.529   1.535   1.542   1.545
  1.555   1.562   1.566   1.572   1.578   1.580   1.583   1.587
  1.592   1.600   1.608   1.611   1.615   1.617   1.622   1.624
  1.630   1.634   1.636   1.638   1.654   1.660   1.663   1.665
  1.670   1.676   1.683   1.688   1.693   1.701   1.711   1.716
  1.720   1.728   1.743   1.746   1.754   1.761   1.773   1.776
  1.781   1.785   1.794   1.800   1.811   1.813   1.818   1.825
  1.835   1.844   1.859   1.870   1.873   1.879   1.889   1.899
  1.904   1.915   1.925   1.927   1.936   1.950   1.956   1.971
  1.981   1.995   2.001   2.014   2.018   2.029   2.039   2.050
  2.062   2.068   2.072   2.076   2.085   2.094   2.105   2.122
  2.128   2.142   2.144   2.154   2.166   2.167   2.179   2.184
  2.189   2.205   2.216   2.224   2.230   2.241   2.259   2.263
  2.281   2.289   2.301   2.315   2.329   2.347   2.354   2.369
  2.375   2.402   2.415   2.420   2.434   2.437   2.445   2.483
  2.489   2.502   2.520   2.534   2.542   2.545   2.556   2.561
  2.566   2.573   2.578   2.584   2.596   2.601   2.614   2.622
  2.636   2.637   2.648   2.657   2.666   2.689   2.697   2.703
  2.707   2.717   2.734   2.740   2.755   2.766   2.777   2.788
  2.802   2.803   2.812   2.818   2.826   2.829   2.841   2.872
  2.878   2.884   2.902   2.904   2.912   2.917   2.925   2.932
  2.940   2.944   2.965   2.972   2.974   2.982   2.984   2.999
  3.012   3.035   3.037   3.050   3.061   3.062   3.075   3.081
  3.084   3.096   3.113   3.116   3.120   3.132   3.135   3.148
  3.159   3.166   3.177   3.195   3.197   3.215   3.219   3.234
  3.272   3.278   3.292   3.300   3.307   3.314   3.324   3.346
  3.371   3.387   3.410   3.416   3.430   3.448   3.486   3.516
  3.531   3.543   3.548   3.580   3.623   3.689   3.776   3.786
  3.790   3.812   3.813   3.827   3.832   3.858   3.869   3.886
  3.913   3.929   3.934   3.948   3.979   3.993   4.007   4.024
  4.036   4.069   4.089   4.096   4.137   4.157   4.183   4.192
  4.231   4.263   4.285   4.294   4.311   4.313   4.338   4.376
  4.399   4.993   5.080   5.099   5.108   5.123   5.162   5.181
  5.202   5.203   5.279   5.380   5.400   5.427   5.441   5.461
  5.497   5.602   5.624   5.656   5.671   5.710   5.782   5.824
  5.852  23.764  23.778  23.799  23.812  23.820  23.827  23.850
 23.861  23.880  23.888  23.918  23.947  23.956  23.967  23.986
 24.023  49.872  49.910  49.945  49.958  49.969  50.010  50.016
 50.023
 --------------------------------------------------------------

          Ground-State Mulliken Net Atomic Charges

     Atom                 Charge (a.u.)
  ----------------------------------------
      1 C                     0.925722
      2 H                     0.228070
      3 C                    -1.158093
      4 H                     0.204976
      5 O                     0.194810
      6 C                    -0.678734
      7 H                     0.213818
      8 H                     0.105976
      9 C                     0.649728
     10 H                     0.174103
     11 C                    -0.706930
     12 H                     0.139118
     13 H                     0.151206
     14 H                     0.143916
     15 C                    -0.666824
     16 H                     0.173675
     17 H                     0.148838
     18 C                    -0.457279
     19 H                     0.171812
     20 H                     0.143515
     21 C                     0.137378
     22 H                     0.214331
     23 C                    -0.668054
     24 H                     0.167397
     25 H                     0.126241
     26 H                     0.237546
     27 C                    -0.213159
     28 O                    -0.167766
     29 H                     0.118550
     30 O                     0.063114
     31 C                    -0.355901
     32 H                     0.255490
     33 C                    -0.260541
     34 H                     0.253770
     35 C                     0.135340
     36 O                    -0.207652
     37 O                    -0.111727
     38 H                     0.294949
     39 C                    -0.328946
     40 H                     0.284620
     41 O                    -0.141635
     42 H                     0.257160
     43 C                    -0.772805
     44 H                     0.296082
     45 O                    -0.201395
     46 H                     0.272421
     47 C                    -0.265930
     48 H                     0.316769
     49 O                    -0.093110
     50 H                     0.256046
  ----------------------------------------
  Sum of atomic charges =     0.000000

 -----------------------------------------------------------------
                    Cartesian Multipole Moments
 -----------------------------------------------------------------
    Charge (ESU x 10^10)
                 0.0000
    Dipole Moment (Debye)
         X      -2.4501      Y       0.4257      Z       0.7671
       Tot       2.6025
    Quadrupole Moments (Debye-Ang)
        XX    -135.4882     XY       9.6308     YY    -151.4269
        XZ       8.4811     YZ      -9.3475     ZZ    -151.3667
    Octopole Moments (Debye-Ang^2)
       XXX      39.5339    XXY      82.6634    XYY      -1.5230
       YYY      43.1007    XXZ      20.3789    XYZ     -25.1717
       YYZ     -12.5583    XZZ      28.3185    YZZ      43.1455
       ZZZ      -6.8707
    Hexadecapole Moments (Debye-Ang^3)
      XXXX   -7636.7001   XXXY     444.5875   XXYY   -1589.1929
      XYYY     208.8497   YYYY   -1704.0442   XXXZ      35.2101
      XXYZ    -256.1168   XYYZ      24.5863   YYYZ    -550.2932
      XXZZ   -1719.3500   XYZZ     216.7521   YYZZ    -814.0264
      XZZZ     -42.0190   YZZZ    -594.5674   ZZZZ   -2770.9300
 -----------------------------------------------------------------
 Calculating analytic gradient of the SCF energy
 Gradient of SCF Energy
            1           2           3           4           5           6
    1  -0.0004698   0.0002043  -0.0002757   0.0001559   0.0008871  -0.0007045
    2  -0.0000764   0.0000405  -0.0012653  -0.0001243   0.0015366   0.0007541
    3   0.0001993  -0.0001298   0.0004124   0.0003089  -0.0003198  -0.0001741
            7           8           9          10          11          12
    1   0.0003862   0.0003759  -0.0002591   0.0000202  -0.0001490   0.0000508
    2   0.0000179  -0.0002296  -0.0002538  -0.0000843  -0.0000265  -0.0000579
    3   0.0004350   0.0000204  -0.0000410  -0.0000170  -0.0001772   0.0000481
           13          14          15          16          17          18
    1   0.0000532   0.0001251   0.0001420   0.0000026   0.0000546   0.0006467
    2  -0.0000486  -0.0000502   0.0000501  -0.0000521   0.0000350  -0.0000926
    3   0.0000052  -0.0000345   0.0001660  -0.0000737  -0.0000014   0.0002454
           19          20          21          22          23          24
    1   0.0000648  -0.0003019   0.0001873   0.0000256   0.0004828  -0.0001149
    2   0.0000423  -0.0000011   0.0002632  -0.0000584  -0.0003001   0.0000697
    3  -0.0001293   0.0002063   0.0005129  -0.0005164  -0.0003985   0.0000149
           25          26          27          28          29          30
    1  -0.0003836  -0.0000277  -0.0013996   0.0008717   0.0000756   0.0014223
    2   0.0001844   0.0000596  -0.0003482  -0.0003104   0.0000731  -0.0000447
    3  -0.0000577   0.0001076  -0.0006688   0.0000617   0.0005515  -0.0007822
           31          32          33          34          35          36
    1   0.0016349  -0.0002605  -0.0007006  -0.0002259  -0.0037677   0.0014547
    2   0.0000031   0.0001160  -0.0007445   0.0004449   0.0008307  -0.0002667
    3  -0.0003710   0.0003720   0.0009371   0.0004372  -0.0002238   0.0001442
           37          38          39          40          41          42
    1   0.0012315   0.0000363   0.0001743  -0.0001780  -0.0000517  -0.0001519
    2   0.0000674  -0.0002058   0.0000852  -0.0000857  -0.0002130   0.0001885
    3   0.0002090  -0.0000975  -0.0002555   0.0001352   0.0004675  -0.0004903
           43          44          45          46          47          48
    1  -0.0001601   0.0001525  -0.0002496  -0.0000960   0.0001304  -0.0004087
    2  -0.0006887  -0.0000051   0.0003114   0.0000538   0.0002441  -0.0002540
    3  -0.0007445  -0.0002143   0.0004865   0.0002402  -0.0001982  -0.0004262
           49          50
    1  -0.0011995   0.0004869
    2   0.0009274  -0.0005110
    3   0.0000993  -0.0002813
 Max gradient component =       3.768E-03
 RMS gradient           =       5.519E-04
 Gradient time:  CPU 515.13 s  wall 129.90 s
 Geometry Optimization Parameters
   NAtoms,    NIC,     NZ,  NCons,   NDum,   NFix, NCnnct, MaxDiis
       50     399       0       0       0       0       0       0

 Cartesian Hessian Update
 Hessian Updated using BFGS Update


** GEOMETRY OPTIMIZATION IN DELOCALIZED INTERNAL COORDINATES **
   Searching for a Minimum

   Optimization Cycle:  10

                       Coordinates (Angstroms)
     ATOM                X               Y               Z
      1  C        -2.8906384020    0.8917126194    0.0831322278
      2  H        -2.7321024083    1.5177183150   -0.8069452684
      3  C        -1.8935425052   -0.2695938017   -0.0424535701
      4  H        -1.9628073167   -0.9138956009    0.8418842717
      5  O        -0.5871454045    0.3465090978   -0.0626337890
      6  C        -2.1444934971   -1.0818626970   -1.3155506724
      7  H        -1.9541889095   -0.4291803321   -2.1756865356
      8  H        -1.4233040077   -1.9042803304   -1.3809647025
      9  C        -3.5790918714   -1.6339159842   -1.3837835484
     10  H        -3.7260859588   -2.3034229827   -0.5241682656
     11  C        -3.8056449558   -2.4475832559   -2.6618876744
     12  H        -3.0988359938   -3.2796336657   -2.7308466680
     13  H        -4.8169751155   -2.8635069706   -2.6921492813
     14  H        -3.6728861891   -1.8236926211   -3.5520879656
     15  C        -4.5800333190   -0.4741589129   -1.2483355084
     16  H        -5.6042619172   -0.8627259097   -1.2449058201
     17  H        -4.4927959025    0.1708723051   -2.1326168879
     18  C        -4.3308343588    0.3536028891    0.0177614381
     19  H        -5.0309365149    1.1949498297    0.0587593129
     20  H        -4.5401351950   -0.2658063963    0.8979839719
     21  C        -2.6515472866    1.8031722063    1.3174927769
     22  H        -3.4367878409    2.5760697636    1.2472132950
     23  C        -2.7503133676    1.1282552309    2.6869196329
     24  H        -2.6105103100    1.8689756018    3.4766381046
     25  H        -3.7300755470    0.6665091514    2.8285181504
     26  H        -1.9746613759    0.3712871309    2.8134785061
     27  C        -1.3726264801    2.6073823535    1.1640288871
     28  O        -0.5691796206    2.8191421620    2.0422229267
     29  H        -1.2335963552    3.0610607441    0.1610357820
     30  O         1.4127391337   -0.1572567585   -0.9472270869
     31  C         2.6485800867   -0.8631998941   -0.8996344764
     32  H         2.4821234990   -1.9472137146   -0.8959354620
     33  C         0.5247302258   -0.4661704804    0.1268050289
     34  H         0.2515785215   -1.5313134572    0.0950570770
     35  C         3.3929223381   -0.5489988232   -2.1934837367
     36  O         3.6302820578   -1.3583359931   -3.0509494358
     37  O         3.7822778134    0.7406069645   -2.2578794533
     38  H         4.2442935824    0.8584937616   -3.1015274757
     39  C         3.4305325084   -0.4660396309    0.3589105267
     40  H         3.6223167646    0.6149074427    0.3190508232
     41  O         4.6473552713   -1.1932901342    0.3683396626
     42  H         5.0383007230   -1.1066441627    1.2453567110
     43  C         2.5678015043   -0.7960240587    1.5742700578
     44  H         2.4594039865   -1.8834272866    1.6347869474
     45  O         3.2210445771   -0.4365094767    2.8013584823
     46  H         3.2852061051    0.5262938931    2.8480187613
     47  C         1.1853697822   -0.1566092735    1.4769249394
     48  H         1.2647502177    0.9362285882    1.5512166931
     49  O         0.3160035590   -0.6598132316    2.4850142786
     50  H         0.7823438219   -0.6099635780    3.3276293152
   Point Group: c1    Number of degrees of freedom:   144


   Energy is  -1227.505936645

 Hessian Updated using BFGS Update

143 Hessian modes will be used to form the next step
  Hessian Eigenvalues:
     0.002930    0.005117    0.005614    0.005679    0.006241    0.006262
     0.006731    0.007469    0.007742    0.007826    0.010076    0.010391
     0.011127    0.011346    0.014459    0.018309    0.019503    0.021974
     0.022999    0.030586    0.031359    0.034738    0.036303    0.038688
     0.039857    0.041345    0.042940    0.044027    0.046638    0.047093
     0.047836    0.048174    0.048742    0.049074    0.049358    0.049814
     0.051200    0.053949    0.054543    0.054924    0.055154    0.056159
     0.056628    0.057056    0.057131    0.058016    0.059003    0.061129
     0.062890    0.063418    0.067455    0.069163    0.071666    0.075170
     0.078159    0.082189    0.082410    0.083292    0.083918    0.093376
     0.097459    0.102782    0.115959    0.120024    0.131567    0.146281
     0.149074    0.152529    0.159471    0.159877    0.159967    0.160006
     0.160060    0.160163    0.160545    0.160616    0.161154    0.163901
     0.168685    0.171824    0.175085    0.180132    0.184420    0.186154
     0.192791    0.196194    0.200929    0.210839    0.219570    0.247723
     0.250538    0.263407    0.265863    0.271479    0.273297    0.278420
     0.284182    0.287968    0.288807    0.289567    0.291377    0.295187
     0.296870    0.298046    0.299884    0.304607    0.324591    0.334494
     0.335849    0.338010    0.338616    0.338788    0.339595    0.339630
     0.340112    0.340193    0.340652    0.340730    0.341198    0.341267
     0.341580    0.341713    0.342155    0.342262    0.342463    0.342789
     0.344052    0.344965    0.348263    0.383323    0.394711    0.397755
     0.400710    0.403424    0.410441    0.438842    0.512953    0.517669
     0.521952    0.523523    0.547023    0.886653    0.935104

 Minimum Search - Taking Simple RFO Step
 Searching for Lamda that Minimizes Along All modes
 Value Taken    Lamda =  -0.00045598
 Step Taken.  Stepsize is  0.225475

                             Maximum     Tolerance    Cnvgd?
         Gradient           0.002411      0.000300      NO
         Displacement       0.075286      0.001200      NO
         Energy change     -0.000380      0.000001      NO


 New Cartesian Coordinates Obtained by Inverse Iteration

 Displacement from previous Coordinates is:  0.790407
 ----------------------------------------------------------------
             Standard Nuclear Orientation (Angstroms)
    I     Atom           X                Y                Z
 ----------------------------------------------------------------
    1      C      -2.8936166391     0.8959705554     0.0905672265
    2      H      -2.7282174701     1.5294962582    -0.7926360759
    3      C      -1.8938904313    -0.2631935929    -0.0290604679
    4      H      -1.9879871117    -0.9195006182     0.8443862625
    5      O      -0.5868695444     0.3443985828    -0.0054136028
    6      C      -2.1205215688    -1.0594649200    -1.3167493990
    7      H      -1.9256180434    -0.3933707485    -2.1660086268
    8      H      -1.3922854881    -1.8751984919    -1.3841897970
    9      C      -3.5504091814    -1.6181999945    -1.4100935225
   10      H      -3.7043676390    -2.2981615595    -0.5601498509
   11      C      -3.7568171911    -2.4178454988    -2.7002852656
   12      H      -3.0418803362    -3.2424251148    -2.7738993155
   13      H      -4.7639447315    -2.8425090672    -2.7448045872
   14      H      -3.6224017878    -1.7807170399    -3.5807622378
   15      C      -4.5609037971    -0.4658988695    -1.2743034663
   16      H      -5.5823383449    -0.8614118822    -1.2849800800
   17      H      -4.4686908057     0.1885056979    -2.1510492420
   18      C      -4.3304797519     0.3500329107     0.0034707862
   19      H      -5.0379101575     1.1850211885     0.0487820118
   20      H      -4.5418288359    -0.2830189885     0.8731748526
   21      C      -2.6764320144     1.8002886915     1.3356125631
   22      H      -3.4799449954     2.5545433543     1.2705113770
   23      C      -2.7613721295     1.1062030669     2.6963093056
   24      H      -2.6336097243     1.8379136096     3.4963616050
   25      H      -3.7307416697     0.6223305844     2.8329287837
   26      H      -1.9703128945     0.3631657390     2.8105060158
   27      C      -1.4170036417     2.6384633238     1.1960459746
   28      O      -0.6384983678     2.8857022745     2.0857971923
   29      H      -1.2694683972     3.0787110917     0.1874584158
   30      O       1.3843769569    -0.1978712361    -0.9270000186
   31      C       2.6215509461    -0.9025089964    -0.8872650748
   32      H       2.4588218561    -1.9868876116    -0.8591696735
   33      C       0.5208806100    -0.4768596340     0.1730315202
   34      H       0.2371016496    -1.5400028074     0.1636082153
   35      C       3.3381963144    -0.6159679567    -2.2031390714
   36      O       3.5469065121    -1.4413854553    -3.0518239338
   37      O       3.7049130735     0.6772673437    -2.3117505319
   38      H       4.1365072374     0.7829349632    -3.1725127833
   39      C       3.4288287577    -0.4759503612     0.3452779194
   40      H       3.6186727253     0.6039649320     0.2761874652
   41      O       4.6488207840    -1.1989923615     0.3447343502
   42      H       5.0476765507    -1.1080390272     1.2179425652
   43      C       2.5961794686    -0.7791646017     1.5878297630
   44      H       2.4931285031    -1.8645579244     1.6798212820
   45      O       3.2810370571    -0.3855973556     2.7865338023
   46      H       3.3397141600     0.5781483251     2.8068135027
   47      C       1.2078540454    -0.1506183422     1.5058718787
   48      H       1.2818183888     0.9435131465     1.5715147390
   49      O       0.3564141004    -0.6520328316     2.5306827324
   50      H       0.8128811468    -0.5495421147     3.3734398209
 ----------------------------------------------------------------
 Molecular Point Group                 C1    NOp =  1
 Largest Abelian Subgroup              C1    NOp =  1
 Nuclear Repulsion Energy =  2353.7108716168 hartrees
 There are       93 alpha and       93 beta electrons
 Applying Cartesian multipole field
    Component          Value
    ---------          -----
     (2,0,0)        1.00000E-12
     (0,2,0)        2.00000E-11
     (0,0,2)       -3.00000E-11
 Nucleus-field energy     =    -0.0000000341 hartrees
 Requested basis set is 6-311++G(d,p)
 There are 274 shells and 710 basis functions
 A cutoff of  1.0D-11 yielded  27347 shell pairs
 There are    179902 function pairs (    190625 Cartesian)
 Smallest overlap matrix eigenvalue = 1.12E-06

 Q-Chem warning in module stvman/mkSTV.C, line 306:

 Overlap eigenvalue is smaller than square root of threshold
 Use THRESH >= 12 to get rid of this warning

 Guess MOs from SCF MO coefficient file

 -----------------------------------------------------------------------
  General SCF calculation program by
  Eric Jon Sundstrom, Paul Horn, Yuezhi Mao, Dmitri Zuev, Alec White,
  David Stuck, Shaama M.S., Shane Yost, Joonho Lee, David Small,
  Daniel Levine, Susi Lehtola, Hugh Burton, Evgeny Epifanovsky
 -----------------------------------------------------------------------
 Exchange:     0.2000 Hartree-Fock + 0.0800 Slater + 0.7200 B88
 Correlation:  0.1900 VWN1RPA + 0.8100 LYP
 Using SG-1 standard quadrature grid
 using 4 threads for integral computing
 -------------------------------------------------------
 OpenMP Integral computing Module                
 Release: version 2.0, May 2017, Q-Chem Inc. Pleasanton 
 -------------------------------------------------------
 -------------------------------------------------------
 OpenMP BLAS3 based DFT computing Module                
 Release: version 1.0, May 2013, Q-Chem Inc. Pittsburgh 
 -------------------------------------------------------
 A restricted SCF calculation will be
 performed using DIIS
 SCF converges when DIIS error is below 1.0e-08
 ---------------------------------------
  Cycle       Energy         DIIS error
 ---------------------------------------
    1   -1227.4948255826      3.74e-04  
    2   -1227.5059164584      7.83e-05  
    3   -1227.5056314271      1.18e-04  
    4   -1227.5062267992      1.18e-05  
    5   -1227.5062290781      9.96e-06  
    6   -1227.5062336545      1.96e-06  
    7   -1227.5062338215      6.46e-07  
    8   -1227.5062338425      1.80e-07  
    9   -1227.5062338441      7.17e-08  
   10   -1227.5062338442      2.66e-08  
   11   -1227.5062338442      1.39e-08  
   12   -1227.5062338442      3.18e-09  Convergence criterion met
 ---------------------------------------
 SCF time:   CPU 2170.08s  wall 561.00s 
 SCF   energy in the final basis set =    -1227.5062338442
 Total energy in the final basis set =    -1227.5062338442

 --------------------------------------------------------------

                    Orbital Energies (a.u.)
 --------------------------------------------------------------

 Alpha MOs
 -- Occupied --
-19.185 -19.160 -19.156 -19.145 -19.145 -19.144 -19.130 -19.117
-10.321 -10.295 -10.259 -10.257 -10.249 -10.249 -10.243 -10.235
-10.191 -10.190 -10.185 -10.179 -10.174 -10.174 -10.166 -10.158
 -1.129  -1.098  -1.070  -1.051  -1.049  -1.039  -1.038  -1.036
 -0.858  -0.812  -0.809  -0.795  -0.754  -0.749  -0.699  -0.690
 -0.669  -0.662  -0.643  -0.623  -0.614  -0.597  -0.573  -0.558
 -0.557  -0.550  -0.543  -0.521  -0.511  -0.503  -0.500  -0.490
 -0.488  -0.486  -0.476  -0.472  -0.463  -0.448  -0.445  -0.439
 -0.435  -0.426  -0.419  -0.415  -0.404  -0.400  -0.396  -0.389
 -0.385  -0.382  -0.378  -0.375  -0.368  -0.366  -0.359  -0.352
 -0.346  -0.341  -0.336  -0.334  -0.333  -0.328  -0.314  -0.311
 -0.303  -0.294  -0.285  -0.276  -0.253
 -- Virtual --
 -0.030  -0.024  -0.017  -0.013  -0.009  -0.007  -0.000   0.004
  0.008   0.015   0.020   0.024   0.026   0.031   0.037   0.040
  0.043   0.048   0.052   0.052   0.056   0.063   0.065   0.066
  0.070   0.073   0.077   0.078   0.083   0.084   0.087   0.090
  0.095   0.097   0.101   0.102   0.105   0.107   0.108   0.111
  0.113   0.114   0.117   0.119   0.120   0.123   0.126   0.127
  0.130   0.130   0.135   0.136   0.137   0.138   0.145   0.145
  0.148   0.148   0.151   0.152   0.156   0.157   0.159   0.161
  0.163   0.164   0.166   0.169   0.174   0.175   0.176   0.179
  0.182   0.184   0.185   0.186   0.191   0.193   0.196   0.199
  0.200   0.201   0.202   0.208   0.211   0.215   0.215   0.218
  0.220   0.222   0.227   0.228   0.230   0.233   0.235   0.238
  0.240   0.241   0.244   0.245   0.250   0.251   0.256   0.258
  0.263   0.265   0.268   0.268   0.271   0.274   0.276   0.281
  0.283   0.288   0.290   0.293   0.295   0.296   0.299   0.301
  0.308   0.311   0.313   0.316   0.319   0.319   0.321   0.328
  0.332   0.334   0.335   0.337   0.340   0.342   0.344   0.345
  0.348   0.352   0.354   0.358   0.361   0.364   0.367   0.370
  0.372   0.376   0.378   0.383   0.388   0.388   0.393   0.400
  0.402   0.408   0.411   0.415   0.417   0.421   0.424   0.430
  0.435   0.442   0.445   0.451   0.453   0.466   0.467   0.470
  0.480   0.481   0.487   0.496   0.497   0.500   0.507   0.513
  0.516   0.521   0.526   0.545   0.547   0.549   0.560   0.564
  0.569   0.575   0.585   0.589   0.592   0.593   0.600   0.606
  0.614   0.620   0.627   0.634   0.639   0.646   0.647   0.654
  0.656   0.658   0.661   0.667   0.670   0.681   0.685   0.689
  0.694   0.697   0.701   0.706   0.713   0.718   0.723   0.729
  0.737   0.744   0.750   0.753   0.757   0.759   0.764   0.770
  0.772   0.774   0.780   0.781   0.784   0.787   0.791   0.797
  0.799   0.802   0.808   0.815   0.818   0.826   0.830   0.834
  0.846   0.847   0.852   0.889   0.907   0.914   0.929   0.934
  0.947   0.963   0.966   0.983   0.987   0.990   1.007   1.016
  1.025   1.046   1.049   1.058   1.065   1.080   1.084   1.095
  1.099   1.105   1.122   1.128   1.143   1.148   1.152   1.153
  1.162   1.167   1.172   1.181   1.190   1.194   1.201   1.209
  1.214   1.218   1.236   1.239   1.245   1.254   1.258   1.262
  1.270   1.275   1.296   1.299   1.311   1.312   1.321   1.336
  1.346   1.354   1.364   1.369   1.381   1.389   1.410   1.413
  1.423   1.434   1.448   1.458   1.467   1.467   1.488   1.493
  1.499   1.508   1.515   1.519   1.530   1.536   1.543   1.544
  1.553   1.562   1.565   1.573   1.578   1.581   1.583   1.587
  1.593   1.600   1.608   1.610   1.616   1.617   1.623   1.625
  1.630   1.632   1.635   1.639   1.654   1.657   1.662   1.666
  1.670   1.676   1.683   1.686   1.692   1.702   1.712   1.717
  1.718   1.727   1.744   1.747   1.753   1.761   1.772   1.774
  1.780   1.785   1.792   1.800   1.810   1.814   1.816   1.823
  1.835   1.842   1.860   1.868   1.872   1.877   1.889   1.899
  1.902   1.915   1.922   1.926   1.936   1.950   1.957   1.968
  1.981   1.994   1.999   2.012   2.017   2.029   2.036   2.049
  2.062   2.068   2.072   2.076   2.083   2.093   2.103   2.122
  2.129   2.142   2.145   2.154   2.165   2.167   2.180   2.183
  2.188   2.206   2.216   2.223   2.228   2.241   2.259   2.262
  2.280   2.288   2.301   2.315   2.330   2.347   2.354   2.368
  2.376   2.401   2.414   2.421   2.434   2.437   2.445   2.483
  2.488   2.502   2.520   2.534   2.542   2.546   2.554   2.560
  2.566   2.574   2.579   2.585   2.595   2.600   2.614   2.622
  2.636   2.638   2.648   2.656   2.666   2.690   2.697   2.701
  2.707   2.718   2.734   2.739   2.754   2.765   2.776   2.789
  2.801   2.803   2.814   2.817   2.825   2.829   2.841   2.871
  2.878   2.884   2.902   2.903   2.911   2.914   2.923   2.933
  2.937   2.945   2.967   2.972   2.974   2.982   2.984   2.999
  3.009   3.033   3.036   3.049   3.057   3.062   3.072   3.079
  3.085   3.098   3.115   3.116   3.118   3.131   3.135   3.148
  3.160   3.168   3.177   3.194   3.198   3.213   3.218   3.234
  3.271   3.277   3.290   3.298   3.306   3.311   3.323   3.345
  3.369   3.389   3.408   3.417   3.429   3.447   3.486   3.515
  3.532   3.544   3.548   3.578   3.623   3.690   3.776   3.787
  3.790   3.811   3.813   3.828   3.832   3.858   3.867   3.882
  3.913   3.927   3.932   3.947   3.975   3.991   4.008   4.022
  4.036   4.070   4.091   4.096   4.137   4.159   4.182   4.189
  4.232   4.265   4.286   4.295   4.312   4.314   4.338   4.375
  4.399   4.993   5.080   5.097   5.109   5.123   5.162   5.175
  5.200   5.202   5.278   5.379   5.399   5.426   5.441   5.460
  5.493   5.604   5.624   5.655   5.670   5.711   5.780   5.824
  5.853  23.763  23.778  23.799  23.812  23.819  23.825  23.850
 23.859  23.879  23.888  23.918  23.945  23.956  23.968  23.986
 24.023  49.873  49.909  49.943  49.958  49.968  50.010  50.017
 50.022
 --------------------------------------------------------------

          Ground-State Mulliken Net Atomic Charges

     Atom                 Charge (a.u.)
  ----------------------------------------
      1 C                     0.927393
      2 H                     0.226548
      3 C                    -1.197546
      4 H                     0.198091
      5 O                     0.201103
      6 C                    -0.649708
      7 H                     0.214234
      8 H                     0.112581
      9 C                     0.654949
     10 H                     0.174433
     11 C                    -0.702032
     12 H                     0.138722
     13 H                     0.151092
     14 H                     0.143821
     15 C                    -0.671291
     16 H                     0.173289
     17 H                     0.148930
     18 C                    -0.454711
     19 H                     0.171955
     20 H                     0.144794
     21 C                     0.140298
     22 H                     0.211936
     23 C                    -0.657322
     24 H                     0.168932
     25 H                     0.126518
     26 H                     0.239512
     27 C                    -0.232898
     28 O                    -0.170366
     29 H                     0.117544
     30 O                     0.058986
     31 C                    -0.371737
     32 H                     0.254714
     33 C                    -0.235542
     34 H                     0.251989
     35 C                     0.135451
     36 O                    -0.206125
     37 O                    -0.110284
     38 H                     0.294509
     39 C                    -0.347501
     40 H                     0.285725
     41 O                    -0.141945
     42 H                     0.257397
     43 C                    -0.709486
     44 H                     0.298159
     45 O                    -0.200142
     46 H                     0.272234
     47 C                    -0.304981
     48 H                     0.306101
     49 O                    -0.093830
     50 H                     0.255506
  ----------------------------------------
  Sum of atomic charges =     0.000000

 -----------------------------------------------------------------
                    Cartesian Multipole Moments
 -----------------------------------------------------------------
    Charge (ESU x 10^10)
                 0.0000
    Dipole Moment (Debye)
         X      -2.4056      Y       0.4435      Z       0.6555
       Tot       2.5325
    Quadrupole Moments (Debye-Ang)
        XX    -135.5848     XY       9.7700     YY    -152.1484
        XZ       8.2896     YZ      -9.7840     ZZ    -151.2685
    Octopole Moments (Debye-Ang^2)
       XXX      39.4228    XXY      81.9732    XYY      -0.7082
       YYY      42.7585    XXZ      18.6135    XYZ     -24.2802
       YYZ     -13.1367    XZZ      30.3079    YZZ      43.3837
       ZZZ     -12.0175
    Hexadecapole Moments (Debye-Ang^3)
      XXXX   -7591.8640   XXXY     459.7970   XXYY   -1582.5336
      XYYY     241.8769   YYYY   -1728.3676   XXXZ      24.5486
      XXYZ    -255.7298   XYYZ      31.3533   YYYZ    -578.2008
      XXZZ   -1716.8349   XYZZ     225.6741   YYZZ    -833.4557
      XZZZ     -61.6770   YZZZ    -618.4894   ZZZZ   -2804.1371
 -----------------------------------------------------------------
 Calculating analytic gradient of the SCF energy
 Gradient of SCF Energy
            1           2           3           4           5           6
    1  -0.0003206   0.0000295   0.0001082   0.0002580  -0.0000700  -0.0007020
    2  -0.0006134   0.0000295  -0.0004522   0.0000810   0.0005442  -0.0000062
    3  -0.0003052   0.0000048   0.0001108   0.0002305  -0.0008024   0.0000727
            7           8           9          10          11          12
    1   0.0001554   0.0004124   0.0001283   0.0000591  -0.0000325   0.0000048
    2   0.0002187  -0.0001266  -0.0001419  -0.0000300  -0.0000804  -0.0000557
    3   0.0002558   0.0000454   0.0000654  -0.0000604  -0.0002016   0.0000152
           13          14          15          16          17          18
    1   0.0000766   0.0000849  -0.0001719   0.0000270   0.0000246   0.0004367
    2  -0.0000280   0.0000068   0.0000856  -0.0000222   0.0000167   0.0001386
    3   0.0000820   0.0000346  -0.0001242   0.0000117   0.0000192   0.0004230
           19          20          21          22          23          24
    1  -0.0000563  -0.0001551   0.0003070  -0.0000112   0.0001783   0.0000308
    2   0.0000399  -0.0000678   0.0009635  -0.0002397  -0.0005094  -0.0000071
    3  -0.0000555  -0.0000461   0.0010086  -0.0007520  -0.0004354   0.0000838
           25          26          27          28          29          30
    1  -0.0001538   0.0000754  -0.0005666   0.0000058   0.0001097  -0.0002498
    2   0.0002334   0.0001082   0.0004575  -0.0001888  -0.0000331  -0.0000952
    3  -0.0000554  -0.0000872   0.0008512  -0.0008271   0.0002422  -0.0005979
           31          32          33          34          35          36
    1   0.0002781  -0.0000039   0.0006394  -0.0000805  -0.0001060  -0.0001342
    2   0.0001594   0.0000234  -0.0005695   0.0001907  -0.0004966   0.0003775
    3  -0.0004724   0.0000173   0.0017994  -0.0001792   0.0006778   0.0003318
           37          38          39          40          41          42
    1   0.0002401  -0.0001474  -0.0000659   0.0001028   0.0002077  -0.0002078
    2   0.0003589  -0.0001131   0.0003327  -0.0001620  -0.0000869   0.0000303
    3  -0.0005687   0.0002466  -0.0000843   0.0001016   0.0004246  -0.0003654
           43          44          45          46          47          48
    1  -0.0005582   0.0000325   0.0003936  -0.0002243   0.0006690  -0.0002583
    2  -0.0005520   0.0001411   0.0004756  -0.0001854   0.0000412  -0.0002249
    3  -0.0002033  -0.0000368   0.0001736   0.0001716  -0.0010168  -0.0000674
           49          50
    1  -0.0010004   0.0002008
    2   0.0004814  -0.0004479
    3   0.0001548  -0.0003113
 Max gradient component =       1.799E-03
 RMS gradient           =       3.650E-04
 Gradient time:  CPU 518.44 s  wall 130.72 s
 Geometry Optimization Parameters
   NAtoms,    NIC,     NZ,  NCons,   NDum,   NFix, NCnnct, MaxDiis
       50     399       0       0       0       0       0       0

 Cartesian Hessian Update
 Hessian Updated using BFGS Update


** GEOMETRY OPTIMIZATION IN DELOCALIZED INTERNAL COORDINATES **
   Searching for a Minimum

   Optimization Cycle:  11

                       Coordinates (Angstroms)
     ATOM                X               Y               Z
      1  C        -2.8936166391    0.8959705554    0.0905672265
      2  H        -2.7282174701    1.5294962582   -0.7926360759
      3  C        -1.8938904313   -0.2631935929   -0.0290604679
      4  H        -1.9879871117   -0.9195006182    0.8443862625
      5  O        -0.5868695444    0.3443985828   -0.0054136028
      6  C        -2.1205215688   -1.0594649200   -1.3167493990
      7  H        -1.9256180434   -0.3933707485   -2.1660086268
      8  H        -1.3922854881   -1.8751984919   -1.3841897970
      9  C        -3.5504091814   -1.6181999945   -1.4100935225
     10  H        -3.7043676390   -2.2981615595   -0.5601498509
     11  C        -3.7568171911   -2.4178454988   -2.7002852656
     12  H        -3.0418803362   -3.2424251148   -2.7738993155
     13  H        -4.7639447315   -2.8425090672   -2.7448045872
     14  H        -3.6224017878   -1.7807170399   -3.5807622378
     15  C        -4.5609037971   -0.4658988695   -1.2743034663
     16  H        -5.5823383449   -0.8614118822   -1.2849800800
     17  H        -4.4686908057    0.1885056979   -2.1510492420
     18  C        -4.3304797519    0.3500329107    0.0034707862
     19  H        -5.0379101575    1.1850211885    0.0487820118
     20  H        -4.5418288359   -0.2830189885    0.8731748526
     21  C        -2.6764320144    1.8002886915    1.3356125631
     22  H        -3.4799449954    2.5545433543    1.2705113770
     23  C        -2.7613721295    1.1062030669    2.6963093056
     24  H        -2.6336097243    1.8379136096    3.4963616050
     25  H        -3.7307416697    0.6223305844    2.8329287837
     26  H        -1.9703128945    0.3631657390    2.8105060158
     27  C        -1.4170036417    2.6384633238    1.1960459746
     28  O        -0.6384983678    2.8857022745    2.0857971923
     29  H        -1.2694683972    3.0787110917    0.1874584158
     30  O         1.3843769569   -0.1978712361   -0.9270000186
     31  C         2.6215509461   -0.9025089964   -0.8872650748
     32  H         2.4588218561   -1.9868876116   -0.8591696735
     33  C         0.5208806100   -0.4768596340    0.1730315202
     34  H         0.2371016496   -1.5400028074    0.1636082153
     35  C         3.3381963144   -0.6159679567   -2.2031390714
     36  O         3.5469065121   -1.4413854553   -3.0518239338
     37  O         3.7049130735    0.6772673437   -2.3117505319
     38  H         4.1365072374    0.7829349632   -3.1725127833
     39  C         3.4288287577   -0.4759503612    0.3452779194
     40  H         3.6186727253    0.6039649320    0.2761874652
     41  O         4.6488207840   -1.1989923615    0.3447343502
     42  H         5.0476765507   -1.1080390272    1.2179425652
     43  C         2.5961794686   -0.7791646017    1.5878297630
     44  H         2.4931285031   -1.8645579244    1.6798212820
     45  O         3.2810370571   -0.3855973556    2.7865338023
     46  H         3.3397141600    0.5781483251    2.8068135027
     47  C         1.2078540454   -0.1506183422    1.5058718787
     48  H         1.2818183888    0.9435131465    1.5715147390
     49  O         0.3564141004   -0.6520328316    2.5306827324
     50  H         0.8128811468   -0.5495421147    3.3734398209
   Point Group: c1    Number of degrees of freedom:   144


   Energy is  -1227.506233844

 Hessian Updated using BFGS Update

144 Hessian modes will be used to form the next step
  Hessian Eigenvalues:
     0.001774    0.005091    0.005553    0.005622    0.006103    0.006242
     0.006735    0.007416    0.007678    0.007826    0.009898    0.010333
     0.011289    0.012436    0.014670    0.019003    0.019504    0.021934
     0.022929    0.030648    0.030912    0.034728    0.036310    0.038573
     0.039892    0.041822    0.043827    0.044953    0.046371    0.046996
     0.047734    0.048739    0.048877    0.049258    0.049394    0.050227
     0.050926    0.053926    0.054678    0.054870    0.055646    0.056161
     0.056697    0.057008    0.057121    0.058265    0.058694    0.060679
     0.062594    0.064150    0.068276    0.068888    0.071918    0.075161
     0.078147    0.082188    0.082431    0.083179    0.083379    0.093671
     0.098193    0.105019    0.116285    0.120406    0.132232    0.146557
     0.149169    0.151279    0.159626    0.159881    0.159969    0.160001
     0.160007    0.160070    0.160173    0.160340    0.160771    0.161189
     0.164245    0.167834    0.171733    0.178048    0.180377    0.185971
     0.188494    0.193368    0.197070    0.200859    0.212454    0.220541
     0.246161    0.250754    0.262997    0.267629    0.272703    0.275095
     0.279821    0.284183    0.287966    0.288976    0.290847    0.291801
     0.294835    0.295368    0.297497    0.300490    0.304412    0.312205
     0.333023    0.335885    0.338043    0.338621    0.338772    0.339562
     0.339619    0.339998    0.340144    0.340644    0.340755    0.341152
     0.341255    0.341479    0.341822    0.342151    0.342260    0.342478
     0.342783    0.344088    0.344860    0.345086    0.383810    0.394344
     0.398436    0.401889    0.403043    0.411074    0.434630    0.513558
     0.517699    0.521537    0.522744    0.546852    0.892827    0.935261

 Minimum Search - Taking Simple RFO Step
 Searching for Lamda that Minimizes Along All modes
 Value Taken    Lamda =  -0.00042137
 Calculated Step too Large.  Step scaled by  0.830289
 Step Taken.  Stepsize is  0.300000

                             Maximum     Tolerance    Cnvgd?
         Gradient           0.002344      0.000300      NO
         Displacement       0.119239      0.001200      NO
         Energy change     -0.000297      0.000001      NO


 New Cartesian Coordinates Obtained by Inverse Iteration

 Displacement from previous Coordinates is:  1.809011
 ----------------------------------------------------------------
             Standard Nuclear Orientation (Angstroms)
    I     Atom           X                Y                Z
 ----------------------------------------------------------------
    1      C      -2.9008025088     0.8893851968     0.1180238010
    2      H      -2.7191335413     1.5496651699    -0.7418214868
    3      C      -1.8957487488    -0.2633786881    -0.0112781867
    4      H      -2.0234829898    -0.9508540403     0.8341718835
    5      O      -0.5914302294     0.3380450677     0.0801309688
    6      C      -2.0834001929    -1.0149930523    -1.3317708188
    7      H      -1.8759952655    -0.3186466338    -2.1536387289
    8      H      -1.3471042364    -1.8218779092    -1.4107475676
    9      C      -3.5070751995    -1.5782714419    -1.4770299938
   10      H      -3.6767853310    -2.2864361311    -0.6535376717
   11      C      -3.6797479070    -2.3357668234    -2.7970563658
   12      H      -2.9551576552    -3.1503173955    -2.8848821308
   13      H      -4.6815128060    -2.7681371766    -2.8758686177
   14      H      -3.5353955940    -1.6673290204    -3.6523565459
   15      C      -4.5289929374    -0.4370582878    -1.3272618336
   16      H      -5.5468835628    -0.8390230981    -1.3727686825
   17      H      -4.4222211873     0.2454675443    -2.1805009271
   18      C      -4.3325300644     0.3380614304    -0.0186462475
   19      H      -5.0478193679     1.1652422511     0.0411860104
   20      H      -4.5547645948    -0.3269812421     0.8237762107
   21      C      -2.7150408715     1.7574294853     1.3937015732
   22      H      -3.5235393571     2.5072063761     1.3374013582
   23      C      -2.8175507476     1.0239111060     2.7326902698
   24      H      -2.7074612016     1.7332884942     3.5549558411
   25      H      -3.7840355654     0.5279010263     2.8403358949
   26      H      -2.0215021882     0.2847297136     2.8382355676
   27      C      -1.4603630568     2.6102803384     1.3023804916
   28      O      -0.7154366717     2.8572401308     2.2194626126
   29      H      -1.2868745787     3.0623443878     0.3023052466
   30      O       1.3320007241    -0.2897312127    -0.8942935480
   31      C       2.5720798671    -0.9899912592    -0.8547988767
   32      H       2.4167821811    -2.0705830963    -0.7468146611
   33      C       0.5134521643    -0.4866316437     0.2558355204
   34      H       0.2180573156    -1.5448551072     0.3236763867
   35      C       3.2338012397    -0.7935029871    -2.2163068794
   36      O       3.4063811652    -1.6736386354    -3.0158793447
   37      O       3.5791964367     0.4923093373    -2.4297872803
   38      H       3.9698508004     0.5451713000    -3.3144535818
   39      C       3.4251354188    -0.4754726829     0.3111128451
   40      H       3.6028235606     0.5982047186     0.1581009793
   41      O       4.6513994843    -1.1881168274     0.3083868833
   42      H       5.0749259148    -1.0517027530     1.1641326557
   43      C       2.6495725744    -0.6955474221     1.6066269271
   44      H       2.5598120771    -1.7719389229     1.7803049199
   45      O       3.3855043151    -0.2149990987     2.7406550646
   46      H       3.4392955508     0.7475210351     2.6877280931
   47      C       1.2516193688    -0.0862317862     1.5415578620
   48      H       1.3172760524     1.0108050132     1.5488468246
   49      O       0.4416810306    -0.5427219905     2.6193954329
   50      H       0.8910590697    -0.3297921215     3.4445371572
 ----------------------------------------------------------------
 Molecular Point Group                 C1    NOp =  1
 Largest Abelian Subgroup              C1    NOp =  1
 Nuclear Repulsion Energy =  2353.5858054796 hartrees
 There are       93 alpha and       93 beta electrons
 Applying Cartesian multipole field
    Component          Value
    ---------          -----
     (2,0,0)        1.00000E-12
     (0,2,0)        2.00000E-11
     (0,0,2)       -3.00000E-11
 Nucleus-field energy     =    -0.0000000370 hartrees
 Requested basis set is 6-311++G(d,p)
 There are 274 shells and 710 basis functions
 A cutoff of  1.0D-11 yielded  27362 shell pairs
 There are    180060 function pairs (    190793 Cartesian)
 Smallest overlap matrix eigenvalue = 1.07E-06

 Q-Chem warning in module stvman/mkSTV.C, line 306:

 Overlap eigenvalue is smaller than square root of threshold
 Use THRESH >= 12 to get rid of this warning

 Guess MOs from SCF MO coefficient file

 -----------------------------------------------------------------------
  General SCF calculation program by
  Eric Jon Sundstrom, Paul Horn, Yuezhi Mao, Dmitri Zuev, Alec White,
  David Stuck, Shaama M.S., Shane Yost, Joonho Lee, David Small,
  Daniel Levine, Susi Lehtola, Hugh Burton, Evgeny Epifanovsky
 -----------------------------------------------------------------------
 Exchange:     0.2000 Hartree-Fock + 0.0800 Slater + 0.7200 B88
 Correlation:  0.1900 VWN1RPA + 0.8100 LYP
 Using SG-1 standard quadrature grid
 using 4 threads for integral computing
 -------------------------------------------------------
 OpenMP Integral computing Module                
 Release: version 2.0, May 2017, Q-Chem Inc. Pleasanton 
 -------------------------------------------------------
 -------------------------------------------------------
 OpenMP BLAS3 based DFT computing Module                
 Release: version 1.0, May 2013, Q-Chem Inc. Pittsburgh 
 -------------------------------------------------------
 A restricted SCF calculation will be
 performed using DIIS
 SCF converges when DIIS error is below 1.0e-08
 ---------------------------------------
  Cycle       Energy         DIIS error
 ---------------------------------------
    1   -1227.4530206304      8.15e-04  
    2   -1227.5050103382      1.71e-04  
    3   -1227.5034941878      2.64e-04  
    4   -1227.5064606718      2.37e-05  
    5   -1227.5064686155      2.09e-05  
    6   -1227.5064886294      3.94e-06  
    7   -1227.5064893253      1.18e-06  
    8   -1227.5064893961      3.74e-07  
    9   -1227.5064894022      1.31e-07  
   10   -1227.5064894028      6.15e-08  
   11   -1227.5064894031      2.69e-08  
   12   -1227.5064894030      5.38e-09  Convergence criterion met
 ---------------------------------------
 SCF time:   CPU 2170.39s  wall 561.00s 
 SCF   energy in the final basis set =    -1227.5064894030
 Total energy in the final basis set =    -1227.5064894030

 --------------------------------------------------------------

                    Orbital Energies (a.u.)
 --------------------------------------------------------------

 Alpha MOs
 -- Occupied --
-19.185 -19.160 -19.156 -19.146 -19.144 -19.142 -19.130 -19.118
-10.321 -10.295 -10.258 -10.257 -10.248 -10.248 -10.244 -10.236
-10.191 -10.190 -10.184 -10.179 -10.174 -10.174 -10.165 -10.158
 -1.130  -1.098  -1.069  -1.051  -1.049  -1.040  -1.038  -1.037
 -0.859  -0.812  -0.808  -0.795  -0.754  -0.749  -0.699  -0.690
 -0.669  -0.662  -0.642  -0.623  -0.614  -0.597  -0.573  -0.558
 -0.557  -0.551  -0.543  -0.521  -0.510  -0.503  -0.500  -0.490
 -0.488  -0.486  -0.476  -0.472  -0.463  -0.448  -0.445  -0.439
 -0.434  -0.426  -0.419  -0.416  -0.404  -0.400  -0.395  -0.390
 -0.385  -0.382  -0.377  -0.375  -0.367  -0.366  -0.358  -0.352
 -0.346  -0.341  -0.336  -0.334  -0.332  -0.328  -0.313  -0.311
 -0.303  -0.294  -0.284  -0.277  -0.254
 -- Virtual --
 -0.029  -0.024  -0.017  -0.013  -0.009  -0.008   0.000   0.004
  0.009   0.014   0.020   0.024   0.027   0.031   0.036   0.040
  0.043   0.048   0.051   0.052   0.056   0.063   0.064   0.066
  0.070   0.074   0.077   0.078   0.082   0.084   0.087   0.090
  0.094   0.097   0.101   0.102   0.105   0.107   0.109   0.111
  0.113   0.114   0.116   0.119   0.120   0.124   0.126   0.128
  0.129   0.131   0.134   0.136   0.138   0.139   0.144   0.145
  0.148   0.149   0.150   0.151   0.155   0.156   0.160   0.162
  0.164   0.165   0.166   0.169   0.174   0.175   0.177   0.179
  0.181   0.184   0.185   0.186   0.191   0.193   0.196   0.198
  0.200   0.202   0.203   0.207   0.210   0.214   0.215   0.217
  0.220   0.222   0.228   0.228   0.230   0.232   0.236   0.237
  0.240   0.242   0.243   0.245   0.250   0.251   0.256   0.257
  0.263   0.264   0.268   0.269   0.271   0.274   0.276   0.281
  0.284   0.288   0.289   0.293   0.295   0.296   0.300   0.302
  0.309   0.311   0.314   0.316   0.317   0.319   0.324   0.328
  0.330   0.332   0.335   0.338   0.339   0.342   0.344   0.346
  0.348   0.351   0.355   0.357   0.361   0.363   0.368   0.369
  0.372   0.376   0.379   0.384   0.387   0.389   0.393   0.399
  0.403   0.408   0.410   0.412   0.417   0.421   0.423   0.429
  0.436   0.439   0.446   0.448   0.453   0.461   0.465   0.470
  0.481   0.482   0.486   0.493   0.496   0.500   0.508   0.509
  0.512   0.519   0.528   0.539   0.549   0.550   0.557   0.565
  0.568   0.575   0.585   0.586   0.592   0.594   0.599   0.605
  0.612   0.622   0.630   0.633   0.637   0.643   0.647   0.652
  0.658   0.658   0.663   0.667   0.668   0.681   0.683   0.689
  0.696   0.697   0.702   0.706   0.714   0.718   0.725   0.728
  0.738   0.742   0.751   0.752   0.756   0.757   0.762   0.771
  0.773   0.775   0.779   0.780   0.785   0.787   0.790   0.796
  0.799   0.803   0.807   0.813   0.820   0.824   0.829   0.831
  0.844   0.847   0.852   0.887   0.907   0.912   0.932   0.936
  0.949   0.963   0.967   0.982   0.986   0.990   1.009   1.015
  1.029   1.047   1.049   1.056   1.065   1.079   1.087   1.095
  1.095   1.104   1.122   1.126   1.134   1.145   1.151   1.154
  1.163   1.169   1.171   1.180   1.186   1.192   1.202   1.209
  1.211   1.220   1.235   1.240   1.245   1.255   1.256   1.262
  1.272   1.278   1.296   1.299   1.310   1.312   1.323   1.332
  1.343   1.355   1.362   1.367   1.372   1.390   1.405   1.414
  1.425   1.428   1.445   1.457   1.465   1.467   1.487   1.489
  1.500   1.508   1.515   1.519   1.532   1.538   1.543   1.545
  1.554   1.562   1.564   1.574   1.578   1.581   1.585   1.590
  1.594   1.600   1.606   1.610   1.615   1.619   1.624   1.626
  1.630   1.633   1.636   1.642   1.651   1.656   1.662   1.666
  1.668   1.677   1.682   1.685   1.692   1.703   1.709   1.716
  1.719   1.729   1.745   1.750   1.753   1.759   1.769   1.772
  1.779   1.785   1.790   1.799   1.809   1.814   1.816   1.823
  1.835   1.839   1.861   1.867   1.872   1.878   1.889   1.900
  1.901   1.915   1.920   1.928   1.939   1.947   1.958   1.968
  1.981   1.994   1.997   2.011   2.016   2.030   2.034   2.047
  2.064   2.069   2.072   2.076   2.082   2.093   2.101   2.121
  2.132   2.142   2.147   2.153   2.165   2.167   2.180   2.182
  2.190   2.207   2.216   2.223   2.226   2.241   2.255   2.262
  2.279   2.286   2.300   2.315   2.332   2.347   2.354   2.368
  2.377   2.399   2.413   2.422   2.434   2.436   2.444   2.483
  2.489   2.501   2.520   2.533   2.543   2.546   2.552   2.559
  2.565   2.574   2.580   2.585   2.595   2.601   2.615   2.623
  2.635   2.640   2.647   2.655   2.667   2.689   2.694   2.702
  2.708   2.717   2.734   2.738   2.753   2.767   2.774   2.789
  2.798   2.803   2.815   2.816   2.825   2.831   2.839   2.870
  2.878   2.885   2.902   2.904   2.912   2.913   2.922   2.929
  2.938   2.945   2.967   2.970   2.977   2.980   2.985   3.001
  3.008   3.027   3.034   3.047   3.052   3.060   3.071   3.078
  3.086   3.103   3.112   3.117   3.120   3.134   3.138   3.148
  3.161   3.172   3.177   3.194   3.199   3.208   3.219   3.235
  3.268   3.277   3.285   3.297   3.304   3.308   3.323   3.345
  3.370   3.391   3.409   3.420   3.429   3.447   3.489   3.513
  3.533   3.544   3.550   3.575   3.622   3.692   3.776   3.787
  3.790   3.810   3.812   3.828   3.831   3.858   3.865   3.882
  3.912   3.923   3.930   3.947   3.972   3.990   4.010   4.020
  4.035   4.070   4.092   4.097   4.139   4.160   4.182   4.189
  4.233   4.268   4.286   4.295   4.311   4.317   4.339   4.374
  4.398   4.993   5.081   5.094   5.107   5.124   5.162   5.184
  5.199   5.203   5.281   5.379   5.402   5.425   5.440   5.460
  5.491   5.606   5.624   5.655   5.672   5.710   5.779   5.829
  5.855  23.761  23.778  23.798  23.814  23.817  23.824  23.849
 23.857  23.879  23.888  23.916  23.945  23.955  23.970  23.987
 24.022  49.874  49.909  49.942  49.958  49.966  50.009  50.018
 50.020
 --------------------------------------------------------------

          Ground-State Mulliken Net Atomic Charges

     Atom                 Charge (a.u.)
  ----------------------------------------
      1 C                     0.890652
      2 H                     0.222985
      3 C                    -1.244284
      4 H                     0.182637
      5 O                     0.196107
      6 C                    -0.590496
      7 H                     0.215335
      8 H                     0.133923
      9 C                     0.655247
     10 H                     0.175490
     11 C                    -0.694774
     12 H                     0.138069
     13 H                     0.150957
     14 H                     0.143330
     15 C                    -0.676795
     16 H                     0.172497
     17 H                     0.149097
     18 C                    -0.452265
     19 H                     0.172203
     20 H                     0.145338
     21 C                     0.151876
     22 H                     0.208783
     23 C                    -0.663161
     24 H                     0.169864
     25 H                     0.128016
     26 H                     0.240050
     27 C                    -0.230156
     28 O                    -0.170924
     29 H                     0.117980
     30 O                     0.052641
     31 C                    -0.405175
     32 H                     0.252399
     33 C                    -0.090915
     34 H                     0.251210
     35 C                     0.129072
     36 O                    -0.203038
     37 O                    -0.106592
     38 H                     0.293654
     39 C                    -0.361679
     40 H                     0.286148
     41 O                    -0.140864
     42 H                     0.257406
     43 C                    -0.627078
     44 H                     0.300514
     45 O                    -0.197924
     46 H                     0.271626
     47 C                    -0.468428
     48 H                     0.303078
     49 O                    -0.088647
     50 H                     0.255011
  ----------------------------------------
  Sum of atomic charges =     0.000000

 -----------------------------------------------------------------
                    Cartesian Multipole Moments
 -----------------------------------------------------------------
    Charge (ESU x 10^10)
                 0.0000
    Dipole Moment (Debye)
         X      -2.3405      Y       0.7064      Z       0.3236
       Tot       2.4661
    Quadrupole Moments (Debye-Ang)
        XX    -135.5770     XY      10.3306     YY    -152.6402
        XZ       7.4486     YZ     -10.0662     ZZ    -151.4971
    Octopole Moments (Debye-Ang^2)
       XXX      41.3051    XXY      82.3086    XYY      -0.9711
       YYY      51.4191    XXZ      14.0430    XYZ     -22.4124
       YYZ      -9.8480    XZZ      34.0252    YZZ      43.8028
       ZZZ     -27.4543
    Hexadecapole Moments (Debye-Ang^3)
      XXXX   -7517.7422   XXXY     485.6510   XXYY   -1571.6749
      XYYY     297.2870   YYYY   -1699.6543   XXXZ       0.0638
      XXYZ    -257.2511   XYYZ      47.7729   YYYZ    -637.2006
      XXZZ   -1715.9515   XYZZ     231.2663   YYZZ    -863.0109
      XZZZ    -106.6235   YZZZ    -671.6334   ZZZZ   -2885.1475
 -----------------------------------------------------------------
 Calculating analytic gradient of the SCF energy
 Gradient of SCF Energy
            1           2           3           4           5           6
    1   0.0000749  -0.0000317   0.0003620  -0.0002053  -0.0004926  -0.0003525
    2  -0.0010595   0.0000790   0.0002354   0.0003351   0.0001397  -0.0003196
    3  -0.0006824   0.0001649   0.0006280   0.0001263  -0.0015552   0.0001278
            7           8           9          10          11          12
    1  -0.0001164   0.0003393   0.0004632  -0.0000104   0.0000252  -0.0000228
    2   0.0003184   0.0000029  -0.0001795   0.0000153  -0.0001165  -0.0000217
    3   0.0000378   0.0000270   0.0000652  -0.0000449  -0.0001906   0.0000052
           13          14          15          16          17          18
    1   0.0000650  -0.0000032  -0.0004213   0.0000627  -0.0000014   0.0000259
    2  -0.0000338   0.0000277   0.0002504  -0.0000082  -0.0000987   0.0001753
    3   0.0001152   0.0000811  -0.0002675   0.0000977   0.0000035   0.0004180
           19          20          21          22          23          24
    1  -0.0001043  -0.0000594   0.0004136   0.0000009  -0.0002298   0.0001118
    2  -0.0000165  -0.0001416   0.0011687  -0.0001476  -0.0003882  -0.0000149
    3  -0.0000168  -0.0002872   0.0010998  -0.0006514  -0.0001689   0.0000149
           25          26          27          28          29          30
    1   0.0001504  -0.0000796   0.0004663  -0.0007797   0.0000334  -0.0015305
    2   0.0003146  -0.0000866   0.0004686  -0.0005245   0.0000255  -0.0002067
    3   0.0000457  -0.0001132   0.0015606  -0.0012074  -0.0001365   0.0001189
           31          32          33          34          35          36
    1  -0.0002992   0.0001465   0.0014997   0.0000438   0.0019315  -0.0009584
    2   0.0000546  -0.0000489  -0.0003984  -0.0000489  -0.0011332   0.0008742
    3  -0.0002676  -0.0001562   0.0014062  -0.0005403   0.0001056   0.0007668
           37          38          39          40          41          42
    1  -0.0004617  -0.0001087  -0.0002764   0.0002826   0.0002338  -0.0002808
    2   0.0001105   0.0001362   0.0004864  -0.0000834   0.0000968  -0.0001194
    3  -0.0006653   0.0003936   0.0003976  -0.0000687   0.0001304  -0.0001715
           43          44          45          46          47          48
    1  -0.0007907  -0.0000052   0.0006844  -0.0002671   0.0014534  -0.0000785
    2   0.0001042   0.0002469   0.0003778  -0.0004275  -0.0001790  -0.0000310
    3   0.0002534   0.0001378  -0.0000632  -0.0000086  -0.0014670   0.0001244
           49          50
    1  -0.0009871   0.0000844
    2   0.0001770  -0.0003875
    3   0.0007126  -0.0004357
 Max gradient component =       1.932E-03
 RMS gradient           =       5.124E-04
 Gradient time:  CPU 516.85 s  wall 130.32 s
 Geometry Optimization Parameters
   NAtoms,    NIC,     NZ,  NCons,   NDum,   NFix, NCnnct, MaxDiis
       50     399       0       0       0       0       0       0

 Cartesian Hessian Update
 Hessian Updated using BFGS Update


** GEOMETRY OPTIMIZATION IN DELOCALIZED INTERNAL COORDINATES **
   Searching for a Minimum

   Optimization Cycle:  12

                       Coordinates (Angstroms)
     ATOM                X               Y               Z
      1  C        -2.9008025088    0.8893851968    0.1180238010
      2  H        -2.7191335413    1.5496651699   -0.7418214868
      3  C        -1.8957487488   -0.2633786881   -0.0112781867
      4  H        -2.0234829898   -0.9508540403    0.8341718835
      5  O        -0.5914302294    0.3380450677    0.0801309688
      6  C        -2.0834001929   -1.0149930523   -1.3317708188
      7  H        -1.8759952655   -0.3186466338   -2.1536387289
      8  H        -1.3471042364   -1.8218779092   -1.4107475676
      9  C        -3.5070751995   -1.5782714419   -1.4770299938
     10  H        -3.6767853310   -2.2864361311   -0.6535376717
     11  C        -3.6797479070   -2.3357668234   -2.7970563658
     12  H        -2.9551576552   -3.1503173955   -2.8848821308
     13  H        -4.6815128060   -2.7681371766   -2.8758686177
     14  H        -3.5353955940   -1.6673290204   -3.6523565459
     15  C        -4.5289929374   -0.4370582878   -1.3272618336
     16  H        -5.5468835628   -0.8390230981   -1.3727686825
     17  H        -4.4222211873    0.2454675443   -2.1805009271
     18  C        -4.3325300644    0.3380614304   -0.0186462475
     19  H        -5.0478193679    1.1652422511    0.0411860104
     20  H        -4.5547645948   -0.3269812421    0.8237762107
     21  C        -2.7150408715    1.7574294853    1.3937015732
     22  H        -3.5235393571    2.5072063761    1.3374013582
     23  C        -2.8175507476    1.0239111060    2.7326902698
     24  H        -2.7074612016    1.7332884942    3.5549558411
     25  H        -3.7840355654    0.5279010263    2.8403358949
     26  H        -2.0215021882    0.2847297136    2.8382355676
     27  C        -1.4603630568    2.6102803384    1.3023804916
     28  O        -0.7154366717    2.8572401308    2.2194626126
     29  H        -1.2868745787    3.0623443878    0.3023052466
     30  O         1.3320007241   -0.2897312127   -0.8942935480
     31  C         2.5720798671   -0.9899912592   -0.8547988767
     32  H         2.4167821811   -2.0705830963   -0.7468146611
     33  C         0.5134521643   -0.4866316437    0.2558355204
     34  H         0.2180573156   -1.5448551072    0.3236763867
     35  C         3.2338012397   -0.7935029871   -2.2163068794
     36  O         3.4063811652   -1.6736386354   -3.0158793447
     37  O         3.5791964367    0.4923093373   -2.4297872803
     38  H         3.9698508004    0.5451713000   -3.3144535818
     39  C         3.4251354188   -0.4754726829    0.3111128451
     40  H         3.6028235606    0.5982047186    0.1581009793
     41  O         4.6513994843   -1.1881168274    0.3083868833
     42  H         5.0749259148   -1.0517027530    1.1641326557
     43  C         2.6495725744   -0.6955474221    1.6066269271
     44  H         2.5598120771   -1.7719389229    1.7803049199
     45  O         3.3855043151   -0.2149990987    2.7406550646
     46  H         3.4392955508    0.7475210351    2.6877280931
     47  C         1.2516193688   -0.0862317862    1.5415578620
     48  H         1.3172760524    1.0108050132    1.5488468246
     49  O         0.4416810306   -0.5427219905    2.6193954329
     50  H         0.8910590697   -0.3297921215    3.4445371572
   Point Group: c1    Number of degrees of freedom:   144


   Energy is  -1227.506489403

 Hessian Updated using BFGS Update

144 Hessian modes will be used to form the next step
  Hessian Eigenvalues:
     0.001084    0.004998    0.005390    0.005620    0.006049    0.006242
     0.006733    0.007350    0.007713    0.007929    0.009647    0.010430
     0.011424    0.013170    0.014402    0.018891    0.019995    0.021892
     0.022832    0.030402    0.030780    0.034723    0.036635    0.038663
     0.039903    0.042727    0.043900    0.045758    0.046605    0.047036
     0.047762    0.048739    0.048900    0.049283    0.049576    0.050243
     0.051361    0.053954    0.054677    0.055025    0.055412    0.056162
     0.056742    0.056992    0.057108    0.058254    0.059160    0.060836
     0.063860    0.065067    0.068138    0.069725    0.071879    0.075175
     0.078315    0.082183    0.082435    0.082691    0.083560    0.094250
     0.099277    0.104124    0.116602    0.119059    0.133394    0.146278
     0.149407    0.153268    0.159734    0.159893    0.159974    0.160002
     0.160006    0.160085    0.160309    0.160732    0.160764    0.161660
     0.164341    0.168248    0.174600    0.177557    0.180384    0.186042
     0.187338    0.192975    0.197339    0.201378    0.212144    0.221977
     0.248064    0.250686    0.265615    0.269636    0.272302    0.275869
     0.280022    0.281730    0.288035    0.288794    0.289611    0.291471
     0.295133    0.295678    0.297425    0.300883    0.304099    0.316405
     0.333763    0.335881    0.338016    0.338626    0.339054    0.339475
     0.339635    0.340083    0.340159    0.340639    0.340746    0.341205
     0.341318    0.341455    0.341772    0.342152    0.342244    0.342469
     0.342671    0.344000    0.344754    0.346014    0.383717    0.394496
     0.399054    0.402873    0.410402    0.412637    0.445879    0.513254
     0.517990    0.520743    0.522806    0.546606    0.895948    0.935476

 Minimum Search - Taking Simple RFO Step
 Searching for Lamda that Minimizes Along All modes
 Value Taken    Lamda =  -0.00040869
 Calculated Step too Large.  Step scaled by  0.679433
 Step Taken.  Stepsize is  0.300000

                             Maximum     Tolerance    Cnvgd?
         Gradient           0.000927      0.000300      NO
         Displacement       0.100347      0.001200      NO
         Energy change     -0.000256      0.000001      NO


 New Cartesian Coordinates Obtained by Inverse Iteration

 Displacement from previous Coordinates is:  1.640073
 ----------------------------------------------------------------
             Standard Nuclear Orientation (Angstroms)
    I     Atom           X                Y                Z
 ----------------------------------------------------------------
    1      C      -2.9113370684     0.8844620560     0.1457255426
    2      H      -2.7181830744     1.5667078659    -0.6941507248
    3      C      -1.8953200713    -0.2582349569     0.0102136233
    4      H      -2.0502050039    -0.9769856686     0.8255145588
    5      O      -0.5984684974     0.3406233079     0.1695034184
    6      C      -2.0399451774    -0.9688573928    -1.3381884202
    7      H      -1.8194311871    -0.2477055631    -2.1347609000
    8      H      -1.2948557069    -1.7663376413    -1.4231613230
    9      C      -3.4546499475    -1.5403034408    -1.5338718424
   10      H      -3.6360306094    -2.2750233356    -0.7365025767
   11      C      -3.5902221703    -2.2582778216    -2.8799169979
   12      H      -2.8544376468    -3.0615395374    -2.9773676713
   13      H      -4.5850621629    -2.6987926711    -2.9944281479
   14      H      -3.4355965699    -1.5620705918    -3.7109363845
   15      C      -4.4926131391    -0.4153555947    -1.3722847482
   16      H      -5.5045199771    -0.8270485580    -1.4524914207
   17      H      -4.3752067797     0.2936357001    -2.2022194668
   18      C      -4.3336930562     0.3226030353    -0.0373114558
   19      H      -5.0594039040     1.1396043245     0.0323184212
   20      H      -4.5633359963    -0.3687967583     0.7816189798
   21      C      -2.7613882897     1.7220423061     1.4448409229
   22      H      -3.5871877141     2.4538066681     1.4011833008
   23      C      -2.8601559230     0.9556359024     2.7659175449
   24      H      -2.7898109284     1.6502491108     3.6048190630
   25      H      -3.8086819418     0.4208064005     2.8462219083
   26      H      -2.0383295400     0.2450770023     2.8698688983
   27      C      -1.5272831485     2.6085720799     1.3879466531
   28      O      -0.8168274428     2.8775717591     2.3259473283
   29      H      -1.3382957304     3.0638067262     0.3916404609
   30      O       1.2809637930    -0.3605401778    -0.8551966838
   31      C       2.5182778519    -1.0660974119    -0.8247021204
   32      H       2.3640907918    -2.1380565784    -0.6491169874
   33      C       0.5042672054    -0.4869919369     0.3339497420
   34      H       0.1998495456    -1.5365044686     0.4686988689
   35      C       3.1259014472    -0.9512079737    -2.2215282681
   36      O       3.2639307162    -1.8760137683    -2.9763790969
   37      O       3.4667496347     0.3186246241    -2.5200942669
   38      H       3.8201315962     0.3204298347    -3.4220418390
   39      C       3.4159062427    -0.4874893226     0.2747909680
   40      H       3.5818955920     0.5762478905     0.0530421125
   41      O       4.6449794360    -1.1957342136     0.2616766197
   42      H       5.0967764183    -1.0195111559     1.0958046661
   43      C       2.6948201104    -0.6328887180     1.6119426992
   44      H       2.6148462477    -1.6975739525     1.8508841004
   45      O       3.4772783160    -0.0890461020     2.6836425874
   46      H       3.5340870067     0.8682443392     2.5701782209
   47      C       1.2910417075    -0.0314229125     1.5729196769
   48      H       1.3531178971     1.0654208154     1.5315025129
   49      O       0.5238609989    -0.4461888506     2.6966407799
   50      H       0.9616240020    -0.1338940383     3.4958524681
 ----------------------------------------------------------------
 Molecular Point Group                 C1    NOp =  1
 Largest Abelian Subgroup              C1    NOp =  1
 Nuclear Repulsion Energy =  2352.7783606307 hartrees
 There are       93 alpha and       93 beta electrons
 Applying Cartesian multipole field
    Component          Value
    ---------          -----
     (2,0,0)        1.00000E-12
     (0,2,0)        2.00000E-11
     (0,0,2)       -3.00000E-11
 Nucleus-field energy     =    -0.0000000390 hartrees
 Requested basis set is 6-311++G(d,p)
 There are 274 shells and 710 basis functions
 A cutoff of  1.0D-11 yielded  27368 shell pairs
 There are    180110 function pairs (    190846 Cartesian)
 Smallest overlap matrix eigenvalue = 1.04E-06

 Q-Chem warning in module stvman/mkSTV.C, line 306:

 Overlap eigenvalue is smaller than square root of threshold
 Use THRESH >= 12 to get rid of this warning

 Guess MOs from SCF MO coefficient file

 -----------------------------------------------------------------------
  General SCF calculation program by
  Eric Jon Sundstrom, Paul Horn, Yuezhi Mao, Dmitri Zuev, Alec White,
  David Stuck, Shaama M.S., Shane Yost, Joonho Lee, David Small,
  Daniel Levine, Susi Lehtola, Hugh Burton, Evgeny Epifanovsky
 -----------------------------------------------------------------------
 Exchange:     0.2000 Hartree-Fock + 0.0800 Slater + 0.7200 B88
 Correlation:  0.1900 VWN1RPA + 0.8100 LYP
 Using SG-1 standard quadrature grid
 using 4 threads for integral computing
 -------------------------------------------------------
 OpenMP Integral computing Module                
 Release: version 2.0, May 2017, Q-Chem Inc. Pleasanton 
 -------------------------------------------------------
 -------------------------------------------------------
 OpenMP BLAS3 based DFT computing Module                
 Release: version 1.0, May 2013, Q-Chem Inc. Pittsburgh 
 -------------------------------------------------------
 A restricted SCF calculation will be
 performed using DIIS
 SCF converges when DIIS error is below 1.0e-08
 ---------------------------------------
  Cycle       Energy         DIIS error
 ---------------------------------------
    1   -1227.4640228070      7.18e-04  
    2   -1227.5056281951      1.46e-04  
    3   -1227.5045454974      2.25e-04  
    4   -1227.5067112639      2.14e-05  
    5   -1227.5067182524      1.82e-05  
    6   -1227.5067328552      3.93e-06  
    7   -1227.5067335691      1.10e-06  
    8   -1227.5067336304      3.66e-07  
    9   -1227.5067336358      1.32e-07  
   10   -1227.5067336367      6.19e-08  
   11   -1227.5067336369      2.23e-08  
   12   -1227.5067336368      4.54e-09  Convergence criterion met
 ---------------------------------------
 SCF time:   CPU 2172.82s  wall 562.00s 
 SCF   energy in the final basis set =    -1227.5067336368
 Total energy in the final basis set =    -1227.5067336368

 --------------------------------------------------------------

                    Orbital Energies (a.u.)
 --------------------------------------------------------------

 Alpha MOs
 -- Occupied --
-19.186 -19.159 -19.156 -19.147 -19.144 -19.142 -19.131 -19.118
-10.322 -10.296 -10.258 -10.257 -10.248 -10.248 -10.245 -10.236
-10.191 -10.190 -10.184 -10.179 -10.174 -10.173 -10.165 -10.159
 -1.130  -1.099  -1.069  -1.051  -1.049  -1.040  -1.038  -1.037
 -0.859  -0.812  -0.808  -0.795  -0.754  -0.750  -0.699  -0.690
 -0.669  -0.662  -0.642  -0.623  -0.615  -0.597  -0.574  -0.558
 -0.557  -0.552  -0.544  -0.521  -0.510  -0.503  -0.501  -0.490
 -0.488  -0.485  -0.475  -0.472  -0.463  -0.448  -0.445  -0.440
 -0.434  -0.426  -0.419  -0.416  -0.404  -0.400  -0.393  -0.390
 -0.385  -0.382  -0.378  -0.375  -0.367  -0.366  -0.357  -0.352
 -0.346  -0.341  -0.336  -0.334  -0.332  -0.329  -0.313  -0.311
 -0.303  -0.295  -0.284  -0.279  -0.254
 -- Virtual --
 -0.030  -0.025  -0.017  -0.013  -0.009  -0.008   0.000   0.004
  0.008   0.014   0.020   0.024   0.027   0.031   0.036   0.040
  0.043   0.048   0.050   0.051   0.057   0.063   0.063   0.067
  0.070   0.074   0.077   0.079   0.081   0.084   0.088   0.090
  0.094   0.097   0.101   0.102   0.106   0.107   0.109   0.111
  0.113   0.114   0.116   0.118   0.120   0.125   0.127   0.128
  0.128   0.131   0.133   0.135   0.138   0.140   0.143   0.145
  0.148   0.149   0.150   0.152   0.155   0.156   0.160   0.162
  0.164   0.164   0.167   0.169   0.174   0.174   0.177   0.178
  0.180   0.183   0.184   0.188   0.190   0.194   0.196   0.197
  0.198   0.204   0.204   0.207   0.209   0.214   0.215   0.217
  0.219   0.221   0.228   0.228   0.230   0.232   0.235   0.236
  0.241   0.242   0.243   0.244   0.249   0.251   0.256   0.258
  0.262   0.264   0.267   0.269   0.271   0.273   0.276   0.281
  0.284   0.287   0.290   0.293   0.295   0.297   0.301   0.304
  0.309   0.311   0.314   0.316   0.317   0.318   0.325   0.327
  0.330   0.331   0.335   0.338   0.339   0.342   0.344   0.347
  0.348   0.351   0.355   0.357   0.361   0.362   0.367   0.369
  0.370   0.376   0.379   0.385   0.387   0.388   0.392   0.398
  0.404   0.406   0.410   0.413   0.416   0.421   0.423   0.429
  0.435   0.437   0.445   0.449   0.452   0.457   0.464   0.470
  0.479   0.481   0.486   0.491   0.495   0.500   0.504   0.509
  0.511   0.518   0.530   0.534   0.548   0.550   0.555   0.564
  0.568   0.574   0.580   0.587   0.590   0.594   0.598   0.604
  0.611   0.624   0.630   0.634   0.636   0.642   0.646   0.651
  0.659   0.659   0.664   0.668   0.669   0.680   0.682   0.690
  0.696   0.699   0.702   0.707   0.715   0.717   0.726   0.728
  0.740   0.741   0.748   0.751   0.755   0.756   0.764   0.771
  0.772   0.775   0.779   0.781   0.784   0.787   0.789   0.794
  0.801   0.804   0.806   0.809   0.819   0.824   0.829   0.830
  0.844   0.848   0.851   0.885   0.906   0.910   0.933   0.940
  0.947   0.964   0.968   0.981   0.987   0.991   1.010   1.017
  1.034   1.048   1.049   1.053   1.065   1.078   1.087   1.093
  1.094   1.103   1.119   1.127   1.128   1.144   1.150   1.153
  1.163   1.169   1.173   1.179   1.184   1.192   1.203   1.207
  1.210   1.223   1.233   1.239   1.246   1.255   1.257   1.263
  1.272   1.281   1.294   1.297   1.308   1.312   1.323   1.328
  1.340   1.355   1.360   1.364   1.371   1.391   1.397   1.414
  1.421   1.428   1.442   1.456   1.465   1.467   1.481   1.489
  1.499   1.508   1.514   1.521   1.533   1.538   1.542   1.546
  1.555   1.561   1.564   1.574   1.576   1.582   1.586   1.591
  1.596   1.601   1.605   1.610   1.614   1.619   1.622   1.626
  1.630   1.636   1.636   1.643   1.648   1.656   1.663   1.665
  1.667   1.678   1.684   1.686   1.692   1.704   1.707   1.716
  1.721   1.731   1.743   1.750   1.753   1.759   1.767   1.770
  1.778   1.784   1.790   1.798   1.807   1.813   1.816   1.822
  1.835   1.836   1.859   1.867   1.872   1.879   1.889   1.897
  1.903   1.915   1.919   1.931   1.939   1.946   1.958   1.967
  1.980   1.994   1.997   2.009   2.015   2.028   2.033   2.044
  2.062   2.070   2.073   2.075   2.081   2.093   2.101   2.120
  2.135   2.140   2.148   2.151   2.165   2.167   2.180   2.181
  2.191   2.207   2.217   2.222   2.224   2.241   2.251   2.264
  2.278   2.284   2.300   2.314   2.334   2.347   2.354   2.365
  2.379   2.398   2.413   2.423   2.434   2.437   2.444   2.483
  2.490   2.501   2.518   2.533   2.545   2.546   2.551   2.558
  2.564   2.574   2.581   2.585   2.595   2.604   2.614   2.623
  2.635   2.641   2.646   2.654   2.667   2.688   2.691   2.706
  2.709   2.716   2.735   2.737   2.751   2.764   2.773   2.790
  2.795   2.803   2.814   2.815   2.824   2.834   2.839   2.868
  2.879   2.887   2.901   2.904   2.909   2.912   2.921   2.924
  2.941   2.947   2.969   2.970   2.978   2.985   2.987   3.002
  3.010   3.022   3.032   3.046   3.047   3.058   3.068   3.074
  3.087   3.106   3.110   3.115   3.124   3.134   3.147   3.149
  3.162   3.173   3.178   3.193   3.195   3.209   3.221   3.237
  3.265   3.276   3.281   3.295   3.303   3.306   3.321   3.344
  3.369   3.391   3.407   3.422   3.427   3.444   3.490   3.511
  3.533   3.543   3.552   3.572   3.621   3.692   3.777   3.787
  3.790   3.809   3.812   3.828   3.831   3.857   3.863   3.881
  3.911   3.916   3.928   3.946   3.968   3.989   4.009   4.019
  4.036   4.071   4.094   4.098   4.141   4.161   4.180   4.187
  4.236   4.269   4.287   4.293   4.310   4.321   4.340   4.372
  4.399   4.994   5.082   5.090   5.106   5.125   5.162   5.188
  5.198   5.205   5.280   5.378   5.400   5.424   5.440   5.460
  5.486   5.606   5.625   5.655   5.673   5.708   5.777   5.834
  5.855  23.760  23.778  23.797  23.812  23.817  23.823  23.849
 23.856  23.878  23.889  23.915  23.945  23.955  23.972  23.988
 24.021  49.874  49.909  49.940  49.958  49.965  50.007  50.018
 50.019
 --------------------------------------------------------------

          Ground-State Mulliken Net Atomic Charges

     Atom                 Charge (a.u.)
  ----------------------------------------
      1 C                     0.879161
      2 H                     0.219637
      3 C                    -1.295702
      4 H                     0.177136
      5 O                     0.191326
      6 C                    -0.539625
      7 H                     0.217475
      8 H                     0.151330
      9 C                     0.647572
     10 H                     0.176227
     11 C                    -0.692089
     12 H                     0.137840
     13 H                     0.150670
     14 H                     0.142867
     15 C                    -0.680622
     16 H                     0.171818
     17 H                     0.149427
     18 C                    -0.454939
     19 H                     0.171360
     20 H                     0.145386
     21 C                     0.153382
     22 H                     0.206129
     23 C                    -0.658299
     24 H                     0.171086
     25 H                     0.128864
     26 H                     0.241440
     27 C                    -0.236388
     28 O                    -0.173896
     29 H                     0.117445
     30 O                     0.051350
     31 C                    -0.430800
     32 H                     0.251602
     33 C                     0.047682
     34 H                     0.248097
     35 C                     0.110264
     36 O                    -0.199769
     37 O                    -0.100939
     38 H                     0.292442
     39 C                    -0.368466
     40 H                     0.286180
     41 O                    -0.139696
     42 H                     0.257469
     43 C                    -0.542304
     44 H                     0.301666
     45 O                    -0.197349
     46 H                     0.271117
     47 C                    -0.615969
     48 H                     0.296647
     49 O                    -0.089816
     50 H                     0.254576
  ----------------------------------------
  Sum of atomic charges =     0.000000

 -----------------------------------------------------------------
                    Cartesian Multipole Moments
 -----------------------------------------------------------------
    Charge (ESU x 10^10)
                 0.0000
    Dipole Moment (Debye)
         X      -2.2318      Y       0.8717      Z       0.0202
       Tot       2.3961
    Quadrupole Moments (Debye-Ang)
        XX    -135.3460     XY      10.8176     YY    -153.5351
        XZ       6.7882     YZ     -10.3213     ZZ    -151.7014
    Octopole Moments (Debye-Ang^2)
       XXX      45.6259    XXY      82.2699    XYY      -0.3848
       YYY      57.7393    XXZ      10.2608    XYZ     -19.7383
       YYZ      -8.0514    XZZ      37.5397    YZZ      42.8898
       ZZZ     -41.1136
    Hexadecapole Moments (Debye-Ang^3)
      XXXX   -7423.9955   XXXY     512.5018   XXYY   -1560.4796
      XYYY     355.9592   YYYY   -1708.9101   XXXZ     -16.3732
      XXYZ    -256.8212   XYYZ      62.5668   YYYZ    -695.5641
      XXZZ   -1713.3714   XYZZ     236.0479   YYZZ    -893.4877
      XZZZ    -136.5574   YZZZ    -712.5406   ZZZZ   -2948.8399
 -----------------------------------------------------------------
 Calculating analytic gradient of the SCF energy
 Gradient of SCF Energy
            1           2           3           4           5           6
    1   0.0002354  -0.0000957   0.0008373  -0.0004362  -0.0012683   0.0001910
    2  -0.0006510  -0.0000146   0.0006368   0.0002145  -0.0006313  -0.0001757
    3  -0.0005717   0.0001918   0.0008780  -0.0000893  -0.0014955   0.0002585
            7           8           9          10          11          12
    1  -0.0002413   0.0001752   0.0005434  -0.0000873   0.0000749  -0.0000196
    2   0.0001725   0.0000987  -0.0003140   0.0001533  -0.0001024   0.0000142
    3  -0.0001069  -0.0000169  -0.0000176   0.0000213  -0.0000900  -0.0000081
           13          14          15          16          17          18
    1   0.0000239  -0.0001006  -0.0003772   0.0000324   0.0000287  -0.0002628
    2  -0.0000489  -0.0000046   0.0004874  -0.0000141  -0.0002812   0.0001578
    3   0.0000799   0.0000510  -0.0002821   0.0001320  -0.0000680   0.0002385
           19          20          21          22          23          24
    1  -0.0000163   0.0001609   0.0001528  -0.0000451  -0.0004823   0.0002330
    2  -0.0000813  -0.0000501   0.0007397  -0.0000770  -0.0002972  -0.0000087
    3   0.0000251  -0.0002680   0.0008178  -0.0003007   0.0000098  -0.0000342
           25          26          27          28          29          30
    1   0.0001503  -0.0000985   0.0004672  -0.0005144  -0.0000430  -0.0014447
    2   0.0002344   0.0000805   0.0004372  -0.0002942   0.0000223  -0.0003335
    3   0.0001357  -0.0000440   0.0010714  -0.0007030  -0.0003512   0.0004002
           31          32          33          34          35          36
    1  -0.0002133   0.0002337   0.0015957  -0.0000980   0.0018016  -0.0007471
    2   0.0001644  -0.0002133  -0.0001248  -0.0000216  -0.0009411   0.0006828
    3   0.0002721  -0.0002269   0.0003068  -0.0003519  -0.0005046   0.0005545
           37          38          39          40          41          42
    1  -0.0004717  -0.0000784  -0.0004854   0.0001176   0.0004481  -0.0002208
    2   0.0000224   0.0001507   0.0001551  -0.0000218  -0.0000045  -0.0000515
    3  -0.0001569   0.0001693   0.0004717  -0.0001524  -0.0003644   0.0001359
           43          44          45          46          47          48
    1  -0.0007750   0.0000311   0.0005099  -0.0001814   0.0014862  -0.0000183
    2   0.0007033   0.0001768   0.0000029  -0.0001860  -0.0003891   0.0001880
    3   0.0002153   0.0001729  -0.0000947  -0.0000186  -0.0008769   0.0002819
           49          50
    1  -0.0009014   0.0001937
    2   0.0000218  -0.0003843
    3   0.0005456  -0.0002424
 Max gradient component =       1.802E-03
 RMS gradient           =       4.595E-04
 Gradient time:  CPU 517.73 s  wall 130.54 s
 Geometry Optimization Parameters
   NAtoms,    NIC,     NZ,  NCons,   NDum,   NFix, NCnnct, MaxDiis
       50     399       0       0       0       0       0       0

 Cartesian Hessian Update
 Hessian Updated using BFGS Update


** GEOMETRY OPTIMIZATION IN DELOCALIZED INTERNAL COORDINATES **
   Searching for a Minimum

   Optimization Cycle:  13

                       Coordinates (Angstroms)
     ATOM                X               Y               Z
      1  C        -2.9113370684    0.8844620560    0.1457255426
      2  H        -2.7181830744    1.5667078659   -0.6941507248
      3  C        -1.8953200713   -0.2582349569    0.0102136233
      4  H        -2.0502050039   -0.9769856686    0.8255145588
      5  O        -0.5984684974    0.3406233079    0.1695034184
      6  C        -2.0399451774   -0.9688573928   -1.3381884202
      7  H        -1.8194311871   -0.2477055631   -2.1347609000
      8  H        -1.2948557069   -1.7663376413   -1.4231613230
      9  C        -3.4546499475   -1.5403034408   -1.5338718424
     10  H        -3.6360306094   -2.2750233356   -0.7365025767
     11  C        -3.5902221703   -2.2582778216   -2.8799169979
     12  H        -2.8544376468   -3.0615395374   -2.9773676713
     13  H        -4.5850621629   -2.6987926711   -2.9944281479
     14  H        -3.4355965699   -1.5620705918   -3.7109363845
     15  C        -4.4926131391   -0.4153555947   -1.3722847482
     16  H        -5.5045199771   -0.8270485580   -1.4524914207
     17  H        -4.3752067797    0.2936357001   -2.2022194668
     18  C        -4.3336930562    0.3226030353   -0.0373114558
     19  H        -5.0594039040    1.1396043245    0.0323184212
     20  H        -4.5633359963   -0.3687967583    0.7816189798
     21  C        -2.7613882897    1.7220423061    1.4448409229
     22  H        -3.5871877141    2.4538066681    1.4011833008
     23  C        -2.8601559230    0.9556359024    2.7659175449
     24  H        -2.7898109284    1.6502491108    3.6048190630
     25  H        -3.8086819418    0.4208064005    2.8462219083
     26  H        -2.0383295400    0.2450770023    2.8698688983
     27  C        -1.5272831485    2.6085720799    1.3879466531
     28  O        -0.8168274428    2.8775717591    2.3259473283
     29  H        -1.3382957304    3.0638067262    0.3916404609
     30  O         1.2809637930   -0.3605401778   -0.8551966838
     31  C         2.5182778519   -1.0660974119   -0.8247021204
     32  H         2.3640907918   -2.1380565784   -0.6491169874
     33  C         0.5042672054   -0.4869919369    0.3339497420
     34  H         0.1998495456   -1.5365044686    0.4686988689
     35  C         3.1259014472   -0.9512079737   -2.2215282681
     36  O         3.2639307162   -1.8760137683   -2.9763790969
     37  O         3.4667496347    0.3186246241   -2.5200942669
     38  H         3.8201315962    0.3204298347   -3.4220418390
     39  C         3.4159062427   -0.4874893226    0.2747909680
     40  H         3.5818955920    0.5762478905    0.0530421125
     41  O         4.6449794360   -1.1957342136    0.2616766197
     42  H         5.0967764183   -1.0195111559    1.0958046661
     43  C         2.6948201104   -0.6328887180    1.6119426992
     44  H         2.6148462477   -1.6975739525    1.8508841004
     45  O         3.4772783160   -0.0890461020    2.6836425874
     46  H         3.5340870067    0.8682443392    2.5701782209
     47  C         1.2910417075   -0.0314229125    1.5729196769
     48  H         1.3531178971    1.0654208154    1.5315025129
     49  O         0.5238609989   -0.4461888506    2.6966407799
     50  H         0.9616240020   -0.1338940383    3.4958524681
   Point Group: c1    Number of degrees of freedom:   144


   Energy is  -1227.506733637

 Hessian Updated using BFGS Update

144 Hessian modes will be used to form the next step
  Hessian Eigenvalues:
     0.000327    0.004632    0.005235    0.005630    0.006079    0.006261
     0.006783    0.007511    0.007762    0.007895    0.009502    0.010594
     0.011296    0.013407    0.014498    0.018907    0.021573    0.021915
     0.023031    0.030187    0.031533    0.034711    0.037879    0.038955
     0.040034    0.042780    0.043919    0.046178    0.046803    0.047762
     0.048093    0.048736    0.048826    0.049250    0.049499    0.050456
     0.051285    0.053984    0.054422    0.055125    0.055304    0.056184
     0.056730    0.057099    0.057263    0.058996    0.059162    0.060984
     0.063657    0.065570    0.068098    0.069696    0.071809    0.075318
     0.078273    0.082097    0.082445    0.083526    0.084031    0.094967
     0.098645    0.105147    0.116734    0.117933    0.133715    0.146391
     0.149367    0.153174    0.159791    0.159916    0.159959    0.160005
     0.160041    0.160284    0.160502    0.160709    0.160881    0.161717
     0.164750    0.168364    0.173350    0.177342    0.181853    0.185960
     0.191074    0.196929    0.198094    0.204363    0.212008    0.221996
     0.248443    0.252169    0.263904    0.269566    0.270528    0.275465
     0.281135    0.283093    0.287963    0.288606    0.289341    0.291812
     0.295168    0.297124    0.300667    0.300899    0.306289    0.324470
     0.334676    0.335998    0.338012    0.338652    0.339020    0.339392
     0.339686    0.340112    0.340380    0.340636    0.340821    0.341224
     0.341436    0.341676    0.342010    0.342166    0.342332    0.342472
     0.342753    0.343940    0.345495    0.348276    0.388709    0.395026
     0.399165    0.404880    0.408681    0.420831    0.451312    0.513381
     0.517805    0.522176    0.524143    0.547074    0.891573    0.934892

 Minimum Search - Taking Simple RFO Step
 Searching for Lamda that Minimizes Along All modes
 Value Taken    Lamda =  -0.00073185
 Calculated Step too Large.  Step scaled by  0.403248
 Step Taken.  Stepsize is  0.300000

                             Maximum     Tolerance    Cnvgd?
         Gradient           0.001204      0.000300      NO
         Displacement       0.117172      0.001200      NO
         Energy change     -0.000244      0.000001      NO


 New Cartesian Coordinates Obtained by Inverse Iteration

 Displacement from previous Coordinates is:  1.858417
 ----------------------------------------------------------------
             Standard Nuclear Orientation (Angstroms)
    I     Atom           X                Y                Z
 ----------------------------------------------------------------
    1      C      -2.9229831545     0.8761028684     0.1771109574
    2      H      -2.7216117325     1.5853860135    -0.6381662654
    3      C      -1.8917643437    -0.2517157173     0.0294382195
    4      H      -2.0655173361    -1.0037198472     0.8112995436
    5      O      -0.6064235362     0.3484344881     0.2551569517
    6      C      -1.9930407706    -0.9171688628    -1.3459990818
    7      H      -1.7594113047    -0.1697374097    -2.1138764189
    8      H      -1.2388646991    -1.7046069418    -1.4379200431
    9      C      -3.3969811252    -1.4955801541    -1.5952793954
   10      H      -3.5878882769    -2.2615850979    -0.8300426848
   11      C      -3.4934736351    -2.1647986310    -2.9693097184
   12      H      -2.7471839470    -2.9567047440    -3.0786232453
   13      H      -4.4807635208    -2.6100089473    -3.1244997674
   14      H      -3.3263130527    -1.4370174265    -3.7703525661
   15      C      -4.4528906216    -0.3905289100    -1.4168653994
   16      H      -5.4571797079    -0.8117681846    -1.5351789444
   17      H      -4.3267742295     0.3501449172    -2.2174735018
   18      C      -4.3332304660     0.3020864266    -0.0541207037
   19      H      -5.0711794483     1.1066713028     0.0281923438
   20      H      -4.5686406334    -0.4189666495     0.7373635886
   21      C      -2.8107240711     1.6739486179     1.5025204112
   22      H      -3.6548571920     2.3854923573     1.4745913577
   23      C      -2.9047844798     0.8665321889     2.7994868653
   24      H      -2.8825857931     1.5391694838     3.6585508295
   25      H      -3.8303718587     0.2883848172     2.8433187031
   26      H      -2.0548087537     0.1897211671     2.9021397467
   27      C      -1.6001063048     2.5950510293     1.4885763184
   28      O      -0.9270416210     2.8778730916     2.4498839667
   29      H      -1.3956906055     3.0640877611     0.5015646924
   30      O       1.2283116604    -0.4294108528    -0.8100991286
   31      C       2.4591416671    -1.1457718658    -0.7845674843
   32      H       2.3032776524    -2.2018712573    -0.5316631328
   33      C       0.4964998136    -0.4769634538     0.4138082034
   34      H       0.1909746463    -1.5141443613     0.6236639212
   35      C       3.0079290584    -1.1306389372    -2.2109640831
   36      O       3.1082939274    -2.1052230949    -2.9072216348
   37      O       3.3464653509     0.1126372892    -2.6071795530
   38      H       3.6611271642     0.0508199053    -3.5214344844
   39      C       3.4040012602    -0.5033229775     0.2363420687
   40      H       3.5618069885     0.5430330898    -0.0619513640
   41      O       4.6302500958    -1.2163071770     0.2177073290
   42      H       5.1149194580    -0.9940516258     1.0221211420
   43      C       2.7400900642    -0.5562650776     1.6098824311
   44      H       2.6692614122    -1.6024927574     1.9225275511
   45      O       3.5688001097     0.0544920696     2.6072101635
   46      H       3.6303324946     1.0005806938     2.4230434128
   47      C       1.3331495609     0.0436865360     1.5941653100
   48      H       1.3932356606     1.1364818976     1.4886474741
   49      O       0.6135996608    -0.3097055738     2.7673607352
   50      H       1.0355366684     0.1089391599     3.5252696675
 ----------------------------------------------------------------
 Molecular Point Group                 C1    NOp =  1
 Largest Abelian Subgroup              C1    NOp =  1
 Nuclear Repulsion Energy =  2352.9579991978 hartrees
 There are       93 alpha and       93 beta electrons
 Applying Cartesian multipole field
    Component          Value
    ---------          -----
     (2,0,0)        1.00000E-12
     (0,2,0)        2.00000E-11
     (0,0,2)       -3.00000E-11
 Nucleus-field energy     =    -0.0000000408 hartrees
 Requested basis set is 6-311++G(d,p)
 There are 274 shells and 710 basis functions
 A cutoff of  1.0D-11 yielded  27371 shell pairs
 There are    179978 function pairs (    190682 Cartesian)
 Smallest overlap matrix eigenvalue = 1.02E-06

 Q-Chem warning in module stvman/mkSTV.C, line 306:

 Overlap eigenvalue is smaller than square root of threshold
 Use THRESH >= 12 to get rid of this warning

 Guess MOs from SCF MO coefficient file

 -----------------------------------------------------------------------
  General SCF calculation program by
  Eric Jon Sundstrom, Paul Horn, Yuezhi Mao, Dmitri Zuev, Alec White,
  David Stuck, Shaama M.S., Shane Yost, Joonho Lee, David Small,
  Daniel Levine, Susi Lehtola, Hugh Burton, Evgeny Epifanovsky
 -----------------------------------------------------------------------
 Exchange:     0.2000 Hartree-Fock + 0.0800 Slater + 0.7200 B88
 Correlation:  0.1900 VWN1RPA + 0.8100 LYP
 Using SG-1 standard quadrature grid
 using 4 threads for integral computing
 -------------------------------------------------------
 OpenMP Integral computing Module                
 Release: version 2.0, May 2017, Q-Chem Inc. Pleasanton 
 -------------------------------------------------------
 -------------------------------------------------------
 OpenMP BLAS3 based DFT computing Module                
 Release: version 1.0, May 2013, Q-Chem Inc. Pittsburgh 
 -------------------------------------------------------
 A restricted SCF calculation will be
 performed using DIIS
 SCF converges when DIIS error is below 1.0e-08
 ---------------------------------------
  Cycle       Energy         DIIS error
 ---------------------------------------
    1   -1227.4539539870      7.98e-04  
    2   -1227.5056838762      1.57e-04  
    3   -1227.5043627301      2.45e-04  
    4   -1227.5069447817      2.87e-05  
    5   -1227.5069621180      2.19e-05  
    6   -1227.5069828964      4.35e-06  
    7   -1227.5069838200      1.18e-06  
    8   -1227.5069838917      3.78e-07  
    9   -1227.5069838977      1.45e-07  
   10   -1227.5069838986      6.30e-08  
   11   -1227.5069838987      2.70e-08  
   12   -1227.5069838988      5.27e-09  Convergence criterion met
 ---------------------------------------
 SCF time:   CPU 2172.98s  wall 562.00s 
 SCF   energy in the final basis set =    -1227.5069838988
 Total energy in the final basis set =    -1227.5069838988

 --------------------------------------------------------------

                    Orbital Energies (a.u.)
 --------------------------------------------------------------

 Alpha MOs
 -- Occupied --
-19.186 -19.159 -19.156 -19.148 -19.144 -19.141 -19.131 -19.119
-10.322 -10.296 -10.259 -10.258 -10.248 -10.248 -10.245 -10.236
-10.190 -10.190 -10.184 -10.179 -10.174 -10.173 -10.165 -10.159
 -1.130  -1.099  -1.068  -1.051  -1.049  -1.041  -1.038  -1.037
 -0.859  -0.812  -0.808  -0.795  -0.754  -0.750  -0.699  -0.690
 -0.669  -0.661  -0.642  -0.623  -0.615  -0.597  -0.574  -0.558
 -0.556  -0.553  -0.544  -0.520  -0.510  -0.504  -0.501  -0.490
 -0.489  -0.485  -0.475  -0.471  -0.462  -0.449  -0.445  -0.440
 -0.434  -0.426  -0.419  -0.416  -0.404  -0.400  -0.392  -0.390
 -0.385  -0.382  -0.378  -0.375  -0.367  -0.365  -0.356  -0.353
 -0.346  -0.342  -0.336  -0.334  -0.332  -0.329  -0.313  -0.311
 -0.303  -0.295  -0.283  -0.280  -0.254
 -- Virtual --
 -0.030  -0.025  -0.018  -0.013  -0.009  -0.008   0.000   0.005
  0.008   0.013   0.020   0.024   0.028   0.031   0.035   0.040
  0.044   0.048   0.049   0.051   0.058   0.062   0.063   0.067
  0.070   0.074   0.076   0.079   0.081   0.085   0.088   0.090
  0.094   0.097   0.100   0.102   0.106   0.107   0.109   0.111
  0.112   0.114   0.115   0.117   0.120   0.125   0.127   0.128
  0.129   0.130   0.134   0.135   0.138   0.141   0.143   0.145
  0.148   0.149   0.149   0.153   0.154   0.156   0.159   0.162
  0.163   0.165   0.167   0.169   0.172   0.173   0.178   0.179
  0.179   0.182   0.184   0.189   0.189   0.195   0.195   0.197
  0.198   0.205   0.205   0.208   0.210   0.212   0.214   0.217
  0.218   0.222   0.228   0.228   0.230   0.231   0.234   0.236
  0.240   0.242   0.243   0.243   0.249   0.252   0.255   0.258
  0.261   0.264   0.267   0.268   0.271   0.273   0.275   0.281
  0.283   0.287   0.290   0.293   0.295   0.298   0.301   0.304
  0.310   0.310   0.313   0.316   0.317   0.319   0.325   0.326
  0.330   0.331   0.334   0.338   0.339   0.343   0.344   0.348
  0.350   0.353   0.355   0.358   0.361   0.362   0.366   0.369
  0.370   0.376   0.380   0.385   0.385   0.387   0.391   0.398
  0.403   0.404   0.409   0.413   0.416   0.422   0.423   0.429
  0.434   0.437   0.442   0.450   0.452   0.458   0.463   0.468
  0.476   0.482   0.487   0.492   0.495   0.499   0.501   0.510
  0.513   0.519   0.528   0.532   0.546   0.551   0.553   0.562
  0.569   0.574   0.577   0.586   0.588   0.592   0.597   0.605
  0.611   0.624   0.629   0.637   0.637   0.640   0.646   0.652
  0.660   0.661   0.662   0.669   0.671   0.680   0.683   0.690
  0.697   0.700   0.702   0.708   0.711   0.719   0.727   0.732
  0.738   0.743   0.746   0.749   0.753   0.756   0.765   0.769
  0.772   0.774   0.778   0.780   0.783   0.786   0.789   0.794
  0.803   0.804   0.805   0.808   0.817   0.824   0.828   0.830
  0.846   0.848   0.854   0.885   0.905   0.909   0.933   0.944
  0.948   0.962   0.969   0.979   0.991   0.992   1.012   1.019
  1.036   1.047   1.050   1.053   1.063   1.079   1.085   1.091
  1.093   1.104   1.117   1.120   1.133   1.145   1.148   1.151
  1.162   1.169   1.173   1.180   1.185   1.191   1.201   1.206
  1.212   1.226   1.232   1.238   1.246   1.254   1.257   1.264
  1.271   1.284   1.293   1.297   1.304   1.312   1.322   1.330
  1.339   1.354   1.358   1.363   1.372   1.390   1.390   1.414
  1.418   1.429   1.442   1.456   1.464   1.466   1.476   1.489
  1.498   1.506   1.513   1.522   1.531   1.536   1.541   1.547
  1.556   1.559   1.565   1.571   1.575   1.582   1.587   1.592
  1.597   1.601   1.604   1.609   1.615   1.619   1.620   1.625
  1.631   1.636   1.637   1.644   1.646   1.655   1.663   1.666
  1.668   1.680   1.685   1.687   1.694   1.704   1.706   1.717
  1.722   1.732   1.743   1.750   1.751   1.758   1.764   1.770
  1.777   1.782   1.791   1.797   1.807   1.814   1.815   1.822
  1.832   1.835   1.859   1.863   1.873   1.880   1.890   1.895
  1.904   1.915   1.919   1.933   1.935   1.947   1.957   1.969
  1.979   1.993   1.998   2.007   2.016   2.024   2.034   2.042
  2.060   2.069   2.073   2.077   2.081   2.093   2.104   2.120
  2.136   2.139   2.148   2.148   2.165   2.165   2.180   2.183
  2.192   2.207   2.217   2.222   2.225   2.242   2.249   2.265
  2.276   2.283   2.301   2.314   2.336   2.347   2.354   2.362
  2.380   2.399   2.413   2.423   2.433   2.438   2.444   2.484
  2.490   2.501   2.516   2.534   2.544   2.546   2.551   2.557
  2.563   2.575   2.582   2.584   2.595   2.607   2.614   2.622
  2.636   2.642   2.645   2.654   2.667   2.686   2.691   2.709
  2.711   2.717   2.734   2.737   2.749   2.760   2.771   2.790
  2.793   2.803   2.812   2.815   2.825   2.836   2.839   2.865
  2.880   2.889   2.899   2.905   2.909   2.913   2.919   2.921
  2.941   2.949   2.968   2.972   2.977   2.989   2.994   3.003
  3.014   3.017   3.031   3.044   3.045   3.056   3.066   3.071
  3.088   3.105   3.109   3.116   3.127   3.134   3.150   3.154
  3.163   3.173   3.179   3.192   3.193   3.212   3.224   3.241
  3.263   3.273   3.279   3.293   3.303   3.306   3.320   3.344
  3.369   3.390   3.404   3.422   3.426   3.442   3.489   3.510
  3.534   3.543   3.555   3.570   3.620   3.692   3.777   3.787
  3.790   3.809   3.812   3.827   3.832   3.855   3.863   3.881
  3.909   3.910   3.927   3.944   3.966   3.988   4.007   4.019
  4.036   4.071   4.095   4.099   4.143   4.160   4.180   4.187
  4.238   4.269   4.288   4.292   4.309   4.325   4.342   4.370
  4.400   4.995   5.083   5.089   5.105   5.125   5.162   5.193
  5.197   5.205   5.277   5.378   5.399   5.422   5.439   5.460
  5.483   5.607   5.625   5.655   5.675   5.706   5.776   5.838
  5.856  23.759  23.778  23.795  23.809  23.819  23.823  23.849
 23.857  23.879  23.890  23.913  23.945  23.956  23.973  23.988
 24.020  49.875  49.909  49.938  49.959  49.964  50.005  50.018
 50.020
 --------------------------------------------------------------

          Ground-State Mulliken Net Atomic Charges

     Atom                 Charge (a.u.)
  ----------------------------------------
      1 C                     0.882360
      2 H                     0.216977
      3 C                    -1.320696
      4 H                     0.174118
      5 O                     0.180775
      6 C                    -0.534778
      7 H                     0.219289
      8 H                     0.167992
      9 C                     0.636170
     10 H                     0.177114
     11 C                    -0.694819
     12 H                     0.138198
     13 H                     0.150366
     14 H                     0.142228
     15 C                    -0.682152
     16 H                     0.171243
     17 H                     0.149725
     18 C                    -0.455623
     19 H                     0.170200
     20 H                     0.144671
     21 C                     0.152769
     22 H                     0.204091
     23 C                    -0.652719
     24 H                     0.173035
     25 H                     0.129689
     26 H                     0.240824
     27 C                    -0.242936
     28 O                    -0.176486
     29 H                     0.116055
     30 O                     0.055262
     31 C                    -0.442580
     32 H                     0.252759
     33 C                     0.197056
     34 H                     0.243546
     35 C                     0.075893
     36 O                    -0.195421
     37 O                    -0.094496
     38 H                     0.291129
     39 C                    -0.362469
     40 H                     0.284950
     41 O                    -0.138001
     42 H                     0.257628
     43 C                    -0.484287
     44 H                     0.301448
     45 O                    -0.196641
     46 H                     0.270813
     47 C                    -0.745252
     48 H                     0.290252
     49 O                    -0.094323
     50 H                     0.255054
  ----------------------------------------
  Sum of atomic charges =     0.000000

 -----------------------------------------------------------------
                    Cartesian Multipole Moments
 -----------------------------------------------------------------
    Charge (ESU x 10^10)
                 0.0000
    Dipole Moment (Debye)
         X      -2.0912      Y       1.0617      Z      -0.3455
       Tot       2.3706
    Quadrupole Moments (Debye-Ang)
        XX    -135.0336     XY      11.3391     YY    -154.3712
        XZ       5.9497     YZ     -10.4466     ZZ    -152.0749
    Octopole Moments (Debye-Ang^2)
       XXX      51.5174    XXY      82.0927    XYY       0.6054
       YYY      66.8511    XXZ       5.7583    XYZ     -16.2699
       YYZ      -5.7576    XZZ      41.2491    YZZ      40.1803
       ZZZ     -57.7212
    Hexadecapole Moments (Debye-Ang^3)
      XXXX   -7317.0986   XXXY     537.6323   XXYY   -1547.7498
      XYYY     418.4528   YYYY   -1723.1837   XXXZ     -35.1974
      XXYZ    -256.7450   XYYZ      76.6362   YYYZ    -760.1811
      XXZZ   -1711.0650   XYZZ     235.0471   YYZZ    -921.6846
      XZZZ    -166.2176   YZZZ    -750.7088   ZZZZ   -3011.8800
 -----------------------------------------------------------------
 Calculating analytic gradient of the SCF energy
 Gradient of SCF Energy
            1           2           3           4           5           6
    1   0.0004054  -0.0000961   0.0012766  -0.0005463  -0.0018031   0.0006050
    2   0.0001812  -0.0000765   0.0009170   0.0000153  -0.0011696   0.0001439
    3  -0.0002453   0.0001167   0.0008246  -0.0002277  -0.0009910   0.0003638
            7           8           9          10          11          12
    1  -0.0003080   0.0000388   0.0005024  -0.0001097   0.0000655  -0.0000106
    2  -0.0000378   0.0000100  -0.0005514   0.0002632  -0.0000690   0.0000480
    3  -0.0002012  -0.0001943  -0.0001210   0.0001025   0.0001180  -0.0000077
           13          14          15          16          17          18
    1  -0.0000133  -0.0001691  -0.0002932  -0.0000138   0.0000923  -0.0004465
    2  -0.0000571  -0.0000174   0.0007346  -0.0000472  -0.0003601  -0.0000394
    3   0.0000068   0.0000090  -0.0001625   0.0001188  -0.0000995  -0.0000884
           19          20          21          22          23          24
    1   0.0000981   0.0002974  -0.0002670  -0.0001055  -0.0006052   0.0002471
    2  -0.0001223   0.0000154  -0.0000528  -0.0000194  -0.0000801   0.0000465
    3   0.0000518  -0.0001427   0.0002431   0.0000683   0.0002447  -0.0000697
           25          26          27          28          29          30
    1   0.0001307  -0.0001142   0.0006439  -0.0003366  -0.0001627  -0.0012217
    2   0.0000673   0.0002324   0.0002866  -0.0000468   0.0000625  -0.0004340
    3   0.0000428  -0.0000724   0.0004640  -0.0002097  -0.0004002   0.0006972
           31          32          33          34          35          36
    1  -0.0001138   0.0002841   0.0013156  -0.0001376   0.0013011  -0.0004064
    2   0.0004468  -0.0002901   0.0000400   0.0001940  -0.0006444   0.0004358
    3   0.0008418  -0.0002788  -0.0009474  -0.0000012  -0.0009227   0.0003628
           37          38          39          40          41          42
    1  -0.0003346  -0.0001175  -0.0005640  -0.0000904   0.0004162  -0.0000566
    2  -0.0000537   0.0000904  -0.0000701  -0.0000621  -0.0000984  -0.0000016
    3   0.0000719   0.0000719   0.0002155  -0.0000888  -0.0005329   0.0002918
           43          44          45          46          47          48
    1  -0.0004110  -0.0000339   0.0001667   0.0000474   0.0012836   0.0001050
    2   0.0009060   0.0000424  -0.0002107   0.0001155  -0.0004216   0.0002743
    3   0.0003889   0.0000665  -0.0001492   0.0000464  -0.0000030   0.0001693
           49          50
    1  -0.0008033   0.0003687
    2  -0.0003876  -0.0001478
    3   0.0000871   0.0000710
 Max gradient component =       1.803E-03
 RMS gradient           =       4.359E-04
 Gradient time:  CPU 517.39 s  wall 130.44 s
 Geometry Optimization Parameters
   NAtoms,    NIC,     NZ,  NCons,   NDum,   NFix, NCnnct, MaxDiis
       50     399       0       0       0       0       0       0

 Cartesian Hessian Update
 Hessian Updated using BFGS Update


** GEOMETRY OPTIMIZATION IN DELOCALIZED INTERNAL COORDINATES **
   Searching for a Minimum

   Optimization Cycle:  14

                       Coordinates (Angstroms)
     ATOM                X               Y               Z
      1  C        -2.9229831545    0.8761028684    0.1771109574
      2  H        -2.7216117325    1.5853860135   -0.6381662654
      3  C        -1.8917643437   -0.2517157173    0.0294382195
      4  H        -2.0655173361   -1.0037198472    0.8112995436
      5  O        -0.6064235362    0.3484344881    0.2551569517
      6  C        -1.9930407706   -0.9171688628   -1.3459990818
      7  H        -1.7594113047   -0.1697374097   -2.1138764189
      8  H        -1.2388646991   -1.7046069418   -1.4379200431
      9  C        -3.3969811252   -1.4955801541   -1.5952793954
     10  H        -3.5878882769   -2.2615850979   -0.8300426848
     11  C        -3.4934736351   -2.1647986310   -2.9693097184
     12  H        -2.7471839470   -2.9567047440   -3.0786232453
     13  H        -4.4807635208   -2.6100089473   -3.1244997674
     14  H        -3.3263130527   -1.4370174265   -3.7703525661
     15  C        -4.4528906216   -0.3905289100   -1.4168653994
     16  H        -5.4571797079   -0.8117681846   -1.5351789444
     17  H        -4.3267742295    0.3501449172   -2.2174735018
     18  C        -4.3332304660    0.3020864266   -0.0541207037
     19  H        -5.0711794483    1.1066713028    0.0281923438
     20  H        -4.5686406334   -0.4189666495    0.7373635886
     21  C        -2.8107240711    1.6739486179    1.5025204112
     22  H        -3.6548571920    2.3854923573    1.4745913577
     23  C        -2.9047844798    0.8665321889    2.7994868653
     24  H        -2.8825857931    1.5391694838    3.6585508295
     25  H        -3.8303718587    0.2883848172    2.8433187031
     26  H        -2.0548087537    0.1897211671    2.9021397467
     27  C        -1.6001063048    2.5950510293    1.4885763184
     28  O        -0.9270416210    2.8778730916    2.4498839667
     29  H        -1.3956906055    3.0640877611    0.5015646924
     30  O         1.2283116604   -0.4294108528   -0.8100991286
     31  C         2.4591416671   -1.1457718658   -0.7845674843
     32  H         2.3032776524   -2.2018712573   -0.5316631328
     33  C         0.4964998136   -0.4769634538    0.4138082034
     34  H         0.1909746463   -1.5141443613    0.6236639212
     35  C         3.0079290584   -1.1306389372   -2.2109640831
     36  O         3.1082939274   -2.1052230949   -2.9072216348
     37  O         3.3464653509    0.1126372892   -2.6071795530
     38  H         3.6611271642    0.0508199053   -3.5214344844
     39  C         3.4040012602   -0.5033229775    0.2363420687
     40  H         3.5618069885    0.5430330898   -0.0619513640
     41  O         4.6302500958   -1.2163071770    0.2177073290
     42  H         5.1149194580   -0.9940516258    1.0221211420
     43  C         2.7400900642   -0.5562650776    1.6098824311
     44  H         2.6692614122   -1.6024927574    1.9225275511
     45  O         3.5688001097    0.0544920696    2.6072101635
     46  H         3.6303324946    1.0005806938    2.4230434128
     47  C         1.3331495609    0.0436865360    1.5941653100
     48  H         1.3932356606    1.1364818976    1.4886474741
     49  O         0.6135996608   -0.3097055738    2.7673607352
     50  H         1.0355366684    0.1089391599    3.5252696675
   Point Group: c1    Number of degrees of freedom:   144


   Energy is  -1227.506983899

 Hessian Updated using BFGS Update

144 Hessian modes will be used to form the next step
  Hessian Eigenvalues:
     0.001047    0.003953    0.005202    0.005639    0.006101    0.006316
     0.006805    0.007361    0.007771    0.007846    0.009335    0.010687
     0.011173    0.013271    0.013918    0.018514    0.021316    0.022039
     0.022561    0.030019    0.031331    0.034779    0.037737    0.038919
     0.040019    0.042661    0.043945    0.045818    0.046813    0.047762
     0.048507    0.048691    0.048960    0.049213    0.049470    0.050681
     0.051237    0.053973    0.054568    0.055127    0.055382    0.056187
     0.056825    0.057098    0.057289    0.058902    0.059281    0.061141
     0.063472    0.065707    0.068150    0.069704    0.071785    0.075281
     0.078275    0.082035    0.082445    0.083520    0.084931    0.094339
     0.097656    0.104051    0.116694    0.117419    0.133785    0.145740
     0.149407    0.153090    0.159676    0.159798    0.159969    0.160033
     0.160038    0.160200    0.160514    0.160804    0.161397    0.161561
     0.165349    0.168186    0.172648    0.177302    0.181877    0.185889
     0.191045    0.196679    0.199063    0.204676    0.214583    0.222041
     0.248294    0.252165    0.263059    0.269822    0.270265    0.276769
     0.280955    0.283856    0.287929    0.288509    0.289243    0.292329
     0.295160    0.297092    0.300629    0.300981    0.308184    0.326595
     0.334773    0.335913    0.337959    0.338680    0.338909    0.339327
     0.339761    0.340283    0.340416    0.340631    0.340849    0.341228
     0.341446    0.341601    0.342086    0.342174    0.342375    0.342580
     0.342886    0.343913    0.345700    0.349412    0.388128    0.395055
     0.398828    0.401908    0.407384    0.421175    0.443296    0.513451
     0.518088    0.522033    0.527655    0.547784    0.891871    0.934480

 Minimum Search - Taking Simple RFO Step
 Searching for Lamda that Minimizes Along All modes
 Value Taken    Lamda =  -0.00048383
 Calculated Step too Large.  Step scaled by  0.700444
 Step Taken.  Stepsize is  0.300000

                             Maximum     Tolerance    Cnvgd?
         Gradient           0.001967      0.000300      NO
         Displacement       0.127596      0.001200      NO
         Energy change     -0.000250      0.000001      NO


 New Cartesian Coordinates Obtained by Inverse Iteration

 Displacement from previous Coordinates is:  1.949985
 ----------------------------------------------------------------
             Standard Nuclear Orientation (Angstroms)
    I     Atom           X                Y                Z
 ----------------------------------------------------------------
    1      C      -2.9387715191     0.8571719283     0.2121308011
    2      H      -2.7397572556     1.5975113291    -0.5759218179
    3      C      -1.8878670871    -0.2486255670     0.0380471554
    4      H      -2.0618658308    -1.0354032542     0.7857249235
    5      O      -0.6165772558     0.3621134758     0.3166743810
    6      C      -1.9557159268    -0.8654588176    -1.3622001750
    7      H      -1.7103990628    -0.0919468776    -2.0997132539
    8      H      -1.1949285152    -1.6440265398    -1.4642204251
    9      C      -3.3498830824    -1.4461583489    -1.6612420903
   10      H      -3.5437986016    -2.2507009733    -0.9369290418
   11      C      -3.4135197191    -2.0517718083    -3.0662503262
   12      H      -2.6600998994    -2.8338335238    -3.1957888919
   13      H      -4.3945843398    -2.4939612114    -3.2641542350
   14      H      -3.2327959392    -1.2871658703    -3.8292322331
   15      C      -4.4243399027    -0.3663097682    -1.4506860282
   16      H      -5.4202075692    -0.7960615089    -1.6047673464
   17      H      -4.2981490900     0.4127624442    -2.2144378207
   18      C      -4.3360183075     0.2704256091    -0.0590159147
   19      H      -5.0869725836     1.0604335529     0.0442020446
   20      H      -4.5705331394    -0.4832567086     0.7021586461
   21      C      -2.8520677964     1.6075355502     1.5638747412
   22      H      -3.7139624346     2.2982488404     1.5620648970
   23      C      -2.9299274403     0.7554144863     2.8336254996
   24      H      -2.9563421964     1.4007816297     3.7130012198
   25      H      -3.8273370035     0.1319796054     2.8419346889
   26      H      -2.0503562794     0.1168132343     2.9324999443
   27      C      -1.6662799738     2.5611248792     1.5886928793
   28      O      -1.0281066956     2.8550484049     2.5708624790
   29      H      -1.4509561593     3.0471692967     0.6124801168
   30      O       1.1881618833    -0.4826749755    -0.7667754727
   31      C       2.4047975748    -1.2210333592    -0.7335704324
   32      H       2.2370168212    -2.2515962866    -0.3975025661
   33      C       0.4914341707    -0.4509208255     0.4800840296
   34      H       0.1960662578    -1.4738859158     0.7654052284
   35      C       2.9023481298    -1.3206355056    -2.1758804922
   36      O       2.9582706414    -2.3444731144    -2.8040969142
   37      O       3.2625808326    -0.1185706437    -2.6677987700
   38      H       3.5476210215    -0.2531780592    -3.5843890166
   39      C       3.3935174532    -0.5228037942     0.2057756279
   40      H       3.5532924342     0.4967725106    -0.1746312276
   41      O       4.6086950377    -1.2538477860     0.1989660078
   42      H       5.1265956859    -0.9793927217     0.9659125797
   43      C       2.7765260701    -0.4637377429     1.6012568639
   44      H       2.7110457103    -1.4826606841     1.9955925420
   45      O       3.6425827288     0.2139351492     2.5190097897
   46      H       3.7142354775     1.1395680905     2.2523269294
   47      C       1.3693471205     0.1434634771     1.5952908603
   48      H       1.4294895555     1.2255016283     1.4095950128
   49      O       0.6973069509    -0.1244250358     2.8152668886
   50      H       1.0951072018     0.4044227414     3.5149030190
 ----------------------------------------------------------------
 Molecular Point Group                 C1    NOp =  1
 Largest Abelian Subgroup              C1    NOp =  1
 Nuclear Repulsion Energy =  2353.8851821162 hartrees
 There are       93 alpha and       93 beta electrons
 Applying Cartesian multipole field
    Component          Value
    ---------          -----
     (2,0,0)        1.00000E-12
     (0,2,0)        2.00000E-11
     (0,0,2)       -3.00000E-11
 Nucleus-field energy     =    -0.0000000421 hartrees
 Requested basis set is 6-311++G(d,p)
 There are 274 shells and 710 basis functions
 A cutoff of  1.0D-11 yielded  27390 shell pairs
 There are    180283 function pairs (    191021 Cartesian)
 Smallest overlap matrix eigenvalue = 1.02E-06

 Q-Chem warning in module stvman/mkSTV.C, line 306:

 Overlap eigenvalue is smaller than square root of threshold
 Use THRESH >= 12 to get rid of this warning

 Guess MOs from SCF MO coefficient file

 -----------------------------------------------------------------------
  General SCF calculation program by
  Eric Jon Sundstrom, Paul Horn, Yuezhi Mao, Dmitri Zuev, Alec White,
  David Stuck, Shaama M.S., Shane Yost, Joonho Lee, David Small,
  Daniel Levine, Susi Lehtola, Hugh Burton, Evgeny Epifanovsky
 -----------------------------------------------------------------------
 Exchange:     0.2000 Hartree-Fock + 0.0800 Slater + 0.7200 B88
 Correlation:  0.1900 VWN1RPA + 0.8100 LYP
 Using SG-1 standard quadrature grid
 using 4 threads for integral computing
 -------------------------------------------------------
 OpenMP Integral computing Module                
 Release: version 2.0, May 2017, Q-Chem Inc. Pleasanton 
 -------------------------------------------------------
 -------------------------------------------------------
 OpenMP BLAS3 based DFT computing Module                
 Release: version 1.0, May 2013, Q-Chem Inc. Pittsburgh 
 -------------------------------------------------------
 A restricted SCF calculation will be
 performed using DIIS
 SCF converges when DIIS error is below 1.0e-08
 ---------------------------------------
  Cycle       Energy         DIIS error
 ---------------------------------------
    1   -1227.4498559799      8.40e-04  
    2   -1227.5059475048      1.51e-04  
    3   -1227.5046090021      2.42e-04  
    4   -1227.5071326096      3.45e-05  
    5   -1227.5071648206      2.26e-05  
    6   -1227.5071868787      4.24e-06  
    7   -1227.5071877634      1.20e-06  
    8   -1227.5071878376      3.41e-07  
    9   -1227.5071878424      1.41e-07  
   10   -1227.5071878434      5.56e-08  
   11   -1227.5071878435      2.72e-08  
   12   -1227.5071878437      5.58e-09  Convergence criterion met
 ---------------------------------------
 SCF time:   CPU 2175.59s  wall 562.00s 
 SCF   energy in the final basis set =    -1227.5071878437
 Total energy in the final basis set =    -1227.5071878437

 --------------------------------------------------------------

                    Orbital Energies (a.u.)
 --------------------------------------------------------------

 Alpha MOs
 -- Occupied --
-19.187 -19.158 -19.156 -19.149 -19.144 -19.140 -19.132 -19.119
-10.323 -10.296 -10.259 -10.258 -10.248 -10.247 -10.246 -10.237
-10.190 -10.190 -10.184 -10.179 -10.174 -10.172 -10.164 -10.160
 -1.131  -1.100  -1.068  -1.051  -1.049  -1.041  -1.039  -1.037
 -0.859  -0.812  -0.807  -0.795  -0.754  -0.750  -0.698  -0.690
 -0.669  -0.661  -0.641  -0.623  -0.616  -0.596  -0.573  -0.558
 -0.556  -0.554  -0.544  -0.520  -0.510  -0.504  -0.501  -0.490
 -0.489  -0.485  -0.475  -0.471  -0.462  -0.450  -0.445  -0.440
 -0.433  -0.426  -0.420  -0.416  -0.404  -0.400  -0.392  -0.390
 -0.385  -0.381  -0.377  -0.374  -0.367  -0.365  -0.356  -0.353
 -0.346  -0.342  -0.336  -0.333  -0.331  -0.330  -0.313  -0.311
 -0.304  -0.295  -0.283  -0.280  -0.254
 -- Virtual --
 -0.030  -0.025  -0.019  -0.013  -0.009  -0.008   0.001   0.005
  0.008   0.013   0.020   0.024   0.028   0.031   0.035   0.040
  0.044   0.047   0.049   0.050   0.058   0.062   0.063   0.068
  0.070   0.074   0.075   0.079   0.081   0.085   0.089   0.090
  0.094   0.098   0.099   0.102   0.105   0.108   0.109   0.111
  0.112   0.114   0.116   0.117   0.121   0.124   0.126   0.129
  0.129   0.130   0.135   0.136   0.138   0.141   0.144   0.145
  0.148   0.149   0.150   0.154   0.155   0.156   0.159   0.160
  0.163   0.165   0.167   0.168   0.171   0.173   0.178   0.178
  0.180   0.182   0.184   0.187   0.190   0.194   0.195   0.196
  0.200   0.206   0.206   0.210   0.210   0.213   0.214   0.214
  0.219   0.222   0.227   0.228   0.229   0.231   0.234   0.236
  0.240   0.242   0.243   0.244   0.250   0.252   0.255   0.257
  0.262   0.264   0.267   0.269   0.271   0.273   0.276   0.280
  0.283   0.287   0.291   0.293   0.297   0.299   0.302   0.303
  0.307   0.311   0.312   0.316   0.318   0.319   0.324   0.326
  0.329   0.331   0.335   0.337   0.340   0.343   0.344   0.347
  0.352   0.354   0.356   0.359   0.360   0.364   0.364   0.369
  0.370   0.376   0.380   0.383   0.384   0.386   0.390   0.399
  0.401   0.402   0.408   0.413   0.418   0.422   0.424   0.428
  0.432   0.437   0.439   0.448   0.452   0.457   0.460   0.467
  0.475   0.479   0.486   0.493   0.495   0.498   0.502   0.511
  0.516   0.519   0.526   0.532   0.544   0.550   0.554   0.560
  0.569   0.574   0.577   0.586   0.587   0.590   0.597   0.607
  0.612   0.619   0.628   0.637   0.638   0.640   0.648   0.654
  0.656   0.663   0.665   0.671   0.673   0.679   0.684   0.691
  0.694   0.699   0.704   0.707   0.710   0.720   0.727   0.736
  0.741   0.744   0.746   0.747   0.752   0.758   0.766   0.767
  0.770   0.772   0.776   0.780   0.783   0.787   0.789   0.795
  0.802   0.803   0.804   0.809   0.814   0.825   0.827   0.830
  0.846   0.852   0.858   0.883   0.905   0.908   0.932   0.946
  0.952   0.959   0.971   0.977   0.990   0.996   1.014   1.019
  1.037   1.045   1.051   1.054   1.059   1.080   1.083   1.089
  1.094   1.104   1.115   1.118   1.137   1.143   1.145   1.151
  1.163   1.168   1.175   1.183   1.187   1.191   1.197   1.207
  1.213   1.229   1.232   1.236   1.247   1.253   1.258   1.266
  1.270   1.285   1.292   1.297   1.302   1.313   1.323   1.337
  1.341   1.350   1.357   1.359   1.375   1.387   1.389   1.414
  1.417   1.428   1.444   1.455   1.463   1.466   1.475   1.491
  1.497   1.505   1.513   1.521   1.530   1.535   1.538   1.548
  1.557   1.557   1.563   1.569   1.572   1.581   1.588   1.594
  1.596   1.601   1.606   1.610   1.616   1.617   1.620   1.625
  1.632   1.636   1.637   1.644   1.646   1.654   1.662   1.668
  1.670   1.679   1.684   1.689   1.694   1.702   1.707   1.719
  1.723   1.732   1.743   1.747   1.751   1.757   1.762   1.770
  1.775   1.780   1.792   1.797   1.805   1.814   1.819   1.823
  1.828   1.834   1.857   1.863   1.874   1.879   1.891   1.895
  1.904   1.915   1.920   1.929   1.935   1.948   1.955   1.972
  1.979   1.993   1.999   2.005   2.017   2.024   2.033   2.043
  2.059   2.067   2.072   2.078   2.082   2.095   2.111   2.120
  2.133   2.139   2.144   2.148   2.163   2.167   2.183   2.187
  2.193   2.207   2.217   2.222   2.228   2.243   2.250   2.265
  2.275   2.282   2.302   2.314   2.338   2.348   2.354   2.359
  2.379   2.401   2.412   2.423   2.432   2.439   2.444   2.484
  2.490   2.501   2.515   2.535   2.541   2.545   2.553   2.558
  2.563   2.575   2.582   2.584   2.595   2.608   2.614   2.621
  2.638   2.643   2.644   2.654   2.666   2.687   2.693   2.709
  2.713   2.721   2.734   2.738   2.748   2.756   2.769   2.789
  2.792   2.805   2.811   2.816   2.827   2.837   2.841   2.861
  2.882   2.889   2.898   2.905   2.910   2.916   2.916   2.923
  2.940   2.948   2.968   2.973   2.979   2.990   2.998   3.005
  3.014   3.021   3.031   3.042   3.046   3.055   3.064   3.069
  3.089   3.104   3.108   3.117   3.128   3.134   3.149   3.157
  3.163   3.169   3.179   3.194   3.196   3.213   3.227   3.244
  3.260   3.270   3.279   3.295   3.301   3.308   3.321   3.343
  3.368   3.389   3.401   3.421   3.425   3.439   3.485   3.510
  3.534   3.543   3.558   3.570   3.619   3.692   3.778   3.787
  3.790   3.809   3.812   3.825   3.832   3.852   3.865   3.882
  3.905   3.909   3.927   3.943   3.965   3.988   4.003   4.019
  4.037   4.070   4.094   4.099   4.145   4.157   4.180   4.186
  4.239   4.267   4.286   4.294   4.309   4.326   4.345   4.369
  4.402   4.997   5.083   5.094   5.104   5.124   5.162   5.195
  5.199   5.206   5.273   5.378   5.399   5.421   5.438   5.459
  5.480   5.606   5.625   5.655   5.680   5.705   5.776   5.842
  5.856  23.759  23.777  23.795  23.806  23.821  23.822  23.849
 23.858  23.879  23.889  23.912  23.945  23.956  23.972  23.988
 24.020  49.875  49.910  49.937  49.960  49.963  50.003  50.017
 50.020
 --------------------------------------------------------------

          Ground-State Mulliken Net Atomic Charges

     Atom                 Charge (a.u.)
  ----------------------------------------
      1 C                     0.891286
      2 H                     0.214034
      3 C                    -1.304235
      4 H                     0.172614
      5 O                     0.165238
      6 C                    -0.580407
      7 H                     0.219891
      8 H                     0.180897
      9 C                     0.630688
     10 H                     0.178578
     11 C                    -0.704057
     12 H                     0.139309
     13 H                     0.150273
     14 H                     0.141569
     15 C                    -0.681108
     16 H                     0.170956
     17 H                     0.150116
     18 C                    -0.456352
     19 H                     0.168932
     20 H                     0.143814
     21 C                     0.168557
     22 H                     0.203668
     23 C                    -0.647351
     24 H                     0.175798
     25 H                     0.130078
     26 H                     0.237197
     27 C                    -0.259734
     28 O                    -0.178841
     29 H                     0.114600
     30 O                     0.059712
     31 C                    -0.416531
     32 H                     0.254937
     33 C                     0.306412
     34 H                     0.238451
     35 C                     0.027352
     36 O                    -0.191222
     37 O                    -0.091014
     38 H                     0.289735
     39 C                    -0.356485
     40 H                     0.283981
     41 O                    -0.135379
     42 H                     0.257699
     43 C                    -0.460547
     44 H                     0.299478
     45 O                    -0.195270
     46 H                     0.270210
     47 C                    -0.811529
     48 H                     0.279987
     49 O                    -0.102737
     50 H                     0.256751
  ----------------------------------------
  Sum of atomic charges =     0.000000

 -----------------------------------------------------------------
                    Cartesian Multipole Moments
 -----------------------------------------------------------------
    Charge (ESU x 10^10)
                 0.0000
    Dipole Moment (Debye)
         X      -1.9423      Y       1.2398      Z      -0.7595
       Tot       2.4262
    Quadrupole Moments (Debye-Ang)
        XX    -134.4721     XY      11.8344     YY    -155.0822
        XZ       4.7845     YZ     -10.3448     ZZ    -152.6520
    Octopole Moments (Debye-Ang^2)
       XXX      59.1211    XXY      81.5006    XYY       1.8306
       YYY      78.3137    XXZ      -0.3342    XYZ     -12.3095
       YYZ      -3.4186    XZZ      44.5294    YZZ      35.3907
       ZZZ     -75.3512
    Hexadecapole Moments (Debye-Ang^3)
      XXXX   -7217.4794   XXXY     553.7450   XXYY   -1537.8763
      XYYY     475.3662   YYYY   -1742.9029   XXXZ     -62.9330
      XXYZ    -256.4865   XYYZ      85.8632   YYYZ    -822.7970
      XXZZ   -1707.7910   XYZZ     225.1054   YYZZ    -939.4829
      XZZZ    -196.8544   YZZZ    -779.9812   ZZZZ   -3069.8350
 -----------------------------------------------------------------
 Calculating analytic gradient of the SCF energy
 Gradient of SCF Energy
            1           2           3           4           5           6
    1   0.0003042  -0.0001073   0.0012472  -0.0004449  -0.0016643   0.0008191
    2   0.0011163  -0.0001812   0.0009420  -0.0002064  -0.0013151   0.0002045
    3   0.0003005  -0.0000777   0.0004301  -0.0003401   0.0004154   0.0001886
            7           8           9          10          11          12
    1  -0.0001984  -0.0002248   0.0002338  -0.0001311  -0.0000438   0.0000248
    2  -0.0003259   0.0000026  -0.0005277   0.0002033  -0.0000636   0.0000731
    3  -0.0002258  -0.0002319  -0.0002428   0.0001247   0.0003386  -0.0000045
           13          14          15          16          17          18
    1  -0.0000595  -0.0001126  -0.0001449  -0.0000840   0.0001658  -0.0004246
    2  -0.0000319   0.0000034   0.0005845  -0.0000634  -0.0002040  -0.0002512
    3  -0.0001337  -0.0000124   0.0000492  -0.0000096  -0.0000179  -0.0005293
           19          20          21          22          23          24
    1   0.0001988   0.0003450  -0.0005129  -0.0001424  -0.0004249   0.0000832
    2  -0.0000961   0.0001027  -0.0009709   0.0000356   0.0004265   0.0000372
    3   0.0000861   0.0001525  -0.0007731   0.0005060   0.0005872  -0.0001295
           25          26          27          28          29          30
    1   0.0000306  -0.0001757   0.0008083  -0.0000933  -0.0002806  -0.0002264
    2  -0.0002498   0.0001710  -0.0002389   0.0002932   0.0000812  -0.0004466
    3  -0.0000746  -0.0000918  -0.0006318   0.0005642  -0.0003299   0.0010412
           31          32          33          34          35          36
    1  -0.0000075   0.0000670   0.0004107  -0.0001253  -0.0000396   0.0002413
    2   0.0004211  -0.0000212   0.0003496   0.0002159   0.0001466  -0.0002932
    3   0.0008535  -0.0001116  -0.0025223   0.0004327  -0.0012515  -0.0000229
           37          38          39          40          41          42
    1  -0.0000764   0.0000370  -0.0003160  -0.0001662   0.0000750   0.0002031
    2  -0.0001860   0.0000627  -0.0003971   0.0001654   0.0000134  -0.0000679
    3   0.0005850  -0.0002036   0.0003092  -0.0001597  -0.0005831   0.0004284
           43          44          45          46          47          48
    1   0.0001666   0.0001039  -0.0004712   0.0002388   0.0004360   0.0001147
    2   0.0009593  -0.0001396  -0.0005546   0.0002566  -0.0001016   0.0002253
    3   0.0001409   0.0001772  -0.0000101  -0.0001910   0.0010565  -0.0000152
           49          50
    1  -0.0000904   0.0004338
    2  -0.0000969  -0.0000624
    3  -0.0001057   0.0002653
 Max gradient component =       2.522E-03
 RMS gradient           =       4.646E-04
 Gradient time:  CPU 519.37 s  wall 130.96 s
 Geometry Optimization Parameters
   NAtoms,    NIC,     NZ,  NCons,   NDum,   NFix, NCnnct, MaxDiis
       50     399       0       0       0       0       0       0

 Cartesian Hessian Update
 Hessian Updated using BFGS Update


** GEOMETRY OPTIMIZATION IN DELOCALIZED INTERNAL COORDINATES **
   Searching for a Minimum

   Optimization Cycle:  15

                       Coordinates (Angstroms)
     ATOM                X               Y               Z
      1  C        -2.9387715191    0.8571719283    0.2121308011
      2  H        -2.7397572556    1.5975113291   -0.5759218179
      3  C        -1.8878670871   -0.2486255670    0.0380471554
      4  H        -2.0618658308   -1.0354032542    0.7857249235
      5  O        -0.6165772558    0.3621134758    0.3166743810
      6  C        -1.9557159268   -0.8654588176   -1.3622001750
      7  H        -1.7103990628   -0.0919468776   -2.0997132539
      8  H        -1.1949285152   -1.6440265398   -1.4642204251
      9  C        -3.3498830824   -1.4461583489   -1.6612420903
     10  H        -3.5437986016   -2.2507009733   -0.9369290418
     11  C        -3.4135197191   -2.0517718083   -3.0662503262
     12  H        -2.6600998994   -2.8338335238   -3.1957888919
     13  H        -4.3945843398   -2.4939612114   -3.2641542350
     14  H        -3.2327959392   -1.2871658703   -3.8292322331
     15  C        -4.4243399027   -0.3663097682   -1.4506860282
     16  H        -5.4202075692   -0.7960615089   -1.6047673464
     17  H        -4.2981490900    0.4127624442   -2.2144378207
     18  C        -4.3360183075    0.2704256091   -0.0590159147
     19  H        -5.0869725836    1.0604335529    0.0442020446
     20  H        -4.5705331394   -0.4832567086    0.7021586461
     21  C        -2.8520677964    1.6075355502    1.5638747412
     22  H        -3.7139624346    2.2982488404    1.5620648970
     23  C        -2.9299274403    0.7554144863    2.8336254996
     24  H        -2.9563421964    1.4007816297    3.7130012198
     25  H        -3.8273370035    0.1319796054    2.8419346889
     26  H        -2.0503562794    0.1168132343    2.9324999443
     27  C        -1.6662799738    2.5611248792    1.5886928793
     28  O        -1.0281066956    2.8550484049    2.5708624790
     29  H        -1.4509561593    3.0471692967    0.6124801168
     30  O         1.1881618833   -0.4826749755   -0.7667754727
     31  C         2.4047975748   -1.2210333592   -0.7335704324
     32  H         2.2370168212   -2.2515962866   -0.3975025661
     33  C         0.4914341707   -0.4509208255    0.4800840296
     34  H         0.1960662578   -1.4738859158    0.7654052284
     35  C         2.9023481298   -1.3206355056   -2.1758804922
     36  O         2.9582706414   -2.3444731144   -2.8040969142
     37  O         3.2625808326   -0.1185706437   -2.6677987700
     38  H         3.5476210215   -0.2531780592   -3.5843890166
     39  C         3.3935174532   -0.5228037942    0.2057756279
     40  H         3.5532924342    0.4967725106   -0.1746312276
     41  O         4.6086950377   -1.2538477860    0.1989660078
     42  H         5.1265956859   -0.9793927217    0.9659125797
     43  C         2.7765260701   -0.4637377429    1.6012568639
     44  H         2.7110457103   -1.4826606841    1.9955925420
     45  O         3.6425827288    0.2139351492    2.5190097897
     46  H         3.7142354775    1.1395680905    2.2523269294
     47  C         1.3693471205    0.1434634771    1.5952908603
     48  H         1.4294895555    1.2255016283    1.4095950128
     49  O         0.6973069509   -0.1244250358    2.8152668886
     50  H         1.0951072018    0.4044227414    3.5149030190
   Point Group: c1    Number of degrees of freedom:   144


   Energy is  -1227.507187844

 Hessian Updated using BFGS Update

144 Hessian modes will be used to form the next step
  Hessian Eigenvalues:
     0.001888    0.003837    0.005182    0.005637    0.006119    0.006309
     0.006806    0.007416    0.007723    0.007848    0.009134    0.010607
     0.011348    0.013179    0.014747    0.017887    0.020998    0.022067
     0.022280    0.030163    0.031220    0.034819    0.037616    0.038834
     0.040029    0.042566    0.043930    0.045845    0.046812    0.047762
     0.048383    0.048696    0.049125    0.049327    0.049739    0.050574
     0.051340    0.054005    0.054902    0.055173    0.055434    0.056184
     0.056858    0.057116    0.057288    0.058771    0.059250    0.061091
     0.063652    0.065747    0.068307    0.069805    0.071899    0.075251
     0.078087    0.082153    0.082464    0.083550    0.085037    0.094104
     0.099282    0.103060    0.116816    0.118895    0.133830    0.145624
     0.149485    0.153114    0.159074    0.159794    0.159971    0.160028
     0.160147    0.160201    0.160436    0.160797    0.161314    0.161542
     0.165089    0.168581    0.172764    0.177788    0.181497    0.186092
     0.191163    0.196635    0.198973    0.203889    0.211864    0.222099
     0.248310    0.252182    0.264989    0.269827    0.272410    0.277404
     0.281461    0.284093    0.287848    0.288395    0.289185    0.292161
     0.295182    0.297067    0.300373    0.301049    0.308135    0.326060
     0.334541    0.335829    0.337893    0.338646    0.338937    0.339426
     0.339821    0.340285    0.340409    0.340649    0.340885    0.341282
     0.341428    0.341579    0.342024    0.342159    0.342330    0.342555
     0.342922    0.343836    0.345803    0.349307    0.384198    0.393834
     0.395328    0.400095    0.406516    0.414949    0.438338    0.513748
     0.518087    0.521949    0.527018    0.547586    0.896099    0.934528

 Minimum Search - Taking Simple RFO Step
 Searching for Lamda that Minimizes Along All modes
 Value Taken    Lamda =  -0.00015515
 Step Taken.  Stepsize is  0.107963

                             Maximum     Tolerance    Cnvgd?
         Gradient           0.001775      0.000300      NO
         Displacement       0.036157      0.001200      NO
         Energy change     -0.000204      0.000001      NO


 New Cartesian Coordinates Obtained by Inverse Iteration

 Displacement from previous Coordinates is:  0.417695
 ----------------------------------------------------------------
             Standard Nuclear Orientation (Angstroms)
    I     Atom           X                Y                Z
 ----------------------------------------------------------------
    1      C      -2.9412320701     0.8498679485     0.2150184952
    2      H      -2.7532705792     1.5958042990    -0.5707524929
    3      C      -1.8877775926    -0.2500175754     0.0214217723
    4      H      -2.0432732223    -1.0398941064     0.7697324267
    5      O      -0.6153076758     0.3694101302     0.2856565294
    6      C      -1.9700255735    -0.8614232679    -1.3798855033
    7      H      -1.7309008144    -0.0844284878    -2.1158618004
    8      H      -1.2097393279    -1.6390141201    -1.4908196793
    9      C      -3.3660616019    -1.4426992849    -1.6683769129
   10      H      -3.5493061054    -2.2546914833    -0.9493620161
   11      C      -3.4413098559    -2.0377116100    -3.0775406138
   12      H      -2.6903603365    -2.8203609190    -3.2180686639
   13      H      -4.4245535604    -2.4769553673    -3.2707851497
   14      H      -3.2646206581    -1.2684391571    -3.8367932212
   15      C      -4.4413298307    -0.3688100860    -1.4379058937
   16      H      -5.4372583872    -0.8011060585    -1.5836305440
   17      H      -4.3280938137     0.4163458480    -2.1977763446
   18      C      -4.3400591520     0.2614491540    -0.0439939629
   19      H      -5.0912839085     1.0501676353     0.0687429819
   20      H      -4.5679830402    -0.4954388170     0.7162018510
   21      C      -2.8388944137     1.5932177154     1.5693962919
   22      H      -3.7014487535     2.2829505072     1.5815818520
   23      C      -2.9006664511     0.7342983538     2.8354603507
   24      H      -2.9267759738     1.3757358243     3.7178068877
   25      H      -3.7940880160     0.1050688750     2.8474461622
   26      H      -2.0157638469     0.1017867190     2.9266723923
   27      C      -1.6545319994     2.5483242245     1.5877270863
   28      O      -1.0069987394     2.8379168525     2.5654617487
   29      H      -1.4475065539     3.0399641290     0.6129730428
   30      O       1.2060768797    -0.4693259591    -0.7780400120
   31      C       2.4147827948    -1.2190961392    -0.7275498553
   32      H       2.2327816788    -2.2448951958    -0.3842128225
   33      C       0.4934534269    -0.4386146436     0.4614532422
   34      H       0.2011943898    -1.4634199036     0.7443495473
   35      C       2.9259488184    -1.3357361337    -2.1628568063
   36      O       2.9728251701    -2.3646510658    -2.7839977185
   37      O       3.3164342386    -0.1444355074    -2.6579222278
   38      H       3.6112549632    -0.2928752463    -3.5693638911
   39      C       3.3991859814    -0.5218907115     0.2173333614
   40      H       3.5700499497     0.4942010366    -0.1670616345
   41      O       4.6086295245    -1.2615273020     0.2303258801
   42      H       5.1265458065    -0.9735249124     0.9920981529
   43      C       2.7660072520    -0.4506604472     1.6051082443
   44      H       2.6914349056    -1.4674663840     2.0032258560
   45      O       3.6224626576     0.2299754853     2.5301408410
   46      H       3.6976012265     1.1547020797     2.2612783300
   47      C       1.3602439021     0.1620050514     1.5808853266
   48      H       1.4239909104     1.2418604955     1.3851466995
   49      O       0.6778931494    -0.0930671484     2.7967139155
   50      H       1.0555423810     0.4568053122     3.4913538033
 ----------------------------------------------------------------
 Molecular Point Group                 C1    NOp =  1
 Largest Abelian Subgroup              C1    NOp =  1
 Nuclear Repulsion Energy =  2354.3033071420 hartrees
 There are       93 alpha and       93 beta electrons
 Applying Cartesian multipole field
    Component          Value
    ---------          -----
     (2,0,0)        1.00000E-12
     (0,2,0)        2.00000E-11
     (0,0,2)       -3.00000E-11
 Nucleus-field energy     =    -0.0000000421 hartrees
 Requested basis set is 6-311++G(d,p)
 There are 274 shells and 710 basis functions
 A cutoff of  1.0D-11 yielded  27387 shell pairs
 There are    180267 function pairs (    191023 Cartesian)
 Smallest overlap matrix eigenvalue = 1.03E-06

 Q-Chem warning in module stvman/mkSTV.C, line 306:

 Overlap eigenvalue is smaller than square root of threshold
 Use THRESH >= 12 to get rid of this warning

 Guess MOs from SCF MO coefficient file

 -----------------------------------------------------------------------
  General SCF calculation program by
  Eric Jon Sundstrom, Paul Horn, Yuezhi Mao, Dmitri Zuev, Alec White,
  David Stuck, Shaama M.S., Shane Yost, Joonho Lee, David Small,
  Daniel Levine, Susi Lehtola, Hugh Burton, Evgeny Epifanovsky
 -----------------------------------------------------------------------
 Exchange:     0.2000 Hartree-Fock + 0.0800 Slater + 0.7200 B88
 Correlation:  0.1900 VWN1RPA + 0.8100 LYP
 Using SG-1 standard quadrature grid
 using 4 threads for integral computing
 -------------------------------------------------------
 OpenMP Integral computing Module                
 Release: version 2.0, May 2017, Q-Chem Inc. Pleasanton 
 -------------------------------------------------------
 -------------------------------------------------------
 OpenMP BLAS3 based DFT computing Module                
 Release: version 1.0, May 2013, Q-Chem Inc. Pittsburgh 
 -------------------------------------------------------
 A restricted SCF calculation will be
 performed using DIIS
 SCF converges when DIIS error is below 1.0e-08
 ---------------------------------------
  Cycle       Energy         DIIS error
 ---------------------------------------
    1   -1227.5044302680      1.89e-04  
    2   -1227.5072471674      2.58e-05  
    3   -1227.5072328085      3.55e-05  
    4   -1227.5072894527      5.42e-06  
    5   -1227.5072902556      3.47e-06  
    6   -1227.5072907928      1.04e-06  
    7   -1227.5072908388      3.38e-07  
    8   -1227.5072908447      6.54e-08  
    9   -1227.5072908448      3.40e-08  
   10   -1227.5072908447      1.54e-08  
   11   -1227.5072908447      6.04e-09  Convergence criterion met
 ---------------------------------------
 SCF time:   CPU 1998.36s  wall 517.00s 
 SCF   energy in the final basis set =    -1227.5072908447
 Total energy in the final basis set =    -1227.5072908447

 --------------------------------------------------------------

                    Orbital Energies (a.u.)
 --------------------------------------------------------------

 Alpha MOs
 -- Occupied --
-19.187 -19.157 -19.156 -19.149 -19.144 -19.140 -19.131 -19.119
-10.323 -10.296 -10.259 -10.258 -10.247 -10.246 -10.245 -10.237
-10.191 -10.190 -10.184 -10.179 -10.174 -10.172 -10.165 -10.160
 -1.131  -1.099  -1.067  -1.051  -1.049  -1.041  -1.039  -1.036
 -0.859  -0.812  -0.806  -0.795  -0.755  -0.750  -0.698  -0.690
 -0.668  -0.661  -0.641  -0.623  -0.616  -0.597  -0.573  -0.558
 -0.556  -0.554  -0.545  -0.520  -0.509  -0.504  -0.501  -0.490
 -0.489  -0.485  -0.475  -0.471  -0.462  -0.449  -0.445  -0.440
 -0.433  -0.426  -0.420  -0.416  -0.404  -0.400  -0.392  -0.389
 -0.385  -0.381  -0.377  -0.374  -0.366  -0.365  -0.356  -0.353
 -0.346  -0.342  -0.336  -0.333  -0.331  -0.330  -0.314  -0.312
 -0.304  -0.295  -0.282  -0.280  -0.255
 -- Virtual --
 -0.030  -0.025  -0.019  -0.013  -0.009  -0.008   0.000   0.005
  0.008   0.014   0.020   0.024   0.028   0.031   0.035   0.040
  0.044   0.047   0.049   0.050   0.058   0.062   0.063   0.068
  0.070   0.074   0.075   0.079   0.081   0.085   0.089   0.090
  0.094   0.098   0.099   0.102   0.105   0.108   0.109   0.111
  0.112   0.114   0.116   0.117   0.121   0.124   0.126   0.129
  0.129   0.131   0.134   0.136   0.138   0.141   0.144   0.145
  0.148   0.149   0.150   0.154   0.155   0.156   0.159   0.160
  0.163   0.165   0.167   0.168   0.171   0.173   0.178   0.178
  0.181   0.181   0.183   0.188   0.190   0.194   0.195   0.197
  0.200   0.206   0.206   0.209   0.210   0.213   0.213   0.215
  0.219   0.223   0.227   0.228   0.229   0.231   0.234   0.236
  0.241   0.242   0.243   0.245   0.250   0.251   0.255   0.257
  0.262   0.264   0.267   0.269   0.271   0.274   0.275   0.279
  0.283   0.287   0.291   0.293   0.298   0.300   0.303   0.303
  0.306   0.310   0.312   0.316   0.319   0.319   0.325   0.326
  0.330   0.331   0.335   0.336   0.340   0.344   0.344   0.347
  0.352   0.354   0.355   0.358   0.360   0.364   0.364   0.369
  0.370   0.377   0.380   0.383   0.384   0.385   0.390   0.398
  0.401   0.403   0.409   0.414   0.419   0.422   0.424   0.428
  0.433   0.437   0.439   0.448   0.452   0.457   0.460   0.468
  0.475   0.478   0.485   0.492   0.494   0.498   0.503   0.512
  0.516   0.519   0.527   0.532   0.544   0.551   0.554   0.560
  0.568   0.574   0.578   0.587   0.587   0.590   0.596   0.607
  0.613   0.619   0.628   0.637   0.639   0.641   0.648   0.654
  0.656   0.663   0.665   0.671   0.674   0.679   0.684   0.691
  0.694   0.700   0.704   0.707   0.710   0.721   0.727   0.735
  0.742   0.744   0.746   0.748   0.751   0.758   0.766   0.767
  0.768   0.773   0.775   0.780   0.784   0.788   0.789   0.794
  0.801   0.802   0.804   0.809   0.813   0.825   0.828   0.830
  0.846   0.851   0.859   0.884   0.905   0.908   0.932   0.945
  0.951   0.960   0.970   0.978   0.989   0.995   1.013   1.019
  1.038   1.047   1.051   1.053   1.058   1.078   1.082   1.088
  1.094   1.104   1.116   1.117   1.137   1.143   1.145   1.152
  1.164   1.167   1.175   1.184   1.189   1.192   1.197   1.207
  1.211   1.229   1.232   1.236   1.247   1.252   1.258   1.267
  1.271   1.285   1.292   1.297   1.301   1.315   1.324   1.338
  1.344   1.350   1.357   1.358   1.375   1.387   1.389   1.412
  1.418   1.430   1.443   1.454   1.462   1.466   1.478   1.492
  1.497   1.505   1.514   1.521   1.530   1.535   1.539   1.548
  1.556   1.559   1.562   1.570   1.572   1.582   1.589   1.594
  1.596   1.601   1.606   1.611   1.617   1.617   1.621   1.625
  1.633   1.635   1.636   1.644   1.646   1.653   1.662   1.668
  1.671   1.679   1.683   1.690   1.694   1.701   1.707   1.719
  1.722   1.732   1.743   1.748   1.750   1.756   1.762   1.770
  1.775   1.780   1.792   1.796   1.806   1.814   1.818   1.823
  1.828   1.833   1.856   1.863   1.874   1.880   1.890   1.895
  1.905   1.915   1.921   1.929   1.934   1.948   1.955   1.972
  1.979   1.994   2.000   2.005   2.018   2.026   2.034   2.045
  2.059   2.067   2.071   2.078   2.081   2.095   2.112   2.120
  2.133   2.139   2.143   2.149   2.163   2.167   2.183   2.187
  2.193   2.208   2.218   2.222   2.228   2.244   2.251   2.264
  2.276   2.282   2.301   2.314   2.339   2.348   2.353   2.359
  2.380   2.401   2.411   2.422   2.431   2.438   2.443   2.484
  2.490   2.500   2.515   2.535   2.542   2.545   2.553   2.558
  2.563   2.575   2.582   2.585   2.596   2.608   2.615   2.621
  2.639   2.643   2.644   2.655   2.667   2.687   2.692   2.709
  2.712   2.722   2.734   2.737   2.748   2.755   2.769   2.789
  2.792   2.805   2.811   2.816   2.827   2.838   2.840   2.861
  2.883   2.889   2.899   2.905   2.909   2.916   2.918   2.923
  2.940   2.947   2.969   2.974   2.979   2.990   2.997   3.005
  3.013   3.021   3.031   3.042   3.048   3.056   3.065   3.071
  3.089   3.104   3.109   3.117   3.127   3.135   3.149   3.157
  3.164   3.169   3.179   3.192   3.196   3.215   3.227   3.242
  3.260   3.270   3.280   3.296   3.301   3.309   3.323   3.344
  3.368   3.389   3.401   3.420   3.424   3.439   3.485   3.510
  3.533   3.542   3.558   3.570   3.619   3.693   3.776   3.787
  3.790   3.809   3.812   3.824   3.832   3.852   3.865   3.882
  3.905   3.910   3.928   3.943   3.966   3.989   4.003   4.019
  4.038   4.069   4.094   4.099   4.145   4.156   4.180   4.186
  4.238   4.266   4.286   4.295   4.309   4.325   4.344   4.370
  4.402   4.997   5.082   5.098   5.105   5.125   5.162   5.196
  5.201   5.206   5.275   5.378   5.399   5.421   5.438   5.458
  5.479   5.604   5.626   5.656   5.682   5.704   5.777   5.842
  5.856  23.760  23.776  23.795  23.807  23.821  23.823  23.848
 23.857  23.879  23.888  23.912  23.945  23.955  23.971  23.987
 24.020  49.874  49.910  49.937  49.960  49.964  50.004  50.017
 50.019
 --------------------------------------------------------------

          Ground-State Mulliken Net Atomic Charges

     Atom                 Charge (a.u.)
  ----------------------------------------
      1 C                     0.878209
      2 H                     0.213023
      3 C                    -1.287159
      4 H                     0.168575
      5 O                     0.165153
      6 C                    -0.591062
      7 H                     0.218331
      8 H                     0.180801
      9 C                     0.636112
     10 H                     0.178753
     11 C                    -0.706991
     12 H                     0.139645
     13 H                     0.150012
     14 H                     0.141602
     15 C                    -0.680674
     16 H                     0.170839
     17 H                     0.150580
     18 C                    -0.458358
     19 H                     0.168661
     20 H                     0.143871
     21 C                     0.180937
     22 H                     0.205020
     23 C                    -0.663052
     24 H                     0.175035
     25 H                     0.129214
     26 H                     0.241850
     27 C                    -0.252746
     28 O                    -0.179213
     29 H                     0.115750
     30 O                     0.055466
     31 C                    -0.407542
     32 H                     0.254705
     33 C                     0.330128
     34 H                     0.237697
     35 C                     0.034417
     36 O                    -0.192808
     37 O                    -0.093500
     38 H                     0.289603
     39 C                    -0.360222
     40 H                     0.284166
     41 O                    -0.134432
     42 H                     0.257226
     43 C                    -0.473921
     44 H                     0.298650
     45 O                    -0.196116
     46 H                     0.269509
     47 C                    -0.818965
     48 H                     0.279006
     49 O                    -0.103668
     50 H                     0.257885
  ----------------------------------------
  Sum of atomic charges =     0.000000

 -----------------------------------------------------------------
                    Cartesian Multipole Moments
 -----------------------------------------------------------------
    Charge (ESU x 10^10)
                 0.0000
    Dipole Moment (Debye)
         X      -1.9988      Y       1.2758      Z      -0.7678
       Tot       2.4925
    Quadrupole Moments (Debye-Ang)
        XX    -134.2333     XY      11.8767     YY    -155.0484
        XZ       4.3906     YZ      -9.9616     ZZ    -152.6983
    Octopole Moments (Debye-Ang^2)
       XXX      59.9025    XXY      81.6236    XYY       0.7263
       YYY      79.8156    XXZ      -2.1261    XYZ     -11.8413
       YYZ      -2.6517    XZZ      43.9948    YZZ      35.2618
       ZZZ     -75.7565
    Hexadecapole Moments (Debye-Ang^3)
      XXXX   -7229.4627   XXXY     550.4206   XXYY   -1543.3247
      XYYY     473.4508   YYYY   -1735.5599   XXXZ     -75.1571
      XXYZ    -253.6452   XYYZ      83.7981   YYYZ    -822.9148
      XXZZ   -1705.2360   XYZZ     219.6557   YYZZ    -933.9458
      XZZZ    -208.5866   YZZZ    -775.4463   ZZZZ   -3068.5615
 -----------------------------------------------------------------
 Calculating analytic gradient of the SCF energy
 Gradient of SCF Energy
            1           2           3           4           5           6
    1   0.0000664   0.0000115   0.0007078  -0.0001184  -0.0007429   0.0004064
    2   0.0009439  -0.0001061   0.0003019  -0.0001407  -0.0007009  -0.0000514
    3   0.0004499  -0.0000700  -0.0002580  -0.0001716   0.0008829  -0.0000218
            7           8           9          10          11          12
    1  -0.0000635  -0.0003921  -0.0000820  -0.0001134  -0.0000177   0.0000471
    2  -0.0002412   0.0001390  -0.0002165   0.0000303   0.0000031   0.0000200
    3  -0.0001415  -0.0000484  -0.0001943   0.0000646   0.0002979  -0.0000135
           13          14          15          16          17          18
    1  -0.0000278  -0.0000559   0.0000001  -0.0000332   0.0000680  -0.0002346
    2  -0.0000215  -0.0000257   0.0001748  -0.0000212  -0.0000746  -0.0002122
    3  -0.0000861  -0.0000685   0.0002158  -0.0000884   0.0000075  -0.0005721
           19          20          21          22          23          24
    1   0.0001012   0.0001103  -0.0003880  -0.0000726  -0.0000785   0.0000104
    2  -0.0000184   0.0000328  -0.0008770   0.0000694   0.0004759   0.0000574
    3   0.0000470   0.0001680  -0.0010303   0.0004931   0.0003960  -0.0001377
           25          26          27          28          29          30
    1  -0.0000283  -0.0000298   0.0004051   0.0001847  -0.0001116   0.0005494
    2  -0.0002008  -0.0000247  -0.0003287   0.0003416   0.0000368  -0.0001460
    3  -0.0000770   0.0001040  -0.0007187   0.0006720  -0.0001275   0.0007301
           31          32          33          34          35          36
    1  -0.0001092  -0.0000255  -0.0001187   0.0000126  -0.0008617   0.0005135
    2   0.0002145   0.0000006   0.0003938  -0.0000341   0.0005220  -0.0004642
    3   0.0006431  -0.0000061  -0.0020544   0.0004418  -0.0009401  -0.0001481
           37          38          39          40          41          42
    1   0.0001602   0.0000593  -0.0000565  -0.0001737  -0.0001000   0.0002239
    2  -0.0001686  -0.0000795  -0.0005245   0.0001741   0.0001260  -0.0000243
    3   0.0006745  -0.0002368   0.0000693  -0.0000242  -0.0003301   0.0002843
           43          44          45          46          47          48
    1   0.0004834   0.0000360  -0.0005845   0.0002646  -0.0003007  -0.0001349
    2   0.0004442  -0.0002421  -0.0003058   0.0003145   0.0000752   0.0001551
    3  -0.0001532  -0.0000438   0.0002906  -0.0001348   0.0011308  -0.0000927
           49          50
    1   0.0001037   0.0005303
    2   0.0002345  -0.0000311
    3  -0.0005143   0.0004407
 Max gradient component =       2.054E-03
 RMS gradient           =       3.827E-04
 Gradient time:  CPU 517.40 s  wall 130.48 s
 Geometry Optimization Parameters
   NAtoms,    NIC,     NZ,  NCons,   NDum,   NFix, NCnnct, MaxDiis
       50     399       0       0       0       0       0       0

 Cartesian Hessian Update
 Hessian Updated using BFGS Update


** GEOMETRY OPTIMIZATION IN DELOCALIZED INTERNAL COORDINATES **
   Searching for a Minimum

   Optimization Cycle:  16

                       Coordinates (Angstroms)
     ATOM                X               Y               Z
      1  C        -2.9412320701    0.8498679485    0.2150184952
      2  H        -2.7532705792    1.5958042990   -0.5707524929
      3  C        -1.8877775926   -0.2500175754    0.0214217723
      4  H        -2.0432732223   -1.0398941064    0.7697324267
[truncated: 1,265,286 more chars]
