# Supplementary material for: An in silico investigation of menthol metabolism
Source: PLoS One. 2019 Sep 27;14(9):e0216577. doi: 10.1371/journal.pone.0216577 (PMC6764827; doi:10.1371/journal.pone.0216577)
Supplement: S2 File — (ZIP) [file pone.0216577.s002.zip › B3LYP/g-series/Oeeye-S.out]

Q-Chem Developer Version!
                  Welcome to Q-Chem
     A Quantum Leap Into The Future Of Chemistry


 Q-Chem 5.1, Q-Chem, Inc., Pleasanton, CA (2018)

 Yihan Shao,  Zhengting Gan,  E. Epifanovsky,  A. T. B. Gilbert,  M. Wormit,  
 J. Kussmann,  A. W. Lange,  A. Behn,  Jia Deng,  Xintian Feng,  D. Ghosh,  
 M. Goldey,  P. R. Horn,  L. D. Jacobson,  I. Kaliman,  T. Kus,  A. Landau,  
 Jie Liu,  E. I. Proynov,  R. M. Richard,  R. P. Steele,  E. J. Sundstrom,  
 H. L. Woodcock III,  P. M. Zimmerman,  D. Zuev,  B. Albrecht,  E. Alguire,  
 S. A. Baeppler,  D. Barton,  Z. Benda,  Y. A. Bernard,  E. J. Berquist,  
 K. B. Bravaya,  H. Burton,  D. Casanova,  Chun-Min Chang,  Yunqing Chen,  
 A. Chien,  K. D. Closser,  M. P. Coons,  S. Coriani,  S. Dasgupta,  
 A. L. Dempwolff,  M. Diedenhofen,  Hainam Do,  R. G. Edgar,  Po-Tung Fang,  
 S. Faraji,  S. Fatehi,  Qingguo Feng,  K. D. Fenk,  J. Fosso-Tande,  
 Qinghui Ge,  A. Ghysels,  G. Gidofalvi,  J. Gomes,  J. Gonthier,  A. Gunina,  
 D. Hait,  M. W. D. Hanson-Heine,  P. H. P. Harbach,  A. W. Hauser,  
 J. E. Herr,  E. G. Hohenstein,  Z. C. Holden,  Kerwin Hui,  B. C. Huynh,  
 T.-C. Jagau,  Hyunjun Ji,  B. Kaduk,  K. Khistyaev,  Jaehoon Kim,  
 P. Klunzinger,  K. Koh,  D. Kosenkov,  L. Koulias,  T. Kowalczyk,  
 C. M. Krauter,  A. Kunitsa,  Ka Un Lao,  A. Laurent,  K. V. Lawler,  
 Joonho Lee,  D. Lefrancois,  S. Lehtola,  D. S. Levine,  Yi-Pei Li,  
 You-Sheng Lin,  Fenglai Liu,  E. Livshits,  A. Luenser,  P. Manohar,  
 E. Mansoor,  S. F. Manzer,  Shan-Ping Mao,  Yuezhi Mao,  N. Mardirossian,  
 A. V. Marenich,  T. Markovich,  L. A. Martinez-Martinez,  S. A. Maurer,  
 N. J. Mayhall,  S. C. McKenzie,  J.-M. Mewes,  A. F. Morrison,  
 J. W. Mullinax,  K. Nanda,  T. S. Nguyen-Beck,  R. Olivares-Amaya,  
 J. A. Parkhill,  T. M. Perrine,  F. Plasser,  P. Pokhilko,  S. Prager,  
 A. Prociuk,  E. Ramos,  D. R. Rehn,  F. Rob,  M. Schneider,  N. Sergueev,  
 S. M. Sharada,  S. Sharma,  D. W. Small,  T. Stauch,  T. Stein,  
 Yu-Chuan Su,  A. J. W. Thom,  A. Tkatchenko,  T. Tsuchimochi,  N. M. Tubman,  
 L. Vogt,  M. L. Vidal,  O. Vydrov,  M. A. Watson,  J. Wenzel,  
 M. de Wergifosse,  T. A. Wesolowski,  A. White,  J. Witte,  A. Yamada,  
 Jun Yang,  K. Yao,  S. Yeganeh,  S. R. Yost,  Zhi-Qiang You,  A. Zech,  
 Igor Ying Zhang,  Xing Zhang,  Yan Zhao,  Ying Zhu,  B. R. Brooks,  
 G. K. L. Chan,  C. J. Cramer,  M. S. Gordon,  W. J. Hehre,  A. Klamt,  
 M. W. Schmidt,  C. D. Sherrill,  D. G. Truhlar,  A. Aspuru-Guzik,  R. Baer,  
 A. T. Bell,  N. A. Besley,  Jeng-Da Chai,  A. E. DePrince, III,  
 R. A. DiStasio Jr.,  A. Dreuw,  B. D. Dunietz,  T. R. Furlani,  
 Chao-Ping Hsu,  Yousung Jung,  Jing Kong,  D. S. Lambrecht,  WanZhen Liang,  
 C. Ochsenfeld,  V. A. Rassolov,  L. V. Slipchenko,  J. E. Subotnik,  
 T. Van Voorhis,  J. M. Herbert,  A. I. Krylov,  P. M. W. Gill,  M. Head-Gordon

 Contributors to earlier versions of Q-Chem not listed above: 
 R. D. Adamson,  B. Austin,  J. Baker,  G. J. O. Beran,  K. Brandhorst,  
 S. T. Brown,  E. F. C. Byrd,  A. K. Chakraborty,  C.-L. Cheng,  
 Siu Hung Chien,  D. M. Chipman,  D. L. Crittenden,  H. Dachsel,  
 R. J. Doerksen,  A. D. Dutoi,  L. Fusti-Molnar,  W. A. Goddard III,  
 A. Golubeva-Zadorozhnaya,  S. R. Gwaltney,  G. Hawkins,  A. Heyden,  
 S. Hirata,  G. Kedziora,  F. J. Keil,  C. Kelley,  Jihan Kim,  R. A. King,  
 R. Z. Khaliullin,  P. P. Korambath,  W. Kurlancheek,  A. M. Lee,  M. S. Lee,  
 S. V. Levchenko,  Ching Yeh Lin,  D. Liotard,  R. C. Lochan,  I. Lotan,  
 P. E. Maslen,  N. Nair,  D. P. O'Neill,  D. Neuhauser,  E. Neuscamman,  
 C. M. Oana,  R. Olson,  B. Peters,  R. Peverati,  P. A. Pieniazek,  
 Y. M. Rhee,  J. Ritchie,  M. A. Rohrdanz,  E. Rosta,  N. J. Russ,  
 H. F. Schaefer III,  N. E. Schultz,  N. Shenvi,  A. C. Simmonett,  A. Sodt,  
 D. Stuck,  K. S. Thanthiriwatte,  V. Vanovschi,  Tao Wang,  A. Warshel,  
 C. F. Williams,  Q. Wu,  X. Xu,  W. Zhang

 Please cite Q-Chem as follows:
 Y. Shao et al., Mol. Phys. 113, 184-215 (2015)
 DOI: 10.1080/00268976.2014.952696

 Q-Chem 5.1.2 for Intel X86 EM64T Linux

 Parts of Q-Chem use Armadillo 8.300.2 (Tropical Shenanigans).
 http://arma.sourceforge.net/

 Q-Chem begins on Mon Mar 25 18:44:44 2019  

Host: 
0

     Scratch files written to /scratch/taweetham/qchem3762//
Input Ideriv = 2
Curr. Ideriv = -1
Max.  Ideriv = 2

Checking the input file for inconsistencies... 	...done.

--------------------------------------------------------------
User input:
--------------------------------------------------------------
$molecule
0 1
  C   -0.4824971    0.0333826    0.2340888
  H   -0.6165355    0.1500956    1.3195610
  C    0.1161394   -1.3829161   -0.0160660
  H    0.1424247   -1.5361575   -1.0998446
  O   -0.7697454   -2.3211474    0.5846411
  C    1.5245320   -1.4969427    0.5833817
  H    1.4633598   -1.4122505    1.6768481
  H    1.9436247   -2.4907055    0.3932248
  C    2.4655572   -0.4343113    0.0144418
  H    2.5345348   -0.5737926   -1.0727759
  C    3.8706505   -0.5822787    0.5934158
  H    4.2797083   -1.5731980    0.3694863
  H    4.5472913    0.1632013    0.1623110
  H    3.8708644   -0.4527069    1.6807502
  C    1.9060793    0.9595156    0.2956575
  H    2.5566420    1.7210526   -0.1511685
  H    1.8926939    1.1488860    1.3765554
  C    0.4942238    1.1211456   -0.2595933
  H    0.1354103    2.1152235    0.0282150
  H    0.5370162    1.1033254   -1.3562965
  C   -1.8795948    0.2099209   -0.4333926
  C   -2.5027413    1.5810121   -0.1574405
  C   -2.8930870   -0.8188634    0.0332491
  O   -3.6832759   -1.3645460   -0.7348450
  H   -2.9474847   -0.9932173    1.1224233
  H   -1.7750691    0.0843551   -1.5188406
  H   -2.5000926    1.8080190    0.9146308
  H   -3.5445554    1.6172876   -0.4963210
  H   -1.9661707    2.3777786   -0.6807768
  O   -1.6987947   -4.3380663    0.9721371
  C   -1.6795484   -5.7642658    0.9925896
  H   -0.8821902   -6.1122248    1.6610103
  C   -0.5303035   -3.7202646    0.4243140
  H    0.3337215   -3.9910915    1.0421462
  C   -3.0027664   -6.2232537    1.5900383
  O   -3.1559122   -6.7535052    2.6807633
  O   -4.0776152   -5.9328905    0.8239217
  H   -4.8421934   -6.2069147    1.3717889
  C   -1.5154715   -6.3497907   -0.4099468
  H   -2.4069755   -6.1868947   -1.0268143
  O   -1.2986039   -7.7652332   -0.3521034
  H   -0.9671920   -8.0366540   -1.2310469
  C   -0.3114166   -5.7106341   -1.0959157
  H    0.6145039   -6.0812078   -0.6367814
  O   -0.2394102   -6.1467217   -2.4681984
  H   -1.0500617   -5.8509062   -2.9239361
  C   -0.3349523   -4.1824802   -1.0399261
  H   -1.1379048   -3.7863674   -1.6725734
  O    0.9042211   -3.7264262   -1.6094625
  H    1.0619280   -4.2762558   -2.4029278
$end

$rem
   job_type 	optimization
   basis 	6-311++g**
   method 	b3lyp
   scf_guess sad
$end

--------------------------------------------------------------
 ----------------------------------------------------------------
             Standard Nuclear Orientation (Angstroms)
    I     Atom           X                Y                Z
 ----------------------------------------------------------------
    1      C      -2.8592180034     0.9383500549    -0.1517982549
    2      H      -2.8762731629     1.2976384446    -1.1912495950
    3      C      -1.7886489664    -0.1897614937    -0.0618462592
    4      H      -1.6966779069    -0.4649624701     0.9938789154
    5      O      -0.5621371805     0.3624671983    -0.5272828091
    6      C      -2.1988710712    -1.4039992891    -0.9063897615
    7      H      -2.2138635011    -1.1215998358    -1.9678083173
    8      H      -1.4478657702    -2.1972965826    -0.8287155543
    9      C      -3.5601623449    -1.9530989182    -0.4776915055
   10      H      -3.4973161091    -2.2623803618     0.5742831182
   11      C      -3.9385240573    -3.1809439234    -1.3026954348
   12      H      -3.1875480086    -3.9700643113    -1.1899224267
   13      H      -4.9009781097    -3.5867896144    -0.9734447349
   14      H      -4.0186151529    -2.9381798336    -2.3674658362
   15      C      -4.6237848603    -0.8635541821    -0.6059515167
   16      H      -5.5916922105    -1.2424157668    -0.2560327199
   17      H      -4.7541526727    -0.5867742900    -1.6598859134
   18      C      -4.2545964786     0.3798610944     0.1974052220
   19      H      -5.0253315450     1.1359841496     0.0129682425
   20      H      -4.2944730450     0.1390827958     1.2676118975
   21      C      -2.5135245066     2.1540992244     0.7598097405
   22      C      -3.5320456221     3.2917745883     0.6472855020
   23      C      -1.1595752493     2.7636410001     0.4458061037
   24      O      -0.3820767372     3.1353377241     1.3230028622
   25      H      -0.9380495960     2.9402466895    -0.6216186691
   26      H      -2.4770305663     1.8182032198     1.8041908104
   27      H      -3.7036153753     3.5668080911    -0.3995174463
   28      H      -3.1803828474     4.1902220284     1.1675335337
   29      H      -4.4917861518     3.0161344148     1.0939916218
   30      O       1.6693625168     0.5041361223    -0.8129165218
   31      C       2.9800282221    -0.0541030561    -0.8861160261
   32      H       3.0215415090    -0.7911691704    -1.6976897979
   33      C       0.6328990662    -0.4173177165    -0.4610257540
   34      H       0.5758879692    -1.1944082099    -1.2320530802
   35      C       3.9306585015     1.0771401178    -1.2536914205
   36      O       4.5186339038     1.2077277207    -2.3174268759
   37      O       4.0446611644     2.0265133993    -0.2985793115
   38      H       4.6094842567     2.7128638010    -0.7105569268
   39      C       3.4070582291    -0.6760184269     0.4434461709
   40      H       3.5742767227     0.0849662329     1.2146661941
   41      O       4.6337453341    -1.4027361859     0.2986189260
   42      H       4.7259127673    -1.9633423121     1.0944020057
   43      C       2.3322613254    -1.6461598096     0.9255872362
   44      H       2.3379712113    -2.5457057591     0.2961093361
   45      O       2.6575037448    -2.1221405310     2.2470170855
   46      H       2.6769820762    -1.3550743517     2.8500009882
   47      C       0.9318539946    -1.0315079396     0.9279309564
   48      H       0.8493046282    -0.2646201055     1.7070004821
   49      O       0.0170210166    -2.0826770862     1.2829404278
   50      H       0.4357314145    -2.5768017332     2.0159436157
 ----------------------------------------------------------------
 Molecular Point Group                 C1    NOp =  1
 Largest Abelian Subgroup              C1    NOp =  1
 Nuclear Repulsion Energy =  2339.4226982841 hartrees
 There are       93 alpha and       93 beta electrons
 Requested basis set is 6-311++G(d,p)
 There are 274 shells and 710 basis functions

 Total QAlloc Memory Limit   2000 MB
 Mega-Array Size       188 MB
 MEM_STATIC part       192 MB
 A cutoff of  1.0D-11 yielded  27096 shell pairs
 There are    177748 function pairs (    188234 Cartesian)

 -------------------------------------------------------
 OpenMP Integral Computing Module                       
 Release: version 1.0, May 2013, Q-Chem Inc. Pittsburgh 
 -------------------------------------------------------
 Integral Job Info:
 Integral job number is                      11
 Integral operator is                         1
 short-range coefficients                     0
 long-range coefficients              100000000
 Omega coefficients                           0
 if combine SR and LR in K                    0
 Integral screening is                        0
 Integral computing path is                   2
 max size of driver memory is            800000
 size of driver memory is                593474
 size of scratch memory is              2361544
 max col of scratch BK array               1296
 max len of scratch array in speh3          155
 max len of scratch index in speh4           18
 max int batch size is                      520
 min int batch size is                       52
 fixed nKL is                                52
 max L of basis functions is                  2
 order of int derivative is                   0
 number of shells is                        274
 number of basis is                         734
 number of cartesian basis is               734
 number of contracted shell pairs         27096
 number of primitive shell pairs          57544
 maxK2 (contraction) of shell pair           36
 max number of K2 of shell pair               1
 max number of CS2 of shell pair           5370
 max number of PS2 of shell pair           8646
 mem total for path MDJ                  792396
 -------------------------------------------------------
 Smallest overlap matrix eigenvalue = 8.93E-07

 Q-Chem warning in module stvman/mkSTV.C, line 306:

 Overlap eigenvalue is smaller than square root of threshold
 Use THRESH >= 12 to get rid of this warning

 Linear dependence detected in AO basis
 Tighter screening thresholds may be required for diffuse basis sets
 Use S2THRESH > 14 and THRESH = 14 in case of SCF convergence issues
 Number of orthogonalized atomic orbitals = 709
 Maximum deviation from orthogonality = 5.108E-10

 Scale SEOQF with 1.000000e-02/1.000000e-01/1.000000e-01

 Standard Electronic Orientation quadrupole field applied
 Nucleus-field energy     =     0.0000000271 hartrees
 Guess from superposition of atomic densities
 Warning:  Energy on first SCF cycle will be non-variational
 SAD guess density has 186.000000 electrons

 -----------------------------------------------------------------------
  General SCF calculation program by
  Eric Jon Sundstrom, Paul Horn, Yuezhi Mao, Dmitri Zuev, Alec White,
  David Stuck, Shaama M.S., Shane Yost, Joonho Lee, David Small,
  Daniel Levine, Susi Lehtola, Hugh Burton, Evgeny Epifanovsky
 -----------------------------------------------------------------------
 Exchange:     0.2000 Hartree-Fock + 0.0800 Slater + 0.7200 B88
 Correlation:  0.1900 VWN1RPA + 0.8100 LYP
 Using SG-1 standard quadrature grid
 using 4 threads for integral computing
 -------------------------------------------------------
 OpenMP Integral computing Module                
 Release: version 2.0, May 2017, Q-Chem Inc. Pleasanton 
 -------------------------------------------------------
 -------------------------------------------------------
 OpenMP BLAS3 based DFT computing Module                
 Release: version 1.0, May 2013, Q-Chem Inc. Pittsburgh 
 -------------------------------------------------------
 A restricted SCF calculation will be
 performed using DIIS
 SCF converges when DIIS error is below 1.0e-08
 ---------------------------------------
  Cycle       Energy         DIIS error
 ---------------------------------------
    1   -1232.1485377293      2.33e-02  
    2   -1226.9672418452      3.14e-03  
    3   -1226.2837255119      4.96e-03  
    4   -1227.4310453791      1.05e-03  
    5   -1227.4818041388      3.28e-04  
    6   -1227.4860127785      1.22e-04  
    7   -1227.4867226017      2.90e-05  
    8   -1227.4867567244      1.40e-05  
    9   -1227.4867653216      3.81e-06  
   10   -1227.4867659436      1.28e-06  
   11   -1227.4867660212      3.45e-07  
   12   -1227.4867660263      1.15e-07  
   13   -1227.4867660270      3.16e-08  
   14   -1227.4867660270      9.95e-09  Convergence criterion met
 ---------------------------------------
 SCF time:   CPU 2370.81s  wall 613.00s 
 SCF   energy in the final basis set =    -1227.4867660270
 Total energy in the final basis set =    -1227.4867660270

 --------------------------------------------------------------

                    Orbital Energies (a.u.)
 --------------------------------------------------------------

 Alpha MOs
 -- Occupied --
-19.186 -19.173 -19.166 -19.150 -19.148 -19.147 -19.131 -19.110
-10.326 -10.307 -10.271 -10.260 -10.257 -10.256 -10.252 -10.233
-10.189 -10.186 -10.178 -10.176 -10.174 -10.170 -10.169 -10.162
 -1.128  -1.098  -1.078  -1.052  -1.039  -1.038  -1.029  -1.029
 -0.854  -0.816  -0.812  -0.802  -0.755  -0.748  -0.703  -0.689
 -0.674  -0.653  -0.647  -0.626  -0.607  -0.594  -0.577  -0.565
 -0.561  -0.556  -0.543  -0.524  -0.518  -0.505  -0.503  -0.498
 -0.490  -0.484  -0.475  -0.462  -0.452  -0.447  -0.444  -0.443
 -0.437  -0.432  -0.423  -0.416  -0.413  -0.402  -0.399  -0.393
 -0.392  -0.387  -0.378  -0.372  -0.367  -0.363  -0.358  -0.354
 -0.345  -0.342  -0.337  -0.336  -0.333  -0.323  -0.320  -0.306
 -0.305  -0.296  -0.288  -0.275  -0.245
 -- Virtual --
 -0.038  -0.027  -0.025  -0.012  -0.009  -0.004  -0.002   0.004
  0.007   0.014   0.019   0.025   0.025   0.031   0.033   0.039
  0.042   0.045   0.052   0.053   0.053   0.057   0.057   0.066
  0.069   0.071   0.074   0.076   0.081   0.083   0.085   0.087
  0.089   0.092   0.097   0.099   0.103   0.104   0.107   0.110
  0.111   0.113   0.116   0.117   0.119   0.121   0.124   0.128
  0.128   0.131   0.133   0.134   0.135   0.139   0.140   0.142
  0.144   0.147   0.149   0.150   0.151   0.153   0.156   0.157
  0.159   0.162   0.163   0.166   0.168   0.171   0.173   0.175
  0.175   0.178   0.182   0.185   0.185   0.188   0.191   0.197
  0.198   0.202   0.204   0.207   0.209   0.213   0.214   0.217
  0.220   0.221   0.224   0.226   0.228   0.230   0.234   0.236
  0.237   0.240   0.243   0.246   0.248   0.251   0.252   0.258
  0.261   0.262   0.265   0.267   0.271   0.274   0.276   0.277
  0.283   0.285   0.290   0.293   0.296   0.299   0.301   0.304
  0.308   0.310   0.311   0.314   0.316   0.318   0.322   0.327
  0.329   0.332   0.332   0.334   0.338   0.340   0.343   0.346
  0.350   0.352   0.355   0.356   0.360   0.363   0.365   0.367
  0.369   0.373   0.374   0.381   0.382   0.386   0.387   0.393
  0.402   0.409   0.414   0.417   0.420   0.426   0.428   0.432
  0.434   0.444   0.448   0.455   0.458   0.462   0.466   0.472
  0.476   0.482   0.486   0.494   0.501   0.505   0.506   0.513
  0.518   0.525   0.531   0.542   0.549   0.552   0.560   0.564
  0.567   0.572   0.577   0.581   0.591   0.601   0.602   0.605
  0.616   0.617   0.623   0.632   0.635   0.637   0.644   0.649
  0.651   0.659   0.665   0.673   0.676   0.679   0.685   0.692
  0.695   0.698   0.701   0.703   0.707   0.717   0.723   0.730
  0.739   0.744   0.746   0.755   0.758   0.761   0.765   0.769
  0.771   0.776   0.780   0.783   0.786   0.792   0.794   0.799
  0.801   0.803   0.807   0.813   0.825   0.829   0.831   0.843
  0.845   0.851   0.874   0.890   0.917   0.929   0.940   0.944
  0.958   0.962   0.979   0.983   0.991   1.004   1.011   1.022
  1.024   1.041   1.050   1.054   1.065   1.077   1.088   1.100
  1.101   1.119   1.122   1.132   1.139   1.143   1.157   1.165
  1.172   1.177   1.179   1.186   1.196   1.200   1.205   1.218
  1.221   1.229   1.235   1.240   1.242   1.252   1.263   1.266
  1.274   1.285   1.288   1.300   1.306   1.316   1.325   1.342
  1.345   1.354   1.357   1.368   1.379   1.393   1.405   1.420
  1.426   1.432   1.442   1.458   1.462   1.470   1.479   1.487
  1.495   1.504   1.510   1.516   1.531   1.535   1.538   1.542
  1.557   1.557   1.561   1.570   1.576   1.579   1.584   1.586
  1.591   1.593   1.602   1.606   1.609   1.617   1.620   1.630
  1.633   1.636   1.641   1.644   1.654   1.657   1.661   1.669
  1.676   1.677   1.684   1.690   1.700   1.710   1.714   1.717
  1.728   1.736   1.743   1.751   1.760   1.764   1.767   1.774
  1.782   1.791   1.803   1.809   1.810   1.820   1.830   1.834
  1.837   1.854   1.865   1.873   1.875   1.878   1.890   1.897
  1.909   1.925   1.930   1.943   1.949   1.971   1.976   1.980
  1.984   1.988   2.000   2.016   2.032   2.036   2.042   2.052
  2.062   2.065   2.067   2.074   2.086   2.103   2.115   2.118
  2.122   2.133   2.142   2.152   2.165   2.173   2.191   2.196
  2.204   2.217   2.222   2.233   2.236   2.252   2.267   2.280
  2.290   2.295   2.302   2.322   2.328   2.341   2.368   2.371
  2.390   2.411   2.414   2.427   2.439   2.459   2.475   2.492
  2.498   2.506   2.524   2.526   2.531   2.541   2.555   2.560
  2.565   2.578   2.590   2.601   2.605   2.607   2.612   2.627
  2.635   2.649   2.656   2.667   2.683   2.692   2.696   2.702
  2.718   2.732   2.739   2.745   2.760   2.775   2.788   2.794
  2.800   2.812   2.815   2.819   2.836   2.843   2.862   2.879
  2.884   2.890   2.897   2.905   2.908   2.918   2.920   2.931
  2.941   2.956   2.965   2.971   2.972   2.996   3.003   3.008
  3.022   3.031   3.042   3.047   3.057   3.066   3.071   3.082
  3.092   3.102   3.107   3.117   3.122   3.134   3.141   3.145
  3.157   3.167   3.172   3.191   3.197   3.207   3.229   3.247
  3.258   3.270   3.287   3.292   3.301   3.320   3.331   3.341
  3.362   3.365   3.374   3.395   3.435   3.467   3.498   3.503
  3.540   3.557   3.605   3.608   3.660   3.773   3.776   3.789
  3.799   3.803   3.811   3.823   3.839   3.881   3.886   3.904
  3.929   3.940   3.945   3.958   3.988   4.000   4.043   4.062
  4.078   4.107   4.115   4.126   4.164   4.167   4.178   4.217
  4.233   4.248   4.282   4.295   4.305   4.317   4.377   4.390
  4.983   5.079   5.099   5.116   5.127   5.129   5.139   5.180
  5.184   5.235   5.348   5.371   5.417   5.435   5.472   5.494
  5.555   5.589   5.612   5.625   5.694   5.756   5.782   5.842
 23.744  23.752  23.791  23.797  23.804  23.819  23.840  23.859
 23.871  23.895  23.896  23.929  23.949  23.978  23.982  23.989
 49.863  49.897  49.945  49.952  49.966  49.994  50.009  50.011
 --------------------------------------------------------------

          Ground-State Mulliken Net Atomic Charges

     Atom                 Charge (a.u.)
  ----------------------------------------
      1 C                    -0.106146
      2 H                     0.224298
      3 C                    -0.297099
      4 H                     0.232823
      5 O                     0.131117
      6 C                    -0.635002
      7 H                     0.183966
      8 H                     0.175091
      9 C                     0.741392
     10 H                     0.190566
     11 C                    -0.710245
     12 H                     0.133173
     13 H                     0.145201
     14 H                     0.143869
     15 C                    -0.796581
     16 H                     0.170513
     17 H                     0.152881
     18 C                    -0.374231
     19 H                     0.157646
     20 H                     0.168776
     21 C                     0.361684
     22 C                    -0.666342
     23 C                    -0.358115
     24 O                    -0.166628
     25 H                     0.164206
     26 H                     0.233862
     27 H                     0.156897
     28 H                     0.184434
     29 H                     0.159855
     30 O                     0.105734
     31 C                     0.018337
     32 H                     0.277643
     33 C                    -0.711831
     34 H                     0.247874
     35 C                    -0.035936
     36 O                    -0.218780
     37 O                    -0.102993
     38 H                     0.291777
     39 C                    -0.428124
     40 H                     0.279435
     41 O                    -0.159334
     42 H                     0.262976
     43 C                    -0.641680
     44 H                     0.293524
     45 O                    -0.214105
     46 H                     0.285826
     47 C                    -0.072590
     48 H                     0.268259
     49 O                    -0.121558
     50 H                     0.273684
  ----------------------------------------
  Sum of atomic charges =     0.000000

 -----------------------------------------------------------------
                    Cartesian Multipole Moments
 -----------------------------------------------------------------
    Charge (ESU x 10^10)
                 0.0000
    Dipole Moment (Debye)
         X      -2.9636      Y      -2.3713      Z       2.2365
       Tot       4.4054
    Quadrupole Moments (Debye-Ang)
        XX    -145.4556     XY      -2.3731     YY    -150.3472
        XZ      14.2336     YZ      -5.0487     ZZ    -148.2825
    Octopole Moments (Debye-Ang^2)
       XXX     -25.9232    XXY      40.7990    XYY      30.3977
       YYY       5.1054    XXZ      76.4936    XYZ       2.2641
       YYZ     -23.3138    XZZ       2.5177    YZZ     -21.3213
       ZZZ      45.8436
    Hexadecapole Moments (Debye-Ang^3)
      XXXX   -8604.7191   XXXY     118.9807   XXYY   -1748.4688
      XYYY      46.1515   YYYY   -3099.8259   XXXZ     293.9989
      XXYZ     -20.4139   XYYZ     -42.3703   YYYZ    -126.3054
      XXZZ   -1690.9198   XYZZ     -47.4145   YYZZ    -751.1795
      XZZZ     139.9591   YZZZ     -40.5297   ZZZZ   -1132.1261
 -----------------------------------------------------------------
 Calculating analytic gradient of the SCF energy
 Gradient of SCF Energy
            1           2           3           4           5           6
    1  -0.0045894  -0.0005655   0.0152553  -0.0009302  -0.0249970  -0.0032106
    2  -0.0030125   0.0013331  -0.0003646   0.0034329  -0.0041680   0.0019555
    3  -0.0018268  -0.0000538   0.0027408   0.0010338   0.0000360  -0.0033081
            7           8           9          10          11          12
    1   0.0027216   0.0008270   0.0026686  -0.0004269  -0.0002035   0.0008854
    2  -0.0029074  -0.0012598   0.0025105  -0.0011771   0.0050071   0.0004861
    3  -0.0010038  -0.0031324   0.0074084  -0.0003930  -0.0017933   0.0011680
           13          14          15          16          17          18
    1  -0.0002924   0.0000083   0.0009936  -0.0001252  -0.0007729   0.0017639
    2   0.0004208  -0.0001529   0.0001852   0.0000070   0.0016968  -0.0012283
    3   0.0011934  -0.0001815  -0.0035418   0.0011659   0.0007260   0.0016665
           19          20          21          22          23          24
    1  -0.0031277  -0.0005006  -0.0055038   0.0055966  -0.0173729   0.0168996
    2  -0.0012970  -0.0008039   0.0086470  -0.0068631  -0.0083377   0.0087528
    3  -0.0022329  -0.0005708   0.0012484   0.0002034  -0.0248928   0.0223902
           25          26          27          28          29          30
    1  -0.0009009  -0.0011423   0.0007921   0.0000815  -0.0011499   0.0058608
    2  -0.0009170  -0.0005679   0.0001591   0.0024082  -0.0001818  -0.0002067
    3   0.0001546   0.0011086  -0.0004838   0.0000797   0.0018453  -0.0098442
           31          32          33          34          35          36
    1  -0.0038103  -0.0033157   0.0122978  -0.0020090  -0.0128450   0.0147466
    2  -0.0001212   0.0009684  -0.0052116   0.0048751  -0.0223150   0.0137344
    3   0.0027057  -0.0023180  -0.0010759  -0.0010691   0.0291953  -0.0201821
           37          38          39          40          41          42
    1  -0.0020828   0.0048566  -0.0045384   0.0063269   0.0007585   0.0008415
    2   0.0013202   0.0047825   0.0197656  -0.0059123   0.0010582  -0.0076288
    3   0.0037094  -0.0071228  -0.0127835   0.0038895  -0.0006178   0.0097832
           43          44          45          46          47          48
    1   0.0000043   0.0003462   0.0002993   0.0000231   0.0008126  -0.0034829
    2  -0.0091084  -0.0032923  -0.0042725   0.0073552   0.0114959  -0.0071721
    3  -0.0043875  -0.0010087  -0.0026910   0.0053654  -0.0053154   0.0047287
           49          50
    1  -0.0020653   0.0042933
    2   0.0022933  -0.0061716
    3  -0.0008602   0.0091452
 Max gradient component =       2.920E-02
 RMS gradient           =       7.049E-03
 Gradient time:  CPU 511.45 s  wall 128.94 s
 Geometry Optimization Parameters
   NAtoms,    NIC,     NZ,  NCons,   NDum,   NFix, NCnnct, MaxDiis
       50     399       0       0       0       0       0       0


** GEOMETRY OPTIMIZATION IN DELOCALIZED INTERNAL COORDINATES **
   Searching for a Minimum

   Optimization Cycle:   1

                       Coordinates (Angstroms)
     ATOM                X               Y               Z
      1  C        -2.8592180034    0.9383500549   -0.1517982549
      2  H        -2.8762731629    1.2976384446   -1.1912495950
      3  C        -1.7886489664   -0.1897614937   -0.0618462592
      4  H        -1.6966779069   -0.4649624701    0.9938789154
      5  O        -0.5621371805    0.3624671983   -0.5272828091
      6  C        -2.1988710712   -1.4039992891   -0.9063897615
      7  H        -2.2138635011   -1.1215998358   -1.9678083173
      8  H        -1.4478657702   -2.1972965826   -0.8287155543
      9  C        -3.5601623449   -1.9530989182   -0.4776915055
     10  H        -3.4973161091   -2.2623803618    0.5742831182
     11  C        -3.9385240573   -3.1809439234   -1.3026954348
     12  H        -3.1875480086   -3.9700643113   -1.1899224267
     13  H        -4.9009781097   -3.5867896144   -0.9734447349
     14  H        -4.0186151529   -2.9381798336   -2.3674658362
     15  C        -4.6237848603   -0.8635541821   -0.6059515167
     16  H        -5.5916922105   -1.2424157668   -0.2560327199
     17  H        -4.7541526727   -0.5867742900   -1.6598859134
     18  C        -4.2545964786    0.3798610944    0.1974052220
     19  H        -5.0253315450    1.1359841496    0.0129682425
     20  H        -4.2944730450    0.1390827958    1.2676118975
     21  C        -2.5135245066    2.1540992244    0.7598097405
     22  C        -3.5320456221    3.2917745883    0.6472855020
     23  C        -1.1595752493    2.7636410001    0.4458061037
     24  O        -0.3820767372    3.1353377241    1.3230028622
     25  H        -0.9380495960    2.9402466895   -0.6216186691
     26  H        -2.4770305663    1.8182032198    1.8041908104
     27  H        -3.7036153753    3.5668080911   -0.3995174463
     28  H        -3.1803828474    4.1902220284    1.1675335337
     29  H        -4.4917861518    3.0161344148    1.0939916218
     30  O         1.6693625168    0.5041361223   -0.8129165218
     31  C         2.9800282221   -0.0541030561   -0.8861160261
     32  H         3.0215415090   -0.7911691704   -1.6976897979
     33  C         0.6328990662   -0.4173177165   -0.4610257540
     34  H         0.5758879692   -1.1944082099   -1.2320530802
     35  C         3.9306585015    1.0771401178   -1.2536914205
     36  O         4.5186339038    1.2077277207   -2.3174268759
     37  O         4.0446611644    2.0265133993   -0.2985793115
     38  H         4.6094842567    2.7128638010   -0.7105569268
     39  C         3.4070582291   -0.6760184269    0.4434461709
     40  H         3.5742767227    0.0849662329    1.2146661941
     41  O         4.6337453341   -1.4027361859    0.2986189260
     42  H         4.7259127673   -1.9633423121    1.0944020057
     43  C         2.3322613254   -1.6461598096    0.9255872362
     44  H         2.3379712113   -2.5457057591    0.2961093361
     45  O         2.6575037448   -2.1221405310    2.2470170855
     46  H         2.6769820762   -1.3550743517    2.8500009882
     47  C         0.9318539946   -1.0315079396    0.9279309564
     48  H         0.8493046282   -0.2646201055    1.7070004821
     49  O         0.0170210166   -2.0826770862    1.2829404278
     50  H         0.4357314145   -2.5768017332    2.0159436157
   Point Group: c1    Number of degrees of freedom:   144


   Energy is  -1227.486766027


 Attempting to Generate Delocalized Internal Coordinates

144 Hessian modes will be used to form the next step
  Hessian Eigenvalues:
     0.002000    0.005061    0.005267    0.005622    0.006180    0.006726
     0.006730    0.006842    0.007086    0.007823    0.008181    0.009845
     0.010128    0.010616    0.011263    0.011878    0.012557    0.013626
     0.019737    0.020830    0.022061    0.030727    0.030943    0.036270
     0.038421    0.039037    0.039675    0.043500    0.044846    0.044932
     0.046489    0.047282    0.047443    0.048616    0.048725    0.048861
     0.049503    0.050851    0.053416    0.054250    0.055263    0.055439
     0.056116    0.056158    0.056680    0.057117    0.057125    0.058654
     0.060681    0.062092    0.066135    0.068644    0.071069    0.074939
     0.076648    0.081806    0.082644    0.082779    0.084772    0.092044
     0.096542    0.097642    0.115188    0.118620    0.128248    0.143593
     0.145799    0.156284    0.160000    0.160000    0.160000    0.160000
     0.160000    0.160000    0.160000    0.160000    0.160000    0.160000
     0.160000    0.166772    0.167782    0.168359    0.173534    0.178613
     0.180227    0.188331    0.193785    0.194121    0.199743    0.220111
     0.249780    0.250000    0.250000    0.260062    0.266882    0.269500
     0.271404    0.278399    0.285664    0.289189    0.289208    0.290468
     0.291253    0.293195    0.295093    0.297125    0.301109    0.305922
     0.332022    0.336903    0.338546    0.338712    0.339117    0.339397
     0.339406    0.339665    0.340042    0.340460    0.340943    0.340964
     0.341085    0.341121    0.341458    0.342027    0.342200    0.342221
     0.342237    0.342381    0.342554    0.343654    0.393417    0.393523
     0.398580    0.400187    0.405432    0.412079    0.419602    0.514416
     0.517464    0.518193    0.521916    0.547040    0.912158    0.943207

 Minimum Search - Taking Simple RFO Step
 Searching for Lamda that Minimizes Along All modes
 Value Taken    Lamda =  -0.01972262
 Calculated Step too Large.  Step scaled by  0.635403
 Step Taken.  Stepsize is  0.300000

                             Maximum     Tolerance    Cnvgd?
         Gradient           0.018082      0.000300      NO
         Displacement       0.154571      0.001200      NO
         Energy change     *********      0.000001      NO


 New Cartesian Coordinates Obtained by Inverse Iteration

 Displacement from previous Coordinates is:  2.506190
 ----------------------------------------------------------------
             Standard Nuclear Orientation (Angstroms)
    I     Atom           X                Y                Z
 ----------------------------------------------------------------
    1      C      -2.8255609955     0.8906277259    -0.1490466837
    2      H      -2.8010000237     1.2842214808    -1.1753460532
    3      C      -1.8215527157    -0.2842004877    -0.0786843145
    4      H      -1.7580298529    -0.6029552427     0.9667828634
    5      O      -0.5674126648     0.2566245958    -0.5044442473
    6      C      -2.2658298543    -1.4560002244    -0.9636918581
    7      H      -2.2528925374    -1.1309412209    -2.0126695297
    8      H      -1.5481796992    -2.2783796987    -0.8897071422
    9      C      -3.6615517955    -1.9648113465    -0.5914590077
   10      H      -3.6349849755    -2.3062309580     0.4521643933
   11      C      -4.0741654233    -3.1557465486    -1.4625235633
   12      H      -3.3637291472    -3.9828880406    -1.3638368357
   13      H      -5.0611513029    -3.5303862274    -1.1726495890
   14      H      -4.1185821283    -2.8751064793    -2.5198925513
   15      C      -4.6674838624    -0.8160286814    -0.6972523004
   16      H      -5.6604357288    -1.1574801407    -0.3821191898
   17      H      -4.7595855459    -0.5057340676    -1.7460409441
   18      C      -4.2516945805     0.3875754197     0.1544150047
   19      H      -4.9709972877     1.1952560229    -0.0087068310
   20      H      -4.3196764700     0.1162222385     1.2162099882
   21      C      -2.4281060984     2.0430521161     0.8165996505
   22      C      -3.3828092545     3.2466976105     0.7318212410
   23      C      -1.0317286293     2.5845062364     0.5650225469
   24      O      -0.2559535912     2.8605477292     1.4640314312
   25      H      -0.7714817545     2.8001663682    -0.4868558936
   26      H      -2.4325225534     1.6604602917     1.8442371584
   27      H      -3.5128222968     3.5806041241    -0.3034167918
   28      H      -2.9940884394     4.0937193014     1.3052598181
   29      H      -4.3675976580     3.0057858026     1.1381520118
   30      O       1.6074240927     0.4305582924    -0.8141423704
   31      C       2.9347201261    -0.0780554857    -0.8865186065
   32      H       3.0003323321    -0.8849773445    -1.6256492260
   33      C       0.6216325149    -0.5028705131    -0.3886351710
   34      H       0.5902561803    -1.3425662731    -1.0963460464
   35      C       3.8065214208     1.0591101062    -1.4024371477
   36      O       4.3602584818     1.0755223814    -2.4818812504
   37      O       3.9180480698     2.0755970534    -0.5207242404
   38      H       4.4505926670     2.7540308484    -0.9731723631
   39      C       3.4131732587    -0.5670575270     0.4804530742
   40      H       3.5395635538     0.2804694973     1.1648288732
   41      O       4.6760978581    -1.2201572384     0.3261775331
   42      H       4.8441390790    -1.7039586999     1.1499624368
   43      C       2.3874569072    -1.5370736746     1.0626886796
   44      H       2.4223699553    -2.4761747682     0.5009080680
   45      O       2.7514899841    -1.9131456607     2.4047093120
   46      H       2.7501780630    -1.1143287056     2.9554009089
   47      C       0.9577732652    -0.9903536856     1.0332924649
   48      H       0.8598997259    -0.1477902587     1.7298843776
   49      O       0.0684454077    -2.0355804255     1.4534032396
   50      H       0.4951966895    -2.4627807727     2.2135031981
 ----------------------------------------------------------------
 Molecular Point Group                 C1    NOp =  1
 Largest Abelian Subgroup              C1    NOp =  1
 Nuclear Repulsion Energy =  2346.1858374732 hartrees
 There are       93 alpha and       93 beta electrons
 Applying Cartesian multipole field
    Component          Value
    ---------          -----
     (2,0,0)        1.00000E-12
     (0,2,0)        2.00000E-11
     (0,0,2)       -3.00000E-11
 Nucleus-field energy     =     0.0000000199 hartrees
 Requested basis set is 6-311++G(d,p)
 There are 274 shells and 710 basis functions
 A cutoff of  1.0D-11 yielded  27107 shell pairs
 There are    177988 function pairs (    188495 Cartesian)
 Smallest overlap matrix eigenvalue = 1.01E-06

 Q-Chem warning in module stvman/mkSTV.C, line 306:

 Overlap eigenvalue is smaller than square root of threshold
 Use THRESH >= 12 to get rid of this warning

 Guess MOs from SCF MO coefficient file

 -----------------------------------------------------------------------
  General SCF calculation program by
  Eric Jon Sundstrom, Paul Horn, Yuezhi Mao, Dmitri Zuev, Alec White,
  David Stuck, Shaama M.S., Shane Yost, Joonho Lee, David Small,
  Daniel Levine, Susi Lehtola, Hugh Burton, Evgeny Epifanovsky
 -----------------------------------------------------------------------
 Exchange:     0.2000 Hartree-Fock + 0.0800 Slater + 0.7200 B88
 Correlation:  0.1900 VWN1RPA + 0.8100 LYP
 Using SG-1 standard quadrature grid
 Size of previous SCF MO coefficient file: 1009620 (expected); 1008198 (actual). 

 Q-Chem warning in module libgscf/gen_scfman/rhf.C, line 643:

 Inconsistent size for SCF MO coefficient file.  Please check basis and PURECART setting.

 using 4 threads for integral computing
 -------------------------------------------------------
 OpenMP Integral computing Module                
 Release: version 2.0, May 2017, Q-Chem Inc. Pleasanton 
 -------------------------------------------------------
 -------------------------------------------------------
 OpenMP BLAS3 based DFT computing Module                
 Release: version 1.0, May 2013, Q-Chem Inc. Pittsburgh 
 -------------------------------------------------------
 A restricted SCF calculation will be
 performed using DIIS
 SCF converges when DIIS error is below 1.0e-08
 ---------------------------------------
  Cycle       Energy         DIIS error
 ---------------------------------------
    1   -1227.4015155050      1.12e-03  
    2   -1227.4930448285      2.32e-04  
    3   -1227.4902879286      3.55e-04  
    4   -1227.4956982335      4.28e-05  
    5   -1227.4957498393      2.97e-05  
    6   -1227.4957893729      7.37e-06  
    7   -1227.4957918881      1.72e-06  
    8   -1227.4957920344      6.15e-07  
    9   -1227.4957920511      2.25e-07  
   10   -1227.4957920531      1.08e-07  
   11   -1227.4957920538      4.78e-08  
   12   -1227.4957920538      9.22e-09  Convergence criterion met
 ---------------------------------------
 SCF time:   CPU 2147.44s  wall 555.00s 
 SCF   energy in the final basis set =    -1227.4957920538
 Total energy in the final basis set =    -1227.4957920538

 --------------------------------------------------------------

                    Orbital Energies (a.u.)
 --------------------------------------------------------------

 Alpha MOs
 -- Occupied --
-19.186 -19.170 -19.161 -19.149 -19.148 -19.146 -19.130 -19.110
-10.323 -10.302 -10.264 -10.257 -10.254 -10.253 -10.251 -10.232
-10.188 -10.186 -10.180 -10.176 -10.174 -10.171 -10.170 -10.164
 -1.129  -1.099  -1.076  -1.052  -1.040  -1.038  -1.034  -1.034
 -0.855  -0.814  -0.811  -0.801  -0.754  -0.748  -0.701  -0.690
 -0.672  -0.654  -0.647  -0.625  -0.607  -0.594  -0.577  -0.564
 -0.560  -0.555  -0.543  -0.523  -0.516  -0.504  -0.501  -0.495
 -0.490  -0.484  -0.475  -0.460  -0.452  -0.447  -0.444  -0.441
 -0.435  -0.431  -0.421  -0.417  -0.413  -0.401  -0.399  -0.394
 -0.390  -0.383  -0.376  -0.373  -0.370  -0.363  -0.359  -0.356
 -0.345  -0.341  -0.338  -0.336  -0.332  -0.323  -0.319  -0.307
 -0.304  -0.295  -0.287  -0.275  -0.245
 -- Virtual --
 -0.034  -0.024  -0.021  -0.012  -0.008  -0.003  -0.001   0.004
  0.007   0.016   0.018   0.025   0.026   0.031   0.035   0.041
  0.042   0.046   0.052   0.052   0.054   0.058   0.060   0.065
  0.070   0.073   0.074   0.078   0.081   0.083   0.086   0.088
  0.090   0.093   0.097   0.099   0.103   0.106   0.108   0.110
  0.112   0.115   0.117   0.118   0.120   0.123   0.125   0.127
  0.129   0.131   0.133   0.135   0.136   0.140   0.141   0.144
  0.145   0.147   0.149   0.150   0.151   0.155   0.157   0.158
  0.160   0.162   0.164   0.166   0.169   0.171   0.173   0.174
  0.176   0.178   0.184   0.185   0.187   0.188   0.192   0.197
  0.199   0.203   0.206   0.207   0.210   0.214   0.216   0.217
  0.219   0.222   0.223   0.227   0.229   0.232   0.234   0.236
  0.238   0.240   0.243   0.246   0.249   0.250   0.252   0.259
  0.260   0.262   0.264   0.268   0.270   0.274   0.275   0.277
  0.284   0.286   0.289   0.291   0.296   0.297   0.302   0.305
  0.307   0.309   0.311   0.313   0.317   0.320   0.322   0.325
  0.328   0.330   0.331   0.335   0.339   0.341   0.342   0.347
  0.349   0.352   0.354   0.357   0.361   0.363   0.367   0.368
  0.369   0.374   0.375   0.380   0.383   0.387   0.388   0.393
  0.397   0.409   0.410   0.413   0.417   0.419   0.427   0.435
  0.439   0.442   0.445   0.447   0.454   0.462   0.466   0.473
  0.475   0.481   0.485   0.493   0.497   0.503   0.509   0.515
  0.519   0.523   0.528   0.535   0.545   0.552   0.558   0.563
  0.568   0.570   0.573   0.579   0.583   0.594   0.601   0.603
  0.605   0.618   0.622   0.627   0.633   0.635   0.639   0.643
  0.653   0.654   0.659   0.668   0.672   0.678   0.679   0.688
  0.692   0.696   0.701   0.702   0.704   0.708   0.717   0.725
  0.734   0.743   0.746   0.750   0.756   0.759   0.761   0.766
  0.768   0.776   0.778   0.780   0.785   0.789   0.795   0.797
  0.801   0.803   0.806   0.811   0.822   0.826   0.828   0.833
  0.842   0.846   0.853   0.879   0.896   0.916   0.930   0.933
  0.942   0.963   0.970   0.983   0.991   0.993   1.005   1.015
  1.027   1.031   1.039   1.053   1.059   1.065   1.083   1.093
  1.103   1.107   1.119   1.123   1.137   1.149   1.152   1.159
  1.169   1.174   1.176   1.185   1.195   1.205   1.208   1.212
  1.214   1.219   1.236   1.239   1.241   1.247   1.259   1.267
  1.277   1.280   1.284   1.300   1.301   1.304   1.320   1.330
  1.346   1.350   1.360   1.367   1.373   1.384   1.399   1.413
  1.428   1.432   1.435   1.447   1.457   1.468   1.474   1.485
  1.490   1.501   1.508   1.515   1.519   1.531   1.543   1.543
  1.548   1.559   1.563   1.574   1.577   1.579   1.581   1.584
  1.591   1.594   1.597   1.603   1.604   1.614   1.614   1.619
  1.627   1.636   1.640   1.641   1.646   1.649   1.656   1.660
  1.667   1.674   1.679   1.687   1.693   1.696   1.710   1.719
  1.721   1.728   1.736   1.744   1.751   1.755   1.761   1.770
  1.779   1.780   1.792   1.801   1.807   1.813   1.815   1.830
  1.833   1.839   1.858   1.867   1.875   1.878   1.882   1.896
  1.900   1.914   1.925   1.931   1.941   1.960   1.968   1.978
  1.981   1.990   1.991   2.008   2.023   2.038   2.043   2.046
  2.049   2.064   2.068   2.071   2.080   2.089   2.106   2.118
  2.122   2.125   2.144   2.150   2.162   2.166   2.174   2.191
  2.195   2.209   2.214   2.224   2.235   2.243   2.252   2.270
  2.280   2.295   2.298   2.305   2.324   2.339   2.348   2.367
  2.376   2.388   2.411   2.419   2.428   2.444   2.460   2.475
  2.491   2.497   2.501   2.526   2.532   2.537   2.541   2.551
  2.563   2.566   2.579   2.590   2.600   2.607   2.610   2.616
  2.626   2.633   2.649   2.656   2.667   2.684   2.694   2.697
  2.702   2.713   2.728   2.736   2.745   2.759   2.780   2.787
  2.794   2.804   2.812   2.817   2.821   2.839   2.843   2.871
  2.879   2.890   2.893   2.900   2.904   2.915   2.921   2.926
  2.935   2.950   2.955   2.966   2.972   2.976   2.993   3.009
  3.015   3.026   3.030   3.041   3.043   3.060   3.068   3.075
  3.090   3.095   3.108   3.114   3.117   3.127   3.134   3.148
  3.151   3.160   3.166   3.175   3.192   3.203   3.215   3.225
  3.249   3.264   3.274   3.292   3.295   3.304   3.323   3.332
  3.354   3.367   3.371   3.389   3.406   3.439   3.475   3.507
  3.518   3.549   3.561   3.613   3.616   3.668   3.775   3.781
  3.792   3.803   3.807   3.809   3.821   3.846   3.880   3.897
  3.909   3.929   3.946   3.950   3.956   3.994   4.003   4.042
  4.050   4.080   4.108   4.115   4.127   4.165   4.171   4.176
  4.218   4.236   4.249   4.286   4.300   4.314   4.330   4.388
  4.397   4.987   5.081   5.101   5.120   5.121   5.131   5.149
  5.184   5.192   5.257   5.360   5.379   5.422   5.442   5.477
  5.499   5.578   5.601   5.631   5.638   5.734   5.768   5.791
  5.846  23.750  23.763  23.799  23.803  23.809  23.825  23.855
 23.859  23.876  23.893  23.910  23.931  23.953  23.978  23.984
 23.989  49.869  49.902  49.947  49.953  49.973  50.004  50.013
 50.014
 --------------------------------------------------------------

          Ground-State Mulliken Net Atomic Charges

     Atom                 Charge (a.u.)
  ----------------------------------------
      1 C                     0.536553
      2 H                     0.228382
      3 C                    -0.781347
      4 H                     0.253306
      5 O                     0.152261
      6 C                    -0.560154
      7 H                     0.177821
      8 H                     0.174146
      9 C                     0.713087
     10 H                     0.187708
     11 C                    -0.720635
     12 H                     0.135592
     13 H                     0.147101
     14 H                     0.145769
     15 C                    -0.804564
     16 H                     0.170521
     17 H                     0.154183
     18 C                    -0.366329
     19 H                     0.150232
     20 H                     0.170400
     21 C                     0.203415
     22 C                    -0.632638
     23 C                    -0.397133
     24 O                    -0.155259
     25 H                     0.162080
     26 H                     0.230522
     27 H                     0.156630
     28 H                     0.183542
     29 H                     0.160507
     30 O                     0.124353
     31 C                    -0.035618
     32 H                     0.280004
     33 C                    -0.763990
     34 H                     0.244896
     35 C                    -0.005551
     36 O                    -0.214111
     37 O                    -0.111449
     38 H                     0.293305
     39 C                    -0.438068
     40 H                     0.283469
     41 O                    -0.158882
     42 H                     0.263508
     43 C                    -0.596885
     44 H                     0.292048
     45 O                    -0.200499
     46 H                     0.283078
     47 C                    -0.159101
     48 H                     0.291687
     49 O                    -0.117330
     50 H                     0.269435
  ----------------------------------------
  Sum of atomic charges =    -0.000000

 -----------------------------------------------------------------
                    Cartesian Multipole Moments
 -----------------------------------------------------------------
    Charge (ESU x 10^10)
                -0.0000
    Dipole Moment (Debye)
         X      -2.8967      Y      -1.6964      Z       2.1341
       Tot       3.9778
    Quadrupole Moments (Debye-Ang)
        XX    -144.0217     XY      -0.6331     YY    -147.4157
        XZ      13.8461     YZ      -4.7539     ZZ    -149.6726
    Octopole Moments (Debye-Ang^2)
       XXX     -13.1793    XXY      42.2465    XYY      32.2182
       YYY      20.6491    XXZ      72.4007    XYZ      -1.7773
       YYZ     -26.1313    XZZ       2.0342    YZZ     -15.1156
       ZZZ      46.6161
    Hexadecapole Moments (Debye-Ang^3)
      XXXX   -8473.4787   XXXY      63.5053   XXYY   -1704.7901
      XYYY      -7.9391   YYYY   -2850.6051   XXXZ     235.9888
      XXYZ     -39.9775   XYYZ     -77.1925   YYYZ    -138.1952
      XXZZ   -1704.8752   XYZZ     -51.5080   YYZZ    -738.4983
      XZZZ     108.0632   YZZZ     -59.0874   ZZZZ   -1311.8364
 -----------------------------------------------------------------
 Calculating analytic gradient of the SCF energy
 Gradient of SCF Energy
            1           2           3           4           5           6
    1  -0.0025519  -0.0001837   0.0113477  -0.0015939  -0.0124130  -0.0038087
    2  -0.0014331   0.0009169  -0.0009899   0.0025642   0.0014741   0.0010286
    3  -0.0021290   0.0001939   0.0013383   0.0009205  -0.0019490  -0.0006402
            7           8           9          10          11          12
    1   0.0011409  -0.0005562   0.0019718  -0.0000381  -0.0003406   0.0002669
    2  -0.0012908  -0.0001944   0.0011958  -0.0004084   0.0016832  -0.0001895
    3  -0.0004839  -0.0018431   0.0035461  -0.0005353  -0.0011867   0.0004579
           13          14          15          16          17          18
    1  -0.0001628  -0.0000414   0.0005690  -0.0000560  -0.0004210   0.0010896
    2  -0.0001324  -0.0001665  -0.0006756  -0.0002415   0.0007817  -0.0003291
    3   0.0004462   0.0000892  -0.0023697   0.0006688   0.0005116   0.0014060
           19          20          21          22          23          24
    1  -0.0010428  -0.0003363  -0.0016473   0.0021417  -0.0089577   0.0078724
    2  -0.0001170  -0.0002702   0.0049208  -0.0039968  -0.0035557   0.0035903
    3  -0.0011592  -0.0002494   0.0018023  -0.0001905  -0.0117369   0.0100125
           25          26          27          28          29          30
    1   0.0003378  -0.0004131   0.0000691   0.0001162  -0.0003672   0.0005043
    2  -0.0011456  -0.0006718   0.0003888   0.0011658   0.0000480  -0.0000832
    3   0.0004164   0.0001023  -0.0002099  -0.0001798   0.0009250  -0.0049564
           31          32          33          34          35          36
    1   0.0000262  -0.0012651   0.0082010  -0.0009146  -0.0106495   0.0090433
    2  -0.0006837   0.0009092  -0.0063681   0.0036161  -0.0067074   0.0036692
    3   0.0020891  -0.0011881   0.0028567  -0.0016825   0.0156494  -0.0126602
           37          38          39          40          41          42
    1  -0.0004927   0.0020054  -0.0046308   0.0037315   0.0034406  -0.0002396
    2   0.0003388   0.0016054   0.0097706  -0.0030331  -0.0001299  -0.0027240
    3   0.0045629  -0.0040926  -0.0066873   0.0020078  -0.0016228   0.0045315
           43          44          45          46          47          48
    1  -0.0008857   0.0002843   0.0004833   0.0000354   0.0011003  -0.0015675
    2  -0.0040681  -0.0010474  -0.0020356   0.0032467   0.0061640  -0.0035326
    3  -0.0027188   0.0004082   0.0001448   0.0020013  -0.0048664   0.0030755
           49          50
    1  -0.0030414   0.0028398
    2  -0.0014430  -0.0014141
    3   0.0013144   0.0038588
 Max gradient component =       1.565E-02
 RMS gradient           =       3.749E-03
 Gradient time:  CPU 515.39 s  wall 129.92 s
 Geometry Optimization Parameters
   NAtoms,    NIC,     NZ,  NCons,   NDum,   NFix, NCnnct, MaxDiis
       50     399       0       0       0       0       0       0

 Cartesian Hessian Update
 Hessian Updated using BFGS Update


** GEOMETRY OPTIMIZATION IN DELOCALIZED INTERNAL COORDINATES **
   Searching for a Minimum

   Optimization Cycle:   2

                       Coordinates (Angstroms)
     ATOM                X               Y               Z
      1  C        -2.8255609955    0.8906277259   -0.1490466837
      2  H        -2.8010000237    1.2842214808   -1.1753460532
      3  C        -1.8215527157   -0.2842004877   -0.0786843145
      4  H        -1.7580298529   -0.6029552427    0.9667828634
      5  O        -0.5674126648    0.2566245958   -0.5044442473
      6  C        -2.2658298543   -1.4560002244   -0.9636918581
      7  H        -2.2528925374   -1.1309412209   -2.0126695297
      8  H        -1.5481796992   -2.2783796987   -0.8897071422
      9  C        -3.6615517955   -1.9648113465   -0.5914590077
     10  H        -3.6349849755   -2.3062309580    0.4521643933
     11  C        -4.0741654233   -3.1557465486   -1.4625235633
     12  H        -3.3637291472   -3.9828880406   -1.3638368357
     13  H        -5.0611513029   -3.5303862274   -1.1726495890
     14  H        -4.1185821283   -2.8751064793   -2.5198925513
     15  C        -4.6674838624   -0.8160286814   -0.6972523004
     16  H        -5.6604357288   -1.1574801407   -0.3821191898
     17  H        -4.7595855459   -0.5057340676   -1.7460409441
     18  C        -4.2516945805    0.3875754197    0.1544150047
     19  H        -4.9709972877    1.1952560229   -0.0087068310
     20  H        -4.3196764700    0.1162222385    1.2162099882
     21  C        -2.4281060984    2.0430521161    0.8165996505
     22  C        -3.3828092545    3.2466976105    0.7318212410
     23  C        -1.0317286293    2.5845062364    0.5650225469
     24  O        -0.2559535912    2.8605477292    1.4640314312
     25  H        -0.7714817545    2.8001663682   -0.4868558936
     26  H        -2.4325225534    1.6604602917    1.8442371584
     27  H        -3.5128222968    3.5806041241   -0.3034167918
     28  H        -2.9940884394    4.0937193014    1.3052598181
     29  H        -4.3675976580    3.0057858026    1.1381520118
     30  O         1.6074240927    0.4305582924   -0.8141423704
     31  C         2.9347201261   -0.0780554857   -0.8865186065
     32  H         3.0003323321   -0.8849773445   -1.6256492260
     33  C         0.6216325149   -0.5028705131   -0.3886351710
     34  H         0.5902561803   -1.3425662731   -1.0963460464
     35  C         3.8065214208    1.0591101062   -1.4024371477
     36  O         4.3602584818    1.0755223814   -2.4818812504
     37  O         3.9180480698    2.0755970534   -0.5207242404
     38  H         4.4505926670    2.7540308484   -0.9731723631
     39  C         3.4131732587   -0.5670575270    0.4804530742
     40  H         3.5395635538    0.2804694973    1.1648288732
     41  O         4.6760978581   -1.2201572384    0.3261775331
     42  H         4.8441390790   -1.7039586999    1.1499624368
     43  C         2.3874569072   -1.5370736746    1.0626886796
     44  H         2.4223699553   -2.4761747682    0.5009080680
     45  O         2.7514899841   -1.9131456607    2.4047093120
     46  H         2.7501780630   -1.1143287056    2.9554009089
     47  C         0.9577732652   -0.9903536856    1.0332924649
     48  H         0.8598997259   -0.1477902587    1.7298843776
     49  O         0.0684454077   -2.0355804255    1.4534032396
     50  H         0.4951966895   -2.4627807727    2.2135031981
   Point Group: c1    Number of degrees of freedom:   144


   Energy is  -1227.495792054

 Hessian Updated using BFGS Update

135 Hessian modes will be used to form the next step
  Hessian Eigenvalues:
     0.002003    0.005060    0.005257    0.005622    0.006180    0.006696
     0.006727    0.006806    0.007086    0.007799    0.008180    0.010093
     0.010128    0.010619    0.011265    0.011949    0.013077    0.013557
     0.019720    0.020833    0.022064    0.030754    0.031628    0.036287
     0.038418    0.038958    0.039764    0.043493    0.044832    0.044962
     0.046519    0.047028    0.047606    0.048534    0.048666    0.049295
     0.049517    0.050933    0.053929    0.054490    0.055254    0.055650
     0.056120    0.056161    0.056679    0.057118    0.057790    0.058963
     0.060717    0.062143    0.065625    0.068782    0.069127    0.074941
     0.077397    0.081887    0.082624    0.082768    0.085002    0.092074
     0.096675    0.098131    0.114583    0.115833    0.128660    0.143785
     0.146516    0.154810    0.157377    0.161008    0.166088    0.168301
     0.169237    0.174328    0.179879    0.182038    0.188586    0.193742
     0.199007    0.205273    0.220576    0.247485    0.249955    0.257581
     0.259573    0.266183    0.269663    0.271928    0.278087    0.285909
     0.289189    0.289247    0.290416    0.291631    0.292874    0.295960
     0.298780    0.304972    0.306123    0.332012    0.336906    0.338544
     0.338691    0.339354    0.339394    0.339513    0.339686    0.340149
     0.340430    0.340622    0.340974    0.341021    0.341188    0.341457
     0.341980    0.342194    0.342217    0.342374    0.342554    0.342861
     0.343760    0.389890    0.394458    0.399146    0.400220    0.402462
     0.408855    0.418769    0.512122    0.516292    0.517866    0.521518
     0.546987    0.884539    0.932350

 Minimum Search - Taking Simple RFO Step
 Searching for Lamda that Minimizes Along All modes
 Value Taken    Lamda =  -0.00885765
 Calculated Step too Large.  Step scaled by  0.578507
 Step Taken.  Stepsize is  0.300000

                             Maximum     Tolerance    Cnvgd?
         Gradient           0.008099      0.000300      NO
         Displacement       0.177165      0.001200      NO
         Energy change     -0.009026      0.000001      NO


 New Cartesian Coordinates Obtained by Inverse Iteration

 Displacement from previous Coordinates is:  2.547101
 ----------------------------------------------------------------
             Standard Nuclear Orientation (Angstroms)
    I     Atom           X                Y                Z
 ----------------------------------------------------------------
    1      C      -2.8087038774     0.8704099137    -0.1230929986
    2      H      -2.7543070340     1.3113703826    -1.1285603747
    3      C      -1.8316090289    -0.3210682431    -0.0894658203
    4      H      -1.7788768186    -0.6920191119     0.9391935194
    5      O      -0.5607264305     0.2189984514    -0.4843451727
    6      C      -2.2647193110    -1.4556243349    -1.0226416884
    7      H      -2.2248600379    -1.0871322777    -2.0563299875
    8      H      -1.5540822463    -2.2852399351    -0.9538944543
    9      C      -3.6799487068    -1.9587153878    -0.7125429000
   10      H      -3.6885135246    -2.3403705832     0.3179600664
   11      C      -4.0838430040    -3.1090098321    -1.6421457828
   12      H      -3.3891489575    -3.9504952869    -1.5594979791
   13      H      -5.0844942787    -3.4793393135    -1.3989821267
   14      H      -4.0923413566    -2.7834785051    -2.6876652274
   15      C      -4.6620516080    -0.7849151838    -0.7934661053
   16      H      -5.6698678183    -1.1199445053    -0.5233875862
   17      H      -4.7168082505    -0.4323551029    -1.8317992961
   18      C      -4.2486504015     0.3747893702     0.1217901741
   19      H      -4.9478582912     1.2034691132    -0.0138850621
   20      H      -4.3434065121     0.0561084396     1.1685061141
   21      C      -2.4164064389     1.9577693391     0.9149101391
   22      C      -3.3617808696     3.1776924723     0.8892538919
   23      C      -1.0100463536     2.5059379043     0.7357297229
   24      O      -0.2516020453     2.6955946133     1.6618186743
   25      H      -0.7363756593     2.8234595389    -0.2873624940
   26      H      -2.4457317081     1.5113013108     1.9155467834
   27      H      -3.4612793512     3.5823552699    -0.1234123741
   28      H      -2.9807641881     3.9754708203     1.5320556050
   29      H      -4.3589628880     2.9184871787     1.2490314490
   30      O       1.5981364429     0.3507371448    -0.8523756817
   31      C       2.9164070894    -0.1794125647    -0.9072875137
   32      H       2.9611362203    -1.0723553088    -1.5415474578
   33      C       0.6174305868    -0.5303709393    -0.3274078946
   34      H       0.5766903841    -1.4427151523    -0.9422294723
   35      C       3.7752521473     0.8762695820    -1.5983592322
   36      O       4.2576242227     0.7464110349    -2.6951145472
   37      O       3.8843748040     2.0055350241    -0.8694327026
   38      H       4.3862264040     2.6389422609    -1.4061037814
   39      C       3.4181449054    -0.5172536931     0.4986124872
   40      H       3.5384890243     0.4107874656     1.0721887178
   41      O       4.6794601318    -1.1691134332     0.3708241380
   42      H       4.8921388795    -1.5570886678     1.2286379193
   43      C       2.4022439719    -1.4206603999     1.1926768135
   44      H       2.4282002086    -2.4070286127     0.7203074062
   45      O       2.7828860196    -1.6753405472     2.5560098958
   46      H       2.7887071189    -0.8343783133     3.0327710296
   47      C       0.9717308207    -0.8790989996     1.1246508646
   48      H       0.8886777187     0.0392961303     1.7215323346
   49      O       0.0663310305    -1.8683223943     1.6231025256
   50      H       0.4714416307    -2.2407512859     2.4172839670
 ----------------------------------------------------------------
 Molecular Point Group                 C1    NOp =  1
 Largest Abelian Subgroup              C1    NOp =  1
 Nuclear Repulsion Energy =  2348.6238332439 hartrees
 There are       93 alpha and       93 beta electrons
 Applying Cartesian multipole field
    Component          Value
    ---------          -----
     (2,0,0)        1.00000E-12
     (0,2,0)        2.00000E-11
     (0,0,2)       -3.00000E-11
 Nucleus-field energy     =     0.0000000111 hartrees
 Requested basis set is 6-311++G(d,p)
 There are 274 shells and 710 basis functions
 A cutoff of  1.0D-11 yielded  27132 shell pairs
 There are    178251 function pairs (    188756 Cartesian)
 Smallest overlap matrix eigenvalue = 1.13E-06

 Q-Chem warning in module stvman/mkSTV.C, line 306:

 Overlap eigenvalue is smaller than square root of threshold
 Use THRESH >= 12 to get rid of this warning

 Guess MOs from SCF MO coefficient file

 -----------------------------------------------------------------------
  General SCF calculation program by
  Eric Jon Sundstrom, Paul Horn, Yuezhi Mao, Dmitri Zuev, Alec White,
  David Stuck, Shaama M.S., Shane Yost, Joonho Lee, David Small,
  Daniel Levine, Susi Lehtola, Hugh Burton, Evgeny Epifanovsky
 -----------------------------------------------------------------------
 Exchange:     0.2000 Hartree-Fock + 0.0800 Slater + 0.7200 B88
 Correlation:  0.1900 VWN1RPA + 0.8100 LYP
 Using SG-1 standard quadrature grid
 using 4 threads for integral computing
 -------------------------------------------------------
 OpenMP Integral computing Module                
 Release: version 2.0, May 2017, Q-Chem Inc. Pleasanton 
 -------------------------------------------------------
 -------------------------------------------------------
 OpenMP BLAS3 based DFT computing Module                
 Release: version 1.0, May 2013, Q-Chem Inc. Pittsburgh 
 -------------------------------------------------------
 A restricted SCF calculation will be
 performed using DIIS
 SCF converges when DIIS error is below 1.0e-08
 ---------------------------------------
  Cycle       Energy         DIIS error
 ---------------------------------------
    1   -1227.3947751935      1.17e-03  
    2   -1227.4976020945      1.87e-04  
    3   -1227.4964118120      2.68e-04  
    4   -1227.4994592196      4.59e-05  
    5   -1227.4995286300      2.67e-05  
    6   -1227.4995610124      7.39e-06  
    7   -1227.4995634312      1.77e-06  
    8   -1227.4995635932      6.20e-07  
    9   -1227.4995636127      2.21e-07  
   10   -1227.4995636153      9.65e-08  
   11   -1227.4995636157      4.99e-08  
   12   -1227.4995636162      1.42e-08  
   13   -1227.4995636157      3.75e-09  Convergence criterion met
 ---------------------------------------
 SCF time:   CPU 2329.22s  wall 603.00s 
 SCF   energy in the final basis set =    -1227.4995636157
 Total energy in the final basis set =    -1227.4995636157

 --------------------------------------------------------------

                    Orbital Energies (a.u.)
 --------------------------------------------------------------

 Alpha MOs
 -- Occupied --
-19.185 -19.166 -19.158 -19.148 -19.147 -19.144 -19.130 -19.113
-10.322 -10.298 -10.261 -10.254 -10.253 -10.252 -10.248 -10.230
-10.187 -10.187 -10.181 -10.176 -10.175 -10.172 -10.170 -10.164
 -1.129  -1.099  -1.074  -1.053  -1.043  -1.040  -1.038  -1.035
 -0.855  -0.812  -0.811  -0.799  -0.754  -0.748  -0.700  -0.690
 -0.671  -0.655  -0.646  -0.624  -0.606  -0.595  -0.577  -0.565
 -0.560  -0.555  -0.542  -0.521  -0.514  -0.503  -0.500  -0.493
 -0.490  -0.484  -0.474  -0.460  -0.453  -0.449  -0.445  -0.439
 -0.435  -0.429  -0.420  -0.418  -0.414  -0.401  -0.399  -0.395
 -0.388  -0.381  -0.375  -0.374  -0.371  -0.363  -0.360  -0.358
 -0.345  -0.341  -0.338  -0.336  -0.331  -0.323  -0.318  -0.308
 -0.303  -0.295  -0.285  -0.273  -0.248
 -- Virtual --
 -0.031  -0.024  -0.019  -0.012  -0.008  -0.003  -0.001   0.004
  0.008   0.017   0.019   0.025   0.026   0.031   0.036   0.041
  0.042   0.046   0.051   0.053   0.054   0.059   0.062   0.065
  0.071   0.072   0.076   0.079   0.081   0.084   0.086   0.089
  0.091   0.094   0.097   0.099   0.103   0.106   0.108   0.110
  0.113   0.115   0.117   0.119   0.121   0.124   0.126   0.127
  0.130   0.132   0.134   0.137   0.138   0.140   0.141   0.145
  0.146   0.147   0.149   0.149   0.152   0.156   0.157   0.159
  0.160   0.163   0.164   0.167   0.170   0.172   0.173   0.174
  0.177   0.178   0.183   0.185   0.188   0.190   0.194   0.198
  0.200   0.204   0.205   0.209   0.211   0.215   0.216   0.219
  0.221   0.222   0.225   0.228   0.229   0.233   0.235   0.235
  0.239   0.243   0.244   0.247   0.250   0.252   0.254   0.259
  0.261   0.262   0.263   0.269   0.270   0.274   0.275   0.279
  0.283   0.286   0.290   0.293   0.295   0.299   0.302   0.307
  0.308   0.308   0.313   0.313   0.317   0.320   0.322   0.325
  0.328   0.329   0.331   0.335   0.340   0.341   0.345   0.347
  0.353   0.353   0.354   0.358   0.361   0.364   0.367   0.370
  0.372   0.376   0.378   0.379   0.384   0.390   0.392   0.395
  0.402   0.408   0.411   0.414   0.415   0.419   0.427   0.437
  0.442   0.443   0.447   0.452   0.457   0.464   0.467   0.477
  0.481   0.482   0.486   0.491   0.497   0.504   0.510   0.516
  0.519   0.528   0.532   0.537   0.546   0.553   0.556   0.565
  0.566   0.573   0.576   0.580   0.583   0.594   0.600   0.605
  0.605   0.621   0.624   0.628   0.632   0.635   0.640   0.644
  0.655   0.656   0.662   0.669   0.673   0.679   0.680   0.686
  0.691   0.696   0.700   0.701   0.707   0.709   0.718   0.726
  0.738   0.742   0.747   0.753   0.756   0.760   0.764   0.765
  0.768   0.776   0.778   0.780   0.782   0.786   0.795   0.799
  0.799   0.804   0.809   0.811   0.818   0.822   0.830   0.835
  0.844   0.850   0.854   0.881   0.901   0.917   0.927   0.931
  0.943   0.968   0.974   0.980   0.994   0.997   1.008   1.018
  1.023   1.040   1.043   1.057   1.064   1.068   1.082   1.093
  1.105   1.112   1.120   1.126   1.139   1.152   1.155   1.162
  1.172   1.175   1.180   1.187   1.195   1.206   1.208   1.215
  1.216   1.220   1.234   1.241   1.252   1.256   1.262   1.272
  1.278   1.280   1.290   1.300   1.301   1.304   1.320   1.330
  1.340   1.352   1.363   1.370   1.377   1.393   1.406   1.411
  1.428   1.437   1.440   1.451   1.456   1.470   1.475   1.486
  1.492   1.500   1.511   1.517   1.523   1.530   1.542   1.544
  1.557   1.562   1.563   1.574   1.576   1.578   1.584   1.586
  1.590   1.597   1.598   1.601   1.608   1.613   1.614   1.622
  1.626   1.633   1.641   1.644   1.648   1.650   1.655   1.661
  1.664   1.673   1.680   1.688   1.691   1.696   1.709   1.718
  1.719   1.729   1.732   1.742   1.751   1.755   1.765   1.771
  1.779   1.786   1.786   1.804   1.808   1.813   1.816   1.828
  1.834   1.843   1.857   1.868   1.873   1.879   1.884   1.901
  1.903   1.912   1.926   1.936   1.942   1.964   1.972   1.975
  1.983   1.991   1.992   2.008   2.026   2.041   2.045   2.048
  2.051   2.065   2.069   2.072   2.086   2.092   2.110   2.123
  2.126   2.129   2.151   2.157   2.168   2.169   2.176   2.190
  2.193   2.203   2.219   2.226   2.238   2.251   2.252   2.272
  2.281   2.295   2.300   2.312   2.326   2.344   2.352   2.363
  2.377   2.385   2.409   2.424   2.431   2.444   2.459   2.476
  2.490   2.497   2.500   2.522   2.533   2.540   2.544   2.549
  2.563   2.567   2.582   2.594   2.598   2.609   2.610   2.619
  2.627   2.633   2.646   2.658   2.665   2.680   2.692   2.696
  2.704   2.714   2.726   2.735   2.742   2.757   2.782   2.786
  2.797   2.806   2.812   2.819   2.825   2.838   2.843   2.873
  2.877   2.892   2.898   2.900   2.904   2.920   2.924   2.931
  2.940   2.952   2.960   2.969   2.976   2.984   2.990   3.010
  3.020   3.027   3.036   3.041   3.045   3.059   3.073   3.076
  3.093   3.095   3.104   3.112   3.126   3.132   3.139   3.151
  3.161   3.167   3.174   3.180   3.194   3.207   3.217   3.228
  3.253   3.268   3.279   3.293   3.303   3.308   3.324   3.336
  3.358   3.369   3.384   3.397   3.410   3.442   3.479   3.510
  3.529   3.553   3.567   3.618   3.622   3.677   3.777   3.785
  3.793   3.807   3.808   3.811   3.823   3.849   3.880   3.904
  3.921   3.929   3.944   3.953   3.955   3.996   4.008   4.039
  4.045   4.076   4.106   4.114   4.129   4.163   4.172   4.181
  4.213   4.233   4.253   4.288   4.307   4.313   4.339   4.389
  4.409   4.988   5.080   5.100   5.120   5.124   5.135   5.157
  5.188   5.192   5.261   5.369   5.384   5.425   5.446   5.482
  5.505   5.596   5.612   5.644   5.652   5.742   5.775   5.799
  5.854  23.755  23.769  23.801  23.810  23.815  23.829  23.856
 23.867  23.878  23.893  23.917  23.935  23.953  23.977  23.984
 23.990  49.873  49.907  49.947  49.955  49.976  50.008  50.015
 50.019
 --------------------------------------------------------------

          Ground-State Mulliken Net Atomic Charges

     Atom                 Charge (a.u.)
  ----------------------------------------
      1 C                     0.612156
      2 H                     0.227185
      3 C                    -0.973488
      4 H                     0.281603
      5 O                     0.166218
      6 C                    -0.438605
      7 H                     0.184348
      8 H                     0.154888
      9 C                     0.653298
     10 H                     0.183629
     11 C                    -0.713051
     12 H                     0.136556
     13 H                     0.147904
     14 H                     0.146456
     15 C                    -0.797498
     16 H                     0.172243
     17 H                     0.154320
     18 C                    -0.348207
     19 H                     0.148471
     20 H                     0.170352
     21 C                     0.208427
     22 C                    -0.652775
     23 C                    -0.385757
     24 O                    -0.155674
     25 H                     0.157700
     26 H                     0.230274
     27 H                     0.157647
     28 H                     0.181909
     29 H                     0.162368
     30 O                     0.129883
     31 C                    -0.045040
     32 H                     0.279517
     33 C                    -0.754382
     34 H                     0.250750
     35 C                     0.011836
     36 O                    -0.211352
     37 O                    -0.124638
     38 H                     0.295428
     39 C                    -0.458789
     40 H                     0.278694
     41 O                    -0.159176
     42 H                     0.263220
     43 C                    -0.548449
     44 H                     0.289204
     45 O                    -0.192186
     46 H                     0.279457
     47 C                    -0.222963
     48 H                     0.313765
     49 O                    -0.117664
     50 H                     0.269990
  ----------------------------------------
  Sum of atomic charges =     0.000000

 -----------------------------------------------------------------
                    Cartesian Multipole Moments
 -----------------------------------------------------------------
    Charge (ESU x 10^10)
                 0.0000
    Dipole Moment (Debye)
         X      -2.8304      Y      -1.0256      Z       2.0059
       Tot       3.6175
    Quadrupole Moments (Debye-Ang)
        XX    -142.3292     XY       1.5523     YY    -145.4481
        XZ      12.9897     YZ      -5.5196     ZZ    -151.3001
    Octopole Moments (Debye-Ang^2)
       XXX      -1.4625    XXY      50.5915    XYY      31.5235
       YYY      29.1286    XXZ      67.0014    XYZ      -9.2054
       YYZ     -29.0260    XZZ       1.8257    YZZ      -5.2577
       ZZZ      47.0431
    Hexadecapole Moments (Debye-Ang^3)
      XXXX   -8347.3462   XXXY     107.8564   XXYY   -1670.2072
      XYYY      -3.5447   YYYY   -2622.0641   XXXZ     212.5565
      XXYZ     -89.9184   XYYZ     -96.1845   YYYZ    -189.4250
      XXZZ   -1726.6682   XYZZ     -11.6072   YYZZ    -727.0405
      XZZZ     120.5326   YZZZ    -119.6269   ZZZZ   -1567.4995
 -----------------------------------------------------------------
 Calculating analytic gradient of the SCF energy
 Gradient of SCF Energy
            1           2           3           4           5           6
    1  -0.0014618  -0.0001068   0.0070140  -0.0012835  -0.0062115  -0.0016133
    2  -0.0006239   0.0004788   0.0004154   0.0007926  -0.0012427  -0.0002485
    3  -0.0016796   0.0001142   0.0002618   0.0010404  -0.0025589   0.0008035
            7           8           9          10          11          12
    1   0.0002257   0.0001614   0.0010411   0.0000071  -0.0000579  -0.0000151
    2  -0.0000267  -0.0001093   0.0009516  -0.0001950   0.0001948  -0.0001971
    3   0.0000056  -0.0008310   0.0014565  -0.0003254  -0.0005838   0.0001213
           13          14          15          16          17          18
    1  -0.0000351  -0.0000556  -0.0000189   0.0000104  -0.0003000   0.0008217
    2  -0.0001609  -0.0000725  -0.0005811  -0.0002440   0.0002294   0.0005289
    3   0.0001520   0.0000971  -0.0013374   0.0003523   0.0002661   0.0010433
           19          20          21          22          23          24
    1  -0.0000334  -0.0002122  -0.0001394   0.0004287  -0.0004239   0.0001053
    2   0.0001874   0.0000053   0.0028592  -0.0018535  -0.0014100   0.0017447
    3  -0.0004405  -0.0000947   0.0014781   0.0001415  -0.0029143   0.0019002
           25          26          27          28          29          30
    1   0.0001363  -0.0002121  -0.0002009   0.0000847  -0.0001342  -0.0009547
    2  -0.0001593  -0.0007705   0.0001669   0.0003802   0.0001627  -0.0013901
    3   0.0009091  -0.0003289  -0.0000333  -0.0002889   0.0003931  -0.0013160
           31          32          33          34          35          36
    1  -0.0004593   0.0002848   0.0045024  -0.0004355   0.0022792   0.0002191
    2   0.0007753   0.0006766  -0.0023853   0.0018831  -0.0036527   0.0012411
    3   0.0000576  -0.0008056   0.0044473  -0.0014301   0.0080263  -0.0045710
           37          38          39          40          41          42
    1  -0.0014101   0.0001547  -0.0032199   0.0019211   0.0027040  -0.0008728
    2   0.0014102   0.0002276   0.0036075  -0.0013107  -0.0009003  -0.0004047
    3   0.0003688  -0.0011857  -0.0028015   0.0007414  -0.0003705   0.0006545
           43          44          45          46          47          48
    1   0.0000086  -0.0000078   0.0001019   0.0001453  -0.0002128  -0.0005405
    2  -0.0013436  -0.0000294   0.0000686   0.0005184   0.0019369  -0.0011429
    3  -0.0018040   0.0007807   0.0012331  -0.0001022  -0.0037523   0.0011880
           49          50
    1  -0.0027528   0.0010242
    2  -0.0013005   0.0003119
    3   0.0011408   0.0003811
 Max gradient component =       8.026E-03
 RMS gradient           =       1.650E-03
 Gradient time:  CPU 515.24 s  wall 129.88 s
 Geometry Optimization Parameters
   NAtoms,    NIC,     NZ,  NCons,   NDum,   NFix, NCnnct, MaxDiis
       50     399       0       0       0       0       0       0

 Cartesian Hessian Update
 Hessian Updated using BFGS Update


** GEOMETRY OPTIMIZATION IN DELOCALIZED INTERNAL COORDINATES **
   Searching for a Minimum

   Optimization Cycle:   3

                       Coordinates (Angstroms)
     ATOM                X               Y               Z
      1  C        -2.8087038774    0.8704099137   -0.1230929986
      2  H        -2.7543070340    1.3113703826   -1.1285603747
      3  C        -1.8316090289   -0.3210682431   -0.0894658203
      4  H        -1.7788768186   -0.6920191119    0.9391935194
      5  O        -0.5607264305    0.2189984514   -0.4843451727
      6  C        -2.2647193110   -1.4556243349   -1.0226416884
      7  H        -2.2248600379   -1.0871322777   -2.0563299875
      8  H        -1.5540822463   -2.2852399351   -0.9538944543
      9  C        -3.6799487068   -1.9587153878   -0.7125429000
     10  H        -3.6885135246   -2.3403705832    0.3179600664
     11  C        -4.0838430040   -3.1090098321   -1.6421457828
     12  H        -3.3891489575   -3.9504952869   -1.5594979791
     13  H        -5.0844942787   -3.4793393135   -1.3989821267
     14  H        -4.0923413566   -2.7834785051   -2.6876652274
     15  C        -4.6620516080   -0.7849151838   -0.7934661053
     16  H        -5.6698678183   -1.1199445053   -0.5233875862
     17  H        -4.7168082505   -0.4323551029   -1.8317992961
     18  C        -4.2486504015    0.3747893702    0.1217901741
     19  H        -4.9478582912    1.2034691132   -0.0138850621
     20  H        -4.3434065121    0.0561084396    1.1685061141
     21  C        -2.4164064389    1.9577693391    0.9149101391
     22  C        -3.3617808696    3.1776924723    0.8892538919
     23  C        -1.0100463536    2.5059379043    0.7357297229
     24  O        -0.2516020453    2.6955946133    1.6618186743
     25  H        -0.7363756593    2.8234595389   -0.2873624940
     26  H        -2.4457317081    1.5113013108    1.9155467834
     27  H        -3.4612793512    3.5823552699   -0.1234123741
     28  H        -2.9807641881    3.9754708203    1.5320556050
     29  H        -4.3589628880    2.9184871787    1.2490314490
     30  O         1.5981364429    0.3507371448   -0.8523756817
     31  C         2.9164070894   -0.1794125647   -0.9072875137
     32  H         2.9611362203   -1.0723553088   -1.5415474578
     33  C         0.6174305868   -0.5303709393   -0.3274078946
     34  H         0.5766903841   -1.4427151523   -0.9422294723
     35  C         3.7752521473    0.8762695820   -1.5983592322
     36  O         4.2576242227    0.7464110349   -2.6951145472
     37  O         3.8843748040    2.0055350241   -0.8694327026
     38  H         4.3862264040    2.6389422609   -1.4061037814
     39  C         3.4181449054   -0.5172536931    0.4986124872
     40  H         3.5384890243    0.4107874656    1.0721887178
     41  O         4.6794601318   -1.1691134332    0.3708241380
     42  H         4.8921388795   -1.5570886678    1.2286379193
     43  C         2.4022439719   -1.4206603999    1.1926768135
     44  H         2.4282002086   -2.4070286127    0.7203074062
     45  O         2.7828860196   -1.6753405472    2.5560098958
     46  H         2.7887071189   -0.8343783133    3.0327710296
     47  C         0.9717308207   -0.8790989996    1.1246508646
     48  H         0.8886777187    0.0392961303    1.7215323346
     49  O         0.0663310305   -1.8683223943    1.6231025256
     50  H         0.4714416307   -2.2407512859    2.4172839670
   Point Group: c1    Number of degrees of freedom:   144


   Energy is  -1227.499563616

 Hessian Updated using BFGS Update

136 Hessian modes will be used to form the next step
  Hessian Eigenvalues:
     0.002026    0.005039    0.005324    0.005621    0.005896    0.006204
     0.006733    0.006767    0.007184    0.007703    0.008177    0.009293
     0.010150    0.010625    0.011273    0.012538    0.013272    0.015129
     0.020002    0.020885    0.022039    0.030781    0.031247    0.036445
     0.038409    0.039393    0.039823    0.043385    0.044861    0.045067
     0.046618    0.047509    0.047830    0.048335    0.048814    0.049263
     0.049519    0.050963    0.054315    0.054919    0.055253    0.055661
     0.056117    0.056160    0.056731    0.057125    0.057643    0.058696
     0.060993    0.062217    0.065949    0.068815    0.070807    0.074970
     0.078230    0.081813    0.082672    0.082889    0.085145    0.091925
     0.096542    0.099767    0.115529    0.116916    0.128491    0.143134
     0.146813    0.152932    0.158277    0.160149    0.161000    0.168246
     0.168926    0.170554    0.179182    0.181456    0.183599    0.192415
     0.193750    0.199194    0.205232    0.220809    0.249926    0.252621
     0.254739    0.257968    0.268494    0.270929    0.274431    0.280934
     0.287314    0.289164    0.290267    0.290516    0.291309    0.293999
     0.296008    0.299783    0.305262    0.306199    0.331986    0.336902
     0.338547    0.338692    0.339362    0.339394    0.339630    0.339781
     0.340220    0.340318    0.340519    0.340975    0.341039    0.341316
     0.341456    0.342007    0.342191    0.342216    0.342378    0.342776
     0.342964    0.343780    0.387180    0.394353    0.398447    0.400265
     0.402349    0.410253    0.419691    0.514377    0.517752    0.520419
     0.525679    0.546894    0.913172    0.931552

 Minimum Search - Taking Simple RFO Step
 Searching for Lamda that Minimizes Along All modes
 Value Taken    Lamda =  -0.00621084
 Calculated Step too Large.  Step scaled by  0.463429
 Step Taken.  Stepsize is  0.300000

                             Maximum     Tolerance    Cnvgd?
         Gradient           0.006162      0.000300      NO
         Displacement       0.186384      0.001200      NO
         Energy change     -0.003772      0.000001      NO


 New Cartesian Coordinates Obtained by Inverse Iteration

 Displacement from previous Coordinates is:  2.612402
 ----------------------------------------------------------------
             Standard Nuclear Orientation (Angstroms)
    I     Atom           X                Y                Z
 ----------------------------------------------------------------
    1      C      -2.8161207706     0.8362608897    -0.0859478185
    2      H      -2.7401095117     1.3237928550    -1.0681034808
    3      C      -1.8574925517    -0.3645082273    -0.0988618926
    4      H      -1.8150699518    -0.7904434055     0.9080167047
    5      O      -0.5736820525     0.1858898247    -0.4540209996
    6      C      -2.2786170626    -1.4492647003    -1.0921667783
    7      H      -2.2144685041    -1.0316894442    -2.1057367424
    8      H      -1.5756330043    -2.2871405954    -1.0430990504
    9      C      -3.7082362802    -1.9493604312    -0.8388471145
   10      H      -3.7446018494    -2.3828227086     0.1709044455
   11      C      -4.1042282168    -3.0436512040    -1.8359820484
   12      H      -3.4212231345    -3.8965895683    -1.7833743581
   13      H      -5.1147105692    -3.4124701050    -1.6363455305
   14      H      -4.0840234968    -2.6623714379    -2.8625617628
   15      C      -4.6735188985    -0.7577221006    -0.8754324153
   16      H      -5.6915253454    -1.0916674274    -0.6466543966
   17      H      -4.6996580669    -0.3512343381    -1.8953253500
   18      C      -4.2657783277     0.3459812200     0.1092064234
   19      H      -4.9531874203     1.1888429894     0.0098350515
   20      H      -4.3805643693    -0.0285546312     1.1353713399
   21      C      -2.4149983243     1.8572388072     1.0109616524
   22      C      -3.3233782505     3.1081624335     1.0361421347
   23      C      -0.9899440121     2.3718855020     0.8818274619
   24      O      -0.2210246279     2.4375640443     1.8125884787
   25      H      -0.6943150262     2.7374040745    -0.1202442905
   26      H      -2.4718887643     1.3609673958     1.9865516750
   27      H      -3.3867051549     3.5708495472     0.0459836668
   28      H      -2.9327563964     3.8536916430     1.7328570255
   29      H      -4.3357307168     2.8596125808     1.3577760289
   30      O       1.5725488372     0.2788206789    -0.8886034360
   31      C       2.8842218637    -0.2663219481    -0.9214503331
   32      H       2.9067709976    -1.2324701299    -1.4391826160
   33      C       0.6039529252    -0.5441947642    -0.2598891126
   34      H       0.5564882711    -1.5179598085    -0.7747185883
   35      C       3.7229401149     0.6871751830    -1.7733742888
   36      O       4.1853524629     0.4014074964    -2.8440185426
   37      O       3.8988074975     1.8808567002    -1.1738581336
   38      H       4.4125826791     2.4384866159    -1.7761572695
   39      C       3.4201093029    -0.4391043584     0.5038646355
   40      H       3.5321925202     0.5537922626     0.9603874259
   41      O       4.6838140890    -1.0841251097     0.4123217004
   42      H       4.9397409778    -1.3664552896     1.2972243045
   43      C       2.4273209507    -1.2716832193     1.3083493416
   44      H       2.4524683465    -2.2988490210     0.9319558478
   45      O       2.8343449899    -1.3931698119     2.6804144699
   46      H       2.8386504134    -0.5133565778     3.0779372340
   47      C       0.9923291914    -0.7480721730     1.2117494192
   48      H       0.9162976524     0.2292748384     1.7085129339
   49      O       0.0970127570    -1.6864534244     1.8061826702
   50      H       0.4992065828    -1.9886567764     2.6290928035
 ----------------------------------------------------------------
 Molecular Point Group                 C1    NOp =  1
 Largest Abelian Subgroup              C1    NOp =  1
 Nuclear Repulsion Energy =  2352.8728544675 hartrees
 There are       93 alpha and       93 beta electrons
 Applying Cartesian multipole field
    Component          Value
    ---------          -----
     (2,0,0)        1.00000E-12
     (0,2,0)        2.00000E-11
     (0,0,2)       -3.00000E-11
 Nucleus-field energy     =     0.0000000017 hartrees
 Requested basis set is 6-311++G(d,p)
 There are 274 shells and 710 basis functions
 A cutoff of  1.0D-11 yielded  27143 shell pairs
 There are    178331 function pairs (    188869 Cartesian)
 Smallest overlap matrix eigenvalue = 1.16E-06

 Q-Chem warning in module stvman/mkSTV.C, line 306:

 Overlap eigenvalue is smaller than square root of threshold
 Use THRESH >= 12 to get rid of this warning

 Guess MOs from SCF MO coefficient file

 -----------------------------------------------------------------------
  General SCF calculation program by
  Eric Jon Sundstrom, Paul Horn, Yuezhi Mao, Dmitri Zuev, Alec White,
  David Stuck, Shaama M.S., Shane Yost, Joonho Lee, David Small,
  Daniel Levine, Susi Lehtola, Hugh Burton, Evgeny Epifanovsky
 -----------------------------------------------------------------------
 Exchange:     0.2000 Hartree-Fock + 0.0800 Slater + 0.7200 B88
 Correlation:  0.1900 VWN1RPA + 0.8100 LYP
 Using SG-1 standard quadrature grid
 using 4 threads for integral computing
 -------------------------------------------------------
 OpenMP Integral computing Module                
 Release: version 2.0, May 2017, Q-Chem Inc. Pleasanton 
 -------------------------------------------------------
 -------------------------------------------------------
 OpenMP BLAS3 based DFT computing Module                
 Release: version 1.0, May 2013, Q-Chem Inc. Pittsburgh 
 -------------------------------------------------------
 A restricted SCF calculation will be
 performed using DIIS
 SCF converges when DIIS error is below 1.0e-08
 ---------------------------------------
  Cycle       Energy         DIIS error
 ---------------------------------------
    1   -1227.3907552646      1.21e-03  
    2   -1227.4994020907      1.87e-04  
    3   -1227.4983303759      2.63e-04  
    4   -1227.5012700438      3.92e-05  
    5   -1227.5013137624      2.44e-05  
    6   -1227.5013400974      7.29e-06  
    7   -1227.5013424047      1.84e-06  
    8   -1227.5013425714      5.73e-07  
    9   -1227.5013425866      1.96e-07  
   10   -1227.5013425885      8.03e-08  
   11   -1227.5013425887      3.71e-08  
   12   -1227.5013425888      8.39e-09  Convergence criterion met
 ---------------------------------------
 SCF time:   CPU 2151.39s  wall 557.00s 
 SCF   energy in the final basis set =    -1227.5013425888
 Total energy in the final basis set =    -1227.5013425888

 --------------------------------------------------------------

                    Orbital Energies (a.u.)
 --------------------------------------------------------------

 Alpha MOs
 -- Occupied --
-19.185 -19.162 -19.156 -19.145 -19.145 -19.143 -19.130 -19.115
-10.321 -10.295 -10.259 -10.255 -10.250 -10.249 -10.242 -10.230
-10.188 -10.187 -10.182 -10.177 -10.176 -10.173 -10.171 -10.164
 -1.129  -1.099  -1.071  -1.051  -1.047  -1.040  -1.039  -1.034
 -0.856  -0.812  -0.808  -0.796  -0.755  -0.748  -0.698  -0.691
 -0.669  -0.655  -0.645  -0.623  -0.606  -0.595  -0.578  -0.565
 -0.559  -0.554  -0.542  -0.520  -0.512  -0.502  -0.499  -0.491
 -0.489  -0.484  -0.475  -0.460  -0.452  -0.451  -0.446  -0.436
 -0.435  -0.427  -0.421  -0.419  -0.414  -0.402  -0.398  -0.394
 -0.386  -0.378  -0.375  -0.374  -0.371  -0.362  -0.360  -0.359
 -0.345  -0.341  -0.338  -0.336  -0.331  -0.324  -0.315  -0.309
 -0.303  -0.293  -0.283  -0.271  -0.250
 -- Virtual --
 -0.029  -0.025  -0.017  -0.012  -0.008  -0.003  -0.000   0.004
  0.009   0.016   0.020   0.025   0.027   0.031   0.037   0.042
  0.043   0.046   0.051   0.054   0.055   0.061   0.063   0.066
  0.071   0.072   0.078   0.079   0.081   0.084   0.087   0.090
  0.093   0.096   0.098   0.100   0.104   0.106   0.109   0.111
  0.114   0.115   0.117   0.120   0.121   0.125   0.126   0.127
  0.131   0.133   0.135   0.137   0.139   0.140   0.141   0.145
  0.147   0.148   0.149   0.150   0.153   0.157   0.159   0.160
  0.162   0.163   0.164   0.168   0.171   0.172   0.174   0.175
  0.178   0.180   0.183   0.184   0.188   0.191   0.196   0.200
  0.202   0.203   0.206   0.210   0.211   0.215   0.218   0.221
  0.222   0.223   0.226   0.228   0.229   0.234   0.235   0.237
  0.239   0.244   0.246   0.248   0.250   0.254   0.255   0.258
  0.260   0.263   0.265   0.269   0.272   0.273   0.276   0.277
  0.285   0.286   0.292   0.295   0.295   0.299   0.301   0.306
  0.309   0.310   0.313   0.316   0.318   0.320   0.322   0.325
  0.327   0.329   0.331   0.333   0.339   0.343   0.346   0.348
  0.353   0.354   0.357   0.360   0.361   0.365   0.370   0.370
  0.373   0.378   0.382   0.383   0.385   0.390   0.395   0.397
  0.403   0.410   0.412   0.414   0.419   0.422   0.430   0.436
  0.441   0.445   0.447   0.456   0.460   0.468   0.471   0.478
  0.483   0.485   0.490   0.495   0.498   0.505   0.509   0.518
  0.521   0.528   0.535   0.538   0.547   0.553   0.558   0.563
  0.567   0.573   0.581   0.585   0.586   0.591   0.598   0.606
  0.607   0.621   0.626   0.629   0.631   0.637   0.642   0.643
  0.659   0.661   0.668   0.670   0.673   0.676   0.679   0.689
  0.692   0.694   0.701   0.703   0.711   0.714   0.723   0.727
  0.741   0.742   0.748   0.752   0.755   0.762   0.765   0.766
  0.773   0.776   0.778   0.781   0.783   0.785   0.797   0.800
  0.801   0.807   0.809   0.815   0.816   0.820   0.827   0.837
  0.842   0.852   0.863   0.887   0.901   0.916   0.924   0.929
  0.947   0.963   0.976   0.980   0.996   0.997   1.013   1.018
  1.023   1.042   1.051   1.060   1.069   1.071   1.080   1.093
  1.106   1.117   1.122   1.127   1.141   1.155   1.158   1.161
  1.170   1.173   1.182   1.185   1.195   1.204   1.209   1.215
  1.220   1.224   1.234   1.247   1.257   1.259   1.265   1.278
  1.280   1.288   1.293   1.299   1.307   1.310   1.329   1.341
  1.345   1.357   1.365   1.373   1.383   1.400   1.409   1.414
  1.422   1.442   1.446   1.452   1.460   1.474   1.475   1.487
  1.492   1.497   1.514   1.518   1.523   1.537   1.540   1.544
  1.557   1.561   1.566   1.573   1.575   1.578   1.581   1.589
  1.591   1.597   1.599   1.604   1.611   1.614   1.616   1.624
  1.627   1.632   1.639   1.645   1.646   1.652   1.656   1.664
  1.666   1.673   1.681   1.689   1.690   1.699   1.709   1.716
  1.719   1.725   1.735   1.742   1.751   1.756   1.768   1.772
  1.777   1.788   1.791   1.804   1.809   1.811   1.817   1.829
  1.839   1.844   1.856   1.870   1.874   1.882   1.888   1.901
  1.903   1.916   1.930   1.938   1.945   1.959   1.976   1.978
  1.985   1.989   1.995   2.010   2.024   2.045   2.046   2.053
  2.057   2.067   2.069   2.074   2.089   2.092   2.112   2.125
  2.130   2.135   2.154   2.158   2.167   2.173   2.180   2.189
  2.189   2.201   2.219   2.231   2.240   2.251   2.255   2.274
  2.280   2.294   2.301   2.316   2.328   2.347   2.356   2.359
  2.377   2.384   2.407   2.424   2.433   2.442   2.460   2.477
  2.488   2.496   2.501   2.521   2.533   2.543   2.547   2.548
  2.562   2.568   2.585   2.596   2.598   2.608   2.614   2.617
  2.626   2.637   2.644   2.656   2.665   2.678   2.691   2.697
  2.704   2.714   2.726   2.735   2.741   2.757   2.780   2.788
  2.797   2.808   2.813   2.820   2.829   2.837   2.849   2.876
  2.885   2.892   2.899   2.902   2.904   2.921   2.923   2.937
  2.946   2.958   2.961   2.973   2.981   2.987   2.993   3.011
  3.018   3.030   3.040   3.043   3.050   3.063   3.075   3.078
  3.094   3.097   3.101   3.114   3.129   3.138   3.141   3.152
  3.164   3.167   3.179   3.188   3.198   3.210   3.220   3.227
  3.252   3.269   3.286   3.294   3.307   3.311   3.329   3.336
  3.366   3.370   3.386   3.401   3.413   3.442   3.482   3.511
  3.533   3.551   3.574   3.618   3.625   3.683   3.777   3.789
  3.792   3.805   3.809   3.815   3.825   3.848   3.878   3.908
  3.929   3.933   3.947   3.951   3.960   4.001   4.013   4.037
  4.044   4.076   4.106   4.113   4.130   4.155   4.177   4.185
  4.212   4.232   4.256   4.288   4.308   4.315   4.341   4.390
  4.414   4.989   5.081   5.104   5.123   5.129   5.145   5.163
  5.191   5.196   5.268   5.376   5.385   5.427   5.448   5.483
  5.507   5.604   5.620   5.656   5.663   5.746   5.782   5.809
  5.855  23.760  23.771  23.801  23.815  23.822  23.832  23.856
 23.875  23.880  23.894  23.920  23.942  23.952  23.975  23.984
 23.991  49.874  49.910  49.951  49.959  49.979  50.011  50.015
 50.021
 --------------------------------------------------------------

          Ground-State Mulliken Net Atomic Charges

     Atom                 Charge (a.u.)
  ----------------------------------------
      1 C                     0.631363
      2 H                     0.224710
      3 C                    -1.078417
      4 H                     0.315100
      5 O                     0.155890
      6 C                    -0.405490
      7 H                     0.194887
      8 H                     0.122080
      9 C                     0.610614
     10 H                     0.179459
     11 C                    -0.707926
     12 H                     0.137887
     13 H                     0.148776
     14 H                     0.145462
     15 C                    -0.780732
     16 H                     0.173061
     17 H                     0.154668
     18 C                    -0.353234
     19 H                     0.148880
     20 H                     0.168716
     21 C                     0.251038
     22 C                    -0.678035
     23 C                    -0.357453
     24 O                    -0.149656
     25 H                     0.159930
     26 H                     0.231218
     27 H                     0.158306
     28 H                     0.178981
     29 H                     0.162656
     30 O                     0.139512
     31 C                    -0.119668
     32 H                     0.276375
     33 C                    -0.690108
     34 H                     0.270918
     35 C                     0.050404
     36 O                    -0.210395
     37 O                    -0.129317
     38 H                     0.297541
     39 C                    -0.449205
     40 H                     0.278814
     41 O                    -0.156025
     42 H                     0.263380
     43 C                    -0.524646
     44 H                     0.285591
     45 O                    -0.189105
     46 H                     0.276449
     47 C                    -0.321327
     48 H                     0.354369
     49 O                    -0.113161
     50 H                     0.266858
  ----------------------------------------
  Sum of atomic charges =     0.000000

 -----------------------------------------------------------------
                    Cartesian Multipole Moments
 -----------------------------------------------------------------
    Charge (ESU x 10^10)
                 0.0000
    Dipole Moment (Debye)
         X      -2.8970      Y      -0.2865      Z       1.8201
       Tot       3.4333
    Quadrupole Moments (Debye-Ang)
        XX    -140.9086     XY       3.7751     YY    -143.9284
        XZ      11.9926     YZ      -5.5801     ZZ    -152.2667
    Octopole Moments (Debye-Ang^2)
       XXX       7.4593    XXY      59.1780    XYY      29.2376
       YYY      36.4165    XXZ      60.6809    XYZ     -15.7096
       YYZ     -26.8317    XZZ       3.4257    YZZ       7.1819
       ZZZ      43.8884
    Hexadecapole Moments (Debye-Ang^3)
      XXXX   -8270.7829   XXXY     148.6636   XXYY   -1646.2333
      XYYY     -18.2378   YYYY   -2368.5379   XXXZ     175.5861
      XXYZ    -136.0838   XYYZ    -103.9057   YYYZ    -230.8470
      XXZZ   -1747.5816   XYZZ      27.0050   YYZZ    -706.0465
      XZZZ     105.8602   YZZZ    -193.3092   ZZZZ   -1816.8230
 -----------------------------------------------------------------
 Calculating analytic gradient of the SCF energy
 Gradient of SCF Energy
            1           2           3           4           5           6
    1  -0.0004088   0.0000195   0.0028292  -0.0013846  -0.0023250  -0.0003083
    2  -0.0005278   0.0000980   0.0025134   0.0000759  -0.0018385  -0.0011709
    3  -0.0010783  -0.0000627   0.0006456   0.0001086  -0.0024272   0.0012458
            7           8           9          10          11          12
    1  -0.0002083   0.0004111   0.0005479  -0.0001030   0.0001085  -0.0001001
    2   0.0006142   0.0000169   0.0007408  -0.0002690  -0.0002644  -0.0001157
    3   0.0000825  -0.0000435   0.0003104  -0.0000744  -0.0002055  -0.0000090
           13          14          15          16          17          18
    1   0.0000385  -0.0000097  -0.0004309   0.0000460  -0.0002091   0.0001553
    2  -0.0000437   0.0001275  -0.0003522  -0.0001080   0.0000528   0.0003829
    3   0.0000985   0.0000699  -0.0005756   0.0002041   0.0000818   0.0003715
           19          20          21          22          23          24
    1   0.0003023  -0.0001985   0.0006298   0.0001150   0.0014812  -0.0023424
    2  -0.0001121  -0.0001104  -0.0008347   0.0000543   0.0043170  -0.0013799
    3  -0.0002471  -0.0000341   0.0000206   0.0005863   0.0035384  -0.0027616
           25          26          27          28          29          30
    1   0.0009435  -0.0001087  -0.0002726   0.0001320   0.0002331  -0.0002837
    2  -0.0021657  -0.0007066  -0.0001881  -0.0000186   0.0002299  -0.0009436
    3  -0.0003477  -0.0002970  -0.0000560  -0.0003315   0.0002754   0.0002939
           31          32          33          34          35          36
    1   0.0011010   0.0009241   0.0014996   0.0004478  -0.0021074   0.0000038
    2  -0.0006293   0.0003703   0.0009184   0.0006283   0.0018919  -0.0002184
    3   0.0006734  -0.0002127   0.0031693  -0.0008790  -0.0030200   0.0026886
           37          38          39          40          41          42
    1   0.0014676  -0.0006027  -0.0028435   0.0012116   0.0008185  -0.0004167
    2  -0.0005367  -0.0000647   0.0001137  -0.0001059  -0.0006518  -0.0000152
    3  -0.0002333   0.0003447  -0.0006395   0.0002170   0.0006403  -0.0007683
           43          44          45          46          47          48
    1   0.0010475  -0.0001615  -0.0002376   0.0002053  -0.0015767   0.0000341
    2   0.0001006   0.0003799   0.0008065  -0.0006976  -0.0006461   0.0006629
    3  -0.0003619   0.0005807   0.0008710  -0.0005147  -0.0023096   0.0001167
           49          50
    1  -0.0001770   0.0000631
    2  -0.0003253  -0.0000552
    3   0.0010623  -0.0008074
 Max gradient component =       4.317E-03
 RMS gradient           =       1.060E-03
 Gradient time:  CPU 515.42 s  wall 129.94 s
 Geometry Optimization Parameters
   NAtoms,    NIC,     NZ,  NCons,   NDum,   NFix, NCnnct, MaxDiis
       50     399       0       0       0       0       0       0

 Cartesian Hessian Update
 Hessian Updated using BFGS Update


** GEOMETRY OPTIMIZATION IN DELOCALIZED INTERNAL COORDINATES **
   Searching for a Minimum

   Optimization Cycle:   4

                       Coordinates (Angstroms)
     ATOM                X               Y               Z
      1  C        -2.8161207706    0.8362608897   -0.0859478185
      2  H        -2.7401095117    1.3237928550   -1.0681034808
      3  C        -1.8574925517   -0.3645082273   -0.0988618926
      4  H        -1.8150699518   -0.7904434055    0.9080167047
      5  O        -0.5736820525    0.1858898247   -0.4540209996
      6  C        -2.2786170626   -1.4492647003   -1.0921667783
      7  H        -2.2144685041   -1.0316894442   -2.1057367424
      8  H        -1.5756330043   -2.2871405954   -1.0430990504
      9  C        -3.7082362802   -1.9493604312   -0.8388471145
     10  H        -3.7446018494   -2.3828227086    0.1709044455
     11  C        -4.1042282168   -3.0436512040   -1.8359820484
     12  H        -3.4212231345   -3.8965895683   -1.7833743581
     13  H        -5.1147105692   -3.4124701050   -1.6363455305
     14  H        -4.0840234968   -2.6623714379   -2.8625617628
     15  C        -4.6735188985   -0.7577221006   -0.8754324153
     16  H        -5.6915253454   -1.0916674274   -0.6466543966
     17  H        -4.6996580669   -0.3512343381   -1.8953253500
     18  C        -4.2657783277    0.3459812200    0.1092064234
     19  H        -4.9531874203    1.1888429894    0.0098350515
     20  H        -4.3805643693   -0.0285546312    1.1353713399
     21  C        -2.4149983243    1.8572388072    1.0109616524
     22  C        -3.3233782505    3.1081624335    1.0361421347
     23  C        -0.9899440121    2.3718855020    0.8818274619
     24  O        -0.2210246279    2.4375640443    1.8125884787
     25  H        -0.6943150262    2.7374040745   -0.1202442905
     26  H        -2.4718887643    1.3609673958    1.9865516750
     27  H        -3.3867051549    3.5708495472    0.0459836668
     28  H        -2.9327563964    3.8536916430    1.7328570255
     29  H        -4.3357307168    2.8596125808    1.3577760289
     30  O         1.5725488372    0.2788206789   -0.8886034360
     31  C         2.8842218637   -0.2663219481   -0.9214503331
     32  H         2.9067709976   -1.2324701299   -1.4391826160
     33  C         0.6039529252   -0.5441947642   -0.2598891126
     34  H         0.5564882711   -1.5179598085   -0.7747185883
     35  C         3.7229401149    0.6871751830   -1.7733742888
     36  O         4.1853524629    0.4014074964   -2.8440185426
     37  O         3.8988074975    1.8808567002   -1.1738581336
     38  H         4.4125826791    2.4384866159   -1.7761572695
     39  C         3.4201093029   -0.4391043584    0.5038646355
     40  H         3.5321925202    0.5537922626    0.9603874259
     41  O         4.6838140890   -1.0841251097    0.4123217004
     42  H         4.9397409778   -1.3664552896    1.2972243045
     43  C         2.4273209507   -1.2716832193    1.3083493416
     44  H         2.4524683465   -2.2988490210    0.9319558478
     45  O         2.8343449899   -1.3931698119    2.6804144699
     46  H         2.8386504134   -0.5133565778    3.0779372340
     47  C         0.9923291914   -0.7480721730    1.2117494192
     48  H         0.9162976524    0.2292748384    1.7085129339
     49  O         0.0970127570   -1.6864534244    1.8061826702
     50  H         0.4992065828   -1.9886567764    2.6290928035
   Point Group: c1    Number of degrees of freedom:   144


   Energy is  -1227.501342589

 Hessian Updated using BFGS Update

137 Hessian modes will be used to form the next step
  Hessian Eigenvalues:
     0.002058    0.004948    0.005267    0.005621    0.006066    0.006225
     0.006746    0.006775    0.007333    0.008044    0.008209    0.010103
     0.010419    0.011021    0.011283    0.012858    0.013622    0.019896
     0.020869    0.022011    0.024886    0.030781    0.032193    0.036510
     0.038428    0.039305    0.039845    0.043392    0.044905    0.046300
     0.046712    0.047448    0.047931    0.048535    0.049099    0.049240
     0.049513    0.050969    0.054297    0.054913    0.055249    0.055653
     0.056116    0.056157    0.056634    0.057129    0.057942    0.059250
     0.061649    0.062458    0.066420    0.068820    0.071730    0.074994
     0.078331    0.081810    0.082665    0.083024    0.085154    0.091988
     0.096722    0.103760    0.115588    0.117227    0.131599    0.144582
     0.147150    0.156996    0.158132    0.160092    0.160281    0.161012
     0.168196    0.169477    0.171237    0.179399    0.182160    0.187201
     0.192443    0.194178    0.199602    0.206078    0.220391    0.249755
     0.253201    0.257469    0.268461    0.269622    0.271213    0.278689
     0.286249    0.287319    0.289223    0.289768    0.290496    0.291214
     0.293923    0.296012    0.299834    0.305489    0.306202    0.332026
     0.336898    0.338557    0.338719    0.339342    0.339403    0.339641
     0.339760    0.340192    0.340406    0.340602    0.341034    0.341244
     0.341443    0.341463    0.342172    0.342188    0.342216    0.342377
     0.342794    0.343056    0.343901    0.387171    0.394511    0.398081
     0.400379    0.402148    0.410492    0.419040    0.514619    0.517756
     0.520484    0.527233    0.547144    0.926116    0.940155

 Minimum Search - Taking Simple RFO Step
 Searching for Lamda that Minimizes Along All modes
 Value Taken    Lamda =  -0.00240587
 Calculated Step too Large.  Step scaled by  0.583719
 Step Taken.  Stepsize is  0.300000

                             Maximum     Tolerance    Cnvgd?
         Gradient           0.003053      0.000300      NO
         Displacement       0.121343      0.001200      NO
         Energy change     -0.001779      0.000001      NO


 New Cartesian Coordinates Obtained by Inverse Iteration

 Displacement from previous Coordinates is:  1.896140
 ----------------------------------------------------------------
             Standard Nuclear Orientation (Angstroms)
    I     Atom           X                Y                Z
 ----------------------------------------------------------------
    1      C      -2.8214622448     0.8193561694    -0.0510356191
    2      H      -2.7341941754     1.3358355017    -1.0171444762
    3      C      -1.8660150984    -0.3825827274    -0.0931288970
    4      H      -1.8351967285    -0.8502075928     0.8950847356
    5      O      -0.5707400189     0.1777335776    -0.4024702078
    6      C      -2.2701040765    -1.4245359456    -1.1385726802
    7      H      -2.1846056862    -0.9697400541    -2.1342259829
    8      H      -1.5718768155    -2.2668164137    -1.1068893481
    9      C      -3.7064263252    -1.9306317574    -0.9327179941
   10      H      -3.7616099255    -2.4046854314     0.0578991053
   11      C      -4.0871317219    -2.9801686748    -1.9820411517
   12      H      -3.4070451825    -3.8363920443    -1.9528129706
   13      H      -5.1022828719    -3.3533569272    -1.8178789290
   14      H      -4.0460661646    -2.5563784492    -2.9912694724
   15      C      -4.6669622314    -0.7343665244    -0.9328991283
   16      H      -5.6903266442    -1.0733508092    -0.7387426434
   17      H      -4.6719634983    -0.2842952078    -1.9348207741
   18      C      -4.2737964118     0.3236095648     0.1058558812
   19      H      -4.9596554993     1.1706809203     0.0353310680
   20      H      -4.4011377967    -0.0945816189     1.1135487507
   21      C      -2.4333488386     1.8085073687     1.0771077155
   22      C      -3.3651307282     3.0417430168     1.1466815068
   23      C      -1.0205072197     2.3557591328     0.9503012950
   24      O      -0.2499698283     2.4319778041     1.8793917143
   25      H      -0.7792443577     2.8363708356    -0.0179337007
   26      H      -2.4736565597     1.2812763936     2.0370321452
   27      H      -3.4284345370     3.5439846577     0.1760688355
   28      H      -2.9944720123     3.7636694460     1.8782795936
   29      H      -4.3753001953     2.7603644236     1.4474443358
   30      O       1.5621476908     0.2136088700    -0.8973480666
   31      C       2.8624804747    -0.3571118884    -0.9229475471
   32      H       2.8512496940    -1.3658090620    -1.3529240304
   33      C       0.6004430191    -0.5543311448    -0.1925793491
   34      H       0.5305680466    -1.5611642959    -0.6381457222
   35      C       3.6918536685     0.4999878722    -1.8811153664
   36      O       4.1133207550     0.1119087166    -2.9356206388
   37      O       3.9095157125     1.7355017489    -1.3903149997
   38      H       4.4232272014     2.2279610462    -2.0466323644
   39      C       3.4351101665    -0.4164879791     0.4982712672
   40      H       3.5435155717     0.6112318575     0.8716009774
   41      O       4.6999543315    -1.0573365184     0.4238067112
   42      H       4.9885979400    -1.2618430083     1.3198936017
   43      C       2.4614967803    -1.1913416068     1.3795236655
   44      H       2.4764848281    -2.2401235897     1.0655960473
   45      O       2.9004537590    -1.2300887021     2.7456121477
   46      H       2.9095095688    -0.3289613180     3.0923376529
   47      C       1.0273711243    -0.6669310390     1.2819019692
   48      H       0.9684734838     0.3415728276     1.7135712064
   49      O       0.1395938243    -1.5578021882     1.9517530917
   50      H       0.5472585189    -1.8036243870     2.7903755646
 ----------------------------------------------------------------
 Molecular Point Group                 C1    NOp =  1
 Largest Abelian Subgroup              C1    NOp =  1
 Nuclear Repulsion Energy =  2349.7919612295 hartrees
 There are       93 alpha and       93 beta electrons
 Applying Cartesian multipole field
    Component          Value
    ---------          -----
     (2,0,0)        1.00000E-12
     (0,2,0)        2.00000E-11
     (0,0,2)       -3.00000E-11
 Nucleus-field energy     =    -0.0000000041 hartrees
 Requested basis set is 6-311++G(d,p)
 There are 274 shells and 710 basis functions
 A cutoff of  1.0D-11 yielded  27096 shell pairs
 There are    178126 function pairs (    188675 Cartesian)
 Smallest overlap matrix eigenvalue = 1.18E-06

 Q-Chem warning in module stvman/mkSTV.C, line 306:

 Overlap eigenvalue is smaller than square root of threshold
 Use THRESH >= 12 to get rid of this warning

 Guess MOs from SCF MO coefficient file

 -----------------------------------------------------------------------
  General SCF calculation program by
  Eric Jon Sundstrom, Paul Horn, Yuezhi Mao, Dmitri Zuev, Alec White,
  David Stuck, Shaama M.S., Shane Yost, Joonho Lee, David Small,
  Daniel Levine, Susi Lehtola, Hugh Burton, Evgeny Epifanovsky
 -----------------------------------------------------------------------
 Exchange:     0.2000 Hartree-Fock + 0.0800 Slater + 0.7200 B88
 Correlation:  0.1900 VWN1RPA + 0.8100 LYP
 Using SG-1 standard quadrature grid
 using 4 threads for integral computing
 -------------------------------------------------------
 OpenMP Integral computing Module                
 Release: version 2.0, May 2017, Q-Chem Inc. Pleasanton 
 -------------------------------------------------------
 -------------------------------------------------------
 OpenMP BLAS3 based DFT computing Module                
 Release: version 1.0, May 2013, Q-Chem Inc. Pittsburgh 
 -------------------------------------------------------
 A restricted SCF calculation will be
 performed using DIIS
 SCF converges when DIIS error is below 1.0e-08
 ---------------------------------------
  Cycle       Energy         DIIS error
 ---------------------------------------
    1   -1227.4476553546      8.54e-04  
    2   -1227.5010249531      1.27e-04  
    3   -1227.5004926894      1.83e-04  
    4   -1227.5019100622      2.99e-05  
    5   -1227.5019346927      2.00e-05  
    6   -1227.5019525888      4.69e-06  
    7   -1227.5019536581      1.22e-06  
    8   -1227.5019537464      4.61e-07  
    9   -1227.5019537582      2.14e-07  
   10   -1227.5019537607      9.95e-08  
   11   -1227.5019537610      3.84e-08  
   12   -1227.5019537613      9.14e-09  Convergence criterion met
 ---------------------------------------
 SCF time:   CPU 2145.37s  wall 555.00s 
 SCF   energy in the final basis set =    -1227.5019537613
 Total energy in the final basis set =    -1227.5019537613

 --------------------------------------------------------------

                    Orbital Energies (a.u.)
 --------------------------------------------------------------

 Alpha MOs
 -- Occupied --
-19.184 -19.161 -19.155 -19.144 -19.143 -19.143 -19.129 -19.116
-10.320 -10.295 -10.258 -10.257 -10.249 -10.248 -10.241 -10.231
-10.188 -10.188 -10.182 -10.178 -10.177 -10.173 -10.172 -10.165
 -1.129  -1.098  -1.070  -1.051  -1.048  -1.040  -1.038  -1.034
 -0.856  -0.813  -0.808  -0.795  -0.756  -0.748  -0.697  -0.691
 -0.668  -0.656  -0.644  -0.623  -0.607  -0.596  -0.578  -0.566
 -0.559  -0.553  -0.541  -0.519  -0.511  -0.501  -0.499  -0.491
 -0.488  -0.484  -0.475  -0.460  -0.453  -0.452  -0.446  -0.437
 -0.434  -0.426  -0.421  -0.419  -0.414  -0.402  -0.398  -0.394
 -0.385  -0.378  -0.375  -0.374  -0.369  -0.364  -0.361  -0.359
 -0.346  -0.341  -0.337  -0.336  -0.332  -0.325  -0.314  -0.309
 -0.303  -0.292  -0.282  -0.271  -0.251
 -- Virtual --
 -0.029  -0.025  -0.016  -0.012  -0.008  -0.003  -0.000   0.004
  0.009   0.016   0.021   0.024   0.027   0.031   0.038   0.042
  0.043   0.045   0.051   0.054   0.055   0.062   0.062   0.068
  0.070   0.073   0.078   0.079   0.081   0.084   0.087   0.089
  0.094   0.097   0.098   0.100   0.104   0.105   0.109   0.111
  0.113   0.115   0.117   0.120   0.121   0.125   0.126   0.128
  0.131   0.133   0.135   0.136   0.139   0.139   0.142   0.144
  0.146   0.148   0.149   0.151   0.153   0.158   0.160   0.160
  0.162   0.164   0.165   0.168   0.170   0.172   0.174   0.176
  0.178   0.181   0.183   0.185   0.187   0.192   0.197   0.198
  0.202   0.205   0.205   0.208   0.213   0.215   0.218   0.221
  0.222   0.225   0.226   0.227   0.229   0.234   0.235   0.236
  0.239   0.242   0.248   0.248   0.252   0.254   0.256   0.257
  0.260   0.263   0.266   0.270   0.271   0.274   0.276   0.277
  0.284   0.287   0.292   0.295   0.296   0.299   0.301   0.305
  0.308   0.311   0.314   0.316   0.319   0.321   0.322   0.324
  0.326   0.329   0.332   0.334   0.337   0.343   0.345   0.347
  0.352   0.355   0.356   0.359   0.363   0.367   0.369   0.371
  0.374   0.379   0.381   0.383   0.385   0.390   0.395   0.398
  0.402   0.410   0.412   0.414   0.419   0.421   0.433   0.436
  0.440   0.448   0.449   0.457   0.461   0.466   0.471   0.480
  0.484   0.485   0.490   0.491   0.504   0.506   0.511   0.519
  0.521   0.526   0.533   0.538   0.548   0.552   0.558   0.560
  0.563   0.572   0.582   0.585   0.587   0.591   0.596   0.606
  0.608   0.618   0.624   0.629   0.632   0.639   0.642   0.646
  0.659   0.661   0.667   0.672   0.674   0.675   0.679   0.689
  0.693   0.695   0.702   0.704   0.713   0.717   0.724   0.727
  0.739   0.740   0.747   0.750   0.754   0.764   0.766   0.767
  0.774   0.775   0.779   0.781   0.783   0.785   0.795   0.801
  0.802   0.808   0.812   0.813   0.817   0.819   0.828   0.839
  0.843   0.851   0.867   0.891   0.902   0.916   0.922   0.929
  0.949   0.964   0.977   0.985   0.997   0.998   1.015   1.016
  1.021   1.043   1.054   1.062   1.069   1.076   1.080   1.097
  1.107   1.122   1.124   1.130   1.142   1.153   1.161   1.162
  1.166   1.175   1.181   1.185   1.190   1.202   1.208   1.212
  1.220   1.225   1.233   1.248   1.254   1.259   1.268   1.277
  1.278   1.287   1.293   1.301   1.310   1.315   1.326   1.334
  1.341   1.355   1.360   1.373   1.386   1.400   1.406   1.414
  1.422   1.444   1.447   1.452   1.464   1.472   1.477   1.486
  1.490   1.496   1.509   1.516   1.525   1.536   1.542   1.545
  1.555   1.562   1.564   1.571   1.574   1.578   1.580   1.591
  1.591   1.597   1.600   1.605   1.613   1.613   1.616   1.620
  1.628   1.633   1.638   1.644   1.646   1.651   1.653   1.665
  1.668   1.674   1.681   1.684   1.690   1.697   1.709   1.714
  1.718   1.724   1.737   1.742   1.750   1.756   1.768   1.772
  1.776   1.783   1.791   1.803   1.807   1.811   1.819   1.828
  1.840   1.846   1.852   1.870   1.874   1.879   1.886   1.901
  1.905   1.917   1.930   1.938   1.945   1.959   1.976   1.978
  1.984   1.991   1.995   2.011   2.023   2.045   2.046   2.053
  2.058   2.065   2.069   2.073   2.090   2.092   2.112   2.123
  2.128   2.136   2.155   2.158   2.166   2.175   2.179   2.186
  2.189   2.199   2.219   2.228   2.240   2.250   2.254   2.275
  2.280   2.295   2.301   2.315   2.325   2.348   2.356   2.357
  2.376   2.382   2.406   2.424   2.432   2.442   2.459   2.477
  2.487   2.496   2.501   2.520   2.533   2.543   2.548   2.549
  2.561   2.568   2.586   2.595   2.599   2.606   2.613   2.616
  2.626   2.639   2.644   2.656   2.664   2.675   2.690   2.698
  2.703   2.713   2.727   2.736   2.742   2.756   2.780   2.790
  2.797   2.808   2.815   2.820   2.830   2.834   2.852   2.876
  2.886   2.891   2.897   2.902   2.905   2.917   2.924   2.939
  2.949   2.961   2.963   2.975   2.980   2.988   2.997   3.008
  3.018   3.029   3.041   3.044   3.050   3.062   3.076   3.076
  3.094   3.097   3.102   3.114   3.127   3.138   3.143   3.155
  3.162   3.169   3.179   3.188   3.199   3.212   3.219   3.225
  3.243   3.270   3.288   3.294   3.309   3.314   3.329   3.332
  3.367   3.370   3.387   3.402   3.413   3.441   3.480   3.510
  3.531   3.549   3.574   3.619   3.625   3.686   3.778   3.789
  3.792   3.806   3.809   3.816   3.825   3.845   3.877   3.909
  3.931   3.931   3.947   3.950   3.963   4.002   4.013   4.036
  4.041   4.076   4.105   4.111   4.131   4.151   4.180   4.187
  4.210   4.231   4.257   4.287   4.307   4.315   4.339   4.390
  4.411   4.991   5.081   5.105   5.123   5.135   5.149   5.163
  5.188   5.198   5.261   5.377   5.383   5.428   5.447   5.479
  5.504   5.607   5.624   5.659   5.667   5.746   5.783   5.809
  5.856  23.762  23.771  23.801  23.815  23.824  23.833  23.854
 23.878  23.881  23.891  23.918  23.941  23.952  23.974  23.983
 23.991  49.875  49.911  49.951  49.959  49.978  50.010  50.013
 50.022
 --------------------------------------------------------------

          Ground-State Mulliken Net Atomic Charges

     Atom                 Charge (a.u.)
  ----------------------------------------
      1 C                     0.679946
      2 H                     0.224553
      3 C                    -1.088673
      4 H                     0.319409
      5 O                     0.154387
      6 C                    -0.430099
      7 H                     0.204844
      8 H                     0.095941
      9 C                     0.607244
     10 H                     0.176963
     11 C                    -0.712042
     12 H                     0.138993
     13 H                     0.149323
     14 H                     0.144720
     15 C                    -0.781579
     16 H                     0.173292
     17 H                     0.154726
     18 C                    -0.359309
     19 H                     0.146854
     20 H                     0.169781
     21 C                     0.191773
     22 C                    -0.665406
     23 C                    -0.304088
     24 O                    -0.149111
     25 H                     0.147784
     26 H                     0.230946
     27 H                     0.160510
     28 H                     0.177803
     29 H                     0.163312
     30 O                     0.143229
     31 C                    -0.229401
     32 H                     0.271225
     33 C                    -0.605687
     34 H                     0.288707
     35 C                     0.079759
     36 O                    -0.209789
     37 O                    -0.126591
     38 H                     0.297664
     39 C                    -0.405815
     40 H                     0.278479
     41 O                    -0.153266
     42 H                     0.263356
     43 C                    -0.523272
     44 H                     0.284566
     45 O                    -0.193074
     46 H                     0.275088
     47 C                    -0.372734
     48 H                     0.360492
     49 O                    -0.108432
     50 H                     0.262697
  ----------------------------------------
  Sum of atomic charges =     0.000000

 -----------------------------------------------------------------
                    Cartesian Multipole Moments
 -----------------------------------------------------------------
    Charge (ESU x 10^10)
                 0.0000
    Dipole Moment (Debye)
         X      -2.9211      Y      -0.0061      Z       1.6936
       Tot       3.3766
    Quadrupole Moments (Debye-Ang)
        XX    -139.4457     XY       4.9944     YY    -144.3684
        XZ      11.3809     YZ      -6.0557     ZZ    -152.4384
    Octopole Moments (Debye-Ang^2)
       XXX      13.9831    XXY      65.6219    XYY      24.3778
       YYY      37.0108    XXZ      55.7527    XYZ     -20.1242
       YYZ     -26.2449    XZZ       5.9685    YZZ      15.8951
       ZZZ      41.0484
    Hexadecapole Moments (Debye-Ang^3)
      XXXX   -8224.6350   XXXY     210.8938   XXYY   -1648.0678
      XYYY       5.7386   YYYY   -2255.5059   XXXZ     146.1256
      XXYZ    -168.0933   XYYZ     -99.1919   YYYZ    -273.2031
      XXZZ   -1756.3297   XYZZ      70.0319   YYZZ    -708.4020
      XZZZ      91.2416   YZZZ    -261.3910   ZZZZ   -1984.5924
 -----------------------------------------------------------------
 Calculating analytic gradient of the SCF energy
 Gradient of SCF Energy
            1           2           3           4           5           6
    1   0.0009531  -0.0002006  -0.0000474  -0.0007647   0.0001753   0.0001907
    2  -0.0002063  -0.0001536   0.0025782  -0.0001298  -0.0025831  -0.0011125
    3  -0.0008901   0.0000399   0.0012049  -0.0007096  -0.0033401   0.0009584
            7           8           9          10          11          12
    1  -0.0003224   0.0000628   0.0002604  -0.0001146  -0.0000276  -0.0000964
    2   0.0005352   0.0001074   0.0003170  -0.0000764  -0.0004009  -0.0000623
    3  -0.0001108   0.0002366  -0.0002867   0.0000605  -0.0001113  -0.0000711
           13          14          15          16          17          18
    1   0.0000476   0.0000427  -0.0002762   0.0001025  -0.0000734  -0.0001329
    2  -0.0000116   0.0001700  -0.0002233   0.0000213  -0.0000920   0.0005002
    3   0.0000437   0.0000451  -0.0002458   0.0001592  -0.0000469   0.0004482
           19          20          21          22          23          24
    1   0.0001968  -0.0000938  -0.0003881  -0.0009018   0.0058251  -0.0034494
    2   0.0000665  -0.0001042   0.0020707   0.0001517  -0.0062039   0.0019883
    3  -0.0000383  -0.0000493   0.0004412   0.0005054  -0.0006622  -0.0010812
           25          26          27          28          29          30
    1  -0.0009140   0.0000251  -0.0002091   0.0000200   0.0000319  -0.0006332
    2   0.0022098  -0.0004138  -0.0003184  -0.0000268   0.0003753  -0.0000222
    3   0.0014839  -0.0001615  -0.0000450  -0.0001852   0.0002112   0.0009230
           31          32          33          34          35          36
    1   0.0002773   0.0008397   0.0002638   0.0009065  -0.0014834  -0.0003427
    2  -0.0008128   0.0001452   0.0013772  -0.0000294   0.0020407  -0.0001020
    3   0.0009171  -0.0001408   0.0024635  -0.0008378  -0.0049039   0.0034227
           37          38          39          40          41          42
    1   0.0011724  -0.0004843  -0.0017104   0.0005302   0.0001818  -0.0000619
    2  -0.0008479  -0.0000996  -0.0006131   0.0001300  -0.0004737   0.0001555
    3  -0.0002760   0.0007982   0.0008120  -0.0001507   0.0004911  -0.0008754
           43          44          45          46          47          48
    1   0.0006446  -0.0000242  -0.0003554   0.0003053  -0.0012234   0.0003309
    2   0.0009715   0.0002276   0.0004388  -0.0005793  -0.0012203   0.0008521
    3   0.0001990   0.0001607   0.0002446  -0.0002993  -0.0008780  -0.0002154
           49          50
    1   0.0011254  -0.0001804
    2  -0.0000664  -0.0004451
    3   0.0010664  -0.0007244
 Max gradient component =       6.204E-03
 RMS gradient           =       1.186E-03
 Gradient time:  CPU 517.75 s  wall 130.50 s
 Geometry Optimization Parameters
   NAtoms,    NIC,     NZ,  NCons,   NDum,   NFix, NCnnct, MaxDiis
       50     399       0       0       0       0       0       0

 Cartesian Hessian Update
 Hessian Updated using BFGS Update


** GEOMETRY OPTIMIZATION IN DELOCALIZED INTERNAL COORDINATES **
   Searching for a Minimum

   Optimization Cycle:   5

                       Coordinates (Angstroms)
     ATOM                X               Y               Z
      1  C        -2.8214622448    0.8193561694   -0.0510356191
      2  H        -2.7341941754    1.3358355017   -1.0171444762
      3  C        -1.8660150984   -0.3825827274   -0.0931288970
      4  H        -1.8351967285   -0.8502075928    0.8950847356
      5  O        -0.5707400189    0.1777335776   -0.4024702078
      6  C        -2.2701040765   -1.4245359456   -1.1385726802
      7  H        -2.1846056862   -0.9697400541   -2.1342259829
      8  H        -1.5718768155   -2.2668164137   -1.1068893481
      9  C        -3.7064263252   -1.9306317574   -0.9327179941
     10  H        -3.7616099255   -2.4046854314    0.0578991053
     11  C        -4.0871317219   -2.9801686748   -1.9820411517
     12  H        -3.4070451825   -3.8363920443   -1.9528129706
     13  H        -5.1022828719   -3.3533569272   -1.8178789290
     14  H        -4.0460661646   -2.5563784492   -2.9912694724
     15  C        -4.6669622314   -0.7343665244   -0.9328991283
     16  H        -5.6903266442   -1.0733508092   -0.7387426434
     17  H        -4.6719634983   -0.2842952078   -1.9348207741
     18  C        -4.2737964118    0.3236095648    0.1058558812
     19  H        -4.9596554993    1.1706809203    0.0353310680
     20  H        -4.4011377967   -0.0945816189    1.1135487507
     21  C        -2.4333488386    1.8085073687    1.0771077155
     22  C        -3.3651307282    3.0417430168    1.1466815068
     23  C        -1.0205072197    2.3557591328    0.9503012950
     24  O        -0.2499698283    2.4319778041    1.8793917143
     25  H        -0.7792443577    2.8363708356   -0.0179337007
     26  H        -2.4736565597    1.2812763936    2.0370321452
     27  H        -3.4284345370    3.5439846577    0.1760688355
     28  H        -2.9944720123    3.7636694460    1.8782795936
     29  H        -4.3753001953    2.7603644236    1.4474443358
     30  O         1.5621476908    0.2136088700   -0.8973480666
     31  C         2.8624804747   -0.3571118884   -0.9229475471
     32  H         2.8512496940   -1.3658090620   -1.3529240304
     33  C         0.6004430191   -0.5543311448   -0.1925793491
     34  H         0.5305680466   -1.5611642959   -0.6381457222
     35  C         3.6918536685    0.4999878722   -1.8811153664
     36  O         4.1133207550    0.1119087166   -2.9356206388
     37  O         3.9095157125    1.7355017489   -1.3903149997
     38  H         4.4232272014    2.2279610462   -2.0466323644
     39  C         3.4351101665   -0.4164879791    0.4982712672
     40  H         3.5435155717    0.6112318575    0.8716009774
     41  O         4.6999543315   -1.0573365184    0.4238067112
     42  H         4.9885979400   -1.2618430083    1.3198936017
     43  C         2.4614967803   -1.1913416068    1.3795236655
     44  H         2.4764848281   -2.2401235897    1.0655960473
     45  O         2.9004537590   -1.2300887021    2.7456121477
     46  H         2.9095095688   -0.3289613180    3.0923376529
     47  C         1.0273711243   -0.6669310390    1.2819019692
     48  H         0.9684734838    0.3415728276    1.7135712064
     49  O         0.1395938243   -1.5578021882    1.9517530917
     50  H         0.5472585189   -1.8036243870    2.7903755646
   Point Group: c1    Number of degrees of freedom:   144


   Energy is  -1227.501953761

 Hessian Updated using BFGS Update

138 Hessian modes will be used to form the next step
  Hessian Eigenvalues:
     0.001998    0.003901    0.005195    0.005621    0.006155    0.006197
     0.006754    0.006802    0.007207    0.008194    0.008753    0.010160
     0.010751    0.011265    0.012805    0.013550    0.019873    0.020375
     0.020856    0.022028    0.030755    0.032189    0.034173    0.036552
     0.038455    0.039817    0.040291    0.043375    0.045039    0.046681
     0.047000    0.047868    0.047927    0.048546    0.049235    0.049485
     0.050658    0.051006    0.054259    0.054934    0.055252    0.055637
     0.056113    0.056161    0.056418    0.057131    0.058176    0.059987
     0.061981    0.062413    0.066365    0.068933    0.071851    0.075131
     0.078681    0.081932    0.082662    0.082956    0.085163    0.091975
     0.096743    0.104733    0.115580    0.117517    0.131244    0.144686
     0.147457    0.156783    0.159032    0.160053    0.160113    0.160330
     0.161344    0.168196    0.169461    0.171660    0.179418    0.183130
     0.191658    0.192968    0.193929    0.199581    0.206854    0.220657
     0.249451    0.253073    0.263312    0.267320    0.269353    0.272061
     0.277897    0.283637    0.288345    0.289192    0.290350    0.291136
     0.293637    0.295338    0.296392    0.299819    0.305632    0.306206
     0.332153    0.336950    0.338547    0.338718    0.339320    0.339400
     0.339641    0.339733    0.340180    0.340442    0.340682    0.341051
     0.341112    0.341282    0.341459    0.342076    0.342191    0.342215
     0.342376    0.342805    0.343636    0.343815    0.387928    0.394545
     0.397803    0.400367    0.402067    0.410547    0.419489    0.514591
     0.517759    0.520471    0.525810    0.547098    0.919376    0.935957

 Minimum Search - Taking Simple RFO Step
 Searching for Lamda that Minimizes Along All modes
 Value Taken    Lamda =  -0.00211565
 Calculated Step too Large.  Step scaled by  0.608523
 Step Taken.  Stepsize is  0.300000

                             Maximum     Tolerance    Cnvgd?
         Gradient           0.006569      0.000300      NO
         Displacement       0.099217      0.001200      NO
         Energy change     -0.000611      0.000001      NO


 New Cartesian Coordinates Obtained by Inverse Iteration

 Displacement from previous Coordinates is:  1.699812
 ----------------------------------------------------------------
             Standard Nuclear Orientation (Angstroms)
    I     Atom           X                Y                Z
 ----------------------------------------------------------------
    1      C      -2.8329024955     0.8151921929    -0.0090626362
    2      H      -2.7441731359     1.3557501113    -0.9616804286
    3      C      -1.8646320388    -0.3760454867    -0.0775167662
    4      H      -1.8399912160    -0.8832410171     0.8914193031
    5      O      -0.5636829840     0.2041074982    -0.3362401678
    6      C      -2.2409859586    -1.3764686044    -1.1738904012
    7      H      -2.1422667096    -0.8842341352    -2.1498987512
    8      H      -1.5374167774    -2.2142760544    -1.1631580707
    9      C      -3.6751640896    -1.9064091842    -1.0110638300
   10      H      -3.7377125271    -2.4198966540    -0.0408112736
   11      C      -4.0292989094    -2.9160477446    -2.1076616413
   12      H      -3.3394622561    -3.7648539521    -2.1026831957
   13      H      -5.0424681327    -3.3066865728    -1.9751451107
   14      H      -3.9778770072    -2.4522937496    -3.0986809531
   15      C      -4.6477482094    -0.7206901523    -0.9721760772
   16      H      -5.6705683423    -1.0771926189    -0.8093217043
   17      H      -4.6419254543    -0.2288507278    -1.9543679126
   18      C      -4.2799663487     0.2964529839     0.1152416450
   19      H      -4.9758860757     1.1373466755     0.0731853204
   20      H      -4.4105475644    -0.1626927210     1.1045434601
   21      C      -2.4690978259     1.7886151738     1.1386703554
   22      C      -3.4399435635     2.9898816090     1.2348994652
   23      C      -1.0799914301     2.3893782331     1.0023390050
   24      O      -0.2711683194     2.4339495456     1.9020544867
   25      H      -0.8689998914     2.8854740683     0.0338923247
   26      H      -2.4838696162     1.2441902803     2.0894433740
   27      H      -3.5078352019     3.5212117121     0.2801694506
   28      H      -3.1016745744     3.6988166762     1.9944758856
   29      H      -4.4437370927     2.6651064626     1.5125798994
   30      O       1.5565501282     0.1652373224    -0.8950587626
   31      C       2.8388479948    -0.4451693023    -0.9189856511
   32      H       2.7819921862    -1.4812454566    -1.2742542776
   33      C       0.5963688566    -0.5427390735    -0.1268329334
   34      H       0.4892418736    -1.5701896110    -0.5149890041
   35      C       3.6670244737     0.3133855446    -1.9573423679
   36      O       4.0220409005    -0.1526516519    -3.0054500053
   37      O       3.9031764270     1.5840514081    -1.5762743358
   38      H       4.3996612260     2.0171358140    -2.2858411312
   39      C       3.4495699000    -0.4231662137     0.4881718062
   40      H       3.5631287260     0.6257092761     0.7950644881
   41      O       4.7094408525    -1.0713075748     0.4193533884
   42      H       5.0241871156    -1.2179410273     1.3182584614
   43      C       2.4880582015    -1.1400222638     1.4306603684
   44      H       2.4798653329    -2.2023781820     1.1636747164
   45      O       2.9607397085    -1.1241090833     2.7853529169
   46      H       2.9818729260    -0.2095176903     3.0953966990
   47      C       1.0626054600    -0.5923674166     1.3422571621
   48      H       1.0340399066     0.4368942702     1.7224770613
   49      O       0.1685376165    -1.4255880070     2.0730787787
   50      H       0.5780067009    -1.6220200833     2.9237860924
 ----------------------------------------------------------------
 Molecular Point Group                 C1    NOp =  1
 Largest Abelian Subgroup              C1    NOp =  1
 Nuclear Repulsion Energy =  2347.8093726833 hartrees
 There are       93 alpha and       93 beta electrons
 Applying Cartesian multipole field
    Component          Value
    ---------          -----
     (2,0,0)        1.00000E-12
     (0,2,0)        2.00000E-11
     (0,0,2)       -3.00000E-11
 Nucleus-field energy     =    -0.0000000087 hartrees
 Requested basis set is 6-311++G(d,p)
 There are 274 shells and 710 basis functions
 A cutoff of  1.0D-11 yielded  27084 shell pairs
 There are    177962 function pairs (    188506 Cartesian)
 Smallest overlap matrix eigenvalue = 1.18E-06

 Q-Chem warning in module stvman/mkSTV.C, line 306:

 Overlap eigenvalue is smaller than square root of threshold
 Use THRESH >= 12 to get rid of this warning

 Guess MOs from SCF MO coefficient file

 -----------------------------------------------------------------------
  General SCF calculation program by
  Eric Jon Sundstrom, Paul Horn, Yuezhi Mao, Dmitri Zuev, Alec White,
  David Stuck, Shaama M.S., Shane Yost, Joonho Lee, David Small,
  Daniel Levine, Susi Lehtola, Hugh Burton, Evgeny Epifanovsky
 -----------------------------------------------------------------------
 Exchange:     0.2000 Hartree-Fock + 0.0800 Slater + 0.7200 B88
 Correlation:  0.1900 VWN1RPA + 0.8100 LYP
 Using SG-1 standard quadrature grid
 using 4 threads for integral computing
 -------------------------------------------------------
 OpenMP Integral computing Module                
 Release: version 2.0, May 2017, Q-Chem Inc. Pleasanton 
 -------------------------------------------------------
 -------------------------------------------------------
 OpenMP BLAS3 based DFT computing Module                
 Release: version 1.0, May 2013, Q-Chem Inc. Pittsburgh 
 -------------------------------------------------------
 A restricted SCF calculation will be
 performed using DIIS
 SCF converges when DIIS error is below 1.0e-08
 ---------------------------------------
  Cycle       Energy         DIIS error
 ---------------------------------------
    1   -1227.4580139278      7.86e-04  
    2   -1227.5020056400      1.08e-04  
    3   -1227.5016206125      1.56e-04  
    4   -1227.5026429514      3.28e-05  
    5   -1227.5026788633      1.80e-05  
    6   -1227.5026932422      4.09e-06  
    7   -1227.5026940141      1.07e-06  
    8   -1227.5026940733      3.50e-07  
    9   -1227.5026940786      1.80e-07  
   10   -1227.5026940802      6.33e-08  
   11   -1227.5026940803      2.76e-08  
   12   -1227.5026940805      7.42e-09  Convergence criterion met
 ---------------------------------------
 SCF time:   CPU 2146.10s  wall 555.00s 
 SCF   energy in the final basis set =    -1227.5026940805
 Total energy in the final basis set =    -1227.5026940805

 --------------------------------------------------------------

                    Orbital Energies (a.u.)
 --------------------------------------------------------------

 Alpha MOs
 -- Occupied --
-19.184 -19.160 -19.155 -19.144 -19.142 -19.142 -19.129 -19.117
-10.320 -10.294 -10.257 -10.257 -10.248 -10.247 -10.239 -10.232
-10.189 -10.189 -10.183 -10.178 -10.177 -10.173 -10.173 -10.165
 -1.128  -1.097  -1.069  -1.050  -1.047  -1.039  -1.037  -1.033
 -0.857  -0.813  -0.807  -0.794  -0.756  -0.748  -0.696  -0.691
 -0.666  -0.657  -0.643  -0.622  -0.607  -0.597  -0.579  -0.566
 -0.558  -0.552  -0.540  -0.519  -0.510  -0.500  -0.499  -0.491
 -0.487  -0.484  -0.475  -0.460  -0.453  -0.451  -0.446  -0.437
 -0.433  -0.426  -0.421  -0.419  -0.413  -0.402  -0.398  -0.393
 -0.385  -0.377  -0.375  -0.374  -0.368  -0.364  -0.361  -0.360
 -0.346  -0.340  -0.337  -0.335  -0.332  -0.325  -0.313  -0.310
 -0.302  -0.291  -0.281  -0.270  -0.252
 -- Virtual --
 -0.028  -0.026  -0.015  -0.012  -0.008  -0.004  -0.000   0.004
  0.009   0.016   0.021   0.023   0.027   0.031   0.038   0.042
  0.043   0.045   0.051   0.054   0.055   0.062   0.062   0.068
  0.069   0.073   0.078   0.079   0.081   0.084   0.087   0.088
  0.095   0.097   0.099   0.101   0.104   0.105   0.108   0.110
  0.113   0.115   0.116   0.119   0.121   0.124   0.126   0.128
  0.130   0.133   0.135   0.136   0.138   0.140   0.143   0.143
  0.147   0.148   0.150   0.152   0.154   0.158   0.160   0.161
  0.162   0.164   0.165   0.167   0.169   0.172   0.174   0.176
  0.180   0.182   0.184   0.185   0.188   0.192   0.196   0.198
  0.202   0.203   0.207   0.208   0.212   0.216   0.217   0.222
  0.223   0.225   0.226   0.227   0.229   0.233   0.235   0.236
  0.239   0.241   0.247   0.249   0.253   0.254   0.255   0.258
  0.259   0.262   0.267   0.271   0.272   0.274   0.275   0.278
  0.283   0.288   0.291   0.295   0.298   0.300   0.301   0.304
  0.307   0.310   0.315   0.316   0.319   0.320   0.322   0.323
  0.328   0.328   0.332   0.336   0.337   0.343   0.344   0.346
  0.351   0.355   0.357   0.358   0.363   0.365   0.370   0.372
  0.375   0.378   0.381   0.382   0.384   0.389   0.395   0.398
  0.402   0.411   0.412   0.416   0.419   0.422   0.434   0.438
  0.440   0.448   0.450   0.457   0.463   0.465   0.470   0.480
  0.486   0.487   0.490   0.490   0.505   0.506   0.511   0.518
  0.520   0.526   0.532   0.536   0.547   0.552   0.556   0.559
  0.564   0.573   0.582   0.586   0.589   0.594   0.596   0.605
  0.610   0.617   0.624   0.629   0.633   0.640   0.644   0.648
  0.658   0.660   0.666   0.672   0.673   0.674   0.679   0.688
  0.692   0.700   0.701   0.704   0.713   0.719   0.724   0.726
  0.737   0.739   0.744   0.750   0.754   0.765   0.766   0.768
  0.773   0.775   0.779   0.782   0.784   0.787   0.795   0.800
  0.801   0.808   0.811   0.815   0.816   0.821   0.829   0.840
  0.844   0.851   0.867   0.892   0.904   0.917   0.919   0.930
  0.947   0.961   0.979   0.990   0.999   1.000   1.011   1.017
  1.021   1.043   1.052   1.059   1.073   1.080   1.081   1.098
  1.110   1.121   1.123   1.130   1.143   1.149   1.157   1.163
  1.165   1.176   1.181   1.185   1.189   1.197   1.207   1.210
  1.222   1.225   1.234   1.247   1.248   1.258   1.266   1.276
  1.283   1.287   1.296   1.303   1.313   1.317   1.323   1.334
  1.339   1.351   1.358   1.372   1.387   1.399   1.405   1.409
  1.429   1.445   1.449   1.453   1.467   1.469   1.478   1.484
  1.490   1.501   1.504   1.515   1.525   1.532   1.544   1.546
  1.555   1.560   1.563   1.569   1.573   1.579   1.582   1.592
  1.593   1.596   1.604   1.605   1.613   1.614   1.617   1.619
  1.628   1.632   1.638   1.644   1.647   1.651   1.654   1.664
  1.669   1.676   1.680   1.683   1.687   1.697   1.709   1.714
  1.718   1.723   1.737   1.741   1.751   1.757   1.768   1.773
  1.775   1.782   1.792   1.800   1.807   1.812   1.819   1.826
  1.841   1.848   1.852   1.870   1.873   1.879   1.884   1.897
  1.906   1.918   1.927   1.937   1.946   1.957   1.978   1.982
  1.983   1.993   1.995   2.011   2.024   2.045   2.046   2.052
  2.060   2.066   2.067   2.072   2.089   2.094   2.110   2.118
  2.129   2.136   2.156   2.157   2.163   2.175   2.179   2.184
  2.191   2.199   2.219   2.224   2.242   2.252   2.255   2.273
  2.282   2.297   2.304   2.316   2.323   2.348   2.356   2.359
  2.376   2.381   2.402   2.421   2.430   2.440   2.459   2.478
  2.486   2.496   2.501   2.522   2.534   2.544   2.549   2.553
  2.560   2.567   2.588   2.593   2.600   2.605   2.611   2.615
  2.625   2.640   2.644   2.655   2.662   2.675   2.688   2.699
  2.702   2.711   2.727   2.736   2.742   2.755   2.780   2.793
  2.797   2.807   2.816   2.821   2.830   2.835   2.855   2.875
  2.880   2.890   2.895   2.901   2.903   2.916   2.923   2.935
  2.952   2.961   2.966   2.973   2.979   2.991   2.998   3.008
  3.018   3.031   3.041   3.045   3.053   3.060   3.076   3.079
  3.094   3.098   3.103   3.114   3.125   3.135   3.144   3.153
  3.163   3.169   3.179   3.186   3.198   3.208   3.216   3.223
  3.237   3.272   3.288   3.297   3.310   3.317   3.326   3.334
  3.363   3.367   3.389   3.404   3.412   3.440   3.480   3.509
  3.528   3.547   3.573   3.614   3.624   3.689   3.778   3.789
  3.792   3.806   3.809   3.817   3.825   3.843   3.876   3.910
  3.929   3.933   3.948   3.950   3.967   4.003   4.011   4.035
  4.039   4.074   4.104   4.110   4.132   4.151   4.182   4.190
  4.209   4.231   4.258   4.286   4.306   4.314   4.335   4.390
  4.406   4.992   5.081   5.104   5.122   5.135   5.157   5.165
  5.186   5.199   5.258   5.380   5.383   5.429   5.445   5.477
  5.502   5.608   5.626   5.659   5.668   5.742   5.780   5.806
  5.858  23.765  23.772  23.802  23.814  23.826  23.833  23.852
 23.878  23.883  23.887  23.917  23.941  23.952  23.973  23.983
 23.990  49.876  49.912  49.951  49.960  49.978  50.008  50.016
 50.023
 --------------------------------------------------------------

          Ground-State Mulliken Net Atomic Charges

     Atom                 Charge (a.u.)
  ----------------------------------------
      1 C                     0.689261
      2 H                     0.225239
      3 C                    -1.082842
      4 H                     0.317488
      5 O                     0.151703
      6 C                    -0.454056
      7 H                     0.212051
      8 H                     0.078671
      9 C                     0.619431
     10 H                     0.175238
     11 C                    -0.717777
     12 H                     0.139937
     13 H                     0.149642
     14 H                     0.144474
     15 C                    -0.782827
     16 H                     0.173446
     17 H                     0.154702
     18 C                    -0.370018
     19 H                     0.144060
     20 H                     0.170951
     21 C                     0.188153
     22 C                    -0.665120
     23 C                    -0.264118
     24 O                    -0.153156
     25 H                     0.142745
     26 H                     0.234337
     27 H                     0.161759
     28 H                     0.177071
     29 H                     0.161666
     30 O                     0.139765
     31 C                    -0.268653
     32 H                     0.269472
     33 C                    -0.553979
     34 H                     0.289249
     35 C                     0.077542
     36 O                    -0.208512
     37 O                    -0.123807
     38 H                     0.296439
     39 C                    -0.393171
     40 H                     0.276960
     41 O                    -0.152206
     42 H                     0.262927
     43 C                    -0.511424
     44 H                     0.284034
     45 O                    -0.197613
     46 H                     0.273899
     47 C                    -0.404302
     48 H                     0.366881
     49 O                    -0.105271
     50 H                     0.259660
  ----------------------------------------
  Sum of atomic charges =     0.000000

 -----------------------------------------------------------------
                    Cartesian Multipole Moments
 -----------------------------------------------------------------
    Charge (ESU x 10^10)
                 0.0000
    Dipole Moment (Debye)
         X      -2.9677      Y       0.2091      Z       1.6228
       Tot       3.3889
    Quadrupole Moments (Debye-Ang)
        XX    -138.1244     XY       5.8065     YY    -145.0364
        XZ      10.7751     YZ      -6.3659     ZZ    -152.1710
    Octopole Moments (Debye-Ang^2)
       XXX      20.4677    XXY      69.6145    XYY      18.7681
       YYY      37.6916    XXZ      50.7926    XYZ     -23.3990
       YYZ     -24.4770    XZZ       8.9413    YZZ      23.8073
       ZZZ      38.2525
    Hexadecapole Moments (Debye-Ang^3)
      XXXX   -8160.0428   XXXY     280.2654   XXYY   -1655.3424
      XYYY      52.6540   YYYY   -2174.9859   XXXZ     124.9930
      XXYZ    -191.8992   XYYZ     -87.0265   YYYZ    -308.4801
      XXZZ   -1752.9145   XYZZ     114.4401   YYZZ    -716.7455
      XZZZ      79.4789   YZZZ    -322.2750   ZZZZ   -2113.3302
 -----------------------------------------------------------------
 Calculating analytic gradient of the SCF energy
 Gradient of SCF Energy
            1           2           3           4           5           6
    1   0.0006799  -0.0003283  -0.0023646   0.0004048   0.0021919   0.0006621
    2   0.0003594  -0.0002579   0.0016342  -0.0002482  -0.0017567  -0.0003070
    3   0.0001776   0.0002741   0.0014930  -0.0007398  -0.0032136   0.0003592
            7           8           9          10          11          12
    1  -0.0003312  -0.0003412  -0.0001505  -0.0000229  -0.0001206  -0.0000595
    2   0.0001160   0.0001770  -0.0001500   0.0002896  -0.0004866  -0.0000179
    3  -0.0003171   0.0004143  -0.0008363   0.0001766  -0.0000430  -0.0001255
           13          14          15          16          17          18
    1   0.0000524   0.0000425  -0.0000148   0.0001234   0.0000623  -0.0002268
    2   0.0000033   0.0000365  -0.0001182   0.0000676  -0.0002735   0.0001611
    3  -0.0000626  -0.0000198   0.0002550   0.0000449  -0.0002117   0.0000947
           19          20          21          22          23          24
    1   0.0001314   0.0000448  -0.0001707  -0.0002232   0.0003736   0.0001670
    2   0.0003476   0.0000989  -0.0007425   0.0004878   0.0009566  -0.0008935
    3   0.0001946   0.0000666  -0.0006289  -0.0001042  -0.0008782   0.0001936
           25          26          27          28          29          30
    1  -0.0000365  -0.0002100  -0.0001764   0.0000295  -0.0000155  -0.0012546
    2   0.0004332  -0.0002000  -0.0002293  -0.0000666  -0.0000818   0.0008535
    3   0.0005779   0.0000339  -0.0000397  -0.0001281   0.0000434   0.0016509
           31          32          33          34          35          36
    1  -0.0020189   0.0004509  -0.0002501   0.0006543   0.0053953  -0.0025082
    2   0.0001549   0.0000095   0.0011656  -0.0005093  -0.0008805   0.0005686
    3  -0.0004891   0.0000792   0.0016744  -0.0006747  -0.0011333   0.0011964
           37          38          39          40          41          42
    1  -0.0015390  -0.0001352   0.0003627  -0.0003269   0.0000877  -0.0000190
    2   0.0001501  -0.0000821  -0.0006796   0.0001314  -0.0002756   0.0002074
    3  -0.0008749   0.0007809   0.0016086  -0.0002640  -0.0001399  -0.0006902
           43          44          45          46          47          48
    1   0.0001062   0.0001366  -0.0005403   0.0003740  -0.0004433   0.0003907
    2   0.0016721  -0.0000506  -0.0000703  -0.0002274  -0.0016421   0.0003537
    3   0.0002950  -0.0002440  -0.0002603  -0.0001069   0.0008701  -0.0005238
           49          50
    1   0.0009569  -0.0000525
    2   0.0002010  -0.0003895
    3   0.0007468  -0.0005520
 Max gradient component =       5.395E-03
 RMS gradient           =       8.546E-04
 Gradient time:  CPU 516.09 s  wall 130.09 s
 Geometry Optimization Parameters
   NAtoms,    NIC,     NZ,  NCons,   NDum,   NFix, NCnnct, MaxDiis
       50     399       0       0       0       0       0       0

 Cartesian Hessian Update
 Hessian Updated using BFGS Update


** GEOMETRY OPTIMIZATION IN DELOCALIZED INTERNAL COORDINATES **
   Searching for a Minimum

   Optimization Cycle:   6

                       Coordinates (Angstroms)
     ATOM                X               Y               Z
      1  C        -2.8329024955    0.8151921929   -0.0090626362
      2  H        -2.7441731359    1.3557501113   -0.9616804286
      3  C        -1.8646320388   -0.3760454867   -0.0775167662
      4  H        -1.8399912160   -0.8832410171    0.8914193031
      5  O        -0.5636829840    0.2041074982   -0.3362401678
      6  C        -2.2409859586   -1.3764686044   -1.1738904012
      7  H        -2.1422667096   -0.8842341352   -2.1498987512
      8  H        -1.5374167774   -2.2142760544   -1.1631580707
      9  C        -3.6751640896   -1.9064091842   -1.0110638300
     10  H        -3.7377125271   -2.4198966540   -0.0408112736
     11  C        -4.0292989094   -2.9160477446   -2.1076616413
     12  H        -3.3394622561   -3.7648539521   -2.1026831957
     13  H        -5.0424681327   -3.3066865728   -1.9751451107
     14  H        -3.9778770072   -2.4522937496   -3.0986809531
     15  C        -4.6477482094   -0.7206901523   -0.9721760772
     16  H        -5.6705683423   -1.0771926189   -0.8093217043
     17  H        -4.6419254543   -0.2288507278   -1.9543679126
     18  C        -4.2799663487    0.2964529839    0.1152416450
     19  H        -4.9758860757    1.1373466755    0.0731853204
     20  H        -4.4105475644   -0.1626927210    1.1045434601
     21  C        -2.4690978259    1.7886151738    1.1386703554
     22  C        -3.4399435635    2.9898816090    1.2348994652
     23  C        -1.0799914301    2.3893782331    1.0023390050
     24  O        -0.2711683194    2.4339495456    1.9020544867
     25  H        -0.8689998914    2.8854740683    0.0338923247
     26  H        -2.4838696162    1.2441902803    2.0894433740
     27  H        -3.5078352019    3.5212117121    0.2801694506
     28  H        -3.1016745744    3.6988166762    1.9944758856
     29  H        -4.4437370927    2.6651064626    1.5125798994
     30  O         1.5565501282    0.1652373224   -0.8950587626
     31  C         2.8388479948   -0.4451693023   -0.9189856511
     32  H         2.7819921862   -1.4812454566   -1.2742542776
     33  C         0.5963688566   -0.5427390735   -0.1268329334
     34  H         0.4892418736   -1.5701896110   -0.5149890041
     35  C         3.6670244737    0.3133855446   -1.9573423679
     36  O         4.0220409005   -0.1526516519   -3.0054500053
     37  O         3.9031764270    1.5840514081   -1.5762743358
     38  H         4.3996612260    2.0171358140   -2.2858411312
     39  C         3.4495699000   -0.4231662137    0.4881718062
     40  H         3.5631287260    0.6257092761    0.7950644881
     41  O         4.7094408525   -1.0713075748    0.4193533884
     42  H         5.0241871156   -1.2179410273    1.3182584614
     43  C         2.4880582015   -1.1400222638    1.4306603684
     44  H         2.4798653329   -2.2023781820    1.1636747164
     45  O         2.9607397085   -1.1241090833    2.7853529169
     46  H         2.9818729260   -0.2095176903    3.0953966990
     47  C         1.0626054600   -0.5923674166    1.3422571621
     48  H         1.0340399066    0.4368942702    1.7224770613
     49  O         0.1685376165   -1.4255880070    2.0730787787
     50  H         0.5780067009   -1.6220200833    2.9237860924
   Point Group: c1    Number of degrees of freedom:   144


   Energy is  -1227.502694081

 Hessian Updated using BFGS Update

139 Hessian modes will be used to form the next step
  Hessian Eigenvalues:
     0.002088    0.003654    0.005243    0.005622    0.006008    0.006196
     0.006757    0.006840    0.007744    0.008245    0.008462    0.010179
     0.010844    0.011312    0.013177    0.013821    0.019872    0.020838
     0.022018    0.028350    0.030755    0.032193    0.036327    0.037890
     0.038432    0.039835    0.043373    0.044702    0.046074    0.046717
     0.047141    0.047903    0.048132    0.049181    0.049475    0.049758
     0.050942    0.052003    0.054488    0.055109    0.055355    0.055751
     0.056152    0.056161    0.057125    0.057868    0.058637    0.059407
     0.061826    0.062901    0.067042    0.068895    0.071832    0.075108
     0.078415    0.081926    0.082729    0.083037    0.085351    0.092079
     0.096790    0.104826    0.115577    0.116804    0.131082    0.144685
     0.147647    0.156172    0.158801    0.159851    0.160033    0.160125
     0.160494    0.161345    0.168152    0.169758    0.171532    0.180413
     0.182988    0.191182    0.193174    0.194417    0.199273    0.204299
     0.218915    0.247487    0.251571    0.255206    0.264396    0.269069
     0.272737    0.275397    0.281517    0.287664    0.289183    0.290306
     0.291378    0.291459    0.295205    0.295993    0.299543    0.304753
     0.306235    0.332069    0.336987    0.338494    0.338718    0.339332
     0.339399    0.339635    0.339795    0.340191    0.340408    0.340599
     0.340949    0.341248    0.341310    0.341459    0.342166    0.342207
     0.342236    0.342387    0.342847    0.343179    0.343822    0.388091
     0.394499    0.396061    0.400649    0.402119    0.410454    0.421077
     0.514328    0.517757    0.520317    0.524994    0.547070    0.922381
     0.932874

 Minimum Search - Taking Simple RFO Step
 Searching for Lamda that Minimizes Along All modes
 Value Taken    Lamda =  -0.00153878
 Calculated Step too Large.  Step scaled by  0.733014
 Step Taken.  Stepsize is  0.300000

                             Maximum     Tolerance    Cnvgd?
         Gradient           0.007166      0.000300      NO
         Displacement       0.115722      0.001200      NO
         Energy change     -0.000740      0.000001      NO


 New Cartesian Coordinates Obtained by Inverse Iteration

 Displacement from previous Coordinates is:  2.192980
 ----------------------------------------------------------------
             Standard Nuclear Orientation (Angstroms)
    I     Atom           X                Y                Z
 ----------------------------------------------------------------
    1      C      -2.8533740501     0.8134831701     0.0478870207
    2      H      -2.7741295789     1.3913719672    -0.8838780316
    3      C      -1.8525856165    -0.3489008835    -0.0641850257
    4      H      -1.8214172824    -0.9008259153     0.8809418625
    5      O      -0.5588488924     0.2675874320    -0.2775059055
    6      C      -2.1913228159    -1.3007051089    -1.2153744770
    7      H      -2.0949749279    -0.7586539411    -2.1640192773
    8      H      -1.4661200386    -2.1196697347    -1.2408308977
    9      C      -3.6111596869    -1.8784245341    -1.0931469572
   10      H      -3.6658949737    -2.4418549972    -0.1506425296
   11      C      -3.9266299470    -2.8406883240    -2.2421028793
   12      H      -3.2115405460    -3.6678012699    -2.2715645128
   13      H      -4.9289832103    -3.2668654120    -2.1402199936
   14      H      -3.8799757103    -2.3279198919    -3.2088612324
   15      C      -4.6158988076    -0.7231314215    -1.0027133231
   16      H      -5.6304807889    -1.1145820327    -0.8707720904
   17      H      -4.6137721338    -0.1806445541    -1.9578764269
   18      C      -4.2850128132     0.2468732845     0.1374123558
   19      H      -5.0062789982     1.0670284398     0.1314472819
   20      H      -4.4072810348    -0.2629739474     1.1026522596
   21      C      -2.5289070065     1.7635245109     1.2270425318
   22      C      -3.5477353847     2.9216841323     1.3506425630
   23      C      -1.1716810882     2.4310325314     1.0982226144
   24      O      -0.3598617928     2.5137362428     1.9935312501
   25      H      -0.9832000418     2.9287657836     0.1248274004
   26      H      -2.5201632427     1.1977023300     2.1648729896
   27      H      -3.6171131090     3.4906382224     0.4178305322
   28      H      -3.2532728322     3.6103903346     2.1464413506
   29      H      -4.5429935318     2.5458326734     1.5922233606
   30      O       1.5512674114     0.1121635774    -0.9242442278
   31      C       2.8051874881    -0.5569089811    -0.9325687993
   32      H       2.6868365185    -1.6143052735    -1.1995935867
   33      C       0.5871464605    -0.5006900474    -0.0795072147
   34      H       0.4223349690    -1.5466318038    -0.3886602127
   35      C       3.6384975721     0.0728827185    -2.0484152411
   36      O       3.9560997895    -0.4968659192    -3.0580172662
   37      O       3.9601991060     1.3522724547    -1.7717104179
   38      H       4.4687900271     1.6945353361    -2.5219606914
   39      C       3.4559635563    -0.4523246226     0.4539913727
   40      H       3.5989997143     0.6131394413     0.6804910779
   41      O       4.6962501417    -1.1359737453     0.4035125453
   42      H       5.0283559571    -1.2254571528     1.3042464357
   43      C       2.4972316783    -1.0740366525     1.4665380603
   44      H       2.4444432923    -2.1504776447     1.2690061143
   45      O       3.0065307189    -0.9872988984     2.8051404591
   46      H       3.0486769746    -0.0564473346     3.0610742345
   47      C       1.0943748403    -0.4736682855     1.3763701407
   48      H       1.1151787273     0.5778009166     1.6868101495
   49      O       0.1747057094    -1.2101461981     2.1752958876
   50      H       0.5775019956    -1.3399761263     3.0419778922
 ----------------------------------------------------------------
 Molecular Point Group                 C1    NOp =  1
 Largest Abelian Subgroup              C1    NOp =  1
 Nuclear Repulsion Energy =  2345.0057695192 hartrees
 There are       93 alpha and       93 beta electrons
 Applying Cartesian multipole field
    Component          Value
    ---------          -----
     (2,0,0)        1.00000E-12
     (0,2,0)        2.00000E-11
     (0,0,2)       -3.00000E-11
 Nucleus-field energy     =    -0.0000000136 hartrees
 Requested basis set is 6-311++G(d,p)
 There are 274 shells and 710 basis functions
 A cutoff of  1.0D-11 yielded  27060 shell pairs
 There are    177813 function pairs (    188356 Cartesian)
 Smallest overlap matrix eigenvalue = 1.12E-06

 Q-Chem warning in module stvman/mkSTV.C, line 306:

 Overlap eigenvalue is smaller than square root of threshold
 Use THRESH >= 12 to get rid of this warning

 Guess MOs from SCF MO coefficient file

 -----------------------------------------------------------------------
  General SCF calculation program by
  Eric Jon Sundstrom, Paul Horn, Yuezhi Mao, Dmitri Zuev, Alec White,
  David Stuck, Shaama M.S., Shane Yost, Joonho Lee, David Small,
  Daniel Levine, Susi Lehtola, Hugh Burton, Evgeny Epifanovsky
 -----------------------------------------------------------------------
 Exchange:     0.2000 Hartree-Fock + 0.0800 Slater + 0.7200 B88
 Correlation:  0.1900 VWN1RPA + 0.8100 LYP
 Using SG-1 standard quadrature grid
 using 4 threads for integral computing
 -------------------------------------------------------
 OpenMP Integral computing Module                
 Release: version 2.0, May 2017, Q-Chem Inc. Pleasanton 
 -------------------------------------------------------
 -------------------------------------------------------
 OpenMP BLAS3 based DFT computing Module                
 Release: version 1.0, May 2013, Q-Chem Inc. Pittsburgh 
 -------------------------------------------------------
 A restricted SCF calculation will be
 performed using DIIS
 SCF converges when DIIS error is below 1.0e-08
 ---------------------------------------
  Cycle       Energy         DIIS error
 ---------------------------------------
    1   -1227.4345223239      9.96e-04  
    2   -1227.5024076404      1.34e-04  
    3   -1227.5015919771      2.04e-04  
    4   -1227.5033851670      4.37e-05  
    5   -1227.5034547285      2.12e-05  
    6   -1227.5034747173      4.99e-06  
    7   -1227.5034758480      1.22e-06  
    8   -1227.5034759210      4.08e-07  
    9   -1227.5034759278      1.96e-07  
   10   -1227.5034759296      5.78e-08  
   11   -1227.5034759299      2.09e-08  
   12   -1227.5034759298      8.11e-09  Convergence criterion met
 ---------------------------------------
 SCF time:   CPU 2138.18s  wall 553.00s 
 SCF   energy in the final basis set =    -1227.5034759298
 Total energy in the final basis set =    -1227.5034759298

 --------------------------------------------------------------

                    Orbital Energies (a.u.)
 --------------------------------------------------------------

 Alpha MOs
 -- Occupied --
-19.184 -19.159 -19.155 -19.145 -19.143 -19.143 -19.129 -19.117
-10.320 -10.293 -10.258 -10.257 -10.248 -10.247 -10.239 -10.232
-10.190 -10.189 -10.183 -10.178 -10.177 -10.174 -10.173 -10.165
 -1.128  -1.097  -1.068  -1.051  -1.047  -1.039  -1.037  -1.034
 -0.857  -0.814  -0.807  -0.793  -0.757  -0.748  -0.697  -0.691
 -0.666  -0.658  -0.642  -0.622  -0.608  -0.598  -0.579  -0.567
 -0.558  -0.552  -0.540  -0.519  -0.510  -0.500  -0.499  -0.491
 -0.486  -0.484  -0.475  -0.461  -0.453  -0.451  -0.446  -0.438
 -0.433  -0.427  -0.421  -0.419  -0.414  -0.403  -0.398  -0.394
 -0.385  -0.377  -0.375  -0.374  -0.367  -0.365  -0.361  -0.360
 -0.347  -0.340  -0.338  -0.335  -0.332  -0.326  -0.313  -0.311
 -0.303  -0.291  -0.282  -0.271  -0.252
 -- Virtual --
 -0.029  -0.026  -0.016  -0.012  -0.008  -0.004   0.000   0.004
  0.009   0.016   0.021   0.023   0.027   0.031   0.038   0.041
  0.043   0.045   0.052   0.053   0.055   0.062   0.063   0.068
  0.069   0.072   0.077   0.079   0.080   0.084   0.087   0.088
  0.095   0.097   0.100   0.101   0.103   0.105   0.108   0.110
  0.113   0.116   0.116   0.119   0.122   0.122   0.125   0.128
  0.129   0.133   0.134   0.136   0.138   0.140   0.142   0.143
  0.147   0.148   0.151   0.153   0.155   0.159   0.159   0.161
  0.161   0.164   0.165   0.166   0.169   0.171   0.174   0.175
  0.181   0.181   0.184   0.185   0.190   0.191   0.194   0.198
  0.202   0.202   0.206   0.208   0.210   0.216   0.218   0.221
  0.223   0.224   0.226   0.229   0.230   0.233   0.234   0.237
  0.238   0.241   0.246   0.248   0.249   0.253   0.256   0.257
  0.259   0.262   0.268   0.270   0.273   0.274   0.275   0.280
  0.283   0.289   0.290   0.293   0.297   0.301   0.303   0.306
  0.307   0.309   0.314   0.316   0.317   0.320   0.321   0.323
  0.327   0.331   0.333   0.338   0.339   0.341   0.341   0.346
  0.349   0.354   0.356   0.358   0.362   0.363   0.368   0.374
  0.376   0.378   0.379   0.382   0.385   0.387   0.392   0.396
  0.402   0.409   0.410   0.416   0.418   0.424   0.434   0.438
  0.442   0.447   0.449   0.455   0.461   0.467   0.471   0.477
  0.483   0.486   0.489   0.490   0.504   0.506   0.509   0.513
  0.520   0.524   0.529   0.533   0.543   0.551   0.552   0.559
  0.568   0.577   0.581   0.586   0.589   0.596   0.598   0.603
  0.612   0.616   0.625   0.629   0.634   0.639   0.644   0.650
  0.655   0.659   0.664   0.669   0.672   0.675   0.682   0.685
  0.694   0.698   0.700   0.704   0.713   0.719   0.726   0.727
  0.733   0.740   0.743   0.749   0.754   0.762   0.765   0.768
  0.772   0.776   0.780   0.782   0.786   0.789   0.793   0.799
  0.802   0.805   0.811   0.814   0.816   0.824   0.829   0.839
  0.842   0.853   0.866   0.891   0.907   0.913   0.923   0.932
  0.944   0.957   0.982   0.984   0.999   1.001   1.003   1.012
  1.025   1.037   1.048   1.057   1.072   1.082   1.085   1.098
  1.111   1.115   1.123   1.132   1.143   1.151   1.156   1.164
  1.170   1.177   1.180   1.181   1.189   1.195   1.205   1.209
  1.220   1.226   1.239   1.241   1.248   1.257   1.265   1.271
  1.281   1.287   1.299   1.303   1.313   1.315   1.324   1.333
  1.338   1.341   1.359   1.374   1.383   1.397   1.403   1.408
  1.430   1.445   1.451   1.455   1.463   1.470   1.474   1.480
  1.491   1.501   1.509   1.513   1.523   1.528   1.540   1.544
  1.555   1.559   1.563   1.568   1.571   1.578   1.582   1.593
  1.594   1.596   1.603   1.605   1.609   1.614   1.617   1.619
  1.624   1.630   1.637   1.642   1.647   1.652   1.658   1.664
  1.670   1.677   1.678   1.684   1.685   1.697   1.709   1.714
  1.718   1.726   1.734   1.741   1.751   1.756   1.767   1.772
  1.775   1.777   1.795   1.797   1.805   1.815   1.821   1.827
  1.838   1.847   1.857   1.869   1.870   1.877   1.881   1.896
  1.904   1.923   1.924   1.936   1.945   1.955   1.977   1.982
  1.987   1.996   1.998   2.010   2.023   2.042   2.045   2.053
  2.061   2.063   2.065   2.072   2.085   2.094   2.107   2.111
  2.129   2.136   2.154   2.157   2.162   2.174   2.180   2.182
  2.191   2.200   2.214   2.223   2.239   2.255   2.258   2.269
  2.285   2.300   2.303   2.318   2.323   2.347   2.355   2.359
  2.375   2.381   2.400   2.416   2.429   2.441   2.459   2.477
  2.486   2.495   2.501   2.522   2.534   2.543   2.550   2.557
  2.561   2.564   2.587   2.592   2.600   2.603   2.610   2.613
  2.626   2.640   2.644   2.654   2.663   2.676   2.688   2.697
  2.703   2.709   2.727   2.736   2.743   2.755   2.780   2.794
  2.798   2.806   2.817   2.821   2.828   2.835   2.855   2.874
  2.876   2.886   2.890   2.900   2.903   2.914   2.922   2.932
  2.955   2.959   2.970   2.973   2.980   2.993   3.001   3.008
  3.019   3.033   3.040   3.046   3.056   3.058   3.078   3.083
  3.094   3.096   3.108   3.112   3.123   3.127   3.145   3.148
  3.161   3.169   3.177   3.181   3.191   3.205   3.217   3.223
  3.240   3.275   3.288   3.300   3.310   3.319   3.322   3.336
  3.365   3.367   3.387   3.403   3.413   3.439   3.480   3.509
  3.524   3.544   3.575   3.610   3.622   3.690   3.779   3.789
  3.791   3.805   3.810   3.815   3.825   3.842   3.876   3.910
  3.928   3.934   3.947   3.949   3.975   4.003   4.009   4.034
  4.039   4.073   4.100   4.111   4.134   4.152   4.183   4.192
  4.207   4.232   4.258   4.285   4.306   4.311   4.330   4.386
  4.403   4.993   5.080   5.104   5.122   5.125   5.162   5.167
  5.185   5.200   5.261   5.381   5.386   5.428   5.443   5.474
  5.500   5.606   5.626   5.659   5.669   5.727   5.779   5.810
  5.855  23.766  23.774  23.800  23.812  23.825  23.831  23.851
 23.876  23.882  23.887  23.916  23.940  23.952  23.972  23.982
 23.991  49.875  49.912  49.950  49.959  49.976  50.009  50.017
 50.023
 --------------------------------------------------------------

          Ground-State Mulliken Net Atomic Charges

     Atom                 Charge (a.u.)
  ----------------------------------------
      1 C                     0.725363
      2 H                     0.224939
      3 C                    -1.145937
      4 H                     0.315830
      5 O                     0.160542
      6 C                    -0.449262
      7 H                     0.215884
      8 H                     0.072227
      9 C                     0.637806
     10 H                     0.173769
     11 C                    -0.718053
     12 H                     0.140021
     13 H                     0.149699
     14 H                     0.144730
     15 C                    -0.780553
     16 H                     0.173808
     17 H                     0.154302
     18 C                    -0.385249
     19 H                     0.140995
     20 H                     0.171223
     21 C                     0.166467
     22 C                    -0.651197
     23 C                    -0.259850
     24 O                    -0.154024
     25 H                     0.141563
     26 H                     0.240442
     27 H                     0.162070
     28 H                     0.177277
     29 H                     0.159231
     30 O                     0.115347
     31 C                    -0.318312
     32 H                     0.266948
     33 C                    -0.439992
     34 H                     0.270738
     35 C                     0.097203
     36 O                    -0.208262
     37 O                    -0.118961
     38 H                     0.295950
     39 C                    -0.379406
     40 H                     0.279128
     41 O                    -0.148644
     42 H                     0.261394
     43 C                    -0.524931
     44 H                     0.285414
     45 O                    -0.202304
     46 H                     0.272505
     47 C                    -0.424303
     48 H                     0.356651
     49 O                    -0.097579
     50 H                     0.257350
  ----------------------------------------
  Sum of atomic charges =     0.000000

 -----------------------------------------------------------------
                    Cartesian Multipole Moments
 -----------------------------------------------------------------
    Charge (ESU x 10^10)
                 0.0000
    Dipole Moment (Debye)
         X      -2.9039      Y       0.2614      Z       1.4624
       Tot       3.2618
    Quadrupole Moments (Debye-Ang)
        XX    -136.5699     XY       6.9471     YY    -146.8169
        XZ       9.9008     YZ      -7.1761     ZZ    -152.2251
    Octopole Moments (Debye-Ang^2)
       XXX      29.6383    XXY      75.1422    XYY      12.0999
       YYY      35.3138    XXZ      44.3698    XYZ     -26.2765
       YYZ     -21.3032    XZZ      13.2186    YZZ      29.9942
       ZZZ      31.6753
    Hexadecapole Moments (Debye-Ang^3)
      XXXX   -8075.4424   XXXY     376.2508   XXYY   -1666.4530
      XYYY     123.0864   YYYY   -2104.2085   XXXZ     116.7174
      XXYZ    -225.9611   XYYZ     -53.2427   YYYZ    -377.0869
      XXZZ   -1744.7319   XYZZ     166.5617   YYZZ    -742.9335
      XZZZ      82.6142   YZZZ    -416.6273   ZZZZ   -2258.8784
 -----------------------------------------------------------------
 Calculating analytic gradient of the SCF energy
 Gradient of SCF Energy
            1           2           3           4           5           6
    1   0.0005399  -0.0002407  -0.0025462   0.0012065   0.0018128   0.0011870
    2   0.0007037  -0.0001862   0.0000610  -0.0005113  -0.0012604   0.0007469
    3   0.0009854   0.0002330   0.0013872  -0.0001404  -0.0022795  -0.0002376
            7           8           9          10          11          12
    1  -0.0001220  -0.0003387  -0.0007559   0.0001398   0.0000127   0.0000252
    2  -0.0004631   0.0001027  -0.0004272   0.0003809  -0.0002078   0.0000963
    3  -0.0002774   0.0004576  -0.0008113   0.0002047   0.0001534  -0.0000614
           13          14          15          16          17          18
    1   0.0000408   0.0000061   0.0003808   0.0000647   0.0001193  -0.0001314
    2   0.0000521  -0.0001996  -0.0000097   0.0000365  -0.0002153  -0.0003841
    3  -0.0001459  -0.0001238   0.0005424  -0.0000987  -0.0002282  -0.0004297
           19          20          21          22          23          24
    1   0.0001020   0.0000323  -0.0002874   0.0002401  -0.0026250   0.0023206
    2   0.0003845   0.0003801  -0.0010166   0.0003978   0.0018761  -0.0006887
    3   0.0002638   0.0002187  -0.0007881  -0.0007768  -0.0005035   0.0011282
           25          26          27          28          29          30
    1   0.0001842  -0.0003738  -0.0000633  -0.0000095  -0.0001193   0.0006666
    2  -0.0000221   0.0002380  -0.0000345   0.0000429  -0.0005024   0.0012076
    3   0.0000590   0.0002357   0.0000187   0.0000049  -0.0001426   0.0009592
           31          32          33          34          35          36
    1  -0.0010370   0.0000305  -0.0009574  -0.0004015   0.0014405  -0.0005885
    2   0.0006007  -0.0002101   0.0009781  -0.0008242  -0.0000529  -0.0002859
    3  -0.0001517   0.0002560   0.0000326  -0.0000978  -0.0010872  -0.0000098
           37          38          39          40          41          42
    1  -0.0005648   0.0000541   0.0016271  -0.0008865  -0.0001461   0.0000783
    2   0.0001181  -0.0000535  -0.0007151   0.0001047  -0.0001231   0.0001767
    3   0.0001376   0.0003049   0.0019482  -0.0002847  -0.0006865  -0.0002408
           43          44          45          46          47          48
    1   0.0001636   0.0003227  -0.0008932   0.0001985   0.0004250  -0.0001733
    2   0.0014384  -0.0004134  -0.0003657   0.0001625  -0.0011037  -0.0005765
    3  -0.0006012  -0.0004343  -0.0003546   0.0001451   0.0023894  -0.0008603
           49          50
    1  -0.0004848   0.0003246
    2   0.0007880  -0.0002214
    3   0.0001816  -0.0003934
 Max gradient component =       2.625E-03
 RMS gradient           =       7.394E-04
 Gradient time:  CPU 513.26 s  wall 129.38 s
 Geometry Optimization Parameters
   NAtoms,    NIC,     NZ,  NCons,   NDum,   NFix, NCnnct, MaxDiis
       50     399       0       0       0       0       0       0

 Cartesian Hessian Update
 Hessian Updated using BFGS Update


** GEOMETRY OPTIMIZATION IN DELOCALIZED INTERNAL COORDINATES **
   Searching for a Minimum

   Optimization Cycle:   7

                       Coordinates (Angstroms)
     ATOM                X               Y               Z
      1  C        -2.8533740501    0.8134831701    0.0478870207
      2  H        -2.7741295789    1.3913719672   -0.8838780316
      3  C        -1.8525856165   -0.3489008835   -0.0641850257
      4  H        -1.8214172824   -0.9008259153    0.8809418625
      5  O        -0.5588488924    0.2675874320   -0.2775059055
      6  C        -2.1913228159   -1.3007051089   -1.2153744770
      7  H        -2.0949749279   -0.7586539411   -2.1640192773
      8  H        -1.4661200386   -2.1196697347   -1.2408308977
      9  C        -3.6111596869   -1.8784245341   -1.0931469572
     10  H        -3.6658949737   -2.4418549972   -0.1506425296
     11  C        -3.9266299470   -2.8406883240   -2.2421028793
     12  H        -3.2115405460   -3.6678012699   -2.2715645128
     13  H        -4.9289832103   -3.2668654120   -2.1402199936
     14  H        -3.8799757103   -2.3279198919   -3.2088612324
     15  C        -4.6158988076   -0.7231314215   -1.0027133231
     16  H        -5.6304807889   -1.1145820327   -0.8707720904
     17  H        -4.6137721338   -0.1806445541   -1.9578764269
     18  C        -4.2850128132    0.2468732845    0.1374123558
     19  H        -5.0062789982    1.0670284398    0.1314472819
     20  H        -4.4072810348   -0.2629739474    1.1026522596
     21  C        -2.5289070065    1.7635245109    1.2270425318
     22  C        -3.5477353847    2.9216841323    1.3506425630
     23  C        -1.1716810882    2.4310325314    1.0982226144
     24  O        -0.3598617928    2.5137362428    1.9935312501
     25  H        -0.9832000418    2.9287657836    0.1248274004
     26  H        -2.5201632427    1.1977023300    2.1648729896
     27  H        -3.6171131090    3.4906382224    0.4178305322
     28  H        -3.2532728322    3.6103903346    2.1464413506
     29  H        -4.5429935318    2.5458326734    1.5922233606
     30  O         1.5512674114    0.1121635774   -0.9242442278
     31  C         2.8051874881   -0.5569089811   -0.9325687993
     32  H         2.6868365185   -1.6143052735   -1.1995935867
     33  C         0.5871464605   -0.5006900474   -0.0795072147
     34  H         0.4223349690   -1.5466318038   -0.3886602127
     35  C         3.6384975721    0.0728827185   -2.0484152411
     36  O         3.9560997895   -0.4968659192   -3.0580172662
     37  O         3.9601991060    1.3522724547   -1.7717104179
     38  H         4.4687900271    1.6945353361   -2.5219606914
     39  C         3.4559635563   -0.4523246226    0.4539913727
     40  H         3.5989997143    0.6131394413    0.6804910779
     41  O         4.6962501417   -1.1359737453    0.4035125453
     42  H         5.0283559571   -1.2254571528    1.3042464357
     43  C         2.4972316783   -1.0740366525    1.4665380603
     44  H         2.4444432923   -2.1504776447    1.2690061143
     45  O         3.0065307189   -0.9872988984    2.8051404591
     46  H         3.0486769746   -0.0564473346    3.0610742345
     47  C         1.0943748403   -0.4736682855    1.3763701407
     48  H         1.1151787273    0.5778009166    1.6868101495
     49  O         0.1747057094   -1.2101461981    2.1752958876
     50  H         0.5775019956   -1.3399761263    3.0419778922
   Point Group: c1    Number of degrees of freedom:   144


   Energy is  -1227.503475930

 Hessian Updated using BFGS Update

140 Hessian modes will be used to form the next step
  Hessian Eigenvalues:
     0.002003    0.002495    0.005248    0.005622    0.005887    0.006200
     0.006793    0.006860    0.007804    0.008222    0.008289    0.010180
     0.010863    0.011300    0.013711    0.015127    0.019899    0.021023
     0.022036    0.030553    0.031134    0.034633    0.036777    0.038373
     0.038728    0.039965    0.044014    0.044604    0.045880    0.046719
     0.047433    0.047755    0.048112    0.048961    0.049231    0.049515
     0.050929    0.051736    0.054395    0.055105    0.055273    0.055798
     0.056145    0.056162    0.057127    0.057603    0.058332    0.060274
     0.062504    0.063782    0.067109    0.069229    0.071894    0.075093
     0.078244    0.081924    0.082699    0.083080    0.085221    0.092606
     0.096620    0.104910    0.115260    0.115622    0.132336    0.144638
     0.147289    0.155395    0.158281    0.159847    0.160028    0.160102
     0.160142    0.161308    0.161525    0.168494    0.169399    0.171181
     0.177786    0.182696    0.184973    0.193840    0.194340    0.199680
     0.205060    0.222594    0.249880    0.251616    0.257917    0.268987
     0.269202    0.271777    0.278102    0.285680    0.289026    0.289520
     0.290265    0.291423    0.293995    0.295912    0.297760    0.303273
     0.305400    0.311638    0.332065    0.336877    0.338555    0.338720
     0.339356    0.339399    0.339632    0.339784    0.340232    0.340272
     0.340527    0.341005    0.341260    0.341458    0.341887    0.342187
     0.342213    0.342351    0.342402    0.342836    0.343732    0.348331
     0.387188    0.394580    0.398265    0.402068    0.402783    0.410160
     0.423341    0.514300    0.517770    0.520145    0.525126    0.547131
     0.928839    0.935227

 Minimum Search - Taking Simple RFO Step
 Searching for Lamda that Minimizes Along All modes
 Value Taken    Lamda =  -0.00154589
 Calculated Step too Large.  Step scaled by  0.574413
 Step Taken.  Stepsize is  0.300000

                             Maximum     Tolerance    Cnvgd?
         Gradient           0.003915      0.000300      NO
         Displacement       0.164898      0.001200      NO
         Energy change     -0.000782      0.000001      NO


 New Cartesian Coordinates Obtained by Inverse Iteration

 Displacement from previous Coordinates is:  2.420568
 ----------------------------------------------------------------
             Standard Nuclear Orientation (Angstroms)
    I     Atom           X                Y                Z
 ----------------------------------------------------------------
    1      C      -2.8659848124     0.7854117980     0.0891511362
    2      H      -2.8085654640     1.4092068309    -0.8148713963
    3      C      -1.8444695349    -0.3493489134    -0.0899276551
    4      H      -1.8090700647    -0.9518662943     0.8242847553
    5      O      -0.5584469387     0.2986808522    -0.2548400027
    6      C      -2.1698960762    -1.2321566186    -1.2988063255
    7      H      -2.0911269338    -0.6261615311    -2.2089723393
    8      H      -1.4274875032    -2.0316949799    -1.3856357832
    9      C      -3.5757732381    -1.8479962309    -1.2032360826
   10      H      -3.6086835715    -2.4751407024    -0.3008860688
   11      C      -3.8809199417    -2.7382580537    -2.4107176486
   12      H      -3.1469393391    -3.5442411788    -2.5009065158
   13      H      -4.8720785548    -3.1941323173    -2.3289515708
   14      H      -3.8558907400    -2.1614400484    -3.3414463097
   15      C      -4.6057774711    -0.7245075289    -1.0283129901
   16      H      -5.6098845003    -1.1470773154    -0.9118325049
   17      H      -4.6273711434    -0.1213906989    -1.9460385401
   18      C      -4.2827162319     0.1804850755     0.1655546285
   19      H      -5.0251162581     0.9795270801     0.2173431208
   20      H      -4.3785799599    -0.3904047674     1.0990646930
   21      C      -2.5391404556     1.6887909173     1.3044443391
   22      C      -3.5779631713     2.8191062060     1.5001150102
   23      C      -1.2044127388     2.3944391681     1.1636875160
   24      O      -0.3826240578     2.5025425606     2.0468447789
   25      H      -1.0479353508     2.9034150484     0.1894872895
   26      H      -2.4928816677     1.0872024853     2.2181709726
   27      H      -3.6717060428     3.4334893645     0.5986232299
   28      H      -3.2833910774     3.4725525811     2.3251545133
   29      H      -4.5623412403     2.4138121453     1.7374508536
   30      O       1.5396152547     0.0240018430    -0.9582927125
   31      C       2.7774301483    -0.6760161587    -0.9153512012
   32      H       2.6245471147    -1.7510695174    -1.0712299398
   33      C       0.5789538268    -0.4759308224    -0.0368465190
   34      H       0.3779001806    -1.5399765498    -0.2403291407
   35      C       3.6107876937    -0.1870022389    -2.0976459739
   36      O       3.8994728659    -0.8636458973    -3.0494765342
   37      O       3.9617604058     1.1080060695    -1.9644062844
   38      H       4.4635576029     1.3551204266    -2.7562116626
   39      C       3.4541348763    -0.4480088050     0.4444693421
   40      H       3.6183891773     0.6318436133     0.5621629614
   41      O       4.6816919339    -1.1540155604     0.4484126576
   42      H       5.0205401127    -1.1618172774     1.3516076355
   43      C       2.5026077603    -0.9497464036     1.5296101928
   44      H       2.4234879527    -2.0386671057     1.4406116268
   45      O       3.0402032003    -0.7409203366     2.8438180548
   46      H       3.0898539432     0.2098790799     3.0099239644
   47      C       1.1147792891    -0.3253735489     1.4004724522
   48      H       1.1634592764     0.7492751101     1.6128052966
   49      O       0.1826898238    -0.9567133676     2.2715929733
   50      H       0.5752744061    -0.9844726410     3.1523662327
 ----------------------------------------------------------------
 Molecular Point Group                 C1    NOp =  1
 Largest Abelian Subgroup              C1    NOp =  1
 Nuclear Repulsion Energy =  2347.5273651077 hartrees
 There are       93 alpha and       93 beta electrons
 Applying Cartesian multipole field
    Component          Value
    ---------          -----
     (2,0,0)        1.00000E-12
     (0,2,0)        2.00000E-11
     (0,0,2)       -3.00000E-11
 Nucleus-field energy     =    -0.0000000193 hartrees
 Requested basis set is 6-311++G(d,p)
 There are 274 shells and 710 basis functions
 A cutoff of  1.0D-11 yielded  27090 shell pairs
 There are    178163 function pairs (    188751 Cartesian)
 Smallest overlap matrix eigenvalue = 1.08E-06

 Q-Chem warning in module stvman/mkSTV.C, line 306:

 Overlap eigenvalue is smaller than square root of threshold
 Use THRESH >= 12 to get rid of this warning

 Guess MOs from SCF MO coefficient file

 -----------------------------------------------------------------------
  General SCF calculation program by
  Eric Jon Sundstrom, Paul Horn, Yuezhi Mao, Dmitri Zuev, Alec White,
  David Stuck, Shaama M.S., Shane Yost, Joonho Lee, David Small,
  Daniel Levine, Susi Lehtola, Hugh Burton, Evgeny Epifanovsky
 -----------------------------------------------------------------------
 Exchange:     0.2000 Hartree-Fock + 0.0800 Slater + 0.7200 B88
 Correlation:  0.1900 VWN1RPA + 0.8100 LYP
 Using SG-1 standard quadrature grid
 using 4 threads for integral computing
 -------------------------------------------------------
 OpenMP Integral computing Module                
 Release: version 2.0, May 2017, Q-Chem Inc. Pleasanton 
 -------------------------------------------------------
 -------------------------------------------------------
 OpenMP BLAS3 based DFT computing Module                
 Release: version 1.0, May 2013, Q-Chem Inc. Pittsburgh 
 -------------------------------------------------------
 A restricted SCF calculation will be
 performed using DIIS
 SCF converges when DIIS error is below 1.0e-08
 ---------------------------------------
  Cycle       Energy         DIIS error
 ---------------------------------------
    1   -1227.4106886423      1.17e-03  
    2   -1227.5026322408      1.66e-04  
    3   -1227.5015428828      2.46e-04  
    4   -1227.5040941285      4.04e-05  
    5   -1227.5041388800      2.71e-05  
    6   -1227.5041717566      5.64e-06  
    7   -1227.5041732294      1.33e-06  
    8   -1227.5041733158      4.96e-07  
    9   -1227.5041733259      2.22e-07  
   10   -1227.5041733282      5.08e-08  
   11   -1227.5041733283      1.93e-08  
   12   -1227.5041733282      7.88e-09  Convergence criterion met
 ---------------------------------------
 SCF time:   CPU 2148.13s  wall 555.00s 
 SCF   energy in the final basis set =    -1227.5041733282
 Total energy in the final basis set =    -1227.5041733282

 --------------------------------------------------------------

                    Orbital Energies (a.u.)
 --------------------------------------------------------------

 Alpha MOs
 -- Occupied --
-19.184 -19.158 -19.155 -19.144 -19.144 -19.141 -19.129 -19.117
-10.321 -10.293 -10.258 -10.258 -10.247 -10.246 -10.238 -10.234
-10.191 -10.189 -10.184 -10.179 -10.177 -10.174 -10.174 -10.166
 -1.128  -1.097  -1.067  -1.050  -1.047  -1.038  -1.037  -1.034
 -0.858  -0.814  -0.807  -0.793  -0.758  -0.749  -0.696  -0.692
 -0.665  -0.658  -0.641  -0.622  -0.610  -0.598  -0.580  -0.567
 -0.557  -0.552  -0.540  -0.520  -0.510  -0.500  -0.499  -0.491
 -0.486  -0.483  -0.475  -0.461  -0.454  -0.451  -0.446  -0.438
 -0.433  -0.427  -0.421  -0.420  -0.415  -0.403  -0.398  -0.393
 -0.385  -0.378  -0.375  -0.374  -0.365  -0.364  -0.361  -0.360
 -0.348  -0.340  -0.338  -0.335  -0.333  -0.327  -0.313  -0.311
 -0.303  -0.291  -0.282  -0.271  -0.252
 -- Virtual --
 -0.029  -0.026  -0.015  -0.013  -0.008  -0.005   0.000   0.005
  0.010   0.016   0.020   0.023   0.027   0.032   0.038   0.041
  0.043   0.045   0.052   0.053   0.055   0.061   0.064   0.067
  0.071   0.071   0.078   0.079   0.080   0.084   0.087   0.088
  0.095   0.097   0.101   0.101   0.102   0.105   0.108   0.111
  0.114   0.116   0.117   0.118   0.121   0.123   0.126   0.128
  0.128   0.132   0.133   0.136   0.137   0.140   0.142   0.144
  0.147   0.148   0.152   0.153   0.155   0.159   0.159   0.160
  0.162   0.164   0.165   0.167   0.170   0.171   0.174   0.176
  0.180   0.182   0.184   0.186   0.188   0.191   0.195   0.198
  0.201   0.202   0.204   0.206   0.209   0.216   0.218   0.221
  0.221   0.224   0.225   0.228   0.230   0.232   0.235   0.238
  0.241   0.243   0.245   0.247   0.249   0.252   0.254   0.258
  0.260   0.261   0.266   0.269   0.272   0.275   0.277   0.281
  0.285   0.290   0.291   0.293   0.296   0.300   0.304   0.306
  0.307   0.309   0.314   0.315   0.317   0.320   0.322   0.326
  0.327   0.333   0.335   0.337   0.338   0.341   0.342   0.345
  0.349   0.352   0.356   0.357   0.360   0.362   0.367   0.375
  0.375   0.376   0.377   0.382   0.386   0.386   0.391   0.393
  0.404   0.410   0.411   0.417   0.420   0.426   0.428   0.438
  0.440   0.444   0.451   0.454   0.458   0.467   0.469   0.472
  0.481   0.484   0.488   0.490   0.501   0.503   0.504   0.508
  0.521   0.522   0.528   0.530   0.538   0.549   0.553   0.559
  0.564   0.581   0.583   0.586   0.593   0.596   0.603   0.605
  0.613   0.621   0.625   0.629   0.634   0.641   0.645   0.651
  0.653   0.660   0.661   0.668   0.671   0.676   0.683   0.685
  0.693   0.694   0.698   0.710   0.711   0.720   0.726   0.729
  0.731   0.740   0.747   0.750   0.756   0.760   0.763   0.767
  0.773   0.776   0.781   0.784   0.786   0.787   0.791   0.799
  0.800   0.807   0.810   0.813   0.815   0.826   0.830   0.838
  0.843   0.853   0.864   0.890   0.906   0.912   0.924   0.931
  0.940   0.952   0.981   0.983   0.987   1.001   1.006   1.007
  1.024   1.038   1.048   1.056   1.072   1.081   1.084   1.099
  1.105   1.112   1.123   1.133   1.141   1.152   1.155   1.166
  1.170   1.174   1.177   1.182   1.190   1.193   1.200   1.210
  1.221   1.226   1.235   1.245   1.255   1.259   1.261   1.269
  1.277   1.291   1.300   1.302   1.309   1.316   1.322   1.335
  1.341   1.347   1.361   1.374   1.386   1.394   1.399   1.411
  1.431   1.446   1.453   1.459   1.461   1.474   1.476   1.479
  1.492   1.499   1.510   1.520   1.522   1.529   1.540   1.542
  1.554   1.560   1.562   1.571   1.574   1.578   1.581   1.593
  1.595   1.598   1.603   1.604   1.610   1.612   1.616   1.620
  1.625   1.628   1.638   1.642   1.646   1.654   1.659   1.664
  1.671   1.675   1.680   1.684   1.686   1.696   1.710   1.717
  1.720   1.728   1.733   1.740   1.752   1.755   1.765   1.771
  1.775   1.777   1.797   1.797   1.802   1.812   1.822   1.830
  1.839   1.845   1.861   1.867   1.870   1.875   1.882   1.899
  1.906   1.919   1.930   1.939   1.939   1.956   1.974   1.983
  1.988   1.994   2.002   2.012   2.021   2.041   2.042   2.055
  2.060   2.064   2.066   2.076   2.078   2.091   2.103   2.112
  2.129   2.138   2.152   2.156   2.163   2.174   2.177   2.182
  2.191   2.202   2.211   2.224   2.238   2.256   2.258   2.268
  2.287   2.298   2.306   2.323   2.326   2.346   2.358   2.361
  2.378   2.382   2.399   2.411   2.427   2.442   2.460   2.477
  2.486   2.495   2.501   2.523   2.533   2.544   2.551   2.558
  2.562   2.564   2.587   2.589   2.600   2.602   2.609   2.614
  2.625   2.641   2.644   2.653   2.665   2.678   2.689   2.696
  2.706   2.708   2.728   2.736   2.742   2.755   2.779   2.796
  2.800   2.807   2.815   2.821   2.826   2.836   2.854   2.872
  2.876   2.887   2.891   2.900   2.901   2.914   2.926   2.931
  2.956   2.957   2.970   2.973   2.982   2.993   3.001   3.006
  3.022   3.031   3.036   3.047   3.057   3.062   3.081   3.086
  3.094   3.098   3.106   3.114   3.118   3.124   3.145   3.153
  3.161   3.168   3.175   3.182   3.191   3.205   3.218   3.229
  3.245   3.278   3.290   3.301   3.308   3.318   3.325   3.342
  3.365   3.370   3.388   3.407   3.416   3.439   3.481   3.511
  3.525   3.544   3.579   3.609   3.622   3.689   3.778   3.788
  3.792   3.805   3.811   3.815   3.824   3.842   3.875   3.911
  3.924   3.937   3.949   3.949   3.980   4.003   4.008   4.034
  4.039   4.069   4.098   4.111   4.136   4.152   4.185   4.195
  4.206   4.234   4.257   4.286   4.305   4.310   4.325   4.382
  4.401   4.993   5.079   5.104   5.117   5.123   5.161   5.186
  5.189   5.203   5.277   5.382   5.391   5.428   5.441   5.470
  5.504   5.604   5.626   5.657   5.671   5.714   5.783   5.813
  5.854  23.767  23.776  23.801  23.812  23.825  23.831  23.851
 23.872  23.881  23.886  23.916  23.942  23.952  23.971  23.982
 23.991  49.874  49.913  49.949  49.959  49.974  50.010  50.018
 50.027
 --------------------------------------------------------------

          Ground-State Mulliken Net Atomic Charges

     Atom                 Charge (a.u.)
  ----------------------------------------
      1 C                     0.714661
      2 H                     0.223289
      3 C                    -1.079301
      4 H                     0.300143
      5 O                     0.156839
      6 C                    -0.521718
      7 H                     0.214107
      8 H                     0.092995
      9 C                     0.649071
     10 H                     0.173396
     11 C                    -0.713113
     12 H                     0.139530
     13 H                     0.149529
     14 H                     0.144876
     15 C                    -0.769355
     16 H                     0.173260
     17 H                     0.154103
     18 C                    -0.393637
     19 H                     0.141311
     20 H                     0.170736
     21 C                     0.145225
     22 C                    -0.644020
     23 C                    -0.245680
     24 O                    -0.152210
     25 H                     0.143249
     26 H                     0.248918
     27 H                     0.162152
     28 H                     0.176214
     29 H                     0.158161
     30 O                     0.091195
     31 C                    -0.287107
     32 H                     0.264409
     33 C                    -0.354143
     34 H                     0.232912
     35 C                     0.111658
     36 O                    -0.208373
     37 O                    -0.116797
     38 H                     0.295765
     39 C                    -0.398075
     40 H                     0.280457
     41 O                    -0.146855
     42 H                     0.259831
     43 C                    -0.563499
     44 H                     0.287656
     45 O                    -0.203159
     46 H                     0.271943
     47 C                    -0.449244
     48 H                     0.350121
     49 O                    -0.090334
     50 H                     0.258910
  ----------------------------------------
  Sum of atomic charges =     0.000000

 -----------------------------------------------------------------
                    Cartesian Multipole Moments
 -----------------------------------------------------------------
    Charge (ESU x 10^10)
                 0.0000
    Dipole Moment (Debye)
         X      -2.9567      Y       0.4696      Z       1.2514
       Tot       3.2448
    Quadrupole Moments (Debye-Ang)
        XX    -136.1513     XY       8.2799     YY    -148.0693
        XZ       8.5981     YZ      -7.3636     ZZ    -151.9255
    Octopole Moments (Debye-Ang^2)
       XXX      32.4364    XXY      79.3620    XYY       5.9733
       YYY      37.5231    XXZ      36.9513    XYZ     -27.6098
       YYZ     -14.8290    XZZ      17.4536    YZZ      37.2579
       ZZZ      20.8134
    Hexadecapole Moments (Debye-Ang^3)
      XXXX   -8017.5037   XXXY     431.0170   XXYY   -1671.5343
      XYYY     166.6380   YYYY   -1983.0921   XXXZ      79.2283
      XXYZ    -253.0568   XYYZ     -21.2691   YYYZ    -454.5777
      XXZZ   -1733.3376   XYZZ     197.2296   YYZZ    -761.6289
      XZZZ      34.1178   YZZZ    -509.5660   ZZZZ   -2400.2441
 -----------------------------------------------------------------
 Calculating analytic gradient of the SCF energy
 Gradient of SCF Energy
            1           2           3           4           5           6
    1   0.0009893   0.0001965  -0.0018552   0.0010235   0.0017635   0.0002477
    2  -0.0000147   0.0001342  -0.0016081   0.0000861   0.0010622   0.0010167
    3   0.0003211   0.0001465   0.0010951   0.0001589  -0.0005167  -0.0008002
            7           8           9          10          11          12
    1   0.0000998  -0.0005895  -0.0009071   0.0001066   0.0001153   0.0001212
    2  -0.0006499  -0.0001595  -0.0004744   0.0002163   0.0000881   0.0000939
    3  -0.0000704   0.0002233  -0.0003966   0.0000681   0.0004062   0.0000265
           13          14          15          16          17          18
    1  -0.0000166   0.0000103   0.0003980  -0.0000669   0.0003108  -0.0000152
    2   0.0000066  -0.0002929   0.0000489   0.0000122  -0.0001165  -0.0008892
    3  -0.0001899  -0.0001896   0.0004046  -0.0002061  -0.0000172  -0.0006241
           19          20          21          22          23          24
    1   0.0000224  -0.0001898   0.0000419   0.0000362  -0.0026395   0.0025365
    2  -0.0000009   0.0004636  -0.0005707   0.0006408   0.0000818  -0.0007291
    3  -0.0000041   0.0003047  -0.0005557  -0.0008820   0.0002897   0.0007097
           25          26          27          28          29          30
    1   0.0000916  -0.0003821   0.0001395  -0.0000342   0.0001018   0.0012078
    2   0.0000397   0.0005246  -0.0000133   0.0000699  -0.0003130   0.0008848
    3  -0.0003106   0.0004250   0.0000769   0.0001000  -0.0000821   0.0006436
           31          32          33          34          35          36
    1  -0.0010916  -0.0003258  -0.0021066  -0.0003095   0.0018507  -0.0005023
    2   0.0007299  -0.0001756   0.0002001  -0.0003569  -0.0006357  -0.0003659
    3  -0.0009027   0.0002849  -0.0013459   0.0002636   0.0016374  -0.0014655
           37          38          39          40          41          42
    1  -0.0008451   0.0002679   0.0024044  -0.0007139  -0.0008457   0.0002975
    2   0.0002715   0.0001381   0.0000241  -0.0000437  -0.0000260   0.0002642
    3   0.0001344  -0.0002556   0.0012229  -0.0003145  -0.0005393   0.0002036
           43          44          45          46          47          48
    1  -0.0001238   0.0002797  -0.0008133   0.0000629   0.0006986  -0.0006702
    2   0.0001230  -0.0004095  -0.0003778   0.0004229  -0.0000379  -0.0002516
    3  -0.0007889  -0.0002646  -0.0001420   0.0001880   0.0018227  -0.0003122
           49          50
    1  -0.0009659   0.0005881
    2   0.0012569  -0.0003879
    3  -0.0000901   0.0001091
 Max gradient component =       2.639E-03
 RMS gradient           =       7.210E-04
 Gradient time:  CPU 514.24 s  wall 129.63 s
 Geometry Optimization Parameters
   NAtoms,    NIC,     NZ,  NCons,   NDum,   NFix, NCnnct, MaxDiis
       50     399       0       0       0       0       0       0

 Cartesian Hessian Update
 Hessian Updated using BFGS Update


** GEOMETRY OPTIMIZATION IN DELOCALIZED INTERNAL COORDINATES **
   Searching for a Minimum

   Optimization Cycle:   8

                       Coordinates (Angstroms)
     ATOM                X               Y               Z
      1  C        -2.8659848124    0.7854117980    0.0891511362
      2  H        -2.8085654640    1.4092068309   -0.8148713963
      3  C        -1.8444695349   -0.3493489134   -0.0899276551
      4  H        -1.8090700647   -0.9518662943    0.8242847553
      5  O        -0.5584469387    0.2986808522   -0.2548400027
      6  C        -2.1698960762   -1.2321566186   -1.2988063255
      7  H        -2.0911269338   -0.6261615311   -2.2089723393
      8  H        -1.4274875032   -2.0316949799   -1.3856357832
      9  C        -3.5757732381   -1.8479962309   -1.2032360826
     10  H        -3.6086835715   -2.4751407024   -0.3008860688
     11  C        -3.8809199417   -2.7382580537   -2.4107176486
     12  H        -3.1469393391   -3.5442411788   -2.5009065158
     13  H        -4.8720785548   -3.1941323173   -2.3289515708
     14  H        -3.8558907400   -2.1614400484   -3.3414463097
     15  C        -4.6057774711   -0.7245075289   -1.0283129901
     16  H        -5.6098845003   -1.1470773154   -0.9118325049
     17  H        -4.6273711434   -0.1213906989   -1.9460385401
     18  C        -4.2827162319    0.1804850755    0.1655546285
     19  H        -5.0251162581    0.9795270801    0.2173431208
     20  H        -4.3785799599   -0.3904047674    1.0990646930
     21  C        -2.5391404556    1.6887909173    1.3044443391
     22  C        -3.5779631713    2.8191062060    1.5001150102
     23  C        -1.2044127388    2.3944391681    1.1636875160
     24  O        -0.3826240578    2.5025425606    2.0468447789
     25  H        -1.0479353508    2.9034150484    0.1894872895
     26  H        -2.4928816677    1.0872024853    2.2181709726
     27  H        -3.6717060428    3.4334893645    0.5986232299
     28  H        -3.2833910774    3.4725525811    2.3251545133
     29  H        -4.5623412403    2.4138121453    1.7374508536
     30  O         1.5396152547    0.0240018430   -0.9582927125
     31  C         2.7774301483   -0.6760161587   -0.9153512012
     32  H         2.6245471147   -1.7510695174   -1.0712299398
     33  C         0.5789538268   -0.4759308224   -0.0368465190
     34  H         0.3779001806   -1.5399765498   -0.2403291407
     35  C         3.6107876937   -0.1870022389   -2.0976459739
     36  O         3.8994728659   -0.8636458973   -3.0494765342
     37  O         3.9617604058    1.1080060695   -1.9644062844
     38  H         4.4635576029    1.3551204266   -2.7562116626
     39  C         3.4541348763   -0.4480088050    0.4444693421
     40  H         3.6183891773    0.6318436133    0.5621629614
     41  O         4.6816919339   -1.1540155604    0.4484126576
     42  H         5.0205401127   -1.1618172774    1.3516076355
     43  C         2.5026077603   -0.9497464036    1.5296101928
     44  H         2.4234879527   -2.0386671057    1.4406116268
     45  O         3.0402032003   -0.7409203366    2.8438180548
     46  H         3.0898539432    0.2098790799    3.0099239644
     47  C         1.1147792891   -0.3253735489    1.4004724522
     48  H         1.1634592764    0.7492751101    1.6128052966
     49  O         0.1826898238   -0.9567133676    2.2715929733
     50  H         0.5752744061   -0.9844726410    3.1523662327
   Point Group: c1    Number of degrees of freedom:   144


   Energy is  -1227.504173328

 Hessian Updated using BFGS Update

141 Hessian modes will be used to form the next step
  Hessian Eigenvalues:
     0.000747    0.003587    0.005159    0.005622    0.006184    0.006591
     0.006783    0.007276    0.007809    0.008125    0.008919    0.010195
     0.010952    0.011220    0.013495    0.016984    0.020002    0.020705
     0.022070    0.030177    0.031058    0.035946    0.036990    0.038445
     0.039134    0.040150    0.043429    0.044611    0.045930    0.046769
     0.047428    0.048086    0.048314    0.048867    0.049441    0.049640
     0.050947    0.051464    0.054196    0.055116    0.055332    0.055854
     0.056123    0.056165    0.057122    0.058177    0.058609    0.060636
     0.062500    0.063677    0.066305    0.069152    0.071264    0.075158
     0.079683    0.081919    0.082612    0.083017    0.085023    0.092062
     0.096402    0.110792    0.115463    0.116000    0.134586    0.146431
     0.149068    0.154577    0.159116    0.159829    0.160016    0.160035
     0.160130    0.160302    0.161142    0.161413    0.168333    0.170553
     0.173513    0.180157    0.183065    0.193530    0.194325    0.199065
     0.204960    0.212128    0.224342    0.249267    0.252262    0.262479
     0.269003    0.269677    0.274923    0.278724    0.288703    0.288904
     0.289495    0.290537    0.291502    0.293900    0.296074    0.298355
     0.304399    0.305391    0.330320    0.334891    0.337269    0.338685
     0.338879    0.339350    0.339402    0.339715    0.339763    0.340185
     0.340498    0.340595    0.341022    0.341329    0.341497    0.341860
     0.342188    0.342213    0.342363    0.342542    0.342863    0.343740
     0.369548    0.388516    0.395412    0.398529    0.402454    0.406139
     0.417082    0.423262    0.515023    0.517845    0.520859    0.527910
     0.547225    0.924621    0.938116

 Minimum Search - Taking Simple RFO Step
 Searching for Lamda that Minimizes Along All modes
 Value Taken    Lamda =  -0.00198930
 Calculated Step too Large.  Step scaled by  0.390624
 Step Taken.  Stepsize is  0.300000

                             Maximum     Tolerance    Cnvgd?
         Gradient           0.002456      0.000300      NO
         Displacement       0.115821      0.001200      NO
         Energy change     -0.000697      0.000001      NO


 New Cartesian Coordinates Obtained by Inverse Iteration

 Displacement from previous Coordinates is:  1.956231
 ----------------------------------------------------------------
             Standard Nuclear Orientation (Angstroms)
    I     Atom           X                Y                Z
 ----------------------------------------------------------------
    1      C      -2.8726988481     0.7720553274     0.1132125800
    2      H      -2.8480318392     1.4243557990    -0.7725833123
    3      C      -1.8310706206    -0.3349057705    -0.1166596797
    4      H      -1.7941073259    -0.9753301444     0.7718003418
    5      O      -0.5495183213     0.3298597434    -0.2424673245
    6      C      -2.1483856096    -1.1632404781    -1.3650309670
    7      H      -2.0941803425    -0.5067281864    -2.2410432661
    8      H      -1.3874960801    -1.9382363243    -1.5044813904
    9      C      -3.5382025095    -1.8164258611    -1.2828719004
   10      H      -3.5416017723    -2.4937358224    -0.4169234683
   11      C      -3.8420635645    -2.6463648720    -2.5323604061
   12      H      -3.0902575900    -3.4273813966    -2.6786539664
   13      H      -4.8201926603    -3.1311605012    -2.4596572971
   14      H      -3.8475480338    -2.0179927939    -3.4293506320
   15      C      -4.5945580113    -0.7311624229    -1.0322708089
   16      H      -5.5843353336    -1.1867909026    -0.9167876405
   17      H      -4.6528660383    -0.0840320575    -1.9178125010
   18      C      -4.2703349000     0.1256659622     0.1959630079
   19      H      -5.0346287523     0.8983047321     0.2994619186
   20      H      -4.3279987751    -0.4913345457     1.1028454174
   21      C      -2.5400048475     1.6501029437     1.3459815481
   22      C      -3.6304243516     2.7098378581     1.6341628608
   23      C      -1.2625149081     2.4432841038     1.1587311614
   24      O      -0.4201661231     2.6127842375     2.0113568494
   25      H      -1.1772987164     2.9578866497     0.1781206273
   26      H      -2.4102330404     1.0242484063     2.2346375019
   27      H      -3.8032255501     3.3504427299     0.7628983485
   28      H      -3.3312452030     3.3492208810     2.4684485508
   29      H      -4.5778961286     2.2418760309     1.9032384225
   30      O       1.5354310599    -0.0516219762    -0.9788928474
   31      C       2.7585037972    -0.7760665834    -0.8937305250
   32      H       2.5780663167    -1.8552982775    -0.9700682695
   33      C       0.5774609668    -0.4566068996    -0.0086802337
   34      H       0.3459400787    -1.5251389716    -0.1349720696
   35      C       3.5934622147    -0.3944164093    -2.1120799683
   36      O       3.8703114801    -1.1478728215    -3.0087244477
   37      O       3.9795976285     0.8971768536    -2.0769285474
   38      H       4.4843804704     1.0684287674    -2.8870326136
   39      C       3.4543629897    -0.4655443415     0.4400070519
   40      H       3.6439397010     0.6159954428     0.4784629787
   41      O       4.6673666124    -1.1938608603     0.4884693767
   42      H       5.0071839478    -1.1481436986     1.3904955079
   43      C       2.5074843146    -0.8671339658     1.5708583893
   44      H       2.4026663817    -1.9569787992     1.5648325118
   45      O       3.0700302077    -0.5718823849     2.8582600460
   46      H       3.1322062186     0.3877474052     2.9540851609
   47      C       1.1344810701    -0.2211857439     1.4078738916
   48      H       1.2092578100     0.8639445158     1.5484914351
   49      O       0.1916714828    -0.7699269801     2.3224105471
   50      H       0.5732438134    -0.7191227515     3.2070165747
 ----------------------------------------------------------------
 Molecular Point Group                 C1    NOp =  1
 Largest Abelian Subgroup              C1    NOp =  1
 Nuclear Repulsion Energy =  2346.8161378342 hartrees
 There are       93 alpha and       93 beta electrons
 Applying Cartesian multipole field
    Component          Value
    ---------          -----
     (2,0,0)        1.00000E-12
     (0,2,0)        2.00000E-11
     (0,0,2)       -3.00000E-11
 Nucleus-field energy     =    -0.0000000221 hartrees
 Requested basis set is 6-311++G(d,p)
 There are 274 shells and 710 basis functions
 A cutoff of  1.0D-11 yielded  27113 shell pairs
 There are    178345 function pairs (    188951 Cartesian)
 Smallest overlap matrix eigenvalue = 1.08E-06

 Q-Chem warning in module stvman/mkSTV.C, line 306:

 Overlap eigenvalue is smaller than square root of threshold
 Use THRESH >= 12 to get rid of this warning

 Guess MOs from SCF MO coefficient file

 -----------------------------------------------------------------------
  General SCF calculation program by
  Eric Jon Sundstrom, Paul Horn, Yuezhi Mao, Dmitri Zuev, Alec White,
  David Stuck, Shaama M.S., Shane Yost, Joonho Lee, David Small,
  Daniel Levine, Susi Lehtola, Hugh Burton, Evgeny Epifanovsky
 -----------------------------------------------------------------------
 Exchange:     0.2000 Hartree-Fock + 0.0800 Slater + 0.7200 B88
 Correlation:  0.1900 VWN1RPA + 0.8100 LYP
 Using SG-1 standard quadrature grid
 using 4 threads for integral computing
 -------------------------------------------------------
 OpenMP Integral computing Module                
 Release: version 2.0, May 2017, Q-Chem Inc. Pleasanton 
 -------------------------------------------------------
 -------------------------------------------------------
 OpenMP BLAS3 based DFT computing Module                
 Release: version 1.0, May 2013, Q-Chem Inc. Pittsburgh 
 -------------------------------------------------------
 A restricted SCF calculation will be
 performed using DIIS
 SCF converges when DIIS error is below 1.0e-08
 ---------------------------------------
  Cycle       Energy         DIIS error
 ---------------------------------------
    1   -1227.4388288484      9.76e-04  
    2   -1227.5037526193      1.24e-04  
    3   -1227.5033835695      1.71e-04  
    4   -1227.5046323197      3.55e-05  
    5   -1227.5046730012      2.05e-05  
    6   -1227.5046919934      5.15e-06  
    7   -1227.5046931649      1.22e-06  
    8   -1227.5046932412      4.38e-07  
    9   -1227.5046932497      2.41e-07  
   10   -1227.5046932526      7.27e-08  
   11   -1227.5046932529      2.63e-08  
   12   -1227.5046932528      9.34e-09  Convergence criterion met
 ---------------------------------------
 SCF time:   CPU 2144.52s  wall 555.00s 
 SCF   energy in the final basis set =    -1227.5046932528
 Total energy in the final basis set =    -1227.5046932528

 --------------------------------------------------------------

                    Orbital Energies (a.u.)
 --------------------------------------------------------------

 Alpha MOs
 -- Occupied --
-19.184 -19.158 -19.156 -19.145 -19.144 -19.141 -19.129 -19.117
-10.321 -10.294 -10.258 -10.258 -10.247 -10.247 -10.238 -10.234
-10.191 -10.189 -10.184 -10.179 -10.177 -10.174 -10.174 -10.166
 -1.128  -1.097  -1.067  -1.050  -1.047  -1.038  -1.037  -1.034
 -0.858  -0.814  -0.807  -0.793  -0.758  -0.749  -0.696  -0.692
 -0.665  -0.658  -0.640  -0.622  -0.612  -0.598  -0.580  -0.567
 -0.557  -0.553  -0.540  -0.520  -0.510  -0.501  -0.499  -0.490
 -0.486  -0.483  -0.476  -0.462  -0.454  -0.450  -0.446  -0.438
 -0.433  -0.427  -0.421  -0.421  -0.415  -0.404  -0.398  -0.393
 -0.386  -0.378  -0.376  -0.374  -0.365  -0.363  -0.361  -0.360
 -0.348  -0.340  -0.337  -0.335  -0.333  -0.327  -0.313  -0.312
 -0.303  -0.292  -0.282  -0.272  -0.252
 -- Virtual --
 -0.030  -0.026  -0.016  -0.013  -0.008  -0.005   0.000   0.005
  0.010   0.015   0.019   0.023   0.027   0.032   0.038   0.040
  0.042   0.046   0.052   0.053   0.055   0.061   0.064   0.066
  0.070   0.072   0.078   0.079   0.080   0.084   0.087   0.088
  0.095   0.097   0.101   0.101   0.102   0.105   0.108   0.111
  0.115   0.116   0.116   0.118   0.119   0.123   0.126   0.127
  0.129   0.131   0.133   0.135   0.136   0.140   0.142   0.145
  0.147   0.149   0.151   0.153   0.154   0.158   0.160   0.161
  0.163   0.164   0.166   0.168   0.170   0.172   0.175   0.176
  0.179   0.182   0.184   0.185   0.187   0.191   0.195   0.199
  0.200   0.202   0.203   0.206   0.208   0.214   0.216   0.220
  0.221   0.225   0.225   0.226   0.229   0.232   0.235   0.238
  0.241   0.243   0.245   0.248   0.250   0.251   0.253   0.258
  0.260   0.261   0.264   0.269   0.270   0.276   0.278   0.280
  0.288   0.290   0.291   0.293   0.297   0.301   0.305   0.306
  0.307   0.309   0.313   0.316   0.317   0.320   0.322   0.326
  0.328   0.335   0.336   0.336   0.338   0.341   0.343   0.345
  0.349   0.352   0.354   0.357   0.360   0.362   0.367   0.372
  0.373   0.376   0.378   0.382   0.385   0.388   0.390   0.393
  0.402   0.410   0.411   0.417   0.420   0.422   0.427   0.435
  0.439   0.442   0.451   0.455   0.457   0.464   0.468   0.471
  0.477   0.483   0.488   0.491   0.498   0.502   0.503   0.505
  0.520   0.520   0.528   0.529   0.535   0.546   0.552   0.558
  0.564   0.581   0.584   0.585   0.591   0.598   0.600   0.607
  0.613   0.623   0.626   0.628   0.635   0.642   0.645   0.650
  0.654   0.659   0.661   0.666   0.672   0.676   0.680   0.686
  0.691   0.694   0.699   0.709   0.712   0.721   0.724   0.728
  0.734   0.739   0.747   0.750   0.756   0.758   0.762   0.765
  0.772   0.774   0.780   0.783   0.785   0.787   0.792   0.798
  0.801   0.806   0.810   0.814   0.816   0.824   0.827   0.837
  0.842   0.854   0.856   0.889   0.905   0.913   0.921   0.930
  0.937   0.949   0.978   0.981   0.985   1.002   1.006   1.009
  1.023   1.039   1.044   1.056   1.073   1.076   1.081   1.094
  1.102   1.113   1.120   1.132   1.142   1.152   1.153   1.165
  1.168   1.173   1.176   1.181   1.186   1.193   1.200   1.211
  1.221   1.227   1.235   1.243   1.251   1.257   1.267   1.268
  1.276   1.287   1.298   1.302   1.310   1.315   1.321   1.332
  1.346   1.352   1.363   1.374   1.385   1.392   1.395   1.414
  1.429   1.445   1.452   1.455   1.459   1.473   1.478   1.480
  1.488   1.498   1.511   1.518   1.522   1.533   1.539   1.542
  1.553   1.560   1.563   1.573   1.575   1.576   1.581   1.589
  1.594   1.600   1.602   1.603   1.607   1.612   1.616   1.620
  1.626   1.627   1.640   1.641   1.646   1.654   1.660   1.664
  1.671   1.673   1.681   1.685   1.689   1.693   1.710   1.718
  1.723   1.728   1.734   1.739   1.751   1.754   1.761   1.770
  1.777   1.779   1.795   1.800   1.801   1.809   1.822   1.828
  1.835   1.845   1.861   1.863   1.872   1.877   1.880   1.900
  1.909   1.914   1.931   1.932   1.940   1.957   1.967   1.981
  1.986   1.996   2.005   2.013   2.018   2.035   2.042   2.050
  2.060   2.063   2.067   2.075   2.078   2.090   2.100   2.113
  2.130   2.139   2.150   2.155   2.164   2.172   2.177   2.182
  2.191   2.202   2.213   2.226   2.236   2.256   2.259   2.268
  2.286   2.298   2.306   2.327   2.329   2.346   2.359   2.363
  2.377   2.388   2.399   2.410   2.427   2.442   2.462   2.477
  2.486   2.494   2.501   2.524   2.533   2.545   2.548   2.557
  2.562   2.564   2.586   2.588   2.600   2.602   2.608   2.617
  2.623   2.641   2.644   2.655   2.666   2.677   2.690   2.698
  2.707   2.709   2.727   2.735   2.741   2.754   2.777   2.796
  2.800   2.808   2.814   2.820   2.827   2.836   2.848   2.871
  2.878   2.888   2.894   2.900   2.903   2.913   2.927   2.929
  2.953   2.957   2.969   2.974   2.979   2.992   2.998   3.002
  3.023   3.030   3.033   3.045   3.055   3.059   3.081   3.084
  3.092   3.098   3.104   3.113   3.117   3.125   3.143   3.155
  3.161   3.164   3.175   3.183   3.193   3.204   3.219   3.235
  3.248   3.279   3.293   3.300   3.309   3.315   3.326   3.345
  3.367   3.373   3.389   3.408   3.417   3.439   3.484   3.512
  3.526   3.544   3.582   3.606   3.622   3.689   3.778   3.787
  3.791   3.805   3.813   3.814   3.824   3.842   3.874   3.912
  3.919   3.936   3.946   3.948   3.983   4.002   4.008   4.033
  4.038   4.067   4.097   4.111   4.136   4.155   4.184   4.194
  4.205   4.239   4.256   4.286   4.305   4.310   4.322   4.375
  4.402   4.993   5.078   5.104   5.116   5.124   5.161   5.183
  5.192   5.203   5.283   5.382   5.393   5.427   5.441   5.466
  5.506   5.602   5.624   5.655   5.671   5.704   5.783   5.815
  5.853  23.766  23.776  23.800  23.811  23.824  23.830  23.851
 23.868  23.882  23.885  23.917  23.943  23.952  23.970  23.981
 23.992  49.873  49.912  49.947  49.959  49.973  50.011  50.018
 50.028
 --------------------------------------------------------------

          Ground-State Mulliken Net Atomic Charges

     Atom                 Charge (a.u.)
  ----------------------------------------
      1 C                     0.716005
      2 H                     0.222522
      3 C                    -1.022512
      4 H                     0.282968
      5 O                     0.164165
      6 C                    -0.550299
      7 H                     0.212758
      8 H                     0.109385
      9 C                     0.642101
     10 H                     0.173489
     11 C                    -0.706550
     12 H                     0.138936
     13 H                     0.149004
     14 H                     0.144756
     15 C                    -0.770192
     16 H                     0.172161
     17 H                     0.154209
     18 C                    -0.393860
     19 H                     0.144310
     20 H                     0.172428
     21 C                     0.098592
     22 C                    -0.638983
     23 C                    -0.231993
     24 O                    -0.154579
     25 H                     0.139333
     26 H                     0.258825
     27 H                     0.163718
     28 H                     0.175710
     29 H                     0.158067
     30 O                     0.073951
     31 C                    -0.285226
     32 H                     0.259361
     33 C                    -0.332637
     34 H                     0.224675
     35 C                     0.125856
     36 O                    -0.208787
     37 O                    -0.114816
     38 H                     0.295821
     39 C                    -0.390494
     40 H                     0.281478
     41 O                    -0.145629
     42 H                     0.259135
     43 C                    -0.614386
     44 H                     0.290240
     45 O                    -0.202605
     46 H                     0.272346
     47 C                    -0.415848
     48 H                     0.336606
     49 O                    -0.093469
     50 H                     0.259953
  ----------------------------------------
  Sum of atomic charges =     0.000000

 -----------------------------------------------------------------
                    Cartesian Multipole Moments
 -----------------------------------------------------------------
    Charge (ESU x 10^10)
                 0.0000
    Dipole Moment (Debye)
         X      -2.9693      Y       0.4936      Z       1.1702
       Tot       3.2295
    Quadrupole Moments (Debye-Ang)
        XX    -135.8118     XY       9.0490     YY    -149.8394
        XZ       7.6087     YZ      -7.5954     ZZ    -151.1341
    Octopole Moments (Debye-Ang^2)
       XXX      34.9949    XXY      82.3957    XYY       0.7010
       YYY      37.0752    XXZ      31.7356    XYZ     -27.5488
       YYZ     -10.1555    XZZ      20.7624    YZZ      40.6026
       ZZZ      14.4867
    Hexadecapole Moments (Debye-Ang^3)
      XXXX   -7988.4595   XXXY     485.7067   XXYY   -1685.1783
      XYYY     221.3057   YYYY   -1949.5715   XXXZ      49.7060
      XXYZ    -270.1581   XYYZ       6.4048   YYYZ    -522.6654
      XXZZ   -1721.4774   XYZZ     216.3649   YYZZ    -782.5882
      XZZZ      -4.3455   YZZZ    -569.6214   ZZZZ   -2467.2829
 -----------------------------------------------------------------
 Calculating analytic gradient of the SCF energy
 Gradient of SCF Energy
            1           2           3           4           5           6
    1   0.0007890   0.0004847  -0.0007564   0.0005476   0.0014188  -0.0002625
    2  -0.0002996   0.0003543  -0.0030329   0.0004321   0.0030729   0.0007773
    3  -0.0005943   0.0001532   0.0006008   0.0002440   0.0007579  -0.0011902
            7           8           9          10          11          12
    1   0.0001287  -0.0005147  -0.0005441  -0.0000167   0.0001887   0.0001752
    2  -0.0002784  -0.0004280  -0.0008596   0.0001830   0.0001274   0.0000979
    3   0.0002888  -0.0001218   0.0000255  -0.0001117   0.0004819   0.0001288
           13          14          15          16          17          18
    1  -0.0000482  -0.0000275  -0.0000354  -0.0001930   0.0003719   0.0001799
    2  -0.0000499  -0.0000768   0.0005800   0.0000386  -0.0000963  -0.0008099
    3  -0.0001431  -0.0001066   0.0003225  -0.0002101   0.0001987  -0.0001983
           19          20          21          22          23          24
    1  -0.0001722  -0.0001563   0.0011078  -0.0000235  -0.0028494   0.0019476
    2  -0.0002034   0.0002224  -0.0003392   0.0002556   0.0000683  -0.0004150
    3  -0.0001774   0.0002137  -0.0004645  -0.0008456   0.0002002   0.0005523
           25          26          27          28          29          30
    1  -0.0002316  -0.0005173   0.0001526  -0.0001714   0.0001746   0.0011247
    2   0.0000658   0.0005287   0.0000208   0.0000576  -0.0000847   0.0002998
    3  -0.0001578   0.0006367   0.0000843   0.0001594  -0.0000423   0.0002356
           31          32          33          34          35          36
    1  -0.0000738  -0.0005195  -0.0021528  -0.0000514  -0.0004146   0.0004776
    2   0.0002408   0.0000243  -0.0014117   0.0003867  -0.0001644  -0.0005631
    3  -0.0009220   0.0003101  -0.0018629   0.0002860   0.0021279  -0.0016113
           37          38          39          40          41          42
    1  -0.0002413   0.0003636   0.0020427  -0.0003435  -0.0012425   0.0003802
    2   0.0002498   0.0000472   0.0003223  -0.0000043   0.0001768   0.0003266
    3   0.0005113  -0.0006802   0.0001008  -0.0001669  -0.0001504   0.0003921
           43          44          45          46          47          48
    1  -0.0004619   0.0002204  -0.0004814   0.0000060   0.0012899  -0.0005807
    2  -0.0008320  -0.0002876  -0.0001746   0.0003310   0.0005343  -0.0003706
    3  -0.0005117  -0.0000715   0.0004153  -0.0000460   0.0009263   0.0000480
           49          50
    1  -0.0010550   0.0005660
    2   0.0012023  -0.0002424
    3  -0.0004289   0.0004136
 Max gradient component =       3.073E-03
 RMS gradient           =       7.424E-04
 Gradient time:  CPU 514.08 s  wall 129.57 s
 Geometry Optimization Parameters
   NAtoms,    NIC,     NZ,  NCons,   NDum,   NFix, NCnnct, MaxDiis
       50     399       0       0       0       0       0       0

 Cartesian Hessian Update
 Hessian Updated using BFGS Update


** GEOMETRY OPTIMIZATION IN DELOCALIZED INTERNAL COORDINATES **
   Searching for a Minimum

   Optimization Cycle:   9

                       Coordinates (Angstroms)
     ATOM                X               Y               Z
      1  C        -2.8726988481    0.7720553274    0.1132125800
      2  H        -2.8480318392    1.4243557990   -0.7725833123
      3  C        -1.8310706206   -0.3349057705   -0.1166596797
      4  H        -1.7941073259   -0.9753301444    0.7718003418
      5  O        -0.5495183213    0.3298597434   -0.2424673245
      6  C        -2.1483856096   -1.1632404781   -1.3650309670
      7  H        -2.0941803425   -0.5067281864   -2.2410432661
      8  H        -1.3874960801   -1.9382363243   -1.5044813904
      9  C        -3.5382025095   -1.8164258611   -1.2828719004
     10  H        -3.5416017723   -2.4937358224   -0.4169234683
     11  C        -3.8420635645   -2.6463648720   -2.5323604061
     12  H        -3.0902575900   -3.4273813966   -2.6786539664
     13  H        -4.8201926603   -3.1311605012   -2.4596572971
     14  H        -3.8475480338   -2.0179927939   -3.4293506320
     15  C        -4.5945580113   -0.7311624229   -1.0322708089
     16  H        -5.5843353336   -1.1867909026   -0.9167876405
     17  H        -4.6528660383   -0.0840320575   -1.9178125010
     18  C        -4.2703349000    0.1256659622    0.1959630079
     19  H        -5.0346287523    0.8983047321    0.2994619186
     20  H        -4.3279987751   -0.4913345457    1.1028454174
     21  C        -2.5400048475    1.6501029437    1.3459815481
     22  C        -3.6304243516    2.7098378581    1.6341628608
     23  C        -1.2625149081    2.4432841038    1.1587311614
     24  O        -0.4201661231    2.6127842375    2.0113568494
     25  H        -1.1772987164    2.9578866497    0.1781206273
     26  H        -2.4102330404    1.0242484063    2.2346375019
     27  H        -3.8032255501    3.3504427299    0.7628983485
     28  H        -3.3312452030    3.3492208810    2.4684485508
     29  H        -4.5778961286    2.2418760309    1.9032384225
     30  O         1.5354310599   -0.0516219762   -0.9788928474
     31  C         2.7585037972   -0.7760665834   -0.8937305250
     32  H         2.5780663167   -1.8552982775   -0.9700682695
     33  C         0.5774609668   -0.4566068996   -0.0086802337
     34  H         0.3459400787   -1.5251389716   -0.1349720696
     35  C         3.5934622147   -0.3944164093   -2.1120799683
     36  O         3.8703114801   -1.1478728215   -3.0087244477
     37  O         3.9795976285    0.8971768536   -2.0769285474
     38  H         4.4843804704    1.0684287674   -2.8870326136
     39  C         3.4543629897   -0.4655443415    0.4400070519
     40  H         3.6439397010    0.6159954428    0.4784629787
     41  O         4.6673666124   -1.1938608603    0.4884693767
     42  H         5.0071839478   -1.1481436986    1.3904955079
     43  C         2.5074843146   -0.8671339658    1.5708583893
     44  H         2.4026663817   -1.9569787992    1.5648325118
     45  O         3.0700302077   -0.5718823849    2.8582600460
     46  H         3.1322062186    0.3877474052    2.9540851609
     47  C         1.1344810701   -0.2211857439    1.4078738916
     48  H         1.2092578100    0.8639445158    1.5484914351
     49  O         0.1916714828   -0.7699269801    2.3224105471
     50  H         0.5732438134   -0.7191227515    3.2070165747
   Point Group: c1    Number of degrees of freedom:   144


   Energy is  -1227.504693253

 Hessian Updated using BFGS Update

142 Hessian modes will be used to form the next step
  Hessian Eigenvalues:
     0.003522    0.003953    0.005003    0.005634    0.006183    0.006571
     0.006866    0.007039    0.007469    0.008288    0.008713    0.010247
     0.010615    0.011154    0.013238    0.017181    0.020095    0.020960
     0.022101    0.030002    0.031153    0.036013    0.037016    0.038229
     0.039056    0.040265    0.043048    0.044722    0.046117    0.047037
     0.047299    0.048095    0.048312    0.048938    0.049436    0.049702
     0.050844    0.051456    0.054313    0.055115    0.055333    0.055904
     0.056109    0.056166    0.057117    0.058176    0.058588    0.060301
     0.062512    0.062911    0.066618    0.069150    0.070990    0.075144
     0.079717    0.081937    0.082425    0.082845    0.085272    0.093919
     0.096441    0.110895    0.115488    0.116269    0.134915    0.145527
     0.148933    0.155268    0.159192    0.159762    0.160016    0.160025
     0.160088    0.160177    0.160292    0.160789    0.161763    0.167213
     0.171383    0.173372    0.180404    0.182559    0.193318    0.194623
     0.199266    0.205469    0.212848    0.221097    0.248801    0.252737
     0.266543    0.269036    0.270567    0.278528    0.280426    0.288657
     0.288792    0.289348    0.290542    0.291476    0.293882    0.295985
     0.299606    0.304389    0.308679    0.331059    0.335604    0.337298
     0.338632    0.338787    0.339349    0.339404    0.339655    0.339772
     0.340189    0.340478    0.340786    0.341119    0.341295    0.341566
     0.342007    0.342189    0.342215    0.342353    0.342553    0.343178
     0.343773    0.376660    0.387453    0.395351    0.398528    0.401976
     0.404683    0.412312    0.423548    0.514920    0.517825    0.520952
     0.526595    0.547094    0.919083    0.935777

 Minimum Search - Taking Simple RFO Step
 Searching for Lamda that Minimizes Along All modes
 Value Taken    Lamda =  -0.00063111
 Step Taken.  Stepsize is  0.263455

                             Maximum     Tolerance    Cnvgd?
         Gradient           0.002428      0.000300      NO
         Displacement       0.104995      0.001200      NO
         Energy change     -0.000520      0.000001      NO


 New Cartesian Coordinates Obtained by Inverse Iteration

 Displacement from previous Coordinates is:  0.563173
 ----------------------------------------------------------------
             Standard Nuclear Orientation (Angstroms)
    I     Atom           X                Y                Z
 ----------------------------------------------------------------
    1      C      -2.8803042610     0.7726326170     0.1069104026
    2      H      -2.8844061071     1.4188807728    -0.7839395045
    3      C      -1.8336927436    -0.3272685089    -0.1330489083
    4      H      -1.8076096457    -0.9769359425     0.7495388121
    5      O      -0.5485361782     0.3242309675    -0.2471247706
    6      C      -2.1502040654    -1.1450238935    -1.3851717631
    7      H      -2.1131468596    -0.4753457809    -2.2527799640
    8      H      -1.3763716831    -1.9045308415    -1.5417219782
    9      C      -3.5309500622    -1.8143029012    -1.2925169624
   10      H      -3.5105552247    -2.5083977121    -0.4397117560
   11      C      -3.8489833839    -2.6261671404    -2.5509132102
   12      H      -3.0942579254    -3.3985475791    -2.7257124819
   13      H      -4.8210545273    -3.1210558623    -2.4664446625
   14      H      -3.8777599401    -1.9815700389    -3.4356810828
   15      C      -4.6020167432    -0.7508287261    -1.0057998188
   16      H      -5.5777359404    -1.2291540517    -0.8661870661
   17      H      -4.7011503838    -0.0984063020    -1.8842505265
   18      C      -4.2655107602     0.1068259843     0.2201175749
   19      H      -5.0393686977     0.8664371777     0.3453357868
   20      H      -4.2909281652    -0.5184899372     1.1225727406
   21      C      -2.5210349914     1.6589453948     1.3264248241
   22      C      -3.6124721202     2.7045657774     1.6576356288
   23      C      -1.2583631216     2.4668500574     1.0926669025
   24      O      -0.4282923232     2.7058229398     1.9384289038
   25      H      -1.1853116721     2.9354516265     0.0883313116
   26      H      -2.3476381789     1.0339384624     2.2076769046
   27      H      -3.8348385825     3.3361646793     0.7906742434
   28      H      -3.2812603289     3.3547857319     2.4708981849
   29      H      -4.5409057028     2.2287372697     1.9752222531
   30      O       1.5347955468    -0.0744733877    -0.9830298804
   31      C       2.7644638855    -0.7879131689    -0.8868309871
   32      H       2.5986995792    -1.8689962026    -0.9679156522
   33      C       0.5765378988    -0.4677631997    -0.0090608473
   34      H       0.3413413079    -1.5355282068    -0.1331484615
   35      C       3.6048551001    -0.3953430054    -2.0975622271
   36      O       3.9073337730    -1.1492801662    -2.9847179791
   37      O       3.9767514402     0.9001720782    -2.0619634031
   38      H       4.4879333857     1.0739187283    -2.8668650441
   39      C       3.4491980080    -0.4719498259     0.4499039308
   40      H       3.6466618012     0.6083544858     0.4875024830
   41      O       4.6619013107    -1.2028567730     0.5131413118
   42      H       4.9807114169    -1.1703741744     1.4231708477
   43      C       2.5010928264    -0.8630329821     1.5822644024
   44      H       2.3980314628    -1.9521457722     1.5898351540
   45      O       3.0657195807    -0.5507552294     2.8649981845
   46      H       3.1202867541     0.4099571971     2.9511382780
   47      C       1.1242638391    -0.2281674756     1.4077208288
   48      H       1.1906835553     0.8581752436     1.5521424487
   49      O       0.1832361352    -0.7941881364     2.3144436283
   50      H       0.5441244775    -0.7184594219     3.2054614910
 ----------------------------------------------------------------
 Molecular Point Group                 C1    NOp =  1
 Largest Abelian Subgroup              C1    NOp =  1
 Nuclear Repulsion Energy =  2345.9458144562 hartrees
 There are       93 alpha and       93 beta electrons
 Applying Cartesian multipole field
    Component          Value
    ---------          -----
     (2,0,0)        1.00000E-12
     (0,2,0)        2.00000E-11
     (0,0,2)       -3.00000E-11
 Nucleus-field energy     =    -0.0000000214 hartrees
 Requested basis set is 6-311++G(d,p)
 There are 274 shells and 710 basis functions
 A cutoff of  1.0D-11 yielded  27125 shell pairs
 There are    178381 function pairs (    188983 Cartesian)
 Smallest overlap matrix eigenvalue = 1.09E-06

 Q-Chem warning in module stvman/mkSTV.C, line 306:

 Overlap eigenvalue is smaller than square root of threshold
 Use THRESH >= 12 to get rid of this warning

 Guess MOs from SCF MO coefficient file

 -----------------------------------------------------------------------
  General SCF calculation program by
  Eric Jon Sundstrom, Paul Horn, Yuezhi Mao, Dmitri Zuev, Alec White,
  David Stuck, Shaama M.S., Shane Yost, Joonho Lee, David Small,
  Daniel Levine, Susi Lehtola, Hugh Burton, Evgeny Epifanovsky
 -----------------------------------------------------------------------
 Exchange:     0.2000 Hartree-Fock + 0.0800 Slater + 0.7200 B88
 Correlation:  0.1900 VWN1RPA + 0.8100 LYP
 Using SG-1 standard quadrature grid
 using 4 threads for integral computing
 -------------------------------------------------------
 OpenMP Integral computing Module                
 Release: version 2.0, May 2017, Q-Chem Inc. Pleasanton 
 -------------------------------------------------------
 -------------------------------------------------------
 OpenMP BLAS3 based DFT computing Module                
 Release: version 1.0, May 2013, Q-Chem Inc. Pittsburgh 
 -------------------------------------------------------
 A restricted SCF calculation will be
 performed using DIIS
 SCF converges when DIIS error is below 1.0e-08
 ---------------------------------------
  Cycle       Energy         DIIS error
 ---------------------------------------
    1   -1227.4956737964      3.38e-04  
    2   -1227.5047876333      5.05e-05  
    3   -1227.5047044117      7.39e-05  
    4   -1227.5049437776      1.22e-05  
    5   -1227.5049476524      8.34e-06  
    6   -1227.5049509007      1.80e-06  
    7   -1227.5049510379      6.23e-07  
    8   -1227.5049510578      1.63e-07  
    9   -1227.5049510585      9.68e-08  
   10   -1227.5049510590      3.46e-08  
   11   -1227.5049510590      1.38e-08  
   12   -1227.5049510590      2.68e-09  Convergence criterion met
 ---------------------------------------
 SCF time:   CPU 2145.82s  wall 556.00s 
 SCF   energy in the final basis set =    -1227.5049510590
 Total energy in the final basis set =    -1227.5049510590

 --------------------------------------------------------------

                    Orbital Energies (a.u.)
 --------------------------------------------------------------

 Alpha MOs
 -- Occupied --
-19.185 -19.159 -19.157 -19.145 -19.144 -19.143 -19.129 -19.117
-10.321 -10.295 -10.259 -10.258 -10.248 -10.247 -10.240 -10.234
-10.190 -10.189 -10.184 -10.179 -10.177 -10.175 -10.174 -10.166
 -1.129  -1.097  -1.068  -1.051  -1.048  -1.038  -1.037  -1.035
 -0.858  -0.814  -0.808  -0.795  -0.758  -0.750  -0.697  -0.692
 -0.666  -0.658  -0.641  -0.622  -0.612  -0.597  -0.580  -0.567
 -0.557  -0.554  -0.541  -0.521  -0.510  -0.501  -0.500  -0.490
 -0.487  -0.484  -0.476  -0.462  -0.453  -0.450  -0.447  -0.438
 -0.434  -0.427  -0.421  -0.421  -0.416  -0.404  -0.398  -0.394
 -0.386  -0.379  -0.376  -0.374  -0.365  -0.363  -0.362  -0.360
 -0.349  -0.340  -0.337  -0.335  -0.333  -0.328  -0.314  -0.312
 -0.303  -0.293  -0.283  -0.273  -0.253
 -- Virtual --
 -0.030  -0.026  -0.016  -0.013  -0.008  -0.005   0.000   0.005
  0.010   0.015   0.019   0.023   0.027   0.032   0.038   0.040
  0.042   0.046   0.052   0.052   0.055   0.060   0.064   0.066
  0.070   0.072   0.078   0.079   0.080   0.084   0.086   0.088
  0.094   0.097   0.101   0.101   0.102   0.105   0.107   0.111
  0.115   0.115   0.116   0.118   0.119   0.123   0.125   0.126
  0.129   0.132   0.133   0.135   0.136   0.140   0.142   0.145
  0.146   0.148   0.151   0.153   0.154   0.157   0.160   0.160
  0.163   0.163   0.166   0.167   0.170   0.172   0.175   0.177
  0.178   0.182   0.184   0.185   0.187   0.190   0.195   0.199
  0.200   0.202   0.204   0.206   0.208   0.213   0.216   0.219
  0.221   0.224   0.225   0.226   0.229   0.232   0.234   0.237
  0.240   0.243   0.244   0.248   0.250   0.251   0.252   0.258
  0.259   0.261   0.263   0.268   0.270   0.276   0.278   0.279
  0.288   0.289   0.291   0.293   0.297   0.301   0.305   0.305
  0.307   0.309   0.313   0.316   0.317   0.321   0.323   0.326
  0.327   0.334   0.336   0.336   0.338   0.341   0.343   0.345
  0.350   0.353   0.354   0.356   0.360   0.362   0.367   0.370
  0.372   0.376   0.378   0.382   0.385   0.388   0.390   0.393
  0.402   0.409   0.410   0.416   0.419   0.421   0.426   0.434
  0.439   0.441   0.452   0.455   0.457   0.462   0.469   0.472
  0.477   0.483   0.485   0.492   0.498   0.502   0.504   0.505
  0.519   0.520   0.527   0.530   0.535   0.546   0.553   0.559
  0.564   0.581   0.584   0.585   0.590   0.597   0.601   0.605
  0.612   0.623   0.625   0.627   0.634   0.641   0.645   0.650
  0.653   0.660   0.660   0.665   0.671   0.676   0.679   0.685
  0.692   0.694   0.701   0.708   0.711   0.720   0.724   0.729
  0.734   0.739   0.747   0.751   0.756   0.757   0.762   0.765
  0.772   0.774   0.780   0.782   0.784   0.786   0.793   0.797
  0.801   0.805   0.810   0.815   0.817   0.823   0.827   0.838
  0.842   0.853   0.854   0.889   0.903   0.913   0.922   0.930
  0.935   0.946   0.977   0.980   0.983   1.002   1.007   1.010
  1.025   1.040   1.040   1.057   1.073   1.074   1.079   1.093
  1.101   1.112   1.120   1.130   1.142   1.152   1.156   1.164
  1.167   1.171   1.176   1.182   1.185   1.193   1.200   1.211
  1.219   1.228   1.233   1.242   1.250   1.257   1.265   1.272
  1.275   1.284   1.300   1.304   1.310   1.316   1.321   1.331
  1.349   1.350   1.364   1.375   1.384   1.393   1.395   1.416
  1.429   1.444   1.451   1.453   1.460   1.473   1.478   1.480
  1.488   1.495   1.510   1.517   1.522   1.534   1.536   1.543
  1.551   1.561   1.563   1.572   1.575   1.577   1.581   1.587
  1.593   1.599   1.602   1.603   1.606   1.612   1.616   1.621
  1.624   1.627   1.639   1.642   1.645   1.653   1.662   1.664
  1.671   1.673   1.681   1.684   1.690   1.695   1.708   1.719
  1.723   1.727   1.733   1.739   1.747   1.755   1.760   1.769
  1.777   1.779   1.792   1.800   1.804   1.807   1.821   1.826
  1.834   1.842   1.859   1.862   1.872   1.879   1.880   1.899
  1.909   1.913   1.931   1.933   1.943   1.958   1.966   1.979
  1.986   1.996   2.004   2.011   2.018   2.034   2.043   2.049
  2.059   2.064   2.069   2.075   2.077   2.089   2.100   2.113
  2.131   2.137   2.149   2.156   2.164   2.170   2.175   2.183
  2.191   2.200   2.212   2.228   2.235   2.256   2.259   2.269
  2.285   2.295   2.303   2.327   2.329   2.346   2.358   2.364
  2.377   2.389   2.399   2.412   2.428   2.443   2.464   2.477
  2.486   2.494   2.500   2.524   2.533   2.545   2.547   2.556
  2.562   2.564   2.586   2.588   2.600   2.603   2.608   2.617
  2.623   2.641   2.644   2.655   2.666   2.676   2.688   2.698
  2.706   2.712   2.724   2.735   2.740   2.753   2.773   2.795
  2.801   2.809   2.811   2.818   2.826   2.835   2.843   2.872
  2.878   2.891   2.895   2.899   2.904   2.915   2.924   2.929
  2.950   2.958   2.968   2.975   2.978   2.990   2.996   3.002
  3.021   3.030   3.031   3.043   3.052   3.057   3.082   3.083
  3.092   3.101   3.104   3.110   3.115   3.128   3.143   3.155
  3.160   3.163   3.177   3.183   3.196   3.205   3.217   3.236
  3.248   3.277   3.291   3.300   3.309   3.312   3.324   3.345
  3.368   3.373   3.387   3.406   3.417   3.440   3.484   3.511
  3.531   3.545   3.581   3.605   3.623   3.688   3.777   3.788
  3.792   3.805   3.813   3.814   3.823   3.843   3.873   3.911
  3.916   3.933   3.945   3.948   3.983   4.000   4.009   4.031
  4.038   4.067   4.097   4.109   4.135   4.155   4.183   4.192
  4.204   4.241   4.256   4.288   4.306   4.312   4.322   4.375
  4.405   4.992   5.079   5.104   5.117   5.123   5.160   5.181
  5.187   5.200   5.278   5.381   5.392   5.428   5.441   5.466
  5.504   5.603   5.623   5.654   5.670   5.704   5.784   5.815
  5.852  23.765  23.776  23.801  23.811  23.824  23.830  23.850
 23.867  23.882  23.884  23.919  23.943  23.952  23.969  23.981
 23.992  49.874  49.911  49.945  49.959  49.972  50.013  50.018
 50.026
 --------------------------------------------------------------

          Ground-State Mulliken Net Atomic Charges

     Atom                 Charge (a.u.)
  ----------------------------------------
      1 C                     0.706062
      2 H                     0.219824
      3 C                    -0.998425
      4 H                     0.283439
      5 O                     0.167680
      6 C                    -0.549680
      7 H                     0.211449
      8 H                     0.114069
      9 C                     0.636581
     10 H                     0.173672
     11 C                    -0.703272
     12 H                     0.138937
     13 H                     0.148443
     14 H                     0.144564
     15 C                    -0.778580
     16 H                     0.170491
     17 H                     0.154067
     18 C                    -0.385390
     19 H                     0.150063
     20 H                     0.171712
     21 C                     0.112698
     22 C                    -0.639064
     23 C                    -0.267184
     24 O                    -0.154791
     25 H                     0.141151
     26 H                     0.263543
     27 H                     0.163874
     28 H                     0.176347
     29 H                     0.157402
     30 O                     0.075931
     31 C                    -0.294020
     32 H                     0.259554
     33 C                    -0.354468
     34 H                     0.227312
     35 C                     0.131268
     36 O                    -0.208010
     37 O                    -0.114787
     38 H                     0.296185
     39 C                    -0.396753
     40 H                     0.282264
     41 O                    -0.146791
     42 H                     0.259376
     43 C                    -0.621826
     44 H                     0.290884
     45 O                    -0.200882
     46 H                     0.273273
     47 C                    -0.382062
     48 H                     0.326884
     49 O                    -0.092086
     50 H                     0.259075
  ----------------------------------------
  Sum of atomic charges =    -0.000000

 -----------------------------------------------------------------
                    Cartesian Multipole Moments
 -----------------------------------------------------------------
    Charge (ESU x 10^10)
                -0.0000
    Dipole Moment (Debye)
         X      -3.0098      Y       0.3745      Z       1.2224
       Tot       3.2701
    Quadrupole Moments (Debye-Ang)
        XX    -136.6917     XY       9.0978     YY    -150.5655
        XZ       7.6010     YZ      -7.7674     ZZ    -150.5739
    Octopole Moments (Debye-Ang^2)
       XXX      30.3469    XXY      82.7908    XYY       1.2035
       YYY      32.8150    XXZ      31.7610    XYZ     -27.5226
       YYZ     -11.1985    XZZ      20.5015    YZZ      40.2243
       ZZZ      16.5296
    Hexadecapole Moments (Debye-Ang^3)
      XXXX   -8022.5454   XXXY     490.1544   XXYY   -1686.0305
      XYYY     221.5926   YYYY   -1977.3240   XXXZ      44.6295
      XXYZ    -273.6531   XYYZ       6.6960   YYYZ    -526.0358
      XXZZ   -1723.7277   XYZZ     214.6500   YYZZ    -782.6733
      XZZZ     -11.5321   YZZZ    -563.9280   ZZZZ   -2449.3381
 -----------------------------------------------------------------
 Calculating analytic gradient of the SCF energy
 Gradient of SCF Energy
            1           2           3           4           5           6
    1  -0.0005096   0.0001653  -0.0000592   0.0001022  -0.0002468   0.0000018
    2  -0.0010030   0.0001526  -0.0006219   0.0003058   0.0015070   0.0000132
    3  -0.0009092  -0.0000511  -0.0004405   0.0001505   0.0009188  -0.0000484
            7           8           9          10          11          12
    1   0.0001703   0.0003130  -0.0001315   0.0000595   0.0002607   0.0000696
    2   0.0002429  -0.0001611  -0.0000620  -0.0000667   0.0000891  -0.0000467
    3   0.0003774  -0.0001302   0.0003238  -0.0000712   0.0001676   0.0000647
           13          14          15          16          17          18
    1   0.0000247  -0.0000389  -0.0001275  -0.0001371  -0.0001587  -0.0001244
    2  -0.0000454   0.0000663   0.0000885   0.0000784   0.0001389  -0.0000698
    3   0.0000749   0.0000412   0.0001750  -0.0000753   0.0001277  -0.0001329
           19          20          21          22          23          24
    1  -0.0000930   0.0000984   0.0007380  -0.0000134   0.0007104  -0.0008933
    2  -0.0003640  -0.0001583   0.0004264  -0.0001927  -0.0015462   0.0006022
    3  -0.0002854  -0.0000978   0.0003582  -0.0002664   0.0014039  -0.0009802
           25          26          27          28          29          30
    1  -0.0004461  -0.0000955   0.0000048  -0.0001134   0.0001810   0.0006188
    2   0.0004524   0.0004339   0.0001283   0.0001085   0.0005010  -0.0004446
    3  -0.0000773   0.0000847  -0.0000328   0.0000510   0.0002205  -0.0005655
           31          32          33          34          35          36
    1   0.0007137  -0.0000958  -0.0004855   0.0003719  -0.0016893   0.0007565
    2  -0.0003215   0.0000576  -0.0012268   0.0004965   0.0000874  -0.0000190
    3  -0.0004621   0.0000223  -0.0003039  -0.0002275   0.0012536  -0.0004546
           37          38          39          40          41          42
    1   0.0005769   0.0000473   0.0001263   0.0002591  -0.0005854   0.0001269
    2   0.0000136  -0.0000468   0.0002536  -0.0000477   0.0002283   0.0000563
    3   0.0000425  -0.0003005  -0.0010227   0.0002522   0.0004759   0.0001927
           43          44          45          46          47          48
    1  -0.0005390   0.0000677   0.0003768  -0.0001393  -0.0003004  -0.0000300
    2  -0.0010109   0.0002611   0.0001586   0.0000391   0.0005063   0.0001867
    3   0.0002933   0.0000244   0.0006024  -0.0000814  -0.0007901   0.0001762
           49          50
    1  -0.0000500   0.0001615
    2  -0.0000555  -0.0001700
    3  -0.0003103   0.0002416
 Max gradient component =       1.689E-03
 RMS gradient           =       4.542E-04
 Gradient time:  CPU 513.79 s  wall 129.52 s
 Geometry Optimization Parameters
   NAtoms,    NIC,     NZ,  NCons,   NDum,   NFix, NCnnct, MaxDiis
       50     399       0       0       0       0       0       0

 Cartesian Hessian Update
 Hessian Updated using BFGS Update


** GEOMETRY OPTIMIZATION IN DELOCALIZED INTERNAL COORDINATES **
   Searching for a Minimum

   Optimization Cycle:  10

                       Coordinates (Angstroms)
     ATOM                X               Y               Z
      1  C        -2.8803042610    0.7726326170    0.1069104026
      2  H        -2.8844061071    1.4188807728   -0.7839395045
      3  C        -1.8336927436   -0.3272685089   -0.1330489083
      4  H        -1.8076096457   -0.9769359425    0.7495388121
      5  O        -0.5485361782    0.3242309675   -0.2471247706
      6  C        -2.1502040654   -1.1450238935   -1.3851717631
      7  H        -2.1131468596   -0.4753457809   -2.2527799640
      8  H        -1.3763716831   -1.9045308415   -1.5417219782
      9  C        -3.5309500622   -1.8143029012   -1.2925169624
     10  H        -3.5105552247   -2.5083977121   -0.4397117560
     11  C        -3.8489833839   -2.6261671404   -2.5509132102
     12  H        -3.0942579254   -3.3985475791   -2.7257124819
     13  H        -4.8210545273   -3.1210558623   -2.4664446625
     14  H        -3.8777599401   -1.9815700389   -3.4356810828
     15  C        -4.6020167432   -0.7508287261   -1.0057998188
     16  H        -5.5777359404   -1.2291540517   -0.8661870661
     17  H        -4.7011503838   -0.0984063020   -1.8842505265
     18  C        -4.2655107602    0.1068259843    0.2201175749
     19  H        -5.0393686977    0.8664371777    0.3453357868
     20  H        -4.2909281652   -0.5184899372    1.1225727406
     21  C        -2.5210349914    1.6589453948    1.3264248241
     22  C        -3.6124721202    2.7045657774    1.6576356288
     23  C        -1.2583631216    2.4668500574    1.0926669025
     24  O        -0.4282923232    2.7058229398    1.9384289038
     25  H        -1.1853116721    2.9354516265    0.0883313116
     26  H        -2.3476381789    1.0339384624    2.2076769046
     27  H        -3.8348385825    3.3361646793    0.7906742434
     28  H        -3.2812603289    3.3547857319    2.4708981849
     29  H        -4.5409057028    2.2287372697    1.9752222531
     30  O         1.5347955468   -0.0744733877   -0.9830298804
     31  C         2.7644638855   -0.7879131689   -0.8868309871
     32  H         2.5986995792   -1.8689962026   -0.9679156522
     33  C         0.5765378988   -0.4677631997   -0.0090608473
     34  H         0.3413413079   -1.5355282068   -0.1331484615
     35  C         3.6048551001   -0.3953430054   -2.0975622271
     36  O         3.9073337730   -1.1492801662   -2.9847179791
     37  O         3.9767514402    0.9001720782   -2.0619634031
     38  H         4.4879333857    1.0739187283   -2.8668650441
     39  C         3.4491980080   -0.4719498259    0.4499039308
     40  H         3.6466618012    0.6083544858    0.4875024830
     41  O         4.6619013107   -1.2028567730    0.5131413118
     42  H         4.9807114169   -1.1703741744    1.4231708477
     43  C         2.5010928264   -0.8630329821    1.5822644024
     44  H         2.3980314628   -1.9521457722    1.5898351540
     45  O         3.0657195807   -0.5507552294    2.8649981845
     46  H         3.1202867541    0.4099571971    2.9511382780
     47  C         1.1242638391   -0.2281674756    1.4077208288
     48  H         1.1906835553    0.8581752436    1.5521424487
     49  O         0.1832361352   -0.7941881364    2.3144436283
     50  H         0.5441244775   -0.7184594219    3.2054614910
   Point Group: c1    Number of degrees of freedom:   144


   Energy is  -1227.504951059

 Hessian Updated using BFGS Update

143 Hessian modes will be used to form the next step
  Hessian Eigenvalues:
     0.003305    0.003773    0.005170    0.005637    0.006170    0.006645
     0.006897    0.007093    0.007645    0.008288    0.009656    0.010216
     0.010873    0.011139    0.013184    0.017910    0.020628    0.021165
     0.022101    0.030600    0.031163    0.036238    0.036969    0.038590
     0.039927    0.041833    0.043384    0.044829    0.046229    0.047246
     0.047822    0.048238    0.048345    0.049202    0.049409    0.049620
     0.051131    0.051515    0.054630    0.055212    0.055424    0.056023
     0.056142    0.056324    0.057114    0.058149    0.058494    0.060676
     0.061597    0.062959    0.066617    0.069246    0.071811    0.075289
     0.079098    0.081937    0.082751    0.083304    0.085351    0.093542
     0.096439    0.110719    0.115481    0.116324    0.134977    0.147642
     0.147968    0.156438    0.159222    0.159463    0.159905    0.160015
     0.160022    0.160058    0.160160    0.160283    0.161263    0.161783
     0.167369    0.170761    0.174075    0.180306    0.185491    0.193512
     0.194402    0.199536    0.204127    0.208223    0.218190    0.248683
     0.253359    0.255031    0.269200    0.269916    0.274236    0.280736
     0.287931    0.289008    0.289350    0.290295    0.291476    0.294644
     0.296315    0.299786    0.304390    0.305150    0.331297    0.336486
     0.337767    0.338523    0.338732    0.339346    0.339418    0.339748
     0.339893    0.340212    0.340412    0.340569    0.341088    0.341264
     0.341460    0.341874    0.342187    0.342220    0.342380    0.342713
     0.343179    0.343822    0.373465    0.389805    0.395046    0.395945
     0.400949    0.404276    0.417113    0.423485    0.514532    0.517787
     0.520641    0.525666    0.547040    0.924528    0.933441

 Minimum Search - Taking Simple RFO Step
 Searching for Lamda that Minimizes Along All modes
 Value Taken    Lamda =  -0.00032009
 Step Taken.  Stepsize is  0.154904

                             Maximum     Tolerance    Cnvgd?
         Gradient           0.004372      0.000300      NO
         Displacement       0.064631      0.001200      NO
         Energy change     -0.000258      0.000001      NO


 New Cartesian Coordinates Obtained by Inverse Iteration

 Displacement from previous Coordinates is:  0.995284
 ----------------------------------------------------------------
             Standard Nuclear Orientation (Angstroms)
    I     Atom           X                Y                Z
 ----------------------------------------------------------------
    1      C      -2.8775024211     0.7685894972     0.1107316566
    2      H      -2.8625142207     1.4276000144    -0.7704480754
    3      C      -1.8386258589    -0.3394711104    -0.1279139730
    4      H      -1.8305835618    -0.9999118509     0.7473043868
    5      O      -0.5475850796     0.3009977504    -0.2231023270
    6      C      -2.1428545339    -1.1422684788    -1.3930061828
    7      H      -2.0829896555    -0.4683170775    -2.2564011210
    8      H      -1.3742891887    -1.9082855979    -1.5414036833
    9      C      -3.5323902873    -1.7958399401    -1.3324176764
   10      H      -3.5358933832    -2.4997125476    -0.4871709627
   11      C      -3.8404239104    -2.5885401907    -2.6061502280
   12      H      -3.0959225151    -3.3717298130    -2.7761498313
   13      H      -4.8219928366    -3.0677408506    -2.5449523076
   14      H      -3.8418907814    -1.9344070134    -3.4842913907
   15      C      -4.5949985612    -0.7227080459    -1.0520245456
   16      H      -5.5773534744    -1.1926944837    -0.9336241445
   17      H      -4.6723147358    -0.0607452767    -1.9257456130
   18      C      -4.2715330761     0.1179927639     0.1900772682
   19      H      -5.0372491266     0.8867960246     0.3116098056
   20      H      -4.3210280024    -0.5170244523     1.0846330273
   21      C      -2.5303856596     1.6281762778     1.3500101480
   22      C      -3.6375236111     2.6472759172     1.7085262609
   23      C      -1.2733651711     2.4549007031     1.1407854464
   24      O      -0.4562217618     2.6884030481     2.0010495602
   25      H      -1.1845959080     2.9273487327     0.1396962104
   26      H      -2.3499784928     0.9794392983     2.2126051296
   27      H      -3.8650251099     3.3019761025     0.8602630841
   28      H      -3.3193461289     3.2757891873     2.5435911845
   29      H      -4.5604843139     2.1459956149     2.0039252607
   30      O       1.5169119744    -0.1277986937    -0.9710104107
   31      C       2.7508432856    -0.8321680905    -0.8696544962
   32      H       2.5899375336    -1.9165193501    -0.9068489080
   33      C       0.5773591179    -0.4841921243     0.0338102761
   34      H       0.3374866281    -1.5562389164    -0.0443685759
   35      C       3.5663091732    -0.4831880343    -2.1117379333
   36      O       3.8547894962    -1.2708606360    -2.9732199784
   37      O       3.9221513841     0.8168309343    -2.1372177929
   38      H       4.4170089846     0.9637040218    -2.9570413915
   39      C       3.4587888479    -0.4628864841     0.4405099307
   40      H       3.6529488556     0.6187116169     0.4317160729
   41      O       4.6758316408    -1.1877044439     0.5064391501
   42      H       5.0084220972    -1.1274182423     1.4099344760
   43      C       2.5332558401    -0.8100835479     1.6046353622
   44      H       2.4346385462    -1.8986306903     1.6585001143
   45      O       3.1209225427    -0.4447297024     2.8618215855
   46      H       3.1720634724     0.5188280318     2.9107224421
   47      C       1.1495277466    -0.1890475471     1.4309151188
   48      H       1.2138697375     0.9022455619     1.5310347791
   49      O       0.2264975622    -0.7219443872     2.3752164518
   50      H       0.5912596664    -0.5911986337     3.2578958861
 ----------------------------------------------------------------
 Molecular Point Group                 C1    NOp =  1
 Largest Abelian Subgroup              C1    NOp =  1
 Nuclear Repulsion Energy =  2344.7870524965 hartrees
 There are       93 alpha and       93 beta electrons
 Applying Cartesian multipole field
    Component          Value
    ---------          -----
     (2,0,0)        1.00000E-12
     (0,2,0)        2.00000E-11
     (0,0,2)       -3.00000E-11
 Nucleus-field energy     =    -0.0000000235 hartrees
 Requested basis set is 6-311++G(d,p)
 There are 274 shells and 710 basis functions
 A cutoff of  1.0D-11 yielded  27111 shell pairs
 There are    178290 function pairs (    188890 Cartesian)
 Smallest overlap matrix eigenvalue = 1.08E-06

 Q-Chem warning in module stvman/mkSTV.C, line 306:

 Overlap eigenvalue is smaller than square root of threshold
 Use THRESH >= 12 to get rid of this warning

 Guess MOs from SCF MO coefficient file

 -----------------------------------------------------------------------
  General SCF calculation program by
  Eric Jon Sundstrom, Paul Horn, Yuezhi Mao, Dmitri Zuev, Alec White,
  David Stuck, Shaama M.S., Shane Yost, Joonho Lee, David Small,
  Daniel Levine, Susi Lehtola, Hugh Burton, Evgeny Epifanovsky
 -----------------------------------------------------------------------
 Exchange:     0.2000 Hartree-Fock + 0.0800 Slater + 0.7200 B88
 Correlation:  0.1900 VWN1RPA + 0.8100 LYP
 Using SG-1 standard quadrature grid
 using 4 threads for integral computing
 -------------------------------------------------------
 OpenMP Integral computing Module                
 Release: version 2.0, May 2017, Q-Chem Inc. Pleasanton 
 -------------------------------------------------------
 -------------------------------------------------------
 OpenMP BLAS3 based DFT computing Module                
 Release: version 1.0, May 2013, Q-Chem Inc. Pittsburgh 
 -------------------------------------------------------
 A restricted SCF calculation will be
 performed using DIIS
 SCF converges when DIIS error is below 1.0e-08
 ---------------------------------------
  Cycle       Energy         DIIS error
 ---------------------------------------
    1   -1227.4881595454      4.73e-04  
    2   -1227.5045947350      1.00e-04  
    3   -1227.5040611462      1.55e-04  
    4   -1227.5050768964      1.74e-05  
    5   -1227.5050851015      1.25e-05  
    6   -1227.5050922418      2.44e-06  
    7   -1227.5050925175      6.87e-07  
    8   -1227.5050925411      2.07e-07  
    9   -1227.5050925432      6.76e-08  
   10   -1227.5050925433      2.33e-08  
   11   -1227.5050925434      1.17e-08  
   12   -1227.5050925434      5.19e-09  Convergence criterion met
 ---------------------------------------
 SCF time:   CPU 2146.48s  wall 555.00s 
 SCF   energy in the final basis set =    -1227.5050925434
 Total energy in the final basis set =    -1227.5050925434

 --------------------------------------------------------------

                    Orbital Energies (a.u.)
 --------------------------------------------------------------

 Alpha MOs
 -- Occupied --
-19.185 -19.158 -19.156 -19.145 -19.143 -19.142 -19.129 -19.118
-10.321 -10.295 -10.259 -10.258 -10.247 -10.247 -10.240 -10.234
-10.190 -10.188 -10.184 -10.179 -10.177 -10.175 -10.174 -10.165
 -1.129  -1.097  -1.068  -1.051  -1.049  -1.039  -1.037  -1.035
 -0.858  -0.814  -0.807  -0.795  -0.757  -0.749  -0.697  -0.692
 -0.666  -0.658  -0.641  -0.622  -0.612  -0.597  -0.580  -0.567
 -0.556  -0.554  -0.541  -0.521  -0.509  -0.502  -0.500  -0.490
 -0.487  -0.484  -0.477  -0.462  -0.453  -0.450  -0.447  -0.438
 -0.434  -0.427  -0.422  -0.420  -0.416  -0.404  -0.398  -0.393
 -0.385  -0.379  -0.376  -0.375  -0.365  -0.363  -0.362  -0.360
 -0.348  -0.340  -0.337  -0.335  -0.333  -0.328  -0.314  -0.312
 -0.303  -0.292  -0.282  -0.273  -0.253
 -- Virtual --
 -0.030  -0.027  -0.016  -0.013  -0.009  -0.005   0.000   0.005
  0.010   0.015   0.019   0.023   0.027   0.032   0.037   0.040
  0.042   0.046   0.052   0.053   0.055   0.060   0.064   0.065
  0.070   0.073   0.078   0.079   0.080   0.084   0.086   0.088
  0.094   0.098   0.100   0.101   0.102   0.105   0.107   0.111
  0.115   0.115   0.116   0.118   0.119   0.123   0.125   0.127
  0.129   0.130   0.133   0.134   0.136   0.140   0.142   0.145
  0.146   0.148   0.150   0.152   0.154   0.157   0.160   0.161
  0.163   0.164   0.166   0.167   0.170   0.173   0.175   0.177
  0.179   0.182   0.184   0.185   0.187   0.190   0.195   0.198
  0.199   0.201   0.203   0.205   0.209   0.213   0.216   0.219
  0.220   0.224   0.225   0.227   0.228   0.232   0.234   0.237
  0.241   0.243   0.244   0.248   0.250   0.251   0.253   0.258
  0.259   0.261   0.263   0.268   0.270   0.275   0.278   0.279
  0.289   0.289   0.291   0.293   0.297   0.302   0.305   0.306
  0.306   0.309   0.313   0.317   0.317   0.321   0.324   0.326
  0.329   0.333   0.335   0.335   0.338   0.341   0.343   0.345
  0.349   0.352   0.353   0.356   0.360   0.362   0.367   0.370
  0.372   0.376   0.378   0.381   0.385   0.388   0.389   0.393
  0.401   0.408   0.410   0.415   0.418   0.421   0.426   0.434
  0.437   0.440   0.451   0.453   0.455   0.463   0.468   0.472
  0.477   0.483   0.485   0.489   0.498   0.500   0.503   0.505
  0.516   0.518   0.527   0.529   0.534   0.546   0.553   0.557
  0.564   0.581   0.584   0.585   0.590   0.598   0.599   0.605
  0.613   0.624   0.624   0.627   0.634   0.642   0.646   0.649
  0.652   0.659   0.661   0.664   0.672   0.675   0.678   0.685
  0.692   0.694   0.699   0.708   0.712   0.719   0.723   0.728
  0.735   0.738   0.745   0.750   0.757   0.757   0.762   0.766
  0.772   0.774   0.780   0.783   0.784   0.786   0.794   0.796
  0.801   0.805   0.809   0.814   0.817   0.821   0.825   0.838
  0.842   0.851   0.853   0.889   0.900   0.911   0.921   0.927
  0.936   0.946   0.977   0.980   0.985   1.001   1.008   1.010
  1.026   1.037   1.039   1.056   1.072   1.074   1.078   1.093
  1.101   1.112   1.118   1.130   1.143   1.152   1.155   1.162
  1.165   1.169   1.175   1.179   1.184   1.195   1.202   1.211
  1.218   1.228   1.232   1.244   1.247   1.256   1.268   1.271
  1.273   1.282   1.299   1.304   1.310   1.315   1.319   1.332
  1.349   1.351   1.364   1.374   1.383   1.393   1.393   1.418
  1.427   1.442   1.450   1.453   1.461   1.473   1.478   1.481
  1.486   1.495   1.510   1.516   1.523   1.533   1.536   1.544
  1.551   1.561   1.563   1.571   1.574   1.578   1.582   1.586
  1.594   1.599   1.600   1.603   1.606   1.612   1.615   1.621
  1.623   1.628   1.639   1.641   1.644   1.653   1.663   1.665
  1.670   1.674   1.680   1.685   1.691   1.693   1.708   1.718
  1.723   1.724   1.734   1.737   1.747   1.755   1.758   1.769
  1.777   1.779   1.792   1.800   1.803   1.806   1.822   1.827
  1.833   1.842   1.857   1.863   1.873   1.879   1.880   1.899
  1.907   1.914   1.928   1.933   1.941   1.957   1.964   1.978
  1.986   1.997   2.005   2.011   2.018   2.033   2.042   2.047
  2.058   2.062   2.069   2.076   2.081   2.091   2.099   2.113
  2.131   2.137   2.149   2.156   2.162   2.171   2.177   2.183
  2.192   2.201   2.213   2.228   2.236   2.255   2.259   2.269
  2.284   2.293   2.301   2.326   2.330   2.347   2.357   2.364
  2.375   2.389   2.399   2.414   2.429   2.443   2.463   2.476
  2.487   2.493   2.501   2.523   2.532   2.545   2.546   2.556
  2.562   2.565   2.586   2.588   2.601   2.602   2.606   2.617
  2.623   2.641   2.644   2.655   2.665   2.677   2.688   2.700
  2.707   2.713   2.723   2.735   2.738   2.753   2.771   2.795
  2.800   2.808   2.810   2.817   2.828   2.833   2.840   2.872
  2.880   2.893   2.895   2.899   2.905   2.914   2.924   2.930
  2.947   2.957   2.966   2.974   2.976   2.989   2.995   3.000
  3.018   3.029   3.033   3.042   3.051   3.056   3.081   3.082
  3.092   3.100   3.105   3.110   3.116   3.130   3.142   3.155
  3.160   3.163   3.178   3.184   3.197   3.203   3.216   3.238
  3.247   3.276   3.291   3.300   3.308   3.312   3.325   3.345
  3.368   3.373   3.389   3.404   3.420   3.439   3.484   3.511
  3.530   3.543   3.582   3.603   3.623   3.689   3.777   3.787
  3.792   3.804   3.813   3.816   3.822   3.842   3.872   3.911
  3.914   3.933   3.943   3.947   3.983   4.000   4.009   4.032
  4.038   4.068   4.097   4.108   4.135   4.155   4.183   4.191
  4.205   4.240   4.257   4.289   4.307   4.312   4.322   4.378
  4.406   4.992   5.079   5.104   5.115   5.123   5.160   5.180
  5.189   5.201   5.284   5.380   5.393   5.428   5.440   5.463
  5.503   5.605   5.625   5.655   5.670   5.710   5.781   5.814
  5.853  23.764  23.774  23.800  23.812  23.824  23.830  23.850
 23.865  23.881  23.883  23.918  23.942  23.952  23.969  23.981
 23.991  49.874  49.911  49.945  49.959  49.971  50.011  50.018
 50.024
 --------------------------------------------------------------

          Ground-State Mulliken Net Atomic Charges

     Atom                 Charge (a.u.)
  ----------------------------------------
      1 C                     0.682212
      2 H                     0.218870
      3 C                    -0.973041
      4 H                     0.263617
      5 O                     0.167148
      6 C                    -0.538530
      7 H                     0.212330
      8 H                     0.116334
      9 C                     0.640320
     10 H                     0.173903
     11 C                    -0.704379
     12 H                     0.139622
     13 H                     0.148251
     14 H                     0.144613
     15 C                    -0.788040
     16 H                     0.170683
     17 H                     0.153813
     18 C                    -0.381550
     19 H                     0.150402
     20 H                     0.172402
     21 C                     0.101355
     22 C                    -0.635299
     23 C                    -0.268648
     24 O                    -0.152597
     25 H                     0.142634
     26 H                     0.267730
     27 H                     0.164537
     28 H                     0.176105
     29 H                     0.157156
     30 O                     0.071462
     31 C                    -0.302759
     32 H                     0.258319
     33 C                    -0.324254
     34 H                     0.229733
     35 C                     0.130522
     36 O                    -0.207343
     37 O                    -0.114931
     38 H                     0.296081
     39 C                    -0.400654
     40 H                     0.281655
     41 O                    -0.146825
     42 H                     0.259465
     43 C                    -0.602933
     44 H                     0.292115
     45 O                    -0.200345
     46 H                     0.273011
     47 C                    -0.406890
     48 H                     0.324421
     49 O                    -0.090933
     50 H                     0.259127
  ----------------------------------------
  Sum of atomic charges =     0.000000

 -----------------------------------------------------------------
                    Cartesian Multipole Moments
 -----------------------------------------------------------------
    Charge (ESU x 10^10)
                 0.0000
    Dipole Moment (Debye)
         X      -2.9848      Y       0.5385      Z       1.0649
       Tot       3.2145
    Quadrupole Moments (Debye-Ang)
        XX    -136.6288     XY       9.5276     YY    -150.6476
        XZ       7.2173     YZ      -7.9327     ZZ    -150.7024
    Octopole Moments (Debye-Ang^2)
       XXX      30.7791    XXY      83.3579    XYY       0.3890
       YYY      36.3575    XXZ      29.2845    XYZ     -27.2179
       YYZ      -9.2834    XZZ      22.5112    YZZ      41.6147
       ZZZ       9.0475
    Hexadecapole Moments (Debye-Ang^3)
      XXXX   -8020.3295   XXXY     503.3125   XXYY   -1687.5003
      XYYY     244.0161   YYYY   -1939.1750   XXXZ      24.8437
      XXYZ    -278.2595   XYYZ      14.7601   YYYZ    -557.6560
      XXZZ   -1726.7797   XYZZ     221.3596   YYZZ    -794.0073
      XZZZ     -44.3595   YZZZ    -597.2896   ZZZZ   -2504.5239
 -----------------------------------------------------------------
 Calculating analytic gradient of the SCF energy
 Gradient of SCF Energy
            1           2           3           4           5           6
    1  -0.0003357  -0.0001787  -0.0007517  -0.0000283   0.0001517   0.0002782
    2  -0.0003497   0.0001580  -0.0005654   0.0001680   0.0001318   0.0002145
    3  -0.0001491  -0.0000089   0.0005922  -0.0000737  -0.0012320   0.0001647
            7           8           9          10          11          12
    1   0.0000490   0.0000936  -0.0000578   0.0000643   0.0000239  -0.0000011
    2  -0.0000527  -0.0000052   0.0000524   0.0000018   0.0000740  -0.0000305
    3  -0.0001153  -0.0001670   0.0002734   0.0000549  -0.0000727   0.0000331
           13          14          15          16          17          18
    1   0.0000388   0.0000425   0.0000843   0.0000624  -0.0000570   0.0000968
    2  -0.0000380  -0.0000054  -0.0001763  -0.0000295   0.0001242   0.0004128
    3   0.0000348   0.0000069  -0.0001600  -0.0000190  -0.0000763   0.0002715
           19          20          21          22          23          24
    1  -0.0000140   0.0001523   0.0003219   0.0000093   0.0004399  -0.0002939
    2   0.0001077  -0.0000028   0.0000587  -0.0002643   0.0001715   0.0000387
    3   0.0000622  -0.0001408  -0.0000334  -0.0002066   0.0006657  -0.0001854
           25          26          27          28          29          30
    1  -0.0001585  -0.0001853  -0.0000302  -0.0000589  -0.0002573  -0.0006349
    2   0.0000196  -0.0000518   0.0000940   0.0000726  -0.0000285   0.0001511
    3  -0.0001866  -0.0002234  -0.0000652   0.0000435  -0.0000459  -0.0002352
           31          32          33          34          35          36
    1   0.0001228   0.0000237   0.0007393   0.0001444  -0.0000951   0.0000213
    2  -0.0000486  -0.0000407  -0.0008979   0.0001030   0.0000365   0.0000408
    3   0.0001261  -0.0001030   0.0004970  -0.0002956   0.0004055   0.0000413
           37          38          39          40          41          42
    1   0.0001675  -0.0001341  -0.0001478   0.0000858  -0.0000673   0.0000738
    2   0.0001463  -0.0001404  -0.0000203  -0.0000365   0.0000289  -0.0000205
    3  -0.0001784   0.0000708  -0.0003831   0.0001659   0.0002836  -0.0000061
           43          44          45          46          47          48
    1  -0.0004005   0.0000305   0.0002468  -0.0000555   0.0004089   0.0000212
    2  -0.0001457   0.0001022   0.0000768   0.0001142   0.0003171   0.0000785
    3   0.0001972  -0.0000175   0.0001273   0.0001294  -0.0004825   0.0000232
           49          50
    1  -0.0001086   0.0000573
    2   0.0001657  -0.0003106
    3   0.0005171   0.0000752
 Max gradient component =       1.232E-03
 RMS gradient           =       2.480E-04
 Gradient time:  CPU 512.23 s  wall 129.14 s
 Geometry Optimization Parameters
   NAtoms,    NIC,     NZ,  NCons,   NDum,   NFix, NCnnct, MaxDiis
       50     399       0       0       0       0       0       0

 Cartesian Hessian Update
 Hessian Updated using BFGS Update


** GEOMETRY OPTIMIZATION IN DELOCALIZED INTERNAL COORDINATES **
   Searching for a Minimum

   Optimization Cycle:  11

                       Coordinates (Angstroms)
     ATOM                X               Y               Z
      1  C        -2.8775024211    0.7685894972    0.1107316566
      2  H        -2.8625142207    1.4276000144   -0.7704480754
      3  C        -1.8386258589   -0.3394711104   -0.1279139730
      4  H        -1.8305835618   -0.9999118509    0.7473043868
      5  O        -0.5475850796    0.3009977504   -0.2231023270
      6  C        -2.1428545339   -1.1422684788   -1.3930061828
      7  H        -2.0829896555   -0.4683170775   -2.2564011210
      8  H        -1.3742891887   -1.9082855979   -1.5414036833
      9  C        -3.5323902873   -1.7958399401   -1.3324176764
     10  H        -3.5358933832   -2.4997125476   -0.4871709627
     11  C        -3.8404239104   -2.5885401907   -2.6061502280
     12  H        -3.0959225151   -3.3717298130   -2.7761498313
     13  H        -4.8219928366   -3.0677408506   -2.5449523076
     14  H        -3.8418907814   -1.9344070134   -3.4842913907
     15  C        -4.5949985612   -0.7227080459   -1.0520245456
     16  H        -5.5773534744   -1.1926944837   -0.9336241445
     17  H        -4.6723147358   -0.0607452767   -1.9257456130
     18  C        -4.2715330761    0.1179927639    0.1900772682
     19  H        -5.0372491266    0.8867960246    0.3116098056
     20  H        -4.3210280024   -0.5170244523    1.0846330273
     21  C        -2.5303856596    1.6281762778    1.3500101480
     22  C        -3.6375236111    2.6472759172    1.7085262609
     23  C        -1.2733651711    2.4549007031    1.1407854464
     24  O        -0.4562217618    2.6884030481    2.0010495602
     25  H        -1.1845959080    2.9273487327    0.1396962104
     26  H        -2.3499784928    0.9794392983    2.2126051296
     27  H        -3.8650251099    3.3019761025    0.8602630841
     28  H        -3.3193461289    3.2757891873    2.5435911845
     29  H        -4.5604843139    2.1459956149    2.0039252607
     30  O         1.5169119744   -0.1277986937   -0.9710104107
     31  C         2.7508432856   -0.8321680905   -0.8696544962
     32  H         2.5899375336   -1.9165193501   -0.9068489080
     33  C         0.5773591179   -0.4841921243    0.0338102761
     34  H         0.3374866281   -1.5562389164   -0.0443685759
     35  C         3.5663091732   -0.4831880343   -2.1117379333
     36  O         3.8547894962   -1.2708606360   -2.9732199784
     37  O         3.9221513841    0.8168309343   -2.1372177929
     38  H         4.4170089846    0.9637040218   -2.9570413915
     39  C         3.4587888479   -0.4628864841    0.4405099307
     40  H         3.6529488556    0.6187116169    0.4317160729
     41  O         4.6758316408   -1.1877044439    0.5064391501
     42  H         5.0084220972   -1.1274182423    1.4099344760
     43  C         2.5332558401   -0.8100835479    1.6046353622
     44  H         2.4346385462   -1.8986306903    1.6585001143
     45  O         3.1209225427   -0.4447297024    2.8618215855
     46  H         3.1720634724    0.5188280318    2.9107224421
     47  C         1.1495277466   -0.1890475471    1.4309151188
     48  H         1.2138697375    0.9022455619    1.5310347791
     49  O         0.2264975622   -0.7219443872    2.3752164518
     50  H         0.5912596664   -0.5911986337    3.2578958861
   Point Group: c1    Number of degrees of freedom:   144


   Energy is  -1227.505092543

 Hessian Updated using BFGS Update

144 Hessian modes will be used to form the next step
  Hessian Eigenvalues:
     0.002925    0.003853    0.005182    0.005640    0.006201    0.006645
     0.006917    0.007242    0.007664    0.008289    0.009270    0.010126
     0.010856    0.011200    0.013273    0.017939    0.020708    0.021637
     0.022161    0.030582    0.031143    0.036636    0.037023    0.038556
     0.039925    0.042486    0.043500    0.044862    0.046370    0.047252
     0.048003    0.048156    0.048778    0.049313    0.049558    0.049984
     0.051016    0.051466    0.054657    0.055234    0.055706    0.056034
     0.056141    0.056305    0.057128    0.058166    0.059165    0.060628
     0.062550    0.063839    0.066648    0.070042    0.071164    0.075111
     0.079608    0.082017    0.082655    0.083577    0.085603    0.093250
     0.096621    0.110610    0.115492    0.116603    0.135074    0.147638
     0.149126    0.155551    0.159062    0.159341    0.159800    0.160000
     0.160014    0.160021    0.160074    0.160124    0.160231    0.161333
     0.161416    0.167524    0.170285    0.173055    0.179053    0.183866
     0.193592    0.194525    0.199451    0.201873    0.216519    0.225743
     0.248203    0.252270    0.256095    0.269057    0.270726    0.277460
     0.280276    0.288037    0.289334    0.289841    0.291365    0.293215
     0.296027    0.297381    0.300270    0.304625    0.306301    0.329607
     0.334796    0.337320    0.338508    0.338726    0.339349    0.339456
     0.339708    0.339784    0.340215    0.340431    0.340537    0.341135
     0.341264    0.341497    0.341867    0.342189    0.342218    0.342371
     0.342731    0.342874    0.345116    0.370253    0.387477    0.395429
     0.398202    0.401268    0.404330    0.412970    0.428832    0.514812
     0.517781    0.520860    0.525665    0.547040    0.922758    0.933365

 Minimum Search - Taking Simple RFO Step
 Searching for Lamda that Minimizes Along All modes
 Value Taken    Lamda =  -0.00007937
 Step Taken.  Stepsize is  0.088701

                             Maximum     Tolerance    Cnvgd?
         Gradient           0.001632      0.000300      NO
         Displacement       0.029632      0.001200      NO
         Energy change     -0.000141      0.000001      NO


 New Cartesian Coordinates Obtained by Inverse Iteration

 Displacement from previous Coordinates is:  0.379429
 ----------------------------------------------------------------
             Standard Nuclear Orientation (Angstroms)
    I     Atom           X                Y                Z
 ----------------------------------------------------------------
    1      C      -2.8807582771     0.7639533730     0.1183210158
    2      H      -2.8662591003     1.4244840744    -0.7615305695
    3      C      -1.8394336230    -0.3394151353    -0.1250001076
    4      H      -1.8345348470    -1.0097852133     0.7430945283
    5      O      -0.5498738337     0.3053544194    -0.2033095278
    6      C      -2.1359824030    -1.1312146184    -1.3992327438
    7      H      -2.0743564488    -0.4498318072    -2.2565540843
    8      H      -1.3644859813    -1.8935932331    -1.5497433795
    9      C      -3.5238508707    -1.7900762777    -1.3506850854
   10      H      -3.5277031591    -2.5034848988    -0.5134507646
   11      C      -3.8264521704    -2.5695523144    -2.6340910420
   12      H      -3.0794926887    -3.3488500353    -2.8108789893
   13      H      -4.8070764377    -3.0516386270    -2.5812801576
   14      H      -3.8270880760    -1.9060524445    -3.5051630603
   15      C      -4.5907949425    -0.7237219805    -1.0597452907
   16      H      -5.5715704477    -1.1984856429    -0.9474653753
   17      H      -4.6690794597    -0.0546047360    -1.9277581623
   18      C      -4.2729452124     0.1074857081     0.1906012185
   19      H      -5.0412708697     0.8729717178     0.3157971808
   20      H      -4.3234713139    -0.5338598622     1.0807460862
   21      C      -2.5315341952     1.6209635527     1.3579826115
   22      C      -3.6411078481     2.6318187600     1.7316609233
   23      C      -1.2815087510     2.4557388235     1.1371037132
   24      O      -0.4581005079     2.6945000946     1.9902097381
   25      H      -1.2036545175     2.9288023040     0.1355431018
   26      H      -2.3361793022     0.9711044985     2.2167219524
   27      H      -3.8832320539     3.2862611994     0.8874246491
   28      H      -3.3168981853     3.2602713329     2.5642323140
   29      H      -4.5563238616     2.1224370508     2.0364769140
   30      O       1.5087725494    -0.1392518768    -0.9633830614
   31      C       2.7398518748    -0.8479351759    -0.8615636515
   32      H       2.5737808077    -1.9319905314    -0.8804590251
   33      C       0.5735951461    -0.4799701733     0.0512247448
   34      H       0.3270091853    -1.5520738349    -0.0103864923
   35      C       3.5481093211    -0.5218322900    -2.1153980515
   36      O       3.8244210670    -1.3232881980    -2.9677772957
   37      O       3.9095797495     0.7760049318    -2.1604447034
   38      H       4.4024936315     0.9111499159    -2.9834058009
   39      C       3.4578022364    -0.4621110313     0.4383697296
   40      H       3.6497574832     0.6197093418     0.4128526331
   41      O       4.6757104196    -1.1853476013     0.5019609681
   42      H       5.0144835194    -1.1161567003     1.4024118186
   43      C       2.5395927330    -0.7949008776     1.6124723677
   44      H       2.4395443338    -1.8828915818     1.6789976633
   45      O       3.1355030649    -0.4174151384     2.8613187676
   46      H       3.1898646990     0.5463659097     2.8988299010
   47      C       1.1552280416    -0.1735743323     1.4413548622
   48      H       1.2215152391     0.9184176315     1.5291210665
   49      O       0.2331286345    -0.6936242945     2.3923901121
   50      H       0.5892384139    -0.5336693297     3.2735443655
 ----------------------------------------------------------------
 Molecular Point Group                 C1    NOp =  1
 Largest Abelian Subgroup              C1    NOp =  1
 Nuclear Repulsion Energy =  2345.4412954371 hartrees
 There are       93 alpha and       93 beta electrons
 Applying Cartesian multipole field
    Component          Value
    ---------          -----
     (2,0,0)        1.00000E-12
     (0,2,0)        2.00000E-11
     (0,0,2)       -3.00000E-11
 Nucleus-field energy     =    -0.0000000241 hartrees
 Requested basis set is 6-311++G(d,p)
 There are 274 shells and 710 basis functions
 A cutoff of  1.0D-11 yielded  27119 shell pairs
 There are    178352 function pairs (    188952 Cartesian)
 Smallest overlap matrix eigenvalue = 1.08E-06

 Q-Chem warning in module stvman/mkSTV.C, line 306:

 Overlap eigenvalue is smaller than square root of threshold
 Use THRESH >= 12 to get rid of this warning

 Guess MOs from SCF MO coefficient file

 -----------------------------------------------------------------------
  General SCF calculation program by
  Eric Jon Sundstrom, Paul Horn, Yuezhi Mao, Dmitri Zuev, Alec White,
  David Stuck, Shaama M.S., Shane Yost, Joonho Lee, David Small,
  Daniel Levine, Susi Lehtola, Hugh Burton, Evgeny Epifanovsky
 -----------------------------------------------------------------------
 Exchange:     0.2000 Hartree-Fock + 0.0800 Slater + 0.7200 B88
 Correlation:  0.1900 VWN1RPA + 0.8100 LYP
 Using SG-1 standard quadrature grid
 using 4 threads for integral computing
 -------------------------------------------------------
 OpenMP Integral computing Module                
 Release: version 2.0, May 2017, Q-Chem Inc. Pleasanton 
 -------------------------------------------------------
 -------------------------------------------------------
 OpenMP BLAS3 based DFT computing Module                
 Release: version 1.0, May 2013, Q-Chem Inc. Pittsburgh 
 -------------------------------------------------------
 A restricted SCF calculation will be
 performed using DIIS
 SCF converges when DIIS error is below 1.0e-08
 ---------------------------------------
  Cycle       Energy         DIIS error
 ---------------------------------------
    1   -1227.5027111774      1.83e-04  
    2   -1227.5050936216      2.80e-05  
    3   -1227.5050630957      4.13e-05  
    4   -1227.5051353683      4.12e-06  
    5   -1227.5051357428      2.99e-06  
    6   -1227.5051361325      8.93e-07  
    7   -1227.5051361684      2.52e-07  
    8   -1227.5051361716      5.59e-08  
    9   -1227.5051361717      2.61e-08  
   10   -1227.5051361718      1.20e-08  
   11   -1227.5051361720      5.13e-09  Convergence criterion met
 ---------------------------------------
 SCF time:   CPU 1970.09s  wall 510.00s 
 SCF   energy in the final basis set =    -1227.5051361720
 Total energy in the final basis set =    -1227.5051361720

 --------------------------------------------------------------

                    Orbital Energies (a.u.)
 --------------------------------------------------------------

 Alpha MOs
 -- Occupied --
-19.185 -19.158 -19.156 -19.145 -19.143 -19.142 -19.129 -19.118
-10.321 -10.295 -10.258 -10.258 -10.247 -10.247 -10.240 -10.235
-10.190 -10.188 -10.184 -10.179 -10.177 -10.175 -10.174 -10.166
 -1.129  -1.098  -1.067  -1.051  -1.048  -1.039  -1.037  -1.035
 -0.859  -0.814  -0.807  -0.794  -0.758  -0.749  -0.697  -0.692
 -0.665  -0.658  -0.641  -0.621  -0.612  -0.597  -0.580  -0.567
 -0.556  -0.554  -0.541  -0.521  -0.509  -0.502  -0.500  -0.490
 -0.486  -0.484  -0.477  -0.462  -0.453  -0.450  -0.447  -0.438
 -0.434  -0.427  -0.422  -0.420  -0.416  -0.404  -0.398  -0.393
 -0.385  -0.379  -0.376  -0.374  -0.365  -0.362  -0.362  -0.360
 -0.349  -0.340  -0.337  -0.334  -0.333  -0.328  -0.314  -0.312
 -0.303  -0.292  -0.282  -0.273  -0.253
 -- Virtual --
 -0.030  -0.026  -0.015  -0.013  -0.009  -0.005   0.000   0.005
  0.010   0.015   0.019   0.023   0.027   0.032   0.037   0.040
  0.042   0.046   0.052   0.052   0.055   0.060   0.064   0.065
  0.070   0.073   0.078   0.079   0.080   0.084   0.086   0.088
  0.094   0.098   0.100   0.101   0.102   0.105   0.107   0.111
  0.115   0.115   0.116   0.118   0.119   0.123   0.125   0.127
  0.129   0.130   0.133   0.134   0.136   0.140   0.142   0.145
  0.146   0.149   0.150   0.152   0.154   0.156   0.160   0.161
  0.163   0.164   0.166   0.168   0.171   0.173   0.176   0.177
  0.179   0.182   0.184   0.185   0.187   0.190   0.195   0.198
  0.199   0.201   0.204   0.205   0.209   0.212   0.216   0.219
  0.220   0.224   0.225   0.227   0.228   0.232   0.234   0.237
  0.240   0.243   0.244   0.248   0.250   0.251   0.253   0.258
  0.259   0.262   0.263   0.268   0.270   0.275   0.278   0.279
  0.289   0.289   0.291   0.293   0.297   0.302   0.305   0.306
  0.307   0.309   0.313   0.317   0.318   0.321   0.324   0.327
  0.329   0.333   0.335   0.335   0.338   0.341   0.343   0.345
  0.349   0.351   0.353   0.356   0.360   0.362   0.367   0.370
  0.372   0.376   0.379   0.381   0.386   0.389   0.389   0.393
  0.401   0.408   0.410   0.415   0.417   0.422   0.427   0.434
  0.437   0.440   0.451   0.453   0.455   0.463   0.468   0.472
  0.477   0.483   0.485   0.488   0.498   0.500   0.503   0.506
  0.516   0.518   0.527   0.529   0.533   0.546   0.553   0.556
  0.565   0.581   0.584   0.585   0.590   0.598   0.599   0.605
  0.613   0.623   0.624   0.628   0.635   0.642   0.646   0.649
  0.652   0.659   0.662   0.664   0.673   0.674   0.678   0.684
  0.693   0.694   0.699   0.707   0.713   0.719   0.723   0.728
  0.735   0.738   0.746   0.750   0.757   0.758   0.762   0.767
  0.771   0.773   0.780   0.783   0.784   0.786   0.794   0.796
  0.802   0.805   0.810   0.814   0.817   0.821   0.825   0.838
  0.842   0.849   0.853   0.889   0.900   0.911   0.920   0.927
  0.936   0.947   0.977   0.980   0.985   1.001   1.009   1.011
  1.026   1.037   1.039   1.056   1.072   1.073   1.078   1.094
  1.101   1.113   1.117   1.130   1.143   1.152   1.155   1.161
  1.166   1.169   1.175   1.178   1.184   1.196   1.202   1.211
  1.217   1.226   1.232   1.245   1.247   1.256   1.269   1.271
  1.273   1.281   1.299   1.304   1.310   1.315   1.319   1.332
  1.350   1.352   1.364   1.375   1.382   1.393   1.394   1.419
  1.427   1.439   1.449   1.452   1.461   1.473   1.479   1.481
  1.486   1.495   1.511   1.516   1.523   1.534   1.536   1.544
  1.552   1.561   1.563   1.571   1.574   1.579   1.583   1.586
  1.594   1.599   1.600   1.604   1.606   1.612   1.615   1.621
  1.623   1.628   1.639   1.642   1.644   1.653   1.664   1.667
  1.670   1.674   1.680   1.685   1.691   1.693   1.708   1.717
  1.723   1.724   1.735   1.737   1.747   1.755   1.759   1.769
  1.777   1.779   1.792   1.801   1.803   1.806   1.823   1.827
  1.832   1.842   1.857   1.864   1.872   1.879   1.882   1.898
  1.907   1.914   1.926   1.933   1.941   1.959   1.962   1.978
  1.986   1.998   2.005   2.012   2.019   2.032   2.043   2.046
  2.058   2.061   2.069   2.077   2.082   2.092   2.099   2.112
  2.132   2.137   2.150   2.156   2.163   2.172   2.178   2.184
  2.192   2.200   2.214   2.229   2.236   2.255   2.259   2.268
  2.283   2.293   2.302   2.327   2.332   2.347   2.358   2.365
  2.375   2.390   2.399   2.414   2.429   2.442   2.464   2.477
  2.486   2.493   2.501   2.524   2.533   2.544   2.547   2.556
  2.562   2.565   2.586   2.589   2.602   2.603   2.606   2.618
  2.623   2.641   2.644   2.655   2.666   2.676   2.688   2.701
  2.708   2.715   2.723   2.735   2.738   2.753   2.770   2.795
  2.800   2.807   2.810   2.817   2.828   2.833   2.840   2.872
  2.880   2.894   2.895   2.900   2.905   2.915   2.924   2.930
  2.947   2.957   2.966   2.974   2.975   2.988   2.994   3.000
  3.017   3.027   3.033   3.042   3.051   3.056   3.080   3.083
  3.093   3.099   3.105   3.111   3.116   3.132   3.142   3.156
  3.160   3.163   3.179   3.185   3.198   3.203   3.217   3.239
  3.248   3.277   3.292   3.299   3.309   3.313   3.326   3.346
  3.368   3.373   3.390   3.405   3.423   3.439   3.486   3.511
  3.530   3.543   3.583   3.604   3.623   3.690   3.777   3.787
  3.792   3.804   3.813   3.816   3.823   3.842   3.872   3.911
  3.915   3.932   3.943   3.947   3.983   4.000   4.009   4.031
  4.038   4.068   4.096   4.107   4.136   4.155   4.184   4.192
  4.206   4.242   4.257   4.289   4.307   4.313   4.322   4.378
  4.408   4.992   5.079   5.104   5.116   5.123   5.161   5.181
  5.191   5.203   5.286   5.381   5.396   5.428   5.441   5.464
  5.503   5.606   5.626   5.655   5.671   5.709   5.781   5.816
  5.853  23.765  23.775  23.800  23.812  23.824  23.830  23.850
 23.865  23.881  23.883  23.919  23.943  23.952  23.968  23.981
 23.992  49.874  49.911  49.945  49.959  49.971  50.011  50.018
 50.024
 --------------------------------------------------------------

          Ground-State Mulliken Net Atomic Charges

     Atom                 Charge (a.u.)
  ----------------------------------------
      1 C                     0.676120
      2 H                     0.218345
      3 C                    -0.970076
      4 H                     0.258054
      5 O                     0.168191
      6 C                    -0.529200
      7 H                     0.211974
      8 H                     0.118984
      9 C                     0.640819
     10 H                     0.173950
     11 C                    -0.703495
     12 H                     0.139882
     13 H                     0.148298
     14 H                     0.144623
     15 C                    -0.785168
     16 H                     0.170653
     17 H                     0.153896
     18 C                    -0.385970
     19 H                     0.151871
     20 H                     0.172379
     21 C                     0.099479
     22 C                    -0.637474
     23 C                    -0.272740
     24 O                    -0.153475
     25 H                     0.142102
     26 H                     0.270008
     27 H                     0.164598
     28 H                     0.175858
     29 H                     0.157596
     30 O                     0.069604
     31 C                    -0.303910
     32 H                     0.257359
     33 C                    -0.318454
     34 H                     0.229924
     35 C                     0.133008
     36 O                    -0.207231
     37 O                    -0.115071
     38 H                     0.296307
     39 C                    -0.405288
     40 H                     0.282055
     41 O                    -0.146144
     42 H                     0.259200
     43 C                    -0.580653
     44 H                     0.292228
     45 O                    -0.199956
     46 H                     0.272536
     47 C                    -0.426081
     48 H                     0.323156
     49 O                    -0.091930
     50 H                     0.259261
  ----------------------------------------
  Sum of atomic charges =     0.000000

 -----------------------------------------------------------------
                    Cartesian Multipole Moments
 -----------------------------------------------------------------
    Charge (ESU x 10^10)
                 0.0000
    Dipole Moment (Debye)
         X      -2.9823      Y       0.5781      Z       1.0334
       Tot       3.2087
    Quadrupole Moments (Debye-Ang)
        XX    -136.4148     XY       9.6612     YY    -150.9215
        XZ       6.9706     YZ      -7.8523     ZZ    -150.5081
    Octopole Moments (Debye-Ang^2)
       XXX      32.9951    XXY      83.2228    XYY      -0.2945
       YYY      37.1699    XXZ      27.7334    XYZ     -26.9762
       YYZ      -8.4466    XZZ      23.1411    YZZ      42.6995
       ZZZ       7.5365
    Hexadecapole Moments (Debye-Ang^3)
      XXXX   -7992.0446   XXXY     508.7635   XXYY   -1685.9995
      XYYY     253.8826   YYYY   -1932.2903   XXXZ      15.5153
      XXYZ    -278.6031   XYYZ      18.2800   YYYZ    -568.8270
      XXZZ   -1722.1595   XYZZ     223.8729   YYZZ    -798.1604
      XZZZ     -56.3252   YZZZ    -605.2074   ZZZZ   -2518.1029
 -----------------------------------------------------------------
 Calculating analytic gradient of the SCF energy
 Gradient of SCF Energy
            1           2           3           4           5           6
    1   0.0001192  -0.0000276  -0.0006700   0.0000288   0.0004965   0.0001129
    2   0.0000911  -0.0001168  -0.0003240  -0.0000101   0.0001922   0.0002029
    3   0.0001797   0.0000033   0.0004475  -0.0000773  -0.0005604   0.0000571
            7           8           9          10          11          12
    1  -0.0000302   0.0000084  -0.0000104  -0.0000191  -0.0000568  -0.0000059
    2  -0.0000527   0.0000786  -0.0000589   0.0000715  -0.0001098  -0.0000018
    3  -0.0001057   0.0000141  -0.0002006   0.0000697  -0.0000783  -0.0000022
           13          14          15          16          17          18
    1   0.0000273   0.0000423   0.0000233   0.0000416   0.0000319  -0.0000408
    2  -0.0000261  -0.0000306  -0.0001167  -0.0000189  -0.0000478   0.0000885
    3  -0.0000358   0.0000100   0.0000249  -0.0000267  -0.0001065   0.0000556
           19          20          21          22          23          24
    1   0.0000926   0.0000588   0.0000739  -0.0000421   0.0000598  -0.0000389
    2  -0.0000293   0.0000097  -0.0000519   0.0000881   0.0000658  -0.0000578
    3   0.0000083   0.0000082  -0.0001337   0.0000738  -0.0000253  -0.0000353
           25          26          27          28          29          30
    1  -0.0000532  -0.0000210  -0.0000077  -0.0000182  -0.0000314  -0.0002446
    2   0.0000411  -0.0001066   0.0000147   0.0000221   0.0000123   0.0003195
    3  -0.0000782  -0.0001262  -0.0000622  -0.0000226  -0.0000638   0.0001325
           31          32          33          34          35          36
    1  -0.0000128   0.0000469   0.0002989  -0.0001827   0.0004649  -0.0002147
    2   0.0000910  -0.0000386  -0.0000701  -0.0001223  -0.0001355   0.0000264
    3   0.0001104   0.0000022   0.0002424   0.0001053  -0.0002616   0.0002377
           37          38          39          40          41          42
    1  -0.0000945  -0.0000537   0.0001580  -0.0001178   0.0000524  -0.0000426
    2   0.0001083  -0.0000426  -0.0001335   0.0000113  -0.0000533   0.0000372
    3  -0.0000971   0.0001690   0.0003739  -0.0000136  -0.0000673  -0.0001128
           43          44          45          46          47          48
    1  -0.0001095   0.0000246  -0.0000423  -0.0000608   0.0004285  -0.0001435
    2   0.0003970  -0.0000380  -0.0000592   0.0000366  -0.0002552  -0.0000998
    3  -0.0001066   0.0000243  -0.0001596   0.0001123   0.0002742  -0.0001594
           49          50
    1  -0.0004346   0.0001359
    2   0.0004438  -0.0002416
    3   0.0000999  -0.0001177
 Max gradient component =       6.700E-04
 RMS gradient           =       1.624E-04
 Gradient time:  CPU 511.31 s  wall 128.91 s
 Geometry Optimization Parameters
   NAtoms,    NIC,     NZ,  NCons,   NDum,   NFix, NCnnct, MaxDiis
       50     399       0       0       0       0       0       0

 Cartesian Hessian Update
 Hessian Updated using BFGS Update


** GEOMETRY OPTIMIZATION IN DELOCALIZED INTERNAL COORDINATES **
   Searching for a Minimum

   Optimization Cycle:  12

                       Coordinates (Angstroms)
     ATOM                X               Y               Z
      1  C        -2.8807582771    0.7639533730    0.1183210158
      2  H        -2.8662591003    1.4244840744   -0.7615305695
      3  C        -1.8394336230   -0.3394151353   -0.1250001076
      4  H        -1.8345348470   -1.0097852133    0.7430945283
      5  O        -0.5498738337    0.3053544194   -0.2033095278
      6  C        -2.1359824030   -1.1312146184   -1.3992327438
      7  H        -2.0743564488   -0.4498318072   -2.2565540843
      8  H        -1.3644859813   -1.8935932331   -1.5497433795
      9  C        -3.5238508707   -1.7900762777   -1.3506850854
     10  H        -3.5277031591   -2.5034848988   -0.5134507646
     11  C        -3.8264521704   -2.5695523144   -2.6340910420
     12  H        -3.0794926887   -3.3488500353   -2.8108789893
     13  H        -4.8070764377   -3.0516386270   -2.5812801576
     14  H        -3.8270880760   -1.9060524445   -3.5051630603
     15  C        -4.5907949425   -0.7237219805   -1.0597452907
     16  H        -5.5715704477   -1.1984856429   -0.9474653753
     17  H        -4.6690794597   -0.0546047360   -1.9277581623
     18  C        -4.2729452124    0.1074857081    0.1906012185
     19  H        -5.0412708697    0.8729717178    0.3157971808
     20  H        -4.3234713139   -0.5338598622    1.0807460862
     21  C        -2.5315341952    1.6209635527    1.3579826115
     22  C        -3.6411078481    2.6318187600    1.7316609233
     23  C        -1.2815087510    2.4557388235    1.1371037132
     24  O        -0.4581005079    2.6945000946    1.9902097381
     25  H        -1.2036545175    2.9288023040    0.1355431018
     26  H        -2.3361793022    0.9711044985    2.2167219524
     27  H        -3.8832320539    3.2862611994    0.8874246491
     28  H        -3.3168981853    3.2602713329    2.5642323140
     29  H        -4.5563238616    2.1224370508    2.0364769140
     30  O         1.5087725494   -0.1392518768   -0.9633830614
     31  C         2.7398518748   -0.8479351759   -0.8615636515
     32  H         2.5737808077   -1.9319905314   -0.8804590251
     33  C         0.5735951461   -0.4799701733    0.0512247448
     34  H         0.3270091853   -1.5520738349   -0.0103864923
     35  C         3.5481093211   -0.5218322900   -2.1153980515
     36  O         3.8244210670   -1.3232881980   -2.9677772957
     37  O         3.9095797495    0.7760049318   -2.1604447034
     38  H         4.4024936315    0.9111499159   -2.9834058009
     39  C         3.4578022364   -0.4621110313    0.4383697296
     40  H         3.6497574832    0.6197093418    0.4128526331
     41  O         4.6757104196   -1.1853476013    0.5019609681
     42  H         5.0144835194   -1.1161567003    1.4024118186
     43  C         2.5395927330   -0.7949008776    1.6124723677
     44  H         2.4395443338   -1.8828915818    1.6789976633
     45  O         3.1355030649   -0.4174151384    2.8613187676
     46  H         3.1898646990    0.5463659097    2.8988299010
     47  C         1.1552280416   -0.1735743323    1.4413548622
     48  H         1.2215152391    0.9184176315    1.5291210665
     49  O         0.2331286345   -0.6936242945    2.3923901121
     50  H         0.5892384139   -0.5336693297    3.2735443655
   Point Group: c1    Number of degrees of freedom:   144


   Energy is  -1227.505136172

 Hessian Updated using BFGS Update

144 Hessian modes will be used to form the next step
  Hessian Eigenvalues:
     0.002122    0.003830    0.005070    0.005626    0.006122    0.006642
     0.006887    0.007487    0.007578    0.008289    0.008522    0.010078
     0.010851    0.011215    0.013426    0.017940    0.020719    0.021719
     0.022570    0.030814    0.031147    0.036667    0.037263    0.038499
     0.039924    0.042278    0.043441    0.044893    0.046686    0.047253
     0.047950    0.048113    0.049172    0.049298    0.049625    0.050288
     0.050967    0.051426    0.054679    0.055165    0.055596    0.056032
     0.056146    0.056319    0.057149    0.058128    0.059301    0.061092
     0.063094    0.064052    0.067245    0.070348    0.072693    0.075352
     0.079912    0.081899    0.082935    0.083495    0.085443    0.094221
     0.096881    0.110663    0.115543    0.117094    0.135117    0.147632
     0.148793    0.156701    0.158122    0.159392    0.159723    0.159977
     0.160000    0.160017    0.160047    0.160165    0.160232    0.161333
     0.161513    0.167709    0.171156    0.174657    0.183256    0.186520
     0.193589    0.194480    0.199543    0.205338    0.215631    0.229316
     0.249061    0.253273    0.259809    0.269941    0.271756    0.277091
     0.280212    0.288000    0.289208    0.289789    0.291352    0.292969
     0.296329    0.297563    0.303649    0.305044    0.311584    0.330566
     0.337242    0.338203    0.338605    0.338744    0.339309    0.339534
     0.339682    0.339770    0.340234    0.340428    0.340662    0.341158
     0.341296    0.341428    0.342182    0.342213    0.342360    0.342370
     0.342754    0.343446    0.348074    0.371551    0.393076    0.395151
     0.398255    0.401000    0.404339    0.420040    0.424554    0.514406
     0.517780    0.520732    0.526054    0.547113    0.922315    0.933772

 Minimum Search - Taking Simple RFO Step
 Searching for Lamda that Minimizes Along All modes
 Value Taken    Lamda =  -0.00004680
 Step Taken.  Stepsize is  0.108981

                             Maximum     Tolerance    Cnvgd?
         Gradient           0.000455      0.000300      NO
         Displacement       0.042364      0.001200      NO
         Energy change     -0.000044      0.000001      NO


 New Cartesian Coordinates Obtained by Inverse Iteration

 Displacement from previous Coordinates is:  0.538679
 ----------------------------------------------------------------
             Standard Nuclear Orientation (Angstroms)
    I     Atom           X                Y                Z
 ----------------------------------------------------------------
    1      C      -2.8859227539     0.7623993402     0.1273850513
    2      H      -2.8656812819     1.4303273510    -0.7468380907
    3      C      -1.8396609210    -0.3361713125    -0.1179559212
    4      H      -1.8410996537    -1.0148686354     0.7441470860
    5      O      -0.5514693441     0.3106566549    -0.1776409550
    6      C      -2.1238269702    -1.1191205441    -1.4007382790
    7      H      -2.0545392252    -0.4309769500    -2.2519310421
    8      H      -1.3499077128    -1.8794409582    -1.5491348243
    9      C      -3.5110597193    -1.7801000573    -1.3708112961
   10      H      -3.5211319251    -2.5024539818    -0.5412973357
   11      C      -3.8017687636    -2.5473309286    -2.6642864443
   12      H      -3.0524248209    -3.3240101568    -2.8427307782
   13      H      -4.7822300124    -3.0309705585    -2.6240622839
   14      H      -3.7963966388    -1.8755291839    -3.5289520283
   15      C      -4.5825979221    -0.7184821046    -1.0789622927
   16      H      -5.5633156400    -1.1962588477    -0.9793073944
   17      H      -4.6550709084    -0.0417442876    -1.9413957694
   18      C      -4.2777442497     0.1023257174     0.1812334135
   19      H      -5.0487707022     0.8654620459     0.3050161241
   20      H      -4.3367191906    -0.5463416812     1.0655948252
   21      C      -2.5460947275     1.6098841271     1.3760901690
   22      C      -3.6618723527     2.6106376430     1.7570162018
   23      C      -1.2998240113     2.4530267440     1.1638823722
   24      O      -0.4848887479     2.6982662528     2.0233734855
   25      H      -1.2146669218     2.9236361169     0.1619834670
   26      H      -2.3471553846     0.9549180089     2.2302479336
   27      H      -3.9092082286     3.2690447377     0.9175174139
   28      H      -3.3406908588     3.2350781714     2.5935683065
   29      H      -4.5729563213     2.0923730722     2.0589158131
   30      O       1.4969261278    -0.1602319451    -0.9580518021
   31      C       2.7250241786    -0.8738598107    -0.8565937820
   32      H       2.5529668845    -1.9570649764    -0.8515754631
   33      C       0.5708452673    -0.4762204116     0.0731882651
   34      H       0.3175945096    -1.5477910961     0.0329082183
   35      C       3.5216080067    -0.5767426522    -2.1252837133
   36      O       3.7825857845    -1.3951010932    -2.9663823349
   37      O       3.8933062518     0.7169893801    -2.1958910833
   38      H       4.3804615149     0.8349381912    -3.0250416002
   39      C       3.4589704649    -0.4651746376     0.4272139250
   40      H       3.6531826281     0.6155023049     0.3780575568
   41      O       4.6760595266    -1.1898584361     0.4910969603
   42      H       5.0215092934    -1.1084232888     1.3880662757
   43      C       2.5538485128    -0.7728917933     1.6182421350
   44      H       2.4509970469    -1.8590388134     1.7068923501
   45      O       3.1663871930    -0.3733749195     2.8517804912
   46      H       3.2281967014     0.5904573776     2.8669802763
   47      C       1.1685916876    -0.1511525600     1.4518127256
   48      H       1.2380335809     0.9419685751     1.5232436191
   49      O       0.2546888298    -0.6564783702     2.4177148739
   50      H       0.6008746846    -0.4530919742     3.2937537043
 ----------------------------------------------------------------
 Molecular Point Group                 C1    NOp =  1
 Largest Abelian Subgroup              C1    NOp =  1
 Nuclear Repulsion Energy =  2345.0333744303 hartrees
 There are       93 alpha and       93 beta electrons
 Applying Cartesian multipole field
    Component          Value
    ---------          -----
     (2,0,0)        1.00000E-12
     (0,2,0)        2.00000E-11
     (0,0,2)       -3.00000E-11
 Nucleus-field energy     =    -0.0000000250 hartrees
 Requested basis set is 6-311++G(d,p)
 There are 274 shells and 710 basis functions
 A cutoff of  1.0D-11 yielded  27121 shell pairs
 There are    178324 function pairs (    188921 Cartesian)
 Smallest overlap matrix eigenvalue = 1.08E-06

 Q-Chem warning in module stvman/mkSTV.C, line 306:

 Overlap eigenvalue is smaller than square root of threshold
 Use THRESH >= 12 to get rid of this warning

 Guess MOs from SCF MO coefficient file

 -----------------------------------------------------------------------
  General SCF calculation program by
  Eric Jon Sundstrom, Paul Horn, Yuezhi Mao, Dmitri Zuev, Alec White,
  David Stuck, Shaama M.S., Shane Yost, Joonho Lee, David Small,
  Daniel Levine, Susi Lehtola, Hugh Burton, Evgeny Epifanovsky
 -----------------------------------------------------------------------
 Exchange:     0.2000 Hartree-Fock + 0.0800 Slater + 0.7200 B88
 Correlation:  0.1900 VWN1RPA + 0.8100 LYP
 Using SG-1 standard quadrature grid
 using 4 threads for integral computing
 -------------------------------------------------------
 OpenMP Integral computing Module                
 Release: version 2.0, May 2017, Q-Chem Inc. Pleasanton 
 -------------------------------------------------------
 -------------------------------------------------------
 OpenMP BLAS3 based DFT computing Module                
 Release: version 1.0, May 2013, Q-Chem Inc. Pittsburgh 
 -------------------------------------------------------
 A restricted SCF calculation will be
 performed using DIIS
 SCF converges when DIIS error is below 1.0e-08
 ---------------------------------------
  Cycle       Energy         DIIS error
 ---------------------------------------
    1   -1227.5007556929      2.45e-04  
    2   -1227.5050857875      4.23e-05  
    3   -1227.5050112847      6.26e-05  
    4   -1227.5051767541      5.78e-06  
    5   -1227.5051774784      4.30e-06  
    6   -1227.5051782972      1.31e-06  
    7   -1227.5051783699      3.47e-07  
    8   -1227.5051783758      7.85e-08  
    9   -1227.5051783759      3.62e-08  
   10   -1227.5051783760      1.44e-08  
   11   -1227.5051783760      5.39e-09  Convergence criterion met
 ---------------------------------------
 SCF time:   CPU 1962.77s  wall 508.00s 
 SCF   energy in the final basis set =    -1227.5051783760
 Total energy in the final basis set =    -1227.5051783760

 --------------------------------------------------------------

                    Orbital Energies (a.u.)
 --------------------------------------------------------------

 Alpha MOs
 -- Occupied --
-19.185 -19.157 -19.156 -19.146 -19.143 -19.142 -19.129 -19.118
-10.321 -10.295 -10.259 -10.258 -10.247 -10.246 -10.240 -10.235
-10.190 -10.189 -10.184 -10.179 -10.177 -10.175 -10.174 -10.166
 -1.129  -1.098  -1.067  -1.051  -1.048  -1.039  -1.037  -1.035
 -0.859  -0.814  -0.807  -0.794  -0.758  -0.750  -0.697  -0.692
 -0.665  -0.659  -0.641  -0.621  -0.613  -0.597  -0.580  -0.567
 -0.556  -0.554  -0.542  -0.521  -0.509  -0.502  -0.500  -0.490
 -0.486  -0.484  -0.477  -0.462  -0.453  -0.450  -0.447  -0.439
 -0.434  -0.427  -0.422  -0.420  -0.416  -0.404  -0.398  -0.392
 -0.385  -0.379  -0.376  -0.374  -0.364  -0.362  -0.362  -0.360
 -0.349  -0.340  -0.337  -0.334  -0.333  -0.328  -0.314  -0.312
 -0.303  -0.292  -0.282  -0.274  -0.253
 -- Virtual --
 -0.030  -0.026  -0.015  -0.013  -0.009  -0.006   0.001   0.005
  0.010   0.015   0.019   0.024   0.027   0.032   0.037   0.040
  0.042   0.046   0.051   0.052   0.056   0.060   0.064   0.065
  0.070   0.074   0.078   0.079   0.080   0.084   0.086   0.088
  0.094   0.098   0.100   0.101   0.103   0.105   0.107   0.112
  0.115   0.115   0.116   0.118   0.119   0.123   0.125   0.127
  0.129   0.130   0.133   0.134   0.136   0.140   0.142   0.145
  0.146   0.148   0.150   0.152   0.154   0.156   0.160   0.161
  0.163   0.164   0.165   0.168   0.171   0.173   0.176   0.177
  0.179   0.182   0.184   0.185   0.187   0.191   0.195   0.197
  0.199   0.201   0.203   0.205   0.209   0.212   0.216   0.219
  0.220   0.224   0.225   0.227   0.228   0.232   0.233   0.237
  0.240   0.243   0.244   0.247   0.250   0.251   0.254   0.258
  0.259   0.262   0.263   0.268   0.270   0.275   0.278   0.280
  0.289   0.289   0.292   0.293   0.297   0.302   0.305   0.306
  0.308   0.310   0.313   0.316   0.318   0.320   0.324   0.327
  0.330   0.332   0.334   0.335   0.338   0.341   0.343   0.345
  0.348   0.351   0.354   0.356   0.359   0.362   0.367   0.370
  0.371   0.376   0.379   0.381   0.385   0.388   0.389   0.394
  0.401   0.407   0.410   0.415   0.417   0.422   0.427   0.434
  0.436   0.440   0.450   0.451   0.456   0.463   0.467   0.472
  0.476   0.483   0.486   0.488   0.497   0.499   0.503   0.506
  0.514   0.517   0.527   0.528   0.533   0.546   0.553   0.555
  0.565   0.581   0.584   0.585   0.590   0.598   0.600   0.604
  0.612   0.621   0.625   0.628   0.634   0.641   0.647   0.649
  0.651   0.659   0.662   0.664   0.673   0.674   0.679   0.684
  0.693   0.695   0.698   0.707   0.713   0.719   0.723   0.727
  0.735   0.737   0.746   0.749   0.756   0.759   0.763   0.767
  0.771   0.773   0.780   0.782   0.784   0.787   0.795   0.796
  0.801   0.805   0.809   0.814   0.817   0.821   0.824   0.838
  0.841   0.847   0.853   0.888   0.899   0.910   0.919   0.927
  0.937   0.947   0.977   0.979   0.984   1.001   1.009   1.011
  1.028   1.036   1.039   1.056   1.072   1.072   1.077   1.095
  1.102   1.112   1.116   1.129   1.143   1.152   1.156   1.160
  1.166   1.168   1.174   1.178   1.184   1.196   1.203   1.211
  1.215   1.226   1.231   1.245   1.246   1.256   1.270   1.271
  1.273   1.280   1.298   1.304   1.310   1.314   1.318   1.333
  1.352   1.352   1.364   1.375   1.380   1.392   1.394   1.421
  1.425   1.436   1.447   1.452   1.462   1.473   1.479   1.481
  1.486   1.494   1.511   1.515   1.524   1.533   1.536   1.544
  1.552   1.561   1.563   1.571   1.573   1.579   1.583   1.586
  1.595   1.598   1.600   1.604   1.606   1.612   1.615   1.621
  1.623   1.629   1.638   1.641   1.645   1.653   1.664   1.667
  1.670   1.675   1.680   1.686   1.691   1.693   1.707   1.716
  1.723   1.724   1.736   1.737   1.747   1.753   1.759   1.768
  1.777   1.779   1.791   1.801   1.802   1.806   1.824   1.827
  1.831   1.842   1.856   1.864   1.872   1.877   1.883   1.899
  1.907   1.914   1.925   1.933   1.941   1.960   1.961   1.977
  1.985   1.999   2.004   2.012   2.019   2.032   2.043   2.046
  2.058   2.061   2.069   2.078   2.083   2.092   2.098   2.112
  2.133   2.137   2.150   2.156   2.162   2.172   2.178   2.185
  2.192   2.200   2.214   2.229   2.236   2.255   2.260   2.269
  2.283   2.292   2.301   2.326   2.334   2.347   2.358   2.365
  2.375   2.390   2.400   2.415   2.430   2.441   2.463   2.477
  2.486   2.493   2.502   2.524   2.533   2.544   2.547   2.556
  2.562   2.565   2.585   2.590   2.601   2.603   2.606   2.618
  2.623   2.641   2.644   2.655   2.666   2.676   2.688   2.701
  2.708   2.716   2.722   2.736   2.738   2.754   2.769   2.795
  2.800   2.806   2.810   2.816   2.829   2.832   2.839   2.872
  2.880   2.894   2.896   2.900   2.906   2.914   2.924   2.930
  2.947   2.956   2.966   2.973   2.976   2.987   2.994   3.000
  3.016   3.025   3.034   3.041   3.051   3.056   3.078   3.083
  3.093   3.099   3.105   3.112   3.117   3.133   3.141   3.156
  3.160   3.163   3.179   3.186   3.199   3.203   3.217   3.240
  3.249   3.277   3.291   3.299   3.309   3.312   3.326   3.347
  3.369   3.373   3.391   3.405   3.425   3.439   3.487   3.511
  3.529   3.543   3.583   3.603   3.623   3.690   3.776   3.787
  3.792   3.804   3.813   3.817   3.823   3.842   3.872   3.912
  3.915   3.931   3.942   3.947   3.983   4.000   4.010   4.031
  4.038   4.068   4.096   4.106   4.136   4.155   4.184   4.192
  4.206   4.242   4.257   4.289   4.307   4.313   4.322   4.378
  4.409   4.993   5.079   5.104   5.116   5.124   5.161   5.181
  5.192   5.204   5.287   5.382   5.397   5.427   5.440   5.463
  5.502   5.606   5.626   5.655   5.672   5.708   5.781   5.818
  5.853  23.765  23.775  23.800  23.812  23.824  23.829  23.850
 23.863  23.881  23.883  23.919  23.942  23.951  23.968  23.981
 23.991  49.874  49.911  49.944  49.959  49.971  50.011  50.018
 50.023
 --------------------------------------------------------------

          Ground-State Mulliken Net Atomic Charges

     Atom                 Charge (a.u.)
  ----------------------------------------
      1 C                     0.664238
      2 H                     0.217742
      3 C                    -0.972631
      4 H                     0.249508
      5 O                     0.169294
      6 C                    -0.510682
      7 H                     0.212001
      8 H                     0.121353
      9 C                     0.644199
     10 H                     0.174222
     11 C                    -0.702611
     12 H                     0.140000
     13 H                     0.148237
     14 H                     0.144608
     15 C                    -0.784956
     16 H                     0.170693
     17 H                     0.153935
     18 C                    -0.390498
     19 H                     0.153060
     20 H                     0.172402
     21 C                     0.099950
     22 C                    -0.638614
     23 C                    -0.284303
     24 O                    -0.154649
     25 H                     0.142870
     26 H                     0.271547
     27 H                     0.164786
     28 H                     0.175754
     29 H                     0.157822
     30 O                     0.065285
     31 C                    -0.305922
     32 H                     0.256035
     33 C                    -0.291308
     34 H                     0.230896
     35 C                     0.134202
     36 O                    -0.207264
     37 O                    -0.114903
     38 H                     0.296281
     39 C                    -0.414248
     40 H                     0.282696
     41 O                    -0.145137
     42 H                     0.258973
     43 C                    -0.554611
     44 H                     0.292724
     45 O                    -0.199794
     46 H                     0.272335
     47 C                    -0.451266
     48 H                     0.319317
     49 O                    -0.093060
     50 H                     0.259494
  ----------------------------------------
  Sum of atomic charges =     0.000000

 -----------------------------------------------------------------
                    Cartesian Multipole Moments
 -----------------------------------------------------------------
    Charge (ESU x 10^10)
                 0.0000
    Dipole Moment (Debye)
         X      -2.9598      Y       0.6442      Z       0.9403
       Tot       3.1716
    Quadrupole Moments (Debye-Ang)
        XX    -136.1377     XY       9.8940     YY    -151.2274
        XZ       6.6738     YZ      -7.9089     ZZ    -150.6426
    Octopole Moments (Debye-Ang^2)
       XXX      34.8765    XXY      83.3742    XYY      -0.8105
       YYY      38.7773    XXZ      25.8258    XYZ     -26.4944
       YYZ      -7.5534    XZZ      24.1604    YZZ      43.3607
       ZZZ       3.8764
    Hexadecapole Moments (Debye-Ang^3)
      XXXX   -7968.0428   XXXY     520.9788   XXYY   -1685.9097
      XYYY     273.9084   YYYY   -1923.5387   XXXZ       7.3307
      XXYZ    -280.2054   XYYZ      25.2721   YYYZ    -589.0924
      XXZZ   -1719.9514   XYZZ     228.8333   YYZZ    -807.2818
      XZZZ     -67.5483   YZZZ    -623.5747   ZZZZ   -2547.0167
 -----------------------------------------------------------------
 Calculating analytic gradient of the SCF energy
 Gradient of SCF Energy
            1           2           3           4           5           6
    1   0.0001172   0.0000418  -0.0000312   0.0000171   0.0001926  -0.0000163
    2   0.0002855  -0.0001530   0.0002091  -0.0001031  -0.0000195  -0.0000513
    3   0.0003275  -0.0000435   0.0001512  -0.0001121  -0.0003491  -0.0000034
            7           8           9          10          11          12
    1  -0.0000418  -0.0000098   0.0001039  -0.0000153  -0.0000801   0.0000030
    2  -0.0000215   0.0000556  -0.0000408   0.0000058  -0.0001005  -0.0000215
    3   0.0000033   0.0000968  -0.0002304  -0.0000002   0.0000055  -0.0000244
           13          14          15          16          17          18
    1   0.0000149   0.0000348  -0.0000746   0.0000085   0.0000590  -0.0001285
    2  -0.0000045  -0.0000312  -0.0000501  -0.0000176  -0.0000653  -0.0000360
    3  -0.0000409   0.0000123   0.0000112  -0.0000150  -0.0000294  -0.0001059
           19          20          21          22          23          24
    1   0.0000235  -0.0000532  -0.0001633  -0.0000071  -0.0002509   0.0000440
    2  -0.0000849   0.0000002  -0.0000524   0.0001774   0.0000483  -0.0000059
    3  -0.0000473   0.0000320   0.0000360   0.0001437  -0.0002518  -0.0000133
           25          26          27          28          29          30
    1   0.0001143   0.0000841  -0.0000033   0.0000226   0.0000804  -0.0000435
    2  -0.0000633  -0.0000461  -0.0000301  -0.0000406   0.0000095   0.0000978
    3  -0.0000077  -0.0000251  -0.0000458  -0.0000886  -0.0000854   0.0004370
           31          32          33          34          35          36
    1  -0.0001108   0.0000412   0.0001523  -0.0001413   0.0004045  -0.0001443
    2   0.0000495   0.0000191   0.0003692  -0.0001833  -0.0000729  -0.0000305
    3   0.0000161   0.0000568   0.0001108   0.0000818  -0.0003738   0.0001978
           37          38          39          40          41          42
    1  -0.0001705   0.0000451   0.0001419  -0.0001132   0.0000614  -0.0000789
    2  -0.0000301   0.0000456   0.0000120   0.0000106  -0.0000690   0.0000594
    3   0.0000370   0.0001076   0.0004286  -0.0000507  -0.0001638  -0.0000692
           43          44          45          46          47          48
    1   0.0000099  -0.0000049  -0.0001112  -0.0000508   0.0002767  -0.0000650
    2   0.0004020  -0.0000834  -0.0000781  -0.0000248  -0.0003254  -0.0000843
    3  -0.0000253   0.0000468  -0.0001537   0.0000321   0.0003183  -0.0001550
           49          50
    1  -0.0004572   0.0002723
    2   0.0003889  -0.0002244
    3  -0.0001008  -0.0000788
 Max gradient component =       4.572E-04
 RMS gradient           =       1.436E-04
 Gradient time:  CPU 513.23 s  wall 129.39 s
 Geometry Optimization Parameters
   NAtoms,    NIC,     NZ,  NCons,   NDum,   NFix, NCnnct, MaxDiis
       50     399       0       0       0       0       0       0

 Cartesian Hessian Update
 Hessian Updated using BFGS Update


** GEOMETRY OPTIMIZATION IN DELOCALIZED INTERNAL COORDINATES **
   Searching for a Minimum

   Optimization Cycle:  13

                       Coordinates (Angstroms)
     ATOM                X               Y               Z
      1  C        -2.8859227539    0.7623993402    0.1273850513
      2  H        -2.8656812819    1.4303273510   -0.7468380907
      3  C        -1.8396609210   -0.3361713125   -0.1179559212
      4  H        -1.8410996537   -1.0148686354    0.7441470860
      5  O        -0.5514693441    0.3106566549   -0.1776409550
      6  C        -2.1238269702   -1.1191205441   -1.4007382790
      7  H        -2.0545392252   -0.4309769500   -2.2519310421
      8  H        -1.3499077128   -1.8794409582   -1.5491348243
      9  C        -3.5110597193   -1.7801000573   -1.3708112961
     10  H        -3.5211319251   -2.5024539818   -0.5412973357
     11  C        -3.8017687636   -2.5473309286   -2.6642864443
     12  H        -3.0524248209   -3.3240101568   -2.8427307782
     13  H        -4.7822300124   -3.0309705585   -2.6240622839
     14  H        -3.7963966388   -1.8755291839   -3.5289520283
     15  C        -4.5825979221   -0.7184821046   -1.0789622927
     16  H        -5.5633156400   -1.1962588477   -0.9793073944
     17  H        -4.6550709084   -0.0417442876   -1.9413957694
     18  C        -4.2777442497    0.1023257174    0.1812334135
     19  H        -5.0487707022    0.8654620459    0.3050161241
     20  H        -4.3367191906   -0.5463416812    1.0655948252
     21  C        -2.5460947275    1.6098841271    1.3760901690
     22  C        -3.6618723527    2.6106376430    1.7570162018
     23  C        -1.2998240113    2.4530267440    1.1638823722
     24  O        -0.4848887479    2.6982662528    2.0233734855
     25  H        -1.2146669218    2.9236361169    0.1619834670
     26  H        -2.3471553846    0.9549180089    2.2302479336
     27  H        -3.9092082286    3.2690447377    0.9175174139
     28  H        -3.3406908588    3.2350781714    2.5935683065
     29  H        -4.5729563213    2.0923730722    2.0589158131
     30  O         1.4969261278   -0.1602319451   -0.9580518021
     31  C         2.7250241786   -0.8738598107   -0.8565937820
     32  H         2.5529668845   -1.9570649764   -0.8515754631
     33  C         0.5708452673   -0.4762204116    0.0731882651
     34  H         0.3175945096   -1.5477910961    0.0329082183
     35  C         3.5216080067   -0.5767426522   -2.1252837133
     36  O         3.7825857845   -1.3951010932   -2.9663823349
     37  O         3.8933062518    0.7169893801   -2.1958910833
     38  H         4.3804615149    0.8349381912   -3.0250416002
     39  C         3.4589704649   -0.4651746376    0.4272139250
     40  H         3.6531826281    0.6155023049    0.3780575568
     41  O         4.6760595266   -1.1898584361    0.4910969603
     42  H         5.0215092934   -1.1084232888    1.3880662757
     43  C         2.5538485128   -0.7728917933    1.6182421350
     44  H         2.4509970469   -1.8590388134    1.7068923501
     45  O         3.1663871930   -0.3733749195    2.8517804912
     46  H         3.2281967014    0.5904573776    2.8669802763
     47  C         1.1685916876   -0.1511525600    1.4518127256
     48  H         1.2380335809    0.9419685751    1.5232436191
     49  O         0.2546888298   -0.6564783702    2.4177148739
     50  H         0.6008746846   -0.4530919742    3.2937537043
   Point Group: c1    Number of degrees of freedom:   144


   Energy is  -1227.505178376

 Hessian Updated using BFGS Update

144 Hessian modes will be used to form the next step
  Hessian Eigenvalues:
     0.000207    0.003808    0.004887    0.005551    0.005900    0.006390
     0.006809    0.007027    0.007536    0.008181    0.008954    0.010075
     0.011054    0.011606    0.013401    0.018367    0.020728    0.021843
     0.023366    0.030866    0.031273    0.036944    0.037426    0.038754
     0.039925    0.042963    0.044654    0.044896    0.046963    0.047269
     0.048068    0.048560    0.049008    0.049422    0.049745    0.050500
     0.051185    0.053160    0.054993    0.055513    0.055736    0.056136
     0.056250    0.057082    0.057656    0.058275    0.059720    0.061105
     0.063307    0.063981    0.068937    0.071983    0.072582    0.075307
     0.079952    0.082224    0.082846    0.083847    0.088165    0.093260
     0.098202    0.111014    0.115620    0.120697    0.135453    0.148268
     0.149470    0.156317    0.159286    0.159623    0.159843    0.159924
     0.160003    0.160017    0.160130    0.160198    0.160960    0.161391
     0.166662    0.167862    0.172076    0.174928    0.181956    0.185657
     0.193237    0.195885    0.201432    0.206779    0.215624    0.236672
     0.251546    0.255377    0.257743    0.270091    0.275763    0.280119
     0.283255    0.287921    0.289585    0.290621    0.291793    0.296214
     0.296932    0.301129    0.304126    0.305273    0.320597    0.332868
     0.337098    0.337731    0.338675    0.338736    0.339292    0.339533
     0.339751    0.340193    0.340213    0.340412    0.340951    0.341164
     0.341391    0.341847    0.342134    0.342213    0.342361    0.342660
     0.342968    0.343456    0.356674    0.376224    0.394663    0.398238
     0.400709    0.403996    0.407836    0.420147    0.452981    0.515705
     0.518256    0.524148    0.525760    0.547643    0.923270    0.933644

 Minimum Search - Taking Simple RFO Step
 Searching for Lamda that Minimizes Along All modes
 Value Taken    Lamda =  -0.00029367
 Calculated Step too Large.  Step scaled by  0.407063
 Step Taken.  Stepsize is  0.300000

                             Maximum     Tolerance    Cnvgd?
         Gradient           0.000518      0.000300      NO
         Displacement       0.118666      0.001200      NO
         Energy change     -0.000042      0.000001      NO


 New Cartesian Coordinates Obtained by Inverse Iteration

 Displacement from previous Coordinates is:  1.570713
 ----------------------------------------------------------------
             Standard Nuclear Orientation (Angstroms)
    I     Atom           X                Y                Z
 ----------------------------------------------------------------
    1      C      -2.8977279017     0.7560829913     0.1520705015
    2      H      -2.8652705319     1.4467954084    -0.7041345282
    3      C      -1.8387406513    -0.3285984827    -0.1025558402
    4      H      -1.8558579425    -1.0315969045     0.7410641407
    5      O      -0.5548790628     0.3227565868    -0.1120283016
    6      C      -2.0903959452    -1.0814138930    -1.4103174858
    7      H      -2.0031476245    -0.3717757094    -2.2417570928
    8      H      -1.3095012788    -1.8347213114    -1.5580461417
    9      C      -3.4744107798    -1.7485683720    -1.4300507528
   10      H      -3.4980072343    -2.4970620201    -0.6241945675
   11      C      -3.7342668986    -2.4780906433    -2.7516070066
   12      H      -2.9772402717    -3.2453884109    -2.9384487792
   13      H      -4.7126778508    -2.9674911781    -2.7447630159
   14      H      -3.7163083124    -1.7812999933    -3.5960891748
   15      C      -4.5587133427    -0.7020820483    -1.1298061093
   16      H      -5.5378047865    -1.1889941604    -1.0631751111
   17      H      -4.6195073556    -0.0021716725    -1.9741770747
   18      C      -4.2863703114     0.0857553430     0.1580897986
   19      H      -5.0647774179     0.8413692636     0.2841161581
   20      H      -4.3629817384    -0.5861395728     1.0236639860
   21      C      -2.5826412124     1.5732618383     1.4269379060
   22      C      -3.7175335426     2.5415367108     1.8318916302
   23      C      -1.3492622095     2.4429145827     1.2416498733
   24      O      -0.5554839009     2.6999568432     2.1175439020
   25      H      -1.2496844643     2.9164904661     0.2428772622
   26      H      -2.3723212148     0.9014295216     2.2653306876
   27      H      -3.9802210064     3.2143213576     1.0088849184
   28      H      -3.4065643033     3.1513780022     2.6825666788
   29      H      -4.6163386337     1.9962024402     2.1223248124
   30      O       1.4629687447    -0.2257182908    -0.9436186115
   31      C       2.6841372977    -0.9501162584    -0.8368217909
   32      H       2.4987239368    -2.0283117560    -0.7603082877
   33      C       0.5639435270    -0.4677171843     0.1321053698
   34      H       0.2940970371    -1.5355678157     0.1570078692
   35      C       3.4470359471    -0.7402975304    -2.1435539143
   36      O       3.6679879431    -1.6083379666    -2.9454669754
   37      O       3.8431071207     0.5392144534    -2.2936111300
   38      H       4.3121868725     0.6036067702    -3.1391853492
   39      C       3.4605238375    -0.4730314185     0.3973702274
   40      H       3.6590938930     0.6015081044     0.2774475886
   41      O       4.6757293268    -1.2006031727     0.4675483349
   42      H       5.0391813503    -1.0806014899     1.3532399423
   43      C       2.5925318907    -0.7032349019     1.6329084739
   44      H       2.4851316235    -1.7811588772     1.7891817433
   45      O       3.2491826677    -0.2361205966     2.8184416149
   46      H       3.3264005550     0.7251142985     2.7671068623
   47      C       1.2042866226    -0.0831325753     1.4747414554
   48      H       1.2792872398     1.0121408093     1.4939809503
   49      O       0.3132683250    -0.5415826560     2.4824489699
   50      H       0.6237947335    -0.2133140831     3.3332339080
 ----------------------------------------------------------------
 Molecular Point Group                 C1    NOp =  1
 Largest Abelian Subgroup              C1    NOp =  1
 Nuclear Repulsion Energy =  2344.4962861611 hartrees
 There are       93 alpha and       93 beta electrons
 Applying Cartesian multipole field
    Component          Value
    ---------          -----
     (2,0,0)        1.00000E-12
     (0,2,0)        2.00000E-11
     (0,0,2)       -3.00000E-11
 Nucleus-field energy     =    -0.0000000275 hartrees
 Requested basis set is 6-311++G(d,p)
 There are 274 shells and 710 basis functions
 A cutoff of  1.0D-11 yielded  27121 shell pairs
 There are    178264 function pairs (    188843 Cartesian)
 Smallest overlap matrix eigenvalue = 1.05E-06

 Q-Chem warning in module stvman/mkSTV.C, line 306:

 Overlap eigenvalue is smaller than square root of threshold
 Use THRESH >= 12 to get rid of this warning

 Guess MOs from SCF MO coefficient file

 -----------------------------------------------------------------------
  General SCF calculation program by
  Eric Jon Sundstrom, Paul Horn, Yuezhi Mao, Dmitri Zuev, Alec White,
  David Stuck, Shaama M.S., Shane Yost, Joonho Lee, David Small,
  Daniel Levine, Susi Lehtola, Hugh Burton, Evgeny Epifanovsky
 -----------------------------------------------------------------------
 Exchange:     0.2000 Hartree-Fock + 0.0800 Slater + 0.7200 B88
 Correlation:  0.1900 VWN1RPA + 0.8100 LYP
 Using SG-1 standard quadrature grid
 using 4 threads for integral computing
 -------------------------------------------------------
 OpenMP Integral computing Module                
 Release: version 2.0, May 2017, Q-Chem Inc. Pleasanton 
 -------------------------------------------------------
 -------------------------------------------------------
 OpenMP BLAS3 based DFT computing Module                
 Release: version 1.0, May 2013, Q-Chem Inc. Pittsburgh 
 -------------------------------------------------------
 A restricted SCF calculation will be
 performed using DIIS
 SCF converges when DIIS error is below 1.0e-08
 ---------------------------------------
  Cycle       Energy         DIIS error
 ---------------------------------------
    1   -1227.4674161056      7.12e-04  
    2   -1227.5044837526      1.23e-04  
    3   -1227.5038259582      1.83e-04  
    4   -1227.5052472727      1.87e-05  
    5   -1227.5052532063      1.52e-05  
    6   -1227.5052638343      3.45e-06  
    7   -1227.5052643417      9.75e-07  
    8   -1227.5052643896      2.66e-07  
    9   -1227.5052643924      1.12e-07  
   10   -1227.5052643930      4.69e-08  
   11   -1227.5052643932      1.60e-08  
   12   -1227.5052643931      4.20e-09  Convergence criterion met
 ---------------------------------------
 SCF time:   CPU 2142.50s  wall 554.00s 
 SCF   energy in the final basis set =    -1227.5052643931
 Total energy in the final basis set =    -1227.5052643931

 --------------------------------------------------------------

                    Orbital Energies (a.u.)
 --------------------------------------------------------------

 Alpha MOs
 -- Occupied --
-19.185 -19.156 -19.156 -19.147 -19.143 -19.141 -19.130 -19.119
-10.321 -10.294 -10.259 -10.258 -10.247 -10.245 -10.241 -10.236
-10.191 -10.189 -10.184 -10.180 -10.177 -10.175 -10.174 -10.166
 -1.129  -1.098  -1.066  -1.051  -1.048  -1.039  -1.038  -1.035
 -0.859  -0.814  -0.806  -0.795  -0.758  -0.750  -0.697  -0.692
 -0.665  -0.659  -0.640  -0.621  -0.614  -0.598  -0.580  -0.567
 -0.555  -0.554  -0.542  -0.521  -0.509  -0.502  -0.500  -0.490
 -0.486  -0.483  -0.477  -0.462  -0.453  -0.450  -0.447  -0.439
 -0.434  -0.427  -0.422  -0.420  -0.416  -0.404  -0.398  -0.391
 -0.384  -0.379  -0.377  -0.374  -0.364  -0.363  -0.362  -0.358
 -0.349  -0.340  -0.337  -0.334  -0.333  -0.329  -0.315  -0.311
 -0.303  -0.292  -0.282  -0.274  -0.254
 -- Virtual --
 -0.031  -0.026  -0.016  -0.013  -0.009  -0.006   0.001   0.005
  0.010   0.014   0.018   0.024   0.027   0.032   0.037   0.040
  0.042   0.046   0.050   0.052   0.056   0.059   0.064   0.066
  0.069   0.075   0.077   0.079   0.081   0.084   0.086   0.088
  0.093   0.098   0.100   0.102   0.103   0.105   0.107   0.111
  0.114   0.115   0.117   0.118   0.119   0.123   0.125   0.128
  0.128   0.130   0.132   0.134   0.136   0.140   0.143   0.145
  0.145   0.148   0.149   0.152   0.155   0.155   0.160   0.161
  0.162   0.164   0.166   0.168   0.171   0.173   0.177   0.178
  0.180   0.182   0.184   0.186   0.188   0.191   0.195   0.197
  0.198   0.200   0.203   0.204   0.210   0.211   0.216   0.218
  0.220   0.223   0.225   0.226   0.230   0.232   0.233   0.237
  0.240   0.243   0.244   0.246   0.250   0.252   0.256   0.258
  0.260   0.263   0.263   0.267   0.271   0.274   0.278   0.281
  0.289   0.289   0.293   0.294   0.297   0.302   0.303   0.307
  0.309   0.310   0.313   0.315   0.319   0.321   0.325   0.328
  0.329   0.332   0.332   0.335   0.337   0.342   0.345   0.346
  0.347   0.350   0.354   0.355   0.357   0.361   0.366   0.369
  0.371   0.376   0.378   0.383   0.383   0.389   0.390   0.395
  0.400   0.405   0.410   0.413   0.415   0.422   0.427   0.434
  0.436   0.440   0.447   0.447   0.456   0.462   0.465   0.473
  0.475   0.481   0.485   0.489   0.492   0.499   0.503   0.504
  0.513   0.515   0.524   0.527   0.533   0.545   0.553   0.555
  0.566   0.580   0.583   0.586   0.591   0.597   0.600   0.603
  0.611   0.618   0.625   0.629   0.633   0.638   0.645   0.649
  0.651   0.659   0.662   0.664   0.671   0.677   0.680   0.684
  0.693   0.696   0.697   0.706   0.714   0.719   0.724   0.728
  0.735   0.737   0.744   0.746   0.756   0.759   0.765   0.769
  0.770   0.772   0.778   0.780   0.784   0.789   0.794   0.796
  0.800   0.806   0.809   0.813   0.815   0.820   0.823   0.839
  0.840   0.842   0.854   0.886   0.899   0.907   0.919   0.929
  0.938   0.949   0.976   0.980   0.983   1.002   1.009   1.013
  1.030   1.032   1.039   1.056   1.069   1.071   1.077   1.096
  1.104   1.112   1.113   1.127   1.143   1.151   1.154   1.156
  1.163   1.168   1.173   1.177   1.187   1.197   1.205   1.209
  1.214   1.224   1.231   1.242   1.248   1.256   1.268   1.271
  1.275   1.277   1.295   1.304   1.309   1.311   1.316   1.334
  1.352   1.356   1.363   1.371   1.377   1.393   1.395   1.416
  1.426   1.428   1.444   1.452   1.463   1.474   1.478   1.480
  1.488   1.494   1.510   1.514   1.527   1.531   1.536   1.544
  1.553   1.563   1.566   1.570   1.572   1.577   1.583   1.590
  1.595   1.598   1.600   1.604   1.607   1.611   1.616   1.621
  1.623   1.632   1.636   1.640   1.647   1.652   1.664   1.665
  1.671   1.676   1.680   1.686   1.690   1.695   1.708   1.713
  1.722   1.725   1.734   1.739   1.746   1.751   1.757   1.766
  1.775   1.779   1.790   1.801   1.801   1.807   1.822   1.829
  1.831   1.840   1.854   1.865   1.868   1.876   1.885   1.898
  1.909   1.914   1.922   1.933   1.941   1.957   1.962   1.976
  1.983   2.000   2.005   2.013   2.019   2.032   2.043   2.046
  2.058   2.059   2.070   2.079   2.085   2.093   2.099   2.113
  2.134   2.138   2.150   2.156   2.159   2.173   2.179   2.185
  2.192   2.201   2.217   2.229   2.235   2.255   2.261   2.269
  2.281   2.289   2.300   2.325   2.338   2.347   2.358   2.366
  2.375   2.390   2.402   2.416   2.430   2.440   2.463   2.476
  2.487   2.493   2.503   2.525   2.534   2.542   2.548   2.555
  2.561   2.565   2.585   2.591   2.600   2.602   2.607   2.618
  2.624   2.640   2.645   2.655   2.669   2.674   2.688   2.702
  2.710   2.719   2.722   2.736   2.739   2.756   2.766   2.795
  2.799   2.805   2.811   2.813   2.829   2.830   2.839   2.872
  2.879   2.895   2.898   2.901   2.907   2.913   2.924   2.929
  2.946   2.954   2.966   2.971   2.977   2.983   2.994   3.003
  3.014   3.020   3.034   3.039   3.049   3.056   3.074   3.084
  3.093   3.101   3.106   3.116   3.120   3.138   3.142   3.156
  3.159   3.164   3.179   3.190   3.199   3.204   3.217   3.243
  3.250   3.277   3.289   3.299   3.309   3.310   3.327   3.349
  3.369   3.374   3.393   3.404   3.429   3.440   3.489   3.510
  3.528   3.543   3.582   3.602   3.622   3.691   3.776   3.787
  3.792   3.804   3.813   3.817   3.823   3.842   3.872   3.913
  3.915   3.928   3.939   3.947   3.981   3.999   4.011   4.030
  4.038   4.069   4.096   4.104   4.136   4.155   4.183   4.192
  4.207   4.242   4.259   4.289   4.307   4.313   4.323   4.378
  4.410   4.994   5.080   5.105   5.117   5.126   5.161   5.180
  5.194   5.208   5.292   5.383   5.402   5.426   5.440   5.462
  5.497   5.605   5.627   5.655   5.675   5.705   5.779   5.824
  5.853  23.765  23.775  23.799  23.813  23.823  23.828  23.849
 23.859  23.881  23.883  23.919  23.942  23.950  23.967  23.980
 23.991  49.873  49.911  49.943  49.959  49.969  50.010  50.017
 50.021
 --------------------------------------------------------------

          Ground-State Mulliken Net Atomic Charges

     Atom                 Charge (a.u.)
  ----------------------------------------
      1 C                     0.615312
      2 H                     0.215859
      3 C                    -0.962674
      4 H                     0.225778
      5 O                     0.171606
      6 C                    -0.457681
      7 H                     0.212282
      8 H                     0.130781
      9 C                     0.646839
     10 H                     0.174989
     11 C                    -0.700664
     12 H                     0.140275
     13 H                     0.147893
     14 H                     0.144390
     15 C                    -0.786200
     16 H                     0.170690
     17 H                     0.154014
     18 C                    -0.399244
     19 H                     0.155471
     20 H                     0.172511
     21 C                     0.097551
     22 C                    -0.644900
     23 C                    -0.308261
     24 O                    -0.158191
     25 H                     0.144532
     26 H                     0.276036
     27 H                     0.165233
     28 H                     0.175389
     29 H                     0.158600
     30 O                     0.053902
     31 C                    -0.314169
     32 H                     0.253021
     33 C                    -0.191022
     34 H                     0.232786
     35 C                     0.137266
     36 O                    -0.206763
     37 O                    -0.114052
     38 H                     0.296071
     39 C                    -0.442285
     40 H                     0.284000
     41 O                    -0.142272
     42 H                     0.258382
     43 C                    -0.497483
     44 H                     0.293793
     45 O                    -0.198586
     46 H                     0.271535
     47 C                    -0.523131
     48 H                     0.309545
     49 O                    -0.099439
     50 H                     0.260684
  ----------------------------------------
  Sum of atomic charges =    -0.000000

 -----------------------------------------------------------------
                    Cartesian Multipole Moments
 -----------------------------------------------------------------
    Charge (ESU x 10^10)
                -0.0000
    Dipole Moment (Debye)
         X      -2.9262      Y       0.8548      Z       0.6609
       Tot       3.1193
    Quadrupole Moments (Debye-Ang)
        XX    -135.5772     XY      10.4795     YY    -151.9576
        XZ       5.6884     YZ      -7.9849     ZZ    -151.0388
    Octopole Moments (Debye-Ang^2)
       XXX      39.1755    XXY      83.7014    XYY      -2.2649
       YYY      44.7614    XXZ      20.3201    XYZ     -24.8488
       YYZ      -4.3644    XZZ      26.8420    YZZ      44.6239
       ZZZ      -7.9554
    Hexadecapole Moments (Debye-Ang^3)
      XXXX   -7904.0836   XXXY     552.2192   XXYY   -1684.5589
      XYYY     330.7186   YYYY   -1899.4231   XXXZ     -16.5163
      XXYZ    -284.0251   XYYZ      44.7302   YYYZ    -649.2082
      XXZZ   -1713.7987   XYZZ     238.1773   YYZZ    -831.5473
      XZZZ    -103.1320   YZZZ    -673.9279   ZZZZ   -2625.0131
 -----------------------------------------------------------------
 Calculating analytic gradient of the SCF energy
 Gradient of SCF Energy
            1           2           3           4           5           6
    1  -0.0000113   0.0001328   0.0013524  -0.0000150  -0.0005368  -0.0002779
    2   0.0006974  -0.0001805   0.0011860  -0.0002815  -0.0005422  -0.0004679
    3   0.0005773  -0.0001249  -0.0002271  -0.0001063   0.0002401  -0.0001775
            7           8           9          10          11          12
    1  -0.0000826  -0.0000199   0.0003656   0.0000159  -0.0000709   0.0000156
    2   0.0000553  -0.0000079   0.0000262  -0.0001617  -0.0000669  -0.0000603
    3   0.0001885   0.0002651  -0.0002724  -0.0001257   0.0001282  -0.0000753
           13          14          15          16          17          18
    1   0.0000005  -0.0000033  -0.0002072  -0.0000444   0.0000604  -0.0002141
    2   0.0000474  -0.0000631   0.0001241  -0.0000023  -0.0000875  -0.0002665
    3  -0.0000107   0.0000032   0.0000671   0.0000074   0.0001066  -0.0004329
           19          20          21          22          23          24
    1  -0.0000999  -0.0002413  -0.0006311   0.0000125  -0.0007624   0.0002331
    2  -0.0001209  -0.0000349  -0.0001946   0.0003354   0.0000751   0.0000927
    3  -0.0001112   0.0000427   0.0003372   0.0002643  -0.0008053   0.0001157
           25          26          27          28          29          30
    1   0.0004395   0.0003346   0.0000561   0.0001124   0.0002554   0.0002883
    2  -0.0002450   0.0000843  -0.0001257  -0.0001537  -0.0000065  -0.0002690
    3   0.0001500   0.0001605  -0.0000181  -0.0002163  -0.0001231   0.0010529
           31          32          33          34          35          36
    1  -0.0003148   0.0000072  -0.0001842  -0.0000314   0.0001531   0.0000323
    2  -0.0000951   0.0001986   0.0009343  -0.0002517   0.0000856  -0.0001290
    3  -0.0002203   0.0002073  -0.0002441   0.0000019  -0.0006504   0.0001388
           37          38          39          40          41          42
    1  -0.0002641   0.0002492   0.0001167  -0.0000515   0.0000894  -0.0001251
    2  -0.0003781   0.0002384   0.0003751   0.0000229  -0.0000434   0.0000317
    3   0.0003056   0.0000029   0.0003822  -0.0000922  -0.0003075   0.0000637
           43          44          45          46          47          48
    1   0.0002416  -0.0000448  -0.0002233  -0.0000049  -0.0000931   0.0000424
    2   0.0001865  -0.0001161  -0.0000161  -0.0001628  -0.0004387   0.0000515
    3   0.0000651   0.0000983  -0.0000085  -0.0002276   0.0003725  -0.0001894
           49          50
    1  -0.0004801   0.0004289
    2   0.0000963   0.0000247
    3  -0.0006024   0.0000240
 Max gradient component =       1.352E-03
 RMS gradient           =       3.064E-04
 Gradient time:  CPU 510.95 s  wall 128.87 s
 Geometry Optimization Parameters
   NAtoms,    NIC,     NZ,  NCons,   NDum,   NFix, NCnnct, MaxDiis
       50     399       0       0       0       0       0       0

 Cartesian Hessian Update
 Hessian Updated using BFGS Update


** GEOMETRY OPTIMIZATION IN DELOCALIZED INTERNAL COORDINATES **
   Searching for a Minimum

   Optimization Cycle:  14

                       Coordinates (Angstroms)
     ATOM                X               Y               Z
      1  C        -2.8977279017    0.7560829913    0.1520705015
      2  H        -2.8652705319    1.4467954084   -0.7041345282
      3  C        -1.8387406513   -0.3285984827   -0.1025558402
      4  H        -1.8558579425   -1.0315969045    0.7410641407
      5  O        -0.5548790628    0.3227565868   -0.1120283016
      6  C        -2.0903959452   -1.0814138930   -1.4103174858
      7  H        -2.0031476245   -0.3717757094   -2.2417570928
      8  H        -1.3095012788   -1.8347213114   -1.5580461417
      9  C        -3.4744107798   -1.7485683720   -1.4300507528
     10  H        -3.4980072343   -2.4970620201   -0.6241945675
     11  C        -3.7342668986   -2.4780906433   -2.7516070066
     12  H        -2.9772402717   -3.2453884109   -2.9384487792
     13  H        -4.7126778508   -2.9674911781   -2.7447630159
     14  H        -3.7163083124   -1.7812999933   -3.5960891748
     15  C        -4.5587133427   -0.7020820483   -1.1298061093
     16  H        -5.5378047865   -1.1889941604   -1.0631751111
     17  H        -4.6195073556   -0.0021716725   -1.9741770747
     18  C        -4.2863703114    0.0857553430    0.1580897986
     19  H        -5.0647774179    0.8413692636    0.2841161581
     20  H        -4.3629817384   -0.5861395728    1.0236639860
     21  C        -2.5826412124    1.5732618383    1.4269379060
     22  C        -3.7175335426    2.5415367108    1.8318916302
     23  C        -1.3492622095    2.4429145827    1.2416498733
     24  O        -0.5554839009    2.6999568432    2.1175439020
     25  H        -1.2496844643    2.9164904661    0.2428772622
     26  H        -2.3723212148    0.9014295216    2.2653306876
     27  H        -3.9802210064    3.2143213576    1.0088849184
     28  H        -3.4065643033    3.1513780022    2.6825666788
     29  H        -4.6163386337    1.9962024402    2.1223248124
     30  O         1.4629687447   -0.2257182908   -0.9436186115
     31  C         2.6841372977   -0.9501162584   -0.8368217909
     32  H         2.4987239368   -2.0283117560   -0.7603082877
     33  C         0.5639435270   -0.4677171843    0.1321053698
     34  H         0.2940970371   -1.5355678157    0.1570078692
     35  C         3.4470359471   -0.7402975304   -2.1435539143
     36  O         3.6679879431   -1.6083379666   -2.9454669754
     37  O         3.8431071207    0.5392144534   -2.2936111300
     38  H         4.3121868725    0.6036067702   -3.1391853492
     39  C         3.4605238375   -0.4730314185    0.3973702274
     40  H         3.6590938930    0.6015081044    0.2774475886
     41  O         4.6757293268   -1.2006031727    0.4675483349
     42  H         5.0391813503   -1.0806014899    1.3532399423
     43  C         2.5925318907   -0.7032349019    1.6329084739
     44  H         2.4851316235   -1.7811588772    1.7891817433
     45  O         3.2491826677   -0.2361205966    2.8184416149
     46  H         3.3264005550    0.7251142985    2.7671068623
     47  C         1.2042866226   -0.0831325753    1.4747414554
     48  H         1.2792872398    1.0121408093    1.4939809503
     49  O         0.3132683250   -0.5415826560    2.4824489699
     50  H         0.6237947335   -0.2133140831    3.3332339080
   Point Group: c1    Number of degrees of freedom:   144


   Energy is  -1227.505264393

 Hessian Updated using BFGS Update

144 Hessian modes will be used to form the next step
  Hessian Eigenvalues:
     0.000733    0.003799    0.004778    0.005502    0.005826    0.006332
     0.006787    0.007064    0.007587    0.008173    0.009031    0.010202
     0.011071    0.011605    0.013472    0.018365    0.020731    0.021885
     0.023251    0.030833    0.031379    0.036954    0.037425    0.038761
     0.039925    0.043180    0.044853    0.044901    0.046971    0.047343
     0.048066    0.048579    0.048972    0.049429    0.049707    0.050541
     0.051236    0.053411    0.055049    0.055503    0.055822    0.056161
     0.056289    0.057081    0.057683    0.058359    0.059701    0.061100
     0.063315    0.064000    0.068953    0.071962    0.072411    0.075388
     0.079951    0.082312    0.082832    0.083924    0.088725    0.092910
     0.098148    0.111018    0.115571    0.120749    0.135403    0.148144
     0.149524    0.156086    0.159347    0.159596    0.159901    0.159948
     0.160013    0.160081    0.160174    0.160274    0.160947    0.161390
     0.167567    0.168231    0.172478    0.174706    0.181445    0.185892
     0.193419    0.196191    0.202133    0.206430    0.216639    0.236523
     0.250937    0.256164    0.257797    0.269804    0.275735    0.280103
     0.283248    0.287906    0.290173    0.290635    0.291767    0.296188
     0.296802    0.301288    0.304488    0.304925    0.321423    0.333289
     0.336949    0.337564    0.338671    0.338744    0.339292    0.339523
     0.339748    0.340197    0.340222    0.340415    0.340904    0.341161
     0.341388    0.341921    0.342152    0.342215    0.342362    0.342716
     0.342977    0.343657    0.356768    0.377396    0.394331    0.398245
     0.400570    0.403548    0.406085    0.419899    0.480542    0.516071
     0.518324    0.525578    0.531809    0.549488    0.924166    0.933771

 Minimum Search - Taking Simple RFO Step
 Searching for Lamda that Minimizes Along All modes
 Value Taken    Lamda =  -0.00007591
 Step Taken.  Stepsize is  0.213811

                             Maximum     Tolerance    Cnvgd?
         Gradient           0.001044      0.000300      NO
         Displacement       0.084883      0.001200      NO
         Energy change     -0.000086      0.000001      NO


 New Cartesian Coordinates Obtained by Inverse Iteration

 Displacement from previous Coordinates is:  1.153994
 ----------------------------------------------------------------
             Standard Nuclear Orientation (Angstroms)
    I     Atom           X                Y                Z
 ----------------------------------------------------------------
    1      C      -2.9047831801     0.7546956528     0.1676863652
    2      H      -2.8599299521     1.4630829750    -0.6735774773
    3      C      -1.8368118623    -0.3207917194    -0.0887230245
    4      H      -1.8661733443    -1.0380127300     0.7433237194
    5      O      -0.5561248100     0.3334471347    -0.0617096204
    6      C      -2.0625959112    -1.0539144498    -1.4123361798
    7      H      -1.9605377631    -0.3310972618    -2.2304996502
    8      H      -1.2773824762    -1.8033307811    -1.5572981854
    9      C      -3.4441505123    -1.7237486043    -1.4684193201
   10      H      -3.4800843056    -2.4862035202    -0.6762355112
   11      C      -3.6772910395    -2.4314982874    -2.8065854148
   12      H      -2.9134823063    -3.1922118756    -2.9928430687
   13      H      -4.6534289557    -2.9252246917    -2.8250942584
   14      H      -3.6479053687    -1.7205221352    -3.6388906569
   15      C      -4.5369393077    -0.6859315072    -1.1705143442
   16      H      -5.5153878159    -1.1770975656    -1.1299305735
   17      H      -4.5853845909     0.0282615236    -2.0035436203
   18      C      -4.2908666581     0.0797496582     0.1354559045
   19      H      -5.0737708965     0.8311613481     0.2597482066
   20      H      -4.3822556486    -0.6070397546     0.9878369925
   21      C      -2.6151073452     1.5475308674     1.4641133027
   22      C      -3.7658169902     2.4933474412     1.8772600415
   23      C      -1.3885061426     2.4337719977     1.3126839702
   24      O      -0.6129341228     2.6883190861     2.2053522634
   25      H      -1.2760023800     2.9208872901     0.3218333790
   26      H      -2.4073362633     0.8615878488     2.2916138682
   27      H      -4.0318720918     3.1782255675     1.0654396992
   28      H      -3.4694362148     3.0908242152     2.7417978670
   29      H      -4.6591516849     1.9305170852     2.1507455859
   30      O       1.4360855643    -0.2729643795    -0.9313153212
   31      C       2.6529521303    -1.0043804850    -0.8219344703
   32      H       2.4603329576    -2.0766697248    -0.6949356553
   33      C       0.5603565128    -0.4603898839     0.1759266477
   34      H       0.2798146487    -1.5229355995     0.2478173489
   35      C       3.3858921603    -0.8579805566    -2.1540277722
   36      O       3.5767782760    -1.7603115013    -2.9253788083
   37      O       3.7938373093     0.4089443305    -2.3665677610
   38      H       4.2410775105     0.4317261506    -3.2261718746
   39      C       3.4615484357    -0.4805068660     0.3718508546
   40      H       3.6611329939     0.5871075806     0.2014561845
   41      O       4.6759102704    -1.2093180464     0.4445762197
   42      H       5.0560873218    -1.0586262922     1.3186367602
   43      C       2.6243493777    -0.6546089116     1.6375874230
   44      H       2.5158170269    -1.7245253399     1.8396858048
   45      O       3.3146125777    -0.1443083322     2.7855947051
   46      H       3.3969503009     0.8133333969     2.6931982843
   47      C       1.2333681634    -0.0359766889     1.4903235486
   48      H       1.3099856376     1.0593989143     1.4759418428
   49      O       0.3642315006    -0.4652341125     2.5285686408
   50      H       0.6442920297    -0.0529636144     3.3525356635
 ----------------------------------------------------------------
 Molecular Point Group                 C1    NOp =  1
 Largest Abelian Subgroup              C1    NOp =  1
 Nuclear Repulsion Energy =  2343.8628143532 hartrees
 There are       93 alpha and       93 beta electrons
 Applying Cartesian multipole field
    Component          Value
    ---------          -----
     (2,0,0)        1.00000E-12
     (0,2,0)        2.00000E-11
     (0,0,2)       -3.00000E-11
 Nucleus-field energy     =    -0.0000000292 hartrees
 Requested basis set is 6-311++G(d,p)
 There are 274 shells and 710 basis functions
 A cutoff of  1.0D-11 yielded  27132 shell pairs
 There are    178401 function pairs (    189000 Cartesian)
 Smallest overlap matrix eigenvalue = 1.02E-06

 Q-Chem warning in module stvman/mkSTV.C, line 306:

 Overlap eigenvalue is smaller than square root of threshold
 Use THRESH >= 12 to get rid of this warning

 Guess MOs from SCF MO coefficient file

 -----------------------------------------------------------------------
  General SCF calculation program by
  Eric Jon Sundstrom, Paul Horn, Yuezhi Mao, Dmitri Zuev, Alec White,
  David Stuck, Shaama M.S., Shane Yost, Joonho Lee, David Small,
  Daniel Levine, Susi Lehtola, Hugh Burton, Evgeny Epifanovsky
 -----------------------------------------------------------------------
 Exchange:     0.2000 Hartree-Fock + 0.0800 Slater + 0.7200 B88
 Correlation:  0.1900 VWN1RPA + 0.8100 LYP
 Using SG-1 standard quadrature grid
 using 4 threads for integral computing
 -------------------------------------------------------
 OpenMP Integral computing Module                
 Release: version 2.0, May 2017, Q-Chem Inc. Pleasanton 
 -------------------------------------------------------
 -------------------------------------------------------
 OpenMP BLAS3 based DFT computing Module                
 Release: version 1.0, May 2013, Q-Chem Inc. Pittsburgh 
 -------------------------------------------------------
 A restricted SCF calculation will be
 performed using DIIS
 SCF converges when DIIS error is below 1.0e-08
 ---------------------------------------
  Cycle       Energy         DIIS error
 ---------------------------------------
    1   -1227.4851284847      5.13e-04  
    2   -1227.5049066156      9.31e-05  
    3   -1227.5045211267      1.39e-04  
    4   -1227.5053428270      1.42e-05  
    5   -1227.5053462679      1.16e-05  
    6   -1227.5053523418      2.60e-06  
    7   -1227.5053526347      7.39e-07  
    8   -1227.5053526630      2.04e-07  
    9   -1227.5053526644      8.67e-08  
   10   -1227.5053526648      3.86e-08  
   11   -1227.5053526650      1.33e-08  
   12   -1227.5053526649      3.79e-09  Convergence criterion met
 ---------------------------------------
 SCF time:   CPU 2138.01s  wall 553.00s 
 SCF   energy in the final basis set =    -1227.5053526649
 Total energy in the final basis set =    -1227.5053526649

 --------------------------------------------------------------

                    Orbital Energies (a.u.)
 --------------------------------------------------------------

 Alpha MOs
 -- Occupied --
-19.185 -19.155 -19.155 -19.147 -19.142 -19.140 -19.130 -19.120
-10.321 -10.294 -10.260 -10.258 -10.246 -10.245 -10.241 -10.236
-10.191 -10.190 -10.184 -10.180 -10.177 -10.175 -10.174 -10.165
 -1.129  -1.098  -1.066  -1.051  -1.048  -1.039  -1.038  -1.035
 -0.859  -0.814  -0.806  -0.795  -0.758  -0.750  -0.697  -0.693
 -0.665  -0.659  -0.640  -0.621  -0.614  -0.598  -0.580  -0.568
 -0.555  -0.554  -0.543  -0.521  -0.508  -0.503  -0.500  -0.490
 -0.487  -0.483  -0.477  -0.462  -0.453  -0.450  -0.447  -0.439
 -0.434  -0.427  -0.422  -0.420  -0.416  -0.404  -0.398  -0.390
 -0.384  -0.380  -0.377  -0.373  -0.364  -0.363  -0.362  -0.357
 -0.349  -0.340  -0.338  -0.334  -0.333  -0.329  -0.315  -0.311
 -0.303  -0.293  -0.282  -0.275  -0.254
 -- Virtual --
 -0.032  -0.026  -0.016  -0.013  -0.009  -0.006   0.001   0.006
  0.010   0.014   0.018   0.024   0.027   0.032   0.037   0.040
  0.042   0.047   0.050   0.052   0.056   0.059   0.063   0.066
  0.069   0.076   0.077   0.079   0.081   0.084   0.086   0.088
  0.093   0.098   0.099   0.102   0.104   0.105   0.107   0.111
  0.114   0.115   0.117   0.118   0.119   0.123   0.125   0.128
  0.128   0.130   0.132   0.134   0.136   0.139   0.143   0.144
  0.145   0.148   0.149   0.152   0.155   0.155   0.159   0.161
  0.162   0.165   0.166   0.168   0.171   0.173   0.177   0.179
  0.180   0.182   0.184   0.186   0.188   0.190   0.195   0.196
  0.198   0.199   0.202   0.204   0.210   0.211   0.216   0.217
  0.219   0.223   0.224   0.225   0.230   0.232   0.234   0.238
  0.240   0.242   0.244   0.245   0.249   0.253   0.257   0.258
  0.261   0.263   0.264   0.266   0.271   0.274   0.278   0.281
  0.288   0.289   0.294   0.294   0.297   0.301   0.302   0.307
  0.309   0.311   0.313   0.315   0.318   0.322   0.324   0.328
  0.329   0.331   0.333   0.336   0.338   0.342   0.344   0.348
  0.348   0.350   0.354   0.355   0.356   0.360   0.365   0.367
  0.371   0.375   0.378   0.381   0.385   0.389   0.391   0.397
  0.399   0.404   0.409   0.413   0.415   0.421   0.426   0.434
  0.436   0.440   0.444   0.445   0.457   0.461   0.465   0.473
  0.474   0.479   0.483   0.487   0.490   0.498   0.500   0.505
  0.513   0.514   0.522   0.528   0.534   0.545   0.553   0.556
  0.566   0.579   0.582   0.586   0.592   0.595   0.600   0.604
  0.610   0.616   0.624   0.629   0.633   0.636   0.643   0.649
  0.652   0.659   0.662   0.664   0.670   0.677   0.680   0.683
  0.691   0.696   0.700   0.705   0.714   0.718   0.725   0.728
  0.735   0.737   0.742   0.744   0.756   0.759   0.765   0.769
  0.770   0.772   0.777   0.780   0.783   0.790   0.793   0.796
  0.798   0.806   0.808   0.812   0.813   0.820   0.824   0.838
  0.840   0.841   0.855   0.884   0.900   0.905   0.919   0.930
  0.940   0.951   0.975   0.981   0.983   1.003   1.009   1.013
  1.030   1.032   1.039   1.055   1.066   1.070   1.078   1.096
  1.105   1.110   1.113   1.126   1.143   1.150   1.151   1.155
  1.161   1.167   1.174   1.178   1.190   1.195   1.205   1.209
  1.214   1.223   1.230   1.239   1.249   1.256   1.267   1.269
  1.274   1.278   1.293   1.303   1.308   1.310   1.315   1.334
  1.352   1.355   1.361   1.367   1.378   1.393   1.397   1.409
  1.424   1.428   1.443   1.452   1.463   1.473   1.476   1.479
  1.490   1.495   1.509   1.513   1.528   1.530   1.535   1.544
  1.553   1.564   1.568   1.570   1.573   1.576   1.583   1.591
  1.595   1.598   1.600   1.604   1.607   1.609   1.619   1.622
  1.623   1.634   1.634   1.638   1.649   1.652   1.662   1.664
  1.670   1.677   1.680   1.685   1.689   1.694   1.708   1.712
  1.721   1.726   1.731   1.740   1.746   1.750   1.755   1.767
  1.773   1.779   1.789   1.800   1.802   1.808   1.820   1.830
  1.832   1.840   1.853   1.864   1.867   1.876   1.886   1.898
  1.912   1.914   1.921   1.932   1.942   1.955   1.963   1.975
  1.981   2.000   2.006   2.013   2.018   2.033   2.042   2.046
  2.056   2.058   2.070   2.080   2.086   2.093   2.100   2.113
  2.134   2.139   2.150   2.156   2.157   2.172   2.180   2.185
  2.193   2.202   2.219   2.229   2.234   2.257   2.262   2.268
  2.279   2.288   2.300   2.323   2.340   2.348   2.358   2.365
  2.375   2.390   2.403   2.416   2.430   2.439   2.462   2.475
  2.487   2.493   2.502   2.525   2.534   2.541   2.549   2.555
  2.561   2.565   2.584   2.591   2.599   2.602   2.607   2.619
  2.624   2.639   2.646   2.655   2.670   2.674   2.689   2.701
  2.711   2.719   2.722   2.737   2.740   2.757   2.765   2.795
  2.799   2.805   2.811   2.811   2.827   2.830   2.840   2.872
  2.878   2.895   2.899   2.902   2.907   2.912   2.924   2.927
  2.944   2.954   2.966   2.970   2.977   2.982   2.994   3.005
  3.013   3.018   3.033   3.038   3.047   3.056   3.070   3.085
  3.093   3.102   3.107   3.117   3.122   3.137   3.146   3.156
  3.160   3.166   3.178   3.192   3.198   3.205   3.217   3.243
  3.250   3.276   3.287   3.300   3.306   3.310   3.326   3.350
  3.369   3.373   3.394   3.403   3.429   3.440   3.491   3.509
  3.527   3.543   3.580   3.601   3.622   3.692   3.775   3.787
  3.792   3.803   3.813   3.817   3.823   3.842   3.872   3.912
  3.915   3.926   3.937   3.947   3.979   3.998   4.012   4.028
  4.038   4.070   4.096   4.104   4.137   4.155   4.182   4.192
  4.207   4.242   4.260   4.288   4.307   4.313   4.324   4.378
  4.410   4.995   5.080   5.105   5.119   5.127   5.162   5.180
  5.196   5.211   5.292   5.384   5.403   5.425   5.439   5.461
  5.492   5.605   5.627   5.655   5.678   5.703   5.777   5.828
  5.853  23.764  23.775  23.799  23.814  23.822  23.827  23.849
 23.857  23.881  23.884  23.918  23.941  23.950  23.967  23.980
 23.991  49.873  49.912  49.943  49.960  49.968  50.009  50.017
 50.020
 --------------------------------------------------------------

          Ground-State Mulliken Net Atomic Charges

     Atom                 Charge (a.u.)
  ----------------------------------------
      1 C                     0.579023
      2 H                     0.214802
      3 C                    -0.956300
      4 H                     0.212183
      5 O                     0.171960
      6 C                    -0.423960
      7 H                     0.213027
      8 H                     0.138394
      9 C                     0.644830
     10 H                     0.175573
     11 C                    -0.701367
     12 H                     0.140401
     13 H                     0.147636
     14 H                     0.144134
     15 C                    -0.790207
     16 H                     0.170715
     17 H                     0.154030
     18 C                    -0.402269
     19 H                     0.156447
     20 H                     0.172752
     21 C                     0.102026
     22 C                    -0.649624
     23 C                    -0.321870
     24 O                    -0.161813
     25 H                     0.145028
     26 H                     0.276012
     27 H                     0.165482
     28 H                     0.175295
     29 H                     0.159506
     30 O                     0.047366
     31 C                    -0.327213
     32 H                     0.251757
     33 C                    -0.106354
     34 H                     0.232663
     35 C                     0.136895
     36 O                    -0.205831
     37 O                    -0.112331
     38 H                     0.295394
     39 C                    -0.458983
     40 H                     0.284485
     41 O                    -0.140141
     42 H                     0.257888
     43 C                    -0.468531
     44 H                     0.294604
     45 O                    -0.197892
     46 H                     0.270392
     47 C                    -0.564050
     48 H                     0.302786
     49 O                    -0.106395
     50 H                     0.261644
  ----------------------------------------
  Sum of atomic charges =     0.000000

 -----------------------------------------------------------------
                    Cartesian Multipole Moments
 -----------------------------------------------------------------
    Charge (ESU x 10^10)
                 0.0000
    Dipole Moment (Debye)
         X      -2.9279      Y       1.0340      Z       0.4368
       Tot       3.1357
    Quadrupole Moments (Debye-Ang)
        XX    -135.2958     XY      10.8219     YY    -152.3378
        XZ       4.9781     YZ      -7.9934     ZZ    -151.4123
    Octopole Moments (Debye-Ang^2)
       XXX      41.0997    XXY      83.7717    XYY      -3.1302
       YYY      50.5675    XXZ      16.8113    XYZ     -23.2111
       YYZ      -1.9338    XZZ      28.7833    YZZ      44.8035
       ZZZ     -17.8986
    Hexadecapole Moments (Debye-Ang^3)
      XXXX   -7857.7004   XXXY     574.0217   XXYY   -1682.0459
      XYYY     374.8948   YYYY   -1887.4247   XXXZ     -29.0618
      XXYZ    -284.2565   XYYZ      57.7091   YYYZ    -692.5869
      XXZZ   -1710.6364   XYZZ     243.1884   YYZZ    -849.5853
      XZZZ    -126.8464   YZZZ    -708.8808   ZZZZ   -2679.7600
 -----------------------------------------------------------------
 Calculating analytic gradient of the SCF energy
 Gradient of SCF Energy
            1           2           3           4           5           6
    1  -0.0001847   0.0001541   0.0018869   0.0000811  -0.0009765  -0.0004237
    2   0.0006153  -0.0000883   0.0014924  -0.0001647  -0.0007045  -0.0005611
    3   0.0004941  -0.0001406  -0.0003080   0.0000662   0.0004424  -0.0002706
            7           8           9          10          11          12
    1  -0.0000280  -0.0000131   0.0004195   0.0000113  -0.0000222   0.0000302
    2   0.0000692  -0.0000912   0.0000746  -0.0002140   0.0000178  -0.0000728
    3   0.0002751   0.0002263  -0.0001203  -0.0001680   0.0001830  -0.0000668
           13          14          15          16          17          18
    1  -0.0000198  -0.0000365  -0.0002005  -0.0000663   0.0000433  -0.0001221
    2   0.0000485  -0.0000709   0.0002217  -0.0000053  -0.0000977  -0.0003736
    3   0.0000261  -0.0000283   0.0000453   0.0000060   0.0001584  -0.0005299
           19          20          21          22          23          24
    1  -0.0001481  -0.0003045  -0.0007033   0.0000033  -0.0007497   0.0002615
    2  -0.0001081  -0.0000299  -0.0002710   0.0002723   0.0000215   0.0002160
    3  -0.0001541   0.0000414   0.0003200   0.0002332  -0.0008133   0.0000754
           25          26          27          28          29          30
    1   0.0004793   0.0003405   0.0000491   0.0001061   0.0002783   0.0004614
    2  -0.0002676   0.0002136  -0.0001270  -0.0001527   0.0000275  -0.0005111
    3   0.0002120   0.0002517  -0.0000004  -0.0002097  -0.0000717   0.0008974
           31          32          33          34          35          36
    1  -0.0004463   0.0000063  -0.0003072   0.0000833  -0.0000556   0.0001317
    2  -0.0001623   0.0001415   0.0009941  -0.0000972   0.0000483  -0.0000567
    3  -0.0003496   0.0001411  -0.0004014  -0.0000542  -0.0004895   0.0000178
           37          38          39          40          41          42
    1  -0.0002177   0.0002874   0.0000032   0.0000245   0.0000612  -0.0000834
    2  -0.0004441   0.0002424   0.0003396   0.0000688   0.0000320   0.0000215
    3   0.0004245  -0.0001426   0.0002018  -0.0000765  -0.0002490   0.0001618
           43          44          45          46          47          48
    1   0.0002514   0.0000362  -0.0002460   0.0000361  -0.0003458   0.0000569
    2  -0.0000494  -0.0000208   0.0000751  -0.0002029  -0.0003026   0.0001496
    3   0.0001409   0.0000403   0.0003823  -0.0003415   0.0001774  -0.0000794
           49          50
    1  -0.0002764   0.0003933
    2  -0.0000417  -0.0001141
    3  -0.0006100   0.0000336
 Max gradient component =       1.887E-03
 RMS gradient           =       3.496E-04
 Gradient time:  CPU 510.22 s  wall 128.64 s
 Geometry Optimization Parameters
   NAtoms,    NIC,     NZ,  NCons,   NDum,   NFix, NCnnct, MaxDiis
       50     399       0       0       0       0       0       0

 Cartesian Hessian Update
 Hessian Updated using BFGS Update
**WARNING** Hereditary positive definiteness endangered


** GEOMETRY OPTIMIZATION IN DELOCALIZED INTERNAL COORDINATES **
   Searching for a Minimum

   Optimization Cycle:  15

                       Coordinates (Angstroms)
     ATOM                X               Y               Z
      1  C        -2.9047831801    0.7546956528    0.1676863652
      2  H        -2.8599299521    1.4630829750   -0.6735774773
      3  C        -1.8368118623   -0.3207917194   -0.0887230245
      4  H        -1.8661733443   -1.0380127300    0.7433237194
      5  O        -0.5561248100    0.3334471347   -0.0617096204
      6  C        -2.0625959112   -1.0539144498   -1.4123361798
      7  H        -1.9605377631   -0.3310972618   -2.2304996502
      8  H        -1.2773824762   -1.8033307811   -1.5572981854
      9  C        -3.4441505123   -1.7237486043   -1.4684193201
     10  H        -3.4800843056   -2.4862035202   -0.6762355112
     11  C        -3.6772910395   -2.4314982874   -2.8065854148
     12  H        -2.9134823063   -3.1922118756   -2.9928430687
     13  H        -4.6534289557   -2.9252246917   -2.8250942584
     14  H        -3.6479053687   -1.7205221352   -3.6388906569
     15  C        -4.5369393077   -0.6859315072   -1.1705143442
     16  H        -5.5153878159   -1.1770975656   -1.1299305735
     17  H        -4.5853845909    0.0282615236   -2.0035436203
     18  C        -4.2908666581    0.0797496582    0.1354559045
     19  H        -5.0737708965    0.8311613481    0.2597482066
     20  H        -4.3822556486   -0.6070397546    0.9878369925
     21  C        -2.6151073452    1.5475308674    1.4641133027
     22  C        -3.7658169902    2.4933474412    1.8772600415
     23  C        -1.3885061426    2.4337719977    1.3126839702
     24  O        -0.6129341228    2.6883190861    2.2053522634
     25  H        -1.2760023800    2.9208872901    0.3218333790
     26  H        -2.4073362633    0.8615878488    2.2916138682
     27  H        -4.0318720918    3.1782255675    1.0654396992
     28  H        -3.4694362148    3.0908242152    2.7417978670
     29  H        -4.6591516849    1.9305170852    2.1507455859
     30  O         1.4360855643   -0.2729643795   -0.9313153212
     31  C         2.6529521303   -1.0043804850   -0.8219344703
     32  H         2.4603329576   -2.0766697248   -0.6949356553
     33  C         0.5603565128   -0.4603898839    0.1759266477
     34  H         0.2798146487   -1.5229355995    0.2478173489
     35  C         3.3858921603   -0.8579805566   -2.1540277722
     36  O         3.5767782760   -1.7603115013   -2.9253788083
     37  O         3.7938373093    0.4089443305   -2.3665677610
     38  H         4.2410775105    0.4317261506   -3.2261718746
     39  C         3.4615484357   -0.4805068660    0.3718508546
     40  H         3.6611329939    0.5871075806    0.2014561845
     41  O         4.6759102704   -1.2093180464    0.4445762197
     42  H         5.0560873218   -1.0586262922    1.3186367602
     43  C         2.6243493777   -0.6546089116    1.6375874230
     44  H         2.5158170269   -1.7245253399    1.8396858048
     45  O         3.3146125777   -0.1443083322    2.7855947051
     46  H         3.3969503009    0.8133333969    2.6931982843
     47  C         1.2333681634   -0.0359766889    1.4903235486
     48  H         1.3099856376    1.0593989143    1.4759418428
     49  O         0.3642315006   -0.4652341125    2.5285686408
     50  H         0.6442920297   -0.0529636144    3.3525356635
   Point Group: c1    Number of degrees of freedom:   144


   Energy is  -1227.505352665

 Hessian Updated using BFGS Update
**WARNING** Hereditary positive definiteness endangered

144 Hessian modes will be used to form the next step
  Hessian Eigenvalues:
    -0.003418    0.002705    0.003786    0.005164    0.005684    0.006209
     0.006223    0.006785    0.007512    0.008161    0.008716    0.009888
     0.011032    0.011523    0.012541    0.016300    0.020719    0.021191
     0.022190    0.029314    0.031196    0.036555    0.037408    0.038745
     0.039922    0.042780    0.044415    0.044840    0.046623    0.047255
     0.047995    0.048456    0.048581    0.049368    0.049558    0.050258
     0.050856    0.052257    0.055016    0.055459    0.055744    0.056129
     0.056256    0.056821    0.057580    0.058256    0.058400    0.060026
     0.062275    0.063687    0.068331    0.070510    0.071420    0.074802
     0.079905    0.082205    0.082804    0.083758    0.087895    0.091072
     0.097082    0.110711    0.115112    0.120574    0.134282    0.147522
     0.148664    0.153656    0.157817    0.159278    0.159680    0.159914
     0.159951    0.160014    0.160094    0.160148    0.160626    0.161202
     0.166504    0.167773    0.168912    0.173642    0.178072    0.184465
     0.193412    0.195842    0.201924    0.204439    0.215280    0.229998
     0.245301    0.251434    0.257682    0.268656    0.274251    0.278611
     0.281381    0.287425    0.289615    0.290606    0.291567    0.295493
     0.296329    0.299966    0.302706    0.304477    0.311922    0.330768
     0.334407    0.337259    0.338664    0.338731    0.339219    0.339491
     0.339644    0.340148    0.340220    0.340346    0.340640    0.341091
     0.341384    0.341838    0.342084    0.342213    0.342361    0.342573
     0.342689    0.343515    0.348331    0.371612    0.386272    0.395650
     0.398035    0.401195    0.404447    0.418339    0.425959    0.515056
     0.517724    0.522537    0.525635    0.547311    0.923043    0.933739
**WARNING** Hessian does not have the Desired Local Structure

 Minimum Search - Taking Simple RFO Step
 Searching for Lamda that Minimizes Along All modes
 Value Taken    Lamda =  -0.00361021
 Calculated Step too Large.  Step scaled by  0.070137
 Step Taken.  Stepsize is  0.300000

                             Maximum     Tolerance    Cnvgd?
         Gradient           0.001254      0.000300      NO
         Displacement       0.154504      0.001200      NO
         Energy change     -0.000088      0.000001      NO


 New Cartesian Coordinates Obtained by Inverse Iteration

 Displacement from previous Coordinates is:  2.371756
 ----------------------------------------------------------------
             Standard Nuclear Orientation (Angstroms)
    I     Atom           X                Y                Z
 ----------------------------------------------------------------
    1      C      -2.9229288803     0.7348297642     0.2058942862
    2      H      -2.8786151621     1.4767315206    -0.6055925256
    3      C      -1.8329316657    -0.3106025214    -0.0821729699
    4      H      -1.8693631427    -1.0735703679     0.7087248864
    5      O      -0.5591195841     0.3533981196     0.0023307131
    6      C      -2.0201045988    -0.9817911246    -1.4432377131
    7      H      -1.9154906703    -0.2195221396    -2.2244115457
    8      H      -1.2172642065    -1.7081591124    -1.6054833025
    9      C      -3.3885941922    -1.6716707483    -1.5595354814
   10      H      -3.4233740139    -2.4740967997    -0.8077801902
   11      C      -3.5868672867    -2.3131947541    -2.9364104704
   12      H      -2.8076260771    -3.0510741486    -3.1483598675
   13      H      -4.5544811535    -2.8196538645    -2.9992158240
   14      H      -3.5538283884    -1.5590879760    -3.7295834450
   15      C      -4.5061162645    -0.6706356120    -1.2268294583
   16      H      -5.4748887659    -1.1821117964    -1.2250667175
   17      H      -4.5576412910     0.0821038377    -2.0251718598
   18      C      -4.2960242096     0.0366892179     0.1183494663
   19      H      -5.0953202554     0.7663627729     0.2652084009
   20      H      -4.3875535783    -0.6914730759     0.9357614693
   21      C      -2.6644158873     1.4788634902     1.5368633029
   22      C      -3.8359055024     2.3853679501     1.9765508651
   23      C      -1.4557117732     2.3955324943     1.4307856076
   24      O      -0.7029661912     2.6450409497     2.3443962187
   25      H      -1.3339823343     2.9086835612     0.4539639390
   26      H      -2.4478468845     0.7645468567     2.3378671870
   27      H      -4.1093078341     3.0964880132     1.1901748041
   28      H      -3.5565239635     2.9530385301     2.8661407063
   29      H      -4.7192351969     1.7933702076     2.2186475237
   30      O       1.3917336810    -0.3589338318    -0.8974170030
   31      C       2.5970465247    -1.1062884580    -0.7686462183
   32      H       2.3871221473    -2.1564959938    -0.5333998222
   33      C       0.5556893996    -0.4358242804     0.2534093767
   34      H       0.2622435770    -1.4844981528     0.4268788130
   35      C       3.2795582309    -1.1040741207    -2.1357968724
   36      O       3.4219595250    -2.0809572699    -2.8220769445
   37      O       3.6960057883     0.1291287388    -2.4858642423
   38      H       4.1139164286     0.0613397218    -3.3574759537
   39      C       3.4622952054    -0.4973591800     0.3401208629
   40      H       3.6706888088     0.5467036437     0.0668743074
   41      O       4.6651606449    -1.2432076265     0.4256848239
   42      H       5.0799784033    -1.0303157135     1.2703240004
   43      C       2.6734976349    -0.5432075570     1.6473588676
   44      H       2.5529167290    -1.5889922840     1.9490718514
   45      O       3.4214464117     0.0499787921     2.7138852841
   46      H       3.5066943662     0.9963989027     2.5429266876
   47      C       1.2874303471     0.0872706086     1.4988870348
   48      H       1.3844168017     1.1736643429     1.3782815284
   49      O       0.4452064641    -0.2214121564     2.5981895071
   50      H       0.7129846006     0.3202734754     3.3480346307
 ----------------------------------------------------------------
 Molecular Point Group                 C1    NOp =  1
 Largest Abelian Subgroup              C1    NOp =  1
 Nuclear Repulsion Energy =  2344.8821523232 hartrees
 There are       93 alpha and       93 beta electrons
 Applying Cartesian multipole field
    Component          Value
    ---------          -----
     (2,0,0)        1.00000E-12
     (0,2,0)        2.00000E-11
     (0,0,2)       -3.00000E-11
 Nucleus-field energy     =    -0.0000000319 hartrees
 Requested basis set is 6-311++G(d,p)
 There are 274 shells and 710 basis functions
 A cutoff of  1.0D-11 yielded  27136 shell pairs
 There are    178458 function pairs (    189074 Cartesian)
 Smallest overlap matrix eigenvalue = 9.89E-07

 Q-Chem warning in module stvman/mkSTV.C, line 306:

 Overlap eigenvalue is smaller than square root of threshold
 Use THRESH >= 12 to get rid of this warning

 Linear dependence detected in AO basis
 Tighter screening thresholds may be required for diffuse basis sets
 Use S2THRESH > 14 and THRESH = 14 in case of SCF convergence issues
 Number of orthogonalized atomic orbitals = 709
 Maximum deviation from orthogonality = 5.302E-10
 Guess MOs from SCF MO coefficient file

 -----------------------------------------------------------------------
  General SCF calculation program by
  Eric Jon Sundstrom, Paul Horn, Yuezhi Mao, Dmitri Zuev, Alec White,
  David Stuck, Shaama M.S., Shane Yost, Joonho Lee, David Small,
  Daniel Levine, Susi Lehtola, Hugh Burton, Evgeny Epifanovsky
 -----------------------------------------------------------------------
 Exchange:     0.2000 Hartree-Fock + 0.0800 Slater + 0.7200 B88
 Correlation:  0.1900 VWN1RPA + 0.8100 LYP
 Using SG-1 standard quadrature grid
 Size of previous SCF MO coefficient file: 1008198 (expected); 1009620 (actual). 

 Q-Chem warning in module libgscf/gen_scfman/rhf.C, line 643:

 Inconsistent size for SCF MO coefficient file.  Please check basis and PURECART setting.

 using 4 threads for integral computing
 -------------------------------------------------------
 OpenMP Integral computing Module                
 Release: version 2.0, May 2017, Q-Chem Inc. Pleasanton 
 -------------------------------------------------------
 -------------------------------------------------------
 OpenMP BLAS3 based DFT computing Module                
 Release: version 1.0, May 2013, Q-Chem Inc. Pittsburgh 
 -------------------------------------------------------
 A restricted SCF calculation will be
 performed using DIIS
 SCF converges when DIIS error is below 1.0e-08
 ---------------------------------------
  Cycle       Energy         DIIS error
 ---------------------------------------
    1   -1227.4215976137      1.04e-03  
    2   -1227.5039211238      1.71e-04  
    3   -1227.5026130918      2.58e-04  
    4   -1227.5054557458      3.17e-05  
    5   -1227.5054724360      2.56e-05  
    6   -1227.5055012364      4.86e-06  
    7   -1227.5055023301      1.41e-06  
    8   -1227.5055024362      3.71e-07  
    9   -1227.5055024424      1.62e-07  
   10   -1227.5055024438      6.60e-08  
   11   -1227.5055024437      3.01e-08  
   12   -1227.5055024440      7.32e-09  Convergence criterion met
 ---------------------------------------
 SCF time:   CPU 2140.31s  wall 553.00s 
 SCF   energy in the final basis set =    -1227.5055024440
 Total energy in the final basis set =    -1227.5055024440

 --------------------------------------------------------------

                    Orbital Energies (a.u.)
 --------------------------------------------------------------

 Alpha MOs
 -- Occupied --
-19.185 -19.155 -19.154 -19.148 -19.142 -19.138 -19.130 -19.120
-10.321 -10.294 -10.260 -10.257 -10.246 -10.244 -10.241 -10.237
-10.191 -10.190 -10.184 -10.180 -10.177 -10.175 -10.173 -10.165
 -1.129  -1.098  -1.065  -1.051  -1.047  -1.039  -1.038  -1.034
 -0.859  -0.814  -0.805  -0.794  -0.758  -0.750  -0.696  -0.693
 -0.665  -0.659  -0.639  -0.621  -0.616  -0.598  -0.580  -0.568
 -0.554  -0.554  -0.543  -0.521  -0.507  -0.503  -0.501  -0.490
 -0.487  -0.482  -0.477  -0.462  -0.454  -0.450  -0.447  -0.440
 -0.434  -0.426  -0.422  -0.420  -0.416  -0.404  -0.398  -0.389
 -0.383  -0.380  -0.377  -0.373  -0.364  -0.363  -0.361  -0.356
 -0.350  -0.341  -0.337  -0.334  -0.333  -0.329  -0.315  -0.311
 -0.303  -0.292  -0.282  -0.275  -0.255
 -- Virtual --
 -0.032  -0.026  -0.016  -0.012  -0.009  -0.006   0.001   0.006
  0.010   0.014   0.018   0.025   0.026   0.032   0.036   0.040
  0.043   0.048   0.049   0.051   0.056   0.059   0.063   0.066
  0.069   0.076   0.078   0.079   0.081   0.083   0.085   0.088
  0.092   0.098   0.100   0.101   0.104   0.106   0.108   0.111
  0.113   0.115   0.118   0.119   0.120   0.123   0.124   0.128
  0.129   0.131   0.132   0.135   0.137   0.139   0.142   0.145
  0.145   0.147   0.149   0.152   0.154   0.157   0.159   0.161
  0.162   0.166   0.167   0.170   0.172   0.174   0.177   0.179
  0.180   0.182   0.184   0.187   0.189   0.190   0.195   0.197
  0.199   0.200   0.202   0.208   0.210   0.212   0.215   0.217
  0.219   0.222   0.223   0.224   0.231   0.232   0.235   0.238
  0.240   0.242   0.244   0.248   0.249   0.254   0.257   0.260
  0.263   0.263   0.266   0.269   0.272   0.278   0.280   0.283
  0.287   0.292   0.294   0.296   0.298   0.300   0.304   0.307
  0.309   0.310   0.315   0.317   0.320   0.322   0.327   0.329
  0.330   0.333   0.337   0.338   0.341   0.344   0.346   0.347
  0.349   0.352   0.354   0.356   0.361   0.362   0.367   0.371
  0.372   0.377   0.380   0.384   0.388   0.390   0.398   0.402
  0.406   0.411   0.412   0.415   0.420   0.425   0.428   0.434
  0.437   0.442   0.444   0.452   0.459   0.461   0.469   0.472
  0.474   0.479   0.486   0.491   0.493   0.501   0.506   0.509
  0.517   0.519   0.528   0.536   0.542   0.555   0.557   0.564
  0.575   0.581   0.584   0.588   0.593   0.596   0.598   0.609
  0.613   0.620   0.628   0.632   0.634   0.637   0.648   0.651
  0.659   0.662   0.665   0.672   0.677   0.679   0.680   0.685
  0.696   0.699   0.704   0.713   0.716   0.726   0.728   0.731
  0.735   0.743   0.745   0.756   0.758   0.761   0.768   0.770
  0.770   0.775   0.780   0.781   0.788   0.792   0.794   0.797
  0.802   0.807   0.810   0.813   0.819   0.828   0.839   0.840
  0.844   0.854   0.881   0.898   0.905   0.920   0.931   0.942
  0.954   0.972   0.980   0.987   1.004   1.007   1.015   1.033
  1.034   1.039   1.052   1.058   1.067   1.071   1.096   1.105
  1.108   1.110   1.127   1.137   1.145   1.150   1.154   1.162
  1.165   1.172   1.186   1.193   1.197   1.206   1.206   1.220
  1.222   1.228   1.234   1.249   1.256   1.263   1.266   1.270
  1.283   1.291   1.300   1.307   1.311   1.314   1.332   1.345
  1.352   1.360   1.367   1.371   1.392   1.399   1.401   1.416
  1.428   1.443   1.452   1.462   1.471   1.472   1.477   1.492
  1.497   1.507   1.512   1.526   1.530   1.533   1.542   1.553
  1.565   1.569   1.571   1.572   1.574   1.581   1.588   1.595
  1.597   1.600   1.603   1.608   1.610   1.621   1.622   1.623
  1.630   1.636   1.639   1.646   1.652   1.656   1.665   1.670
  1.678   1.680   1.683   1.687   1.693   1.701   1.715   1.720
  1.722   1.731   1.738   1.746   1.747   1.756   1.767   1.771
  1.781   1.792   1.797   1.804   1.809   1.819   1.826   1.831
  1.841   1.847   1.863   1.867   1.877   1.886   1.895   1.912
  1.916   1.921   1.932   1.943   1.955   1.963   1.973   1.979
  2.001   2.009   2.014   2.015   2.035   2.038   2.048   2.054
  2.059   2.071   2.080   2.085   2.093   2.103   2.116   2.131
  2.141   2.152   2.154   2.155   2.171   2.181   2.186   2.191
  2.203   2.220   2.229   2.233   2.261   2.262   2.265   2.278
  2.288   2.299   2.321   2.342   2.347   2.356   2.366   2.374
  2.391   2.402   2.414   2.429   2.439   2.459   2.475   2.487
  2.494   2.503   2.527   2.533   2.540   2.549   2.555   2.560
  2.565   2.584   2.589   2.595   2.602   2.609   2.616   2.623
  2.637   2.645   2.657   2.670   2.674   2.688   2.702   2.710
  2.718   2.725   2.735   2.739   2.757   2.761   2.794   2.796
  2.806   2.810   2.812   2.825   2.832   2.842   2.874   2.876
  2.896   2.897   2.903   2.906   2.913   2.920   2.928   2.939
  2.956   2.965   2.976   2.978   2.980   2.996   3.005   3.013
  3.019   3.029   3.037   3.044   3.060   3.067   3.085   3.095
  3.102   3.102   3.118   3.121   3.137   3.150   3.160   3.165
  3.171   3.180   3.191   3.193   3.203   3.217   3.241   3.250
  3.274   3.284   3.301   3.307   3.312   3.327   3.351   3.367
  3.373   3.396   3.402   3.430   3.438   3.492   3.506   3.526
  3.540   3.579   3.601   3.621   3.694   3.775   3.788   3.792
  3.803   3.812   3.818   3.825   3.842   3.872   3.905   3.915
  3.929   3.937   3.945   3.977   3.996   4.013   4.025   4.038
  4.069   4.096   4.102   4.136   4.153   4.181   4.193   4.206
  4.243   4.261   4.284   4.308   4.312   4.326   4.375   4.412
  4.995   5.081   5.105   5.125   5.143   5.163   5.180   5.195
  5.209   5.279   5.385   5.404   5.425   5.440   5.459   5.488
  5.607   5.630   5.656   5.683   5.704   5.775   5.831   5.854
 23.764  23.773  23.799  23.815  23.818  23.827  23.850  23.854
 23.881  23.885  23.917  23.940  23.948  23.966  23.980  23.990
 49.874  49.913  49.941  49.960  49.967  50.008  50.015  50.018
 --------------------------------------------------------------

          Ground-State Mulliken Net Atomic Charges

     Atom                 Charge (a.u.)
  ----------------------------------------
      1 C                     0.149048
      2 H                     0.207627
      3 C                    -0.498194
      4 H                     0.189483
      5 O                     0.142143
      6 C                    -0.578358
      7 H                     0.217266
      8 H                     0.150682
      9 C                     0.607782
     10 H                     0.174971
     11 C                    -0.681960
     12 H                     0.140811
     13 H                     0.147227
     14 H                     0.143320
     15 C                    -0.784788
     16 H                     0.170786
     17 H                     0.153512
     18 C                    -0.399793
     19 H                     0.162872
     20 H                     0.169822
     21 C                     0.293867
     22 C                    -0.669569
     23 C                    -0.345205
     24 O                    -0.171904
     25 H                     0.148926
     26 H                     0.278881
     27 H                     0.164828
     28 H                     0.175298
     29 H                     0.158968
     30 O                     0.035985
     31 C                    -0.348429
     32 H                     0.252498
     33 C                    -0.082309
     34 H                     0.227764
     35 C                     0.132050
     36 O                    -0.202173
     37 O                    -0.109330
     38 H                     0.294872
     39 C                    -0.424202
     40 H                     0.284452
     41 O                    -0.137712
     42 H                     0.256407
     43 C                    -0.605622
     44 H                     0.292597
     45 O                    -0.193652
     46 H                     0.267408
     47 C                    -0.384156
     48 H                     0.284782
     49 O                    -0.122098
     50 H                     0.262519
  ----------------------------------------
  Sum of atomic charges =     0.000000

 -----------------------------------------------------------------
                    Cartesian Multipole Moments
 -----------------------------------------------------------------
    Charge (ESU x 10^10)
                 0.0000
    Dipole Moment (Debye)
         X      -2.8126      Y       1.3051      Z      -0.0108
       Tot       3.1007
    Quadrupole Moments (Debye-Ang)
        XX    -134.5656     XY      11.5038     YY    -153.0011
        XZ       3.6352     YZ      -7.9033     ZZ    -151.9211
    Octopole Moments (Debye-Ang^2)
       XXX      47.5241    XXY      83.7646    XYY      -4.7752
       YYY      64.3909    XXZ       9.7851    XYZ     -19.4861
       YYZ       3.8973    XZZ      33.7169    YZZ      42.3276
       ZZZ     -39.4487
    Hexadecapole Moments (Debye-Ang^3)
      XXXX   -7766.3598   XXXY     607.0007   XXYY   -1678.0846
      XYYY     456.7034   YYYY   -1871.3555   XXXZ     -63.5604
      XXYZ    -284.8492   XYYZ      77.3966   YYYZ    -779.4783
      XXZZ   -1702.3213   XYZZ     238.8436   YYZZ    -872.2522
      XZZZ    -179.7869   YZZZ    -766.0924   ZZZZ   -2769.4724
 -----------------------------------------------------------------
 Calculating analytic gradient of the SCF energy
 Gradient of SCF Energy
            1           2           3           4           5           6
    1  -0.0003999   0.0001871   0.0015737   0.0000160  -0.0005008   0.0001843
    2   0.0012508  -0.0005345   0.0014618  -0.0004871  -0.0007164  -0.0003108
    3   0.0012844  -0.0001232   0.0002493  -0.0003850  -0.0006845   0.0002538
            7           8           9          10          11          12
    1  -0.0002693   0.0000099   0.0005423   0.0001121  -0.0001514  -0.0000059
    2   0.0000605  -0.0000758   0.0002472  -0.0002905  -0.0002121  -0.0000251
    3   0.0002234   0.0003342  -0.0008656  -0.0001338   0.0000384  -0.0001316
           13          14          15          16          17          18
    1   0.0000345  -0.0000538  -0.0001998  -0.0000480  -0.0001100  -0.0007301
    2   0.0001002  -0.0001946  -0.0000748   0.0000412   0.0000450  -0.0000385
    3  -0.0000045   0.0000670   0.0004934  -0.0000016   0.0001092  -0.0009221
           19          20          21          22          23          24
    1  -0.0001129  -0.0002307  -0.0012116   0.0001615  -0.0016450   0.0006234
    2  -0.0002327  -0.0001859  -0.0003997   0.0008052  -0.0000104  -0.0002683
    3  -0.0001439  -0.0000141   0.0006384   0.0003601  -0.0014191   0.0005134
           25          26          27          28          29          30
    1   0.0006082   0.0004373   0.0001294   0.0002619   0.0005478  -0.0003283
    2  -0.0001935  -0.0000455  -0.0001914  -0.0001444  -0.0000470  -0.0000261
    3   0.0001041   0.0002276   0.0000090  -0.0003302  -0.0001745   0.0019090
           31          32          33          34          35          36
    1  -0.0002345   0.0001503  -0.0000485  -0.0002709   0.0009843  -0.0003536
    2   0.0003622   0.0002435   0.0014092  -0.0006047  -0.0000972  -0.0004061
    3   0.0003391   0.0002382  -0.0006370   0.0001364  -0.0011365   0.0002099
           37          38          39          40          41          42
    1  -0.0004782   0.0002893   0.0006055  -0.0003342   0.0001472  -0.0003702
    2  -0.0001182   0.0002593   0.0007926  -0.0001331  -0.0003875   0.0000640
    3   0.0004138   0.0001144   0.0011243  -0.0003389  -0.0007546  -0.0000296
           43          44          45          46          47          48
    1   0.0004791  -0.0001438  -0.0005167  -0.0000049   0.0018881  -0.0000812
    2   0.0008520  -0.0003895  -0.0003180  -0.0001026  -0.0007757  -0.0006757
    3  -0.0003626   0.0002630  -0.0005813  -0.0001444   0.0009189  -0.0001050
           49          50
    1  -0.0029806   0.0018415
    2   0.0009071  -0.0001886
    3  -0.0011378  -0.0000117
 Max gradient component =       2.981E-03
 RMS gradient           =       6.261E-04
 Gradient time:  CPU 511.10 s  wall 128.86 s
 Geometry Optimization Parameters
   NAtoms,    NIC,     NZ,  NCons,   NDum,   NFix, NCnnct, MaxDiis
       50     399       0       0       0       0       0       0

 Cartesian Hessian Update
 Hessian Updated using BFGS Update


** GEOMETRY OPTIMIZATION IN DELOCALIZED INTERNAL COORDINATES **
   Searching for a Minimum

   Optimization Cycle:  16

                       Coordinates (Angstroms)
     ATOM                X               Y               Z
      1  C        -2.9229288803    0.7348297642    0.2058942862
      2  H        -2.8786151621    1.4767315206   -0.6055925256
[truncated: 1,328,955 more chars]
