# Supplementary material for: An in silico investigation of menthol metabolism
Source: PLoS One. 2019 Sep 27;14(9):e0216577. doi: 10.1371/journal.pone.0216577 (PMC6764827; doi:10.1371/journal.pone.0216577)
Supplement: S2 File — (ZIP) [file pone.0216577.s002.zip › B3LYP/g-series/Oeeyy.out]

Q-Chem Developer Version!
                  Welcome to Q-Chem
     A Quantum Leap Into The Future Of Chemistry


 Q-Chem 5.1, Q-Chem, Inc., Pleasanton, CA (2018)

 Yihan Shao,  Zhengting Gan,  E. Epifanovsky,  A. T. B. Gilbert,  M. Wormit,  
 J. Kussmann,  A. W. Lange,  A. Behn,  Jia Deng,  Xintian Feng,  D. Ghosh,  
 M. Goldey,  P. R. Horn,  L. D. Jacobson,  I. Kaliman,  T. Kus,  A. Landau,  
 Jie Liu,  E. I. Proynov,  R. M. Richard,  R. P. Steele,  E. J. Sundstrom,  
 H. L. Woodcock III,  P. M. Zimmerman,  D. Zuev,  B. Albrecht,  E. Alguire,  
 S. A. Baeppler,  D. Barton,  Z. Benda,  Y. A. Bernard,  E. J. Berquist,  
 K. B. Bravaya,  H. Burton,  D. Casanova,  Chun-Min Chang,  Yunqing Chen,  
 A. Chien,  K. D. Closser,  M. P. Coons,  S. Coriani,  S. Dasgupta,  
 A. L. Dempwolff,  M. Diedenhofen,  Hainam Do,  R. G. Edgar,  Po-Tung Fang,  
 S. Faraji,  S. Fatehi,  Qingguo Feng,  K. D. Fenk,  J. Fosso-Tande,  
 J. Gayvert,  Qinghui Ge,  A. Ghysels,  G. Gidofalvi,  J. Gomes,  
 J. Gonthier,  A. Gunina,  D. Hait,  M. W. D. Hanson-Heine,  
 P. H. P. Harbach,  A. W. Hauser,  J. E. Herr,  E. G. Hohenstein,  
 Z. C. Holden,  Kerwin Hui,  B. C. Huynh,  T.-C. Jagau,  Hyunjun Ji,  
 B. Kaduk,  K. Khistyaev,  Jaehoon Kim,  P. Klunzinger,  K. Koh,  
 D. Kosenkov,  L. Koulias,  T. Kowalczyk,  C. M. Krauter,  A. Kunitsa,  
 Ka Un Lao,  A. Laurent,  K. V. Lawler,  Joonho Lee,  D. Lefrancois,  
 S. Lehtola,  D. S. Levine,  Yi-Pei Li,  You-Sheng Lin,  Fenglai Liu,  
 E. Livshits,  A. Luenser,  P. Manohar,  E. Mansoor,  S. F. Manzer,  
 Shan-Ping Mao,  Yuezhi Mao,  N. Mardirossian,  A. V. Marenich,  
 T. Markovich,  L. A. Martinez-Martinez,  S. A. Maurer,  N. J. Mayhall,  
 S. C. McKenzie,  J.-M. Mewes,  A. F. Morrison,  J. W. Mullinax,  K. Nanda,  
 T. S. Nguyen-Beck,  R. Olivares-Amaya,  J. A. Parkhill,  T. M. Perrine,  
 F. Plasser,  P. Pokhilko,  S. Prager,  A. Prociuk,  E. Ramos,  D. R. Rehn,  
 F. Rob,  M. Schneider,  N. Sergueev,  S. M. Sharada,  S. Sharma,  
 D. W. Small,  T. Stauch,  T. Stein,  Yu-Chuan Su,  A. J. W. Thom,  
 A. Tkatchenko,  T. Tsuchimochi,  N. M. Tubman,  L. Vogt,  M. L. Vidal,  
 O. Vydrov,  M. A. Watson,  J. Wenzel,  M. de Wergifosse,  T. A. Wesolowski,  
 A. White,  J. Witte,  A. Yamada,  Jun Yang,  K. Yao,  S. Yeganeh,  
 S. R. Yost,  Zhi-Qiang You,  A. Zech,  Igor Ying Zhang,  Xing Zhang,  
 Yan Zhao,  Ying Zhu,  B. R. Brooks,  G. K. L. Chan,  C. J. Cramer,  
 M. S. Gordon,  W. J. Hehre,  A. Klamt,  M. W. Schmidt,  C. D. Sherrill,  
 D. G. Truhlar,  A. Aspuru-Guzik,  R. Baer,  A. T. Bell,  N. A. Besley,  
 Jeng-Da Chai,  A. E. DePrince, III,  R. A. DiStasio Jr.,  A. Dreuw,  
 B. D. Dunietz,  T. R. Furlani,  Chao-Ping Hsu,  Yousung Jung,  Jing Kong,  
 D. S. Lambrecht,  WanZhen Liang,  C. Ochsenfeld,  V. A. Rassolov,  
 L. V. Slipchenko,  J. E. Subotnik,  T. Van Voorhis,  J. M. Herbert,  
 A. I. Krylov,  P. M. W. Gill,  M. Head-Gordon

 Contributors to earlier versions of Q-Chem not listed above: 
 R. D. Adamson,  B. Austin,  J. Baker,  G. J. O. Beran,  K. Brandhorst,  
 S. T. Brown,  E. F. C. Byrd,  A. K. Chakraborty,  C.-L. Cheng,  
 Siu Hung Chien,  D. M. Chipman,  D. L. Crittenden,  H. Dachsel,  
 R. J. Doerksen,  A. D. Dutoi,  L. Fusti-Molnar,  W. A. Goddard III,  
 A. Golubeva-Zadorozhnaya,  S. R. Gwaltney,  G. Hawkins,  A. Heyden,  
 S. Hirata,  G. Kedziora,  F. J. Keil,  C. Kelley,  Jihan Kim,  R. A. King,  
 R. Z. Khaliullin,  P. P. Korambath,  W. Kurlancheek,  A. M. Lee,  M. S. Lee,  
 S. V. Levchenko,  Ching Yeh Lin,  D. Liotard,  R. C. Lochan,  I. Lotan,  
 P. E. Maslen,  N. Nair,  D. P. O'Neill,  D. Neuhauser,  E. Neuscamman,  
 C. M. Oana,  R. Olson,  B. Peters,  R. Peverati,  P. A. Pieniazek,  
 Y. M. Rhee,  J. Ritchie,  M. A. Rohrdanz,  E. Rosta,  N. J. Russ,  
 H. F. Schaefer III,  N. E. Schultz,  N. Shenvi,  A. C. Simmonett,  A. Sodt,  
 D. Stuck,  K. S. Thanthiriwatte,  V. Vanovschi,  Tao Wang,  A. Warshel,  
 C. F. Williams,  Q. Wu,  X. Xu,  W. Zhang

 Please cite Q-Chem as follows:
 Y. Shao et al., Mol. Phys. 113, 184-215 (2015)
 DOI: 10.1080/00268976.2014.952696

 Q-Chem 5.1.2 for Intel X86 EM64T Linux

 Parts of Q-Chem use Armadillo 8.300.2 (Tropical Shenanigans).
 http://arma.sourceforge.net/

 Q-Chem begins on Mon Mar 25 15:25:49 2019  

Host: 
0

     Scratch files written to /scratch/taweetham/qchem31974//
Input Ideriv = 2
Curr. Ideriv = -1
Max.  Ideriv = 2

Checking the input file for inconsistencies... 	...done.

--------------------------------------------------------------
User input:
--------------------------------------------------------------
$molecule
0 1
  C   -0.2205466   -0.4965732    0.2289086
  H   -0.2661268   -0.9820550   -0.7585206
  C   -1.1433355   -1.3115004    1.1703646
  H   -1.1117809   -0.8952833    2.1840787
  O   -0.6703694   -2.6590952    1.1432735
  C   -2.5878950   -1.2741477    0.6483496
  H   -2.6462956   -1.8234599   -0.3011994
  H   -3.2520684   -1.8106862    1.3318371
  C   -3.1044475    0.1568965    0.4694681
  H   -3.1054069    0.6521024    1.4496612
  C   -4.5400824    0.1487122   -0.0523693
  H   -5.2017601   -0.3776172    0.6438714
  H   -4.9184745    1.1699331   -0.1658931
  H   -4.6082665   -0.3490855   -1.0255412
  C   -2.1884707    0.9430373   -0.4721421
  H   -2.5368753    1.9792232   -0.5572397
  H   -2.2269229    0.5117464   -1.4807967
  C   -0.7448621    0.9360282    0.0264247
  H   -0.1156808    1.4634231   -0.7005958
  H   -0.6965933    1.5048503    0.9605523
  C    1.2702508   -0.5167935    0.6568453
  H    1.8243070    0.2122074    0.0503013
  C    1.4969831   -0.1359264    2.1037193
  O    0.9666697    0.8359688    2.6394948
  C    1.9074686   -1.8464503    0.3094146
  O    2.8276056   -2.3537697    0.9459776
  H    1.5746940   -2.3097137   -0.6356293
  H    2.2298349   -0.7374328    2.6675538
  O    0.1798950   -2.7026205    3.3268214
  C    0.4215269   -3.4804959    4.5088701
  H    0.9759265   -4.3883035    4.2389419
  C   -0.6543795   -3.3732962    2.3842331
  H   -0.1882137   -4.3345239    2.1337148
  C    1.3175086   -2.6703147    5.4356278
  O    2.4368080   -2.9765099    5.8114687
  O    0.7772775   -1.4882070    5.8071814
  H    1.4855876   -1.0614026    6.3343768
  C   -0.8831865   -3.8280912    5.2373820
  H   -1.3373894   -2.9363118    5.6858327
  O   -0.6486804   -4.7550934    6.3031729
  H   -1.5179508   -5.1219132    6.5603905
  C   -1.8823998   -4.4613363    4.2656837
  H   -1.5631357   -5.4806297    4.0138169
  O   -3.1590875   -4.6244779    4.9130634
  H   -3.4900449   -3.7442391    5.1714102
  C   -2.0478676   -3.6401822    2.9866252
  H   -2.5561703   -2.7008199    3.2285334
  O   -2.8938606   -4.3603458    2.0822749
  H   -3.6204440   -4.7381114    2.6146800
$end

$rem
   job_type 	optimization
   basis 	6-311++g**
   method 	b3lyp
   scf_guess sad
$end

--------------------------------------------------------------
 ----------------------------------------------------------------
             Standard Nuclear Orientation (Angstroms)
    I     Atom           X                Y                Z
 ----------------------------------------------------------------
    1      C      -2.6135257060     0.8823608411    -0.4103623893
    2      H      -3.1146510445     0.6794234992    -1.3697769963
    3      C      -1.5871883555    -0.2583064535    -0.1924292315
    4      H      -1.0278289233    -0.0915038869     0.7355484476
    5      O      -0.7242376672    -0.2571110228    -1.3307425825
    6      C      -2.3149491147    -1.6091542978    -0.1135533020
    7      H      -2.7516626064    -1.8452991082    -1.0935098221
    8      H      -1.6008435701    -2.4136277301     0.0840088343
    9      C      -3.3973336204    -1.6238182046     0.9703938047
   10      H      -2.9171082806    -1.4615908784     1.9445982159
   11      C      -4.0965219407    -2.9812874223     1.0133104302
   12      H      -3.3778545154    -3.7800385546     1.2256895459
   13      H      -4.8598387400    -3.0009803088     1.7981161483
   14      H      -4.5838875286    -3.2096352750     0.0594513157
   15      C      -4.4083699503    -0.4990910012     0.7327914434
   16      H      -5.1519622143    -0.4855498863     1.5385183011
   17      H      -4.9563629638    -0.6773864523    -0.2014402749
   18      C      -3.7169454669     0.8608957863     0.6621381130
   19      H      -4.4670653415     1.6293422786     0.4399142207
   20      H      -3.3058167133     1.0939309963     1.6496352373
   21      C      -1.9601786169     2.2825560930    -0.5467676863
   22      H      -2.7488680664     3.0466451555    -0.5254823434
   23      C      -1.0000157951     2.6216870629     0.5726023136
   24      O      -1.2557554654     2.4419922645     1.7622135816
   25      C      -1.3256112936     2.4448617684    -1.9126823987
   26      O      -0.3407857919     3.1454099587    -2.1331103681
   27      H      -1.8652813732     1.9781771463    -2.7549540614
   28      H      -0.0556527145     3.1143841688     0.2858637791
   29      O       1.1901410724     0.5299679821    -0.2314764114
   30      C       2.6223678546     0.5004593918    -0.1388970965
   31      H       3.0543686443     0.7239324150    -1.1226500705
   32      C       0.6708144829    -0.4785824806    -1.0960100412
   33      H       1.1311875787    -0.3560472050    -2.0844787467
   34      C       3.0604034168     1.6133501505     0.8032576803
   35      O       3.7637927325     2.5684519355     0.5188863027
   36      O       2.5508562158     1.4938253003     2.0495946305
   37      H       2.8606445659     2.3031149472     2.5088131287
   38      C       3.1301910750    -0.8461831378     0.3926088879
   39      H       2.8682780282    -0.9804680028     1.4490405866
   40      O       4.5567862557    -0.9316302078     0.3045099608
   41      H       4.7949638318    -1.8734042923     0.4171230310
   42      C       2.5323389123    -1.9980298230    -0.4194540204
   43      H       2.9954754174    -2.0333305295    -1.4137295977
   44      O       2.8744283872    -3.2572403139     0.1912921394
   45      H       2.4952248480    -3.2789209672     1.0895297693
   46      C       1.0142529959    -1.8822883307    -0.5597513928
   47      H       0.5512587061    -2.0518141772     0.4180982980
   48      O       0.5514656530    -2.9182678662    -1.4342589738
   49      H       1.0413785749    -3.7291172497    -1.1963638658
 ----------------------------------------------------------------
 Molecular Point Group                 C1    NOp =  1
 Largest Abelian Subgroup              C1    NOp =  1
 Nuclear Repulsion Energy =  2534.9237166042 hartrees
 There are       96 alpha and       96 beta electrons
 Requested basis set is 6-311++G(d,p)
 There are 270 shells and 718 basis functions

 Total QAlloc Memory Limit   2000 MB
 Mega-Array Size       188 MB
 MEM_STATIC part       192 MB
 A cutoff of  1.0D-11 yielded  26844 shell pairs
 There are    186787 function pairs (    198164 Cartesian)

 -------------------------------------------------------
 OpenMP Integral Computing Module                       
 Release: version 1.0, May 2013, Q-Chem Inc. Pittsburgh 
 -------------------------------------------------------
 Integral Job Info:
 Integral job number is                      11
 Integral operator is                         1
 short-range coefficients                     0
 long-range coefficients              100000000
 Omega coefficients                           0
 if combine SR and LR in K                    0
 Integral screening is                        0
 Integral computing path is                   2
 max size of driver memory is            800000
 size of driver memory is                593474
 size of scratch memory is              2361544
 max col of scratch BK array               1296
 max len of scratch array in speh3          155
 max len of scratch index in speh4           18
 max int batch size is                      520
 min int batch size is                       52
 fixed nKL is                                52
 max L of basis functions is                  2
 order of int derivative is                   0
 number of shells is                        270
 number of basis is                         743
 number of cartesian basis is               743
 number of contracted shell pairs         26844
 number of primitive shell pairs          57852
 maxK2 (contraction) of shell pair           36
 max number of K2 of shell pair               1
 max number of CS2 of shell pair           5269
 max number of PS2 of shell pair           8634
 mem total for path MDJ                  827756
 -------------------------------------------------------
 Smallest overlap matrix eigenvalue = 8.72E-07

 Q-Chem warning in module stvman/mkSTV.C, line 306:

 Overlap eigenvalue is smaller than square root of threshold
 Use THRESH >= 12 to get rid of this warning

 Linear dependence detected in AO basis
 Tighter screening thresholds may be required for diffuse basis sets
 Use S2THRESH > 14 and THRESH = 14 in case of SCF convergence issues
 Number of orthogonalized atomic orbitals = 717
 Maximum deviation from orthogonality = 4.346E-10

 Scale SEOQF with 1.000000e-02/1.000000e-01/1.000000e-01

 Standard Electronic Orientation quadrupole field applied
 Nucleus-field energy     =     0.0000000334 hartrees
 Guess from superposition of atomic densities
 Warning:  Energy on first SCF cycle will be non-variational
 SAD guess density has 192.000000 electrons

 -----------------------------------------------------------------------
  General SCF calculation program by
  Eric Jon Sundstrom, Paul Horn, Yuezhi Mao, Dmitri Zuev, Alec White,
  David Stuck, Shaama M.S., Shane Yost, Joonho Lee, David Small,
  Daniel Levine, Susi Lehtola, Hugh Burton, Evgeny Epifanovsky
 -----------------------------------------------------------------------
 Exchange:     0.2000 Hartree-Fock + 0.0800 Slater + 0.7200 B88
 Correlation:  0.1900 VWN1RPA + 0.8100 LYP
 Using SG-1 standard quadrature grid
 using 6 threads for integral computing
 -------------------------------------------------------
 OpenMP Integral computing Module                
 Release: version 2.0, May 2017, Q-Chem Inc. Pleasanton 
 -------------------------------------------------------
 -------------------------------------------------------
 OpenMP BLAS3 based DFT computing Module                
 Release: version 1.0, May 2013, Q-Chem Inc. Pittsburgh 
 -------------------------------------------------------
 A restricted SCF calculation will be
 performed using DIIS
 SCF converges when DIIS error is below 1.0e-08
 ---------------------------------------
  Cycle       Energy         DIIS error
 ---------------------------------------
    1   -1306.3955088330      2.33e-02  
    2   -1300.9783073995      3.19e-03  
    3   -1300.0445527119      5.45e-03  
    4   -1301.4424481669      1.15e-03  
    5   -1301.5065965216      3.39e-04  
    6   -1301.5111578369      1.23e-04  
    7   -1301.5119117943      3.04e-05  
    8   -1301.5119499934      1.45e-05  
    9   -1301.5119592081      3.91e-06  
   10   -1301.5119598806      1.42e-06  
   11   -1301.5119599779      4.22e-07  
   12   -1301.5119599855      1.48e-07  
   13   -1301.5119599864      5.51e-08  
   14   -1301.5119599865      2.31e-08  
   15   -1301.5119599864      8.19e-09  Convergence criterion met
 ---------------------------------------
 SCF time:   CPU 2771.59s  wall 500.00s 
 SCF   energy in the final basis set =    -1301.5119599864
 Total energy in the final basis set =    -1301.5119599864

 --------------------------------------------------------------

                    Orbital Energies (a.u.)
 --------------------------------------------------------------

 Alpha MOs
 -- Occupied --
-19.1897 -19.1759 -19.1743 -19.1577 -19.1522 -19.1501 -19.1346 -19.1315
-19.1313 -10.3294 -10.3093 -10.2768 -10.2742 -10.2712 -10.2641 -10.2637
-10.2596 -10.2395 -10.2081 -10.2010 -10.1814 -10.1732 -10.1725 -10.1709
-10.1651  -1.1328  -1.1047  -1.0814  -1.0553  -1.0536  -1.0484  -1.0443
 -1.0412  -1.0332  -0.8602  -0.8203  -0.8172  -0.8059  -0.7561  -0.7555
 -0.7068  -0.6822  -0.6756  -0.6489  -0.6387  -0.6329  -0.6177  -0.5954
 -0.5766  -0.5652  -0.5628  -0.5589  -0.5482  -0.5248  -0.5229  -0.5147
 -0.5082  -0.5041  -0.4992  -0.4946  -0.4889  -0.4850  -0.4664  -0.4560
 -0.4514  -0.4470  -0.4433  -0.4379  -0.4344  -0.4264  -0.4246  -0.4083
 -0.4023  -0.3994  -0.3988  -0.3927  -0.3902  -0.3887  -0.3822  -0.3729
 -0.3699  -0.3646  -0.3513  -0.3500  -0.3419  -0.3410  -0.3366  -0.3339
 -0.3217  -0.3188  -0.3073  -0.3015  -0.2934  -0.2846  -0.2790  -0.2547
 -- Virtual --
 -0.0536  -0.0433  -0.0405  -0.0335  -0.0109  -0.0103  -0.0084  -0.0023
  0.0039   0.0071   0.0121   0.0188   0.0234   0.0250   0.0338   0.0354
  0.0361   0.0433   0.0493   0.0513   0.0533   0.0551   0.0592   0.0605
  0.0631   0.0697   0.0757   0.0773   0.0792   0.0845   0.0859   0.0866
  0.0918   0.0927   0.0966   0.0981   0.1029   0.1040   0.1054   0.1108
  0.1115   0.1133   0.1143   0.1155   0.1191   0.1213   0.1256   0.1265
  0.1296   0.1309   0.1319   0.1347   0.1358   0.1370   0.1412   0.1445
  0.1460   0.1474   0.1489   0.1508   0.1534   0.1554   0.1565   0.1597
  0.1628   0.1632   0.1652   0.1680   0.1696   0.1747   0.1766   0.1770
  0.1811   0.1818   0.1836   0.1853   0.1894   0.1915   0.1939   0.1973
  0.1987   0.2008   0.2044   0.2076   0.2105   0.2117   0.2142   0.2169
  0.2185   0.2223   0.2253   0.2268   0.2307   0.2320   0.2341   0.2370
  0.2382   0.2398   0.2454   0.2466   0.2505   0.2556   0.2588   0.2607
  0.2631   0.2649   0.2692   0.2714   0.2733   0.2745   0.2798   0.2815
  0.2860   0.2878   0.2905   0.2941   0.2991   0.3004   0.3034   0.3072
  0.3088   0.3129   0.3170   0.3185   0.3214   0.3222   0.3245   0.3277
  0.3292   0.3328   0.3329   0.3357   0.3384   0.3421   0.3444   0.3472
  0.3512   0.3536   0.3586   0.3596   0.3658   0.3678   0.3683   0.3694
  0.3715   0.3733   0.3761   0.3801   0.3881   0.3904   0.3926   0.3951
  0.4013   0.4049   0.4113   0.4126   0.4165   0.4185   0.4241   0.4282
  0.4308   0.4360   0.4408   0.4457   0.4538   0.4568   0.4616   0.4669
  0.4697   0.4767   0.4817   0.4883   0.4914   0.4947   0.5052   0.5108
  0.5146   0.5207   0.5311   0.5327   0.5474   0.5489   0.5536   0.5628
  0.5697   0.5764   0.5842   0.5853   0.5921   0.5999   0.6043   0.6055
  0.6078   0.6120   0.6232   0.6280   0.6318   0.6325   0.6396   0.6466
  0.6516   0.6531   0.6572   0.6588   0.6701   0.6717   0.6800   0.6866
  0.6932   0.6949   0.7033   0.7087   0.7193   0.7218   0.7239   0.7296
  0.7383   0.7471   0.7485   0.7530   0.7572   0.7627   0.7687   0.7698
  0.7706   0.7723   0.7779   0.7827   0.7885   0.7890   0.7924   0.7954
  0.8051   0.8072   0.8100   0.8122   0.8207   0.8250   0.8335   0.8373
  0.8534   0.8746   0.8761   0.8947   0.9081   0.9358   0.9366   0.9496
  0.9530   0.9682   0.9731   0.9803   0.9948   1.0018   1.0068   1.0226
  1.0351   1.0443   1.0473   1.0604   1.0767   1.0864   1.0926   1.1020
  1.1101   1.1115   1.1292   1.1358   1.1371   1.1506   1.1533   1.1647
  1.1719   1.1779   1.1862   1.1907   1.1952   1.2034   1.2080   1.2111
  1.2179   1.2248   1.2286   1.2400   1.2443   1.2484   1.2594   1.2652
  1.2696   1.2760   1.2794   1.2851   1.2932   1.2992   1.3196   1.3224
  1.3267   1.3336   1.3373   1.3463   1.3492   1.3656   1.3735   1.3768
  1.3896   1.4032   1.4221   1.4427   1.4454   1.4517   1.4610   1.4644
  1.4719   1.4906   1.4971   1.5055   1.5136   1.5174   1.5218   1.5314
  1.5364   1.5459   1.5581   1.5611   1.5642   1.5688   1.5737   1.5790
  1.5850   1.5918   1.5995   1.6008   1.6056   1.6083   1.6150   1.6183
  1.6263   1.6302   1.6358   1.6393   1.6463   1.6499   1.6510   1.6597
  1.6663   1.6700   1.6836   1.6886   1.6900   1.6987   1.7043   1.7089
  1.7212   1.7261   1.7350   1.7438   1.7458   1.7498   1.7632   1.7692
  1.7774   1.7863   1.7913   1.8015   1.8103   1.8121   1.8172   1.8349
  1.8399   1.8444   1.8501   1.8611   1.8670   1.8805   1.8831   1.8847
  1.9038   1.9080   1.9154   1.9267   1.9284   1.9386   1.9487   1.9673
  1.9733   1.9962   2.0033   2.0037   2.0106   2.0188   2.0300   2.0365
  2.0440   2.0524   2.0571   2.0680   2.0777   2.0859   2.0921   2.0978
  2.1111   2.1179   2.1336   2.1364   2.1429   2.1526   2.1578   2.1641
  2.1972   2.2027   2.2095   2.2177   2.2271   2.2515   2.2613   2.2759
  2.2838   2.2921   2.3005   2.3176   2.3191   2.3264   2.3415   2.3729
  2.3932   2.4008   2.4034   2.4211   2.4309   2.4517   2.4793   2.4933
  2.4977   2.5132   2.5243   2.5338   2.5454   2.5579   2.5612   2.5764
  2.5806   2.5864   2.5929   2.5995   2.6129   2.6147   2.6290   2.6326
  2.6425   2.6653   2.6787   2.6852   2.6954   2.7104   2.7162   2.7175
  2.7410   2.7510   2.7607   2.7749   2.7815   2.7850   2.8036   2.8065
  2.8120   2.8142   2.8248   2.8419   2.8648   2.8696   2.8806   2.8870
  2.8913   2.8974   2.9034   2.9097   2.9138   2.9205   2.9265   2.9368
  2.9406   2.9676   2.9769   2.9811   2.9830   2.9910   3.0015   3.0126
  3.0195   3.0214   3.0305   3.0452   3.0590   3.0711   3.0728   3.0846
  3.0941   3.0971   3.1014   3.1217   3.1415   3.1422   3.1550   3.1573
  3.1715   3.1749   3.1800   3.2020   3.2068   3.2149   3.2425   3.2557
  3.2650   3.2836   3.2941   3.3004   3.3063   3.3210   3.3410   3.3478
  3.3533   3.3682   3.3802   3.4013   3.4257   3.4554   3.4787   3.4911
  3.5117   3.5303   3.5346   3.5509   3.5721   3.6096   3.6684   3.7719
  3.7758   3.7874   3.7986   3.8147   3.8337   3.8450   3.8782   3.8806
  3.8900   3.9184   3.9283   3.9409   3.9639   3.9828   4.0064   4.0321
  4.0526   4.0616   4.0790   4.1057   4.1295   4.1624   4.1636   4.1734
  4.2144   4.2582   4.2784   4.2822   4.2877   4.3024   4.3231   4.3660
  4.3731   5.0101   5.0856   5.0945   5.1023   5.1117   5.1211   5.1369
  5.1555   5.1752   5.1921   5.2029   5.2695   5.3554   5.3936   5.4132
  5.4388   5.4436   5.4890   5.5616   5.5880   5.5978   5.6249   5.6712
  5.7160   5.7762   5.7927   5.8471  23.7418  23.7614  23.7945  23.7952
 23.8008  23.8159  23.8446  23.8567  23.8645  23.8919  23.9057  23.9194
 23.9434  23.9572  23.9679  23.9884  49.8714  49.8951  49.9430  49.9505
 49.9658  49.9715  49.9833  50.0079  50.0136
 --------------------------------------------------------------

          Ground-State Mulliken Net Atomic Charges

     Atom                 Charge (a.u.)
  ----------------------------------------
      1 C                     0.594896
      2 H                     0.211519
      3 C                    -0.152306
      4 H                     0.204688
      5 O                     0.214670
      6 C                    -1.163861
      7 H                     0.205903
      8 H                     0.251849
      9 C                     0.613402
     10 H                     0.181748
     11 C                    -0.702339
     12 H                     0.117317
     13 H                     0.147660
     14 H                     0.147484
     15 C                    -0.635089
     16 H                     0.163124
     17 H                     0.151545
     18 C                    -0.544984
     19 H                     0.153474
     20 H                     0.225771
     21 C                     0.721361
     22 H                     0.268244
     23 C                    -0.465750
     24 O                    -0.132011
     25 C                    -0.524682
     26 O                    -0.177971
     27 H                     0.142781
     28 H                     0.215323
     29 O                     0.182577
     30 C                    -0.012886
     31 H                     0.301413
     32 C                    -0.771135
     33 H                     0.203948
     34 C                    -0.251528
     35 O                    -0.167702
     36 O                    -0.062517
     37 H                     0.287956
     38 C                    -0.293065
     39 H                     0.267783
     40 O                    -0.154317
     41 H                     0.265974
     42 C                    -0.676232
     43 H                     0.297989
     44 O                    -0.178549
     45 H                     0.280059
     46 C                    -0.365237
     47 H                     0.252809
     48 O                    -0.109787
     49 H                     0.268681
  ----------------------------------------
  Sum of atomic charges =     0.000000

 -----------------------------------------------------------------
                    Cartesian Multipole Moments
 -----------------------------------------------------------------
    Charge (ESU x 10^10)
                 0.0000
    Dipole Moment (Debye)
         X      -2.5132      Y      -4.4759      Z       1.8199
       Tot       5.4463
    Quadrupole Moments (Debye-Ang)
        XX    -152.4568     XY     -15.6148     YY    -155.8821
        XZ       8.0946     YZ      -3.3377     ZZ    -153.4836
    Octopole Moments (Debye-Ang^2)
       XXX     -51.2267    XXY     -26.7082    XYY      -1.4221
       YYY     -36.5204    XXZ       0.9484    XYZ      21.0372
       YYZ      38.7299    XZZ      40.3028    YZZ     -13.1478
       ZZZ      15.4045
    Hexadecapole Moments (Debye-Ang^3)
      XXXX   -6993.6066   XXXY    -299.8811   XXYY   -1747.7352
      XYYY    -159.6250   YYYY   -3622.4426   XXXZ      78.3816
      XXYZ     -12.5795   XYYZ     111.6577   YYYZ      78.3161
      XXZZ   -1211.7895   XYZZ      15.3854   YYZZ    -829.1772
      XZZZ      94.3873   YZZZ      45.1501   ZZZZ   -1192.9166
 -----------------------------------------------------------------
 Calculating analytic gradient of the SCF energy
 Gradient of SCF Energy
            1           2           3           4           5           6
    1   0.0064835  -0.0028447   0.0166431  -0.0005408  -0.0353513  -0.0006586
    2  -0.0027298   0.0008478   0.0042918  -0.0021814  -0.0039859   0.0009062
    3  -0.0052433  -0.0001890  -0.0022825   0.0029571  -0.0037009  -0.0027703
            7           8           9          10          11          12
    1   0.0002152  -0.0008382   0.0050972  -0.0000736  -0.0006863   0.0012138
    2  -0.0027464  -0.0013482   0.0038004  -0.0014551   0.0035781   0.0007635
    3  -0.0011305   0.0009283   0.0039738  -0.0003390  -0.0036629   0.0005910
           13          14          15          16          17          18
    1   0.0000829  -0.0002441  -0.0005454   0.0002121  -0.0000563   0.0026052
    2   0.0008535  -0.0002739  -0.0026490   0.0005995   0.0024144   0.0016580
    3   0.0007319  -0.0002969  -0.0019717   0.0008574   0.0002568  -0.0043400
           19          20          21          22          23          24
    1  -0.0025664  -0.0018175  -0.0062219   0.0027848   0.0021118  -0.0057258
    2  -0.0014376  -0.0021721   0.0138611   0.0003305  -0.0078880  -0.0020180
    3   0.0006048   0.0025822   0.0044326  -0.0014537  -0.0356509   0.0293863
           25          26          27          28          29          30
    1  -0.0267394   0.0237846   0.0001106   0.0012588  -0.0018732  -0.0043824
    2  -0.0283671   0.0190194   0.0034350   0.0025543   0.0079802  -0.0050574
    3   0.0089657  -0.0051710  -0.0003448   0.0025969  -0.0074254  -0.0007849
           31          32          33          34          35          36
    1  -0.0020141   0.0185552   0.0024491  -0.0072393   0.0111571  -0.0034017
    2   0.0022702   0.0033102   0.0016830  -0.0337742   0.0240694  -0.0032671
    3  -0.0022059   0.0165203   0.0010224  -0.0031267   0.0042636   0.0006965
           37          38          39          40          41          42
    1   0.0045173  -0.0100660   0.0078354   0.0004275   0.0033241   0.0060433
    2   0.0095266   0.0202741  -0.0045967   0.0002947  -0.0119276  -0.0011350
    3   0.0008254   0.0045056   0.0004584   0.0008575   0.0007950  -0.0095155
           43          44          45          46          47          48
    1   0.0014172   0.0010168  -0.0035824  -0.0037610  -0.0000031  -0.0029360
    2  -0.0010540  -0.0004513  -0.0002080   0.0113570  -0.0068446  -0.0024501
    3  -0.0025399  -0.0035557   0.0081835   0.0032560  -0.0042132  -0.0007728
           49
    1   0.0048229
    2  -0.0096605
    3   0.0024383
 Max gradient component =       3.565E-02
 RMS gradient           =       8.720E-03
 Gradient time:  CPU 558.74 s  wall 94.35 s
 Geometry Optimization Parameters
   NAtoms,    NIC,     NZ,  NCons,   NDum,   NFix, NCnnct, MaxDiis
       49     390       0       0       0       0       0       0


** GEOMETRY OPTIMIZATION IN DELOCALIZED INTERNAL COORDINATES **
   Searching for a Minimum

   Optimization Cycle:   1

                       Coordinates (Angstroms)
     ATOM                X               Y               Z
      1  C        -2.6135257060    0.8823608411   -0.4103623893
      2  H        -3.1146510445    0.6794234992   -1.3697769963
      3  C        -1.5871883555   -0.2583064535   -0.1924292315
      4  H        -1.0278289233   -0.0915038869    0.7355484476
      5  O        -0.7242376672   -0.2571110228   -1.3307425825
      6  C        -2.3149491147   -1.6091542978   -0.1135533020
      7  H        -2.7516626064   -1.8452991082   -1.0935098221
      8  H        -1.6008435701   -2.4136277301    0.0840088343
      9  C        -3.3973336204   -1.6238182046    0.9703938047
     10  H        -2.9171082806   -1.4615908784    1.9445982159
     11  C        -4.0965219407   -2.9812874223    1.0133104302
     12  H        -3.3778545154   -3.7800385546    1.2256895459
     13  H        -4.8598387400   -3.0009803088    1.7981161483
     14  H        -4.5838875286   -3.2096352750    0.0594513157
     15  C        -4.4083699503   -0.4990910012    0.7327914434
     16  H        -5.1519622143   -0.4855498863    1.5385183011
     17  H        -4.9563629638   -0.6773864523   -0.2014402749
     18  C        -3.7169454669    0.8608957863    0.6621381130
     19  H        -4.4670653415    1.6293422786    0.4399142207
     20  H        -3.3058167133    1.0939309963    1.6496352373
     21  C        -1.9601786169    2.2825560930   -0.5467676863
     22  H        -2.7488680664    3.0466451555   -0.5254823434
     23  C        -1.0000157951    2.6216870629    0.5726023136
     24  O        -1.2557554654    2.4419922645    1.7622135816
     25  C        -1.3256112936    2.4448617684   -1.9126823987
     26  O        -0.3407857919    3.1454099587   -2.1331103681
     27  H        -1.8652813732    1.9781771463   -2.7549540614
     28  H        -0.0556527145    3.1143841688    0.2858637791
     29  O         1.1901410724    0.5299679821   -0.2314764114
     30  C         2.6223678546    0.5004593918   -0.1388970965
     31  H         3.0543686443    0.7239324150   -1.1226500705
     32  C         0.6708144829   -0.4785824806   -1.0960100412
     33  H         1.1311875787   -0.3560472050   -2.0844787467
     34  C         3.0604034168    1.6133501505    0.8032576803
     35  O         3.7637927325    2.5684519355    0.5188863027
     36  O         2.5508562158    1.4938253003    2.0495946305
     37  H         2.8606445659    2.3031149472    2.5088131287
     38  C         3.1301910750   -0.8461831378    0.3926088879
     39  H         2.8682780282   -0.9804680028    1.4490405866
     40  O         4.5567862557   -0.9316302078    0.3045099608
     41  H         4.7949638318   -1.8734042923    0.4171230310
     42  C         2.5323389123   -1.9980298230   -0.4194540204
     43  H         2.9954754174   -2.0333305295   -1.4137295977
     44  O         2.8744283872   -3.2572403139    0.1912921394
     45  H         2.4952248480   -3.2789209672    1.0895297693
     46  C         1.0142529959   -1.8822883307   -0.5597513928
     47  H         0.5512587061   -2.0518141772    0.4180982980
     48  O         0.5514656530   -2.9182678662   -1.4342589738
     49  H         1.0413785749   -3.7291172497   -1.1963638658
   Point Group: c1    Number of degrees of freedom:   141


   Energy is  -1301.511959986


 Attempting to Generate Delocalized Internal Coordinates

141 Hessian modes will be used to form the next step
  Hessian Eigenvalues:
     0.002415    0.005534    0.005732    0.006200    0.006638    0.007074
     0.007216    0.007385    0.007427    0.007569    0.007588    0.007864
     0.009786    0.010260    0.011340    0.011426    0.011430    0.011883
     0.013711    0.019283    0.020785    0.022025    0.029616    0.031560
     0.033966    0.038209    0.039146    0.040255    0.044981    0.045533
     0.046425    0.047280    0.047610    0.048746    0.049108    0.049350
     0.050422    0.050598    0.050795    0.051309    0.055355    0.055763
     0.056141    0.056993    0.057115    0.057690    0.060701    0.061259
     0.065270    0.067582    0.067879    0.070680    0.074254    0.075468
     0.080851    0.081900    0.082345    0.083826    0.091525    0.093899
     0.098150    0.114093    0.117546    0.127761    0.143453    0.146150
     0.157878    0.160000    0.160000    0.160000    0.160000    0.160000
     0.160000    0.160000    0.160000    0.160000    0.167596    0.167601
     0.174116    0.180944    0.181210    0.191724    0.192820    0.194394
     0.194852    0.201923    0.220067    0.220179    0.249899    0.250000
     0.250000    0.264465    0.269843    0.273229    0.275550    0.277522
     0.285498    0.286130    0.287984    0.288603    0.289811    0.293562
     0.296502    0.301255    0.308690    0.310265    0.332611    0.333435
     0.335425    0.338437    0.338681    0.338837    0.339414    0.339688
     0.339693    0.339844    0.340534    0.340588    0.340723    0.340959
     0.342120    0.342159    0.342273    0.342445    0.342692    0.343898
     0.387386    0.394881    0.399770    0.406256    0.407184    0.407226
     0.412142    0.512464    0.517888    0.520167    0.523201    0.546466
     0.910918    0.917099    0.954845

 Minimum Search - Taking Simple RFO Step
 Searching for Lamda that Minimizes Along All modes
 Value Taken    Lamda =  -0.02023090
 Calculated Step too Large.  Step scaled by  0.698015
 Step Taken.  Stepsize is  0.300000

                             Maximum     Tolerance    Cnvgd?
         Gradient           0.027142      0.000300      NO
         Displacement       0.084238      0.001200      NO
         Energy change     *********      0.000001      NO


 New Cartesian Coordinates Obtained by Inverse Iteration

 Displacement from previous Coordinates is:  1.182698
 ----------------------------------------------------------------
             Standard Nuclear Orientation (Angstroms)
    I     Atom           X                Y                Z
 ----------------------------------------------------------------
    1      C      -2.5807099737     0.8694719376    -0.3930071949
    2      H      -3.0941327234     0.6733130713    -1.3457591889
    3      C      -1.5889553114    -0.2959626950    -0.1953479610
    4      H      -1.0136882950    -0.1355371108     0.7216739965
    5      O      -0.7148186265    -0.2852231119    -1.3384978771
    6      C      -2.3482061948    -1.6297190942    -0.1095313220
    7      H      -2.8052898702    -1.8380095565    -1.0847624246
    8      H      -1.6456558222    -2.4486308194     0.0653809238
    9      C      -3.4198392982    -1.6322615131     0.9900289901
   10      H      -2.9195980990    -1.4844983505     1.9570612129
   11      C      -4.1514238829    -2.9783534171     1.0417785700
   12      H      -3.4541074685    -3.8002143362     1.2343079043
   13      H      -4.9037754634    -2.9878697900     1.8366538367
   14      H      -4.6598648522    -3.1865554200     0.0948198012
   15      C      -4.3963968929    -0.4692533972     0.7792804796
   16      H      -5.1276686356    -0.4399064167     1.5951022671
   17      H      -4.9638825318    -0.6363274520    -0.1460618715
   18      C      -3.6649588603     0.8760575227     0.6991331078
   19      H      -4.3865989473     1.6728547873     0.4857478002
   20      H      -3.2191108433     1.1075066532     1.6704605642
   21      C      -1.8826732313     2.2485379727    -0.5629529824
   22      H      -2.6670365169     3.0194416485    -0.5336518334
   23      C      -0.8941142311     2.6179033886     0.5307007263
   24      O      -1.1104209094     2.4446738840     1.7168807665
   25      C      -1.2722779016     2.3973429888    -1.9474856068
   26      O      -0.2817852171     3.0590733912    -2.1935975734
   27      H      -1.8147606693     1.8892754824    -2.7653546506
   28      H       0.0523304013     3.0723041890     0.1975187687
   29      O       1.1453679460     0.4879652421    -0.2250656618
   30      C       2.5705389193     0.5136658153    -0.1114797159
   31      H       3.0239043136     0.7563105036    -1.0790496904
   32      C       0.6636379924    -0.5040234435    -1.1258772708
   33      H       1.1158972804    -0.3594217869    -2.1147717539
   34      C       2.9330328256     1.6442834630     0.8405573051
   35      O       3.6222664046     2.5982039700     0.5568841156
   36      O       2.4171125848     1.4615989292     2.0762800463
   37      H       2.6791171827     2.2475096557     2.5885145536
   38      C       3.1033757153    -0.8262699063     0.4078470665
   39      H       2.7984498071    -0.9669447489     1.4527804738
   40      O       4.5301881489    -0.8091370164     0.3492763861
   41      H       4.8276961512    -1.7249187871     0.4616871857
   42      C       2.5480751584    -1.9795574708    -0.4325943504
   43      H       3.0230461939    -1.9728682522    -1.4185265683
   44      O       2.9323210359    -3.2451728633     0.1342558780
   45      H       2.5521890568    -3.3126706169     1.0232159673
   46      C       1.0289754822    -1.8979520637    -0.6006327340
   47      H       0.5562412450    -2.0682198738     0.3755197339
   48      O       0.5768512176    -2.8932848883    -1.5168320251
   49      H       1.0656520751    -3.7034662222    -1.3068416963
 ----------------------------------------------------------------
 Molecular Point Group                 C1    NOp =  1
 Largest Abelian Subgroup              C1    NOp =  1
 Nuclear Repulsion Energy =  2545.3970197547 hartrees
 There are       96 alpha and       96 beta electrons
 Applying Cartesian multipole field
    Component          Value
    ---------          -----
     (2,0,0)        1.00000E-12
     (0,2,0)        2.00000E-11
     (0,0,2)       -3.00000E-11
 Nucleus-field energy     =     0.0000000317 hartrees
 Requested basis set is 6-311++G(d,p)
 There are 270 shells and 718 basis functions
 A cutoff of  1.0D-11 yielded  26917 shell pairs
 There are    187557 function pairs (    199019 Cartesian)
 Smallest overlap matrix eigenvalue = 8.91E-07

 Q-Chem warning in module stvman/mkSTV.C, line 306:

 Overlap eigenvalue is smaller than square root of threshold
 Use THRESH >= 12 to get rid of this warning

 Linear dependence detected in AO basis
 Tighter screening thresholds may be required for diffuse basis sets
 Use S2THRESH > 14 and THRESH = 14 in case of SCF convergence issues
 Number of orthogonalized atomic orbitals = 717
 Maximum deviation from orthogonality = 6.801E-10
 Guess MOs from SCF MO coefficient file

 -----------------------------------------------------------------------
  General SCF calculation program by
  Eric Jon Sundstrom, Paul Horn, Yuezhi Mao, Dmitri Zuev, Alec White,
  David Stuck, Shaama M.S., Shane Yost, Joonho Lee, David Small,
  Daniel Levine, Susi Lehtola, Hugh Burton, Evgeny Epifanovsky
 -----------------------------------------------------------------------
 Exchange:     0.2000 Hartree-Fock + 0.0800 Slater + 0.7200 B88
 Correlation:  0.1900 VWN1RPA + 0.8100 LYP
 Using SG-1 standard quadrature grid
 using 6 threads for integral computing
 -------------------------------------------------------
 OpenMP Integral computing Module                
 Release: version 2.0, May 2017, Q-Chem Inc. Pleasanton 
 -------------------------------------------------------
 -------------------------------------------------------
 OpenMP BLAS3 based DFT computing Module                
 Release: version 1.0, May 2013, Q-Chem Inc. Pittsburgh 
 -------------------------------------------------------
 A restricted SCF calculation will be
 performed using DIIS
 SCF converges when DIIS error is below 1.0e-08
 ---------------------------------------
  Cycle       Energy         DIIS error
 ---------------------------------------
    1   -1301.4997177822      5.38e-04  
    2   -1301.5210005179      9.63e-05  
    3   -1301.5204318537      1.53e-04  
    4   -1301.5214780219      2.95e-05  
    5   -1301.5215130412      1.15e-05  
    6   -1301.5215185821      3.86e-06  
    7   -1301.5215192976      1.02e-06  
    8   -1301.5215193412      4.52e-07  
    9   -1301.5215193501      1.32e-07  
   10   -1301.5215193509      4.53e-08  
   11   -1301.5215193510      1.90e-08  
   12   -1301.5215193511      5.74e-09  Convergence criterion met
 ---------------------------------------
 SCF time:   CPU 2345.65s  wall 412.00s 
 SCF   energy in the final basis set =    -1301.5215193511
 Total energy in the final basis set =    -1301.5215193511

 --------------------------------------------------------------

                    Orbital Energies (a.u.)
 --------------------------------------------------------------

 Alpha MOs
 -- Occupied --
-19.1886 -19.1735 -19.1686 -19.1546 -19.1522 -19.1504 -19.1337 -19.1306
-19.1300 -10.3263 -10.3045 -10.2720 -10.2699 -10.2688 -10.2621 -10.2612
-10.2573 -10.2384 -10.2063 -10.1999 -10.1834 -10.1746 -10.1737 -10.1726
-10.1665  -1.1318  -1.1053  -1.0801  -1.0592  -1.0565  -1.0538  -1.0447
 -1.0420  -1.0382  -0.8596  -0.8182  -0.8150  -0.8040  -0.7557  -0.7549
 -0.7061  -0.6829  -0.6749  -0.6490  -0.6367  -0.6327  -0.6168  -0.5946
 -0.5767  -0.5653  -0.5628  -0.5595  -0.5485  -0.5240  -0.5208  -0.5133
 -0.5060  -0.5023  -0.4979  -0.4928  -0.4861  -0.4843  -0.4658  -0.4563
 -0.4504  -0.4459  -0.4432  -0.4362  -0.4349  -0.4254  -0.4237  -0.4084
 -0.4028  -0.3994  -0.3981  -0.3937  -0.3896  -0.3881  -0.3822  -0.3752
 -0.3691  -0.3642  -0.3513  -0.3499  -0.3426  -0.3408  -0.3363  -0.3339
 -0.3213  -0.3200  -0.3052  -0.3002  -0.2934  -0.2845  -0.2789  -0.2528
 -- Virtual --
 -0.0490  -0.0389  -0.0372  -0.0303  -0.0105  -0.0096  -0.0077  -0.0013
  0.0042   0.0074   0.0129   0.0191   0.0239   0.0253   0.0346   0.0360
  0.0372   0.0433   0.0496   0.0524   0.0545   0.0564   0.0601   0.0612
  0.0638   0.0710   0.0763   0.0776   0.0805   0.0851   0.0866   0.0874
  0.0919   0.0942   0.0976   0.0989   0.1039   0.1051   0.1061   0.1114
  0.1121   0.1136   0.1158   0.1168   0.1199   0.1225   0.1264   0.1276
  0.1302   0.1313   0.1323   0.1357   0.1368   0.1373   0.1420   0.1451
  0.1475   0.1492   0.1497   0.1524   0.1542   0.1554   0.1569   0.1608
  0.1636   0.1637   0.1655   0.1685   0.1702   0.1745   0.1780   0.1793
  0.1816   0.1831   0.1857   0.1867   0.1899   0.1914   0.1944   0.1977
  0.1983   0.2023   0.2062   0.2090   0.2120   0.2140   0.2167   0.2180
  0.2198   0.2231   0.2256   0.2286   0.2323   0.2332   0.2350   0.2390
  0.2404   0.2416   0.2460   0.2488   0.2498   0.2560   0.2589   0.2625
  0.2631   0.2643   0.2709   0.2726   0.2742   0.2761   0.2803   0.2826
  0.2857   0.2881   0.2921   0.2946   0.3002   0.3016   0.3063   0.3086
  0.3102   0.3136   0.3174   0.3200   0.3231   0.3239   0.3262   0.3277
  0.3291   0.3334   0.3349   0.3381   0.3395   0.3432   0.3472   0.3494
  0.3526   0.3537   0.3582   0.3598   0.3666   0.3670   0.3691   0.3702
  0.3724   0.3733   0.3779   0.3826   0.3874   0.3939   0.3949   0.3977
  0.4029   0.4062   0.4128   0.4148   0.4162   0.4226   0.4273   0.4315
  0.4334   0.4376   0.4437   0.4462   0.4535   0.4617   0.4650   0.4682
  0.4739   0.4799   0.4867   0.4889   0.4920   0.4976   0.5071   0.5139
  0.5189   0.5238   0.5327   0.5386   0.5467   0.5544   0.5578   0.5654
  0.5705   0.5782   0.5842   0.5897   0.5927   0.6016   0.6043   0.6044
  0.6120   0.6159   0.6278   0.6334   0.6341   0.6392   0.6417   0.6496
  0.6533   0.6556   0.6589   0.6620   0.6726   0.6768   0.6809   0.6866
  0.6948   0.6959   0.7080   0.7099   0.7198   0.7200   0.7275   0.7320
  0.7399   0.7469   0.7501   0.7547   0.7589   0.7629   0.7700   0.7708
  0.7742   0.7753   0.7801   0.7845   0.7903   0.7917   0.7944   0.7991
  0.8070   0.8097   0.8143   0.8160   0.8225   0.8271   0.8343   0.8398
  0.8538   0.8729   0.8811   0.8910   0.9044   0.9340   0.9369   0.9546
  0.9549   0.9583   0.9699   0.9828   0.9956   1.0060   1.0083   1.0267
  1.0351   1.0441   1.0490   1.0626   1.0807   1.0865   1.0958   1.0997
  1.1106   1.1143   1.1345   1.1404   1.1447   1.1536   1.1569   1.1643
  1.1724   1.1748   1.1864   1.1896   1.1972   1.2060   1.2093   1.2101
  1.2234   1.2275   1.2308   1.2424   1.2438   1.2528   1.2598   1.2712
  1.2763   1.2816   1.2855   1.2899   1.2971   1.3079   1.3238   1.3274
  1.3308   1.3350   1.3436   1.3489   1.3550   1.3645   1.3781   1.3792
  1.3940   1.4085   1.4267   1.4440   1.4486   1.4548   1.4610   1.4664
  1.4737   1.4890   1.4958   1.5092   1.5147   1.5171   1.5271   1.5351
  1.5454   1.5478   1.5607   1.5635   1.5657   1.5720   1.5762   1.5821
  1.5885   1.5958   1.6002   1.6021   1.6065   1.6134   1.6176   1.6182
  1.6282   1.6327   1.6370   1.6417   1.6500   1.6508   1.6561   1.6593
  1.6667   1.6719   1.6801   1.6913   1.6948   1.6994   1.7074   1.7150
  1.7272   1.7286   1.7353   1.7430   1.7443   1.7514   1.7676   1.7708
  1.7796   1.7877   1.7952   1.8042   1.8089   1.8116   1.8186   1.8360
  1.8388   1.8482   1.8574   1.8609   1.8729   1.8820   1.8850   1.8919
  1.9064   1.9099   1.9192   1.9278   1.9351   1.9409   1.9533   1.9704
  1.9729   2.0023   2.0050   2.0068   2.0148   2.0219   2.0320   2.0416
  2.0470   2.0583   2.0619   2.0691   2.0819   2.0882   2.0950   2.1012
  2.1129   2.1223   2.1330   2.1390   2.1501   2.1544   2.1658   2.1725
  2.1936   2.2032   2.2103   2.2214   2.2302   2.2532   2.2640   2.2759
  2.2829   2.2940   2.3027   2.3183   2.3209   2.3342   2.3424   2.3747
  2.3955   2.4046   2.4095   2.4222   2.4377   2.4522   2.4763   2.4924
  2.4952   2.5183   2.5265   2.5399   2.5484   2.5571   2.5649   2.5772
  2.5797   2.5858   2.5951   2.6021   2.6103   2.6160   2.6303   2.6360
  2.6424   2.6615   2.6794   2.6915   2.6932   2.7090   2.7148   2.7189
  2.7393   2.7503   2.7643   2.7738   2.7810   2.7843   2.8001   2.8091
  2.8109   2.8192   2.8257   2.8392   2.8648   2.8770   2.8844   2.8912
  2.8950   2.8966   2.9092   2.9118   2.9190   2.9271   2.9290   2.9332
  2.9445   2.9714   2.9775   2.9829   2.9886   2.9925   3.0029   3.0124
  3.0221   3.0277   3.0327   3.0447   3.0651   3.0754   3.0786   3.0844
  3.0949   3.1001   3.1080   3.1255   3.1400   3.1449   3.1599   3.1625
  3.1744   3.1784   3.1830   3.2043   3.2069   3.2205   3.2531   3.2558
  3.2737   3.2931   3.3014   3.3077   3.3121   3.3285   3.3467   3.3550
  3.3662   3.3812   3.3895   3.4133   3.4268   3.4628   3.4959   3.5091
  3.5195   3.5309   3.5513   3.5607   3.5751   3.6154   3.6796   3.7724
  3.7825   3.7868   3.8031   3.8094   3.8303   3.8445   3.8747   3.8899
  3.8973   3.9223   3.9302   3.9416   3.9658   3.9828   4.0106   4.0276
  4.0475   4.0659   4.0780   4.1073   4.1361   4.1617   4.1672   4.1813
  4.2195   4.2654   4.2805   4.2893   4.2991   4.3023   4.3241   4.3683
  4.3743   5.0151   5.0892   5.0969   5.1058   5.1072   5.1280   5.1348
  5.1607   5.1811   5.2022   5.2073   5.2774   5.3628   5.4121   5.4226
  5.4407   5.4476   5.5019   5.5909   5.6012   5.6201   5.6383   5.6899
  5.7295   5.7928   5.8025   5.8557  23.7478  23.7750  23.7976  23.8037
 23.8084  23.8234  23.8503  23.8548  23.8811  23.8888  23.9097  23.9334
 23.9417  23.9573  23.9673  23.9850  49.8803  49.8992  49.9456  49.9524
 49.9740  49.9799  49.9930  50.0127  50.0239
 --------------------------------------------------------------

          Ground-State Mulliken Net Atomic Charges

     Atom                 Charge (a.u.)
  ----------------------------------------
      1 C                     0.528969
      2 H                     0.207055
      3 C                    -0.130606
      4 H                     0.207081
      5 O                     0.215341
      6 C                    -1.181997
      7 H                     0.203674
      8 H                     0.245006
      9 C                     0.613232
     10 H                     0.178755
     11 C                    -0.705285
     12 H                     0.120561
     13 H                     0.149065
     14 H                     0.147501
     15 C                    -0.631043
     16 H                     0.164827
     17 H                     0.152465
     18 C                    -0.527395
     19 H                     0.151681
     20 H                     0.225496
     21 C                     0.747261
     22 H                     0.263280
     23 C                    -0.457760
     24 O                    -0.133972
     25 C                    -0.503651
     26 O                    -0.177750
     27 H                     0.142773
     28 H                     0.210240
     29 O                     0.161793
     30 C                    -0.100719
     31 H                     0.301905
     32 C                    -0.726414
     33 H                     0.205140
     34 C                    -0.233615
     35 O                    -0.153709
     36 O                    -0.053901
     37 H                     0.290654
     38 C                    -0.280070
     39 H                     0.270338
     40 O                    -0.150185
     41 H                     0.265608
     42 C                    -0.619357
     43 H                     0.295980
     44 O                    -0.170001
     45 H                     0.274708
     46 C                    -0.432113
     47 H                     0.266884
     48 O                    -0.105216
     49 H                     0.267486
  ----------------------------------------
  Sum of atomic charges =     0.000000

 -----------------------------------------------------------------
                    Cartesian Multipole Moments
 -----------------------------------------------------------------
    Charge (ESU x 10^10)
                 0.0000
    Dipole Moment (Debye)
         X      -2.5444      Y      -4.5087      Z       2.0105
       Tot       5.5538
    Quadrupole Moments (Debye-Ang)
        XX    -151.1963     XY     -15.5244     YY    -155.2912
        XZ       7.5540     YZ      -3.2397     ZZ    -153.1836
    Octopole Moments (Debye-Ang^2)
       XXX     -40.0165    XXY     -28.0887    XYY      -4.4024
       YYY     -36.2343    XXZ       2.7080    XYZ      18.4570
       YYZ      37.7104    XZZ      39.6273    YZZ     -11.3259
       ZZZ      21.3681
    Hexadecapole Moments (Debye-Ang^3)
      XXXX   -6793.9702   XXXY    -310.7761   XXYY   -1728.9743
      XYYY    -179.0544   YYYY   -3563.6129   XXXZ      81.4314
      XXYZ     -23.3089   XYYZ     109.0337   YYYZ      59.6456
      XXZZ   -1198.6885   XYZZ       4.2106   YYZZ    -824.6708
      XZZZ     106.4858   YZZZ      47.8061   ZZZZ   -1223.9070
 -----------------------------------------------------------------
 Calculating analytic gradient of the SCF energy
 Gradient of SCF Energy
            1           2           3           4           5           6
    1   0.0028039  -0.0010393   0.0093040  -0.0005683  -0.0172325  -0.0020422
    2  -0.0024026   0.0001330   0.0011673  -0.0009260   0.0006905   0.0007534
    3  -0.0017579   0.0003867  -0.0031214   0.0010969  -0.0016845  -0.0001410
            7           8           9          10          11          12
    1   0.0005786  -0.0007645   0.0018635  -0.0002097  -0.0008850   0.0003606
    2  -0.0013527  -0.0004068   0.0015189  -0.0007330   0.0006862   0.0000081
    3  -0.0002288   0.0005868   0.0015961  -0.0002512  -0.0014848   0.0004122
           13          14          15          16          17          18
    1   0.0000191   0.0000635  -0.0004429   0.0000971   0.0000662   0.0010748
    2   0.0000871  -0.0000846  -0.0019699   0.0002567   0.0007932   0.0015620
    3   0.0003491   0.0000902  -0.0010027   0.0004812   0.0001085  -0.0017485
           19          20          21          22          23          24
    1  -0.0010485  -0.0010184  -0.0016326   0.0016361  -0.0005773  -0.0011734
    2  -0.0004557  -0.0009255   0.0065472  -0.0003052   0.0002147  -0.0019114
    3   0.0000745   0.0007947   0.0032246  -0.0009251  -0.0183297   0.0135133
           25          26          27          28          29          30
    1  -0.0158112   0.0123705   0.0016168   0.0011383  -0.0032068   0.0008385
    2  -0.0098627   0.0070588   0.0011982  -0.0005140   0.0027283  -0.0032295
    3   0.0046524  -0.0028594  -0.0000479   0.0021040  -0.0036377   0.0002567
           31          32          33          34          35          36
    1  -0.0010562   0.0145176   0.0003632  -0.0082563   0.0079963  -0.0020931
    2   0.0014237  -0.0009672   0.0007945  -0.0142907   0.0112642  -0.0035984
    3  -0.0006385   0.0080951   0.0002455  -0.0026488   0.0005307   0.0022274
           37          38          39          40          41          42
    1   0.0023925  -0.0072035   0.0042253   0.0035824   0.0003535   0.0013550
    2   0.0041710   0.0091688  -0.0020730   0.0017655  -0.0045500   0.0003126
    3  -0.0000862   0.0018625   0.0001834   0.0006547   0.0000346  -0.0047715
           43          44          45          46          47          48
    1   0.0006183   0.0008790  -0.0013770  -0.0021615   0.0006259  -0.0032475
    2  -0.0011844  -0.0009835  -0.0000345   0.0070110  -0.0037143  -0.0022008
    3  -0.0001442  -0.0004977   0.0028439   0.0025644  -0.0018550  -0.0029373
           49
    1   0.0023069
    2  -0.0026385
    3   0.0018301
 Max gradient component =       1.833E-02
 RMS gradient           =       4.383E-03
 Gradient time:  CPU 562.16 s  wall 94.96 s
 Geometry Optimization Parameters
   NAtoms,    NIC,     NZ,  NCons,   NDum,   NFix, NCnnct, MaxDiis
       49     390       0       0       0       0       0       0

 Cartesian Hessian Update
 Hessian Updated using BFGS Update


** GEOMETRY OPTIMIZATION IN DELOCALIZED INTERNAL COORDINATES **
   Searching for a Minimum

   Optimization Cycle:   2

                       Coordinates (Angstroms)
     ATOM                X               Y               Z
      1  C        -2.5807099737    0.8694719376   -0.3930071949
      2  H        -3.0941327234    0.6733130713   -1.3457591889
      3  C        -1.5889553114   -0.2959626950   -0.1953479610
      4  H        -1.0136882950   -0.1355371108    0.7216739965
      5  O        -0.7148186265   -0.2852231119   -1.3384978771
      6  C        -2.3482061948   -1.6297190942   -0.1095313220
      7  H        -2.8052898702   -1.8380095565   -1.0847624246
      8  H        -1.6456558222   -2.4486308194    0.0653809238
      9  C        -3.4198392982   -1.6322615131    0.9900289901
     10  H        -2.9195980990   -1.4844983505    1.9570612129
     11  C        -4.1514238829   -2.9783534171    1.0417785700
     12  H        -3.4541074685   -3.8002143362    1.2343079043
     13  H        -4.9037754634   -2.9878697900    1.8366538367
     14  H        -4.6598648522   -3.1865554200    0.0948198012
     15  C        -4.3963968929   -0.4692533972    0.7792804796
     16  H        -5.1276686356   -0.4399064167    1.5951022671
     17  H        -4.9638825318   -0.6363274520   -0.1460618715
     18  C        -3.6649588603    0.8760575227    0.6991331078
     19  H        -4.3865989473    1.6728547873    0.4857478002
     20  H        -3.2191108433    1.1075066532    1.6704605642
     21  C        -1.8826732313    2.2485379727   -0.5629529824
     22  H        -2.6670365169    3.0194416485   -0.5336518334
     23  C        -0.8941142311    2.6179033886    0.5307007263
     24  O        -1.1104209094    2.4446738840    1.7168807665
     25  C        -1.2722779016    2.3973429888   -1.9474856068
     26  O        -0.2817852171    3.0590733912   -2.1935975734
     27  H        -1.8147606693    1.8892754824   -2.7653546506
     28  H         0.0523304013    3.0723041890    0.1975187687
     29  O         1.1453679460    0.4879652421   -0.2250656618
     30  C         2.5705389193    0.5136658153   -0.1114797159
     31  H         3.0239043136    0.7563105036   -1.0790496904
     32  C         0.6636379924   -0.5040234435   -1.1258772708
     33  H         1.1158972804   -0.3594217869   -2.1147717539
     34  C         2.9330328256    1.6442834630    0.8405573051
     35  O         3.6222664046    2.5982039700    0.5568841156
     36  O         2.4171125848    1.4615989292    2.0762800463
     37  H         2.6791171827    2.2475096557    2.5885145536
     38  C         3.1033757153   -0.8262699063    0.4078470665
     39  H         2.7984498071   -0.9669447489    1.4527804738
     40  O         4.5301881489   -0.8091370164    0.3492763861
     41  H         4.8276961512   -1.7249187871    0.4616871857
     42  C         2.5480751584   -1.9795574708   -0.4325943504
     43  H         3.0230461939   -1.9728682522   -1.4185265683
     44  O         2.9323210359   -3.2451728633    0.1342558780
     45  H         2.5521890568   -3.3126706169    1.0232159673
     46  C         1.0289754822   -1.8979520637   -0.6006327340
     47  H         0.5562412450   -2.0682198738    0.3755197339
     48  O         0.5768512176   -2.8932848883   -1.5168320251
     49  H         1.0656520751   -3.7034662222   -1.3068416963
   Point Group: c1    Number of degrees of freedom:   141


   Energy is  -1301.521519351

 Hessian Updated using BFGS Update

134 Hessian modes will be used to form the next step
  Hessian Eigenvalues:
     0.002412    0.005533    0.005738    0.006199    0.006634    0.007042
     0.007205    0.007351    0.007426    0.007577    0.007858    0.008223
     0.010260    0.010539    0.011345    0.011425    0.011435    0.012101
     0.013710    0.019316    0.020788    0.022056    0.029684    0.032247
     0.033990    0.038280    0.038898    0.040312    0.045051    0.045517
     0.046441    0.047499    0.048065    0.048721    0.049172    0.049385
     0.050463    0.050774    0.051206    0.051815    0.055421    0.055777
     0.056141    0.056907    0.057005    0.057683    0.060667    0.061241
     0.065505    0.067448    0.067812    0.070003    0.074262    0.076489
     0.080928    0.081952    0.082414    0.083770    0.091598    0.094620
     0.098188    0.114130    0.117933    0.127978    0.143650    0.145212
     0.152517    0.158106    0.161069    0.167588    0.167825    0.176779
     0.180490    0.183968    0.191635    0.192503    0.194713    0.197912
     0.201649    0.220031    0.220123    0.246605    0.249995    0.250599
     0.264388    0.269743    0.273305    0.276628    0.277605    0.285771
     0.286815    0.287979    0.289417    0.290324    0.295097    0.298218
     0.303991    0.307622    0.309692    0.332471    0.333571    0.335509
     0.338313    0.338554    0.338829    0.339407    0.339677    0.339842
     0.340080    0.340488    0.340584    0.340714    0.341055    0.342024
     0.342136    0.342201    0.342442    0.342799    0.343966    0.382213
     0.389293    0.395276    0.400950    0.406409    0.407953    0.412139
     0.510357    0.516723    0.519740    0.522825    0.546944    0.858951
     0.913968    0.947342

 Minimum Search - Taking Simple RFO Step
 Searching for Lamda that Minimizes Along All modes
 Value Taken    Lamda =  -0.00733001
 Calculated Step too Large.  Step scaled by  0.641963
 Step Taken.  Stepsize is  0.300000

                             Maximum     Tolerance    Cnvgd?
         Gradient           0.013842      0.000300      NO
         Displacement       0.106308      0.001200      NO
         Energy change     -0.009559      0.000001      NO


 New Cartesian Coordinates Obtained by Inverse Iteration

 Displacement from previous Coordinates is:  1.284763
 ----------------------------------------------------------------
             Standard Nuclear Orientation (Angstroms)
    I     Atom           X                Y                Z
 ----------------------------------------------------------------
    1      C      -2.5818814962     0.8786377047    -0.4051383134
    2      H      -3.0924217100     0.6496328046    -1.3517110258
    3      C      -1.5699381734    -0.2610322513    -0.1923337236
    4      H      -0.9925492093    -0.0736381636     0.7171051990
    5      O      -0.6817700815    -0.2456345963    -1.3343127658
    6      C      -2.2981267765    -1.6075458848    -0.0911682414
    7      H      -2.7633308667    -1.8225838717    -1.0605394045
    8      H      -1.5729240909    -2.4080716397     0.0766651388
    9      C      -3.3597480020    -1.6226934881     1.0198540982
   10      H      -2.8498695999    -1.4528375086     1.9789389222
   11      C      -4.0625963432    -2.9843440179     1.0949897038
   12      H      -3.3485203613    -3.7922593789     1.2822653725
   13      H      -4.8052188665    -3.0033311777     1.8982293124
   14      H      -4.5793097043    -3.2090435863     0.1561797104
   15      C      -4.3572671310    -0.4746650778     0.8117929348
   16      H      -5.0794179415    -0.4494008469     1.6351552770
   17      H      -4.9334028542    -0.6684731829    -0.1034684074
   18      C      -3.6508847782     0.8838538343     0.7011840163
   19      H      -4.3836581384     1.6681139970     0.4823007485
   20      H      -3.1878772776     1.1472400536     1.6558930797
   21      C      -1.9153621772     2.2653888829    -0.6215403310
   22      H      -2.7356588384     3.0019372271    -0.6172405583
   23      C      -0.9535108126     2.7314527161     0.4664660053
   24      O      -1.1902780985     2.6341158340     1.6480475214
   25      C      -1.3050137925     2.3998930304    -2.0126210625
   26      O      -0.3865027656     3.1322128161    -2.2889447669
   27      H      -1.8461067969     1.8565407329    -2.8113547750
   28      H      -0.0557096650     3.2576993815     0.1066590767
   29      O       1.1693304407     0.4576402497    -0.1918524395
   30      C       2.5893773359     0.4654065675    -0.0511596159
   31      H       3.0747921316     0.7145016419    -1.0004053343
   32      C       0.6766596874    -0.4911132468    -1.1345613701
   33      H       1.1336021877    -0.3281537807    -2.1183423438
   34      C       2.9377644111     1.5832367492     0.9256722182
   35      O       3.6062520263     2.5429691721     0.6472117900
   36      O       2.3539815519     1.3940209991     2.1279674844
   37      H       2.5603856682     2.1667149566     2.6755853326
   38      C       3.0848649269    -0.9005190074     0.4418472968
   39      H       2.7264180850    -1.0551911594     1.4689208939
   40      O       4.5073940410    -0.8731690105     0.4255605561
   41      H       4.8160912614    -1.7803082062     0.5321108850
   42      C       2.5336972389    -2.0119521523    -0.4511769921
   43      H       3.0230993182    -1.9623780086    -1.4277760535
   44      O       2.9010390701    -3.3058225765     0.0537881142
   45      H       2.5119583204    -3.4174805223     0.9302505736
   46      C       1.0197935401    -1.9014334189    -0.6437153524
   47      H       0.5281908889    -2.0738424032     0.3252734680
   48      O       0.5554093817    -2.8384873207    -1.6046018291
   49      H       1.0132707048    -3.6707397899    -1.4362835492
 ----------------------------------------------------------------
 Molecular Point Group                 C1    NOp =  1
 Largest Abelian Subgroup              C1    NOp =  1
 Nuclear Repulsion Energy =  2540.3171243536 hartrees
 There are       96 alpha and       96 beta electrons
 Applying Cartesian multipole field
    Component          Value
    ---------          -----
     (2,0,0)        1.00000E-12
     (0,2,0)        2.00000E-11
     (0,0,2)       -3.00000E-11
 Nucleus-field energy     =     0.0000000313 hartrees
 Requested basis set is 6-311++G(d,p)
 There are 270 shells and 718 basis functions
 A cutoff of  1.0D-11 yielded  26907 shell pairs
 There are    187375 function pairs (    198777 Cartesian)
 Smallest overlap matrix eigenvalue = 8.89E-07

 Q-Chem warning in module stvman/mkSTV.C, line 306:

 Overlap eigenvalue is smaller than square root of threshold
 Use THRESH >= 12 to get rid of this warning

 Linear dependence detected in AO basis
 Tighter screening thresholds may be required for diffuse basis sets
 Use S2THRESH > 14 and THRESH = 14 in case of SCF convergence issues
 Number of orthogonalized atomic orbitals = 717
 Maximum deviation from orthogonality = 6.917E-10
 Guess MOs from SCF MO coefficient file

 -----------------------------------------------------------------------
  General SCF calculation program by
  Eric Jon Sundstrom, Paul Horn, Yuezhi Mao, Dmitri Zuev, Alec White,
  David Stuck, Shaama M.S., Shane Yost, Joonho Lee, David Small,
  Daniel Levine, Susi Lehtola, Hugh Burton, Evgeny Epifanovsky
 -----------------------------------------------------------------------
 Exchange:     0.2000 Hartree-Fock + 0.0800 Slater + 0.7200 B88
 Correlation:  0.1900 VWN1RPA + 0.8100 LYP
 Using SG-1 standard quadrature grid
 using 6 threads for integral computing
 -------------------------------------------------------
 OpenMP Integral computing Module                
 Release: version 2.0, May 2017, Q-Chem Inc. Pleasanton 
 -------------------------------------------------------
 -------------------------------------------------------
 OpenMP BLAS3 based DFT computing Module                
 Release: version 1.0, May 2013, Q-Chem Inc. Pittsburgh 
 -------------------------------------------------------
 A restricted SCF calculation will be
 performed using DIIS
 SCF converges when DIIS error is below 1.0e-08
 ---------------------------------------
  Cycle       Energy         DIIS error
 ---------------------------------------
    1   -1301.4930400556      6.00e-04  
    2   -1301.5227723396      1.20e-04  
    3   -1301.5217282349      2.03e-04  
    4   -1301.5235626053      3.56e-05  
    5   -1301.5236162197      1.53e-05  
    6   -1301.5236270218      4.65e-06  
    7   -1301.5236280466      1.58e-06  
    8   -1301.5236281670      8.01e-07  
    9   -1301.5236281989      2.20e-07  
   10   -1301.5236282018      9.19e-08  
   11   -1301.5236282020      3.21e-08  
   12   -1301.5236282023      1.06e-08  
   13   -1301.5236282023      5.23e-09  Convergence criterion met
 ---------------------------------------
 SCF time:   CPU 2532.57s  wall 444.00s 
 SCF   energy in the final basis set =    -1301.5236282023
 Total energy in the final basis set =    -1301.5236282023

 --------------------------------------------------------------

                    Orbital Energies (a.u.)
 --------------------------------------------------------------

 Alpha MOs
 -- Occupied --
-19.1882 -19.1720 -19.1652 -19.1536 -19.1524 -19.1502 -19.1335 -19.1309
-19.1309 -10.3250 -10.3018 -10.2712 -10.2686 -10.2665 -10.2605 -10.2595
-10.2555 -10.2383 -10.2053 -10.1994 -10.1846 -10.1754 -10.1745 -10.1737
-10.1674  -1.1324  -1.1056  -1.0800  -1.0645  -1.0596  -1.0584  -1.0465
 -1.0425  -1.0418  -0.8604  -0.8171  -0.8143  -0.8023  -0.7567  -0.7546
 -0.7062  -0.6836  -0.6746  -0.6495  -0.6364  -0.6332  -0.6169  -0.5947
 -0.5772  -0.5665  -0.5631  -0.5594  -0.5495  -0.5242  -0.5200  -0.5133
 -0.5048  -0.5016  -0.4976  -0.4927  -0.4862  -0.4841  -0.4663  -0.4571
 -0.4513  -0.4456  -0.4436  -0.4372  -0.4352  -0.4261  -0.4221  -0.4094
 -0.4035  -0.4009  -0.3974  -0.3951  -0.3894  -0.3874  -0.3822  -0.3758
 -0.3684  -0.3647  -0.3521  -0.3504  -0.3440  -0.3404  -0.3368  -0.3340
 -0.3214  -0.3204  -0.3044  -0.2993  -0.2935  -0.2841  -0.2794  -0.2521
 -- Virtual --
 -0.0476  -0.0370  -0.0368  -0.0276  -0.0107  -0.0105  -0.0072  -0.0010
  0.0041   0.0078   0.0131   0.0195   0.0243   0.0252   0.0346   0.0359
  0.0371   0.0433   0.0493   0.0520   0.0537   0.0567   0.0606   0.0609
  0.0641   0.0712   0.0764   0.0779   0.0808   0.0853   0.0870   0.0885
  0.0921   0.0948   0.0974   0.0996   0.1040   0.1050   0.1069   0.1114
  0.1125   0.1132   0.1161   0.1167   0.1200   0.1222   0.1263   0.1280
  0.1301   0.1312   0.1327   0.1355   0.1366   0.1380   0.1424   0.1449
  0.1472   0.1496   0.1504   0.1513   0.1538   0.1546   0.1577   0.1607
  0.1632   0.1636   0.1658   0.1681   0.1716   0.1742   0.1784   0.1794
  0.1820   0.1826   0.1858   0.1865   0.1894   0.1916   0.1942   0.1973
  0.1984   0.2012   0.2046   0.2090   0.2132   0.2140   0.2169   0.2183
  0.2204   0.2227   0.2256   0.2292   0.2315   0.2347   0.2366   0.2394
  0.2405   0.2431   0.2460   0.2485   0.2504   0.2567   0.2588   0.2618
  0.2639   0.2665   0.2709   0.2717   0.2741   0.2786   0.2810   0.2830
  0.2839   0.2875   0.2910   0.2932   0.3008   0.3024   0.3067   0.3080
  0.3100   0.3136   0.3180   0.3201   0.3224   0.3237   0.3265   0.3272
  0.3291   0.3333   0.3356   0.3373   0.3408   0.3439   0.3473   0.3484
  0.3521   0.3560   0.3581   0.3598   0.3656   0.3665   0.3690   0.3695
  0.3736   0.3740   0.3766   0.3816   0.3858   0.3932   0.3967   0.3975
  0.4054   0.4057   0.4125   0.4156   0.4176   0.4241   0.4269   0.4319
  0.4331   0.4373   0.4451   0.4471   0.4573   0.4628   0.4659   0.4685
  0.4720   0.4816   0.4857   0.4898   0.4929   0.4998   0.5084   0.5144
  0.5204   0.5272   0.5315   0.5319   0.5467   0.5543   0.5616   0.5678
  0.5707   0.5778   0.5850   0.5908   0.5936   0.6007   0.6042   0.6079
  0.6152   0.6167   0.6284   0.6325   0.6344   0.6400   0.6420   0.6458
  0.6542   0.6571   0.6631   0.6654   0.6720   0.6760   0.6835   0.6881
  0.6938   0.6985   0.7064   0.7118   0.7195   0.7222   0.7285   0.7311
  0.7413   0.7459   0.7495   0.7542   0.7571   0.7662   0.7691   0.7713
  0.7731   0.7762   0.7813   0.7838   0.7891   0.7915   0.7926   0.7961
  0.8048   0.8090   0.8149   0.8192   0.8197   0.8268   0.8358   0.8418
  0.8532   0.8725   0.8827   0.8981   0.9063   0.9337   0.9405   0.9523
  0.9548   0.9576   0.9739   0.9876   0.9960   1.0034   1.0122   1.0234
  1.0376   1.0452   1.0504   1.0632   1.0786   1.0879   1.0969   1.0974
  1.1080   1.1162   1.1355   1.1416   1.1449   1.1558   1.1585   1.1647
  1.1755   1.1768   1.1875   1.1900   1.1933   1.2027   1.2073   1.2138
  1.2199   1.2274   1.2303   1.2366   1.2452   1.2544   1.2587   1.2666
  1.2773   1.2827   1.2834   1.2902   1.2983   1.3053   1.3160   1.3226
  1.3254   1.3382   1.3418   1.3504   1.3594   1.3657   1.3813   1.3857
  1.3973   1.4134   1.4309   1.4415   1.4502   1.4537   1.4610   1.4666
  1.4737   1.4885   1.5000   1.5094   1.5148   1.5173   1.5241   1.5325
  1.5442   1.5515   1.5596   1.5619   1.5678   1.5699   1.5751   1.5810
  1.5888   1.5953   1.5983   1.6028   1.6065   1.6112   1.6186   1.6200
  1.6259   1.6310   1.6358   1.6402   1.6482   1.6525   1.6583   1.6617
  1.6657   1.6693   1.6817   1.6836   1.6952   1.6960   1.7071   1.7186
  1.7267   1.7299   1.7379   1.7392   1.7459   1.7484   1.7696   1.7732
  1.7793   1.7866   1.7970   1.8010   1.8083   1.8147   1.8174   1.8324
  1.8391   1.8473   1.8554   1.8593   1.8691   1.8815   1.8850   1.8860
  1.9058   1.9095   1.9198   1.9216   1.9348   1.9413   1.9584   1.9719
  1.9736   2.0034   2.0069   2.0072   2.0146   2.0207   2.0318   2.0453
  2.0484   2.0574   2.0598   2.0738   2.0818   2.0874   2.0939   2.1058
  2.1159   2.1250   2.1347   2.1396   2.1544   2.1578   2.1708   2.1810
  2.1933   2.2044   2.2129   2.2278   2.2310   2.2511   2.2614   2.2746
  2.2827   2.2972   2.3040   2.3188   2.3220   2.3396   2.3470   2.3770
  2.3967   2.4040   2.4114   2.4239   2.4398   2.4530   2.4747   2.4917
  2.4944   2.5152   2.5232   2.5432   2.5490   2.5577   2.5616   2.5782
  2.5798   2.5849   2.5958   2.6031   2.6109   2.6129   2.6250   2.6381
  2.6412   2.6559   2.6765   2.6869   2.6948   2.7066   2.7132   2.7165
  2.7386   2.7515   2.7633   2.7752   2.7770   2.7857   2.7993   2.8068
  2.8101   2.8222   2.8309   2.8360   2.8683   2.8764   2.8844   2.8916
  2.8966   2.9007   2.9111   2.9143   2.9182   2.9290   2.9309   2.9323
  2.9406   2.9701   2.9766   2.9832   2.9870   2.9935   3.0068   3.0158
  3.0227   3.0361   3.0411   3.0442   3.0675   3.0761   3.0807   3.0847
  3.0957   3.1021   3.1128   3.1273   3.1428   3.1490   3.1597   3.1665
  3.1735   3.1772   3.1856   3.2057   3.2136   3.2197   3.2510   3.2585
  3.2817   3.2989   3.3057   3.3103   3.3191   3.3355   3.3461   3.3589
  3.3720   3.3870   3.3959   3.4194   3.4274   3.4671   3.5035   3.5158
  3.5322   3.5341   3.5611   3.5686   3.5790   3.6213   3.6874   3.7728
  3.7864   3.7874   3.8049   3.8105   3.8293   3.8443   3.8729   3.8932
  3.9033   3.9209   3.9284   3.9392   3.9613   3.9840   4.0115   4.0266
  4.0428   4.0662   4.0793   4.1000   4.1368   4.1610   4.1709   4.1848
  4.2201   4.2674   4.2796   4.2935   4.3010   4.3087   4.3292   4.3705
  4.3793   5.0190   5.0899   5.0978   5.1030   5.1041   5.1212   5.1363
  5.1640   5.1789   5.1968   5.2021   5.2728   5.3679   5.4149   5.4261
  5.4380   5.4472   5.4952   5.6105   5.6141   5.6349   5.6519   5.7035
  5.7369   5.7994   5.8131   5.8624  23.7513  23.7795  23.7991  23.8099
 23.8145  23.8274  23.8486  23.8581  23.8835  23.8895  23.9152  23.9401
 23.9411  23.9579  23.9695  23.9842  49.8842  49.9017  49.9478  49.9531
 49.9804  49.9864  49.9968  50.0147  50.0276
 --------------------------------------------------------------

          Ground-State Mulliken Net Atomic Charges

     Atom                 Charge (a.u.)
  ----------------------------------------
      1 C                     0.568250
      2 H                     0.203642
      3 C                    -0.306970
      4 H                     0.204969
      5 O                     0.217529
      6 C                    -1.061695
      7 H                     0.207290
      8 H                     0.235868
      9 C                     0.626220
     10 H                     0.178427
     11 C                    -0.706955
     12 H                     0.121039
     13 H                     0.149715
     14 H                     0.148734
     15 C                    -0.644516
     16 H                     0.166955
     17 H                     0.152894
     18 C                    -0.506248
     19 H                     0.152815
     20 H                     0.224242
     21 C                     0.710847
     22 H                     0.257752
     23 C                    -0.440716
     24 O                    -0.135690
     25 C                    -0.522573
     26 O                    -0.170423
     27 H                     0.137861
     28 H                     0.205759
     29 O                     0.155449
     30 C                    -0.078489
     31 H                     0.301841
     32 C                    -0.666931
     33 H                     0.203874
     34 C                    -0.196112
     35 O                    -0.155363
     36 O                    -0.074517
     37 H                     0.296720
     38 C                    -0.303981
     39 H                     0.264831
     40 O                    -0.151765
     41 H                     0.266364
     42 C                    -0.548033
     43 H                     0.292842
     44 O                    -0.169900
     45 H                     0.271260
     46 C                    -0.529339
     47 H                     0.277643
     48 O                    -0.098217
     49 H                     0.266803
  ----------------------------------------
  Sum of atomic charges =     0.000000

 -----------------------------------------------------------------
                    Cartesian Multipole Moments
 -----------------------------------------------------------------
    Charge (ESU x 10^10)
                 0.0000
    Dipole Moment (Debye)
         X      -2.5111      Y      -4.8098      Z       2.1046
       Tot       5.8197
    Quadrupole Moments (Debye-Ang)
        XX    -150.9491     XY     -14.6298     YY    -155.7291
        XZ       7.1038     YZ      -3.1405     ZZ    -153.0520
    Octopole Moments (Debye-Ang^2)
       XXX     -36.3161    XXY     -28.2083    XYY      -1.2249
       YYY     -45.8306    XXZ      -0.0512    XYZ      16.1039
       YYZ      36.5504    XZZ      40.4985    YZZ     -13.1447
       ZZZ      26.7953
    Hexadecapole Moments (Debye-Ang^3)
      XXXX   -6674.7897   XXXY    -252.6815   XXYY   -1722.0851
      XYYY    -110.3935   YYYY   -3632.6328   XXXZ      57.7761
      XXYZ     -36.2160   XYYZ     103.3788   YYYZ      63.6720
      XXZZ   -1196.5488   XYZZ      25.9174   YYZZ    -854.3754
      XZZZ      90.2259   YZZZ      70.8239   ZZZZ   -1276.4896
 -----------------------------------------------------------------
 Calculating analytic gradient of the SCF energy
 Gradient of SCF Energy
            1           2           3           4           5           6
    1   0.0001105   0.0003625   0.0038718  -0.0002732  -0.0045017  -0.0012195
    2  -0.0019362   0.0000371   0.0012726  -0.0005870  -0.0009065   0.0006791
    3   0.0011500   0.0001909  -0.0020175  -0.0000260  -0.0003743   0.0000922
            7           8           9          10          11          12
    1   0.0005239   0.0008031   0.0001715  -0.0001002  -0.0003608  -0.0000864
    2  -0.0004458  -0.0001204   0.0009749  -0.0001912  -0.0005203  -0.0002035
    3  -0.0000291   0.0003066   0.0000670  -0.0000849  -0.0003283   0.0002042
           13          14          15          16          17          18
    1   0.0000062   0.0001252  -0.0005033   0.0000173   0.0000955   0.0002223
    2  -0.0000511   0.0000046  -0.0010897   0.0000603  -0.0001803   0.0015252
    3   0.0000534   0.0000844  -0.0001087   0.0000753   0.0000326  -0.0004182
           19          20          21          22          23          24
    1  -0.0000920  -0.0001094  -0.0027899  -0.0006923   0.0051296  -0.0019693
    2  -0.0000639  -0.0000994   0.0073964  -0.0008529  -0.0067974   0.0026901
    3  -0.0002491   0.0000958   0.0010228   0.0001252  -0.0029456   0.0001723
           25          26          27          28          29          30
    1   0.0037203  -0.0012393  -0.0008535  -0.0021593  -0.0025415   0.0005558
    2  -0.0069836   0.0019252   0.0031603   0.0017976  -0.0018429   0.0014618
    3   0.0023794  -0.0013980  -0.0002904   0.0011832  -0.0020031   0.0001647
           31          32          33          34          35          36
    1  -0.0003610   0.0062443  -0.0005921   0.0043440  -0.0007218  -0.0027679
    2   0.0005642  -0.0011836   0.0000611  -0.0061926   0.0024178   0.0008056
    3   0.0001946   0.0027746  -0.0000343   0.0014076  -0.0012192   0.0005282
           37          38          39          40          41          42
    1   0.0004149  -0.0034928   0.0015066   0.0031331  -0.0010492  -0.0004183
    2   0.0001387   0.0022696  -0.0007287   0.0004812   0.0002568   0.0005367
    3  -0.0003033   0.0002211  -0.0001297   0.0002243  -0.0004179  -0.0011994
           43          44          45          46          47          48
    1   0.0001233  -0.0000737   0.0001753  -0.0013569   0.0000125  -0.0013465
    2  -0.0010488  -0.0006199   0.0001622   0.0039370  -0.0015347  -0.0012117
    3   0.0006036   0.0011547  -0.0003999   0.0012648  -0.0002239  -0.0021891
           49
    1   0.0000024
    2   0.0007761
    3   0.0006163
 Max gradient component =       7.396E-03
 RMS gradient           =       1.877E-03
 Gradient time:  CPU 559.89 s  wall 94.58 s
 Geometry Optimization Parameters
   NAtoms,    NIC,     NZ,  NCons,   NDum,   NFix, NCnnct, MaxDiis
       49     390       0       0       0       0       0       0

 Cartesian Hessian Update
 Hessian Updated using BFGS Update


** GEOMETRY OPTIMIZATION IN DELOCALIZED INTERNAL COORDINATES **
   Searching for a Minimum

   Optimization Cycle:   3

                       Coordinates (Angstroms)
     ATOM                X               Y               Z
      1  C        -2.5818814962    0.8786377047   -0.4051383134
      2  H        -3.0924217100    0.6496328046   -1.3517110258
      3  C        -1.5699381734   -0.2610322513   -0.1923337236
      4  H        -0.9925492093   -0.0736381636    0.7171051990
      5  O        -0.6817700815   -0.2456345963   -1.3343127658
      6  C        -2.2981267765   -1.6075458848   -0.0911682414
      7  H        -2.7633308667   -1.8225838717   -1.0605394045
      8  H        -1.5729240909   -2.4080716397    0.0766651388
      9  C        -3.3597480020   -1.6226934881    1.0198540982
     10  H        -2.8498695999   -1.4528375086    1.9789389222
     11  C        -4.0625963432   -2.9843440179    1.0949897038
     12  H        -3.3485203613   -3.7922593789    1.2822653725
     13  H        -4.8052188665   -3.0033311777    1.8982293124
     14  H        -4.5793097043   -3.2090435863    0.1561797104
     15  C        -4.3572671310   -0.4746650778    0.8117929348
     16  H        -5.0794179415   -0.4494008469    1.6351552770
     17  H        -4.9334028542   -0.6684731829   -0.1034684074
     18  C        -3.6508847782    0.8838538343    0.7011840163
     19  H        -4.3836581384    1.6681139970    0.4823007485
     20  H        -3.1878772776    1.1472400536    1.6558930797
     21  C        -1.9153621772    2.2653888829   -0.6215403310
     22  H        -2.7356588384    3.0019372271   -0.6172405583
     23  C        -0.9535108126    2.7314527161    0.4664660053
     24  O        -1.1902780985    2.6341158340    1.6480475214
     25  C        -1.3050137925    2.3998930304   -2.0126210625
     26  O        -0.3865027656    3.1322128161   -2.2889447669
     27  H        -1.8461067969    1.8565407329   -2.8113547750
     28  H        -0.0557096650    3.2576993815    0.1066590767
     29  O         1.1693304407    0.4576402497   -0.1918524395
     30  C         2.5893773359    0.4654065675   -0.0511596159
     31  H         3.0747921316    0.7145016419   -1.0004053343
     32  C         0.6766596874   -0.4911132468   -1.1345613701
     33  H         1.1336021877   -0.3281537807   -2.1183423438
     34  C         2.9377644111    1.5832367492    0.9256722182
     35  O         3.6062520263    2.5429691721    0.6472117900
     36  O         2.3539815519    1.3940209991    2.1279674844
     37  H         2.5603856682    2.1667149566    2.6755853326
     38  C         3.0848649269   -0.9005190074    0.4418472968
     39  H         2.7264180850   -1.0551911594    1.4689208939
     40  O         4.5073940410   -0.8731690105    0.4255605561
     41  H         4.8160912614   -1.7803082062    0.5321108850
     42  C         2.5336972389   -2.0119521523   -0.4511769921
     43  H         3.0230993182   -1.9623780086   -1.4277760535
     44  O         2.9010390701   -3.3058225765    0.0537881142
     45  H         2.5119583204   -3.4174805223    0.9302505736
     46  C         1.0197935401   -1.9014334189   -0.6437153524
     47  H         0.5281908889   -2.0738424032    0.3252734680
     48  O         0.5554093817   -2.8384873207   -1.6046018291
     49  H         1.0132707048   -3.6707397899   -1.4362835492
   Point Group: c1    Number of degrees of freedom:   141


   Energy is  -1301.523628202

 Hessian Updated using BFGS Update

135 Hessian modes will be used to form the next step
  Hessian Eigenvalues:
     0.002449    0.005531    0.005681    0.006163    0.006602    0.006877
     0.007182    0.007290    0.007430    0.007586    0.007856    0.008856
     0.010261    0.011192    0.011335    0.011395    0.011486    0.013706
     0.019256    0.020716    0.021907    0.024944    0.029810    0.032106
     0.033927    0.038246    0.039866    0.040370    0.045213    0.045575
     0.046397    0.047173    0.048055    0.048679    0.049212    0.049436
     0.050222    0.050774    0.051447    0.051756    0.055412    0.055734
     0.056144    0.056509    0.057004    0.057709    0.060483    0.061122
     0.065481    0.067035    0.068194    0.069551    0.074204    0.076253
     0.081023    0.081960    0.082367    0.084032    0.092503    0.094618
     0.099253    0.114108    0.120781    0.128354    0.140016    0.143901
     0.148986    0.158790    0.160100    0.161079    0.167587    0.167811
     0.178018    0.181828    0.184080    0.191655    0.191942    0.195563
     0.198165    0.200775    0.220055    0.221496    0.242238    0.250020
     0.252512    0.264091    0.270609    0.273484    0.276969    0.278280
     0.285856    0.287034    0.287971    0.289427    0.290510    0.295081
     0.298700    0.302909    0.308204    0.309475    0.332048    0.333816
     0.335556    0.338441    0.338548    0.338826    0.339402    0.339679
     0.339841    0.340236    0.340343    0.340593    0.340720    0.341236
     0.342047    0.342150    0.342334    0.342441    0.342830    0.344073
     0.373399    0.389000    0.395230    0.401889    0.406530    0.409258
     0.412104    0.511677    0.518349    0.520893    0.523691    0.546851
     0.862593    0.913913    0.945920

 Minimum Search - Taking Simple RFO Step
 Searching for Lamda that Minimizes Along All modes
 Value Taken    Lamda =  -0.00368581
 Calculated Step too Large.  Step scaled by  0.695632
 Step Taken.  Stepsize is  0.300000

                             Maximum     Tolerance    Cnvgd?
         Gradient           0.004069      0.000300      NO
         Displacement       0.072723      0.001200      NO
         Energy change     -0.002109      0.000001      NO


 New Cartesian Coordinates Obtained by Inverse Iteration

 Displacement from previous Coordinates is:  0.615805
 ----------------------------------------------------------------
             Standard Nuclear Orientation (Angstroms)
    I     Atom           X                Y                Z
 ----------------------------------------------------------------
    1      C      -2.5837800944     0.8738389546    -0.3953248454
    2      H      -3.1085801228     0.6572382940    -1.3375319393
    3      C      -1.5852836648    -0.2759456909    -0.1956415109
    4      H      -1.0049120949    -0.1028802911     0.7148174013
    5      O      -0.6844064495    -0.2483205899    -1.3334257327
    6      C      -2.3250221963    -1.6144451567    -0.1202133401
    7      H      -2.8102497578    -1.7936635867    -1.0872418594
    8      H      -1.6091570673    -2.4287414804     0.0158782046
    9      C      -3.3703921608    -1.6350832511     1.0062237784
   10      H      -2.8411673178    -1.4911272618     1.9596211954
   11      C      -4.0920837479    -2.9860284210     1.0652944301
   12      H      -3.3868774047    -3.8081629773     1.2188898887
   13      H      -4.8199709721    -3.0117094562     1.8814090639
   14      H      -4.6301451771    -3.1809950035     0.1314389265
   15      C      -4.3526689054    -0.4653818526     0.8390012262
   16      H      -5.0585183565    -0.4432701848     1.6760645676
   17      H      -4.9502469397    -0.6351859511    -0.0675190406
   18      C      -3.6285648721     0.8827570031     0.7330883001
   19      H      -4.3513151020     1.6825626688     0.5403665765
   20      H      -3.1372030653     1.1293277668     1.6781898718
   21      C      -1.8999143489     2.2469801211    -0.6156229392
   22      H      -2.7146689535     2.9913462284    -0.5940959310
   23      C      -0.9237233524     2.7098298839     0.4661122290
   24      O      -1.1108048404     2.5462791138     1.6451642061
   25      C      -1.3100065963     2.3895016431    -2.0171441839
   26      O      -0.3725412800     3.0891374336    -2.2953232298
   27      H      -1.8292827528     1.7948149796    -2.7965990899
   28      H      -0.0081866487     3.1911859373     0.0844927351
   29      O       1.1686469452     0.4688122379    -0.2041313919
   30      C       2.5863721055     0.4770990928    -0.0574602290
   31      H       3.0823265576     0.6993423736    -1.0079113249
   32      C       0.6664022402    -0.4875342206    -1.1397628789
   33      H       1.1219783271    -0.3320776662    -2.1256291027
   34      C       2.9271515091     1.6252000287     0.8931295479
   35      O       3.5938086922     2.5736574740     0.5924286994
   36      O       2.3693817078     1.4394017218     2.1061700763
   37      H       2.5613880604     2.2126559819     2.6549428933
   38      C       3.0711229317    -0.8863102265     0.4615377448
   39      H       2.6756516288    -1.0247092941     1.4785643806
   40      O       4.4887613630    -0.8528734384     0.4776049994
   41      H       4.8120249381    -1.7493454169     0.6141436358
   42      C       2.5385946602    -1.9957824666    -0.4393165785
   43      H       3.0311077717    -1.9283108404    -1.4139895694
   44      O       2.9150656600    -3.2904783194     0.0510706270
   45      H       2.5240595334    -3.4186537906     0.9233151542
   46      C       1.0259184466    -1.8945547317    -0.6382847979
   47      H       0.5324848870    -2.0489713162     0.3339247993
   48      O       0.5684191845    -2.8355196056    -1.5918973330
   49      H       1.0235229607    -3.6698423753    -1.4331518367
 ----------------------------------------------------------------
 Molecular Point Group                 C1    NOp =  1
 Largest Abelian Subgroup              C1    NOp =  1
 Nuclear Repulsion Energy =  2544.9659326909 hartrees
 There are       96 alpha and       96 beta electrons
 Applying Cartesian multipole field
    Component          Value
    ---------          -----
     (2,0,0)        1.00000E-12
     (0,2,0)        2.00000E-11
     (0,0,2)       -3.00000E-11
 Nucleus-field energy     =     0.0000000309 hartrees
 Requested basis set is 6-311++G(d,p)
 There are 270 shells and 718 basis functions
 A cutoff of  1.0D-11 yielded  26920 shell pairs
 There are    187517 function pairs (    198935 Cartesian)
 Smallest overlap matrix eigenvalue = 8.85E-07

 Q-Chem warning in module stvman/mkSTV.C, line 306:

 Overlap eigenvalue is smaller than square root of threshold
 Use THRESH >= 12 to get rid of this warning

 Linear dependence detected in AO basis
 Tighter screening thresholds may be required for diffuse basis sets
 Use S2THRESH > 14 and THRESH = 14 in case of SCF convergence issues
 Number of orthogonalized atomic orbitals = 717
 Maximum deviation from orthogonality = 2.020E-10
 Guess MOs from SCF MO coefficient file

 -----------------------------------------------------------------------
  General SCF calculation program by
  Eric Jon Sundstrom, Paul Horn, Yuezhi Mao, Dmitri Zuev, Alec White,
  David Stuck, Shaama M.S., Shane Yost, Joonho Lee, David Small,
  Daniel Levine, Susi Lehtola, Hugh Burton, Evgeny Epifanovsky
 -----------------------------------------------------------------------
 Exchange:     0.2000 Hartree-Fock + 0.0800 Slater + 0.7200 B88
 Correlation:  0.1900 VWN1RPA + 0.8100 LYP
 Using SG-1 standard quadrature grid
 using 6 threads for integral computing
 -------------------------------------------------------
 OpenMP Integral computing Module                
 Release: version 2.0, May 2017, Q-Chem Inc. Pleasanton 
 -------------------------------------------------------
 -------------------------------------------------------
 OpenMP BLAS3 based DFT computing Module                
 Release: version 1.0, May 2013, Q-Chem Inc. Pittsburgh 
 -------------------------------------------------------
 A restricted SCF calculation will be
 performed using DIIS
 SCF converges when DIIS error is below 1.0e-08
 ---------------------------------------
  Cycle       Energy         DIIS error
 ---------------------------------------
    1   -1301.5130004897      3.80e-04  
    2   -1301.5243131021      4.56e-05  
    3   -1301.5243606926      4.63e-05  
    4   -1301.5244481360      1.91e-05  
    5   -1301.5244627242      7.25e-06  
    6   -1301.5244652104      1.75e-06  
    7   -1301.5244653391      7.22e-07  
    8   -1301.5244653662      1.73e-07  
    9   -1301.5244653676      1.23e-07  
   10   -1301.5244653682      3.78e-08  
   11   -1301.5244653683      1.10e-08  
   12   -1301.5244653685      4.53e-09  Convergence criterion met
 ---------------------------------------
 SCF time:   CPU 2343.05s  wall 412.00s 
 SCF   energy in the final basis set =    -1301.5244653685
 Total energy in the final basis set =    -1301.5244653685

 --------------------------------------------------------------

                    Orbital Energies (a.u.)
 --------------------------------------------------------------

 Alpha MOs
 -- Occupied --
-19.1863 -19.1707 -19.1623 -19.1528 -19.1513 -19.1492 -19.1321 -19.1311
-19.1309 -10.3232 -10.3001 -10.2708 -10.2684 -10.2642 -10.2585 -10.2575
-10.2541 -10.2380 -10.2045 -10.1991 -10.1848 -10.1756 -10.1745 -10.1740
-10.1673  -1.1315  -1.1042  -1.0795  -1.0667  -1.0619  -1.0583  -1.0463
 -1.0432  -1.0411  -0.8613  -0.8159  -0.8140  -0.8000  -0.7568  -0.7545
 -0.7049  -0.6836  -0.6736  -0.6495  -0.6359  -0.6328  -0.6161  -0.5941
 -0.5771  -0.5669  -0.5629  -0.5587  -0.5492  -0.5234  -0.5190  -0.5127
 -0.5032  -0.5015  -0.4969  -0.4917  -0.4853  -0.4839  -0.4662  -0.4575
 -0.4511  -0.4454  -0.4423  -0.4378  -0.4338  -0.4263  -0.4203  -0.4095
 -0.4027  -0.4013  -0.3977  -0.3952  -0.3884  -0.3860  -0.3821  -0.3742
 -0.3666  -0.3648  -0.3524  -0.3500  -0.3434  -0.3395  -0.3365  -0.3339
 -0.3208  -0.3204  -0.3027  -0.2979  -0.2927  -0.2831  -0.2790  -0.2521
 -- Virtual --
 -0.0459  -0.0361  -0.0353  -0.0252  -0.0105  -0.0095  -0.0070  -0.0008
  0.0043   0.0076   0.0137   0.0194   0.0250   0.0256   0.0351   0.0362
  0.0378   0.0434   0.0499   0.0521   0.0545   0.0569   0.0608   0.0616
  0.0644   0.0715   0.0769   0.0780   0.0816   0.0855   0.0875   0.0891
  0.0926   0.0954   0.0978   0.0998   0.1046   0.1054   0.1072   0.1119
  0.1124   0.1133   0.1168   0.1174   0.1210   0.1223   0.1269   0.1278
  0.1300   0.1320   0.1336   0.1359   0.1375   0.1389   0.1423   0.1457
  0.1475   0.1496   0.1512   0.1519   0.1541   0.1550   0.1576   0.1606
  0.1635   0.1642   0.1659   0.1685   0.1717   0.1743   0.1786   0.1801
  0.1826   0.1833   0.1865   0.1884   0.1897   0.1925   0.1945   0.1981
  0.1988   0.2022   0.2052   0.2093   0.2137   0.2145   0.2173   0.2188
  0.2215   0.2234   0.2258   0.2304   0.2312   0.2350   0.2371   0.2401
  0.2410   0.2449   0.2469   0.2475   0.2521   0.2569   0.2594   0.2617
  0.2653   0.2664   0.2708   0.2729   0.2748   0.2783   0.2813   0.2841
  0.2847   0.2887   0.2914   0.2946   0.3009   0.3027   0.3071   0.3088
  0.3102   0.3138   0.3171   0.3212   0.3231   0.3236   0.3263   0.3284
  0.3300   0.3331   0.3358   0.3384   0.3425   0.3438   0.3480   0.3489
  0.3534   0.3560   0.3588   0.3604   0.3665   0.3676   0.3689   0.3706
  0.3733   0.3744   0.3773   0.3825   0.3873   0.3938   0.3963   0.3988
  0.4058   0.4074   0.4134   0.4157   0.4179   0.4257   0.4289   0.4316
  0.4350   0.4388   0.4454   0.4487   0.4568   0.4654   0.4677   0.4686
  0.4746   0.4848   0.4872   0.4916   0.4927   0.4999   0.5082   0.5153
  0.5235   0.5289   0.5331   0.5377   0.5480   0.5567   0.5623   0.5675
  0.5727   0.5789   0.5851   0.5922   0.5943   0.6004   0.6043   0.6102
  0.6162   0.6188   0.6299   0.6353   0.6376   0.6416   0.6450   0.6496
  0.6547   0.6569   0.6643   0.6677   0.6731   0.6780   0.6856   0.6882
  0.6935   0.7001   0.7084   0.7141   0.7191   0.7224   0.7304   0.7336
  0.7415   0.7455   0.7505   0.7555   0.7570   0.7659   0.7675   0.7705
  0.7736   0.7749   0.7824   0.7854   0.7897   0.7920   0.7936   0.7982
  0.8053   0.8097   0.8161   0.8209   0.8228   0.8287   0.8373   0.8442
  0.8553   0.8700   0.8812   0.8958   0.9020   0.9335   0.9412   0.9464
  0.9552   0.9573   0.9745   0.9852   0.9972   1.0052   1.0136   1.0253
  1.0370   1.0452   1.0521   1.0652   1.0789   1.0890   1.0971   1.0983
  1.1118   1.1164   1.1351   1.1448   1.1479   1.1555   1.1589   1.1676
  1.1718   1.1753   1.1863   1.1913   1.1959   1.2043   1.2073   1.2115
  1.2206   1.2278   1.2334   1.2370   1.2434   1.2549   1.2576   1.2706
  1.2774   1.2842   1.2874   1.2958   1.2996   1.3095   1.3233   1.3245
  1.3345   1.3395   1.3461   1.3554   1.3634   1.3678   1.3809   1.3846
  1.4011   1.4124   1.4332   1.4456   1.4519   1.4616   1.4618   1.4678
  1.4752   1.4922   1.4998   1.5095   1.5162   1.5171   1.5262   1.5321
  1.5477   1.5518   1.5605   1.5643   1.5686   1.5715   1.5746   1.5806
  1.5904   1.5962   1.5977   1.6021   1.6092   1.6132   1.6197   1.6231
  1.6248   1.6312   1.6366   1.6377   1.6483   1.6525   1.6577   1.6617
  1.6699   1.6743   1.6793   1.6877   1.6952   1.6964   1.7079   1.7167
  1.7263   1.7323   1.7388   1.7410   1.7434   1.7485   1.7708   1.7769
  1.7815   1.7889   1.7952   1.8041   1.8101   1.8141   1.8178   1.8336
  1.8373   1.8487   1.8531   1.8618   1.8730   1.8803   1.8848   1.8902
  1.9062   1.9070   1.9235   1.9267   1.9346   1.9412   1.9598   1.9718
  1.9737   2.0044   2.0061   2.0096   2.0146   2.0230   2.0322   2.0469
  2.0522   2.0580   2.0622   2.0746   2.0841   2.0879   2.0947   2.1093
  2.1167   2.1264   2.1340   2.1395   2.1571   2.1596   2.1735   2.1869
  2.1927   2.2056   2.2153   2.2297   2.2369   2.2504   2.2639   2.2758
  2.2835   2.3032   2.3046   2.3199   2.3212   2.3423   2.3490   2.3759
  2.3974   2.4063   2.4126   2.4247   2.4414   2.4565   2.4748   2.4922
  2.4939   2.5154   2.5229   2.5446   2.5486   2.5575   2.5617   2.5790
  2.5804   2.5858   2.5967   2.6049   2.6090   2.6144   2.6269   2.6388
  2.6426   2.6528   2.6771   2.6887   2.6974   2.7081   2.7147   2.7200
  2.7378   2.7501   2.7672   2.7708   2.7804   2.7870   2.7966   2.8090
  2.8112   2.8232   2.8323   2.8358   2.8674   2.8784   2.8852   2.8898
  2.8982   2.9031   2.9102   2.9152   2.9204   2.9287   2.9332   2.9360
  2.9441   2.9725   2.9774   2.9832   2.9878   2.9964   3.0078   3.0146
  3.0204   3.0419   3.0443   3.0479   3.0694   3.0791   3.0835   3.0854
  3.0952   3.1027   3.1163   3.1330   3.1447   3.1503   3.1607   3.1680
  3.1780   3.1814   3.1846   3.2085   3.2157   3.2224   3.2530   3.2625
  3.2863   3.3020   3.3050   3.3128   3.3213   3.3382   3.3508   3.3654
  3.3788   3.3919   3.3980   3.4220   3.4304   3.4691   3.5072   3.5194
  3.5313   3.5383   3.5693   3.5706   3.5831   3.6271   3.6931   3.7727
  3.7867   3.7910   3.8025   3.8157   3.8297   3.8435   3.8729   3.8941
  3.9085   3.9211   3.9323   3.9388   3.9587   3.9829   4.0092   4.0232
  4.0413   4.0670   4.0815   4.1004   4.1385   4.1620   4.1757   4.1891
  4.2208   4.2685   4.2803   4.2973   4.3026   4.3127   4.3340   4.3716
  4.3861   5.0191   5.0891   5.0990   5.1044   5.1067   5.1274   5.1361
  5.1654   5.1806   5.2038   5.2052   5.2779   5.3711   5.4164   5.4254
  5.4382   5.4480   5.4932   5.6175   5.6225   5.6452   5.6622   5.7110
  5.7411   5.8046   5.8213   5.8662  23.7523  23.7849  23.8009  23.8123
 23.8183  23.8302  23.8486  23.8599  23.8851  23.8946  23.9190  23.9423
 23.9465  23.9582  23.9709  23.9847  49.8875  49.9033  49.9498  49.9541
 49.9831  49.9888  49.9999  50.0180  50.0327
 --------------------------------------------------------------

          Ground-State Mulliken Net Atomic Charges

     Atom                 Charge (a.u.)
  ----------------------------------------
      1 C                     0.532121
      2 H                     0.200971
      3 C                    -0.272011
      4 H                     0.203548
      5 O                     0.224310
      6 C                    -1.081878
      7 H                     0.204739
      8 H                     0.249198
      9 C                     0.614313
     10 H                     0.177270
     11 C                    -0.702035
     12 H                     0.120528
     13 H                     0.149155
     14 H                     0.148325
     15 C                    -0.638771
     16 H                     0.168449
     17 H                     0.152713
     18 C                    -0.504790
     19 H                     0.153088
     20 H                     0.224906
     21 C                     0.703330
     22 H                     0.253775
     23 C                    -0.406716
     24 O                    -0.134684
     25 C                    -0.493989
     26 O                    -0.174643
     27 H                     0.142624
     28 H                     0.202419
     29 O                     0.147362
     30 C                    -0.148896
     31 H                     0.296098
     32 C                    -0.702454
     33 H                     0.200152
     34 C                    -0.169047
     35 O                    -0.152847
     36 O                    -0.069747
     37 H                     0.297426
     38 C                    -0.249916
     39 H                     0.268901
     40 O                    -0.150300
     41 H                     0.266333
     42 C                    -0.605407
     43 H                     0.290576
     44 O                    -0.172954
     45 H                     0.271440
     46 C                    -0.480543
     47 H                     0.279863
     48 O                    -0.100501
     49 H                     0.268195
  ----------------------------------------
  Sum of atomic charges =     0.000000

 -----------------------------------------------------------------
                    Cartesian Multipole Moments
 -----------------------------------------------------------------
    Charge (ESU x 10^10)
                 0.0000
    Dipole Moment (Debye)
         X      -2.6655      Y      -4.6668      Z       2.2184
       Tot       5.8142
    Quadrupole Moments (Debye-Ang)
        XX    -150.6708     XY     -14.8118     YY    -154.6951
        XZ       7.2070     YZ      -2.7321     ZZ    -152.9315
    Octopole Moments (Debye-Ang^2)
       XXX     -34.9176    XXY     -27.6316    XYY      -2.7646
       YYY     -43.2360    XXZ       2.6429    XYZ      14.9900
       YYZ      38.9371    XZZ      39.6955    YZZ     -12.3013
       ZZZ      27.4905
    Hexadecapole Moments (Debye-Ang^3)
      XXXX   -6656.2374   XXXY    -272.3357   XXYY   -1717.9904
      XYYY    -138.5266   YYYY   -3584.9567   XXXZ      64.5389
      XXYZ     -34.7099   XYYZ     104.7048   YYYZ      68.6888
      XXZZ   -1192.7105   XYZZ      16.6115   YYZZ    -841.2480
      XZZZ      87.5989   YZZZ      72.3885   ZZZZ   -1271.3165
 -----------------------------------------------------------------
 Calculating analytic gradient of the SCF energy
 Gradient of SCF Energy
            1           2           3           4           5           6
    1  -0.0012351   0.0006567  -0.0006909   0.0004171   0.0013739  -0.0007543
    2  -0.0013142   0.0002821   0.0009711  -0.0001957  -0.0008358   0.0001744
    3   0.0010284  -0.0004477  -0.0003444  -0.0004724   0.0000763   0.0000682
            7           8           9          10          11          12
    1   0.0002331   0.0005597  -0.0003168   0.0000967   0.0002237  -0.0001297
    2   0.0000306   0.0000400   0.0002058   0.0000007  -0.0004481   0.0000009
    3  -0.0000288   0.0002603  -0.0005697   0.0001064   0.0000434  -0.0000034
           13          14          15          16          17          18
    1   0.0000468   0.0000856  -0.0001371  -0.0000325   0.0000285   0.0001902
    2   0.0000845   0.0000385  -0.0000403   0.0000613  -0.0001253   0.0005445
    3  -0.0000978  -0.0000562   0.0003868  -0.0001768  -0.0001075   0.0001533
           19          20          21          22          23          24
    1   0.0003474   0.0002485   0.0023086  -0.0004227  -0.0025184   0.0008727
    2  -0.0000045   0.0002253  -0.0025025  -0.0007579   0.0057522  -0.0013493
    3  -0.0002221   0.0000009   0.0003036   0.0004444   0.0053161  -0.0048684
           25          26          27          28          29          30
    1   0.0017330  -0.0029006   0.0005899   0.0005260  -0.0001075   0.0012335
    2   0.0067544  -0.0046916  -0.0010526  -0.0024708  -0.0022613   0.0016717
    3  -0.0023238   0.0014467   0.0001067  -0.0002158  -0.0010539   0.0003315
           31          32          33          34          35          36
    1   0.0001524  -0.0011995  -0.0004836   0.0031289  -0.0028792   0.0002095
    2  -0.0000545   0.0004729  -0.0002531   0.0040499  -0.0044878   0.0020793
    3   0.0005704   0.0013616  -0.0000027  -0.0002484   0.0005966   0.0000151
           37          38          39          40          41          42
    1  -0.0006327  -0.0013160  -0.0000621   0.0008655  -0.0004052  -0.0003410
    2  -0.0015187  -0.0013082  -0.0000444  -0.0010019   0.0016456  -0.0001815
    3  -0.0000131  -0.0014407  -0.0000135  -0.0001527  -0.0003836   0.0009930
           43          44          45          46          47          48
    1   0.0000617  -0.0005483   0.0007135   0.0000492   0.0001804   0.0010882
    2  -0.0004705   0.0000251   0.0000810   0.0014275   0.0002689  -0.0003991
    3   0.0003371   0.0012430  -0.0012307  -0.0002137   0.0001145  -0.0000935
           49
    1  -0.0011076
    2   0.0008815
    3  -0.0005228
 Max gradient component =       6.754E-03
 RMS gradient           =       1.456E-03
 Gradient time:  CPU 561.97 s  wall 94.91 s
 Geometry Optimization Parameters
   NAtoms,    NIC,     NZ,  NCons,   NDum,   NFix, NCnnct, MaxDiis
       49     390       0       0       0       0       0       0

 Cartesian Hessian Update
 Hessian Updated using BFGS Update


** GEOMETRY OPTIMIZATION IN DELOCALIZED INTERNAL COORDINATES **
   Searching for a Minimum

   Optimization Cycle:   4

                       Coordinates (Angstroms)
     ATOM                X               Y               Z
      1  C        -2.5837800944    0.8738389546   -0.3953248454
      2  H        -3.1085801228    0.6572382940   -1.3375319393
      3  C        -1.5852836648   -0.2759456909   -0.1956415109
      4  H        -1.0049120949   -0.1028802911    0.7148174013
      5  O        -0.6844064495   -0.2483205899   -1.3334257327
      6  C        -2.3250221963   -1.6144451567   -0.1202133401
      7  H        -2.8102497578   -1.7936635867   -1.0872418594
      8  H        -1.6091570673   -2.4287414804    0.0158782046
      9  C        -3.3703921608   -1.6350832511    1.0062237784
     10  H        -2.8411673178   -1.4911272618    1.9596211954
     11  C        -4.0920837479   -2.9860284210    1.0652944301
     12  H        -3.3868774047   -3.8081629773    1.2188898887
     13  H        -4.8199709721   -3.0117094562    1.8814090639
     14  H        -4.6301451771   -3.1809950035    0.1314389265
     15  C        -4.3526689054   -0.4653818526    0.8390012262
     16  H        -5.0585183565   -0.4432701848    1.6760645676
     17  H        -4.9502469397   -0.6351859511   -0.0675190406
     18  C        -3.6285648721    0.8827570031    0.7330883001
     19  H        -4.3513151020    1.6825626688    0.5403665765
     20  H        -3.1372030653    1.1293277668    1.6781898718
     21  C        -1.8999143489    2.2469801211   -0.6156229392
     22  H        -2.7146689535    2.9913462284   -0.5940959310
     23  C        -0.9237233524    2.7098298839    0.4661122290
     24  O        -1.1108048404    2.5462791138    1.6451642061
     25  C        -1.3100065963    2.3895016431   -2.0171441839
     26  O        -0.3725412800    3.0891374336   -2.2953232298
     27  H        -1.8292827528    1.7948149796   -2.7965990899
     28  H        -0.0081866487    3.1911859373    0.0844927351
     29  O         1.1686469452    0.4688122379   -0.2041313919
     30  C         2.5863721055    0.4770990928   -0.0574602290
     31  H         3.0823265576    0.6993423736   -1.0079113249
     32  C         0.6664022402   -0.4875342206   -1.1397628789
     33  H         1.1219783271   -0.3320776662   -2.1256291027
     34  C         2.9271515091    1.6252000287    0.8931295479
     35  O         3.5938086922    2.5736574740    0.5924286994
     36  O         2.3693817078    1.4394017218    2.1061700763
     37  H         2.5613880604    2.2126559819    2.6549428933
     38  C         3.0711229317   -0.8863102265    0.4615377448
     39  H         2.6756516288   -1.0247092941    1.4785643806
     40  O         4.4887613630   -0.8528734384    0.4776049994
     41  H         4.8120249381   -1.7493454169    0.6141436358
     42  C         2.5385946602   -1.9957824666   -0.4393165785
     43  H         3.0311077717   -1.9283108404   -1.4139895694
     44  O         2.9150656600   -3.2904783194    0.0510706270
     45  H         2.5240595334   -3.4186537906    0.9233151542
     46  C         1.0259184466   -1.8945547317   -0.6382847979
     47  H         0.5324848870   -2.0489713162    0.3339247993
     48  O         0.5684191845   -2.8355196056   -1.5918973330
     49  H         1.0235229607   -3.6698423753   -1.4331518367
   Point Group: c1    Number of degrees of freedom:   141


   Energy is  -1301.524465368

 Hessian Updated using BFGS Update

136 Hessian modes will be used to form the next step
  Hessian Eigenvalues:
     0.002453    0.005502    0.005562    0.006080    0.006577    0.006805
     0.007165    0.007300    0.007440    0.007599    0.007854    0.010061
     0.010260    0.011296    0.011371    0.011470    0.012088    0.013719
     0.019313    0.020719    0.022036    0.029521    0.032093    0.033683
     0.038240    0.039409    0.040347    0.043961    0.045319    0.045919
     0.046649    0.047216    0.048093    0.048791    0.049388    0.050002
     0.050457    0.051056    0.051421    0.052035    0.055545    0.055752
     0.056144    0.056907    0.057041    0.057763    0.060649    0.061014
     0.065641    0.067438    0.068065    0.069858    0.074206    0.076647
     0.081038    0.081978    0.082525    0.083995    0.092804    0.094617
     0.099839    0.114011    0.120089    0.128675    0.143673    0.144289
     0.152373    0.158656    0.160033    0.160325    0.161189    0.167621
     0.167872    0.177997    0.181955    0.184099    0.191765    0.193292
     0.194703    0.198975    0.200934    0.219846    0.220546    0.244253
     0.250517    0.252435    0.265215    0.270390    0.273393    0.277025
     0.277955    0.286068    0.286887    0.288013    0.288913    0.290502
     0.295025    0.298583    0.302852    0.308075    0.309359    0.332161
     0.333466    0.335553    0.338445    0.338549    0.338860    0.339409
     0.339711    0.339837    0.340150    0.340342    0.340595    0.340720
     0.341123    0.342047    0.342153    0.342302    0.342447    0.342842
     0.343945    0.374430    0.389133    0.395228    0.401523    0.406489
     0.408287    0.412051    0.511979    0.518269    0.520694    0.523646
     0.546626    0.883348    0.914228    0.949275

 Minimum Search - Taking Simple RFO Step
 Searching for Lamda that Minimizes Along All modes
 Value Taken    Lamda =  -0.00126328
 Calculated Step too Large.  Step scaled by  0.970552
 Step Taken.  Stepsize is  0.300000

                             Maximum     Tolerance    Cnvgd?
         Gradient           0.004030      0.000300      NO
         Displacement       0.076042      0.001200      NO
         Energy change     -0.000837      0.000001      NO


 New Cartesian Coordinates Obtained by Inverse Iteration

 Displacement from previous Coordinates is:  1.041418
 ----------------------------------------------------------------
             Standard Nuclear Orientation (Angstroms)
    I     Atom           X                Y                Z
 ----------------------------------------------------------------
    1      C      -2.5689966104     0.8602095398    -0.3782958448
    2      H      -3.1247573827     0.6708690323    -1.3086992926
    3      C      -1.5984864434    -0.3187405699    -0.2121595307
    4      H      -1.0150891272    -0.1793155038     0.7025357096
    5      O      -0.6948212268    -0.2797833610    -1.3484337289
    6      C      -2.3748181770    -1.6377402192    -0.1673956212
    7      H      -2.8863057381    -1.7683083404    -1.1288362828
    8      H      -1.6855813118    -2.4795453112    -0.0732613803
    9      C      -3.3979025680    -1.6594781451     0.9797355353
   10      H      -2.8449550253    -1.5591290076     1.9250935468
   11      C      -4.1611361883    -2.9874946231     1.0165226058
   12      H      -3.4783262404    -3.8351202391     1.1269215570
   13      H      -4.8692757723    -3.0160327070     1.8498574165
   14      H      -4.7281542876    -3.1369155654     0.0913507964
   15      C      -4.3469558678    -0.4557644150     0.8665539328
   16      H      -5.0309535813    -0.4347714145     1.7217218712
   17      H      -4.9720950765    -0.5831671980    -0.0281652238
   18      C      -3.5865424511     0.8726945741     0.7755714501
   19      H      -4.2910584659     1.6970458930     0.6215465065
   20      H      -3.0664134713     1.0806380045     1.7143235546
   21      C      -1.8521203546     2.2165886266    -0.5940366464
   22      H      -2.6360341141     2.9897234816    -0.5129196395
   23      C      -0.8046540482     2.6140333792     0.4470024125
   24      O      -0.9439696418     2.4518083913     1.6348502119
   25      C      -1.3282317941     2.3836508721    -2.0181644068
   26      O      -0.4144612217     3.1046828891    -2.3282379217
   27      H      -1.9060707126     1.8306173623    -2.7871805952
   28      H       0.0733859864     3.1408869507     0.0351068002
   29      O       1.1456117541     0.4779243698    -0.2292748952
   30      C       2.5615933910     0.5004727341    -0.0759210682
   31      H       3.0600929051     0.6987082486    -1.0309856937
   32      C       0.6588873614    -0.5034043104    -1.1507716622
   33      H       1.1178981861    -0.3559191423    -2.1366549451
   34      C       2.8874748038     1.6792265664     0.8424370822
   35      O       3.5567585332     2.6220294282     0.5228228621
   36      O       2.3980704853     1.4819879792     2.0825324931
   37      H       2.6065088722     2.2617676710     2.6177049455
   38      C       3.0523013031    -0.8432253201     0.4866780468
   39      H       2.6289894292    -0.9655499939     1.4947367658
   40      O       4.4675076525    -0.7976570357     0.5411080596
   41      H       4.7950065288    -1.6881547094     0.7125816383
   42      C       2.5528693709    -1.9693242553    -0.4121136837
   43      H       3.0518102438    -1.8941115255    -1.3835693140
   44      O       2.9499654436    -3.2536673766     0.0885838963
   45      H       2.5496790656    -3.3857934908     0.9573202569
   46      C       1.0398687918    -1.8997411194    -0.6231263293
   47      H       0.5430202370    -2.0439849711     0.3488898144
   48      O       0.6081801795    -2.8700094377    -1.5582195996
   49      H       1.0872022447    -3.6886526102    -1.3819999883
 ----------------------------------------------------------------
 Molecular Point Group                 C1    NOp =  1
 Largest Abelian Subgroup              C1    NOp =  1
 Nuclear Repulsion Energy =  2549.0537846857 hartrees
 There are       96 alpha and       96 beta electrons
 Applying Cartesian multipole field
    Component          Value
    ---------          -----
     (2,0,0)        1.00000E-12
     (0,2,0)        2.00000E-11
     (0,0,2)       -3.00000E-11
 Nucleus-field energy     =     0.0000000308 hartrees
 Requested basis set is 6-311++G(d,p)
 There are 270 shells and 718 basis functions
 A cutoff of  1.0D-11 yielded  26954 shell pairs
 There are    187817 function pairs (    199275 Cartesian)
 Smallest overlap matrix eigenvalue = 8.70E-07

 Q-Chem warning in module stvman/mkSTV.C, line 306:

 Overlap eigenvalue is smaller than square root of threshold
 Use THRESH >= 12 to get rid of this warning

 Linear dependence detected in AO basis
 Tighter screening thresholds may be required for diffuse basis sets
 Use S2THRESH > 14 and THRESH = 14 in case of SCF convergence issues
 Number of orthogonalized atomic orbitals = 717
 Maximum deviation from orthogonality = 1.143E-09
 Guess MOs from SCF MO coefficient file

 -----------------------------------------------------------------------
  General SCF calculation program by
  Eric Jon Sundstrom, Paul Horn, Yuezhi Mao, Dmitri Zuev, Alec White,
  David Stuck, Shaama M.S., Shane Yost, Joonho Lee, David Small,
  Daniel Levine, Susi Lehtola, Hugh Burton, Evgeny Epifanovsky
 -----------------------------------------------------------------------
 Exchange:     0.2000 Hartree-Fock + 0.0800 Slater + 0.7200 B88
 Correlation:  0.1900 VWN1RPA + 0.8100 LYP
 Using SG-1 standard quadrature grid
 using 6 threads for integral computing
 -------------------------------------------------------
 OpenMP Integral computing Module                
 Release: version 2.0, May 2017, Q-Chem Inc. Pleasanton 
 -------------------------------------------------------
 -------------------------------------------------------
 OpenMP BLAS3 based DFT computing Module                
 Release: version 1.0, May 2013, Q-Chem Inc. Pittsburgh 
 -------------------------------------------------------
 A restricted SCF calculation will be
 performed using DIIS
 SCF converges when DIIS error is below 1.0e-08
 ---------------------------------------
  Cycle       Energy         DIIS error
 ---------------------------------------
    1   -1301.4998528370      5.88e-04  
    2   -1301.5237146964      1.09e-04  
    3   -1301.5225188467      2.02e-04  
    4   -1301.5243530313      2.55e-05  
    5   -1301.5243830471      9.62e-06  
    6   -1301.5243874785      3.56e-06  
    7   -1301.5243880321      1.32e-06  
    8   -1301.5243881140      5.53e-07  
    9   -1301.5243881292      1.63e-07  
   10   -1301.5243881310      6.02e-08  
   11   -1301.5243881313      2.03e-08  
   12   -1301.5243881312      8.34e-09  Convergence criterion met
 ---------------------------------------
 SCF time:   CPU 2351.01s  wall 413.00s 
 SCF   energy in the final basis set =    -1301.5243881312
 Total energy in the final basis set =    -1301.5243881312

 --------------------------------------------------------------

                    Orbital Energies (a.u.)
 --------------------------------------------------------------

 Alpha MOs
 -- Occupied --
-19.1856 -19.1714 -19.1631 -19.1534 -19.1512 -19.1496 -19.1317 -19.1315
-19.1298 -10.3228 -10.3011 -10.2715 -10.2682 -10.2644 -10.2587 -10.2573
-10.2549 -10.2385 -10.2048 -10.1988 -10.1852 -10.1761 -10.1749 -10.1744
-10.1675  -1.1308  -1.1044  -1.0799  -1.0655  -1.0599  -1.0583  -1.0462
 -1.0418  -1.0414  -0.8617  -0.8163  -0.8141  -0.7997  -0.7568  -0.7550
 -0.7043  -0.6836  -0.6733  -0.6496  -0.6358  -0.6324  -0.6161  -0.5943
 -0.5775  -0.5671  -0.5627  -0.5584  -0.5490  -0.5237  -0.5193  -0.5126
 -0.5035  -0.5014  -0.4971  -0.4913  -0.4849  -0.4832  -0.4663  -0.4576
 -0.4506  -0.4453  -0.4422  -0.4374  -0.4338  -0.4269  -0.4204  -0.4097
 -0.4029  -0.4009  -0.3983  -0.3950  -0.3887  -0.3858  -0.3824  -0.3738
 -0.3662  -0.3643  -0.3521  -0.3500  -0.3427  -0.3394  -0.3368  -0.3343
 -0.3216  -0.3203  -0.3025  -0.2983  -0.2929  -0.2835  -0.2792  -0.2518
 -- Virtual --
 -0.0457  -0.0367  -0.0360  -0.0256  -0.0107  -0.0085  -0.0070  -0.0005
  0.0044   0.0073   0.0136   0.0196   0.0248   0.0256   0.0352   0.0363
  0.0381   0.0433   0.0502   0.0519   0.0546   0.0569   0.0606   0.0616
  0.0649   0.0716   0.0767   0.0774   0.0817   0.0853   0.0875   0.0891
  0.0928   0.0956   0.0986   0.0999   0.1048   0.1053   0.1078   0.1118
  0.1125   0.1137   0.1170   0.1176   0.1214   0.1235   0.1268   0.1272
  0.1291   0.1324   0.1341   0.1358   0.1382   0.1387   0.1413   0.1462
  0.1477   0.1497   0.1510   0.1517   0.1539   0.1547   0.1566   0.1599
  0.1632   0.1645   0.1659   0.1685   0.1721   0.1738   0.1772   0.1806
  0.1820   0.1832   0.1864   0.1882   0.1898   0.1921   0.1938   0.1983
  0.2002   0.2032   0.2056   0.2090   0.2131   0.2150   0.2175   0.2189
  0.2229   0.2244   0.2256   0.2302   0.2314   0.2348   0.2370   0.2401
  0.2403   0.2453   0.2461   0.2502   0.2538   0.2563   0.2594   0.2623
  0.2664   0.2677   0.2716   0.2736   0.2740   0.2791   0.2814   0.2840
  0.2859   0.2887   0.2909   0.2968   0.2999   0.3032   0.3081   0.3088
  0.3119   0.3140   0.3181   0.3216   0.3235   0.3245   0.3260   0.3297
  0.3318   0.3327   0.3363   0.3397   0.3425   0.3436   0.3479   0.3493
  0.3529   0.3577   0.3593   0.3613   0.3658   0.3683   0.3695   0.3710
  0.3720   0.3751   0.3780   0.3816   0.3878   0.3934   0.3962   0.3974
  0.4057   0.4084   0.4123   0.4154   0.4182   0.4248   0.4290   0.4329
  0.4355   0.4376   0.4447   0.4489   0.4555   0.4651   0.4676   0.4706
  0.4737   0.4842   0.4865   0.4912   0.4923   0.4968   0.5071   0.5137
  0.5213   0.5287   0.5351   0.5412   0.5481   0.5578   0.5629   0.5661
  0.5713   0.5784   0.5829   0.5915   0.5931   0.5980   0.6035   0.6090
  0.6170   0.6231   0.6307   0.6364   0.6390   0.6430   0.6461   0.6519
  0.6566   0.6574   0.6632   0.6679   0.6737   0.6784   0.6842   0.6866
  0.6924   0.6969   0.7066   0.7128   0.7187   0.7220   0.7302   0.7355
  0.7413   0.7457   0.7505   0.7544   0.7590   0.7633   0.7678   0.7695
  0.7727   0.7746   0.7840   0.7870   0.7899   0.7957   0.7970   0.8037
  0.8062   0.8091   0.8161   0.8203   0.8242   0.8304   0.8398   0.8489
  0.8562   0.8697   0.8843   0.8936   0.9001   0.9305   0.9393   0.9439
  0.9550   0.9594   0.9761   0.9878   0.9955   1.0104   1.0160   1.0210
  1.0367   1.0448   1.0575   1.0651   1.0812   1.0889   1.0918   1.0967
  1.1091   1.1181   1.1353   1.1448   1.1481   1.1557   1.1592   1.1649
  1.1699   1.1742   1.1876   1.1916   1.1966   1.2046   1.2095   1.2129
  1.2229   1.2286   1.2327   1.2379   1.2438   1.2537   1.2584   1.2748
  1.2777   1.2844   1.2899   1.2959   1.2980   1.3133   1.3203   1.3277
  1.3307   1.3378   1.3427   1.3621   1.3626   1.3710   1.3796   1.3863
  1.3998   1.4092   1.4306   1.4491   1.4509   1.4571   1.4635   1.4683
  1.4753   1.4907   1.4990   1.5102   1.5135   1.5176   1.5261   1.5313
  1.5493   1.5501   1.5617   1.5652   1.5702   1.5733   1.5753   1.5816
  1.5925   1.5958   1.5992   1.6038   1.6105   1.6152   1.6200   1.6239
  1.6276   1.6342   1.6364   1.6378   1.6485   1.6517   1.6586   1.6608
  1.6731   1.6747   1.6797   1.6899   1.6947   1.7040   1.7078   1.7191
  1.7267   1.7316   1.7382   1.7395   1.7420   1.7496   1.7712   1.7754
  1.7824   1.7869   1.7970   1.8017   1.8080   1.8131   1.8183   1.8321
  1.8370   1.8463   1.8514   1.8633   1.8735   1.8816   1.8825   1.8900
  1.9046   1.9102   1.9261   1.9280   1.9391   1.9428   1.9561   1.9698
  1.9745   2.0031   2.0055   2.0129   2.0154   2.0249   2.0306   2.0455
  2.0528   2.0593   2.0617   2.0713   2.0807   2.0867   2.0941   2.1105
  2.1169   2.1253   2.1331   2.1400   2.1550   2.1607   2.1725   2.1892
  2.1958   2.2054   2.2128   2.2264   2.2366   2.2494   2.2640   2.2759
  2.2831   2.3049   2.3052   2.3177   2.3210   2.3417   2.3471   2.3720
  2.3971   2.4005   2.4160   2.4245   2.4413   2.4555   2.4748   2.4912
  2.4938   2.5151   2.5230   2.5452   2.5467   2.5580   2.5619   2.5777
  2.5803   2.5863   2.5950   2.6059   2.6069   2.6156   2.6286   2.6374
  2.6429   2.6528   2.6781   2.6931   2.6978   2.7110   2.7139   2.7196
  2.7366   2.7507   2.7646   2.7760   2.7831   2.7875   2.7948   2.8091
  2.8099   2.8218   2.8306   2.8357   2.8727   2.8797   2.8870   2.8902
  2.8985   2.9065   2.9132   2.9170   2.9206   2.9322   2.9338   2.9348
  2.9500   2.9756   2.9780   2.9832   2.9898   2.9963   3.0060   3.0169
  3.0196   3.0423   3.0453   3.0484   3.0713   3.0812   3.0826   3.0868
  3.0937   3.1054   3.1163   3.1336   3.1432   3.1460   3.1637   3.1693
  3.1797   3.1801   3.1860   3.2074   3.2130   3.2220   3.2548   3.2629
  3.2855   3.2991   3.3052   3.3121   3.3202   3.3361   3.3505   3.3652
  3.3818   3.3900   3.3937   3.4213   3.4303   3.4676   3.5059   3.5179
  3.5311   3.5406   3.5657   3.5701   3.5856   3.6258   3.6923   3.7713
  3.7861   3.7905   3.8007   3.8139   3.8282   3.8418   3.8724   3.8954
  3.9065   3.9234   3.9315   3.9396   3.9620   3.9816   4.0064   4.0236
  4.0409   4.0678   4.0826   4.1053   4.1388   4.1618   4.1759   4.1918
  4.2213   4.2649   4.2792   4.2972   4.3046   4.3111   4.3315   4.3678
  4.3884   5.0203   5.0879   5.0952   5.1068   5.1105   5.1280   5.1339
  5.1656   5.1821   5.2058   5.2104   5.2766   5.3714   5.4171   5.4230
  5.4392   5.4508   5.4986   5.6136   5.6180   5.6478   5.6608   5.7098
  5.7422   5.8050   5.8178   5.8652  23.7512  23.7841  23.8013  23.8099
 23.8179  23.8302  23.8481  23.8602  23.8852  23.8958  23.9157  23.9428
 23.9445  23.9572  23.9709  23.9847  49.8882  49.9031  49.9501  49.9525
 49.9821  49.9867  49.9994  50.0177  50.0336
 --------------------------------------------------------------

          Ground-State Mulliken Net Atomic Charges

     Atom                 Charge (a.u.)
  ----------------------------------------
      1 C                     0.476071
      2 H                     0.202277
      3 C                    -0.204480
      4 H                     0.199792
      5 O                     0.227434
      6 C                    -1.108937
      7 H                     0.202039
      8 H                     0.259727
      9 C                     0.607244
     10 H                     0.175059
     11 C                    -0.697273
     12 H                     0.120578
     13 H                     0.148630
     14 H                     0.147362
     15 C                    -0.647839
     16 H                     0.169222
     17 H                     0.153001
     18 C                    -0.490699
     19 H                     0.152332
     20 H                     0.224320
     21 C                     0.710611
     22 H                     0.257866
     23 C                    -0.420531
     24 O                    -0.128658
     25 C                    -0.478397
     26 O                    -0.175920
     27 H                     0.139087
     28 H                     0.208297
     29 O                     0.136551
     30 C                    -0.221761
     31 H                     0.290229
     32 C                    -0.699745
     33 H                     0.200485
     34 C                    -0.176677
     35 O                    -0.146496
     36 O                    -0.050971
     37 H                     0.294747
     38 C                    -0.192558
     39 H                     0.279351
     40 O                    -0.147104
     41 H                     0.266028
     42 C                    -0.679684
     43 H                     0.290092
     44 O                    -0.175567
     45 H                     0.272454
     46 C                    -0.418677
     47 H                     0.285469
     48 O                    -0.103965
     49 H                     0.269582
  ----------------------------------------
  Sum of atomic charges =    -0.000000

 -----------------------------------------------------------------
                    Cartesian Multipole Moments
 -----------------------------------------------------------------
    Charge (ESU x 10^10)
                -0.0000
    Dipole Moment (Debye)
         X      -2.7068      Y      -4.6688      Z       2.3670
       Tot       5.8929
    Quadrupole Moments (Debye-Ang)
        XX    -150.1014     XY     -14.8514     YY    -154.9484
        XZ       6.9684     YZ      -2.3358     ZZ    -153.2803
    Octopole Moments (Debye-Ang^2)
       XXX     -35.5328    XXY     -26.0143    XYY      -3.6729
       YYY     -43.2394    XXZ       5.7811    XYZ      13.6655
       YYZ      43.7069    XZZ      39.1571    YZZ     -12.8322
       ZZZ      29.8550
    Hexadecapole Moments (Debye-Ang^3)
      XXXX   -6639.2751   XXXY    -302.4358   XXYY   -1713.6229
      XYYY    -179.9053   YYYY   -3568.2638   XXXZ      64.8215
      XXYZ     -27.6236   XYYZ      99.2425   YYYZ      84.8838
      XXZZ   -1184.0386   XYZZ       1.9320   YYZZ    -838.7282
      XZZZ      75.3351   YZZZ      80.3269   ZZZZ   -1269.6567
 -----------------------------------------------------------------
 Calculating analytic gradient of the SCF energy
 Gradient of SCF Energy
            1           2           3           4           5           6
    1  -0.0005049   0.0002334  -0.0013992   0.0005228   0.0009019  -0.0009534
    2  -0.0012749   0.0003168  -0.0003188   0.0001025   0.0010715  -0.0001552
    3   0.0003346  -0.0003020   0.0001886  -0.0003268   0.0006737   0.0003797
            7           8           9          10          11          12
    1   0.0001584  -0.0006274  -0.0001163   0.0001152   0.0000851   0.0000020
    2   0.0000404   0.0001829  -0.0003946   0.0000062  -0.0001420   0.0001196
    3  -0.0000071   0.0002124  -0.0004053   0.0000506   0.0000625  -0.0000571
           13          14          15          16          17          18
    1  -0.0000102   0.0000341   0.0003383  -0.0000696  -0.0001291   0.0000669
    2   0.0000457   0.0000311   0.0001426   0.0000445   0.0001035  -0.0001999
    3  -0.0000553  -0.0000736   0.0002103  -0.0001149  -0.0001025   0.0002729
           19          20          21          22          23          24
    1   0.0001976  -0.0000960  -0.0003701  -0.0010186   0.0024741  -0.0001384
    2   0.0000125  -0.0000363   0.0023706  -0.0006936  -0.0055515   0.0021777
    3  -0.0001306  -0.0003072  -0.0005321  -0.0000042   0.0011515  -0.0010132
           25          26          27          28          29          30
    1   0.0028278  -0.0013323  -0.0009544  -0.0005333   0.0004394   0.0019413
    2   0.0002877  -0.0006545   0.0005928   0.0014713  -0.0001515  -0.0013803
    3  -0.0007053   0.0005159   0.0001105   0.0000098   0.0000730   0.0004090
           31          32          33          34          35          36
    1   0.0001845  -0.0006783   0.0000643  -0.0073778   0.0019743   0.0025508
    2  -0.0000589   0.0008718  -0.0000428   0.0077495  -0.0041580  -0.0009699
    3   0.0003479   0.0007517  -0.0001190  -0.0035711   0.0017704   0.0007216
           37          38          39          40          41          42
    1  -0.0000612  -0.0006566  -0.0002695   0.0002085   0.0002359  -0.0003171
    2  -0.0006089  -0.0010505   0.0000009  -0.0003663   0.0002869  -0.0002994
    3   0.0000906  -0.0013516   0.0002355   0.0000286   0.0000622   0.0010238
           43          44          45          46          47          48
    1   0.0000328   0.0000351   0.0002756   0.0006592   0.0005365   0.0010570
    2   0.0000860   0.0001054  -0.0000044  -0.0001407   0.0005536  -0.0000195
    3  -0.0000178   0.0001626  -0.0002579  -0.0003567  -0.0000593   0.0002045
           49
    1  -0.0005392
    2  -0.0001019
    3  -0.0001839
 Max gradient component =       7.749E-03
 RMS gradient           =       1.309E-03
 Gradient time:  CPU 563.75 s  wall 95.18 s
 Geometry Optimization Parameters
   NAtoms,    NIC,     NZ,  NCons,   NDum,   NFix, NCnnct, MaxDiis
       49     390       0       0       0       0       0       0

 Cartesian Hessian Update
 Hessian Updated using BFGS Update


** GEOMETRY OPTIMIZATION IN DELOCALIZED INTERNAL COORDINATES **
   Searching for a Minimum

   Optimization Cycle:   5

                       Coordinates (Angstroms)
     ATOM                X               Y               Z
      1  C        -2.5689966104    0.8602095398   -0.3782958448
      2  H        -3.1247573827    0.6708690323   -1.3086992926
      3  C        -1.5984864434   -0.3187405699   -0.2121595307
      4  H        -1.0150891272   -0.1793155038    0.7025357096
      5  O        -0.6948212268   -0.2797833610   -1.3484337289
      6  C        -2.3748181770   -1.6377402192   -0.1673956212
      7  H        -2.8863057381   -1.7683083404   -1.1288362828
      8  H        -1.6855813118   -2.4795453112   -0.0732613803
      9  C        -3.3979025680   -1.6594781451    0.9797355353
     10  H        -2.8449550253   -1.5591290076    1.9250935468
     11  C        -4.1611361883   -2.9874946231    1.0165226058
     12  H        -3.4783262404   -3.8351202391    1.1269215570
     13  H        -4.8692757723   -3.0160327070    1.8498574165
     14  H        -4.7281542876   -3.1369155654    0.0913507964
     15  C        -4.3469558678   -0.4557644150    0.8665539328
     16  H        -5.0309535813   -0.4347714145    1.7217218712
     17  H        -4.9720950765   -0.5831671980   -0.0281652238
     18  C        -3.5865424511    0.8726945741    0.7755714501
     19  H        -4.2910584659    1.6970458930    0.6215465065
     20  H        -3.0664134713    1.0806380045    1.7143235546
     21  C        -1.8521203546    2.2165886266   -0.5940366464
     22  H        -2.6360341141    2.9897234816   -0.5129196395
     23  C        -0.8046540482    2.6140333792    0.4470024125
     24  O        -0.9439696418    2.4518083913    1.6348502119
     25  C        -1.3282317941    2.3836508721   -2.0181644068
     26  O        -0.4144612217    3.1046828891   -2.3282379217
     27  H        -1.9060707126    1.8306173623   -2.7871805952
     28  H         0.0733859864    3.1408869507    0.0351068002
     29  O         1.1456117541    0.4779243698   -0.2292748952
     30  C         2.5615933910    0.5004727341   -0.0759210682
     31  H         3.0600929051    0.6987082486   -1.0309856937
     32  C         0.6588873614   -0.5034043104   -1.1507716622
     33  H         1.1178981861   -0.3559191423   -2.1366549451
     34  C         2.8874748038    1.6792265664    0.8424370822
     35  O         3.5567585332    2.6220294282    0.5228228621
     36  O         2.3980704853    1.4819879792    2.0825324931
     37  H         2.6065088722    2.2617676710    2.6177049455
     38  C         3.0523013031   -0.8432253201    0.4866780468
     39  H         2.6289894292   -0.9655499939    1.4947367658
     40  O         4.4675076525   -0.7976570357    0.5411080596
     41  H         4.7950065288   -1.6881547094    0.7125816383
     42  C         2.5528693709   -1.9693242553   -0.4121136837
     43  H         3.0518102438   -1.8941115255   -1.3835693140
     44  O         2.9499654436   -3.2536673766    0.0885838963
     45  H         2.5496790656   -3.3857934908    0.9573202569
     46  C         1.0398687918   -1.8997411194   -0.6231263293
     47  H         0.5430202370   -2.0439849711    0.3488898144
     48  O         0.6081801795   -2.8700094377   -1.5582195996
     49  H         1.0872022447   -3.6886526102   -1.3819999883
   Point Group: c1    Number of degrees of freedom:   141


   Energy is  -1301.524388131

 Hessian Updated using BFGS Update

137 Hessian modes will be used to form the next step
  Hessian Eigenvalues:
     0.002601    0.005151    0.005543    0.005940    0.006521    0.006748
     0.007153    0.007343    0.007475    0.007625    0.007852    0.010256
     0.011133    0.011311    0.011445    0.011509    0.013704    0.019301
     0.020627    0.021977    0.028485    0.029576    0.032209    0.034165
     0.038256    0.040067    0.040404    0.044850    0.045270    0.046224
     0.046650    0.047813    0.048062    0.048675    0.049224    0.049448
     0.050289    0.050814    0.051600    0.052247    0.055447    0.055803
     0.056145    0.056909    0.057042    0.057770    0.060749    0.061126
     0.065964    0.067206    0.068913    0.069504    0.074219    0.077024
     0.080875    0.081950    0.082335    0.083995    0.093266    0.094668
     0.100513    0.114145    0.120372    0.128787    0.140247    0.143907
     0.148536    0.158897    0.159635    0.160039    0.160150    0.161220
     0.167532    0.167972    0.178062    0.181910    0.184243    0.191226
     0.192084    0.195165    0.197520    0.205607    0.220366    0.221609
     0.242740    0.249805    0.252781    0.264035    0.269935    0.273688
     0.277200    0.279581    0.285382    0.286886    0.287988    0.288665
     0.290688    0.295036    0.298472    0.302822    0.307907    0.309481
     0.332143    0.333425    0.335554    0.338455    0.338546    0.338826
     0.339398    0.339605    0.339843    0.340057    0.340333    0.340573
     0.340718    0.341087    0.342066    0.342151    0.342415    0.342443
     0.342875    0.344206    0.374679    0.390269    0.395251    0.400085
     0.406545    0.407258    0.412365    0.509427    0.516699    0.519743
     0.522596    0.546565    0.837678    0.913831    0.945519

 Minimum Search - Taking Simple RFO Step
 Searching for Lamda that Minimizes Along All modes
 Value Taken    Lamda =  -0.00149533
 Step Taken.  Stepsize is  0.222263

                             Maximum     Tolerance    Cnvgd?
         Gradient           0.004398      0.000300      NO
         Displacement       0.085918      0.001200      NO
         Energy change      0.000077      0.000001      NO


 New Cartesian Coordinates Obtained by Inverse Iteration

 Displacement from previous Coordinates is:  0.672518
 ----------------------------------------------------------------
             Standard Nuclear Orientation (Angstroms)
    I     Atom           X                Y                Z
 ----------------------------------------------------------------
    1      C      -2.5745291722     0.8748075007    -0.3885017646
    2      H      -3.1345511831     0.6645723140    -1.3116456811
    3      C      -1.5841167677    -0.2900655278    -0.2182564047
    4      H      -1.0048650825    -0.1382659678     0.6972864180
    5      O      -0.6854439525    -0.2510026983    -1.3570474631
    6      C      -2.3422454597    -1.6198125043    -0.1620973405
    7      H      -2.8598466704    -1.7622057467    -1.1186464362
    8      H      -1.6418403959    -2.4526333701    -0.0704778404
    9      C      -3.3570871297    -1.6498831840     0.9925803204
   10      H      -2.8006019614    -1.5330761590     1.9335799705
   11      C      -4.1000276148    -2.9891677304     1.0456356817
   12      H      -3.4033168604    -3.8256254256     1.1566156148
   13      H      -4.8002400025    -3.0228068176     1.8856543205
   14      H      -4.6729962291    -3.1545978600     0.1269906048
   15      C      -4.3267127074    -0.4637721444     0.8742183624
   16      H      -5.0054368421    -0.4475989655     1.7339319674
   17      H      -4.9548645612    -0.6092883802    -0.0153460498
   18      C      -3.5900861077     0.8772529010     0.7687032819
   19      H      -4.3115201962     1.6868268810     0.6124251488
   20      H      -3.0724481748     1.1000840821     1.7054478353
   21      C      -1.8856499029     2.2441050722    -0.6187286604
   22      H      -2.6833490958     3.0052745142    -0.5737494870
   23      C      -0.8705930305     2.6872251641     0.4337654011
   24      O      -1.0159485791     2.5175888823     1.6228327822
   25      C      -1.3338298790     2.3904894521    -2.0330504013
   26      O      -0.4420250529     3.1438973361    -2.3427912184
   27      H      -1.8629673445     1.7905131083    -2.8008209278
   28      H       0.0084441472     3.2214314014     0.0333682838
   29      O       1.1562447325     0.4729704490    -0.2179244669
   30      C       2.5719450086     0.4735190391    -0.0558106346
   31      H       3.0750674093     0.6761233293    -1.0081123701
   32      C       0.6683924436    -0.4920234812    -1.1570007817
   33      H       1.1355709951    -0.3348546700    -2.1376023537
   34      C       2.9125511001     1.6339824613     0.8778413079
   35      O       3.5383825694     2.6090442646     0.5540187519
   36      O       2.3805123397     1.4520383585     2.1031087341
   37      H       2.5635547903     2.2506257622     2.6222080539
   38      C       3.0416328252    -0.8792431958     0.4988733576
   39      H       2.6060509440    -1.0102596090     1.5000522683
   40      O       4.4570502351    -0.8564513945     0.5735053133
   41      H       4.7628815523    -1.7575427558     0.7375348877
   42      C       2.5384060103    -1.9866104024    -0.4237202688
   43      H       3.0457618167    -1.9006117612    -1.3899706991
   44      O       2.9173811716    -3.2831615110     0.0609282469
   45      H       2.5030709701    -3.4242015823     0.9229897595
   46      C       1.0269052510    -1.9006366233    -0.6442850466
   47      H       0.5204664627    -2.0568657768     0.3208410497
   48      O       0.5937055343    -2.8585522392    -1.5929801735
   49      H       1.0776775156    -3.6764907136    -1.4207047799
 ----------------------------------------------------------------
 Molecular Point Group                 C1    NOp =  1
 Largest Abelian Subgroup              C1    NOp =  1
 Nuclear Repulsion Energy =  2545.6472656282 hartrees
 There are       96 alpha and       96 beta electrons
 Applying Cartesian multipole field
    Component          Value
    ---------          -----
     (2,0,0)        1.00000E-12
     (0,2,0)        2.00000E-11
     (0,0,2)       -3.00000E-11
 Nucleus-field energy     =     0.0000000309 hartrees
 Requested basis set is 6-311++G(d,p)
 There are 270 shells and 718 basis functions
 A cutoff of  1.0D-11 yielded  26948 shell pairs
 There are    187588 function pairs (    199002 Cartesian)
 Smallest overlap matrix eigenvalue = 8.68E-07

 Q-Chem warning in module stvman/mkSTV.C, line 306:

 Overlap eigenvalue is smaller than square root of threshold
 Use THRESH >= 12 to get rid of this warning

 Linear dependence detected in AO basis
 Tighter screening thresholds may be required for diffuse basis sets
 Use S2THRESH > 14 and THRESH = 14 in case of SCF convergence issues
 Number of orthogonalized atomic orbitals = 717
 Maximum deviation from orthogonality = 6.048E-10
 Guess MOs from SCF MO coefficient file

 -----------------------------------------------------------------------
  General SCF calculation program by
  Eric Jon Sundstrom, Paul Horn, Yuezhi Mao, Dmitri Zuev, Alec White,
  David Stuck, Shaama M.S., Shane Yost, Joonho Lee, David Small,
  Daniel Levine, Susi Lehtola, Hugh Burton, Evgeny Epifanovsky
 -----------------------------------------------------------------------
 Exchange:     0.2000 Hartree-Fock + 0.0800 Slater + 0.7200 B88
 Correlation:  0.1900 VWN1RPA + 0.8100 LYP
 Using SG-1 standard quadrature grid
 using 6 threads for integral computing
 -------------------------------------------------------
 OpenMP Integral computing Module                
 Release: version 2.0, May 2017, Q-Chem Inc. Pleasanton 
 -------------------------------------------------------
 -------------------------------------------------------
 OpenMP BLAS3 based DFT computing Module                
 Release: version 1.0, May 2013, Q-Chem Inc. Pittsburgh 
 -------------------------------------------------------
 A restricted SCF calculation will be
 performed using DIIS
 SCF converges when DIIS error is below 1.0e-08
 ---------------------------------------
  Cycle       Energy         DIIS error
 ---------------------------------------
    1   -1301.5151418835      3.50e-04  
    2   -1301.5246580425      6.61e-05  
    3   -1301.5242688723      1.19e-04  
    4   -1301.5249126810      1.66e-05  
    5   -1301.5249249053      7.17e-06  
    6   -1301.5249274305      2.38e-06  
    7   -1301.5249276942      8.71e-07  
    8   -1301.5249277327      3.90e-07  
    9   -1301.5249277399      1.43e-07  
   10   -1301.5249277414      3.76e-08  
   11   -1301.5249277414      1.44e-08  
   12   -1301.5249277413      4.37e-09  Convergence criterion met
 ---------------------------------------
 SCF time:   CPU 2346.37s  wall 413.00s 
 SCF   energy in the final basis set =    -1301.5249277413
 Total energy in the final basis set =    -1301.5249277413

 --------------------------------------------------------------

                    Orbital Energies (a.u.)
 --------------------------------------------------------------

 Alpha MOs
 -- Occupied --
-19.1866 -19.1722 -19.1642 -19.1540 -19.1523 -19.1502 -19.1321 -19.1312
-19.1307 -10.3238 -10.3022 -10.2716 -10.2692 -10.2653 -10.2594 -10.2578
-10.2555 -10.2387 -10.2057 -10.1994 -10.1852 -10.1759 -10.1750 -10.1742
-10.1677  -1.1310  -1.1046  -1.0804  -1.0639  -1.0588  -1.0587  -1.0465
 -1.0416  -1.0408  -0.8614  -0.8169  -0.8144  -0.8001  -0.7569  -0.7552
 -0.7047  -0.6838  -0.6733  -0.6496  -0.6358  -0.6325  -0.6164  -0.5946
 -0.5775  -0.5673  -0.5629  -0.5586  -0.5489  -0.5245  -0.5197  -0.5126
 -0.5038  -0.5020  -0.4973  -0.4918  -0.4852  -0.4833  -0.4663  -0.4571
 -0.4508  -0.4453  -0.4428  -0.4375  -0.4347  -0.4268  -0.4212  -0.4099
 -0.4035  -0.4008  -0.3979  -0.3951  -0.3889  -0.3864  -0.3826  -0.3744
 -0.3671  -0.3650  -0.3521  -0.3502  -0.3425  -0.3396  -0.3373  -0.3344
 -0.3213  -0.3209  -0.3033  -0.2991  -0.2931  -0.2839  -0.2792  -0.2526
 -- Virtual --
 -0.0466  -0.0376  -0.0370  -0.0260  -0.0107  -0.0096  -0.0069  -0.0009
  0.0043   0.0073   0.0134   0.0196   0.0248   0.0254   0.0350   0.0363
  0.0379   0.0433   0.0497   0.0516   0.0543   0.0569   0.0606   0.0608
  0.0646   0.0712   0.0764   0.0771   0.0816   0.0852   0.0873   0.0892
  0.0929   0.0954   0.0977   0.0999   0.1044   0.1051   0.1078   0.1114
  0.1123   0.1133   0.1165   0.1173   0.1212   0.1225   0.1263   0.1272
  0.1293   0.1320   0.1339   0.1355   0.1376   0.1387   0.1413   0.1461
  0.1470   0.1494   0.1508   0.1513   0.1534   0.1547   0.1572   0.1596
  0.1630   0.1644   0.1654   0.1679   0.1720   0.1735   0.1770   0.1800
  0.1819   0.1829   0.1857   0.1883   0.1891   0.1922   0.1935   0.1976
  0.1997   0.2026   0.2046   0.2087   0.2126   0.2139   0.2173   0.2185
  0.2217   0.2232   0.2259   0.2295   0.2311   0.2351   0.2366   0.2393
  0.2400   0.2451   0.2460   0.2490   0.2526   0.2560   0.2594   0.2615
  0.2654   0.2670   0.2706   0.2730   0.2740   0.2789   0.2811   0.2840
  0.2848   0.2885   0.2899   0.2952   0.3000   0.3023   0.3074   0.3085
  0.3108   0.3138   0.3177   0.3210   0.3227   0.3231   0.3260   0.3292
  0.3309   0.3319   0.3358   0.3385   0.3423   0.3437   0.3472   0.3488
  0.3520   0.3569   0.3591   0.3606   0.3655   0.3677   0.3692   0.3700
  0.3722   0.3750   0.3770   0.3824   0.3863   0.3919   0.3955   0.3975
  0.4063   0.4077   0.4126   0.4151   0.4169   0.4239   0.4285   0.4326
  0.4354   0.4384   0.4457   0.4483   0.4563   0.4644   0.4673   0.4691
  0.4733   0.4830   0.4837   0.4906   0.4922   0.4970   0.5071   0.5139
  0.5211   0.5291   0.5348   0.5401   0.5488   0.5562   0.5631   0.5640
  0.5722   0.5782   0.5835   0.5913   0.5927   0.5971   0.6039   0.6087
  0.6171   0.6206   0.6292   0.6359   0.6392   0.6409   0.6456   0.6492
  0.6543   0.6562   0.6640   0.6671   0.6726   0.6777   0.6846   0.6860
  0.6912   0.6977   0.7065   0.7138   0.7186   0.7208   0.7292   0.7331
  0.7406   0.7453   0.7488   0.7546   0.7572   0.7653   0.7669   0.7694
  0.7724   0.7741   0.7819   0.7865   0.7890   0.7939   0.7948   0.7994
  0.8032   0.8097   0.8154   0.8187   0.8225   0.8297   0.8390   0.8473
  0.8541   0.8675   0.8833   0.8969   0.9009   0.9317   0.9416   0.9438
  0.9545   0.9568   0.9774   0.9883   0.9964   1.0070   1.0157   1.0238
  1.0383   1.0452   1.0562   1.0625   1.0792   1.0883   1.0910   1.0966
  1.1125   1.1173   1.1362   1.1452   1.1492   1.1562   1.1593   1.1672
  1.1712   1.1744   1.1857   1.1921   1.1946   1.2050   1.2076   1.2147
  1.2199   1.2260   1.2315   1.2344   1.2419   1.2549   1.2560   1.2689
  1.2770   1.2810   1.2904   1.2951   1.2963   1.3107   1.3207   1.3238
  1.3304   1.3385   1.3428   1.3596   1.3629   1.3681   1.3781   1.3849
  1.4003   1.4096   1.4312   1.4439   1.4497   1.4557   1.4616   1.4660
  1.4732   1.4883   1.4988   1.5102   1.5127   1.5163   1.5225   1.5291
  1.5472   1.5509   1.5611   1.5645   1.5680   1.5723   1.5750   1.5810
  1.5920   1.5951   1.5974   1.6017   1.6085   1.6134   1.6204   1.6226
  1.6241   1.6340   1.6357   1.6358   1.6477   1.6510   1.6592   1.6594
  1.6703   1.6728   1.6802   1.6885   1.6945   1.6992   1.7057   1.7183
  1.7262   1.7317   1.7385   1.7389   1.7411   1.7472   1.7737   1.7782
  1.7811   1.7880   1.7942   1.8025   1.8096   1.8138   1.8176   1.8330
  1.8363   1.8467   1.8495   1.8590   1.8720   1.8796   1.8830   1.8887
  1.9044   1.9073   1.9231   1.9262   1.9352   1.9387   1.9592   1.9718
  1.9739   2.0029   2.0049   2.0102   2.0149   2.0225   2.0312   2.0462
  2.0532   2.0575   2.0606   2.0710   2.0795   2.0845   2.0947   2.1086
  2.1159   2.1239   2.1307   2.1389   2.1533   2.1602   2.1725   2.1864
  2.1938   2.2054   2.2118   2.2291   2.2347   2.2489   2.2624   2.2749
  2.2830   2.3020   2.3046   2.3185   2.3206   2.3418   2.3467   2.3712
  2.3963   2.3996   2.4127   2.4249   2.4414   2.4548   2.4737   2.4910
  2.4938   2.5137   2.5195   2.5444   2.5466   2.5588   2.5624   2.5785
  2.5802   2.5856   2.5955   2.6041   2.6087   2.6118   2.6272   2.6364
  2.6429   2.6520   2.6762   2.6896   2.6967   2.7105   2.7134   2.7199
  2.7356   2.7493   2.7622   2.7751   2.7808   2.7868   2.7944   2.8083
  2.8115   2.8221   2.8309   2.8350   2.8684   2.8778   2.8847   2.8882
  2.8969   2.9056   2.9109   2.9140   2.9188   2.9303   2.9333   2.9345
  2.9447   2.9737   2.9783   2.9819   2.9877   2.9952   3.0076   3.0157
  3.0192   3.0408   3.0455   3.0488   3.0692   3.0786   3.0816   3.0875
  3.0915   3.1045   3.1155   3.1345   3.1434   3.1472   3.1605   3.1658
  3.1754   3.1793   3.1843   3.2068   3.2118   3.2201   3.2539   3.2616
  3.2843   3.2967   3.3041   3.3112   3.3216   3.3350   3.3482   3.3603
  3.3725   3.3841   3.3953   3.4203   3.4292   3.4663   3.5036   3.5130
  3.5297   3.5337   3.5608   3.5679   3.5826   3.6224   3.6889   3.7709
  3.7860   3.7885   3.8003   3.8098   3.8278   3.8417   3.8732   3.8957
  3.9034   3.9206   3.9303   3.9396   3.9616   3.9803   4.0055   4.0217
  4.0413   4.0664   4.0801   4.1030   4.1365   4.1607   4.1738   4.1906
  4.2203   4.2650   4.2778   4.2961   4.3028   4.3074   4.3277   4.3642
  4.3884   5.0217   5.0875   5.0979   5.1026   5.1088   5.1263   5.1339
  5.1635   5.1777   5.2009   5.2054   5.2730   5.3708   5.4165   5.4228
  5.4393   5.4501   5.4942   5.6081   5.6143   5.6413   5.6541   5.7064
  5.7396   5.7998   5.8099   5.8653  23.7514  23.7804  23.7993  23.8086
 23.8156  23.8286  23.8483  23.8582  23.8836  23.8914  23.9143  23.9377
 23.9433  23.9569  23.9718  23.9847  49.8864  49.9022  49.9494  49.9503
 49.9804  49.9862  49.9968  50.0153  50.0316
 --------------------------------------------------------------

          Ground-State Mulliken Net Atomic Charges

     Atom                 Charge (a.u.)
  ----------------------------------------
      1 C                     0.520238
      2 H                     0.200407
      3 C                    -0.288500
      4 H                     0.200106
      5 O                     0.224273
      6 C                    -1.076329
      7 H                     0.203065
      8 H                     0.262309
      9 C                     0.618993
     10 H                     0.175959
     11 C                    -0.698595
     12 H                     0.119630
     13 H                     0.148575
     14 H                     0.148035
     15 C                    -0.650847
     16 H                     0.169065
     17 H                     0.152648
     18 C                    -0.505975
     19 H                     0.154866
     20 H                     0.224919
     21 C                     0.689884
     22 H                     0.256934
     23 C                    -0.399961
     24 O                    -0.134548
     25 C                    -0.498456
     26 O                    -0.173278
     27 H                     0.146067
     28 H                     0.207510
     29 O                     0.144829
     30 C                    -0.163364
     31 H                     0.291521
     32 C                    -0.647613
     33 H                     0.201730
     34 C                    -0.188891
     35 O                    -0.151154
     36 O                    -0.053766
     37 H                     0.295113
     38 C                    -0.237618
     39 H                     0.278321
     40 O                    -0.148722
     41 H                     0.266209
     42 C                    -0.644283
     43 H                     0.291333
     44 O                    -0.177675
     45 H                     0.271762
     46 C                    -0.479822
     47 H                     0.285454
     48 O                    -0.099276
     49 H                     0.268919
  ----------------------------------------
  Sum of atomic charges =     0.000000

 -----------------------------------------------------------------
                    Cartesian Multipole Moments
 -----------------------------------------------------------------
    Charge (ESU x 10^10)
                 0.0000
    Dipole Moment (Debye)
         X      -2.6671      Y      -4.7801      Z       2.3063
       Tot       5.9399
    Quadrupole Moments (Debye-Ang)
        XX    -150.2821     XY     -14.7214     YY    -155.3566
        XZ       6.6720     YZ      -2.3943     ZZ    -153.5228
    Octopole Moments (Debye-Ang^2)
       XXX     -35.0907    XXY     -25.2990    XYY      -2.2970
       YYY     -46.6967    XXZ       3.1855    XYZ      13.3724
       YYZ      44.1081    XZZ      39.1411    YZZ     -13.8764
       ZZZ      29.7948
    Hexadecapole Moments (Debye-Ang^3)
      XXXX   -6595.4924   XXXY    -266.1620   XXYY   -1708.3219
      XYYY    -148.6449   YYYY   -3614.9881   XXXZ      53.6849
      XXYZ     -30.7980   XYYZ      98.1099   YYYZ      87.3972
      XXZZ   -1183.7770   XYZZ      13.3518   YYZZ    -854.1383
      XZZZ      67.3353   YZZZ      85.0333   ZZZZ   -1293.7091
 -----------------------------------------------------------------
 Calculating analytic gradient of the SCF energy
 Gradient of SCF Energy
            1           2           3           4           5           6
    1   0.0003984  -0.0001777   0.0003158  -0.0001130  -0.0014498  -0.0000580
    2  -0.0007510  -0.0002374  -0.0001551  -0.0001026   0.0006349  -0.0001186
    3   0.0000954   0.0001561  -0.0004282   0.0002609   0.0000899   0.0001219
            7           8           9          10          11          12
    1   0.0000637  -0.0003679   0.0002194  -0.0000003  -0.0001784   0.0000843
    2  -0.0000116   0.0000095  -0.0000502  -0.0000928   0.0000736   0.0000372
    3   0.0000270   0.0001384  -0.0000464  -0.0000495  -0.0000413  -0.0000142
           13          14          15          16          17          18
    1  -0.0000814  -0.0000000   0.0001631  -0.0000710  -0.0000870  -0.0000787
    2  -0.0000500  -0.0000138  -0.0001206  -0.0000918   0.0001918  -0.0000155
    3   0.0000245  -0.0000066   0.0001714   0.0000409  -0.0000189  -0.0003777
           19          20          21          22          23          24
    1  -0.0001499  -0.0000589  -0.0002933  -0.0001267   0.0002737  -0.0002598
    2   0.0000372  -0.0002117   0.0023606  -0.0003237  -0.0010435   0.0003391
    3   0.0000525   0.0000053  -0.0005083  -0.0001477  -0.0033793   0.0032663
           25          26          27          28          29          30
    1  -0.0009877   0.0019491  -0.0007144   0.0003398  -0.0009548  -0.0019970
    2  -0.0025802   0.0021101   0.0003719   0.0003761  -0.0001003   0.0000420
    3   0.0018845  -0.0011745  -0.0002512   0.0002118  -0.0001482  -0.0007117
           31          32          33          34          35          36
    1  -0.0001352   0.0020268   0.0003582   0.0027156   0.0003109  -0.0019251
    2   0.0002000   0.0005546   0.0001112  -0.0041761   0.0029835  -0.0005178
    3  -0.0002296  -0.0001108  -0.0002057   0.0011925  -0.0007566   0.0000353
           37          38          39          40          41          42
    1   0.0004709   0.0000436   0.0002255   0.0004786   0.0001426  -0.0002646
    2   0.0007778   0.0009166  -0.0001761   0.0006648  -0.0010770   0.0002337
    3  -0.0000882   0.0006364   0.0001439   0.0001024   0.0003661  -0.0003945
           43          44          45          46          47          48
    1  -0.0000491   0.0004220  -0.0003021  -0.0001969   0.0000559  -0.0003152
    2   0.0001687   0.0001655  -0.0000279  -0.0005773  -0.0003727   0.0001116
    3  -0.0001489  -0.0006994   0.0007436   0.0001903  -0.0000855  -0.0005150
           49
    1   0.0003361
    2  -0.0004766
    3   0.0005803
 Max gradient component =       4.176E-03
 RMS gradient           =       8.774E-04
 Gradient time:  CPU 562.06 s  wall 94.89 s
 Geometry Optimization Parameters
   NAtoms,    NIC,     NZ,  NCons,   NDum,   NFix, NCnnct, MaxDiis
       49     390       0       0       0       0       0       0

 Cartesian Hessian Update
 Hessian Updated using BFGS Update


** GEOMETRY OPTIMIZATION IN DELOCALIZED INTERNAL COORDINATES **
   Searching for a Minimum

   Optimization Cycle:   6

                       Coordinates (Angstroms)
     ATOM                X               Y               Z
      1  C        -2.5745291722    0.8748075007   -0.3885017646
      2  H        -3.1345511831    0.6645723140   -1.3116456811
      3  C        -1.5841167677   -0.2900655278   -0.2182564047
      4  H        -1.0048650825   -0.1382659678    0.6972864180
      5  O        -0.6854439525   -0.2510026983   -1.3570474631
      6  C        -2.3422454597   -1.6198125043   -0.1620973405
      7  H        -2.8598466704   -1.7622057467   -1.1186464362
      8  H        -1.6418403959   -2.4526333701   -0.0704778404
      9  C        -3.3570871297   -1.6498831840    0.9925803204
     10  H        -2.8006019614   -1.5330761590    1.9335799705
     11  C        -4.1000276148   -2.9891677304    1.0456356817
     12  H        -3.4033168604   -3.8256254256    1.1566156148
     13  H        -4.8002400025   -3.0228068176    1.8856543205
     14  H        -4.6729962291   -3.1545978600    0.1269906048
     15  C        -4.3267127074   -0.4637721444    0.8742183624
     16  H        -5.0054368421   -0.4475989655    1.7339319674
     17  H        -4.9548645612   -0.6092883802   -0.0153460498
     18  C        -3.5900861077    0.8772529010    0.7687032819
     19  H        -4.3115201962    1.6868268810    0.6124251488
     20  H        -3.0724481748    1.1000840821    1.7054478353
     21  C        -1.8856499029    2.2441050722   -0.6187286604
     22  H        -2.6833490958    3.0052745142   -0.5737494870
     23  C        -0.8705930305    2.6872251641    0.4337654011
     24  O        -1.0159485791    2.5175888823    1.6228327822
     25  C        -1.3338298790    2.3904894521   -2.0330504013
     26  O        -0.4420250529    3.1438973361   -2.3427912184
     27  H        -1.8629673445    1.7905131083   -2.8008209278
     28  H         0.0084441472    3.2214314014    0.0333682838
     29  O         1.1562447325    0.4729704490   -0.2179244669
     30  C         2.5719450086    0.4735190391   -0.0558106346
     31  H         3.0750674093    0.6761233293   -1.0081123701
     32  C         0.6683924436   -0.4920234812   -1.1570007817
     33  H         1.1355709951   -0.3348546700   -2.1376023537
     34  C         2.9125511001    1.6339824613    0.8778413079
     35  O         3.5383825694    2.6090442646    0.5540187519
     36  O         2.3805123397    1.4520383585    2.1031087341
     37  H         2.5635547903    2.2506257622    2.6222080539
     38  C         3.0416328252   -0.8792431958    0.4988733576
     39  H         2.6060509440   -1.0102596090    1.5000522683
     40  O         4.4570502351   -0.8564513945    0.5735053133
     41  H         4.7628815523   -1.7575427558    0.7375348877
     42  C         2.5384060103   -1.9866104024   -0.4237202688
     43  H         3.0457618167   -1.9006117612   -1.3899706991
     44  O         2.9173811716   -3.2831615110    0.0609282469
     45  H         2.5030709701   -3.4242015823    0.9229897595
     46  C         1.0269052510   -1.9006366233   -0.6442850466
     47  H         0.5204664627   -2.0568657768    0.3208410497
     48  O         0.5937055343   -2.8585522392   -1.5929801735
     49  H         1.0776775156   -3.6764907136   -1.4207047799
   Point Group: c1    Number of degrees of freedom:   141


   Energy is  -1301.524927741

 Hessian Updated using BFGS Update

138 Hessian modes will be used to form the next step
  Hessian Eigenvalues:
     0.002570    0.005256    0.005549    0.005838    0.006543    0.006762
     0.007111    0.007342    0.007433    0.007627    0.007854    0.010249
     0.011227    0.011358    0.011448    0.011668    0.013701    0.019300
     0.020694    0.022000    0.029437    0.031978    0.033063    0.036662
     0.038295    0.040215    0.041274    0.042678    0.045305    0.045716
     0.046473    0.047307    0.048072    0.048724    0.049375    0.049802
     0.050483    0.050736    0.051606    0.051869    0.055411    0.055776
     0.056144    0.056925    0.057058    0.057972    0.060825    0.061148
     0.066253    0.067535    0.067881    0.069880    0.074227    0.077138
     0.080894    0.081948    0.082446    0.083971    0.092633    0.094724
     0.100863    0.114349    0.120071    0.129289    0.143669    0.145297
     0.151179    0.158717    0.159824    0.160001    0.160026    0.160184
     0.161255    0.167512    0.168020    0.177875    0.181872    0.184428
     0.191929    0.193694    0.195278    0.197944    0.205801    0.219821
     0.221453    0.244243    0.250225    0.252973    0.264837    0.269865
     0.273533    0.277215    0.278611    0.285776    0.286843    0.287946
     0.288668    0.290451    0.294994    0.298473    0.302904    0.307908
     0.309354    0.332196    0.333387    0.335554    0.338474    0.338584
     0.338826    0.339394    0.339654    0.339867    0.340076    0.340344
     0.340584    0.340719    0.341097    0.342048    0.342144    0.342332
     0.342451    0.342863    0.344020    0.374864    0.389483    0.395211
     0.400030    0.406489    0.407302    0.412005    0.510722    0.517492
     0.519919    0.522883    0.546583    0.861180    0.913802    0.946315

 Minimum Search - Taking Simple RFO Step
 Searching for Lamda that Minimizes Along All modes
 Value Taken    Lamda =  -0.00041373
 Step Taken.  Stepsize is  0.157585

                             Maximum     Tolerance    Cnvgd?
         Gradient           0.002420      0.000300      NO
         Displacement       0.042108      0.001200      NO
         Energy change     -0.000540      0.000001      NO


 New Cartesian Coordinates Obtained by Inverse Iteration

 Displacement from previous Coordinates is:  0.677380
 ----------------------------------------------------------------
             Standard Nuclear Orientation (Angstroms)
    I     Atom           X                Y                Z
 ----------------------------------------------------------------
    1      C      -2.5892600057     0.8808692365    -0.4017946601
    2      H      -3.1290809372     0.6604484703    -1.3345039959
    3      C      -1.5837316362    -0.2679847214    -0.2115557574
    4      H      -1.0093624625    -0.0977219914     0.7035388898
    5      O      -0.6819930023    -0.2344605534    -1.3484163810
    6      C      -2.3194007188    -1.6088105481    -0.1458221163
    7      H      -2.8247535525    -1.7718856275    -1.1057103852
    8      H      -1.6033980267    -2.4268444160    -0.0379092423
    9      C      -3.3463462476    -1.6418386048     0.9980181643
   10      H      -2.8036676362    -1.5001699424     1.9437412853
   11      C      -4.0641052632    -2.9943045072     1.0615847472
   12      H      -3.3538518025    -3.8162688754     1.1926500788
   13      H      -4.7735168604    -3.0289407201     1.8936440809
   14      H      -4.6230181754    -3.1832272746     0.1387809959
   15      C      -4.3363983802    -0.4763781077     0.8495106799
   16      H      -5.0285783413    -0.4620078968     1.6982942618
   17      H      -4.9470473793    -0.6462202637    -0.0478543676
   18      C      -3.6227503711     0.8765817430     0.7394810271
   19      H      -4.3556598882     1.6711804875     0.5622716798
   20      H      -3.1234563674     1.1209361381     1.6809590426
   21      C      -1.9162284127     2.2566573075    -0.6235900499
   22      H      -2.7284837237     3.0041193459    -0.6163375926
   23      C      -0.9530616637     2.7325057185     0.4627305125
   24      O      -1.1343660819     2.5542239879     1.6435396033
   25      C      -1.3118759153     2.3980874794    -2.0175714459
   26      O      -0.4251341677     3.1653141135    -2.2990802050
   27      H      -1.7806307454     1.7606967231    -2.7939444737
   28      H      -0.0755321415     3.2879264415     0.0904795129
   29      O       1.1723934887     0.4757178156    -0.2143373488
   30      C       2.5889203625     0.4641720693    -0.0612571398
   31      H       3.0876341176     0.6637413606    -1.0162526958
   32      C       0.6673651679    -0.4853403351    -1.1489533741
   33      H       1.1316688036    -0.3364903029    -2.1317070403
   34      C       2.9408466266     1.6233190843     0.8704602289
   35      O       3.5743795338     2.5901011104     0.5428977926
   36      O       2.4581571836     1.4202412795     2.1121843938
   37      H       2.6574404603     2.2068323943     2.6420142905
   38      C       3.0511835702    -0.8950117413     0.4854452087
   39      H       2.6280572159    -1.0197138162     1.4927086686
   40      O       4.4666554878    -0.8814773759     0.5368042794
   41      H       4.7712252147    -1.7835927342     0.6902278428
   42      C       2.5249729231    -2.0006283621    -0.4264401045
   43      H       3.0259764802    -1.9280403897    -1.3968955632
   44      O       2.8881782182    -3.3002148930     0.0618861737
   45      H       2.4757952619    -3.4327693942     0.9252987778
   46      C       1.0131014703    -1.8946422999    -0.6352519327
   47      H       0.5114327369    -2.0403695354     0.3343290129
   48      O       0.5577928137    -2.8450013858    -1.5802960972
   49      H       1.0360286377    -3.6682516155    -1.4223327883
 ----------------------------------------------------------------
 Molecular Point Group                 C1    NOp =  1
 Largest Abelian Subgroup              C1    NOp =  1
 Nuclear Repulsion Energy =  2542.3809080022 hartrees
 There are       96 alpha and       96 beta electrons
 Applying Cartesian multipole field
    Component          Value
    ---------          -----
     (2,0,0)        1.00000E-12
     (0,2,0)        2.00000E-11
     (0,0,2)       -3.00000E-11
 Nucleus-field energy     =     0.0000000314 hartrees
 Requested basis set is 6-311++G(d,p)
 There are 270 shells and 718 basis functions
 A cutoff of  1.0D-11 yielded  26927 shell pairs
 There are    187369 function pairs (    198751 Cartesian)
 Smallest overlap matrix eigenvalue = 8.64E-07

 Q-Chem warning in module stvman/mkSTV.C, line 306:

 Overlap eigenvalue is smaller than square root of threshold
 Use THRESH >= 12 to get rid of this warning

 Linear dependence detected in AO basis
 Tighter screening thresholds may be required for diffuse basis sets
 Use S2THRESH > 14 and THRESH = 14 in case of SCF convergence issues
 Number of orthogonalized atomic orbitals = 717
 Maximum deviation from orthogonality = 3.740E-10
 Guess MOs from SCF MO coefficient file

 -----------------------------------------------------------------------
  General SCF calculation program by
  Eric Jon Sundstrom, Paul Horn, Yuezhi Mao, Dmitri Zuev, Alec White,
  David Stuck, Shaama M.S., Shane Yost, Joonho Lee, David Small,
  Daniel Levine, Susi Lehtola, Hugh Burton, Evgeny Epifanovsky
 -----------------------------------------------------------------------
 Exchange:     0.2000 Hartree-Fock + 0.0800 Slater + 0.7200 B88
 Correlation:  0.1900 VWN1RPA + 0.8100 LYP
 Using SG-1 standard quadrature grid
 using 6 threads for integral computing
 -------------------------------------------------------
 OpenMP Integral computing Module                
 Release: version 2.0, May 2017, Q-Chem Inc. Pleasanton 
 -------------------------------------------------------
 -------------------------------------------------------
 OpenMP BLAS3 based DFT computing Module                
 Release: version 1.0, May 2013, Q-Chem Inc. Pittsburgh 
 -------------------------------------------------------
 A restricted SCF calculation will be
 performed using DIIS
 SCF converges when DIIS error is below 1.0e-08
 ---------------------------------------
  Cycle       Energy         DIIS error
 ---------------------------------------
    1   -1301.5154309747      3.54e-04  
    2   -1301.5246689685      7.39e-05  
    3   -1301.5241146490      1.38e-04  
    4   -1301.5249682301      1.78e-05  
    5   -1301.5249845543      5.87e-06  
    6   -1301.5249864024      2.73e-06  
    7   -1301.5249867423      1.00e-06  
    8   -1301.5249867931      4.10e-07  
    9   -1301.5249868020      1.45e-07  
   10   -1301.5249868034      5.35e-08  
   11   -1301.5249868039      1.40e-08  
   12   -1301.5249868035      4.78e-09  Convergence criterion met
 ---------------------------------------
 SCF time:   CPU 2342.06s  wall 411.00s 
 SCF   energy in the final basis set =    -1301.5249868035
 Total energy in the final basis set =    -1301.5249868035

 --------------------------------------------------------------

                    Orbital Energies (a.u.)
 --------------------------------------------------------------

 Alpha MOs
 -- Occupied --
-19.1874 -19.1719 -19.1634 -19.1539 -19.1520 -19.1501 -19.1324 -19.1316
-19.1308 -10.3239 -10.3014 -10.2709 -10.2696 -10.2648 -10.2594 -10.2576
-10.2551 -10.2385 -10.2053 -10.1991 -10.1847 -10.1753 -10.1745 -10.1738
-10.1673  -1.1317  -1.1045  -1.0803  -1.0651  -1.0604  -1.0590  -1.0467
 -1.0422  -1.0417  -0.8613  -0.8165  -0.8143  -0.8001  -0.7569  -0.7548
 -0.7051  -0.6837  -0.6733  -0.6497  -0.6360  -0.6331  -0.6162  -0.5944
 -0.5773  -0.5675  -0.5629  -0.5587  -0.5493  -0.5246  -0.5197  -0.5125
 -0.5038  -0.5024  -0.4977  -0.4916  -0.4854  -0.4832  -0.4661  -0.4570
 -0.4513  -0.4453  -0.4429  -0.4382  -0.4347  -0.4266  -0.4214  -0.4097
 -0.4035  -0.4008  -0.3974  -0.3952  -0.3886  -0.3862  -0.3825  -0.3745
 -0.3672  -0.3654  -0.3524  -0.3500  -0.3434  -0.3394  -0.3371  -0.3340
 -0.3209  -0.3206  -0.3032  -0.2988  -0.2932  -0.2836  -0.2790  -0.2527
 -- Virtual --
 -0.0467  -0.0371  -0.0365  -0.0262  -0.0105  -0.0097  -0.0074  -0.0009
  0.0044   0.0076   0.0134   0.0196   0.0252   0.0255   0.0350   0.0362
  0.0378   0.0436   0.0500   0.0516   0.0539   0.0568   0.0607   0.0612
  0.0646   0.0712   0.0767   0.0777   0.0817   0.0852   0.0870   0.0894
  0.0926   0.0957   0.0979   0.0998   0.1043   0.1051   0.1074   0.1114
  0.1123   0.1132   0.1167   0.1171   0.1214   0.1220   0.1263   0.1274
  0.1296   0.1315   0.1339   0.1355   0.1375   0.1388   0.1423   0.1457
  0.1469   0.1496   0.1505   0.1520   0.1536   0.1554   0.1574   0.1597
  0.1633   0.1642   0.1656   0.1682   0.1713   0.1739   0.1779   0.1798
  0.1820   0.1825   0.1853   0.1882   0.1887   0.1923   0.1945   0.1976
  0.1999   0.2019   0.2044   0.2090   0.2129   0.2142   0.2171   0.2186
  0.2202   0.2228   0.2257   0.2294   0.2320   0.2356   0.2367   0.2393
  0.2402   0.2447   0.2469   0.2487   0.2518   0.2572   0.2589   0.2615
  0.2654   0.2660   0.2697   0.2732   0.2750   0.2790   0.2807   0.2835
  0.2840   0.2887   0.2901   0.2952   0.3005   0.3028   0.3062   0.3081
  0.3101   0.3138   0.3170   0.3207   0.3221   0.3227   0.3265   0.3283
  0.3310   0.3318   0.3358   0.3375   0.3425   0.3436   0.3473   0.3482
  0.3520   0.3562   0.3578   0.3602   0.3663   0.3669   0.3693   0.3701
  0.3730   0.3753   0.3759   0.3833   0.3865   0.3916   0.3970   0.3988
  0.4056   0.4065   0.4135   0.4155   0.4168   0.4245   0.4283   0.4322
  0.4348   0.4394   0.4463   0.4475   0.4552   0.4637   0.4672   0.4696
  0.4726   0.4846   0.4857   0.4912   0.4918   0.4981   0.5078   0.5143
  0.5221   0.5285   0.5344   0.5382   0.5501   0.5552   0.5627   0.5651
  0.5727   0.5772   0.5850   0.5915   0.5936   0.5984   0.6063   0.6099
  0.6179   0.6185   0.6274   0.6348   0.6367   0.6405   0.6448   0.6493
  0.6531   0.6574   0.6641   0.6669   0.6713   0.6764   0.6854   0.6864
  0.6916   0.6989   0.7057   0.7148   0.7193   0.7225   0.7294   0.7315
  0.7404   0.7443   0.7491   0.7539   0.7554   0.7662   0.7666   0.7695
  0.7715   0.7748   0.7819   0.7857   0.7894   0.7920   0.7933   0.7979
  0.8022   0.8100   0.8151   0.8190   0.8219   0.8299   0.8387   0.8468
  0.8546   0.8691   0.8837   0.8979   0.9047   0.9322   0.9432   0.9438
  0.9527   0.9561   0.9777   0.9873   0.9980   1.0061   1.0151   1.0224
  1.0382   1.0450   1.0528   1.0639   1.0767   1.0890   1.0941   1.0956
  1.1125   1.1151   1.1367   1.1447   1.1499   1.1573   1.1593   1.1688
  1.1703   1.1762   1.1837   1.1924   1.1952   1.2005   1.2064   1.2131
  1.2195   1.2248   1.2291   1.2328   1.2423   1.2566   1.2584   1.2710
  1.2729   1.2799   1.2871   1.2925   1.2994   1.3096   1.3211   1.3237
  1.3329   1.3406   1.3462   1.3566   1.3636   1.3674   1.3792   1.3847
  1.3992   1.4064   1.4312   1.4441   1.4504   1.4564   1.4617   1.4671
  1.4735   1.4904   1.5006   1.5105   1.5149   1.5169   1.5235   1.5269
  1.5454   1.5517   1.5612   1.5635   1.5657   1.5719   1.5766   1.5805
  1.5897   1.5955   1.5987   1.6007   1.6083   1.6129   1.6215   1.6221
  1.6236   1.6321   1.6351   1.6369   1.6478   1.6509   1.6598   1.6602
  1.6708   1.6730   1.6791   1.6882   1.6951   1.6966   1.7055   1.7167
  1.7260   1.7328   1.7388   1.7409   1.7437   1.7469   1.7686   1.7787
  1.7819   1.7892   1.7944   1.8025   1.8105   1.8142   1.8175   1.8323
  1.8371   1.8483   1.8503   1.8577   1.8712   1.8792   1.8847   1.8892
  1.9047   1.9067   1.9219   1.9247   1.9337   1.9396   1.9597   1.9700
  1.9735   2.0031   2.0049   2.0086   2.0160   2.0233   2.0327   2.0471
  2.0530   2.0559   2.0607   2.0728   2.0797   2.0852   2.0955   2.1107
  2.1153   2.1250   2.1328   2.1394   2.1532   2.1608   2.1736   2.1867
  2.1939   2.2074   2.2128   2.2311   2.2335   2.2495   2.2613   2.2748
  2.2833   2.3036   2.3049   2.3193   2.3216   2.3429   2.3477   2.3732
  2.3974   2.4029   2.4111   2.4261   2.4424   2.4561   2.4741   2.4915
  2.4943   2.5142   2.5196   2.5444   2.5463   2.5588   2.5614   2.5782
  2.5796   2.5843   2.5953   2.6028   2.6102   2.6113   2.6261   2.6372
  2.6427   2.6524   2.6764   2.6895   2.6974   2.7084   2.7141   2.7211
  2.7364   2.7484   2.7607   2.7772   2.7801   2.7875   2.7955   2.8087
  2.8114   2.8225   2.8312   2.8353   2.8662   2.8776   2.8843   2.8887
  2.8971   2.9058   2.9099   2.9138   2.9193   2.9295   2.9337   2.9359
  2.9422   2.9726   2.9786   2.9833   2.9862   2.9974   3.0075   3.0168
  3.0210   3.0412   3.0444   3.0507   3.0687   3.0782   3.0813   3.0876
  3.0921   3.1047   3.1170   3.1358   3.1453   3.1477   3.1586   3.1679
  3.1767   3.1789   3.1839   3.2077   3.2139   3.2217   3.2534   3.2600
  3.2844   3.2990   3.3059   3.3113   3.3220   3.3374   3.3500   3.3608
  3.3763   3.3862   3.3941   3.4209   3.4292   3.4671   3.5055   3.5142
  3.5306   3.5351   3.5648   3.5698   3.5827   3.6236   3.6893   3.7718
  3.7865   3.7891   3.8006   3.8112   3.8293   3.8426   3.8738   3.8965
  3.9054   3.9200   3.9302   3.9395   3.9606   3.9818   4.0063   4.0215
  4.0417   4.0650   4.0805   4.1031   4.1344   4.1611   4.1738   4.1899
  4.2203   4.2665   4.2789   4.2977   4.3016   4.3098   4.3297   4.3662
  4.3908   5.0171   5.0889   5.1015   5.1028   5.1080   5.1230   5.1337
  5.1617   5.1768   5.1993   5.2043   5.2734   5.3711   5.4150   5.4229
  5.4391   5.4481   5.4907   5.6070   5.6156   5.6472   5.6576   5.7084
  5.7404   5.8014   5.8152   5.8627  23.7525  23.7816  23.8001  23.8097
 23.8156  23.8288  23.8491  23.8588  23.8846  23.8917  23.9165  23.9407
 23.9433  23.9580  23.9726  23.9851  49.8847  49.9028  49.9501  49.9512
 49.9806  49.9884  49.9969  50.0150  50.0301
 --------------------------------------------------------------

          Ground-State Mulliken Net Atomic Charges

     Atom                 Charge (a.u.)
  ----------------------------------------
      1 C                     0.557015
      2 H                     0.199879
      3 C                    -0.361447
      4 H                     0.205374
      5 O                     0.219429
      6 C                    -1.044373
      7 H                     0.204601
      8 H                     0.263927
      9 C                     0.616489
     10 H                     0.176663
     11 C                    -0.699244
     12 H                     0.119198
     13 H                     0.148595
     14 H                     0.148570
     15 C                    -0.645305
     16 H                     0.169013
     17 H                     0.152128
     18 C                    -0.516677
     19 H                     0.155943
     20 H                     0.224618
     21 C                     0.695198
     22 H                     0.255217
     23 C                    -0.398810
     24 O                    -0.136403
     25 C                    -0.512480
     26 O                    -0.170130
     27 H                     0.150836
     28 H                     0.204931
     29 O                     0.146613
     30 C                    -0.207337
     31 H                     0.291296
     32 C                    -0.622347
     33 H                     0.201252
     34 C                    -0.138606
     35 O                    -0.154622
     36 O                    -0.062624
     37 H                     0.297821
     38 C                    -0.237364
     39 H                     0.278070
     40 O                    -0.147010
     41 H                     0.266216
     42 C                    -0.641022
     43 H                     0.290630
     44 O                    -0.175753
     45 H                     0.271768
     46 C                    -0.491140
     47 H                     0.281920
     48 O                    -0.099926
     49 H                     0.269413
  ----------------------------------------
  Sum of atomic charges =     0.000000

 -----------------------------------------------------------------
                    Cartesian Multipole Moments
 -----------------------------------------------------------------
    Charge (ESU x 10^10)
                 0.0000
    Dipole Moment (Debye)
         X      -2.5700      Y      -4.7788      Z       2.2350
       Tot       5.8683
    Quadrupole Moments (Debye-Ang)
        XX    -150.4471     XY     -14.4814     YY    -155.5426
        XZ       7.1843     YZ      -2.2637     ZZ    -153.0515
    Octopole Moments (Debye-Ang^2)
       XXX     -33.0531    XXY     -25.3722    XYY      -1.3067
       YYY     -47.6842    XXZ       3.3574    XYZ      15.6291
       YYZ      42.4599    XZZ      40.9025    YZZ     -13.9001
       ZZZ      27.4850
    Hexadecapole Moments (Debye-Ang^3)
      XXXX   -6628.5197   XXXY    -254.1162   XXYY   -1715.1960
      XYYY    -132.8406   YYYY   -3639.9031   XXXZ      60.3596
      XXYZ     -26.1962   XYYZ     102.8075   YYYZ      87.8890
      XXZZ   -1186.6401   XYZZ      21.7141   YYZZ    -853.6489
      XZZZ      75.0685   YZZZ      82.9438   ZZZZ   -1276.0832
 -----------------------------------------------------------------
 Calculating analytic gradient of the SCF energy
 Gradient of SCF Energy
            1           2           3           4           5           6
    1   0.0000425   0.0000036   0.0004748  -0.0001573  -0.0003126   0.0004569
    2  -0.0002658   0.0000066   0.0006413  -0.0001242  -0.0009234   0.0000717
    3   0.0001665  -0.0000255   0.0000257   0.0001166  -0.0004176  -0.0004093
            7           8           9          10          11          12
    1  -0.0000532   0.0004711   0.0000302  -0.0000132  -0.0000155  -0.0000080
    2   0.0000122  -0.0001394   0.0003812  -0.0000211   0.0000002  -0.0000274
    3  -0.0000220   0.0000289   0.0000480  -0.0000095  -0.0000456  -0.0000060
           13          14          15          16          17          18
    1  -0.0000057  -0.0000103  -0.0001448   0.0000348   0.0000562   0.0000404
    2   0.0000015  -0.0000089  -0.0001191  -0.0000667  -0.0000110   0.0002707
    3  -0.0000369  -0.0000170   0.0000570  -0.0000071   0.0000170  -0.0003103
           19          20          21          22          23          24
    1  -0.0000277   0.0002092   0.0006014  -0.0002130   0.0001557  -0.0007985
    2  -0.0000366   0.0001448   0.0005535  -0.0003162   0.0002838   0.0000699
    3   0.0001043   0.0002459   0.0000818  -0.0000398  -0.0001369   0.0000856
           25          26          27          28          29          30
    1  -0.0005539   0.0001892   0.0000915  -0.0001098   0.0005448   0.0003659
    2   0.0010917  -0.0006533  -0.0004760  -0.0002945  -0.0003369  -0.0000808
    3   0.0007142  -0.0002393  -0.0002376   0.0000922  -0.0001260   0.0003396
           31          32          33          34          35          36
    1  -0.0001443   0.0001352  -0.0001399  -0.0023681   0.0012344   0.0008810
    2   0.0000013   0.0003745  -0.0000600   0.0009019  -0.0001171  -0.0007241
    3  -0.0000524  -0.0000470   0.0000256  -0.0000057   0.0000482  -0.0002438
           37          38          39          40          41          42
    1  -0.0001548   0.0003068  -0.0000753  -0.0000519  -0.0001328   0.0002770
    2   0.0000406  -0.0001228   0.0000888   0.0001644   0.0000054   0.0000687
    3   0.0000549   0.0001233   0.0000524  -0.0000251  -0.0000024  -0.0001489
           43          44          45          46          47          48
    1  -0.0000280  -0.0002305  -0.0000438  -0.0004013  -0.0002757  -0.0000748
    2   0.0000257  -0.0000855   0.0000350  -0.0004512  -0.0001351   0.0003088
    3  -0.0000156   0.0000176   0.0000184   0.0001290   0.0000541  -0.0001411
           49
    1  -0.0000579
    2   0.0000530
    3   0.0001217
 Max gradient component =       2.368E-03
 RMS gradient           =       3.576E-04
 Gradient time:  CPU 561.06 s  wall 94.75 s
 Geometry Optimization Parameters
   NAtoms,    NIC,     NZ,  NCons,   NDum,   NFix, NCnnct, MaxDiis
       49     390       0       0       0       0       0       0

 Cartesian Hessian Update
 Hessian Updated using BFGS Update


** GEOMETRY OPTIMIZATION IN DELOCALIZED INTERNAL COORDINATES **
   Searching for a Minimum

   Optimization Cycle:   7

                       Coordinates (Angstroms)
     ATOM                X               Y               Z
      1  C        -2.5892600057    0.8808692365   -0.4017946601
      2  H        -3.1290809372    0.6604484703   -1.3345039959
      3  C        -1.5837316362   -0.2679847214   -0.2115557574
      4  H        -1.0093624625   -0.0977219914    0.7035388898
      5  O        -0.6819930023   -0.2344605534   -1.3484163810
      6  C        -2.3194007188   -1.6088105481   -0.1458221163
      7  H        -2.8247535525   -1.7718856275   -1.1057103852
      8  H        -1.6033980267   -2.4268444160   -0.0379092423
      9  C        -3.3463462476   -1.6418386048    0.9980181643
     10  H        -2.8036676362   -1.5001699424    1.9437412853
     11  C        -4.0641052632   -2.9943045072    1.0615847472
     12  H        -3.3538518025   -3.8162688754    1.1926500788
     13  H        -4.7735168604   -3.0289407201    1.8936440809
     14  H        -4.6230181754   -3.1832272746    0.1387809959
     15  C        -4.3363983802   -0.4763781077    0.8495106799
     16  H        -5.0285783413   -0.4620078968    1.6982942618
     17  H        -4.9470473793   -0.6462202637   -0.0478543676
     18  C        -3.6227503711    0.8765817430    0.7394810271
     19  H        -4.3556598882    1.6711804875    0.5622716798
     20  H        -3.1234563674    1.1209361381    1.6809590426
     21  C        -1.9162284127    2.2566573075   -0.6235900499
     22  H        -2.7284837237    3.0041193459   -0.6163375926
     23  C        -0.9530616637    2.7325057185    0.4627305125
     24  O        -1.1343660819    2.5542239879    1.6435396033
     25  C        -1.3118759153    2.3980874794   -2.0175714459
     26  O        -0.4251341677    3.1653141135   -2.2990802050
     27  H        -1.7806307454    1.7606967231   -2.7939444737
     28  H        -0.0755321415    3.2879264415    0.0904795129
     29  O         1.1723934887    0.4757178156   -0.2143373488
     30  C         2.5889203625    0.4641720693   -0.0612571398
     31  H         3.0876341176    0.6637413606   -1.0162526958
     32  C         0.6673651679   -0.4853403351   -1.1489533741
     33  H         1.1316688036   -0.3364903029   -2.1317070403
     34  C         2.9408466266    1.6233190843    0.8704602289
     35  O         3.5743795338    2.5901011104    0.5428977926
     36  O         2.4581571836    1.4202412795    2.1121843938
     37  H         2.6574404603    2.2068323943    2.6420142905
     38  C         3.0511835702   -0.8950117413    0.4854452087
     39  H         2.6280572159   -1.0197138162    1.4927086686
     40  O         4.4666554878   -0.8814773759    0.5368042794
     41  H         4.7712252147   -1.7835927342    0.6902278428
     42  C         2.5249729231   -2.0006283621   -0.4264401045
     43  H         3.0259764802   -1.9280403897   -1.3968955632
     44  O         2.8881782182   -3.3002148930    0.0618861737
     45  H         2.4757952619   -3.4327693942    0.9252987778
     46  C         1.0131014703   -1.8946422999   -0.6352519327
     47  H         0.5114327369   -2.0403695354    0.3343290129
     48  O         0.5577928137   -2.8450013858   -1.5802960972
     49  H         1.0360286377   -3.6682516155   -1.4223327883
   Point Group: c1    Number of degrees of freedom:   141


   Energy is  -1301.524986804

 Hessian Updated using BFGS Update

139 Hessian modes will be used to form the next step
  Hessian Eigenvalues:
     0.002983    0.004895    0.005539    0.005699    0.006557    0.006632
     0.006814    0.007303    0.007388    0.007747    0.007856    0.010239
     0.011068    0.011381    0.011474    0.013679    0.018547    0.019422
     0.021233    0.022293    0.029443    0.032154    0.033721    0.038209
     0.038466    0.040152    0.041354    0.044513    0.045253    0.046451
     0.046668    0.047555    0.048066    0.048754    0.049300    0.049546
     0.050281    0.050762    0.051630    0.051899    0.055422    0.055824
     0.056143    0.056891    0.057039    0.058449    0.060736    0.061159
     0.065847    0.067146    0.067811    0.070328    0.074219    0.077160
     0.080886    0.081951    0.082364    0.083994    0.093484    0.094669
     0.100466    0.114148    0.121653    0.128286    0.139417    0.144043
     0.148355    0.159036    0.159511    0.159851    0.160002    0.160038
     0.160065    0.161368    0.167519    0.167806    0.178475    0.181869
     0.184221    0.191502    0.192159    0.195273    0.197492    0.209498
     0.218654    0.227421    0.243125    0.249585    0.253762    0.263886
     0.270155    0.273742    0.276123    0.282265    0.285471    0.287284
     0.287976    0.288654    0.290529    0.295200    0.298497    0.302808
     0.308068    0.309499    0.332075    0.333745    0.335556    0.338465
     0.338575    0.338826    0.339397    0.339639    0.339825    0.340055
     0.340400    0.340578    0.340718    0.341068    0.342062    0.342150
     0.342410    0.342442    0.343002    0.344899    0.377444    0.389446
     0.395138    0.400075    0.406337    0.407308    0.412803    0.509398
     0.516560    0.519778    0.522556    0.547077    0.835690    0.913906
     0.945452

 Minimum Search - Taking Simple RFO Step
 Searching for Lamda that Minimizes Along All modes
 Value Taken    Lamda =  -0.00045183
 Step Taken.  Stepsize is  0.205348

                             Maximum     Tolerance    Cnvgd?
         Gradient           0.003036      0.000300      NO
         Displacement       0.075771      0.001200      NO
         Energy change     -0.000059      0.000001      NO


 New Cartesian Coordinates Obtained by Inverse Iteration

 Displacement from previous Coordinates is:  0.943065
 ----------------------------------------------------------------
             Standard Nuclear Orientation (Angstroms)
    I     Atom           X                Y                Z
 ----------------------------------------------------------------
    1      C      -2.5769685917     0.8706830937    -0.3873116683
    2      H      -3.1143976598     0.6781431227    -1.3275005914
    3      C      -1.5953213801    -0.2990227662    -0.2068380938
    4      H      -1.0201970766    -0.1474220651     0.7107949519
    5      O      -0.6864912284    -0.2650609379    -1.3392015523
    6      C      -2.3543683961    -1.6270723031    -0.1612206602
    7      H      -2.8578732006    -1.7683004321    -1.1255565726
    8      H      -1.6526041130    -2.4582905880    -0.0612849853
    9      C      -3.3883325366    -1.6554537525     0.9766544541
   10      H      -2.8485935386    -1.5336747394     1.9269606795
   11      C      -4.1301112106    -2.9955969123     1.0204905709
   12      H      -3.4359811751    -3.8320924434     1.1449456139
   13      H      -4.8443674054    -3.0271107820     1.8483688872
   14      H      -4.6876303999    -3.1630096899     0.0926562157
   15      C      -4.3558377150    -0.4699293015     0.8358704771
   16      H      -5.0539253548    -0.4528067673     1.6795929182
   17      H      -4.9625763171    -0.6184472716    -0.0679696365
   18      C      -3.6162467977     0.8705887249     0.7485384370
   19      H      -4.3319894079     1.6816460089     0.5767218685
   20      H      -3.1173717869     1.0944949658     1.6950733160
   21      C      -1.8714965084     2.2319512033    -0.5817209340
   22      H      -2.6599745907     3.0019327653    -0.5108168410
   23      C      -0.8523392614     2.6386143717     0.4825029170
   24      O      -0.9700123534     2.3815454955     1.6544802258
   25      C      -1.3157011698     2.4177103941    -1.9919479083
   26      O      -0.4359547145     3.1891140019    -2.2748361896
   27      H      -1.8253739131     1.8215355645    -2.7746612461
   28      H       0.0168825568     3.1961830501     0.0947942776
   29      O       1.1675575721     0.4785917981    -0.2259710121
   30      C       2.5851445493     0.4837878517    -0.0847537254
   31      H       3.0751229582     0.6682663371    -1.0470311448
   32      C       0.6616180025    -0.5041400786    -1.1381263995
   33      H       1.1201993041    -0.3717685704    -2.1255998688
   34      C       2.9290502046     1.6691137022     0.8178103254
   35      O       3.5252990963     2.6441980098     0.4545202888
   36      O       2.4603891419     1.4882455919     2.0679209484
   37      H       2.6404648341     2.2897637738     2.5801941534
   38      C       3.0647188406    -0.8622750074     0.4807960159
   39      H       2.6535370610    -0.9698595857     1.4949833735
   40      O       4.4792981718    -0.8305473144     0.5113546981
   41      H       4.8004394042    -1.7240208317     0.6735500866
   42      C       2.5379387188    -1.9906103357    -0.4018197094
   43      H       3.0297452732    -1.9353402660    -1.3779213537
   44      O       2.9149776733    -3.2774379411     0.1085774674
   45      H       2.5101422777    -3.3977500790     0.9763414711
   46      C       1.0236814454    -1.8984345480    -0.5990793474
   47      H       0.5324154809    -2.0243402054     0.3788060514
   48      O       0.5644829352    -2.8675633771    -1.5216751492
   49      H       1.0534481700    -3.6836668588    -1.3647896264
 ----------------------------------------------------------------
 Molecular Point Group                 C1    NOp =  1
 Largest Abelian Subgroup              C1    NOp =  1
 Nuclear Repulsion Energy =  2547.9005566399 hartrees
 There are       96 alpha and       96 beta electrons
 Applying Cartesian multipole field
    Component          Value
    ---------          -----
     (2,0,0)        1.00000E-12
     (0,2,0)        2.00000E-11
     (0,0,2)       -3.00000E-11
 Nucleus-field energy     =     0.0000000320 hartrees
 Requested basis set is 6-311++G(d,p)
 There are 270 shells and 718 basis functions
 A cutoff of  1.0D-11 yielded  26932 shell pairs
 There are    187596 function pairs (    199032 Cartesian)
 Smallest overlap matrix eigenvalue = 8.39E-07

 Q-Chem warning in module stvman/mkSTV.C, line 306:

 Overlap eigenvalue is smaller than square root of threshold
 Use THRESH >= 12 to get rid of this warning

 Linear dependence detected in AO basis
 Tighter screening thresholds may be required for diffuse basis sets
 Use S2THRESH > 14 and THRESH = 14 in case of SCF convergence issues
 Number of orthogonalized atomic orbitals = 717
 Maximum deviation from orthogonality = 4.707E-10
 Guess MOs from SCF MO coefficient file

 -----------------------------------------------------------------------
  General SCF calculation program by
  Eric Jon Sundstrom, Paul Horn, Yuezhi Mao, Dmitri Zuev, Alec White,
  David Stuck, Shaama M.S., Shane Yost, Joonho Lee, David Small,
  Daniel Levine, Susi Lehtola, Hugh Burton, Evgeny Epifanovsky
 -----------------------------------------------------------------------
 Exchange:     0.2000 Hartree-Fock + 0.0800 Slater + 0.7200 B88
 Correlation:  0.1900 VWN1RPA + 0.8100 LYP
 Using SG-1 standard quadrature grid
 using 6 threads for integral computing
 -------------------------------------------------------
 OpenMP Integral computing Module                
 Release: version 2.0, May 2017, Q-Chem Inc. Pleasanton 
 -------------------------------------------------------
 -------------------------------------------------------
 OpenMP BLAS3 based DFT computing Module                
 Release: version 1.0, May 2013, Q-Chem Inc. Pittsburgh 
 -------------------------------------------------------
 A restricted SCF calculation will be
 performed using DIIS
 SCF converges when DIIS error is below 1.0e-08
 ---------------------------------------
  Cycle       Energy         DIIS error
 ---------------------------------------
    1   -1301.5065682924      4.76e-04  
    2   -1301.5244299164      9.61e-05  
    3   -1301.5236478886      1.69e-04  
    4   -1301.5249414329      2.40e-05  
    5   -1301.5249650897      1.11e-05  
    6   -1301.5249708946      2.89e-06  
    7   -1301.5249712839      1.09e-06  
    8   -1301.5249713442      4.56e-07  
    9   -1301.5249713539      1.85e-07  
   10   -1301.5249713555      4.34e-08  
   11   -1301.5249713558      1.74e-08  
   12   -1301.5249713558      5.57e-09  Convergence criterion met
 ---------------------------------------
 SCF time:   CPU 2348.61s  wall 412.00s 
 SCF   energy in the final basis set =    -1301.5249713558
 Total energy in the final basis set =    -1301.5249713558

 --------------------------------------------------------------

                    Orbital Energies (a.u.)
 --------------------------------------------------------------

 Alpha MOs
 -- Occupied --
-19.1858 -19.1711 -19.1621 -19.1530 -19.1514 -19.1496 -19.1315 -19.1313
-19.1306 -10.3228 -10.3003 -10.2711 -10.2687 -10.2637 -10.2589 -10.2567
-10.2545 -10.2376 -10.2046 -10.1982 -10.1844 -10.1757 -10.1738 -10.1737
-10.1669  -1.1309  -1.1038  -1.0798  -1.0663  -1.0612  -1.0589  -1.0466
 -1.0420  -1.0411  -0.8611  -0.8157  -0.8138  -0.7994  -0.7564  -0.7545
 -0.7044  -0.6834  -0.6731  -0.6497  -0.6355  -0.6326  -0.6156  -0.5940
 -0.5770  -0.5673  -0.5626  -0.5585  -0.5489  -0.5241  -0.5190  -0.5120
 -0.5034  -0.5018  -0.4975  -0.4907  -0.4846  -0.4828  -0.4658  -0.4572
 -0.4506  -0.4452  -0.4423  -0.4382  -0.4339  -0.4266  -0.4200  -0.4093
 -0.4030  -0.4009  -0.3977  -0.3948  -0.3881  -0.3853  -0.3823  -0.3742
 -0.3659  -0.3651  -0.3520  -0.3492  -0.3426  -0.3388  -0.3365  -0.3337
 -0.3210  -0.3201  -0.3022  -0.2979  -0.2929  -0.2830  -0.2791  -0.2525
 -- Virtual --
 -0.0451  -0.0370  -0.0359  -0.0248  -0.0103  -0.0090  -0.0069  -0.0006
  0.0046   0.0074   0.0137   0.0197   0.0253   0.0258   0.0352   0.0366
  0.0380   0.0437   0.0504   0.0521   0.0545   0.0573   0.0608   0.0620
  0.0646   0.0717   0.0768   0.0779   0.0822   0.0853   0.0878   0.0891
  0.0929   0.0960   0.0983   0.1002   0.1043   0.1054   0.1082   0.1118
  0.1123   0.1138   0.1170   0.1176   0.1217   0.1234   0.1265   0.1275
  0.1296   0.1326   0.1344   0.1361   0.1384   0.1387   0.1421   0.1463
  0.1472   0.1501   0.1511   0.1522   0.1538   0.1549   0.1567   0.1602
  0.1636   0.1646   0.1661   0.1686   0.1715   0.1744   0.1782   0.1806
  0.1825   0.1833   0.1859   0.1882   0.1906   0.1925   0.1946   0.1983
  0.2001   0.2030   0.2057   0.2096   0.2131   0.2145   0.2175   0.2189
  0.2221   0.2241   0.2252   0.2297   0.2314   0.2348   0.2376   0.2398
  0.2401   0.2457   0.2466   0.2502   0.2536   0.2568   0.2600   0.2618
  0.2667   0.2676   0.2710   0.2743   0.2752   0.2787   0.2816   0.2842
  0.2861   0.2890   0.2904   0.2964   0.3007   0.3038   0.3080   0.3091
  0.3109   0.3149   0.3186   0.3217   0.3231   0.3243   0.3266   0.3296
  0.3316   0.3322   0.3363   0.3394   0.3419   0.3450   0.3484   0.3493
  0.3521   0.3569   0.3586   0.3603   0.3663   0.3682   0.3702   0.3715
  0.3720   0.3752   0.3776   0.3841   0.3875   0.3922   0.3967   0.3990
  0.4067   0.4081   0.4126   0.4151   0.4199   0.4241   0.4285   0.4325
  0.4362   0.4406   0.4465   0.4497   0.4549   0.4637   0.4669   0.4718
  0.4744   0.4844   0.4849   0.4914   0.4927   0.4972   0.5064   0.5133
  0.5221   0.5303   0.5357   0.5436   0.5507   0.5585   0.5622   0.5656
  0.5730   0.5788   0.5826   0.5906   0.5938   0.5988   0.6069   0.6099
  0.6180   0.6231   0.6321   0.6352   0.6410   0.6431   0.6464   0.6518
  0.6548   0.6584   0.6645   0.6683   0.6730   0.6780   0.6848   0.6860
  0.6915   0.6975   0.7084   0.7143   0.7186   0.7206   0.7312   0.7337
  0.7401   0.7444   0.7493   0.7538   0.7578   0.7649   0.7675   0.7681
  0.7730   0.7734   0.7821   0.7867   0.7894   0.7945   0.7957   0.8016
  0.8030   0.8088   0.8148   0.8194   0.8239   0.8295   0.8410   0.8484
  0.8567   0.8671   0.8824   0.8976   0.9008   0.9312   0.9423   0.9456
  0.9560   0.9579   0.9790   0.9902   1.0000   1.0083   1.0148   1.0241
  1.0386   1.0436   1.0539   1.0652   1.0805   1.0903   1.0914   1.0960
  1.1125   1.1220   1.1384   1.1449   1.1503   1.1564   1.1576   1.1686
  1.1706   1.1730   1.1839   1.1936   1.1966   1.2057   1.2069   1.2115
  1.2219   1.2255   1.2325   1.2361   1.2429   1.2540   1.2561   1.2726
  1.2751   1.2805   1.2906   1.2952   1.3000   1.3126   1.3201   1.3289
  1.3335   1.3391   1.3452   1.3611   1.3637   1.3694   1.3794   1.3883
  1.4017   1.4103   1.4323   1.4472   1.4507   1.4583   1.4634   1.4709
  1.4758   1.4923   1.4995   1.5106   1.5163   1.5174   1.5233   1.5306
  1.5480   1.5509   1.5622   1.5663   1.5687   1.5759   1.5778   1.5816
  1.5910   1.5969   1.5981   1.6013   1.6108   1.6146   1.6202   1.6231
  1.6244   1.6344   1.6351   1.6364   1.6487   1.6498   1.6579   1.6615
  1.6740   1.6762   1.6785   1.6916   1.6924   1.7027   1.7070   1.7196
  1.7271   1.7328   1.7374   1.7409   1.7438   1.7501   1.7731   1.7773
  1.7836   1.7888   1.7988   1.8045   1.8104   1.8159   1.8179   1.8333
  1.8365   1.8459   1.8520   1.8598   1.8738   1.8801   1.8829   1.8915
  1.9034   1.9109   1.9210   1.9266   1.9363   1.9398   1.9581   1.9731
  1.9752   2.0031   2.0051   2.0122   2.0161   2.0241   2.0301   2.0476
  2.0540   2.0591   2.0620   2.0713   2.0819   2.0848   2.0966   2.1121
  2.1168   2.1256   2.1357   2.1417   2.1538   2.1639   2.1747   2.1899
  2.1979   2.2086   2.2115   2.2315   2.2358   2.2489   2.2637   2.2748
  2.2865   2.3052   2.3064   2.3187   2.3233   2.3433   2.3486   2.3728
  2.3971   2.4020   2.4160   2.4268   2.4423   2.4558   2.4757   2.4923
  2.4947   2.5162   2.5215   2.5451   2.5470   2.5594   2.5635   2.5789
  2.5796   2.5839   2.5948   2.6038   2.6094   2.6128   2.6289   2.6372
  2.6447   2.6524   2.6780   2.6918   2.6979   2.7116   2.7139   2.7205
  2.7368   2.7502   2.7649   2.7759   2.7844   2.7896   2.7949   2.8099
  2.8137   2.8235   2.8309   2.8367   2.8687   2.8785   2.8857   2.8897
  2.8999   2.9077   2.9095   2.9150   2.9240   2.9305   2.9345   2.9365
  2.9480   2.9761   2.9772   2.9842   2.9872   2.9992   3.0050   3.0169
  3.0240   3.0428   3.0470   3.0490   3.0705   3.0793   3.0827   3.0868
  3.0933   3.1063   3.1190   3.1349   3.1461   3.1469   3.1611   3.1706
  3.1799   3.1812   3.1862   3.2088   3.2141   3.2239   3.2550   3.2624
  3.2858   3.2998   3.3081   3.3139   3.3232   3.3392   3.3512   3.3657
  3.3775   3.3886   3.3982   3.4210   3.4303   3.4676   3.5069   3.5172
  3.5311   3.5394   3.5699   3.5711   3.5869   3.6268   3.6933   3.7709
  3.7868   3.7905   3.7990   3.8141   3.8292   3.8420   3.8733   3.8965
  3.9075   3.9215   3.9326   3.9400   3.9598   3.9801   4.0056   4.0218
  4.0414   4.0669   4.0864   4.1034   4.1374   4.1628   4.1762   4.1920
  4.2205   4.2639   4.2780   4.2998   4.3039   4.3154   4.3339   4.3689
  4.3938   5.0207   5.0883   5.0982   5.1054   5.1087   5.1295   5.1321
  5.1642   5.1793   5.2028   5.2103   5.2749   5.3720   5.4184   5.4240
  5.4408   5.4510   5.4954   5.6112   5.6182   5.6520   5.6627   5.7114
  5.7461   5.8041   5.8189   5.8677  23.7539  23.7846  23.8029  23.8114
 23.8171  23.8303  23.8494  23.8613  23.8861  23.8949  23.9196  23.9430
 23.9466  23.9582  23.9728  23.9852  49.8883  49.9036  49.9507  49.9525
 49.9813  49.9884  49.9996  50.0171  50.0340
 --------------------------------------------------------------

          Ground-State Mulliken Net Atomic Charges

     Atom                 Charge (a.u.)
  ----------------------------------------
      1 C                     0.548277
      2 H                     0.203396
      3 C                    -0.263683
      4 H                     0.195724
      5 O                     0.224456
      6 C                    -1.097387
      7 H                     0.202167
      8 H                     0.267993
      9 C                     0.599179
     10 H                     0.175944
     11 C                    -0.697167
     12 H                     0.120028
     13 H                     0.148354
     14 H                     0.147725
     15 C                    -0.642464
     16 H                     0.168814
     17 H                     0.152471
     18 C                    -0.519040
     19 H                     0.152806
     20 H                     0.224080
     21 C                     0.675132
     22 H                     0.256011
     23 C                    -0.373660
     24 O                    -0.133190
     25 C                    -0.499295
     26 O                    -0.171318
     27 H                     0.145824
     28 H                     0.206658
     29 O                     0.139449
     30 C                    -0.224751
     31 H                     0.289890
     32 C                    -0.664675
     33 H                     0.197786
     34 C                    -0.171623
     35 O                    -0.148370
     36 O                    -0.053253
     37 H                     0.295656
     38 C                    -0.208251
     39 H                     0.280328
     40 O                    -0.146856
     41 H                     0.266076
     42 C                    -0.681748
     43 H                     0.289391
     44 O                    -0.174730
     45 H                     0.272239
     46 C                    -0.423743
     47 H                     0.284075
     48 O                    -0.105188
     49 H                     0.270466
  ----------------------------------------
  Sum of atomic charges =     0.000000

 -----------------------------------------------------------------
                    Cartesian Multipole Moments
 -----------------------------------------------------------------
    Charge (ESU x 10^10)
                 0.0000
    Dipole Moment (Debye)
         X      -2.6057      Y      -4.5913      Z       2.3260
       Tot       5.7689
    Quadrupole Moments (Debye-Ang)
        XX    -149.7121     XY     -14.9024     YY    -155.1442
        XZ       6.9362     YZ      -1.3578     ZZ    -152.9483
    Octopole Moments (Debye-Ang^2)
       XXX     -31.1340    XXY     -24.3339    XYY      -3.5379
       YYY     -43.7563    XXZ       6.2399    XYZ      14.9765
       YYZ      46.6760    XZZ      39.2360    YZZ     -12.8992
       ZZZ      25.6218
    Hexadecapole Moments (Debye-Ang^3)
      XXXX   -6635.9379   XXXY    -289.2144   XXYY   -1715.7038
      XYYY    -172.7220   YYYY   -3619.9971   XXXZ      68.8676
      XXYZ     -15.6307   XYYZ      99.4500   YYYZ     111.7723
      XXZZ   -1184.5872   XYZZ       4.9671   YYZZ    -835.7781
      XZZZ      73.0388   YZZZ      85.9003   ZZZZ   -1241.8593
 -----------------------------------------------------------------
 Calculating analytic gradient of the SCF energy
 Gradient of SCF Energy
            1           2           3           4           5           6
    1  -0.0006167   0.0001276  -0.0005859   0.0002657   0.0016068  -0.0000702
    2  -0.0000124   0.0003771   0.0002668   0.0001449  -0.0007162   0.0000368
    3  -0.0005001  -0.0001904   0.0002474  -0.0001517   0.0001358  -0.0001610
            7           8           9          10          11          12
    1   0.0000226   0.0001211  -0.0004528   0.0000054   0.0001170  -0.0001077
    2   0.0000855  -0.0000360   0.0000708   0.0000732  -0.0001482  -0.0000468
    3  -0.0000112  -0.0000572   0.0000253   0.0000579   0.0000474  -0.0000162
           13          14          15          16          17          18
    1   0.0000701   0.0000090  -0.0000101   0.0001340   0.0000261   0.0000543
    2   0.0000220   0.0000281   0.0000838   0.0000658  -0.0002120  -0.0001468
    3  -0.0001059  -0.0000183  -0.0003419  -0.0000747  -0.0000112   0.0005153
           19          20          21          22          23          24
    1   0.0002657  -0.0001385   0.0009947  -0.0004213  -0.0014158   0.0007703
    2  -0.0000253   0.0003562  -0.0009812  -0.0004497   0.0026553  -0.0005808
    3   0.0001104  -0.0002342  -0.0001274   0.0006165   0.0033955  -0.0032882
           25          26          27          28          29          30
    1   0.0026000  -0.0023242  -0.0002562   0.0004581   0.0010277   0.0003302
    2   0.0011233  -0.0018966   0.0006248  -0.0014977  -0.0009042   0.0012892
    3  -0.0012207   0.0009678   0.0001309  -0.0002989  -0.0002066   0.0003019
           31          32          33          34          35          36
    1  -0.0000543  -0.0019500  -0.0004896   0.0013514  -0.0014907   0.0003054
    2  -0.0001721   0.0000276  -0.0000780   0.0025147  -0.0027492   0.0012368
    3   0.0002150   0.0005461   0.0002382  -0.0007027   0.0007002  -0.0000331
           37          38          39          40          41          42
    1  -0.0003776   0.0008358  -0.0003893  -0.0006230  -0.0003221   0.0004056
    2  -0.0007861  -0.0013181   0.0003257  -0.0005934   0.0011363  -0.0001615
    3   0.0001454  -0.0001737  -0.0001755  -0.0001068  -0.0003637   0.0002094
           43          44          45          46          47          48
    1   0.0000053  -0.0005589   0.0003031   0.0002959   0.0001351   0.0005223
    2  -0.0001182  -0.0001434   0.0000721  -0.0004654   0.0006362   0.0004213
    3   0.0001624   0.0007633  -0.0007767  -0.0002532   0.0000925   0.0003615
           49
    1  -0.0005113
    2   0.0005648
    3  -0.0003845
 Max gradient component =       3.395E-03
 RMS gradient           =       8.321E-04
 Gradient time:  CPU 564.06 s  wall 95.19 s
 Geometry Optimization Parameters
   NAtoms,    NIC,     NZ,  NCons,   NDum,   NFix, NCnnct, MaxDiis
       49     390       0       0       0       0       0       0

 Cartesian Hessian Update
 Hessian Updated using BFGS Update


** GEOMETRY OPTIMIZATION IN DELOCALIZED INTERNAL COORDINATES **
   Searching for a Minimum

   Optimization Cycle:   8

                       Coordinates (Angstroms)
     ATOM                X               Y               Z
      1  C        -2.5769685917    0.8706830937   -0.3873116683
      2  H        -3.1143976598    0.6781431227   -1.3275005914
      3  C        -1.5953213801   -0.2990227662   -0.2068380938
      4  H        -1.0201970766   -0.1474220651    0.7107949519
      5  O        -0.6864912284   -0.2650609379   -1.3392015523
      6  C        -2.3543683961   -1.6270723031   -0.1612206602
      7  H        -2.8578732006   -1.7683004321   -1.1255565726
      8  H        -1.6526041130   -2.4582905880   -0.0612849853
      9  C        -3.3883325366   -1.6554537525    0.9766544541
     10  H        -2.8485935386   -1.5336747394    1.9269606795
     11  C        -4.1301112106   -2.9955969123    1.0204905709
     12  H        -3.4359811751   -3.8320924434    1.1449456139
     13  H        -4.8443674054   -3.0271107820    1.8483688872
     14  H        -4.6876303999   -3.1630096899    0.0926562157
     15  C        -4.3558377150   -0.4699293015    0.8358704771
     16  H        -5.0539253548   -0.4528067673    1.6795929182
     17  H        -4.9625763171   -0.6184472716   -0.0679696365
     18  C        -3.6162467977    0.8705887249    0.7485384370
     19  H        -4.3319894079    1.6816460089    0.5767218685
     20  H        -3.1173717869    1.0944949658    1.6950733160
     21  C        -1.8714965084    2.2319512033   -0.5817209340
     22  H        -2.6599745907    3.0019327653   -0.5108168410
     23  C        -0.8523392614    2.6386143717    0.4825029170
     24  O        -0.9700123534    2.3815454955    1.6544802258
     25  C        -1.3157011698    2.4177103941   -1.9919479083
     26  O        -0.4359547145    3.1891140019   -2.2748361896
     27  H        -1.8253739131    1.8215355645   -2.7746612461
     28  H         0.0168825568    3.1961830501    0.0947942776
     29  O         1.1675575721    0.4785917981   -0.2259710121
     30  C         2.5851445493    0.4837878517   -0.0847537254
     31  H         3.0751229582    0.6682663371   -1.0470311448
     32  C         0.6616180025   -0.5041400786   -1.1381263995
     33  H         1.1201993041   -0.3717685704   -2.1255998688
     34  C         2.9290502046    1.6691137022    0.8178103254
     35  O         3.5252990963    2.6441980098    0.4545202888
     36  O         2.4603891419    1.4882455919    2.0679209484
     37  H         2.6404648341    2.2897637738    2.5801941534
     38  C         3.0647188406   -0.8622750074    0.4807960159
     39  H         2.6535370610   -0.9698595857    1.4949833735
     40  O         4.4792981718   -0.8305473144    0.5113546981
     41  H         4.8004394042   -1.7240208317    0.6735500866
     42  C         2.5379387188   -1.9906103357   -0.4018197094
     43  H         3.0297452732   -1.9353402660   -1.3779213537
     44  O         2.9149776733   -3.2774379411    0.1085774674
     45  H         2.5101422777   -3.3977500790    0.9763414711
     46  C         1.0236814454   -1.8984345480   -0.5990793474
     47  H         0.5324154809   -2.0243402054    0.3788060514
     48  O         0.5644829352   -2.8675633771   -1.5216751492
     49  H         1.0534481700   -3.6836668588   -1.3647896264
   Point Group: c1    Number of degrees of freedom:   141


   Energy is  -1301.524971356

 Hessian Updated using BFGS Update

140 Hessian modes will be used to form the next step
  Hessian Eigenvalues:
     0.003540    0.004479    0.005538    0.005766    0.006515    0.006602
     0.006906    0.007290    0.007386    0.007853    0.008563    0.010252
     0.011202    0.011406    0.011588    0.013677    0.019237    0.020290
     0.021971    0.025863    0.029496    0.032147    0.034639    0.038261
     0.039198    0.040414    0.042642    0.044673    0.045682    0.046419
     0.046602    0.047416    0.048067    0.048729    0.049350    0.049768
     0.050534    0.051496    0.051638    0.052337    0.055657    0.055769
     0.056144    0.056979    0.057382    0.058033    0.060929    0.061329
     0.066537    0.067166    0.067969    0.070505    0.074218    0.077919
     0.080975    0.081940    0.082451    0.083970    0.093214    0.094963
     0.102202    0.114386    0.120866    0.129678    0.143277    0.144122
     0.151341    0.159399    0.159698    0.159900    0.160000    0.160009
     0.160028    0.160243    0.161109    0.167495    0.169108    0.178082
     0.181727    0.186306    0.192083    0.192944    0.194995    0.198631
     0.209989    0.219223    0.223344    0.244040    0.250665    0.254709
     0.264919    0.269920    0.274127    0.276049    0.279810    0.285397
     0.286901    0.288039    0.288648    0.290461    0.295153    0.298645
     0.302811    0.307886    0.309359    0.332156    0.333469    0.335556
     0.338473    0.338560    0.338834    0.339400    0.339659    0.339905
     0.340120    0.340355    0.340619    0.340737    0.341071    0.342054
     0.342148    0.342366    0.342468    0.343140    0.344468    0.375565
     0.389435    0.395125    0.400282    0.406323    0.407413    0.412299
     0.510673    0.517865    0.520067    0.522897    0.547081    0.862314
     0.913746    0.947147

 Minimum Search - Taking Simple RFO Step
 Searching for Lamda that Minimizes Along All modes
 Value Taken    Lamda =  -0.00045104
 Step Taken.  Stepsize is  0.143577

                             Maximum     Tolerance    Cnvgd?
         Gradient           0.002469      0.000300      NO
         Displacement       0.050211      0.001200      NO
         Energy change      0.000015      0.000001      NO


 New Cartesian Coordinates Obtained by Inverse Iteration

 Displacement from previous Coordinates is:  0.374434
 ----------------------------------------------------------------
             Standard Nuclear Orientation (Angstroms)
    I     Atom           X                Y                Z
 ----------------------------------------------------------------
    1      C      -2.5740492506     0.8701099373    -0.3858347884
    2      H      -3.1223515951     0.6719042545    -1.3185225621
    3      C      -1.5942144936    -0.3024192580    -0.2110809752
    4      H      -1.0167435802    -0.1536233070     0.7056333104
    5      O      -0.6893854669    -0.2659034207    -1.3463762732
    6      C      -2.3596312720    -1.6274615451    -0.1626465803
    7      H      -2.8718814068    -1.7644579314    -1.1229928714
    8      H      -1.6630289237    -2.4633006049    -0.0697114081
    9      C      -3.3839058607    -1.6529054951     0.9839182403
   10      H      -2.8352368901    -1.5354484402     1.9295051752
   11      C      -4.1319830338    -2.9891967846     1.0328088896
   12      H      -3.4400711283    -3.8287558725     1.1492141583
   13      H      -4.8381897528    -3.0188656788     1.8678267203
   14      H      -4.6993311407    -3.1527381310     0.1102722969
   15      C      -4.3476222634    -0.4629149430     0.8537160328
   16      H      -5.0373835528    -0.4433697418     1.7044292111
   17      H      -4.9642925295    -0.6069585245    -0.0440770664
   18      C      -3.6036781699     0.8744914647     0.7590279531
   19      H      -4.3186675387     1.6878753503     0.5935919020
   20      H      -3.0961722429     1.0946517634     1.7018191225
   21      C      -1.8701687542     2.2311858080    -0.5958458643
   22      H      -2.6582922572     3.0029149989    -0.5466943646
   23      C      -0.8596738477     2.6577591103     0.4688891106
   24      O      -0.9934652271     2.4389161196     1.6488164200
   25      C      -1.3028331948     2.3958212505    -2.0036787081
   26      O      -0.4160959123     3.1610210929    -2.2900800711
   27      H      -1.7804677946     1.7609192254    -2.7760390540
   28      H      -0.0100481890     3.2476849713     0.0840520716
   29      O       1.1572603580     0.4741292572    -0.2233069543
   30      C       2.5745094355     0.4814445346    -0.0749035159
   31      H       3.0684793565     0.6751789964    -1.0336750130
   32      C       0.6616973548    -0.5035088354    -1.1470664929
   33      H       1.1239537625    -0.3583429059    -2.1315239803
   34      C       2.9116438184     1.6599284142     0.8384792976
   35      O       3.4943780602     2.6482721734     0.4834264304
   36      O       2.4401668690     1.4677422332     2.0860901649
   37      H       2.6152950952     2.2710668673     2.5987541573
   38      C       3.0554849151    -0.8653894433     0.4856894696
   39      H       2.6348722175    -0.9862460605     1.4944516855
   40      O       4.4705231101    -0.8327292739     0.5347797207
   41      H       4.7894505012    -1.7282837381     0.6971079949
   42      C       2.5429866849    -1.9853520666    -0.4156026685
   43      H       3.0393757877    -1.9116269004    -1.3883843749
   44      O       2.9296802747    -3.2756814333     0.0789667024
   45      H       2.5222896451    -3.4111243932     0.9442356823
   46      C       1.0291335713    -1.9028404026    -0.6197748740
   47      H       0.5341868006    -2.0443536976     0.3538797812
   48      O       0.5847718480    -2.8714137009    -1.5515114111
   49      H       1.0832416718    -3.6827412181    -1.3943853552
 ----------------------------------------------------------------
 Molecular Point Group                 C1    NOp =  1
 Largest Abelian Subgroup              C1    NOp =  1
 Nuclear Repulsion Energy =  2547.1334891102 hartrees
 There are       96 alpha and       96 beta electrons
 Applying Cartesian multipole field
    Component          Value
    ---------          -----
     (2,0,0)        1.00000E-12
     (0,2,0)        2.00000E-11
     (0,0,2)       -3.00000E-11
 Nucleus-field energy     =     0.0000000316 hartrees
 Requested basis set is 6-311++G(d,p)
 There are 270 shells and 718 basis functions
 A cutoff of  1.0D-11 yielded  26938 shell pairs
 There are    187540 function pairs (    198949 Cartesian)
 Smallest overlap matrix eigenvalue = 8.50E-07

 Q-Chem warning in module stvman/mkSTV.C, line 306:

 Overlap eigenvalue is smaller than square root of threshold
 Use THRESH >= 12 to get rid of this warning

 Linear dependence detected in AO basis
 Tighter screening thresholds may be required for diffuse basis sets
 Use S2THRESH > 14 and THRESH = 14 in case of SCF convergence issues
 Number of orthogonalized atomic orbitals = 717
 Maximum deviation from orthogonality = 4.146E-10
 Guess MOs from SCF MO coefficient file

 -----------------------------------------------------------------------
  General SCF calculation program by
  Eric Jon Sundstrom, Paul Horn, Yuezhi Mao, Dmitri Zuev, Alec White,
  David Stuck, Shaama M.S., Shane Yost, Joonho Lee, David Small,
  Daniel Levine, Susi Lehtola, Hugh Burton, Evgeny Epifanovsky
 -----------------------------------------------------------------------
 Exchange:     0.2000 Hartree-Fock + 0.0800 Slater + 0.7200 B88
 Correlation:  0.1900 VWN1RPA + 0.8100 LYP
 Using SG-1 standard quadrature grid
 using 6 threads for integral computing
 -------------------------------------------------------
 OpenMP Integral computing Module                
 Release: version 2.0, May 2017, Q-Chem Inc. Pleasanton 
 -------------------------------------------------------
 -------------------------------------------------------
 OpenMP BLAS3 based DFT computing Module                
 Release: version 1.0, May 2013, Q-Chem Inc. Pittsburgh 
 -------------------------------------------------------
 A restricted SCF calculation will be
 performed using DIIS
 SCF converges when DIIS error is below 1.0e-08
 ---------------------------------------
  Cycle       Energy         DIIS error
 ---------------------------------------
    1   -1301.5218117100      1.90e-04  
    2   -1301.5249795802      3.46e-05  
    3   -1301.5249576531      4.74e-05  
    4   -1301.5250536742      1.11e-05  
    5   -1301.5250583596      5.70e-06  
    6   -1301.5250599523      1.43e-06  
    7   -1301.5250600611      5.33e-07  
    8   -1301.5250600780      1.87e-07  
    9   -1301.5250600793      1.12e-07  
   10   -1301.5250600800      3.04e-08  
   11   -1301.5250600803      1.02e-08  
   12   -1301.5250600801      3.82e-09  Convergence criterion met
 ---------------------------------------
 SCF time:   CPU 2346.42s  wall 413.00s 
 SCF   energy in the final basis set =    -1301.5250600801
 Total energy in the final basis set =    -1301.5250600801

 --------------------------------------------------------------

                    Orbital Energies (a.u.)
 --------------------------------------------------------------

 Alpha MOs
 -- Occupied --
-19.1862 -19.1717 -19.1632 -19.1535 -19.1517 -19.1498 -19.1317 -19.1310
-19.1306 -10.3232 -10.3013 -10.2709 -10.2691 -10.2644 -10.2592 -10.2571
-10.2551 -10.2382 -10.2050 -10.1984 -10.1847 -10.1756 -10.1743 -10.1739
-10.1672  -1.1310  -1.1041  -1.0801  -1.0650  -1.0600  -1.0587  -1.0464
 -1.0416  -1.0411  -0.8611  -0.8163  -0.8140  -0.7997  -0.7566  -0.7547
 -0.7045  -0.6836  -0.6731  -0.6497  -0.6355  -0.6325  -0.6157  -0.5942
 -0.5772  -0.5674  -0.5625  -0.5583  -0.5489  -0.5243  -0.5194  -0.5121
 -0.5039  -0.5020  -0.4975  -0.4910  -0.4847  -0.4825  -0.4659  -0.4570
 -0.4507  -0.4451  -0.4425  -0.4381  -0.4343  -0.4269  -0.4206  -0.4094
 -0.4030  -0.4005  -0.3976  -0.3946  -0.3884  -0.3857  -0.3825  -0.3742
 -0.3665  -0.3652  -0.3519  -0.3496  -0.3426  -0.3391  -0.3369  -0.3340
 -0.3210  -0.3205  -0.3026  -0.2986  -0.2930  -0.2834  -0.2789  -0.2523
 -- Virtual --
 -0.0457  -0.0370  -0.0363  -0.0252  -0.0105  -0.0093  -0.0069  -0.0006
  0.0045   0.0074   0.0136   0.0197   0.0252   0.0256   0.0352   0.0366
  0.0380   0.0436   0.0502   0.0519   0.0544   0.0573   0.0606   0.0614
  0.0648   0.0715   0.0766   0.0775   0.0821   0.0852   0.0875   0.0890
  0.0928   0.0959   0.0981   0.1003   0.1043   0.1051   0.1082   0.1117
  0.1123   0.1135   0.1168   0.1175   0.1216   0.1233   0.1265   0.1272
  0.1293   0.1323   0.1342   0.1357   0.1382   0.1389   0.1419   0.1462
  0.1469   0.1499   0.1507   0.1520   0.1537   0.1549   0.1569   0.1598
  0.1632   0.1645   0.1658   0.1684   0.1714   0.1738   0.1776   0.1802
  0.1822   0.1833   0.1856   0.1881   0.1899   0.1922   0.1942   0.1978
  0.2001   0.2027   0.2050   0.2091   0.2126   0.2144   0.2175   0.2189
  0.2217   0.2236   0.2255   0.2292   0.2315   0.2353   0.2372   0.2391
  0.2401   0.2460   0.2463   0.2506   0.2530   0.2564   0.2593   0.2616
  0.2661   0.2672   0.2706   0.2739   0.2751   0.2793   0.2814   0.2840
  0.2852   0.2888   0.2903   0.2963   0.3011   0.3037   0.3078   0.3086
  0.3107   0.3144   0.3188   0.3217   0.3228   0.3236   0.3265   0.3294
  0.3312   0.3322   0.3361   0.3388   0.3418   0.3445   0.3483   0.3493
  0.3520   0.3568   0.3578   0.3605   0.3663   0.3679   0.3698   0.3708
  0.3718   0.3751   0.3769   0.3847   0.3869   0.3921   0.3962   0.3995
  0.4071   0.4075   0.4128   0.4147   0.4187   0.4241   0.4290   0.4328
  0.4365   0.4395   0.4466   0.4490   0.4557   0.4632   0.4675   0.4713
  0.4738   0.4838   0.4845   0.4913   0.4924   0.4970   0.5070   0.5138
  0.5219   0.5306   0.5350   0.5417   0.5508   0.5577   0.5629   0.5644
  0.5730   0.5783   0.5831   0.5906   0.5935   0.5974   0.6069   0.6094
  0.6184   0.6220   0.6297   0.6358   0.6396   0.6423   0.6469   0.6511
  0.6541   0.6581   0.6640   0.6676   0.6724   0.6781   0.6846   0.6854
  0.6917   0.6985   0.7069   0.7138   0.7184   0.7198   0.7308   0.7333
  0.7397   0.7442   0.7486   0.7536   0.7573   0.7654   0.7667   0.7684
  0.7727   0.7743   0.7826   0.7870   0.7892   0.7939   0.7948   0.8005
  0.8034   0.8096   0.8149   0.8188   0.8232   0.8299   0.8401   0.8491
  0.8553   0.8654   0.8841   0.8978   0.9033   0.9304   0.9407   0.9447
  0.9546   0.9575   0.9782   0.9886   1.0001   1.0079   1.0162   1.0230
  1.0399   1.0438   1.0536   1.0636   1.0798   1.0894   1.0896   1.0963
  1.1123   1.1197   1.1385   1.1448   1.1501   1.1576   1.1601   1.1682
  1.1720   1.1752   1.1819   1.1927   1.1952   1.2047   1.2073   1.2128
  1.2208   1.2240   1.2315   1.2345   1.2419   1.2556   1.2571   1.2699
  1.2753   1.2801   1.2907   1.2948   1.3016   1.3123   1.3210   1.3264
  1.3319   1.3393   1.3460   1.3622   1.3629   1.3689   1.3797   1.3873
  1.4008   1.4091   1.4319   1.4471   1.4502   1.4585   1.4624   1.4687
  1.4747   1.4915   1.4987   1.5108   1.5155   1.5174   1.5231   1.5293
  1.5474   1.5506   1.5618   1.5658   1.5671   1.5740   1.5781   1.5812
  1.5912   1.5967   1.5974   1.6010   1.6098   1.6136   1.6209   1.6230
  1.6250   1.6340   1.6353   1.6366   1.6486   1.6496   1.6582   1.6606
  1.6735   1.6744   1.6793   1.6905   1.6933   1.7018   1.7071   1.7182
  1.7262   1.7321   1.7375   1.7405   1.7431   1.7497   1.7731   1.7775
  1.7832   1.7889   1.7953   1.8041   1.8095   1.8145   1.8184   1.8331
  1.8355   1.8466   1.8506   1.8588   1.8716   1.8814   1.8826   1.8900
  1.9029   1.9092   1.9203   1.9275   1.9344   1.9398   1.9588   1.9721
  1.9755   2.0030   2.0046   2.0123   2.0171   2.0233   2.0311   2.0466
  2.0544   2.0584   2.0615   2.0708   2.0798   2.0845   2.0967   2.1109
  2.1157   2.1247   2.1339   2.1400   2.1526   2.1628   2.1737   2.1888
  2.1959   2.2069   2.2109   2.2309   2.2341   2.2487   2.2631   2.2751
  2.2847   2.3034   2.3066   2.3189   2.3220   2.3432   2.3477   2.3721
  2.3978   2.4007   2.4146   2.4264   2.4431   2.4563   2.4748   2.4918
  2.4948   2.5155   2.5202   2.5450   2.5465   2.5594   2.5631   2.5776
  2.5793   2.5835   2.5946   2.6034   2.6088   2.6120   2.6284   2.6366
  2.6436   2.6521   2.6766   2.6910   2.6974   2.7098   2.7132   2.7214
  2.7360   2.7481   2.7602   2.7762   2.7837   2.7894   2.7943   2.8092
  2.8127   2.8228   2.8308   2.8361   2.8693   2.8782   2.8859   2.8884
  2.8977   2.9092   2.9099   2.9138   2.9223   2.9314   2.9333   2.9349
  2.9461   2.9758   2.9770   2.9825   2.9868   2.9984   3.0057   3.0166
  3.0224   3.0427   3.0467   3.0489   3.0697   3.0787   3.0817   3.0871
  3.0923   3.1070   3.1180   3.1365   3.1448   3.1460   3.1602   3.1692
  3.1775   3.1801   3.1855   3.2073   3.2125   3.2215   3.2546   3.2612
  3.2849   3.2985   3.3072   3.3129   3.3236   3.3364   3.3502   3.3635
  3.3752   3.3872   3.3966   3.4205   3.4297   3.4674   3.5061   3.5154
  3.5301   3.5371   3.5660   3.5699   3.5854   3.6251   3.6911   3.7710
  3.7864   3.7893   3.7989   3.8120   3.8282   3.8421   3.8734   3.8966
  3.9063   3.9209   3.9313   3.9397   3.9621   3.9799   4.0048   4.0217
  4.0413   4.0661   4.0826   4.1035   4.1359   4.1618   4.1754   4.1910
  4.2198   4.2636   4.2775   4.2989   4.3018   4.3129   4.3306   4.3661
  4.3942   5.0216   5.0876   5.0984   5.1052   5.1093   5.1260   5.1313
  5.1633   5.1782   5.2026   5.2089   5.2745   5.3713   5.4173   5.4226
  5.4398   5.4505   5.4940   5.6075   5.6164   5.6491   5.6590   5.7095
  5.7435   5.8035   5.8139   5.8669  23.7526  23.7823  23.8012  23.8101
 23.8160  23.8296  23.8489  23.8600  23.8856  23.8938  23.9171  23.9430
 23.9437  23.9575  23.9725  23.9851  49.8875  49.9030  49.9502  49.9513
 49.9798  49.9880  49.9982  50.0161  50.0330
 --------------------------------------------------------------

          Ground-State Mulliken Net Atomic Charges

     Atom                 Charge (a.u.)
  ----------------------------------------
      1 C                     0.511169
      2 H                     0.200309
      3 C                    -0.275640
      4 H                     0.198825
      5 O                     0.222412
      6 C                    -1.098428
      7 H                     0.202323
      8 H                     0.265265
      9 C                     0.609654
     10 H                     0.175681
     11 C                    -0.697571
     12 H                     0.120011
     13 H                     0.148301
     14 H                     0.147683
     15 C                    -0.646450
     16 H                     0.169279
     17 H                     0.152291
     18 C                    -0.515881
     19 H                     0.154103
     20 H                     0.224208
     21 C                     0.710899
     22 H                     0.256884
     23 C                    -0.400233
     24 O                    -0.134050
     25 C                    -0.490137
     26 O                    -0.172157
     27 H                     0.151811
     28 H                     0.206982
     29 O                     0.143762
     30 C                    -0.197442
     31 H                     0.291053
     32 C                    -0.641200
     33 H                     0.199234
     34 C                    -0.175656
     35 O                    -0.148528
     36 O                    -0.052942
     37 H                     0.295677
     38 C                    -0.233287
     39 H                     0.280410
     40 O                    -0.147243
     41 H                     0.265929
     42 C                    -0.670077
     43 H                     0.290731
     44 O                    -0.177555
     45 H                     0.271915
     46 C                    -0.441793
     47 H                     0.283900
     48 O                    -0.104678
     49 H                     0.270247
  ----------------------------------------
  Sum of atomic charges =    -0.000000

 -----------------------------------------------------------------
                    Cartesian Multipole Moments
 -----------------------------------------------------------------
    Charge (ESU x 10^10)
                -0.0000
    Dipole Moment (Debye)
         X      -2.5778      Y      -4.6829      Z       2.3053
       Tot       5.8215
    Quadrupole Moments (Debye-Ang)
        XX    -149.6802     XY     -14.8490     YY    -155.3257
        XZ       6.9032     YZ      -1.8022     ZZ    -153.1529
    Octopole Moments (Debye-Ang^2)
       XXX     -30.1915    XXY     -24.3689    XYY      -2.8397
       YYY     -45.1176    XXZ       5.5456    XYZ      14.6413
       YYZ      45.6713    XZZ      39.2370    YZZ     -13.0483
       ZZZ      26.7126
    Hexadecapole Moments (Debye-Ang^3)
      XXXX   -6610.0126   XXXY    -276.8352   XXYY   -1711.4881
      XYYY    -169.4894   YYYY   -3615.7762   XXXZ      69.6659
      XXYZ     -22.0289   XYYZ     102.0474   YYYZ      96.3172
      XXZZ   -1184.7828   XYZZ       7.5309   YYZZ    -842.2438
      XZZZ      75.9678   YZZZ      80.9452   ZZZZ   -1260.9504
 -----------------------------------------------------------------
 Calculating analytic gradient of the SCF energy
 Gradient of SCF Energy
            1           2           3           4           5           6
    1   0.0002045   0.0000408  -0.0003712   0.0000342   0.0002128  -0.0002201
    2  -0.0002598   0.0001239  -0.0004409   0.0001553   0.0006928  -0.0001227
    3   0.0001188   0.0000267  -0.0000031  -0.0000745   0.0001128   0.0001787
            7           8           9          10          11          12
    1   0.0000182  -0.0003451  -0.0001128  -0.0000031  -0.0000109  -0.0000172
    2   0.0000010   0.0001280  -0.0001793   0.0000118   0.0000216   0.0000184
    3   0.0000015  -0.0000685   0.0000020  -0.0000053   0.0000205  -0.0000204
           13          14          15          16          17          18
    1  -0.0000117  -0.0000043   0.0001069  -0.0000055  -0.0000011  -0.0000269
    2  -0.0000061   0.0000122   0.0000747   0.0000349   0.0000218  -0.0002876
    3  -0.0000187  -0.0000210  -0.0000734  -0.0000080  -0.0000147   0.0001013
           19          20          21          22          23          24
    1   0.0000108  -0.0000813   0.0005570  -0.0002567   0.0018300  -0.0005041
    2   0.0000244   0.0000063   0.0005214  -0.0003062  -0.0033752   0.0013835
    3  -0.0000055  -0.0000976   0.0002180  -0.0004691  -0.0003545   0.0000177
           25          26          27          28          29          30
    1  -0.0026284   0.0009581   0.0007578  -0.0004709  -0.0000125  -0.0009248
    2   0.0032116  -0.0012539  -0.0009709   0.0009060  -0.0001251   0.0004808
    3  -0.0005761   0.0004831   0.0002453   0.0002172  -0.0000565  -0.0002537
           31          32          33          34          35          36
    1   0.0000074  -0.0003047   0.0000345   0.0019826  -0.0008138  -0.0005913
    2   0.0000217  -0.0000216   0.0000313  -0.0006509  -0.0000268   0.0005055
    3   0.0000069   0.0001300   0.0000190   0.0001876   0.0000208  -0.0000751
           37          38          39          40          41          42
    1   0.0000132   0.0004925  -0.0001028  -0.0002936   0.0001047  -0.0000701
    2  -0.0000828  -0.0001426   0.0000313  -0.0001999   0.0000399  -0.0000534
    3   0.0000496   0.0001023  -0.0000189   0.0000196   0.0000074   0.0000380
           43          44          45          46          47          48
    1   0.0000147   0.0000636   0.0000312   0.0002403   0.0002325   0.0002708
    2  -0.0000214   0.0000180  -0.0000245  -0.0000813   0.0001617   0.0000637
    3   0.0000335  -0.0000032  -0.0000256  -0.0002187   0.0000499   0.0001411
           49
    1  -0.0000341
    2  -0.0000703
    3  -0.0000874
 Max gradient component =       3.375E-03
 RMS gradient           =       5.841E-04
 Gradient time:  CPU 562.42 s  wall 94.96 s
 Geometry Optimization Parameters
   NAtoms,    NIC,     NZ,  NCons,   NDum,   NFix, NCnnct, MaxDiis
       49     390       0       0       0       0       0       0

 Cartesian Hessian Update
 Hessian Updated using BFGS Update


** GEOMETRY OPTIMIZATION IN DELOCALIZED INTERNAL COORDINATES **
   Searching for a Minimum

   Optimization Cycle:   9

                       Coordinates (Angstroms)
     ATOM                X               Y               Z
      1  C        -2.5740492506    0.8701099373   -0.3858347884
      2  H        -3.1223515951    0.6719042545   -1.3185225621
      3  C        -1.5942144936   -0.3024192580   -0.2110809752
      4  H        -1.0167435802   -0.1536233070    0.7056333104
      5  O        -0.6893854669   -0.2659034207   -1.3463762732
      6  C        -2.3596312720   -1.6274615451   -0.1626465803
      7  H        -2.8718814068   -1.7644579314   -1.1229928714
      8  H        -1.6630289237   -2.4633006049   -0.0697114081
      9  C        -3.3839058607   -1.6529054951    0.9839182403
     10  H        -2.8352368901   -1.5354484402    1.9295051752
     11  C        -4.1319830338   -2.9891967846    1.0328088896
     12  H        -3.4400711283   -3.8287558725    1.1492141583
     13  H        -4.8381897528   -3.0188656788    1.8678267203
     14  H        -4.6993311407   -3.1527381310    0.1102722969
     15  C        -4.3476222634   -0.4629149430    0.8537160328
     16  H        -5.0373835528   -0.4433697418    1.7044292111
     17  H        -4.9642925295   -0.6069585245   -0.0440770664
     18  C        -3.6036781699    0.8744914647    0.7590279531
     19  H        -4.3186675387    1.6878753503    0.5935919020
     20  H        -3.0961722429    1.0946517634    1.7018191225
     21  C        -1.8701687542    2.2311858080   -0.5958458643
     22  H        -2.6582922572    3.0029149989   -0.5466943646
     23  C        -0.8596738477    2.6577591103    0.4688891106
     24  O        -0.9934652271    2.4389161196    1.6488164200
     25  C        -1.3028331948    2.3958212505   -2.0036787081
     26  O        -0.4160959123    3.1610210929   -2.2900800711
     27  H        -1.7804677946    1.7609192254   -2.7760390540
     28  H        -0.0100481890    3.2476849713    0.0840520716
     29  O         1.1572603580    0.4741292572   -0.2233069543
     30  C         2.5745094355    0.4814445346   -0.0749035159
     31  H         3.0684793565    0.6751789964   -1.0336750130
     32  C         0.6616973548   -0.5035088354   -1.1470664929
     33  H         1.1239537625   -0.3583429059   -2.1315239803
     34  C         2.9116438184    1.6599284142    0.8384792976
     35  O         3.4943780602    2.6482721734    0.4834264304
     36  O         2.4401668690    1.4677422332    2.0860901649
     37  H         2.6152950952    2.2710668673    2.5987541573
     38  C         3.0554849151   -0.8653894433    0.4856894696
     39  H         2.6348722175   -0.9862460605    1.4944516855
     40  O         4.4705231101   -0.8327292739    0.5347797207
     41  H         4.7894505012   -1.7282837381    0.6971079949
     42  C         2.5429866849   -1.9853520666   -0.4156026685
     43  H         3.0393757877   -1.9116269004   -1.3883843749
     44  O         2.9296802747   -3.2756814333    0.0789667024
     45  H         2.5222896451   -3.4111243932    0.9442356823
     46  C         1.0291335713   -1.9028404026   -0.6197748740
     47  H         0.5341868006   -2.0443536976    0.3538797812
     48  O         0.5847718480   -2.8714137009   -1.5515114111
     49  H         1.0832416718   -3.6827412181   -1.3943853552
   Point Group: c1    Number of degrees of freedom:   141


   Energy is  -1301.525060080

 Hessian Updated using BFGS Update

141 Hessian modes will be used to form the next step
  Hessian Eigenvalues:
     0.003213    0.004229    0.005537    0.005701    0.006497    0.006611
     0.006785    0.007303    0.007391    0.007853    0.010221    0.010931
     0.011313    0.011423    0.013637    0.016711    0.019288    0.020681
     0.022103    0.029378    0.029840    0.032146    0.035230    0.038244
     0.039100    0.040409    0.043344    0.044889    0.045806    0.046475
     0.047275    0.047829    0.048349    0.048728    0.049301    0.049691
     0.050708    0.050942    0.051571    0.054112    0.055443    0.055770
     0.056144    0.056949    0.057147    0.058281    0.060937    0.061143
     0.066071    0.067391    0.067445    0.069791    0.074237    0.077025
     0.080918    0.081944    0.082365    0.083983    0.093195    0.094897
     0.100302    0.114048    0.121203    0.128303    0.140497    0.144466
     0.148370    0.159149    0.159506    0.159780    0.159977    0.160000
     0.160002    0.160009    0.160078    0.161250    0.167261    0.169511
     0.178028    0.181597    0.185507    0.191784    0.192543    0.195012
     0.196770    0.207411    0.218909    0.223126    0.242439    0.249336
     0.253566    0.263928    0.270280    0.273726    0.276246    0.281073
     0.285591    0.287131    0.287968    0.288719    0.290551    0.295120
     0.298563    0.302878    0.308022    0.309681    0.332107    0.333484
     0.335568    0.338482    0.338588    0.338822    0.339400    0.339652
     0.339801    0.340062    0.340350    0.340587    0.340718    0.341072
     0.342054    0.342148    0.342379    0.342449    0.343025    0.344567
     0.375340    0.389498    0.395108    0.399878    0.406380    0.407313
     0.412996    0.509593    0.516667    0.519830    0.522586    0.546977
     0.837005    0.913733    0.945660

 Minimum Search - Taking Simple RFO Step
 Searching for Lamda that Minimizes Along All modes
 Value Taken    Lamda =  -0.00056731
 Step Taken.  Stepsize is  0.210252

                             Maximum     Tolerance    Cnvgd?
         Gradient           0.002261      0.000300      NO
         Displacement       0.091575      0.001200      NO
         Energy change     -0.000089      0.000001      NO


 New Cartesian Coordinates Obtained by Inverse Iteration

 Displacement from previous Coordinates is:  0.940888
 ----------------------------------------------------------------
             Standard Nuclear Orientation (Angstroms)
    I     Atom           X                Y                Z
 ----------------------------------------------------------------
    1      C      -2.5836724687     0.8807757466    -0.4041124641
    2      H      -3.1384656911     0.6515271843    -1.3258366763
    3      C      -1.5800798921    -0.2718297247    -0.2210048962
    4      H      -1.0030259605    -0.1046445120     0.6929931485
    5      O      -0.6817498683    -0.2353098503    -1.3605562647
    6      C      -2.3233793710    -1.6089598807    -0.1511474623
    7      H      -2.8419567012    -1.7663697749    -1.1049729070
    8      H      -1.6134474011    -2.4328653749    -0.0540333951
    9      C      -3.3357774252    -1.6380151178     1.0054525723
   10      H      -2.7800812536    -1.4999308634     1.9439146657
   11      C      -4.0602849301    -2.9860396728     1.0785767767
   12      H      -3.3518076053    -3.8114126664     1.1978377487
   13      H      -4.7568315978    -3.0179357036     1.9218348408
   14      H      -4.6344451747    -3.1712695826     0.1644316342
   15      C      -4.3222241119    -0.4673672900     0.8705160555
   16      H      -5.0032008877    -0.4493222245     1.7285885895
   17      H      -4.9461932662    -0.6327642847    -0.0184523755
   18      C      -3.6040734212     0.8819212574     0.7495024516
   19      H      -4.3367770509     1.6789781837     0.5801302961
   20      H      -3.0931048333     1.1218412386     1.6857150559
   21      C      -1.9148500138     2.2558587945    -0.6462418198
   22      H      -2.7220226142     3.0087419611    -0.6388771671
   23      C      -0.9387201576     2.7476668404     0.4218536809
   24      O      -1.0674714290     2.5325515956     1.6058363324
   25      C      -1.3248589442     2.3894617494    -2.0476295971
   26      O      -0.5010622160     3.2169820079    -2.3596349996
   27      H      -1.7886176441     1.7349584486    -2.8119380090
   28      H      -0.0935897483     3.3437332083     0.0349221616
   29      O       1.1584494547     0.4696350740    -0.2094177372
   30      C       2.5739043222     0.4580443876    -0.0400910295
   31      H       3.0832526602     0.6666550937    -0.9880826772
   32      C       0.6700498417    -0.4861122796    -1.1599737967
   33      H       1.1438241336    -0.3229333228    -2.1367055272
   34      C       2.9104208089     1.6122630736     0.9028303470
   35      O       3.5151613128     2.6021462588     0.5814839155
   36      O       2.4507963627     1.3825616819     2.1488660318
   37      H       2.6446711286     2.1714577859     2.6790928773
   38      C       3.0331224119    -0.9013503522     0.5048947820
   39      H       2.5928084163    -1.0417415322     1.5025564273
   40      O       4.4485011759    -0.8888824175     0.5872738707
   41      H       4.7488183838    -1.7937280156     0.7432660530
   42      C       2.5292921357    -1.9955350093    -0.4324644485
   43      H       3.0403014422    -1.8989362854    -1.3959253629
   44      O       2.9038921034    -3.2994139884     0.0359831087
   45      H       2.4834838184    -3.4532298443     0.8932256517
   46      C       1.0190464456    -1.9010281485    -0.6568369081
   47      H       0.5083184638    -2.0641858256     0.3049694296
   48      O       0.5861485980    -2.8536522265    -1.6120843353
   49      H       1.0820241274    -3.6679317253    -1.4548621745
 ----------------------------------------------------------------
 Molecular Point Group                 C1    NOp =  1
 Largest Abelian Subgroup              C1    NOp =  1
 Nuclear Repulsion Energy =  2541.5753254553 hartrees
 There are       96 alpha and       96 beta electrons
 Applying Cartesian multipole field
    Component          Value
    ---------          -----
     (2,0,0)        1.00000E-12
     (0,2,0)        2.00000E-11
     (0,0,2)       -3.00000E-11
 Nucleus-field energy     =     0.0000000308 hartrees
 Requested basis set is 6-311++G(d,p)
 There are 270 shells and 718 basis functions
 A cutoff of  1.0D-11 yielded  26937 shell pairs
 There are    187510 function pairs (    198935 Cartesian)
 Smallest overlap matrix eigenvalue = 8.50E-07

 Q-Chem warning in module stvman/mkSTV.C, line 306:

 Overlap eigenvalue is smaller than square root of threshold
 Use THRESH >= 12 to get rid of this warning

 Linear dependence detected in AO basis
 Tighter screening thresholds may be required for diffuse basis sets
 Use S2THRESH > 14 and THRESH = 14 in case of SCF convergence issues
 Number of orthogonalized atomic orbitals = 717
 Maximum deviation from orthogonality = 3.011E-10
 Guess MOs from SCF MO coefficient file

 -----------------------------------------------------------------------
  General SCF calculation program by
  Eric Jon Sundstrom, Paul Horn, Yuezhi Mao, Dmitri Zuev, Alec White,
  David Stuck, Shaama M.S., Shane Yost, Joonho Lee, David Small,
  Daniel Levine, Susi Lehtola, Hugh Burton, Evgeny Epifanovsky
 -----------------------------------------------------------------------
 Exchange:     0.2000 Hartree-Fock + 0.0800 Slater + 0.7200 B88
 Correlation:  0.1900 VWN1RPA + 0.8100 LYP
 Using SG-1 standard quadrature grid
 using 6 threads for integral computing
 -------------------------------------------------------
 OpenMP Integral computing Module                
 Release: version 2.0, May 2017, Q-Chem Inc. Pleasanton 
 -------------------------------------------------------
 -------------------------------------------------------
 OpenMP BLAS3 based DFT computing Module                
 Release: version 1.0, May 2013, Q-Chem Inc. Pittsburgh 
 -------------------------------------------------------
 A restricted SCF calculation will be
 performed using DIIS
 SCF converges when DIIS error is below 1.0e-08
 ---------------------------------------
  Cycle       Energy         DIIS error
 ---------------------------------------
    1   -1301.5085478465      4.52e-04  
    2   -1301.5244027578      7.96e-05  
    3   -1301.5239270894      1.36e-04  
    4   -1301.5247594212      2.20e-05  
    5   -1301.5247791860      1.02e-05  
    6   -1301.5247840287      2.62e-06  
    7   -1301.5247843490      8.86e-07  
    8   -1301.5247843899      3.67e-07  
    9   -1301.5247843953      1.63e-07  
   10   -1301.5247843971      3.69e-08  
   11   -1301.5247843970      1.62e-08  
   12   -1301.5247843970      5.00e-09  Convergence criterion met
 ---------------------------------------
 SCF time:   CPU 2341.46s  wall 411.00s 
 SCF   energy in the final basis set =    -1301.5247843970
 Total energy in the final basis set =    -1301.5247843970

 --------------------------------------------------------------

                    Orbital Energies (a.u.)
 --------------------------------------------------------------

 Alpha MOs
 -- Occupied --
-19.1875 -19.1726 -19.1646 -19.1543 -19.1522 -19.1501 -19.1325 -19.1316
-19.1312 -10.3242 -10.3027 -10.2716 -10.2703 -10.2655 -10.2596 -10.2577
-10.2557 -10.2384 -10.2062 -10.1989 -10.1849 -10.1754 -10.1748 -10.1739
-10.1675  -1.1315  -1.1047  -1.0806  -1.0638  -1.0591  -1.0585  -1.0462
 -1.0417  -1.0410  -0.8611  -0.8172  -0.8144  -0.8001  -0.7569  -0.7552
 -0.7050  -0.6839  -0.6732  -0.6496  -0.6358  -0.6330  -0.6161  -0.5946
 -0.5774  -0.5674  -0.5629  -0.5582  -0.5490  -0.5249  -0.5201  -0.5124
 -0.5041  -0.5025  -0.4980  -0.4916  -0.4853  -0.4828  -0.4660  -0.4569
 -0.4511  -0.4453  -0.4431  -0.4383  -0.4352  -0.4270  -0.4220  -0.4096
 -0.4035  -0.4005  -0.3974  -0.3949  -0.3887  -0.3864  -0.3825  -0.3743
 -0.3676  -0.3656  -0.3520  -0.3501  -0.3430  -0.3393  -0.3375  -0.3343
 -0.3210  -0.3207  -0.3035  -0.2996  -0.2933  -0.2840  -0.2791  -0.2531
 -- Virtual --
 -0.0466  -0.0384  -0.0375  -0.0267  -0.0107  -0.0096  -0.0073  -0.0009
  0.0044   0.0075   0.0132   0.0199   0.0249   0.0254   0.0349   0.0363
  0.0378   0.0435   0.0496   0.0514   0.0538   0.0568   0.0605   0.0607
  0.0646   0.0711   0.0766   0.0773   0.0816   0.0853   0.0867   0.0894
  0.0928   0.0957   0.0977   0.1003   0.1038   0.1053   0.1075   0.1110
  0.1120   0.1130   0.1163   0.1173   0.1212   0.1222   0.1257   0.1272
  0.1293   0.1316   0.1339   0.1350   0.1375   0.1388   0.1420   0.1457
  0.1467   0.1498   0.1500   0.1517   0.1535   0.1552   0.1574   0.1592
  0.1629   0.1643   0.1648   0.1678   0.1715   0.1735   0.1768   0.1797
  0.1815   0.1824   0.1847   0.1875   0.1888   0.1919   0.1940   0.1971
  0.1999   0.2020   0.2038   0.2086   0.2122   0.2137   0.2170   0.2186
  0.2200   0.2228   0.2260   0.2288   0.2323   0.2358   0.2366   0.2392
  0.2397   0.2449   0.2466   0.2494   0.2521   0.2568   0.2595   0.2614
  0.2657   0.2663   0.2696   0.2731   0.2748   0.2800   0.2806   0.2834
  0.2841   0.2881   0.2889   0.2954   0.3003   0.3031   0.3057   0.3087
  0.3104   0.3134   0.3183   0.3185   0.3221   0.3224   0.3259   0.3279
  0.3312   0.3328   0.3356   0.3378   0.3426   0.3431   0.3470   0.3484
  0.3512   0.3563   0.3577   0.3598   0.3651   0.3662   0.3698   0.3703
  0.3730   0.3755   0.3764   0.3835   0.3861   0.3900   0.3959   0.3989
  0.4062   0.4075   0.4123   0.4155   0.4166   0.4241   0.4282   0.4324
  0.4370   0.4399   0.4466   0.4474   0.4548   0.4615   0.4679   0.4698
  0.4736   0.4826   0.4841   0.4903   0.4934   0.4971   0.5075   0.5137
  0.5210   0.5301   0.5345   0.5394   0.5506   0.5548   0.5625   0.5645
  0.5732   0.5767   0.5829   0.5909   0.5932   0.5946   0.6064   0.6097
  0.6188   0.6201   0.6226   0.6354   0.6379   0.6398   0.6454   0.6479
  0.6527   0.6584   0.6650   0.6665   0.6705   0.6772   0.6846   0.6858
  0.6901   0.6973   0.7033   0.7147   0.7189   0.7215   0.7285   0.7335
  0.7392   0.7433   0.7481   0.7531   0.7559   0.7655   0.7670   0.7677
  0.7716   0.7750   0.7795   0.7851   0.7890   0.7931   0.7939   0.7977
  0.8010   0.8095   0.8153   0.8174   0.8212   0.8306   0.8402   0.8487
  0.8537   0.8662   0.8835   0.8985   0.9052   0.9311   0.9396   0.9428
  0.9513   0.9568   0.9782   0.9903   0.9980   1.0078   1.0174   1.0199
  1.0382   1.0465   1.0518   1.0624   1.0771   1.0879   1.0896   1.0946
  1.1137   1.1200   1.1372   1.1437   1.1485   1.1574   1.1584   1.1682
  1.1695   1.1779   1.1836   1.1913   1.1950   1.2006   1.2063   1.2151
  1.2187   1.2219   1.2287   1.2322   1.2426   1.2557   1.2569   1.2704
  1.2713   1.2790   1.2899   1.2922   1.2985   1.3095   1.3176   1.3216
  1.3360   1.3400   1.3454   1.3575   1.3653   1.3674   1.3761   1.3851
  1.3998   1.4036   1.4313   1.4423   1.4473   1.4545   1.4617   1.4652
  1.4731   1.4889   1.5000   1.5107   1.5134   1.5166   1.5204   1.5263
  1.5461   1.5517   1.5599   1.5629   1.5652   1.5724   1.5792   1.5811
  1.5903   1.5952   1.5989   1.5998   1.6074   1.6128   1.6201   1.6222
  1.6232   1.6334   1.6344   1.6356   1.6470   1.6494   1.6588   1.6610
  1.6706   1.6723   1.6787   1.6888   1.6941   1.6985   1.7034   1.7192
  1.7263   1.7323   1.7374   1.7396   1.7436   1.7481   1.7693   1.7797
  1.7822   1.7878   1.7939   1.8004   1.8106   1.8137   1.8185   1.8317
  1.8351   1.8484   1.8497   1.8558   1.8721   1.8785   1.8848   1.8896
  1.9030   1.9056   1.9200   1.9257   1.9353   1.9387   1.9589   1.9695
  1.9739   2.0018   2.0030   2.0071   2.0182   2.0232   2.0318   2.0467
  2.0533   2.0561   2.0591   2.0706   2.0761   2.0823   2.0963   2.1095
  2.1141   2.1228   2.1306   2.1399   2.1515   2.1614   2.1728   2.1864
  2.1944   2.2081   2.2098   2.2307   2.2322   2.2477   2.2605   2.2743
  2.2817   2.3018   2.3065   2.3191   2.3211   2.3431   2.3471   2.3721
  2.3960   2.3998   2.4096   2.4266   2.4424   2.4529   2.4735   2.4910
  2.4948   2.5126   2.5166   2.5441   2.5455   2.5582   2.5625   2.5757
  2.5805   2.5826   2.5950   2.6022   2.6102   2.6111   2.6251   2.6360
  2.6423   2.6516   2.6753   2.6899   2.6973   2.7089   2.7131   2.7209
  2.7353   2.7466   2.7571   2.7768   2.7813   2.7889   2.7947   2.8083
  2.8104   2.8221   2.8312   2.8354   2.8622   2.8774   2.8826   2.8880
  2.8971   2.9066   2.9086   2.9133   2.9187   2.9301   2.9338   2.9346
  2.9415   2.9714   2.9780   2.9824   2.9857   2.9960   3.0079   3.0178
  3.0211   3.0406   3.0430   3.0522   3.0683   3.0761   3.0794   3.0880
  3.0913   3.1071   3.1158   3.1375   3.1434   3.1460   3.1572   3.1663
  3.1745   3.1770   3.1841   3.2061   3.2119   3.2188   3.2513   3.2603
  3.2826   3.2959   3.3048   3.3095   3.3231   3.3336   3.3486   3.3584
  3.3741   3.3795   3.3916   3.4201   3.4286   3.4661   3.5038   3.5094
  3.5298   3.5306   3.5595   3.5693   3.5841   3.6216   3.6867   3.7701
  3.7860   3.7874   3.7982   3.8089   3.8277   3.8430   3.8743   3.8977
  3.9029   3.9179   3.9280   3.9396   3.9604   3.9793   4.0048   4.0189
  4.0415   4.0641   4.0792   4.1052   4.1329   4.1608   4.1731   4.1901
  4.2188   4.2633   4.2763   4.2973   4.2990   4.3091   4.3270   4.3633
  4.3936   5.0179   5.0887   5.1006   5.1031   5.1094   5.1245   5.1330
  5.1594   5.1750   5.1980   5.2032   5.2692   5.3704   5.4152   5.4205
  5.4394   5.4489   5.4911   5.5997   5.6140   5.6464   5.6533   5.7070
  5.7417   5.7966   5.8068   5.8613  23.7511  23.7783  23.7996  23.8078
 23.8146  23.8283  23.8484  23.8579  23.8826  23.8901  23.9140  23.9362
 23.9437  23.9572  23.9728  23.9852  49.8846  49.9024  49.9493  49.9501
 49.9781  49.9876  49.9951  50.0127  50.0286
 --------------------------------------------------------------

          Ground-State Mulliken Net Atomic Charges

     Atom                 Charge (a.u.)
  ----------------------------------------
      1 C                     0.592225
      2 H                     0.199843
      3 C                    -0.419022
      4 H                     0.202974
      5 O                     0.217032
      6 C                    -1.035751
      7 H                     0.202902
      8 H                     0.261884
      9 C                     0.623257
     10 H                     0.176794
     11 C                    -0.698094
     12 H                     0.119003
     13 H                     0.148562
     14 H                     0.148500
     15 C                    -0.656222
     16 H                     0.169146
     17 H                     0.152355
     18 C                    -0.526114
     19 H                     0.156580
     20 H                     0.224777
     21 C                     0.641470
     22 H                     0.255833
     23 C                    -0.346005
     24 O                    -0.142540
     25 C                    -0.518280
     26 O                    -0.165582
     27 H                     0.154667
     28 H                     0.204736
     29 O                     0.141939
     30 C                    -0.188763
     31 H                     0.290248
     32 C                    -0.541276
     33 H                     0.203355
     34 C                    -0.167671
     35 O                    -0.153543
     36 O                    -0.056520
     37 H                     0.296924
     38 C                    -0.257139
     39 H                     0.281103
     40 O                    -0.147338
     41 H                     0.266152
     42 C                    -0.626196
     43 H                     0.291601
     44 O                    -0.180092
     45 H                     0.271343
     46 C                    -0.523083
     47 H                     0.284664
     48 O                    -0.100035
     49 H                     0.269397
  ----------------------------------------
  Sum of atomic charges =     0.000000

 -----------------------------------------------------------------
                    Cartesian Multipole Moments
 -----------------------------------------------------------------
    Charge (ESU x 10^10)
                 0.0000
    Dipole Moment (Debye)
         X      -2.5339      Y      -4.8606      Z       2.3134
       Tot       5.9497
    Quadrupole Moments (Debye-Ang)
        XX    -149.9919     XY     -14.4165     YY    -156.0466
        XZ       6.5380     YZ      -1.9879     ZZ    -153.3446
    Octopole Moments (Debye-Ang^2)
       XXX     -31.3144    XXY     -23.6283    XYY      -0.1554
       YYY     -51.7754    XXZ       3.1166    XYZ      12.9818
       YYZ      45.9943    XZZ      41.1206    YZZ     -14.5326
       ZZZ      31.2153
    Hexadecapole Moments (Debye-Ang^3)
      XXXX   -6574.2824   XXXY    -232.7991   XXYY   -1705.2832
      XYYY    -125.4354   YYYY   -3657.4120   XXXZ      46.4128
      XXYZ     -26.5860   XYYZ      92.4407   YYYZ     101.5685
      XXZZ   -1183.2021   XYZZ      26.6016   YYZZ    -868.7428
      XZZZ      61.1197   YZZZ      98.7368   ZZZZ   -1309.6506
 -----------------------------------------------------------------
 Calculating analytic gradient of the SCF energy
 Gradient of SCF Energy
            1           2           3           4           5           6
    1   0.0005937  -0.0001349   0.0006039  -0.0002560  -0.0017457   0.0003465
    2  -0.0003885  -0.0005321  -0.0002621  -0.0001204   0.0005439  -0.0001501
    3   0.0001641   0.0003249  -0.0007024   0.0003809   0.0002255   0.0002862
            7           8           9          10          11          12
    1  -0.0000377  -0.0000866   0.0004716  -0.0000199  -0.0001207   0.0001105
    2  -0.0000261   0.0000933  -0.0000568  -0.0001057   0.0002265   0.0000558
    3   0.0000059  -0.0000287  -0.0000332  -0.0000831  -0.0000635  -0.0000213
           13          14          15          16          17          18
    1  -0.0001136  -0.0000342   0.0000507  -0.0001646  -0.0000079  -0.0001044
    2  -0.0000260  -0.0000232  -0.0000645  -0.0000694   0.0002650  -0.0000842
    3   0.0000924  -0.0000206   0.0003133   0.0000888  -0.0000016  -0.0006508
           19          20          21          22          23          24
    1  -0.0002844   0.0000958  -0.0013383   0.0001068  -0.0008505  -0.0002848
    2   0.0000501  -0.0003089   0.0024558   0.0000343   0.0021613  -0.0008697
    3  -0.0000242   0.0002771  -0.0012512   0.0002989  -0.0039600   0.0041163
           25          26          27          28          29          30
    1   0.0025918   0.0007221  -0.0017257   0.0007054  -0.0012107  -0.0005869
    2  -0.0067146   0.0040936   0.0013066  -0.0004008   0.0010269  -0.0016545
    3   0.0036249  -0.0021475  -0.0007715   0.0001086   0.0008073  -0.0004753
           31          32          33          34          35          36
    1   0.0000124   0.0022866   0.0006528  -0.0036033   0.0027919   0.0000844
    2   0.0002522   0.0002706   0.0000947  -0.0018576   0.0028514  -0.0019715
    3  -0.0002664  -0.0011579  -0.0002773  -0.0000603  -0.0003252   0.0000860
           37          38          39          40          41          42
    1   0.0004704  -0.0002229   0.0003089   0.0002775   0.0004644  -0.0004865
    2   0.0009154   0.0013903  -0.0003701   0.0006375  -0.0014823   0.0002549
    3  -0.0000642   0.0002988   0.0003154   0.0002282   0.0004809  -0.0001865
           43          44          45          46          47          48
    1  -0.0000172   0.0007288  -0.0004217  -0.0005601  -0.0002286  -0.0004245
    2   0.0001811   0.0001709  -0.0001522   0.0002826  -0.0008302  -0.0002930
    3  -0.0001505  -0.0010030   0.0009759   0.0000792   0.0000078  -0.0003106
           49
    1   0.0005951
    2  -0.0008005
    3   0.0004496
 Max gradient component =       6.715E-03
 RMS gradient           =       1.197E-03
 Gradient time:  CPU 561.29 s  wall 94.80 s
 Geometry Optimization Parameters
   NAtoms,    NIC,     NZ,  NCons,   NDum,   NFix, NCnnct, MaxDiis
       49     390       0       0       0       0       0       0

 Cartesian Hessian Update
 Hessian Updated using BFGS Update


** GEOMETRY OPTIMIZATION IN DELOCALIZED INTERNAL COORDINATES **
   Searching for a Minimum

   Optimization Cycle:  10

                       Coordinates (Angstroms)
     ATOM                X               Y               Z
      1  C        -2.5836724687    0.8807757466   -0.4041124641
      2  H        -3.1384656911    0.6515271843   -1.3258366763
      3  C        -1.5800798921   -0.2718297247   -0.2210048962
      4  H        -1.0030259605   -0.1046445120    0.6929931485
      5  O        -0.6817498683   -0.2353098503   -1.3605562647
      6  C        -2.3233793710   -1.6089598807   -0.1511474623
      7  H        -2.8419567012   -1.7663697749   -1.1049729070
      8  H        -1.6134474011   -2.4328653749   -0.0540333951
      9  C        -3.3357774252   -1.6380151178    1.0054525723
     10  H        -2.7800812536   -1.4999308634    1.9439146657
     11  C        -4.0602849301   -2.9860396728    1.0785767767
     12  H        -3.3518076053   -3.8114126664    1.1978377487
     13  H        -4.7568315978   -3.0179357036    1.9218348408
     14  H        -4.6344451747   -3.1712695826    0.1644316342
     15  C        -4.3222241119   -0.4673672900    0.8705160555
     16  H        -5.0032008877   -0.4493222245    1.7285885895
     17  H        -4.9461932662   -0.6327642847   -0.0184523755
     18  C        -3.6040734212    0.8819212574    0.7495024516
     19  H        -4.3367770509    1.6789781837    0.5801302961
     20  H        -3.0931048333    1.1218412386    1.6857150559
     21  C        -1.9148500138    2.2558587945   -0.6462418198
     22  H        -2.7220226142    3.0087419611   -0.6388771671
     23  C        -0.9387201576    2.7476668404    0.4218536809
     24  O        -1.0674714290    2.5325515956    1.6058363324
     25  C        -1.3248589442    2.3894617494   -2.0476295971
     26  O        -0.5010622160    3.2169820079   -2.3596349996
     27  H        -1.7886176441    1.7349584486   -2.8119380090
     28  H        -0.0935897483    3.3437332083    0.0349221616
     29  O         1.1584494547    0.4696350740   -0.2094177372
     30  C         2.5739043222    0.4580443876   -0.0400910295
     31  H         3.0832526602    0.6666550937   -0.9880826772
     32  C         0.6700498417   -0.4861122796   -1.1599737967
     33  H         1.1438241336   -0.3229333228   -2.1367055272
     34  C         2.9104208089    1.6122630736    0.9028303470
     35  O         3.5151613128    2.6021462588    0.5814839155
     36  O         2.4507963627    1.3825616819    2.1488660318
     37  H         2.6446711286    2.1714577859    2.6790928773
     38  C         3.0331224119   -0.9013503522    0.5048947820
     39  H         2.5928084163   -1.0417415322    1.5025564273
     40  O         4.4485011759   -0.8888824175    0.5872738707
     41  H         4.7488183838   -1.7937280156    0.7432660530
     42  C         2.5292921357   -1.9955350093   -0.4324644485
     43  H         3.0403014422   -1.8989362854   -1.3959253629
     44  O         2.9038921034   -3.2994139884    0.0359831087
     45  H         2.4834838184   -3.4532298443    0.8932256517
     46  C         1.0190464456   -1.9010281485   -0.6568369081
     47  H         0.5083184638   -2.0641858256    0.3049694296
     48  O         0.5861485980   -2.8536522265   -1.6120843353
     49  H         1.0820241274   -3.6679317253   -1.4548621745
   Point Group: c1    Number of degrees of freedom:   141


   Energy is  -1301.524784397

 Hessian Updated using BFGS Update

141 Hessian modes will be used to form the next step
  Hessian Eigenvalues:
     0.003733    0.004111    0.005536    0.005825    0.006484    0.006607
     0.007008    0.007335    0.007394    0.007853    0.010249    0.011186
     0.011396    0.011753    0.013672    0.019242    0.020219    0.021947
     0.024034    0.029450    0.032123    0.034459    0.038244    0.039079
     0.040355    0.041667    0.043723    0.044709    0.045697    0.046484
     0.046942    0.047812    0.048213    0.048734    0.049381    0.049896
     0.050828    0.051330    0.052115    0.055161    0.055684    0.056143
     0.056234    0.056961    0.057156    0.058200    0.060901    0.061200
     0.066408    0.067312    0.067852    0.070401    0.074217    0.077355
     0.081031    0.081942    0.082422    0.083973    0.093156    0.095001
     0.101514    0.114313    0.121103    0.129392    0.143351    0.144434
     0.149719    0.159252    0.159681    0.159796    0.159982    0.160000
     0.160005    0.160011    0.160064    0.161135    0.167364    0.169474
     0.178384    0.181713    0.186230    0.192369    0.194144    0.195226
     0.199351    0.206669    0.219546    0.223343    0.244527    0.251131
     0.259015    0.264952    0.270084    0.274009    0.277823    0.280307
     0.285426    0.286987    0.288033    0.288739    0.290478    0.295203
     0.298729    0.302834    0.307976    0.309406    0.332234    0.333475
     0.335563    0.338478    0.338571    0.338831    0.339401    0.339661
     0.339952    0.340088    0.340354    0.340624    0.340753    0.341103
     0.342055    0.342153    0.342382    0.342490    0.343131    0.344439
     0.375259    0.389485    0.395109    0.400046    0.406358    0.407323
     0.412560    0.510742    0.518054    0.520218    0.522914    0.547025
     0.861908    0.913755    0.946539

 Minimum Search - Taking Simple RFO Step
 Searching for Lamda that Minimizes Along All modes
 Value Taken    Lamda =  -0.00083048
 Step Taken.  Stepsize is  0.154449

                             Maximum     Tolerance    Cnvgd?
         Gradient           0.003631      0.000300      NO
         Displacement       0.051136      0.001200      NO
         Energy change      0.000276      0.000001      NO


 New Cartesian Coordinates Obtained by Inverse Iteration

 Displacement from previous Coordinates is:  0.791721
 ----------------------------------------------------------------
             Standard Nuclear Orientation (Angstroms)
    I     Atom           X                Y                Z
 ----------------------------------------------------------------
    1      C      -2.5813435619     0.8760100216    -0.3935217916
    2      H      -3.1241140954     0.6702650981    -1.3279123270
    3      C      -1.5889216442    -0.2859195641    -0.2134477762
    4      H      -1.0141837218    -0.1297369168     0.7036548951
    5      O      -0.6834711907    -0.2491011639    -1.3481591909
    6      C      -2.3397958201    -1.6188640771    -0.1619176669
    7      H      -2.8482340861    -1.7653658395    -1.1229130091
    8      H      -1.6334765821    -2.4463101629    -0.0641655878
    9      C      -3.3663112605    -1.6520163503     0.9822503955
   10      H      -2.8215675523    -1.5240256238     1.9287116715
   11      C      -4.0982375470    -2.9971768396     1.0347060683
   12      H      -3.3964892020    -3.8278733936     1.1559772509
   13      H      -4.8058783746    -3.0321643300     1.8682938854
   14      H      -4.6614897239    -3.1712411351     0.1116050972
   15      C      -4.3439513706    -0.4744030958     0.8444675830
   16      H      -5.0365126859    -0.4601706390     1.6929979170
   17      H      -4.9560140761    -0.6292895728    -0.0546817937
   18      C      -3.6153778566     0.8714246965     0.7475755416
   19      H      -4.3392771198     1.6758596996     0.5771305988
   20      H      -3.1136559006     1.0999822673     1.6915080884
   21      C      -1.8933239639     2.2445312449    -0.6004579067
   22      H      -2.6900279791     3.0080444849    -0.5599387013
   23      C      -0.9002307403     2.6880550410     0.4734399532
   24      O      -1.0191238543     2.4312767595     1.6473143383
   25      C      -1.3136911481     2.4155168528    -2.0030824904
   26      O      -0.4601744163     3.2185600179    -2.2875275741
   27      H      -1.7734332796     1.7733880785    -2.7798060814
   28      H      -0.0611056017     3.2985072325     0.0975882661
   29      O       1.1709138692     0.4788682583    -0.2269975659
   30      C       2.5882013838     0.4705499645    -0.0762658874
   31      H       3.0853473718     0.6552860405    -1.0351748136
   32      C       0.6653955030    -0.4973531189    -1.1472003519
   33      H       1.1295767729    -0.3612910581    -2.1320067911
   34      C       2.9354342858     1.6493037242     0.8329381421
   35      O       3.5238942993     2.6327960550     0.4731022619
   36      O       2.4840124016     1.4552227662     2.0876178289
   37      H       2.6705625471     2.2570640369     2.5986622622
   38      C       3.0530008259    -0.8791301996     0.4895137661
   39      H       2.6315789679    -0.9913459918     1.4987972951
   40      O       4.4685587701    -0.8617394678     0.5383439796
   41      H       4.7763417952    -1.7605925351     0.7037044797
   42      C       2.5279787263    -1.9971903128    -0.4073487146
   43      H       3.0258862631    -1.9336840382    -1.3801061976
   44      O       2.8983727899    -3.2898073673     0.0936886574
   45      H       2.4874826129    -3.4162903018     0.9586748340
   46      C       1.0153328207    -1.8980154012    -0.6130965484
   47      H       0.5169143638    -2.0294404839     0.3601693005
   48      O       0.5591529436    -2.8653163513    -1.5407281725
   49      H       1.0499909104    -3.6805929333    -1.3803109439
 ----------------------------------------------------------------
 Molecular Point Group                 C1    NOp =  1
 Largest Abelian Subgroup              C1    NOp =  1
 Nuclear Repulsion Energy =  2544.8212285100 hartrees
 There are       96 alpha and       96 beta electrons
 Applying Cartesian multipole field
    Component          Value
    ---------          -----
     (2,0,0)        1.00000E-12
     (0,2,0)        2.00000E-11
     (0,0,2)       -3.00000E-11
 Nucleus-field energy     =     0.0000000320 hartrees
 Requested basis set is 6-311++G(d,p)
 There are 270 shells and 718 basis functions
 A cutoff of  1.0D-11 yielded  26930 shell pairs
 There are    187422 function pairs (    198839 Cartesian)
 Smallest overlap matrix eigenvalue = 8.36E-07

 Q-Chem warning in module stvman/mkSTV.C, line 306:

 Overlap eigenvalue is smaller than square root of threshold
 Use THRESH >= 12 to get rid of this warning

 Linear dependence detected in AO basis
 Tighter screening thresholds may be required for diffuse basis sets
 Use S2THRESH > 14 and THRESH = 14 in case of SCF convergence issues
 Number of orthogonalized atomic orbitals = 717
 Maximum deviation from orthogonality = 4.826E-10
 Guess MOs from SCF MO coefficient file

 -----------------------------------------------------------------------
  General SCF calculation program by
  Eric Jon Sundstrom, Paul Horn, Yuezhi Mao, Dmitri Zuev, Alec White,
  David Stuck, Shaama M.S., Shane Yost, Joonho Lee, David Small,
  Daniel Levine, Susi Lehtola, Hugh Burton, Evgeny Epifanovsky
 -----------------------------------------------------------------------
 Exchange:     0.2000 Hartree-Fock + 0.0800 Slater + 0.7200 B88
 Correlation:  0.1900 VWN1RPA + 0.8100 LYP
 Using SG-1 standard quadrature grid
 using 6 threads for integral computing
 -------------------------------------------------------
 OpenMP Integral computing Module                
 Release: version 2.0, May 2017, Q-Chem Inc. Pleasanton 
 -------------------------------------------------------
 -------------------------------------------------------
 OpenMP BLAS3 based DFT computing Module                
 Release: version 1.0, May 2013, Q-Chem Inc. Pittsburgh 
 -------------------------------------------------------
 A restricted SCF calculation will be
 performed using DIIS
 SCF converges when DIIS error is below 1.0e-08
 ---------------------------------------
  Cycle       Energy         DIIS error
 ---------------------------------------
    1   -1301.5145945175      3.69e-04  
    2   -1301.5249463752      6.94e-05  
    3   -1301.5246992544      1.07e-04  
    4   -1301.5251955268      1.82e-05  
    5   -1301.5252075489      9.92e-06  
    6   -1301.5252119911      2.31e-06  
    7   -1301.5252122476      6.47e-07  
    8   -1301.5252122646      3.42e-07  
    9   -1301.5252122699      9.24e-08  
   10   -1301.5252122702      3.03e-08  
   11   -1301.5252122706      1.08e-08  
   12   -1301.5252122704      4.18e-09  Convergence criterion met
 ---------------------------------------
 SCF time:   CPU 2343.49s  wall 412.00s 
 SCF   energy in the final basis set =    -1301.5252122704
 Total energy in the final basis set =    -1301.5252122704

 --------------------------------------------------------------

                    Orbital Energies (a.u.)
 --------------------------------------------------------------

 Alpha MOs
 -- Occupied --
-19.1866 -19.1717 -19.1629 -19.1535 -19.1517 -19.1499 -19.1319 -19.1313
-19.1312 -10.3234 -10.3012 -10.2712 -10.2697 -10.2643 -10.2593 -10.2570
-10.2550 -10.2379 -10.2054 -10.1983 -10.1844 -10.1755 -10.1739 -10.1737
-10.1671  -1.1312  -1.1039  -1.0801  -1.0652  -1.0605  -1.0587  -1.0464
 -1.0417  -1.0410  -0.8610  -0.8163  -0.8140  -0.7997  -0.7565  -0.7547
 -0.7046  -0.6835  -0.6730  -0.6496  -0.6355  -0.6328  -0.6157  -0.5942
 -0.5771  -0.5673  -0.5625  -0.5584  -0.5490  -0.5244  -0.5194  -0.5120
 -0.5040  -0.5021  -0.4978  -0.4909  -0.4848  -0.4824  -0.4657  -0.4570
 -0.4508  -0.4451  -0.4428  -0.4386  -0.4345  -0.4269  -0.4208  -0.4093
 -0.4031  -0.4005  -0.3974  -0.3947  -0.3883  -0.3856  -0.3824  -0.3743
 -0.3666  -0.3655  -0.3520  -0.3495  -0.3428  -0.3388  -0.3369  -0.3338
 -0.3210  -0.3203  -0.3026  -0.2985  -0.2931  -0.2834  -0.2791  -0.2529
 -- Virtual --
 -0.0458  -0.0375  -0.0366  -0.0255  -0.0104  -0.0093  -0.0071  -0.0008
  0.0046   0.0075   0.0135   0.0197   0.0254   0.0256   0.0352   0.0364
  0.0379   0.0437   0.0502   0.0518   0.0541   0.0571   0.0607   0.0615
  0.0646   0.0714   0.0767   0.0777   0.0821   0.0852   0.0873   0.0892
  0.0928   0.0960   0.0980   0.1003   0.1039   0.1053   0.1081   0.1116
  0.1121   0.1135   0.1168   0.1173   0.1217   0.1230   0.1263   0.1271
  0.1294   0.1321   0.1342   0.1357   0.1381   0.1388   0.1422   0.1460
  0.1467   0.1500   0.1504   0.1524   0.1536   0.1551   0.1568   0.1598
  0.1632   0.1645   0.1657   0.1684   0.1712   0.1740   0.1779   0.1801
  0.1823   0.1827   0.1852   0.1879   0.1896   0.1923   0.1947   0.1979
  0.2003   0.2023   0.2046   0.2093   0.2127   0.2143   0.2172   0.2190
  0.2207   0.2234   0.2253   0.2290   0.2319   0.2355   0.2373   0.2391
  0.2398   0.2456   0.2464   0.2504   0.2528   0.2571   0.2594   0.2615
  0.2663   0.2670   0.2702   0.2741   0.2755   0.2794   0.2812   0.2840
  0.2849   0.2889   0.2896   0.2960   0.3008   0.3037   0.3072   0.3088
  0.3101   0.3145   0.3184   0.3207   0.3220   0.3232   0.3267   0.3288
  0.3314   0.3322   0.3362   0.3384   0.3420   0.3447   0.3481   0.3486
  0.3515   0.3566   0.3574   0.3602   0.3662   0.3668   0.3702   0.3713
  0.3722   0.3752   0.3766   0.3842   0.3870   0.3914   0.3966   0.3999
  0.4067   0.4072   0.4128   0.4153   0.4186   0.4239   0.4284   0.4327
  0.4366   0.4405   0.4470   0.4487   0.4549   0.4621   0.4668   0.4727
  0.4729   0.4835   0.4849   0.4910   0.4928   0.4972   0.5065   0.5134
  0.5216   0.5306   0.5354   0.5423   0.5514   0.5571   0.5620   0.5645
  0.5732   0.5778   0.5829   0.5911   0.5936   0.5965   0.6076   0.6098
  0.6191   0.6215   0.6279   0.6352   0.6389   0.6420   0.6465   0.6507
  0.6532   0.6586   0.6647   0.6672   0.6715   0.6774   0.6850   0.6854
  0.6911   0.6983   0.7063   0.7144   0.7183   0.7208   0.7304   0.7321
  0.7391   0.7432   0.7484   0.7528   0.7564   0.7656   0.7660   0.7676
  0.7726   0.7742   0.7807   0.7862   0.7891   0.7941   0.7945   0.7988
  0.8017   0.8092   0.8143   0.8180   0.8230   0.8298   0.8409   0.8485
  0.8556   0.8659   0.8836   0.8987   0.9055   0.9309   0.9427   0.9448
  0.9534   0.9570   0.9794   0.9898   1.0005   1.0078   1.0156   1.0230
  1.0389   1.0439   1.0522   1.0634   1.0796   1.0894   1.0909   1.0951
  1.1133   1.1211   1.1385   1.1442   1.1494   1.1571   1.1588   1.1677
  1.1712   1.1770   1.1807   1.1927   1.1969   1.2034   1.2065   1.2124
  1.2205   1.2237   1.2296   1.2337   1.2420   1.2555   1.2563   1.2705
  1.2725   1.2790   1.2903   1.2933   1.3009   1.3111   1.3193   1.3245
  1.3343   1.3405   1.3464   1.3612   1.3637   1.3681   1.3785   1.3874
  1.4015   1.4069   1.4320   1.4459   1.4499   1.4569   1.4620   1.4688
  1.4744   1.4911   1.5000   1.5110   1.5157   1.5175   1.5214   1.5280
  1.5469   1.5512   1.5614   1.5656   1.5660   1.5745   1.5795   1.5809
  1.5902   1.5965   1.5982   1.5999   1.6093   1.6132   1.6211   1.6223
  1.6233   1.6333   1.6343   1.6364   1.6486   1.6488   1.6578   1.6612
  1.6730   1.6755   1.6788   1.6903   1.6930   1.7015   1.7055   1.7188
  1.7260   1.7324   1.7369   1.7408   1.7448   1.7496   1.7715   1.7778
  1.7831   1.7894   1.7967   1.8039   1.8105   1.8153   1.8172   1.8326
  1.8354   1.8481   1.8500   1.8570   1.8722   1.8801   1.8836   1.8907
  1.9019   1.9095   1.9190   1.9260   1.9353   1.9389   1.9586   1.9714
  1.9752   2.0025   2.0044   2.0092   2.0178   2.0236   2.0311   2.0473
  2.0542   2.0574   2.0608   2.0701   2.0793   2.0830   2.0979   2.1113
  2.1151   2.1243   2.1341   2.1404   2.1521   2.1630   2.1743   2.1883
  2.1966   2.2084   2.2101   2.2324   2.2333   2.2484   2.2622   2.2744
  2.2855   2.3040   2.3065   2.3189   2.3230   2.3440   2.3483   2.3727
  2.3973   2.4017   2.4137   2.4272   2.4427   2.4546   2.4753   2.4920
  2.4953   2.5149   2.5192   2.5447   2.5462   2.5595   2.5630   2.5765
  2.5801   2.5825   2.5947   2.6030   2.6098   2.6120   2.6280   2.6369
  2.6438   2.6521   2.6767   2.6909   2.6977   2.7097   2.7135   2.7213
  2.7360   2.7481   2.7587   2.7770   2.7839   2.7905   2.7947   2.8094
  2.8127   2.8230   2.8309   2.8366   2.8656   2.8782   2.8845   2.8886
  2.8981   2.9079   2.9093   2.9136   2.9228   2.9311   2.9336   2.9360
  2.9438   2.9751   2.9776   2.9830   2.9859   2.9986   3.0062   3.0169
  3.0231   3.0414   3.0464   3.0505   3.0691   3.0784   3.0803   3.0879
  3.0921   3.1073   3.1185   3.1367   3.1457   3.1467   3.1581   3.1691
  3.1779   3.1797   3.1858   3.2077   3.2133   3.2227   3.2533   3.2608
  3.2841   3.2982   3.3076   3.3121   3.3239   3.3377   3.3503   3.3625
  3.3757   3.3843   3.3957   3.4206   3.4294   3.4668   3.5059   3.5136
  3.5302   3.5353   3.5658   3.5701   3.5855   3.6245   3.6906   3.7704
  3.7866   3.7891   3.7980   3.8113   3.8285   3.8428   3.8740   3.8973
  3.9057   3.9195   3.9304   3.9396   3.9604   3.9794   4.0047   4.0201
  4.0416   4.0653   4.0833   4.1039   4.1346   4.1622   4.1750   4.1908
  4.2193   4.2627   4.2771   4.2992   4.3007   4.3138   4.3312   4.3665
  4.3955   5.0191   5.0886   5.1000   5.1050   5.1094   5.1252   5.1320
  5.1616   5.1763   5.2002   5.2076   5.2722   5.3715   5.4165   5.4225
  5.4401   5.4500   5.4924   5.6047   5.6163   5.6504   5.6582   5.7089
  5.7445   5.8008   5.8137   5.8650  23.7532  23.7813  23.8016  23.8099
 23.8158  23.8294  23.8492  23.8602  23.8851  23.8925  23.9174  23.9420
 23.9434  23.9578  23.9730  23.9854  49.8863  49.9031  49.9505  49.9511
 49.9791  49.9886  49.9973  50.0147  50.0314
 --------------------------------------------------------------

          Ground-State Mulliken Net Atomic Charges

     Atom                 Charge (a.u.)
  ----------------------------------------
      1 C                     0.561393
      2 H                     0.201401
      3 C                    -0.332459
      4 H                     0.197080
      5 O                     0.218788
      6 C                    -1.071254
      7 H                     0.202685
      8 H                     0.269412
      9 C                     0.610237
     10 H                     0.176193
     11 C                    -0.697337
     12 H                     0.119378
     13 H                     0.148305
     14 H                     0.148081
     15 C                    -0.648966
     16 H                     0.169096
     17 H                     0.152182
     18 C                    -0.526245
     19 H                     0.154603
     20 H                     0.224005
     21 C                     0.674626
     22 H                     0.255744
     23 C                    -0.362274
     24 O                    -0.138582
     25 C                    -0.505132
     26 O                    -0.168974
     27 H                     0.153128
     28 H                     0.204501
     29 O                     0.140674
     30 C                    -0.218126
     31 H                     0.289855
     32 C                    -0.615614
     33 H                     0.199847
     34 C                    -0.157007
     35 O                    -0.151850
     36 O                    -0.055642
     37 H                     0.296106
     38 C                    -0.231896
     39 H                     0.281544
     40 O                    -0.146690
     41 H                     0.265937
     42 C                    -0.668849
     43 H                     0.289995
     44 O                    -0.176879
     45 H                     0.272002
     46 C                    -0.454127
     47 H                     0.284148
     48 O                    -0.103523
     49 H                     0.270480
  ----------------------------------------
  Sum of atomic charges =     0.000000

 -----------------------------------------------------------------
                    Cartesian Multipole Moments
 -----------------------------------------------------------------
    Charge (ESU x 10^10)
                 0.0000
    Dipole Moment (Debye)
         X      -2.5645      Y      -4.6753      Z       2.3200
       Tot       5.8153
    Quadrupole Moments (Debye-Ang)
        XX    -149.8284     XY     -14.6707     YY    -155.5295
        XZ       6.9046     YZ      -1.4469     ZZ    -153.0275
    Octopole Moments (Debye-Ang^2)
       XXX     -30.8527    XXY     -23.4930    XYY      -2.3021
       YYY     -46.6382    XXZ       5.6982    XYZ      14.7527
       YYZ      47.3220    XZZ      40.1759    YZZ     -13.7315
       ZZZ      26.5086
    Hexadecapole Moments (Debye-Ang^3)
      XXXX   -6618.5566   XXXY    -267.3304   XXYY   -1713.2195
      XYYY    -155.7218   YYYY   -3649.9240   XXXZ      63.6982
      XXYZ     -16.4559   XYYZ      98.5434   YYYZ     112.9841
      XXZZ   -1183.0740   XYZZ      13.0353   YYZZ    -847.9307
      XZZZ      68.6247   YZZZ      89.6383   ZZZZ   -1257.1950
 -----------------------------------------------------------------
 Calculating analytic gradient of the SCF energy
 Gradient of SCF Energy
            1           2           3           4           5           6
    1  -0.0000884  -0.0000419   0.0000626  -0.0000223   0.0000617   0.0001299
    2  -0.0000956   0.0000556   0.0002064  -0.0000931  -0.0004163   0.0000843
    3   0.0000029  -0.0000091  -0.0000151   0.0000473   0.0000115  -0.0001468
            7           8           9          10          11          12
    1  -0.0000291   0.0001381  -0.0000085  -0.0000085   0.0000070  -0.0000126
    2   0.0000217  -0.0000700   0.0000141  -0.0000005   0.0000026  -0.0000172
    3  -0.0000079   0.0000195   0.0000414  -0.0000172  -0.0000176  -0.0000157
           13          14          15          16          17          18
    1  -0.0000005  -0.0000081  -0.0000197   0.0000216  -0.0000018   0.0000298
    2  -0.0000020   0.0000071   0.0000102  -0.0000088  -0.0000126  -0.0000170
    3  -0.0000217  -0.0000113  -0.0000653  -0.0000094  -0.0000024  -0.0000227
           19          20          21          22          23          24
    1   0.0000252  -0.0000141   0.0001563  -0.0001194  -0.0000600  -0.0000952
    2   0.0000295   0.0000576   0.0003046  -0.0002114   0.0003591  -0.0000063
    3   0.0000375   0.0000036  -0.0001225   0.0000918  -0.0000461   0.0000517
           25          26          27          28          29          30
    1  -0.0000281   0.0000377  -0.0000778   0.0001332   0.0002865   0.0000155
    2  -0.0001755   0.0000070   0.0001355  -0.0002856  -0.0000760   0.0001421
    3   0.0002390  -0.0001202  -0.0001063   0.0000309   0.0001292  -0.0000198
           31          32          33          34          35          36
    1  -0.0000313  -0.0000661   0.0000067  -0.0002714   0.0001650   0.0000799
    2  -0.0000461   0.0001453  -0.0000112   0.0002007  -0.0000888  -0.0001041
    3   0.0000196  -0.0001771   0.0000365   0.0000017   0.0000116   0.0000211
           37          38          39          40          41          42
    1  -0.0000231   0.0003621  -0.0000711  -0.0001643  -0.0000617   0.0000784
    2  -0.0000205  -0.0001834   0.0000711   0.0000345   0.0000437   0.0000440
    3  -0.0000048   0.0001273  -0.0000329   0.0000448  -0.0000247  -0.0000218
           43          44          45          46          47          48
    1  -0.0000259  -0.0000507  -0.0000219  -0.0001547  -0.0000769  -0.0001178
    2   0.0000366  -0.0000531   0.0000288  -0.0002801   0.0000431   0.0001066
    3  -0.0000018   0.0000528  -0.0000465   0.0000114  -0.0000296   0.0000660
           49
    1  -0.0000247
    2   0.0000832
    3   0.0000172
 Max gradient component =       4.163E-04
 RMS gradient           =       1.071E-04
 Gradient time:  CPU 561.88 s  wall 94.87 s
 Geometry Optimization Parameters
   NAtoms,    NIC,     NZ,  NCons,   NDum,   NFix, NCnnct, MaxDiis
       49     390       0       0       0       0       0       0

 Cartesian Hessian Update
 Hessian Updated using BFGS Update


** GEOMETRY OPTIMIZATION IN DELOCALIZED INTERNAL COORDINATES **
   Searching for a Minimum

   Optimization Cycle:  11

                       Coordinates (Angstroms)
     ATOM                X               Y               Z
      1  C        -2.5813435619    0.8760100216   -0.3935217916
      2  H        -3.1241140954    0.6702650981   -1.3279123270
      3  C        -1.5889216442   -0.2859195641   -0.2134477762
      4  H        -1.0141837218   -0.1297369168    0.7036548951
      5  O        -0.6834711907   -0.2491011639   -1.3481591909
      6  C        -2.3397958201   -1.6188640771   -0.1619176669
      7  H        -2.8482340861   -1.7653658395   -1.1229130091
      8  H        -1.6334765821   -2.4463101629   -0.0641655878
      9  C        -3.3663112605   -1.6520163503    0.9822503955
     10  H        -2.8215675523   -1.5240256238    1.9287116715
     11  C        -4.0982375470   -2.9971768396    1.0347060683
     12  H        -3.3964892020   -3.8278733936    1.1559772509
     13  H        -4.8058783746   -3.0321643300    1.8682938854
     14  H        -4.6614897239   -3.1712411351    0.1116050972
     15  C        -4.3439513706   -0.4744030958    0.8444675830
     16  H        -5.0365126859   -0.4601706390    1.6929979170
     17  H        -4.9560140761   -0.6292895728   -0.0546817937
     18  C        -3.6153778566    0.8714246965    0.7475755416
     19  H        -4.3392771198    1.6758596996    0.5771305988
     20  H        -3.1136559006    1.0999822673    1.6915080884
     21  C        -1.8933239639    2.2445312449   -0.6004579067
     22  H        -2.6900279791    3.0080444849   -0.5599387013
     23  C        -0.9002307403    2.6880550410    0.4734399532
     24  O        -1.0191238543    2.4312767595    1.6473143383
     25  C        -1.3136911481    2.4155168528   -2.0030824904
     26  O        -0.4601744163    3.2185600179   -2.2875275741
     27  H        -1.7734332796    1.7733880785   -2.7798060814
     28  H        -0.0611056017    3.2985072325    0.0975882661
     29  O         1.1709138692    0.4788682583   -0.2269975659
     30  C         2.5882013838    0.4705499645   -0.0762658874
     31  H         3.0853473718    0.6552860405   -1.0351748136
     32  C         0.6653955030   -0.4973531189   -1.1472003519
     33  H         1.1295767729   -0.3612910581   -2.1320067911
     34  C         2.9354342858    1.6493037242    0.8329381421
     35  O         3.5238942993    2.6327960550    0.4731022619
     36  O         2.4840124016    1.4552227662    2.0876178289
     37  H         2.6705625471    2.2570640369    2.5986622622
     38  C         3.0530008259   -0.8791301996    0.4895137661
     39  H         2.6315789679   -0.9913459918    1.4987972951
     40  O         4.4685587701   -0.8617394678    0.5383439796
     41  H         4.7763417952   -1.7605925351    0.7037044797
     42  C         2.5279787263   -1.9971903128   -0.4073487146
     43  H         3.0258862631   -1.9336840382   -1.3801061976
     44  O         2.8983727899   -3.2898073673    0.0936886574
     45  H         2.4874826129   -3.4162903018    0.9586748340
     46  C         1.0153328207   -1.8980154012   -0.6130965484
     47  H         0.5169143638   -2.0294404839    0.3601693005
     48  O         0.5591529436   -2.8653163513   -1.5407281725
     49  H         1.0499909104   -3.6805929333   -1.3803109439
   Point Group: c1    Number of degrees of freedom:   141


   Energy is  -1301.525212270

 Hessian Updated using BFGS Update

140 Hessian modes will be used to form the next step
  Hessian Eigenvalues:
     0.003857    0.004076    0.005534    0.005775    0.006472    0.006595
     0.007008    0.007304    0.007393    0.007852    0.010252    0.011190
     0.011395    0.012052    0.013686    0.019248    0.020163    0.021966
     0.024044    0.029440    0.032113    0.034416    0.038243    0.039070
     0.040346    0.042023    0.043405    0.044778    0.045842    0.046472
     0.046982    0.047748    0.048166    0.048733    0.049365    0.049865
     0.050812    0.051272    0.052036    0.054714    0.055573    0.055935
     0.056144    0.056969    0.057236    0.058290    0.060971    0.061210
     0.066254    0.067195    0.067841    0.071033    0.074220    0.077109
     0.081096    0.081944    0.082419    0.083973    0.093158    0.095053
     0.100981    0.114195    0.121039    0.128959    0.142491    0.144902
     0.148800    0.159280    0.159697    0.159807    0.159989    0.160000
     0.160007    0.160018    0.160099    0.161201    0.167362    0.170506
     0.178708    0.181850    0.186567    0.192361    0.194303    0.195623
     0.200261    0.205759    0.219502    0.222872    0.244207    0.251108
     0.255491    0.264235    0.270394    0.273868    0.277413    0.279953
     0.285424    0.287283    0.287959    0.288676    0.290485    0.295131
     0.298719    0.302819    0.307965    0.309394    0.332156    0.333497
     0.335566    0.338477    0.338571    0.338832    0.339667    0.339975
     0.340101    0.340352    0.340626    0.340772    0.341097    0.342054
     0.342150    0.342379    0.342488    0.343140    0.344378    0.376669
     0.389553    0.395149    0.399963    0.406358    0.407418    0.412819
     0.510874    0.518299    0.520486    0.523022    0.547019    0.861057
     0.913749    0.946595

 Minimum Search - Taking Simple RFO Step
 Searching for Lamda that Minimizes Along All modes
 Value Taken    Lamda =  -0.00004763
 Step Taken.  Stepsize is  0.080072

                             Maximum     Tolerance    Cnvgd?
         Gradient           0.000920      0.000300      NO
         Displacement       0.042981      0.001200      NO
         Energy change     -0.000428      0.000001      NO


 New Cartesian Coordinates Obtained by Inverse Iteration

 Displacement from previous Coordinates is:  0.302624
 ----------------------------------------------------------------
             Standard Nuclear Orientation (Angstroms)
    I     Atom           X                Y                Z
 ----------------------------------------------------------------
    1      C      -2.5771267319     0.8713181565    -0.3913474684
    2      H      -3.1179021936     0.6705883140    -1.3279516038
    3      C      -1.5940422967    -0.2980263576    -0.2100434989
    4      H      -1.0179729043    -0.1438912370     0.7065094133
    5      O      -0.6889899154    -0.2647156577    -1.3455088890
    6      C      -2.3547078933    -1.6256512346    -0.1580738649
    7      H      -2.8627127780    -1.7693456511    -1.1197205706
    8      H      -1.6548884099    -2.4581473096    -0.0587725012
    9      C      -3.3836610780    -1.6501499620     0.9841539094
   10      H      -2.8401014186    -1.5239659299     1.9315603271
   11      C      -4.1247642490    -2.9901632261     1.0376500290
   12      H      -3.4288934156    -3.8252928876     1.1620670143
   13      H      -4.8343887430    -3.0186464348     1.8698099312
   14      H      -4.6872326575    -3.1622335150     0.1136895681
   15      C      -4.3531098162    -0.4663826634     0.8420864128
   16      H      -5.0483840850    -0.4464617936     1.6883014462
   17      H      -4.9631760260    -0.6180527297    -0.0589652224
   18      C      -3.6150263800     0.8741224003     0.7463842068
   19      H      -4.3329027395     1.6833003773     0.5729251957
   20      H      -3.1146779499     1.0995708098     1.6917709602
   21      C      -1.8773357444     2.2339748527    -0.5936024812
   22      H      -2.6679788456     3.0044794503    -0.5636834270
   23      C      -0.8933974243     2.6741832413     0.4900779758
   24      O      -1.0156619607     2.4049014543     1.6605650994
   25      C      -1.2791855263     2.3993679944    -1.9893949080
   26      O      -0.4264352167     3.2057386725    -2.2658359805
   27      H      -1.7238893145     1.7494103851    -2.7681606160
   28      H      -0.0599650275     3.2986640911     0.1244090894
   29      O       1.1620569924     0.4741527424    -0.2285030706
   30      C       2.5799067790     0.4768732301    -0.0824162400
   31      H       3.0723502416     0.6658405480    -1.0429861909
   32      C       0.6612383959    -0.5063280642    -1.1467877394
   33      H       1.1221026814    -0.3669336396    -2.1327034602
   34      C       2.9195511417     1.6595163239     0.8247500038
   35      O       3.4883988286     2.6523416358     0.4595052382
   36      O       2.4800252069     1.4600215982     2.0827162167
   37      H       2.6583180681     2.2646482360     2.5922375699
   38      C       3.0577242702    -0.8690310781     0.4812143509
   39      H       2.6416412526    -0.9853290454     1.4922765333
   40      O       4.4733963021    -0.8400805979     0.5238653108
   41      H       4.7899335736    -1.7360514532     0.6882272543
   42      C       2.5387478268    -1.9910719866    -0.4138856766
   43      H       3.0327273082    -1.9230924986    -1.3883458511
   44      O       2.9223204620    -3.2807475384     0.0847576005
   45      H       2.5162187759    -3.4118401163     0.9513001579
   46      C       1.0247277531    -1.9043527770    -0.6144049865
   47      H       0.5309683465    -2.0408094642     0.3605957485
   48      O       0.5751362004    -2.8754350699    -1.5414458814
   49      H       1.0755362030    -3.6857205197    -1.3851999609
 ----------------------------------------------------------------
 Molecular Point Group                 C1    NOp =  1
 Largest Abelian Subgroup              C1    NOp =  1
 Nuclear Repulsion Energy =  2545.9993379951 hartrees
 There are       96 alpha and       96 beta electrons
 Applying Cartesian multipole field
    Component          Value
    ---------          -----
     (2,0,0)        1.00000E-12
     (0,2,0)        2.00000E-11
     (0,0,2)       -3.00000E-11
 Nucleus-field energy     =     0.0000000320 hartrees
 Requested basis set is 6-311++G(d,p)
 There are 270 shells and 718 basis functions
 A cutoff of  1.0D-11 yielded  26925 shell pairs
 There are    187415 function pairs (    198836 Cartesian)
 Smallest overlap matrix eigenvalue = 8.39E-07

 Q-Chem warning in module stvman/mkSTV.C, line 306:

 Overlap eigenvalue is smaller than square root of threshold
 Use THRESH >= 12 to get rid of this warning

 Linear dependence detected in AO basis
 Tighter screening thresholds may be required for diffuse basis sets
 Use S2THRESH > 14 and THRESH = 14 in case of SCF convergence issues
 Number of orthogonalized atomic orbitals = 717
 Maximum deviation from orthogonality = 5.813E-10
 Guess MOs from SCF MO coefficient file

 -----------------------------------------------------------------------
  General SCF calculation program by
  Eric Jon Sundstrom, Paul Horn, Yuezhi Mao, Dmitri Zuev, Alec White,
  David Stuck, Shaama M.S., Shane Yost, Joonho Lee, David Small,
  Daniel Levine, Susi Lehtola, Hugh Burton, Evgeny Epifanovsky
 -----------------------------------------------------------------------
 Exchange:     0.2000 Hartree-Fock + 0.0800 Slater + 0.7200 B88
 Correlation:  0.1900 VWN1RPA + 0.8100 LYP
 Using SG-1 standard quadrature grid
 using 6 threads for integral computing
 -------------------------------------------------------
 OpenMP Integral computing Module                
 Release: version 2.0, May 2017, Q-Chem Inc. Pleasanton 
 -------------------------------------------------------
 -------------------------------------------------------
 OpenMP BLAS3 based DFT computing Module                
 Release: version 1.0, May 2013, Q-Chem Inc. Pittsburgh 
 -------------------------------------------------------
 A restricted SCF calculation will be
 performed using DIIS
 SCF converges when DIIS error is below 1.0e-08
 ---------------------------------------
  Cycle       Energy         DIIS error
 ---------------------------------------
    1   -1301.5236534617      1.40e-04  
    2   -1301.5251959796      2.05e-05  
    3   -1301.5251753030      3.26e-05  
    4   -1301.5252219151      6.09e-06  
    5   -1301.5252231567      3.59e-06  
    6   -1301.5252237559      8.05e-07  
    7   -1301.5252237882      3.06e-07  
    8   -1301.5252237934      1.07e-07  
    9   -1301.5252237935      5.13e-08  
   10   -1301.5252237940      2.22e-08  
   11   -1301.5252237941      5.45e-09  Convergence criterion met
 ---------------------------------------
 SCF time:   CPU 2151.45s  wall 378.00s 
 SCF   energy in the final basis set =    -1301.5252237941
 Total energy in the final basis set =    -1301.5252237941

 --------------------------------------------------------------

                    Orbital Energies (a.u.)
 --------------------------------------------------------------

 Alpha MOs
 -- Occupied --
-19.1865 -19.1717 -19.1630 -19.1534 -19.1516 -19.1497 -19.1318 -19.1312
-19.1309 -10.3234 -10.3012 -10.2709 -10.2697 -10.2643 -10.2592 -10.2569
-10.2550 -10.2378 -10.2052 -10.1979 -10.1844 -10.1752 -10.1740 -10.1736
-10.1669  -1.1312  -1.1039  -1.0801  -1.0652  -1.0605  -1.0586  -1.0463
 -1.0417  -1.0410  -0.8608  -0.8163  -0.8139  -0.7996  -0.7564  -0.7545
 -0.7045  -0.6835  -0.6730  -0.6496  -0.6354  -0.6328  -0.6154  -0.5941
 -0.5770  -0.5672  -0.5624  -0.5583  -0.5489  -0.5243  -0.5195  -0.5120
 -0.5041  -0.5020  -0.4977  -0.4908  -0.4847  -0.4822  -0.4656  -0.4569
 -0.4508  -0.4450  -0.4427  -0.4386  -0.4344  -0.4269  -0.4208  -0.4091
 -0.4028  -0.4003  -0.3973  -0.3945  -0.3883  -0.3855  -0.3824  -0.3742
 -0.3665  -0.3655  -0.3518  -0.3494  -0.3428  -0.3388  -0.3368  -0.3337
 -0.3208  -0.3203  -0.3025  -0.2986  -0.2930  -0.2834  -0.2788  -0.2527
 -- Virtual --
 -0.0455  -0.0373  -0.0364  -0.0254  -0.0104  -0.0093  -0.0071  -0.0007
  0.0045   0.0076   0.0135   0.0198   0.0253   0.0257   0.0353   0.0366
  0.0379   0.0437   0.0503   0.0519   0.0542   0.0573   0.0606   0.0615
  0.0648   0.0716   0.0767   0.0777   0.0822   0.0853   0.0873   0.0890
  0.0927   0.0961   0.0981   0.1003   0.1038   0.1052   0.1081   0.1116
  0.1122   0.1137   0.1168   0.1175   0.1217   0.1233   0.1264   0.1272
  0.1294   0.1322   0.1342   0.1357   0.1382   0.1390   0.1423   0.1460
  0.1467   0.1501   0.1504   0.1524   0.1538   0.1553   0.1568   0.1598
  0.1631   0.1645   0.1657   0.1686   0.1710   0.1739   0.1778   0.1802
  0.1823   0.1831   0.1851   0.1879   0.1899   0.1921   0.1948   0.1976
  0.2001   0.2023   0.2046   0.2094   0.2125   0.2144   0.2174   0.2191
  0.2209   0.2235   0.2253   0.2290   0.2320   0.2355   0.2375   0.2388
  0.2400   0.2460   0.2464   0.2509   0.2529   0.2569   0.2594   0.2614
  0.2663   0.2669   0.2704   0.2742   0.2759   0.2795   0.2812   0.2840
  0.2851   0.2891   0.2898   0.2964   0.3011   0.3041   0.3073   0.3088
  0.3101   0.3146   0.3188   0.3214   0.3223   0.3233   0.3268   0.3288
  0.3315   0.3326   0.3363   0.3385   0.3419   0.3453   0.3483   0.3489
  0.3516   0.3561   0.3570   0.3604   0.3667   0.3669   0.3702   0.3710
  0.3720   0.3751   0.3769   0.3848   0.3872   0.3918   0.3964   0.4008
  0.4067   0.4079   0.4130   0.4149   0.4193   0.4241   0.4289   0.4328
  0.4368   0.4404   0.4474   0.4487   0.4549   0.4623   0.4670   0.4727
  0.4730   0.4830   0.4848   0.4910   0.4929   0.4971   0.5067   0.5136
  0.5217   0.5315   0.5353   0.5425   0.5515   0.5574   0.5618   0.5645
  0.5737   0.5780   0.5829   0.5906   0.5936   0.5967   0.6082   0.6096
  0.6194   0.6211   0.6287   0.6356   0.6390   0.6423   0.6471   0.6518
  0.6535   0.6589   0.6639   0.6672   0.6713   0.6777   0.6845   0.6855
  0.6915   0.6990   0.7065   0.7138   0.7177   0.7208   0.7308   0.7325
  0.7389   0.7431   0.7484   0.7531   0.7563   0.7660   0.7662   0.7676
  0.7730   0.7746   0.7809   0.7868   0.7890   0.7940   0.7944   0.7998
  0.8027   0.8096   0.8147   0.8181   0.8230   0.8300   0.8409   0.8494
  0.8556   0.8656   0.8842   0.8985   0.9055   0.9297   0.9412   0.9453
  0.9531   0.9580   0.9788   0.9895   1.0019   1.0079   1.0154   1.0228
  1.0401   1.0439   1.0515   1.0629   1.0795   1.0889   1.0906   1.0955
  1.1138   1.1213   1.1388   1.1439   1.1495   1.1577   1.1588   1.1674
  1.1718   1.1782   1.1806   1.1924   1.1961   1.2045   1.2072   1.2127
  1.2206   1.2225   1.2294   1.2343   1.2419   1.2561   1.2578   1.2705
  1.2731   1.2790   1.2908   1.2936   1.3028   1.3121   1.3194   1.3257
  1.3347   1.3419   1.3473   1.3611   1.3642   1.3684   1.3787   1.3878
  1.4018   1.4072   1.4323   1.4468   1.4499   1.4580   1.4620   1.4690
  1.4742   1.4915   1.4995   1.5111   1.5165   1.5178   1.5227   1.5283
  1.5473   1.5510   1.5618   1.5659   1.5663   1.5750   1.5797   1.5819
  1.5903   1.5966   1.5990   1.5997   1.6094   1.6133   1.6205   1.6224
  1.6237   1.6330   1.6347   1.6363   1.6482   1.6495   1.6574   1.6615
  1.6732   1.6757   1.6791   1.6910   1.6926   1.7023   1.7058   1.7193
  1.7260   1.7324   1.7365   1.7407   1.7452   1.7510   1.7722   1.7777
  1.7831   1.7893   1.7967   1.8044   1.8098   1.8148   1.8181   1.8329
  1.8341   1.8489   1.8500   1.8574   1.8715   1.8807   1.8829   1.8909
  1.9021   1.9091   1.9189   1.9278   1.9347   1.9393   1.9588   1.9715
  1.9760   2.0025   2.0045   2.0104   2.0186   2.0235   2.0316   2.0470
  2.0546   2.0576   2.0617   2.0705   2.0792   2.0835   2.0979   2.1115
  2.1150   2.1241   2.1343   2.1405   2.1522   2.1636   2.1743   2.1886
  2.1971   2.2079   2.2095   2.2326   2.2338   2.2486   2.2626   2.2750
  2.2849   2.3035   2.3074   2.3189   2.3231   2.3445   2.3484   2.3729
  2.3975   2.4019   2.4139   2.4276   2.4433   2.4547   2.4751   2.4921
  2.4954   2.5154   2.5193   2.5448   2.5462   2.5596   2.5630   2.5753
  2.5798   2.5819   2.5943   2.6029   2.6095   2.6120   2.6285   2.6365
  2.6440   2.6522   2.6764   2.6912   2.6975   2.7094   2.7134   2.7221
  2.7360   2.7475   2.7578   2.7770   2.7847   2.7912   2.7946   2.8102
  2.8131   2.8231   2.8310   2.8366   2.8660   2.8780   2.8847   2.8890
  2.8978   2.9081   2.9106   2.9136   2.9233   2.9322   2.9334   2.9356
  2.9443   2.9759   2.9773   2.9826   2.9860   2.9997   3.0055   3.0175
  3.0231   3.0423   3.0459   3.0501   3.0691   3.0783   3.0806   3.0874
  3.0920   3.1081   3.1185   3.1377   3.1451   3.1456   3.1585   3.1694
  3.1778   3.1798   3.1860   3.2068   3.2130   3.2215   3.2533   3.2607
  3.2842   3.2986   3.3079   3.3122   3.3246   3.3366   3.3512   3.3634
  3.3757   3.3855   3.3960   3.4208   3.4295   3.4672   3.5067   3.5136
  3.5305   3.5360   3.5662   3.5708   3.5863   3.6248   3.6910   3.7706
  3.7866   3.7889   3.7981   3.8116   3.8286   3.8432   3.8740   3.8974
  3.9062   3.9199   3.9303   3.9395   3.9602   3.9791   4.0046   4.0201
  4.0415   4.0654   4.0830   4.1040   4.1342   4.1625   4.1753   4.1907
  4.2192   4.2624   4.2768   4.2996   4.2999   4.3148   4.3310   4.3663
  4.3970   5.0200   5.0883   5.0991   5.1069   5.1096   5.1248   5.1312
  5.1626   5.1772   5.2014   5.2090   5.2730   5.3713   5.4168   5.4222
  5.4397   5.4500   5.4929   5.6044   5.6164   5.6514   5.6587   5.7093
  5.7465   5.8018   5.8138   5.8658  23.7530  23.7817  23.8019  23.8101
 23.8156  23.8296  23.8492  23.8602  23.8857  23.8936  23.9179  23.9436
 23.9442  23.9580  23.9729  23.9854  49.8867  49.9031  49.9506  49.9513
 49.9786  49.9893  49.9977  50.0152  50.0320
 --------------------------------------------------------------

          Ground-State Mulliken Net Atomic Charges

     Atom                 Charge (a.u.)
  ----------------------------------------
      1 C                     0.551602
      2 H                     0.201369
      3 C                    -0.316723
      4 H                     0.198167
      5 O                     0.217761
      6 C                    -1.088625
      7 H                     0.202072
      8 H                     0.265973
      9 C                     0.607883
     10 H                     0.176174
     11 C                    -0.697464
     12 H                     0.119805
     13 H                     0.148284
     14 H                     0.147852
     15 C                    -0.645487
     16 H                     0.169032
     17 H                     0.152022
     18 C                    -0.529443
     19 H                     0.154715
     20 H                     0.223810
     21 C                     0.687728
     22 H                     0.256268
     23 C                    -0.372383
     24 O                    -0.137618
     25 C                    -0.508514
     26 O                    -0.166880
     27 H                     0.155248
     28 H                     0.204892
     29 O                     0.140784
     30 C                    -0.215770
     31 H                     0.290635
     32 C                    -0.600107
     33 H                     0.199429
     34 C                    -0.162051
     35 O                    -0.149962
     36 O                    -0.054375
     37 H                     0.295954
     38 C                    -0.241023
     39 H                     0.281704
     40 O                    -0.146333
     41 H                     0.265599
     42 C                    -0.668897
     43 H                     0.290664
     44 O                    -0.177659
     45 H                     0.271844
     46 C                    -0.446174
     47 H                     0.283351
     48 O                    -0.105716
     49 H                     0.270585
  ----------------------------------------
  Sum of atomic charges =    -0.000000

 -----------------------------------------------------------------
                    Cartesian Multipole Moments
 -----------------------------------------------------------------
    Charge (ESU x 10^10)
                -0.0000
    Dipole Moment (Debye)
         X      -2.5159      Y      -4.6526      Z       2.3170
       Tot       5.7745
    Quadrupole Moments (Debye-Ang)
        XX    -149.6263     XY     -14.7852     YY    -155.5136
        XZ       6.9819     YZ      -1.4221     ZZ    -152.9905
    Octopole Moments (Debye-Ang^2)
       XXX     -28.5558    XXY     -23.5341    XYY      -2.5198
       YYY     -45.9035    XXZ       6.3606    XYZ      14.9082
       YYZ      47.5510    XZZ      39.8972    YZZ     -12.9663
       ZZZ      25.4996
    Hexadecapole Moments (Debye-Ang^3)
      XXXX   -6618.1253   XXXY    -270.7912   XXYY   -1713.1780
      XYYY    -166.8045   YYYY   -3637.0543   XXXZ      75.0451
      XXYZ     -17.5810   XYYZ     102.6727   YYYZ     107.3542
      XXZZ   -1184.8512   XYZZ       9.6768   YYZZ    -842.9752
      XZZZ      78.3479   YZZZ      82.0913   ZZZZ   -1250.9468
 -----------------------------------------------------------------
 Calculating analytic gradient of the SCF energy
 Gradient of SCF Energy
            1           2           3           4           5           6
    1   0.0001388  -0.0000072  -0.0001234  -0.0000181   0.0001302  -0.0001066
    2  -0.0000690   0.0000368  -0.0002370   0.0001541   0.0004608  -0.0001101
    3  -0.0001353   0.0000147  -0.0000726  -0.0000060  -0.0000123   0.0001291
            7           8           9          10          11          12
    1  -0.0000017  -0.0002033  -0.0000928  -0.0000170  -0.0000174  -0.0000232
    2  -0.0000087   0.0000877  -0.0000758   0.0000178   0.0000280   0.0000138
    3   0.0000067  -0.0000878   0.0000152   0.0000009   0.0000077  -0.0000119
           13          14          15          16          17          18
    1  -0.0000042  -0.0000063   0.0000498   0.0000068   0.0000315   0.0000377
    2  -0.0000005   0.0000078   0.0000243   0.0000255   0.0000113  -0.0001194
    3  -0.0000174  -0.0000105  -0.0000512  -0.0000075  -0.0000036   0.0000051
           19          20          21          22          23          24
    1   0.0000182   0.0000343   0.0001197  -0.0001453   0.0002202  -0.0002796
    2  -0.0000031   0.0000597   0.0003162  -0.0001582  -0.0000443   0.0001049
    3   0.0000149   0.0000374  -0.0001699   0.0000809   0.0001839  -0.0002599
           25          26          27          28          29          30
    1   0.0003734  -0.0002252  -0.0000532   0.0000720   0.0001250  -0.0002084
    2   0.0000668  -0.0002271  -0.0000342  -0.0001616   0.0000415   0.0001269
    3   0.0002702   0.0000111  -0.0001064   0.0000382   0.0000297  -0.0000073
           31          32          33          34          35          36
    1  -0.0000022  -0.0003366  -0.0000670   0.0002910  -0.0001970   0.0000056
    2   0.0000065  -0.0002073   0.0000549   0.0000353  -0.0001561   0.0001429
    3   0.0000027   0.0000740   0.0000475   0.0000359   0.0000365  -0.0000712
           37          38          39          40          41          42
    1  -0.0000419   0.0002387  -0.0000652  -0.0001976   0.0000199  -0.0000423
    2  -0.0000636  -0.0001098   0.0000304  -0.0001093   0.0000704  -0.0000787
    3   0.0000298   0.0000138  -0.0000033   0.0000209  -0.0000275   0.0000002
           43          44          45          46          47          48
    1   0.0000249   0.0000129   0.0000237   0.0002287   0.0001148   0.0001487
    2  -0.0000291  -0.0000060  -0.0000295   0.0000113   0.0001005  -0.0000062
    3   0.0000213   0.0000276  -0.0000332  -0.0001117   0.0000436   0.0000941
           49
    1   0.0000157
    2   0.0000089
    3  -0.0000873
 Max gradient component =       4.608E-04
 RMS gradient           =       1.175E-04
 Gradient time:  CPU 562.70 s  wall 95.01 s
 Geometry Optimization Parameters
   NAtoms,    NIC,     NZ,  NCons,   NDum,   NFix, NCnnct, MaxDiis
       49     390       0       0       0       0       0       0

 Cartesian Hessian Update
 Hessian Updated using BFGS Update


** GEOMETRY OPTIMIZATION IN DELOCALIZED INTERNAL COORDINATES **
   Searching for a Minimum

   Optimization Cycle:  12

                       Coordinates (Angstroms)
     ATOM                X               Y               Z
      1  C        -2.5771267319    0.8713181565   -0.3913474684
      2  H        -3.1179021936    0.6705883140   -1.3279516038
      3  C        -1.5940422967   -0.2980263576   -0.2100434989
      4  H        -1.0179729043   -0.1438912370    0.7065094133
      5  O        -0.6889899154   -0.2647156577   -1.3455088890
      6  C        -2.3547078933   -1.6256512346   -0.1580738649
      7  H        -2.8627127780   -1.7693456511   -1.1197205706
      8  H        -1.6548884099   -2.4581473096   -0.0587725012
      9  C        -3.3836610780   -1.6501499620    0.9841539094
     10  H        -2.8401014186   -1.5239659299    1.9315603271
     11  C        -4.1247642490   -2.9901632261    1.0376500290
     12  H        -3.4288934156   -3.8252928876    1.1620670143
     13  H        -4.8343887430   -3.0186464348    1.8698099312
     14  H        -4.6872326575   -3.1622335150    0.1136895681
     15  C        -4.3531098162   -0.4663826634    0.8420864128
     16  H        -5.0483840850   -0.4464617936    1.6883014462
     17  H        -4.9631760260   -0.6180527297   -0.0589652224
     18  C        -3.6150263800    0.8741224003    0.7463842068
     19  H        -4.3329027395    1.6833003773    0.5729251957
     20  H        -3.1146779499    1.0995708098    1.6917709602
     21  C        -1.8773357444    2.2339748527   -0.5936024812
     22  H        -2.6679788456    3.0044794503   -0.5636834270
     23  C        -0.8933974243    2.6741832413    0.4900779758
     24  O        -1.0156619607    2.4049014543    1.6605650994
     25  C        -1.2791855263    2.3993679944   -1.9893949080
     26  O        -0.4264352167    3.2057386725   -2.2658359805
     27  H        -1.7238893145    1.7494103851   -2.7681606160
     28  H        -0.0599650275    3.2986640911    0.1244090894
     29  O         1.1620569924    0.4741527424   -0.2285030706
     30  C         2.5799067790    0.4768732301   -0.0824162400
     31  H         3.0723502416    0.6658405480   -1.0429861909
     32  C         0.6612383959   -0.5063280642   -1.1467877394
     33  H         1.1221026814   -0.3669336396   -2.1327034602
     34  C         2.9195511417    1.6595163239    0.8247500038
     35  O         3.4883988286    2.6523416358    0.4595052382
     36  O         2.4800252069    1.4600215982    2.0827162167
     37  H         2.6583180681    2.2646482360    2.5922375699
     38  C         3.0577242702   -0.8690310781    0.4812143509
     39  H         2.6416412526   -0.9853290454    1.4922765333
     40  O         4.4733963021   -0.8400805979    0.5238653108
     41  H         4.7899335736   -1.7360514532    0.6882272543
     42  C         2.5387478268   -1.9910719866   -0.4138856766
     43  H         3.0327273082   -1.9230924986   -1.3883458511
     44  O         2.9223204620   -3.2807475384    0.0847576005
     45  H         2.5162187759   -3.4118401163    0.9513001579
     46  C         1.0247277531   -1.9043527770   -0.6144049865
     47  H         0.5309683465   -2.0408094642    0.3605957485
     48  O         0.5751362004   -2.8754350699   -1.5414458814
     49  H         1.0755362030   -3.6857205197   -1.3851999609
   Point Group: c1    Number of degrees of freedom:   141


   Energy is  -1301.525223794

 Hessian Updated using BFGS Update

141 Hessian modes will be used to form the next step
  Hessian Eigenvalues:
     0.002094    0.005040    0.005519    0.005754    0.006370    0.006581
     0.007000    0.007252    0.007545    0.007860    0.010246    0.011167
     0.011411    0.013639    0.014119    0.019263    0.020438    0.021958
     0.024176    0.029718    0.032176    0.034482    0.038265    0.039396
     0.040360    0.041861    0.043793    0.044779    0.045827    0.046503
     0.047078    0.047788    0.048496    0.048735    0.049458    0.049973
     0.050986    0.051306    0.053456    0.054444    0.055647    0.056076
     0.056145    0.056969    0.057253    0.058281    0.061044    0.061208
     0.066224    0.067237    0.067986    0.070720    0.074276    0.078403
     0.081088    0.081948    0.082462    0.083974    0.093220    0.095056
     0.104462    0.114987    0.122407    0.132163    0.144000    0.145759
     0.152255    0.159151    0.159740    0.159835    0.159913    0.160000
     0.160001    0.160016    0.160078    0.161386    0.167402    0.172026
     0.178086    0.181108    0.186973    0.192611    0.194280    0.195927
     0.200074    0.219377    0.220058    0.225680    0.246366    0.251146
     0.262969    0.269392    0.272994    0.275223    0.278062    0.285242
     0.286756    0.287770    0.288659    0.290435    0.294823    0.298719
     0.301844    0.307297    0.309327    0.331951    0.333385    0.335505
     0.337343    0.338470    0.338755    0.338833    0.339451    0.339752
     0.340053    0.340204    0.340356    0.340664    0.340764    0.341099
     0.342056    0.342171    0.342405    0.342522    0.343217    0.363448
     0.383460    0.392088    0.395031    0.399907    0.406403    0.408151
     0.424141    0.510835    0.518212    0.520446    0.522980    0.547047
     0.864351    0.913777    0.946594

 Minimum Search - Taking Simple RFO Step
 Searching for Lamda that Minimizes Along All modes
 Value Taken    Lamda =  -0.00005807
 Step Taken.  Stepsize is  0.115082

                             Maximum     Tolerance    Cnvgd?
         Gradient           0.001803      0.000300      NO
         Displacement       0.049167      0.001200      NO
         Energy change     -0.000012      0.000001      NO


 New Cartesian Coordinates Obtained by Inverse Iteration

 Displacement from previous Coordinates is:  0.253622
 ----------------------------------------------------------------
             Standard Nuclear Orientation (Angstroms)
    I     Atom           X                Y                Z
 ----------------------------------------------------------------
    1      C      -2.5783622737     0.8739908038    -0.3959811995
    2      H      -3.1167612005     0.6679244048    -1.3327814339
    3      C      -1.5906357580    -0.2912113376    -0.2106840837
    4      H      -1.0144381016    -0.1315275464     0.7047604695
    5      O      -0.6861234190    -0.2595565986    -1.3467875373
    6      C      -2.3456190380    -1.6217726677    -0.1533360811
    7      H      -2.8524585155    -1.7718770377    -1.1146324098
    8      H      -1.6420266493    -2.4505867942    -0.0502148769
    9      C      -3.3750031991    -1.6460182640     0.9883552687
   10      H      -2.8327639771    -1.5120940308     1.9354609062
   11      C      -4.1090132132    -2.9895989897     1.0483581877
   12      H      -3.4087072759    -3.8202693438     1.1776362899
   13      H      -4.8190369939    -3.0174286242     1.8802325560
   14      H      -4.6699304900    -3.1695410000     0.1249465666
   15      C      -4.3505953709    -0.4682183435     0.8395031888
   16      H      -5.0476492211    -0.4482447120     1.6842950307
   17      H      -4.9581598979    -0.6268379412    -0.0620662311
   18      C      -3.6189710114     0.8753987297     0.7396121041
   19      H      -4.3407099609     1.6801371110     0.5613175913
   20      H      -3.1217287355     1.1063982715     1.6852011610
   21      C      -1.8857552960     2.2396012249    -0.6001440351
   22      H      -2.6772826422     3.0088725791    -0.5582738768
   23      C      -0.8911309819     2.6817906471     0.4730348015
   24      O      -0.9775140672     2.3815917099     1.6391790661
   25      C      -1.3033560761     2.4171721887    -2.0015752733
   26      O      -0.4665480726     3.2385821780    -2.2827777534
   27      H      -1.7373075720     1.7549468839    -2.7756223354
   28      H      -0.0876638704     3.3429967714     0.1042526818
   29      O       1.1632351409     0.4715271849    -0.2247065184
   30      C       2.5807827093     0.4701727475    -0.0735660221
   31      H       3.0771073908     0.6616743155    -1.0317195725
   32      C       0.6632140964    -0.5050520583    -1.1476900854
   33      H       1.1264126357    -0.3633760179    -2.1323043603
   34      C       2.9185126769     1.6498309732     0.8382982573
   35      O       3.4809242956     2.6473863786     0.4757127293
   36      O       2.4848393606     1.4425558013     2.0970032899
   37      H       2.6617834323     2.2457271058     2.6093565689
   38      C       3.0538840424    -0.8783876648     0.4868186190
   39      H       2.6352226530    -0.9981467512     1.4964114188
   40      O       4.4698164196    -0.8528628501     0.5335343401
   41      H       4.7840719673    -1.7498996189     0.6970883921
   42      C       2.5356742100    -1.9958709587    -0.4141065745
   43      H       3.0328459982    -1.9248195914    -1.3867446153
   44      O       2.9159041824    -3.2881493369     0.0802497779
   45      H       2.5072406685    -3.4224784656     0.9451690094
   46      C       1.0225806196    -1.9057768884    -0.6192498832
   47      H       0.5250870827    -2.0458749028     0.3534114416
   48      O       0.5753695350    -2.8733309666    -1.5514527424
   49      H       1.0752596326    -3.6844046320    -1.3971157388
 ----------------------------------------------------------------
 Molecular Point Group                 C1    NOp =  1
 Largest Abelian Subgroup              C1    NOp =  1
 Nuclear Repulsion Energy =  2545.4791175082 hartrees
 There are       96 alpha and       96 beta electrons
 Applying Cartesian multipole field
    Component          Value
    ---------          -----
     (2,0,0)        1.00000E-12
     (0,2,0)        2.00000E-11
     (0,0,2)       -3.00000E-11
 Nucleus-field energy     =     0.0000000319 hartrees
 Requested basis set is 6-311++G(d,p)
 There are 270 shells and 718 basis functions
 A cutoff of  1.0D-11 yielded  26927 shell pairs
 There are    187425 function pairs (    198860 Cartesian)
 Smallest overlap matrix eigenvalue = 8.24E-07

 Q-Chem warning in module stvman/mkSTV.C, line 306:

 Overlap eigenvalue is smaller than square root of threshold
 Use THRESH >= 12 to get rid of this warning

 Linear dependence detected in AO basis
 Tighter screening thresholds may be required for diffuse basis sets
 Use S2THRESH > 14 and THRESH = 14 in case of SCF convergence issues
 Number of orthogonalized atomic orbitals = 717
 Maximum deviation from orthogonality = 7.519E-10
 Guess MOs from SCF MO coefficient file

 -----------------------------------------------------------------------
  General SCF calculation program by
  Eric Jon Sundstrom, Paul Horn, Yuezhi Mao, Dmitri Zuev, Alec White,
  David Stuck, Shaama M.S., Shane Yost, Joonho Lee, David Small,
  Daniel Levine, Susi Lehtola, Hugh Burton, Evgeny Epifanovsky
 -----------------------------------------------------------------------
 Exchange:     0.2000 Hartree-Fock + 0.0800 Slater + 0.7200 B88
 Correlation:  0.1900 VWN1RPA + 0.8100 LYP
 Using SG-1 standard quadrature grid
 using 6 threads for integral computing
 -------------------------------------------------------
 OpenMP Integral computing Module                
 Release: version 2.0, May 2017, Q-Chem Inc. Pleasanton 
 -------------------------------------------------------
 -------------------------------------------------------
 OpenMP BLAS3 based DFT computing Module                
 Release: version 1.0, May 2013, Q-Chem Inc. Pittsburgh 
 -------------------------------------------------------
 A restricted SCF calculation will be
 performed using DIIS
 SCF converges when DIIS error is below 1.0e-08
 ---------------------------------------
  Cycle       Energy         DIIS error
 ---------------------------------------
    1   -1301.5228348674      1.58e-04  
    2   -1301.5251969116      2.48e-05  
    3   -1301.5251985075      3.13e-05  
    4   -1301.5252392228      1.08e-05  
    5   -1301.5252441638      3.84e-06  
    6   -1301.5252448570      9.80e-07  
    7   -1301.5252449019      4.34e-07  
    8   -1301.5252449115      1.52e-07  
    9   -1301.5252449127      6.67e-08  
   10   -1301.5252449131      1.95e-08  
   11   -1301.5252449131      8.00e-09  Convergence criterion met
 ---------------------------------------
 SCF time:   CPU 2149.52s  wall 378.00s 
 SCF   energy in the final basis set =    -1301.5252449131
 Total energy in the final basis set =    -1301.5252449131

 --------------------------------------------------------------

                    Orbital Energies (a.u.)
 --------------------------------------------------------------

 Alpha MOs
 -- Occupied --
-19.1862 -19.1715 -19.1627 -19.1530 -19.1514 -19.1495 -19.1315 -19.1314
-19.1313 -10.3231 -10.3010 -10.2713 -10.2699 -10.2641 -10.2589 -10.2566
-10.2548 -10.2373 -10.2054 -10.1978 -10.1843 -10.1756 -10.1738 -10.1737
-10.1669  -1.1308  -1.1036  -1.0799  -1.0655  -1.0607  -1.0582  -1.0460
 -1.0414  -1.0405  -0.8607  -0.8161  -0.8139  -0.7994  -0.7563  -0.7547
 -0.7043  -0.6836  -0.6728  -0.6493  -0.6354  -0.6327  -0.6154  -0.5940
 -0.5768  -0.5670  -0.5622  -0.5580  -0.5487  -0.5241  -0.5193  -0.5117
 -0.5044  -0.5018  -0.4977  -0.4905  -0.4846  -0.4819  -0.4654  -0.4571
 -0.4505  -0.4452  -0.4427  -0.4390  -0.4344  -0.4271  -0.4205  -0.4089
 -0.4026  -0.4002  -0.3972  -0.3944  -0.3881  -0.3853  -0.3823  -0.3740
 -0.3663  -0.3656  -0.3517  -0.3492  -0.3425  -0.3386  -0.3368  -0.3337
 -0.3206  -0.3203  -0.3022  -0.2984  -0.2927  -0.2831  -0.2791  -0.2531
 -- Virtual --
 -0.0454  -0.0379  -0.0363  -0.0252  -0.0104  -0.0091  -0.0070  -0.0006
  0.0046   0.0075   0.0135   0.0197   0.0254   0.0256   0.0353   0.0364
  0.0379   0.0436   0.0503   0.0519   0.0541   0.0573   0.0607   0.0616
  0.0646   0.0715   0.0768   0.0779   0.0822   0.0853   0.0873   0.0891
  0.0929   0.0963   0.0980   0.1006   0.1035   0.1055   0.1082   0.1115
  0.1121   0.1137   0.1169   0.1175   0.1218   0.1235   0.1263   0.1271
  0.1294   0.1323   0.1343   0.1356   0.1383   0.1390   0.1424   0.1460
  0.1466   0.1500   0.1505   0.1525   0.1538   0.1550   0.1569   0.1599
  0.1630   0.1646   0.1655   0.1686   0.1710   0.1740   0.1778   0.1802
  0.1826   0.1829   0.1850   0.1877   0.1901   0.1922   0.1949   0.1978
  0.2002   0.2020   0.2045   0.2094   0.2125   0.2143   0.2173   0.2191
  0.2210   0.2238   0.2254   0.2288   0.2319   0.2357   0.2376   0.2388
  0.2399   0.2462   0.2465   0.2513   0.2532   0.2572   0.2599   0.2616
  0.2665   0.2673   0.2702   0.2743   0.2762   0.2803   0.2814   0.2842
  0.2854   0.2889   0.2896   0.2964   0.3012   0.3044   0.3074   0.3093
  0.3101   0.3145   0.3192   0.3207   0.3222   0.3236   0.3269   0.3285
  0.3312   0.3333   0.3363   0.3386   0.3418   0.3453   0.3480   0.3488
  0.3515   0.3561   0.3569   0.3608   0.3665   0.3667   0.3706   0.3712
  0.3725   0.3751   0.3767   0.3846   0.3874   0.3915   0.3964   0.4012
  0.4071   0.4080   0.4129   0.4157   0.4195   0.4242   0.4286   0.4331
  0.4382   0.4412   0.4474   0.4490   0.4555   0.4611   0.4673   0.4726
  0.4754   0.4824   0.4850   0.4912   0.4934   0.4973   0.5066   0.5137
  0.5218   0.5320   0.5350   0.5434   0.5514   0.5572   0.5608   0.5651
  0.5737   0.5782   0.5817   0.5911   0.5937   0.5949   0.6087   0.6099
  0.6200   0.6205   0.6275   0.6358   0.6389   0.6426   0.6472   0.6521
  0.6531   0.6599   0.6653   0.6670   0.6709   0.6784   0.6838   0.6856
  0.6912   0.6989   0.7057   0.7140   0.7177   0.7211   0.7306   0.7328
  0.7382   0.7417   0.7483   0.7523   0.7562   0.7642   0.7664   0.7674
  0.7734   0.7744   0.7804   0.7861   0.7890   0.7940   0.7946   0.7984
  0.8024   0.8089   0.8143   0.8173   0.8231   0.8299   0.8416   0.8496
  0.8556   0.8634   0.8837   0.8991   0.9066   0.9300   0.9413   0.9468
  0.9523   0.9582   0.9794   0.9902   1.0022   1.0084   1.0165   1.0228
  1.0390   1.0434   1.0509   1.0627   1.0803   1.0884   1.0906   1.0949
  1.1143   1.1237   1.1393   1.1434   1.1476   1.1567   1.1596   1.1652
  1.1725   1.1792   1.1811   1.1925   1.1962   1.2053   1.2073   1.2123
  1.2209   1.2221   1.2292   1.2352   1.2422   1.2547   1.2570   1.2695
  1.2722   1.2796   1.2910   1.2951   1.3032   1.3114   1.3192   1.3239
  1.3340   1.3419   1.3485   1.3615   1.3652   1.3686   1.3791   1.3883
  1.4027   1.4070   1.4330   1.4471   1.4502   1.4568   1.4624   1.4690
  1.4744   1.4919   1.5004   1.5111   1.5161   1.5179   1.5220   1.5284
  1.5474   1.5512   1.5605   1.5657   1.5663   1.5761   1.5801   1.5827
  1.5902   1.5965   1.5986   1.5997   1.6087   1.6132   1.6202   1.6223
  1.6237   1.6335   1.6340   1.6365   1.6472   1.6495   1.6570   1.6621
  1.6728   1.6763   1.6796   1.6903   1.6925   1.7022   1.7071   1.7193
  1.7255   1.7320   1.7355   1.7413   1.7462   1.7525   1.7727   1.7771
  1.7843   1.7887   1.7972   1.8037   1.8109   1.8151   1.8181   1.8319
  1.8339   1.8497   1.8498   1.8571   1.8722   1.8808   1.8834   1.8918
  1.9000   1.9099   1.9173   1.9278   1.9356   1.9399   1.9586   1.9718
  1.9768   2.0024   2.0045   2.0094   2.0192   2.0235   2.0305   2.0472
  2.0542   2.0584   2.0619   2.0685   2.0787   2.0823   2.0988   2.1116
  2.1149   2.1239   2.1346   2.1414   2.1527   2.1638   2.1744   2.1887
  2.1969   2.2071   2.2092   2.2321   2.2345   2.2479   2.2627   2.2745
  2.2850   2.3036   2.3080   2.3190   2.3235   2.3449   2.3490   2.3733
  2.3976   2.4019   2.4140   2.4276   2.4428   2.4534   2.4756   2.4922
  2.4962   2.5152   2.5186   2.5452   2.5461   2.5595   2.5636   2.5733
  2.5803   2.5817   2.5947   2.6029   2.6094   2.6127   2.6280   2.6367
  2.6432   2.6521   2.6762   2.6916   2.6980   2.7091   2.7129   2.7217
  2.7361   2.7471   2.7561   2.7763   2.7855   2.7923   2.7950   2.8099
  2.8128   2.8234   2.8315   2.8378   2.8646   2.8785   2.8842   2.8886
  2.8982   2.9067   2.9114   2.9135   2.9240   2.9318   2.9343   2.9349
  2.9436   2.9753   2.9760   2.9821   2.9858   2.9990   3.0059   3.0171
  3.0238   3.0422   3.0453   3.0502   3.0695   3.0780   3.0794   3.0881
  3.0918   3.1089   3.1189   3.1374   3.1451   3.1463   3.1572   3.1692
  3.1782   3.1796   3.1861   3.2070   3.2135   3.2213   3.2522   3.2611
  3.2841   3.2984   3.3087   3.3119   3.3260   3.3364   3.3506   3.3639
  3.3763   3.3831   3.3961   3.4212   3.4294   3.4675   3.5065   3.5130
  3.5300   3.5347   3.5660   3.5708   3.5861   3.6251   3.6910   3.7698
  3.7867   3.7891   3.7968   3.8118   3.8281   3.8433   3.8742   3.8980
  3.9059   3.9187   3.9299   3.9395   3.9600   3.9786   4.0049   4.0190
  4.0414   4.0656   4.0844   4.1047   4.1343   4.1632   4.1755   4.1907
  4.2188   4.2605   4.2763   4.2988   4.3004   4.3159   4.3318   4.3669
  4.3986   5.0201   5.0886   5.0993   5.1068   5.1098   5.1259   5.1323
  5.1620   5.1756   5.2005   5.2094   5.2719   5.3713   5.4175   5.4222
  5.4402   5.4503   5.4932   5.6035   5.6167   5.6523   5.6587   5.7097
  5.7473   5.7997   5.8132   5.8659  23.7532  23.7813  23.8025  23.8101
 23.8158  23.8296  23.8492  23.8607  23.8856  23.8929  23.9180  23.9414
 23.9446  23.9577  23.9731  23.9854  49.8872  49.9033  49.9508  49.9514
 49.9784  49.9895  49.9971  50.0141  50.0314
 --------------------------------------------------------------

          Ground-State Mulliken Net Atomic Charges

     Atom                 Charge (a.u.)
  ----------------------------------------
      1 C                     0.575582
      2 H                     0.202122
      3 C                    -0.345592
      4 H                     0.194986
      5 O                     0.217616
      6 C                    -1.084843
      7 H                     0.201604
      8 H                     0.264693
      9 C                     0.607572
     10 H                     0.176569
     11 C                    -0.697203
     12 H                     0.119639
     13 H                     0.148302
     14 H                     0.148036
     15 C                    -0.651331
     16 H                     0.168788
     17 H                     0.152265
     18 C                    -0.534232
     19 H                     0.154269
     20 H                     0.223135
     21 C                     0.656244
     22 H                     0.255934
     23 C                    -0.331015
     24 O                    -0.142104
     25 C                    -0.498181
     26 O                    -0.167486
     27 H                     0.156387
     28 H                     0.203043
     29 O                     0.137945
     30 C                    -0.211154
     31 H                     0.290009
     32 C                    -0.579933
     33 H                     0.200119
     34 C                    -0.173782
     35 O                    -0.150450
     36 O                    -0.054502
     37 H                     0.295921
     38 C                    -0.244797
     39 H                     0.281905
     40 O                    -0.146767
     41 H                     0.265729
     42 C                    -0.658415
     43 H                     0.290485
     44 O                    -0.178256
     45 H                     0.271679
     46 C                    -0.459522
     47 H                     0.283714
     48 O                    -0.105159
     49 H                     0.270434
  ----------------------------------------
  Sum of atomic charges =    -0.000000

 -----------------------------------------------------------------
                    Cartesian Multipole Moments
 -----------------------------------------------------------------
    Charge (ESU x 10^10)
                -0.0000
    Dipole Moment (Debye)
         X      -2.5579      Y      -4.6188      Z       2.3493
       Tot       5.7789
    Quadrupole Moments (Debye-Ang)
        XX    -149.4795     XY     -14.8509     YY    -155.4873
        XZ       6.7011     YZ      -1.2087     ZZ    -152.9312
    Octopole Moments (Debye-Ang^2)
       XXX     -28.7061    XXY     -22.6389    XYY      -2.5121
       YYY     -46.4251    XXZ       6.3064    XYZ      13.8733
       YYZ      48.8729    XZZ      39.9101    YZZ     -12.8027
       ZZZ      26.7820
    Hexadecapole Moments (Debye-Ang^3)
      XXXX   -6604.4193   XXXY    -261.2431   XXYY   -1710.6449
      XYYY    -158.7190   YYYY   -3648.9030   XXXZ      66.1016
      XXYZ     -15.7619   XYYZ      96.8114   YYYZ     117.9317
      XXZZ   -1183.2030   XYZZ      12.7459   YYZZ    -847.0972
      XZZZ      70.1401   YZZZ      91.4915   ZZZZ   -1257.6400
 -----------------------------------------------------------------
 Calculating analytic gradient of the SCF energy
 Gradient of SCF Energy
            1           2           3           4           5           6
    1   0.0000454   0.0000442  -0.0002087   0.0000562   0.0003258   0.0000779
    2   0.0000287  -0.0000067  -0.0001051   0.0001485   0.0002756  -0.0001895
    3   0.0000551   0.0000369  -0.0002248   0.0000679   0.0002243   0.0002111
            7           8           9          10          11          12
    1   0.0000062  -0.0000780  -0.0000591  -0.0000155   0.0000176  -0.0000133
    2   0.0000243   0.0001033   0.0000278   0.0000114   0.0000398   0.0000135
    3   0.0000052  -0.0001114  -0.0000216   0.0000104   0.0000025  -0.0000084
           13          14          15          16          17          18
    1  -0.0000127  -0.0000136  -0.0000372  -0.0000146   0.0000218  -0.0000577
    2   0.0000171   0.0000075   0.0000432   0.0000243  -0.0000247  -0.0002378
    3  -0.0000069  -0.0000145  -0.0000821  -0.0000036  -0.0000077   0.0001164
           19          20          21          22          23          24
    1  -0.0000062  -0.0000851   0.0001717  -0.0000710   0.0005097  -0.0000057
    2   0.0000033   0.0000160   0.0001559  -0.0001091  -0.0003731   0.0001747
    3   0.0000121  -0.0001217  -0.0001999  -0.0000407  -0.0001741   0.0000764
           25          26          27          28          29          30
    1  -0.0006389   0.0002179   0.0001477  -0.0000277  -0.0003483  -0.0001476
    2   0.0005627  -0.0002048  -0.0001250   0.0000590   0.0001846  -0.0000699
    3  -0.0002154   0.0002518   0.0000991   0.0000136   0.0002407  -0.0000228
           31          32          33          34          35          36
    1   0.0000256  -0.0001836  -0.0000001   0.0003347  -0.0001946  -0.0001205
    2   0.0000500  -0.0003034   0.0000475   0.0000070  -0.0001240   0.0001608
    3  -0.0000109  -0.0002007  -0.0000024  -0.0002056   0.0001222   0.0000054
           37          38          39          40          41          42
    1   0.0000340   0.0000509  -0.0000305  -0.0001561   0.0001083  -0.0000965
    2  -0.0000437   0.0000565  -0.0000515  -0.0001249  -0.0000282  -0.0000891
    3   0.0000876  -0.0000571   0.0000539   0.0000142   0.0000124   0.0000463
           43          44          45          46          47          48
    1   0.0000283   0.0000482   0.0000141   0.0000882  -0.0000060   0.0002003
    2  -0.0000356   0.0000603  -0.0000639   0.0002314  -0.0000457  -0.0000856
    3   0.0000224  -0.0000678   0.0000383  -0.0001206   0.0001041   0.0001018
           49
    1   0.0000542
    2  -0.0000934
    3  -0.0001112
 Max gradient component =       6.389E-04
 RMS gradient           =       1.458E-04
 Gradient time:  CPU 562.35 s  wall 94.92 s
 Geometry Optimization Parameters
   NAtoms,    NIC,     NZ,  NCons,   NDum,   NFix, NCnnct, MaxDiis
       49     390       0       0       0       0       0       0

 Cartesian Hessian Update
 Hessian Updated using BFGS Update


** GEOMETRY OPTIMIZATION IN DELOCALIZED INTERNAL COORDINATES **
   Searching for a Minimum

   Optimization Cycle:  13

                       Coordinates (Angstroms)
     ATOM                X               Y               Z
      1  C        -2.5783622737    0.8739908038   -0.3959811995
      2  H        -3.1167612005    0.6679244048   -1.3327814339
      3  C        -1.5906357580   -0.2912113376   -0.2106840837
      4  H        -1.0144381016   -0.1315275464    0.7047604695
      5  O        -0.6861234190   -0.2595565986   -1.3467875373
      6  C        -2.3456190380   -1.6217726677   -0.1533360811
      7  H        -2.8524585155   -1.7718770377   -1.1146324098
      8  H        -1.6420266493   -2.4505867942   -0.0502148769
      9  C        -3.3750031991   -1.6460182640    0.9883552687
     10  H        -2.8327639771   -1.5120940308    1.9354609062
     11  C        -4.1090132132   -2.9895989897    1.0483581877
     12  H        -3.4087072759   -3.8202693438    1.1776362899
     13  H        -4.8190369939   -3.0174286242    1.8802325560
     14  H        -4.6699304900   -3.1695410000    0.1249465666
     15  C        -4.3505953709   -0.4682183435    0.8395031888
     16  H        -5.0476492211   -0.4482447120    1.6842950307
     17  H        -4.9581598979   -0.6268379412   -0.0620662311
     18  C        -3.6189710114    0.8753987297    0.7396121041
     19  H        -4.3407099609    1.6801371110    0.5613175913
     20  H        -3.1217287355    1.1063982715    1.6852011610
     21  C        -1.8857552960    2.2396012249   -0.6001440351
     22  H        -2.6772826422    3.0088725791   -0.5582738768
     23  C        -0.8911309819    2.6817906471    0.4730348015
     24  O        -0.9775140672    2.3815917099    1.6391790661
     25  C        -1.3033560761    2.4171721887   -2.0015752733
     26  O        -0.4665480726    3.2385821780   -2.2827777534
     27  H        -1.7373075720    1.7549468839   -2.7756223354
     28  H        -0.0876638704    3.3429967714    0.1042526818
     29  O         1.1632351409    0.4715271849   -0.2247065184
     30  C         2.5807827093    0.4701727475   -0.0735660221
     31  H         3.0771073908    0.6616743155   -1.0317195725
     32  C         0.6632140964   -0.5050520583   -1.1476900854
     33  H         1.1264126357   -0.3633760179   -2.1323043603
     34  C         2.9185126769    1.6498309732    0.8382982573
     35  O         3.4809242956    2.6473863786    0.4757127293
     36  O         2.4848393606    1.4425558013    2.0970032899
     37  H         2.6617834323    2.2457271058    2.6093565689
     38  C         3.0538840424   -0.8783876648    0.4868186190
     39  H         2.6352226530   -0.9981467512    1.4964114188
     40  O         4.4698164196   -0.8528628501    0.5335343401
     41  H         4.7840719673   -1.7498996189    0.6970883921
     42  C         2.5356742100   -1.9958709587   -0.4141065745
     43  H         3.0328459982   -1.9248195914   -1.3867446153
     44  O         2.9159041824   -3.2881493369    0.0802497779
     45  H         2.5072406685   -3.4224784656    0.9451690094
     46  C         1.0225806196   -1.9057768884   -0.6192498832
     47  H         0.5250870827   -2.0458749028    0.3534114416
     48  O         0.5753695350   -2.8733309666   -1.5514527424
     49  H         1.0752596326   -3.6844046320   -1.3971157388
   Point Group: c1    Number of degrees of freedom:   141


   Energy is  -1301.525244913

 Hessian Updated using BFGS Update

141 Hessian modes will be used to form the next step
  Hessian Eigenvalues:
     0.001416    0.005475    0.005571    0.005866    0.006578    0.006812
     0.007001    0.007366    0.007822    0.010231    0.010736    0.011180
     0.011423    0.013367    0.014285    0.019260    0.021178    0.022204
     0.024502    0.029993    0.032192    0.034634    0.038259    0.039256
     0.040363    0.043709    0.044208    0.044789    0.045831    0.046515
     0.047065    0.047811    0.048424    0.048747    0.049444    0.050064
     0.050986    0.051474    0.054384    0.055559    0.055966    0.056138
     0.056420    0.056985    0.058219    0.058941    0.061159    0.061717
     0.066360    0.066936    0.068154    0.071323    0.074255    0.077751
     0.081216    0.081959    0.082421    0.084070    0.093218    0.095146
     0.103459    0.114717    0.122308    0.130848    0.143956    0.145735
     0.150918    0.158837    0.159572    0.159777    0.159920    0.160001
     0.160004    0.160009    0.160114    0.161327    0.167374    0.172056
     0.179731    0.182382    0.187633    0.192831    0.195517    0.196378
     0.201207    0.218075    0.219619    0.228267    0.247422    0.251169
     0.263481    0.269373    0.272927    0.274443    0.280793    0.285286
     0.287454    0.287843    0.288993    0.290396    0.294606    0.298698
     0.300557    0.306949    0.308740    0.320425    0.332360    0.333472
     0.335602    0.338470    0.338565    0.338837    0.339407    0.339679
     0.340004    0.340086    0.340409    0.340638    0.340771    0.341404
     0.342090    0.342203    0.342419    0.342684    0.344337    0.347332
     0.378177    0.390384    0.395019    0.399888    0.406466    0.407919
     0.419720    0.510944    0.518339    0.520624    0.523046    0.547282
     0.862722    0.913741    0.946945

 Minimum Search - Taking Simple RFO Step
 Searching for Lamda that Minimizes Along All modes
 Value Taken    Lamda =  -0.00006343
 Step Taken.  Stepsize is  0.116897

                             Maximum     Tolerance    Cnvgd?
         Gradient           0.001115      0.000300      NO
         Displacement       0.060779      0.001200      NO
         Energy change     -0.000021      0.000001      NO


 New Cartesian Coordinates Obtained by Inverse Iteration

 Displacement from previous Coordinates is:  0.470667
 ----------------------------------------------------------------
             Standard Nuclear Orientation (Angstroms)
    I     Atom           X                Y                Z
 ----------------------------------------------------------------
    1      C      -2.5780012317     0.8749545555    -0.3914089796
    2      H      -3.1118408120     0.6757403858    -1.3323510523
    3      C      -1.5892378529    -0.2910551399    -0.2123379179
    4      H      -1.0133407366    -0.1377808447     0.7041585370
    5      O      -0.6847958244    -0.2553329279    -1.3485926136
    6      C      -2.3432976671    -1.6225655994    -0.1644471249
    7      H      -2.8470758279    -1.7681163907    -1.1280704492
    8      H      -1.6389484276    -2.4511758171    -0.0636203452
    9      C      -3.3757376543    -1.6556977367     0.9739377890
   10      H      -2.8365677903    -1.5258585133     1.9233325141
   11      C      -4.1067022503    -3.0014418984     1.0241647145
   12      H      -3.4046473122    -3.8310778811     1.1507810989
   13      H      -4.8191094868    -3.0358431390     1.8537754122
   14      H      -4.6643872410    -3.1775508183     0.0980755086
   15      C      -4.3534289988    -0.4792989298     0.8284475850
   16      H      -5.0536905657    -0.4658891822     1.6707369398
   17      H      -4.9574398518    -0.6335822861    -0.0763014134
   18      C      -3.6240201694     0.8662914080     0.7394320273
   19      H      -4.3466337328     1.6707303695     0.5630219246
   20      H      -3.1312517466     1.0913786799     1.6888041734
   21      C      -1.8886784121     2.2439487465    -0.5789097023
   22      H      -2.6820606479     3.0117210035    -0.5414394166
   23      C      -0.9097700121     2.6860921271     0.5084014849
   24      O      -0.9864482934     2.3515900754     1.6659613428
   25      C      -1.2900784502     2.4362570055    -1.9722348923
   26      O      -0.4692308497     3.2783317316    -2.2401671849
   27      H      -1.6992779335     1.7674869313    -2.7536570029
   28      H      -0.1274361056     3.3824769818     0.1588231823
   29      O       1.1758264181     0.4800833145    -0.2457290835
   30      C       2.5939885985     0.4676233715    -0.0987359628
   31      H       3.0890275624     0.6381581592    -1.0615274566
   32      C       0.6638491358    -0.5072977061    -1.1503492635
   33      H       1.1252789669    -0.3862776481    -2.1386445424
   34      C       2.9444898537     1.6598401238     0.7916593186
   35      O       3.5064489232     2.6500946178     0.4079827928
   36      O       2.5239599643     1.4731548122     2.0580188904
   37      H       2.7086538712     2.2845053513     2.5546410766
   38      C       3.0562418415    -0.8751206642     0.4829725216
   39      H       2.6410272956    -0.9737275645     1.4961516210
   40      O       4.4729233324    -0.8621489224     0.5240262541
   41      H       4.7783610334    -1.7592824400     0.7035000790
   42      C       2.5239529241    -2.0030216768    -0.3967563594
   43      H       3.0184089753    -1.9538001674    -1.3721327512
   44      O       2.8929424158    -3.2900797411     0.1192760358
   45      H       2.4852940311    -3.4046803433     0.9875803950
   46      C       1.0110743599    -1.9018413107    -0.5986287233
   47      H       0.5153743023    -2.0196852206     0.3777626515
   48      O       0.5495746821    -2.8814056568    -1.5114308298
   49      H       1.0409532663    -3.6947595101    -1.3422863290
 ----------------------------------------------------------------
 Molecular Point Group                 C1    NOp =  1
 Largest Abelian Subgroup              C1    NOp =  1
 Nuclear Repulsion Energy =  2544.8790260126 hartrees
 There are       96 alpha and       96 beta electrons
 Applying Cartesian multipole field
    Component          Value
    ---------          -----
     (2,0,0)        1.00000E-12
     (0,2,0)        2.00000E-11
     (0,0,2)       -3.00000E-11
 Nucleus-field energy     =     0.0000000329 hartrees
 Requested basis set is 6-311++G(d,p)
 There are 270 shells and 718 basis functions
 A cutoff of  1.0D-11 yielded  26927 shell pairs
 There are    187367 function pairs (    198785 Cartesian)
 Smallest overlap matrix eigenvalue = 8.14E-07

 Q-Chem warning in module stvman/mkSTV.C, line 306:

 Overlap eigenvalue is smaller than square root of threshold
 Use THRESH >= 12 to get rid of this warning

 Linear dependence detected in AO basis
 Tighter screening thresholds may be required for diffuse basis sets
 Use S2THRESH > 14 and THRESH = 14 in case of SCF convergence issues
 Number of orthogonalized atomic orbitals = 717
 Maximum deviation from orthogonality = 3.617E-10
 Guess MOs from SCF MO coefficient file

 -----------------------------------------------------------------------
  General SCF calculation program by
  Eric Jon Sundstrom, Paul Horn, Yuezhi Mao, Dmitri Zuev, Alec White,
  David Stuck, Shaama M.S., Shane Yost, Joonho Lee, David Small,
  Daniel Levine, Susi Lehtola, Hugh Burton, Evgeny Epifanovsky
 -----------------------------------------------------------------------
 Exchange:     0.2000 Hartree-Fock + 0.0800 Slater + 0.7200 B88
 Correlation:  0.1900 VWN1RPA + 0.8100 LYP
 Using SG-1 standard quadrature grid
 using 6 threads for integral computing
 -------------------------------------------------------
 OpenMP Integral computing Module                
 Release: version 2.0, May 2017, Q-Chem Inc. Pleasanton 
 -------------------------------------------------------
 -------------------------------------------------------
 OpenMP BLAS3 based DFT computing Module                
 Release: version 1.0, May 2013, Q-Chem Inc. Pittsburgh 
 -------------------------------------------------------
 A restricted SCF calculation will be
 performed using DIIS
 SCF converges when DIIS error is below 1.0e-08
 ---------------------------------------
  Cycle       Energy         DIIS error
 ---------------------------------------
    1   -1301.5208699513      2.30e-04  
    2   -1301.5251313844      5.03e-05  
    3   -1301.5249802949      8.10e-05  
    4   -1301.5252598652      1.30e-05  
    5   -1301.5252663039      7.15e-06  
    6   -1301.5252686795      1.42e-06  
    7   -1301.5252687905      4.69e-07  
    8   -1301.5252688022      2.61e-07  
    9   -1301.5252688057      8.86e-08  
   10   -1301.5252688059      3.14e-08  
   11   -1301.5252688060      1.13e-08  
   12   -1301.5252688060      4.38e-09  Convergence criterion met
 ---------------------------------------
 SCF time:   CPU 2345.31s  wall 412.00s 
 SCF   energy in the final basis set =    -1301.5252688060
 Total energy in the final basis set =    -1301.5252688060

 --------------------------------------------------------------

                    Orbital Energies (a.u.)
 --------------------------------------------------------------

 Alpha MOs
 -- Occupied --
-19.1864 -19.1715 -19.1625 -19.1529 -19.1514 -19.1497 -19.1318 -19.1315
-19.1313 -10.3231 -10.3009 -10.2714 -10.2704 -10.2640 -10.2590 -10.2565
-10.2548 -10.2373 -10.2057 -10.1978 -10.1840 -10.1756 -10.1735 -10.1732
-10.1668  -1.1309  -1.1034  -1.0798  -1.0655  -1.0608  -1.0582  -1.0460
 -1.0414  -1.0404  -0.8605  -0.8161  -0.8139  -0.7994  -0.7562  -0.7546
 -0.7043  -0.6835  -0.6727  -0.6493  -0.6353  -0.6328  -0.6152  -0.5940
 -0.5767  -0.5669  -0.5620  -0.5581  -0.5487  -0.5241  -0.5192  -0.5116
 -0.5047  -0.5018  -0.4977  -0.4905  -0.4845  -0.4815  -0.4653  -0.4570
 -0.4505  -0.4452  -0.4429  -0.4393  -0.4344  -0.4272  -0.4206  -0.4088
 -0.4026  -0.4000  -0.3968  -0.3944  -0.3880  -0.3851  -0.3824  -0.3741
 -0.3664  -0.3656  -0.3517  -0.3491  -0.3425  -0.3384  -0.3367  -0.3336
 -0.3209  -0.3198  -0.3022  -0.2982  -0.2928  -0.2832  -0.2791  -0.2533
 -- Virtual --
 -0.0454  -0.0382  -0.0364  -0.0253  -0.0103  -0.0091  -0.0072  -0.0008
  0.0047   0.0076   0.0135   0.0197   0.0255   0.0259   0.0353   0.0364
  0.0377   0.0437   0.0506   0.0519   0.0538   0.0573   0.0607   0.0618
  0.0645   0.0716   0.0767   0.0780   0.0825   0.0852   0.0873   0.0890
  0.0929   0.0963   0.0979   0.1006   0.1031   0.1054   0.1080   0.1115
  0.1122   0.1139   0.1169   0.1174   0.1221   0.1237   0.1262   0.1271
  0.1295   0.1321   0.1342   0.1359   0.1381   0.1392   0.1424   0.1458
  0.1463   0.1496   0.1506   0.1529   0.1538   0.1552   0.1564   0.1597
  0.1629   0.1645   0.1657   0.1686   0.1708   0.1741   0.1781   0.1802
  0.1825   0.1829   0.1848   0.1874   0.1900   0.1923   0.1955   0.1980
  0.2004   0.2020   0.2041   0.2096   0.2124   0.2145   0.2171   0.2191
  0.2205   0.2237   0.2250   0.2285   0.2320   0.2353   0.2377   0.2385
  0.2398   0.2459   0.2463   0.2515   0.2534   0.2576   0.2594   0.2616
  0.2666   0.2675   0.2700   0.2749   0.2767   0.2800   0.2811   0.2841
  0.2852   0.2886   0.2897   0.2964   0.3012   0.3044   0.3074   0.3090
  0.3098   0.3146   0.3187   0.3198   0.3219   0.3235   0.3274   0.3284
  0.3314   0.3333   0.3365   0.3384   0.3415   0.3461   0.3477   0.3489
  0.3514   0.3558   0.3562   0.3610   0.3659   0.3669   0.3704   0.3718
  0.3727   0.3746   0.3771   0.3840   0.3880   0.3918   0.3966   0.4022
  0.4062   0.4077   0.4132   0.4157   0.4204   0.4239   0.4279   0.4329
  0.4385   0.4413   0.4476   0.4488   0.4539   0.4610   0.4662   0.4722
  0.4758   0.4825   0.4854   0.4910   0.4934   0.4975   0.5055   0.5134
  0.5215   0.5317   0.5355   0.5440   0.5515   0.5566   0.5598   0.5648
  0.5739   0.5782   0.5819   0.5907   0.5933   0.5952   0.6093   0.6097
  0.6191   0.6201   0.6295   0.6350   0.6389   0.6428   0.6472   0.6526
  0.6535   0.6603   0.6647   0.6670   0.6704   0.6778   0.6841   0.6854
  0.6913   0.6998   0.7057   0.7130   0.7167   0.7220   0.7300   0.7314
  0.7380   0.7405   0.7482   0.7513   0.7552   0.7629   0.7651   0.7678
  0.7733   0.7750   0.7794   0.7860   0.7891   0.7945   0.7950   0.7975
  0.8016   0.8087   0.8137   0.8171   0.8236   0.8297   0.8417   0.8492
  0.8562   0.8635   0.8846   0.8998   0.9091   0.9300   0.9426   0.9473
  0.9515   0.9581   0.9804   0.9894   1.0031   1.0081   1.0159   1.0243
  1.0382   1.0425   1.0506   1.0621   1.0810   1.0886   1.0922   1.0943
  1.1147   1.1240   1.1387   1.1428   1.1467   1.1564   1.1598   1.1650
  1.1725   1.1776   1.1820   1.1925   1.1989   1.2050   1.2074   1.2119
  1.2201   1.2227   1.2275   1.2355   1.2413   1.2543   1.2573   1.2693
  1.2718   1.2783   1.2896   1.2949   1.3039   1.3110   1.3179   1.3241
  1.3338   1.3422   1.3498   1.3618   1.3654   1.3686   1.3787   1.3882
  1.4030   1.4069   1.4326   1.4476   1.4503   1.4563   1.4626   1.4698
  1.4742   1.4917   1.5006   1.5110   1.5163   1.5186   1.5221   1.5282
  1.5468   1.5511   1.5599   1.5646   1.5669   1.5772   1.5805   1.5844
  1.5898   1.5964   1.5987   1.5992   1.6081   1.6128   1.6192   1.6221
  1.6231   1.6325   1.6333   1.6373   1.6467   1.6503   1.6561   1.6621
  1.6729   1.6766   1.6800   1.6899   1.6919   1.7025   1.7079   1.7192
  1.7243   1.7315   1.7350   1.7413   1.7485   1.7536   1.7717   1.7760
  1.7832   1.7897   1.7983   1.8037   1.8115   1.8146   1.8176   1.8320
  1.8326   1.8495   1.8506   1.8572   1.8720   1.8801   1.8838   1.8920
  1.8986   1.9111   1.9169   1.9275   1.9357   1.9384   1.9587   1.9714
  1.9766   2.0022   2.0044   2.0084   2.0197   2.0239   2.0309   2.0471
  2.0542   2.0576   2.0614   2.0672   2.0786   2.0814   2.1000   2.1112
  2.1146   2.1236   2.1345   2.1407   2.1519   2.1639   2.1749   2.1884
  2.1964   2.2058   2.2104   2.2309   2.2365   2.2486   2.2625   2.2742
  2.2869   2.3041   2.3077   2.3184   2.3244   2.3457   2.3498   2.3736
  2.3975   2.4030   2.4147   2.4282   2.4428   2.4524   2.4763   2.4923
  2.4966   2.5151   2.5191   2.5447   2.5460   2.5596   2.5637   2.5709
  2.5802   2.5818   2.5949   2.6030   2.6088   2.6135   2.6292   2.6370
  2.6439   2.6523   2.6763   2.6919   2.6977   2.7085   2.7130   2.7218
  2.7358   2.7465   2.7538   2.7771   2.7864   2.7935   2.7954   2.8100
  2.8139   2.8237   2.8309   2.8382   2.8632   2.8785   2.8836   2.8888
  2.8977   2.9053   2.9117   2.9138   2.9249   2.9312   2.9350   2.9363
  2.9430   2.9756   2.9767   2.9822   2.9855   2.9999   3.0056   3.0169
  3.0233   3.0406   3.0461   3.0507   3.0692   3.0778   3.0795   3.0881
  3.0922   3.1097   3.1194   3.1369   3.1455   3.1469   3.1560   3.1686
  3.1787   3.1814   3.1865   3.2071   3.2140   3.2230   3.2510   3.2613
  3.2832   3.2980   3.3090   3.3116   3.3258   3.3376   3.3511   3.3637
  3.3759   3.3819   3.3961   3.4210   3.4292   3.4664   3.5070   3.5121
  3.5301   3.5334   3.5653   3.5703   3.5863   3.6246   3.6911   3.7694
  3.7869   3.7889   3.7962   3.8112   3.8282   3.8440   3.8748   3.8981
  3.9053   3.9180   3.9298   3.9393   3.9589   3.9779   4.0042   4.0181
  4.0415   4.0647   4.0841   4.1043   4.1327   4.1635   4.1753   4.1903
  4.2188   4.2590   4.2759   4.2970   4.3007   4.3166   4.3321   4.3669
  4.4001   5.0195   5.0888   5.0991   5.1086   5.1104   5.1226   5.1324
  5.1616   5.1751   5.2002   5.2095   5.2707   5.3715   5.4162   5.4220
  5.4403   5.4505   5.4929   5.6017   5.6165   5.6524   5.6578   5.7084
  5.7483   5.7979   5.8128   5.8653  23.7538  23.7804  23.8025  23.8101
 23.8157  23.8296  23.8492  23.8610  23.8856  23.8928  23.9174  23.9410
 23.9446  23.9578  23.9732  23.9856  49.8863  49.9034  49.9509  49.9514
 49.9772  49.9904  49.9966  50.0132  50.0306
 --------------------------------------------------------------

          Ground-State Mulliken Net Atomic Charges

     Atom                 Charge (a.u.)
  ----------------------------------------
      1 C                     0.578823
      2 H                     0.202768
      3 C                    -0.344151
      4 H                     0.192506
      5 O                     0.212349
      6 C                    -1.076916
      7 H                     0.201932
      8 H                     0.270784
      9 C                     0.608268
     10 H                     0.176381
     11 C                    -0.696622
     12 H                     0.119355
     13 H                     0.148184
     14 H                     0.148055
     15 C                    -0.652501
     16 H                     0.168892
     17 H                     0.152099
     18 C                    -0.541903
     19 H                     0.154421
     20 H                     0.222376
     21 C                     0.658762
     22 H                     0.255745
     23 C                    -0.319893
     24 O                    -0.145300
     25 C                    -0.503430
     26 O                    -0.166023
     27 H                     0.158698
     28 H                     0.201272
     29 O                     0.133301
     30 C                    -0.230159
     31 H                     0.289426
     32 C                    -0.593698
     33 H                     0.199956
     34 C                    -0.158702
     35 O                    -0.152723
     36 O                    -0.055535
     37 H                     0.295808
     38 C                    -0.239183
     39 H                     0.283454
     40 O                    -0.146439
     41 H                     0.265569
     42 C                    -0.676194
     43 H                     0.289617
     44 O                    -0.177374
     45 H                     0.271944
     46 C                    -0.434739
     47 H                     0.285193
     48 O                    -0.105764
     49 H                     0.271313
  ----------------------------------------
  Sum of atomic charges =     0.000000

 -----------------------------------------------------------------
                    Cartesian Multipole Moments
 -----------------------------------------------------------------
    Charge (ESU x 10^10)
                 0.0000
    Dipole Moment (Debye)
         X      -2.5578      Y      -4.5685      Z       2.3674
       Tot       5.7461
    Quadrupole Moments (Debye-Ang)
        XX    -149.6666     XY     -14.7392     YY    -155.5388
        XZ       6.9198     YZ      -0.8840     ZZ    -152.8440
    Octopole Moments (Debye-Ang^2)
       XXX     -29.6176    XXY     -22.0893    XYY      -2.8878
       YYY     -45.8446    XXZ       7.8457    XYZ      14.7279
       YYZ      50.8521    XZZ      40.1466    YZZ     -13.3204
       ZZZ      24.3735
    Hexadecapole Moments (Debye-Ang^3)
      XXXX   -6626.8061   XXXY    -270.0352   XXYY   -1715.9457
      XYYY    -163.5028   YYYY   -3677.1305   XXXZ      74.7331
      XXYZ      -8.9338   XYYZ     100.0229   YYYZ     130.7716
      XXZZ   -1181.2481   XYZZ       9.5882   YYZZ    -844.8109
      XZZZ      71.4609   YZZZ      88.6246   ZZZZ   -1232.5254
 -----------------------------------------------------------------
 Calculating analytic gradient of the SCF energy
 Gradient of SCF Energy
            1           2           3           4           5           6
    1  -0.0000866   0.0000047   0.0000781   0.0000126  -0.0001474   0.0000615
    2   0.0000093  -0.0000047   0.0000482  -0.0000855  -0.0001216   0.0000505
    3   0.0001227   0.0000067  -0.0000389   0.0000197   0.0001310  -0.0000865
            7           8           9          10          11          12
    1  -0.0000032   0.0000525   0.0000787  -0.0000015  -0.0000171   0.0000046
    2  -0.0000113  -0.0000689  -0.0000185  -0.0000086   0.0000124   0.0000002
    3  -0.0000061   0.0000567   0.0000351  -0.0000269  -0.0000152  -0.0000104
           13          14          15          16          17          18
    1  -0.0000167  -0.0000069  -0.0000222  -0.0000035  -0.0000101  -0.0000682
    2  -0.0000009   0.0000106   0.0000146  -0.0000196   0.0000274  -0.0000640
    3   0.0000007  -0.0000077  -0.0000318  -0.0000034  -0.0000129  -0.0000051
           19          20          21          22          23          24
    1  -0.0000353  -0.0000438  -0.0000644   0.0000315   0.0004998  -0.0000787
    2   0.0000169  -0.0000192   0.0001903  -0.0000013  -0.0001907   0.0000742
    3  -0.0000072  -0.0000739  -0.0002181  -0.0000213  -0.0004414   0.0004333
           25          26          27          28          29          30
    1  -0.0006037   0.0004321   0.0000576  -0.0001037  -0.0001391   0.0000753
    2  -0.0001692   0.0002258  -0.0000202   0.0001091   0.0001410  -0.0001382
    3   0.0000442   0.0000213   0.0000227   0.0000579   0.0000924  -0.0000911
           31          32          33          34          35          36
    1   0.0000404   0.0002787   0.0001314  -0.0000978   0.0001051  -0.0000457
    2  -0.0000408   0.0001316  -0.0000206  -0.0002559   0.0002513  -0.0001477
    3   0.0000362  -0.0003125  -0.0000094   0.0001380  -0.0000985   0.0000485
           37          38          39          40          41          42
    1   0.0000116  -0.0000448   0.0000504   0.0000488   0.0000403  -0.0000533
    2   0.0000859   0.0000887  -0.0000036   0.0000656  -0.0001394   0.0000549
    3  -0.0000595   0.0000417   0.0000049   0.0000742   0.0000216   0.0000352
           43          44          45          46          47          48
    1  -0.0000238   0.0000844  -0.0000661  -0.0001404  -0.0000645  -0.0002231
    2   0.0000186   0.0000098   0.0000214  -0.0000464  -0.0000015  -0.0000308
    3  -0.0000049  -0.0000167   0.0000366   0.0000729  -0.0000444   0.0000459
           49
    1   0.0000317
    2  -0.0000290
    3   0.0000438
 Max gradient component =       6.037E-04
 RMS gradient           =       1.238E-04
 Gradient time:  CPU 561.96 s  wall 94.91 s
 Geometry Optimization Parameters
   NAtoms,    NIC,     NZ,  NCons,   NDum,   NFix, NCnnct, MaxDiis
       49     390       0       0       0       0       0       0

 Cartesian Hessian Update
 Hessian Updated using BFGS Update


** GEOMETRY OPTIMIZATION IN DELOCALIZED INTERNAL COORDINATES **
   Searching for a Minimum

   Optimization Cycle:  14

                       Coordinates (Angstroms)
     ATOM                X               Y               Z
      1  C        -2.5780012317    0.8749545555   -0.3914089796
      2  H        -3.1118408120    0.6757403858   -1.3323510523
      3  C        -1.5892378529   -0.2910551399   -0.2123379179
      4  H        -1.0133407366   -0.1377808447    0.7041585370
      5  O        -0.6847958244   -0.2553329279   -1.3485926136
      6  C        -2.3432976671   -1.6225655994   -0.1644471249
      7  H        -2.8470758279   -1.7681163907   -1.1280704492
      8  H        -1.6389484276   -2.4511758171   -0.0636203452
      9  C        -3.3757376543   -1.6556977367    0.9739377890
     10  H        -2.8365677903   -1.5258585133    1.9233325141
     11  C        -4.1067022503   -3.0014418984    1.0241647145
     12  H        -3.4046473122   -3.8310778811    1.1507810989
     13  H        -4.8191094868   -3.0358431390    1.8537754122
     14  H        -4.6643872410   -3.1775508183    0.0980755086
     15  C        -4.3534289988   -0.4792989298    0.8284475850
     16  H        -5.0536905657   -0.4658891822    1.6707369398
     17  H        -4.9574398518   -0.6335822861   -0.0763014134
     18  C        -3.6240201694    0.8662914080    0.7394320273
     19  H        -4.3466337328    1.6707303695    0.5630219246
     20  H        -3.1312517466    1.0913786799    1.6888041734
     21  C        -1.8886784121    2.2439487465   -0.5789097023
     22  H        -2.6820606479    3.0117210035   -0.5414394166
     23  C        -0.9097700121    2.6860921271    0.5084014849
     24  O        -0.9864482934    2.3515900754    1.6659613428
     25  C        -1.2900784502    2.4362570055   -1.9722348923
     26  O        -0.4692308497    3.2783317316   -2.2401671849
     27  H        -1.6992779335    1.7674869313   -2.7536570029
     28  H        -0.1274361056    3.3824769818    0.1588231823
     29  O         1.1758264181    0.4800833145   -0.2457290835
     30  C         2.5939885985    0.4676233715   -0.0987359628
     31  H         3.0890275624    0.6381581592   -1.0615274566
     32  C         0.6638491358   -0.5072977061   -1.1503492635
     33  H         1.1252789669   -0.3862776481   -2.1386445424
     34  C         2.9444898537    1.6598401238    0.7916593186
     35  O         3.5064489232    2.6500946178    0.4079827928
     36  O         2.5239599643    1.4731548122    2.0580188904
     37  H         2.7086538712    2.2845053513    2.5546410766
     38  C         3.0562418415   -0.8751206642    0.4829725216
     39  H         2.6410272956   -0.9737275645    1.4961516210
     40  O         4.4729233324   -0.8621489224    0.5240262541
     41  H         4.7783610334   -1.7592824400    0.7035000790
     42  C         2.5239529241   -2.0030216768   -0.3967563594
     43  H         3.0184089753   -1.9538001674   -1.3721327512
     44  O         2.8929424158   -3.2900797411    0.1192760358
     45  H         2.4852940311   -3.4046803433    0.9875803950
     46  C         1.0110743599   -1.9018413107   -0.5986287233
     47  H         0.5153743023   -2.0196852206    0.3777626515
     48  O         0.5495746821   -2.8814056568   -1.5114308298
     49  H         1.0409532663   -3.6947595101   -1.3422863290
   Point Group: c1    Number of degrees of freedom:   141


   Energy is  -1301.525268806

 Hessian Updated using BFGS Update

141 Hessian modes will be used to form the next step
  Hessian Eigenvalues:
     0.001361    0.005474    0.005556    0.005730    0.006578    0.006831
     0.007001    0.007382    0.007823    0.010230    0.010417    0.011102
     0.011408    0.013689    0.016936    0.019260    0.021141    0.022420
     0.026609    0.029878    0.032221    0.034819    0.038336    0.039167
     0.040286    0.042213    0.043744    0.044775    0.045835    0.046607
     0.047050    0.047877    0.048368    0.048765    0.049436    0.050034
     0.050988    0.052281    0.054381    0.055159    0.055836    0.056114
     0.056161    0.056973    0.057785    0.058325    0.061169    0.061490
     0.066381    0.067112    0.068082    0.071057    0.074303    0.077983
     0.081154    0.081950    0.082467    0.084228    0.093325    0.095259
     0.103386    0.115240    0.122374    0.130949    0.143993    0.145848
     0.154574    0.158335    0.159741    0.159833    0.159962    0.160001
     0.160004    0.160084    0.160388    0.161241    0.167661    0.172230
     0.178868    0.182501    0.187193    0.192854    0.194991    0.196205
     0.200458    0.219031    0.223304    0.235010    0.246814    0.251233
     0.263188    0.269416    0.273277    0.274757    0.278600    0.285264
     0.287339    0.287750    0.288841    0.290467    0.294900    0.298762
     0.302020    0.307220    0.307631    0.331725    0.333270    0.334569
     0.335566    0.338472    0.338573    0.338843    0.339416    0.339737
     0.340061    0.340183    0.340448    0.340684    0.340775    0.341297
     0.342099    0.342194    0.342429    0.342684    0.343574    0.355523
     0.379602    0.391188    0.395025    0.399996    0.406478    0.407951
     0.421320    0.510900    0.518379    0.520444    0.523012    0.547265
     0.869270    0.913767    0.946905

 Minimum Search - Taking Simple RFO Step
 Searching for Lamda that Minimizes Along All modes
 Value Taken    Lamda =  -0.00001917
 Step Taken.  Stepsize is  0.026923

                             Maximum     Tolerance    Cnvgd?
         Gradient           0.000873      0.000300      NO
         Displacement       0.010449      0.001200      NO
         Energy change     -0.000024      0.000001      NO


 New Cartesian Coordinates Obtained by Inverse Iteration

 Displacement from previous Coordinates is:  0.137667
 ----------------------------------------------------------------
             Standard Nuclear Orientation (Angstroms)
    I     Atom           X                Y                Z
 ----------------------------------------------------------------
    1      C      -2.5788962031     0.8737705318    -0.3939701205
    2      H      -3.1117920510     0.6716792253    -1.3348674924
    3      C      -1.5905515276    -0.2916642199    -0.2097243275
    4      H      -1.0155542933    -0.1353684097     0.7067641218
    5      O      -0.6850452299    -0.2592073527    -1.3453855143
    6      C      -2.3455161729    -1.6224786364    -0.1586065964
    7      H      -2.8483125624    -1.7704827552    -1.1223713018
    8      H      -1.6417006183    -2.4511245426    -0.0546529972
    9      C      -3.3793159900    -1.6514951824     0.9787606512
   10      H      -2.8411128781    -1.5191011280     1.9283779277
   11      C      -4.1111749457    -2.9966271352     1.0322661813
   12      H      -3.4099044908    -3.8263347232     1.1625990486
   13      H      -4.8247803577    -3.0278117218     1.8609470596
   14      H      -4.6676608817    -3.1753631954     0.1059573146
   15      C      -4.3560505642    -0.4748723108     0.8288835053
   16      H      -5.0569709744    -0.4581270610     1.6705442859
   17      H      -4.9594579333    -0.6316699273    -0.0758482640
   18      C      -3.6254496715     0.8697912563     0.7361923753
   19      H      -4.3470683672     1.6743625152     0.5565639601
   20      H      -3.1330019729     1.0975549066     1.6851826332
   21      C      -1.8900267386     2.2420255454    -0.5846666779
   22      H      -2.6844289839     3.0090921932    -0.5534020301
   23      C      -0.9165564312     2.6897471887     0.5048614629
   24      O      -0.9933799230     2.3541370519     1.6618229974
   25      C      -1.2864891128     2.4297947699    -1.9768322202
   26      O      -0.4701269880     3.2752605273    -2.2466838207
   27      H      -1.6901644974     1.7554923979    -2.7563395040
   28      H      -0.1351761969     3.3876807830     0.1560915507
   29      O       1.1740690805     0.4758409246    -0.2385475198
   30      C       2.5923139935     0.4677741319    -0.0932050761
   31      H       3.0854123300     0.6448685019    -1.0558028569
   32      C       0.6638851113    -0.5089417227    -1.1469363734
   33      H       1.1242513518    -0.3821474481    -2.1349243924
   34      C       2.9401232088     1.6567137567     0.8027852175
   35      O       3.4993870003     2.6499905843     0.4235855978
   36      O       2.5221415454     1.4621323363     2.0687950513
   37      H       2.7058138378     2.2705836389     2.5703598552
   38      C       3.0597509947    -0.8765303079     0.4808510477
   39      H       2.6463610010    -0.9814300828     1.4941576551
   40      O       4.4763277582    -0.8582614771     0.5193957380
   41      H       4.7853890074    -1.7548317422     0.6945799288
   42      C       2.5301401560    -2.0022150520    -0.4033431081
   43      H       3.0235185445    -1.9471021072    -1.3789415814
   44      O       2.9034224274    -3.2905291294     0.1064497558
   45      H       2.4976713904    -3.4102168455     0.9748776840
   46      C       1.0167182018    -1.9051144092    -0.6032760043
   47      H       0.5222034842    -2.0305431980     0.3727817376
   48      O       0.5586425494    -2.8804484407    -1.5221652822
   49      H       1.0526394522    -3.6931884273    -1.3582748089
 ----------------------------------------------------------------
 Molecular Point Group                 C1    NOp =  1
 Largest Abelian Subgroup              C1    NOp =  1
 Nuclear Repulsion Energy =  2544.2549798766 hartrees
 There are       96 alpha and       96 beta electrons
 Applying Cartesian multipole field
    Component          Value
    ---------          -----
     (2,0,0)        1.00000E-12
     (0,2,0)        2.00000E-11
     (0,0,2)       -3.00000E-11
 Nucleus-field energy     =     0.0000000327 hartrees
 Requested basis set is 6-311++G(d,p)
 There are 270 shells and 718 basis functions
 A cutoff of  1.0D-11 yielded  26914 shell pairs
 There are    187328 function pairs (    198744 Cartesian)
 Smallest overlap matrix eigenvalue = 8.16E-07

 Q-Chem warning in module stvman/mkSTV.C, line 306:

 Overlap eigenvalue is smaller than square root of threshold
 Use THRESH >= 12 to get rid of this warning

 Linear dependence detected in AO basis
 Tighter screening thresholds may be required for diffuse basis sets
 Use S2THRESH > 14 and THRESH = 14 in case of SCF convergence issues
 Number of orthogonalized atomic orbitals = 717
 Maximum deviation from orthogonality = 3.640E-10
 Guess MOs from SCF MO coefficient file

 -----------------------------------------------------------------------
  General SCF calculation program by
  Eric Jon Sundstrom, Paul Horn, Yuezhi Mao, Dmitri Zuev, Alec White,
  David Stuck, Shaama M.S., Shane Yost, Joonho Lee, David Small,
  Daniel Levine, Susi Lehtola, Hugh Burton, Evgeny Epifanovsky
 -----------------------------------------------------------------------
 Exchange:     0.2000 Hartree-Fock + 0.0800 Slater + 0.7200 B88
 Correlation:  0.1900 VWN1RPA + 0.8100 LYP
 Using SG-1 standard quadrature grid
 using 6 threads for integral computing
 -------------------------------------------------------
 OpenMP Integral computing Module                
 Release: version 2.0, May 2017, Q-Chem Inc. Pleasanton 
 -------------------------------------------------------
 -------------------------------------------------------
 OpenMP BLAS3 based DFT computing Module                
 Release: version 1.0, May 2013, Q-Chem Inc. Pittsburgh 
 -------------------------------------------------------
 A restricted SCF calculation will be
 performed using DIIS
 SCF converges when DIIS error is below 1.0e-08
 ---------------------------------------
  Cycle       Energy         DIIS error
 ---------------------------------------
    1   -1301.5248997989      7.10e-05  
    2   -1301.5252675606      1.38e-05  
    3   -1301.5252584950      2.10e-05  
    4   -1301.5252775876      2.19e-06  
    5   -1301.5252777059      1.70e-06  
    6   -1301.5252778375      4.12e-07  
    7   -1301.5252778461      1.17e-07  
    8   -1301.5252778467      4.16e-08  
    9   -1301.5252778472      2.46e-08  
   10   -1301.5252778471      8.19e-09  Convergence criterion met
 ---------------------------------------
 SCF time:   CPU 1953.74s  wall 344.00s 
 SCF   energy in the final basis set =    -1301.5252778471
 Total energy in the final basis set =    -1301.5252778471

 --------------------------------------------------------------

                    Orbital Energies (a.u.)
 --------------------------------------------------------------

 Alpha MOs
 -- Occupied --
-19.1864 -19.1715 -19.1625 -19.1529 -19.1514 -19.1495 -19.1319 -19.1316
-19.1314 -10.3231 -10.3008 -10.2714 -10.2704 -10.2640 -10.2589 -10.2565
-10.2547 -10.2372 -10.2056 -10.1976 -10.1840 -10.1755 -10.1735 -10.1733
-10.1667  -1.1309  -1.1033  -1.0798  -1.0657  -1.0610  -1.0582  -1.0460
 -1.0414  -1.0404  -0.8606  -0.8160  -0.8139  -0.7994  -0.7562  -0.7546
 -0.7043  -0.6835  -0.6727  -0.6493  -0.6353  -0.6329  -0.6151  -0.5940
 -0.5767  -0.5669  -0.5620  -0.5581  -0.5487  -0.5241  -0.5192  -0.5116
 -0.5047  -0.5018  -0.4977  -0.4904  -0.4845  -0.4815  -0.4653  -0.4571
 -0.4505  -0.4452  -0.4429  -0.4394  -0.4344  -0.4272  -0.4206  -0.4087
 -0.4025  -0.4000  -0.3969  -0.3944  -0.3880  -0.3851  -0.3823  -0.3741
 -0.3664  -0.3656  -0.3517  -0.3491  -0.3425  -0.3384  -0.3367  -0.3335
 -0.3207  -0.3200  -0.3022  -0.2982  -0.2927  -0.2831  -0.2791  -0.2534
 -- Virtual --
 -0.0453  -0.0382  -0.0364  -0.0253  -0.0103  -0.0091  -0.0071  -0.0007
  0.0047   0.0076   0.0135   0.0197   0.0254   0.0259   0.0353   0.0364
  0.0377   0.0437   0.0505   0.0519   0.0538   0.0573   0.0607   0.0617
  0.0645   0.0716   0.0767   0.0780   0.0824   0.0853   0.0872   0.0889
  0.0929   0.0963   0.0979   0.1006   0.1031   0.1054   0.1079   0.1114
  0.1122   0.1139   0.1169   0.1174   0.1220   0.1237   0.1263   0.1271
  0.1295   0.1321   0.1342   0.1358   0.1382   0.1392   0.1425   0.1459
  0.1463   0.1496   0.1507   0.1529   0.1539   0.1552   0.1565   0.1598
  0.1628   0.1645   0.1656   0.1687   0.1707   0.1741   0.1780   0.1802
  0.1825   0.1829   0.1847   0.1874   0.1900   0.1922   0.1955   0.1978
  0.2003   0.2018   0.2041   0.2095   0.2124   0.2145   0.2171   0.2191
  0.2205   0.2237   0.2249   0.2285   0.2321   0.2354   0.2378   0.2385
  0.2399   0.2460   0.2463   0.2515   0.2532   0.2576   0.2595   0.2616
  0.2665   0.2674   0.2700   0.2748   0.2768   0.2802   0.2811   0.2841
  0.2852   0.2887   0.2896   0.2964   0.3013   0.3045   0.3073   0.3090
  0.3097   0.3145   0.3189   0.3196   0.3221   0.3235   0.3273   0.3283
  0.3314   0.3334   0.3365   0.3384   0.3416   0.3460   0.3476   0.3490
  0.3514   0.3556   0.3561   0.3611   0.3660   0.3669   0.3705   0.3717
  0.3726   0.3747   0.3769   0.3841   0.3880   0.3918   0.3966   0.4023
  0.4061   0.4079   0.4132   0.4157   0.4202   0.4241   0.4281   0.4330
  0.4386   0.4413   0.4478   0.4486   0.4541   0.4610   0.4664   0.4720
  0.4761   0.4824   0.4854   0.4911   0.4935   0.4975   0.5058   0.5135
  0.5216   0.5321   0.5352   0.5438   0.5513   0.5565   0.5597   0.5650
  0.5740   0.5780   0.5818   0.5910   0.5930   0.5950   0.6093   0.6098
  0.6186   0.6201   0.6291   0.6352   0.6387   0.6427   0.6473   0.6525
  0.6534   0.6604   0.6646   0.6667   0.6702   0.6780   0.6838   0.6857
  0.6914   0.7001   0.7053   0.7131   0.7168   0.7220   0.7305   0.7313
  0.7379   0.7403   0.7482   0.7513   0.7552   0.7629   0.7655   0.7678
  0.7732   0.7752   0.7791   0.7859   0.7890   0.7941   0.7951   0.7975
  0.8018   0.8087   0.8138   0.8170   0.8234   0.8298   0.8415   0.8493
  0.8560   0.8633   0.8844   0.8996   0.9084   0.9299   0.9419   0.9473
  0.9511   0.9584   0.9799   0.9895   1.0032   1.0080   1.0164   1.0239
  1.0383   1.0427   1.0506   1.0622   1.0805   1.0884   1.0919   1.0945
  1.1148   1.1241   1.1385   1.1426   1.1464   1.1566   1.1599   1.1648
  1.1727   1.1775   1.1827   1.1922   1.1981   1.2050   1.2074   1.2120
  1.2201   1.2224   1.2273   1.2355   1.2414   1.2546   1.2574   1.2694
  1.2717   1.2785   1.2896   1.2948   1.3041   1.3109   1.3181   1.3236
  1.3341   1.3426   1.3501   1.3611   1.3655   1.3683   1.3784   1.3882
  1.4029   1.4067   1.4327   1.4478   1.4503   1.4562   1.4625   1.4694
  1.4740   1.4918   1.5007   1.5110   1.5165   1.5185   1.5222   1.5281
  1.5468   1.5511   1.5598   1.5647   1.5666   1.5768   1.5803   1.5849
  1.5897   1.5962   1.5985   1.5994   1.6080   1.6128   1.6188   1.6220
  1.6233   1.6327   1.6333   1.6370   1.6467   1.6503   1.6561   1.6622
  1.6728   1.6765   1.6797   1.6900   1.6920   1.7023   1.7077   1.7195
  1.7243   1.7315   1.7350   1.7414   1.7483   1.7539   1.7716   1.7762
  1.7832   1.7894   1.7981   1.8036   1.8112   1.8145   1.8175   1.8317
  1.8321   1.8495   1.8509   1.8574   1.8721   1.8802   1.8837   1.8919
  1.8987   1.9106   1.9170   1.9279   1.9354   1.9385   1.9587   1.9713
  1.9766   2.0023   2.0043   2.0082   2.0199   2.0237   2.0310   2.0470
  2.0542   2.0575   2.0615   2.0675   2.0786   2.0816   2.0996   2.1114
  2.1145   2.1238   2.1346   2.1408   2.1523   2.1639   2.1748   2.1884
  2.1963   2.2058   2.2101   2.2309   2.2366   2.2483   2.2625   2.2743
  2.2861   2.3040   2.3080   2.3186   2.3242   2.3457   2.3498   2.3737
  2.3974   2.4028   2.4145   2.4283   2.4429   2.4523   2.4761   2.4923
  2.4965   2.5151   2.5191   2.5448   2.5461   2.5594   2.5636   2.5706
  2.5800   2.5817   2.5947   2.6027   2.6091   2.6132   2.6290   2.6368
  2.6437   2.6523   2.6761   2.6917   2.6978   2.7084   2.7129   2.7219
  2.7359   2.7461   2.7537   2.7770   2.7862   2.7934   2.7956   2.8101
  2.8137   2.8236   2.8311   2.8382   2.8627   2.8782   2.8835   2.8888
  2.8976   2.9052   2.9119   2.9137   2.9246   2.9313   2.9351   2.9363
  2.9429   2.9756   2.9763   2.9819   2.9854   2.9999   3.0055   3.0172
  3.0234   3.0408   3.0455   3.0506   3.0693   3.0774   3.0793   3.0882
  3.0922   3.1099   3.1191   3.1374   3.1453   3.1463   3.1559   3.1686
  3.1786   3.1806   3.1863   3.2070   3.2140   3.2222   3.2509   3.2612
  3.2834   3.2981   3.3091   3.3115   3.3261   3.3371   3.3514   3.3640
  3.3762   3.3818   3.3962   3.4213   3.4293   3.4668   3.5071   3.5122
  3.5302   3.5335   3.5654   3.5708   3.5863   3.6248   3.6910   3.7694
  3.7869   3.7889   3.7962   3.8114   3.8282   3.8440   3.8747   3.8981
  3.9055   3.9177   3.9294   3.9391   3.9586   3.9779   4.0046   4.0181
  4.0415   4.0648   4.0843   4.1044   4.1328   4.1635   4.1753   4.1904
  4.2186   4.2590   4.2759   4.2969   4.3008   4.3167   4.3325   4.3670
  4.4006   5.0192   5.0889   5.0992   5.1087   5.1101   5.1229   5.1323
  5.1615   5.1750   5.2002   5.2096   5.2706   5.3714   5.4163   5.4220
  5.4400   5.4502   5.4928   5.6020   5.6166   5.6527   5.6581   5.7086
  5.7488   5.7977   5.8137   5.8653  23.7537  23.7805  23.8027  23.8102
 23.8156  23.8296  23.8492  23.8610  23.8857  23.8928  23.9178  23.9413
 23.9448  23.9578  23.9732  23.9856  49.8864  49.9034  49.9510  49.9514
 49.9771  49.9904  49.9967  50.0132  50.0304
 --------------------------------------------------------------

          Ground-State Mulliken Net Atomic Charges

     Atom                 Charge (a.u.)
  ----------------------------------------
      1 C                     0.582039
      2 H                     0.202602
      3 C                    -0.353525
      4 H                     0.194037
      5 O                     0.212137
      6 C                    -1.078039
      7 H                     0.201899
      8 H                     0.267948
      9 C                     0.608319
     10 H                     0.176545
     11 C                    -0.697099
     12 H                     0.119511
     13 H                     0.148216
     14 H                     0.148065
     15 C                    -0.652921
     16 H                     0.168827
     17 H                     0.152101
     18 C                    -0.541140
     19 H                     0.154479
     20 H                     0.222401
     21 C                     0.655111
     22 H                     0.255306
     23 C                    -0.316702
     24 O                    -0.145658
     25 C                    -0.503920
     26 O                    -0.165155
     27 H                     0.159257
     28 H                     0.200947
     29 O                     0.133860
     30 C                    -0.228288
     31 H                     0.289696
     32 C                    -0.580675
     33 H                     0.199956
     34 C                    -0.160615
     35 O                    -0.152443
     36 O                    -0.056306
     37 H                     0.296054
     38 C                    -0.241239
     39 H                     0.282758
     40 O                    -0.146258
     41 H                     0.265492
     42 C                    -0.669686
     43 H                     0.290003
     44 O                    -0.177537
     45 H                     0.271865
     46 C                    -0.441015
     47 H                     0.284010
     48 O                    -0.106192
     49 H                     0.270975
  ----------------------------------------
  Sum of atomic charges =     0.000000

 -----------------------------------------------------------------
                    Cartesian Multipole Moments
 -----------------------------------------------------------------
    Charge (ESU x 10^10)
                -0.0000
    Dipole Moment (Debye)
         X      -2.5396      Y      -4.5752      Z       2.3687
       Tot       5.7440
    Quadrupole Moments (Debye-Ang)
        XX    -149.5807     XY     -14.7664     YY    -155.5649
        XZ       6.9129     YZ      -0.9075     ZZ    -152.8232
    Octopole Moments (Debye-Ang^2)
       XXX     -28.9710    XXY     -22.1858    XYY      -2.7179
       YYY     -46.1601    XXZ       7.7272    XYZ      14.5013
       YYZ      50.6166    XZZ      40.2472    YZZ     -13.0738
       ZZZ      24.7646
    Hexadecapole Moments (Debye-Ang^3)
      XXXX   -6631.9162   XXXY    -266.1178   XXYY   -1716.6192
      XYYY    -160.8599   YYYY   -3672.8624   XXXZ      75.2923
      XXYZ     -10.4552   XYYZ      99.6978   YYYZ     128.2309
      XXZZ   -1183.2938   XYZZ      11.3598   YYZZ    -845.3844
      XZZZ      73.0793   YZZZ      88.6757   ZZZZ   -1236.9556
 -----------------------------------------------------------------
 Calculating analytic gradient of the SCF energy
 Gradient of SCF Energy
            1           2           3           4           5           6
    1  -0.0000889   0.0000070   0.0000056  -0.0000016  -0.0000407   0.0000174
    2  -0.0000033   0.0000195   0.0000101  -0.0000195  -0.0000350   0.0000276
    3   0.0000353  -0.0000287   0.0000439   0.0000007  -0.0000672  -0.0000199
            7           8           9          10          11          12
    1  -0.0000027   0.0000071  -0.0000015  -0.0000099  -0.0000056  -0.0000105
    2   0.0000007   0.0000050   0.0000079   0.0000125  -0.0000003   0.0000008
    3  -0.0000107  -0.0000050  -0.0000084  -0.0000076  -0.0000052  -0.0000065
           13          14          15          16          17          18
    1  -0.0000064  -0.0000058   0.0000123  -0.0000054   0.0000030   0.0000256
    2   0.0000081   0.0000082   0.0000152   0.0000181  -0.0000005   0.0000198
    3  -0.0000097  -0.0000074  -0.0000239  -0.0000161  -0.0000131  -0.0000218
           19          20          21          22          23          24
    1   0.0000084   0.0000046  -0.0000159   0.0000010   0.0000681  -0.0000261
    2   0.0000144   0.0000132  -0.0000063  -0.0000235   0.0001289  -0.0000247
    3  -0.0000198   0.0000051  -0.0001211   0.0000409   0.0000754   0.0000077
           25          26          27          28          29          30
    1  -0.0000384   0.0000421   0.0000167  -0.0000337   0.0000953   0.0001951
    2  -0.0000912   0.0000188   0.0000418  -0.0000462   0.0000550  -0.0000465
    3   0.0000346  -0.0000441  -0.0000246  -0.0000066   0.0000115   0.0000596
           31          32          33          34          35          36
    1   0.0000064  -0.0000745  -0.0000069  -0.0001200   0.0000370   0.0000413
    2  -0.0000174  -0.0000999   0.0000079   0.0000314   0.0000008  -0.0000204
    3   0.0000123   0.0000393   0.0000308   0.0000221  -0.0000011   0.0000020
           37          38          39          40          41          42
    1  -0.0000117  -0.0000543   0.0000163   0.0000133  -0.0000426  -0.0000192
    2  -0.0000049  -0.0000156   0.0000010   0.0000322   0.0000015  -0.0000283
    3   0.0000083  -0.0000105   0.0000047   0.0000290  -0.0000107   0.0000072
           43          44          45          46          47          48
    1   0.0000087  -0.0000135  -0.0000113   0.0000741  -0.0000267  -0.0000560
    2  -0.0000036   0.0000040  -0.0000119  -0.0000299   0.0000147  -0.0000217
    3   0.0000027   0.0000191   0.0000062  -0.0000014  -0.0000229   0.0000228
           49
    1   0.0000235
    2   0.0000313
    3  -0.0000075
 Max gradient component =       1.951E-04
 RMS gradient           =       3.790E-05
 Gradient time:  CPU 562.03 s  wall 94.91 s
 Geometry Optimization Parameters
   NAtoms,    NIC,     NZ,  NCons,   NDum,   NFix, NCnnct, MaxDiis
       49     390       0       0       0       0       0       0

 Cartesian Hessian Update
 Hessian Updated using BFGS Update


** GEOMETRY OPTIMIZATION IN DELOCALIZED INTERNAL COORDINATES **
   Searching for a Minimum

   Optimization Cycle:  15

                       Coordinates (Angstroms)
     ATOM                X               Y               Z
      1  C        -2.5788962031    0.8737705318   -0.3939701205
      2  H        -3.1117920510    0.6716792253   -1.3348674924
      3  C        -1.5905515276   -0.2916642199   -0.2097243275
      4  H        -1.0155542933   -0.1353684097    0.7067641218
      5  O        -0.6850452299   -0.2592073527   -1.3453855143
      6  C        -2.3455161729   -1.6224786364   -0.1586065964
      7  H        -2.8483125624   -1.7704827552   -1.1223713018
      8  H        -1.6417006183   -2.4511245426   -0.0546529972
      9  C        -3.3793159900   -1.6514951824    0.9787606512
     10  H        -2.8411128781   -1.5191011280    1.9283779277
     11  C        -4.1111749457   -2.9966271352    1.0322661813
     12  H        -3.4099044908   -3.8263347232    1.1625990486
     13  H        -4.8247803577   -3.0278117218    1.8609470596
     14  H        -4.6676608817   -3.1753631954    0.1059573146
     15  C        -4.3560505642   -0.4748723108    0.8288835053
     16  H        -5.0569709744   -0.4581270610    1.6705442859
     17  H        -4.9594579333   -0.6316699273   -0.0758482640
     18  C        -3.6254496715    0.8697912563    0.7361923753
     19  H        -4.3470683672    1.6743625152    0.5565639601
     20  H        -3.1330019729    1.0975549066    1.6851826332
     21  C        -1.8900267386    2.2420255454   -0.5846666779
     22  H        -2.6844289839    3.0090921932   -0.5534020301
     23  C        -0.9165564312    2.6897471887    0.5048614629
     24  O        -0.9933799230    2.3541370519    1.6618229974
     25  C        -1.2864891128    2.4297947699   -1.9768322202
     26  O        -0.4701269880    3.2752605273   -2.2466838207
     27  H        -1.6901644974    1.7554923979   -2.7563395040
     28  H        -0.1351761969    3.3876807830    0.1560915507
     29  O         1.1740690805    0.4758409246   -0.2385475198
     30  C         2.5923139935    0.4677741319   -0.0932050761
     31  H         3.0854123300    0.6448685019   -1.0558028569
     32  C         0.6638851113   -0.5089417227   -1.1469363734
     33  H         1.1242513518   -0.3821474481   -2.1349243924
     34  C         2.9401232088    1.6567137567    0.8027852175
     35  O         3.4993870003    2.6499905843    0.4235855978
     36  O         2.5221415454    1.4621323363    2.0687950513
     37  H         2.7058138378    2.2705836389    2.5703598552
     38  C         3.0597509947   -0.8765303079    0.4808510477
     39  H         2.6463610010   -0.9814300828    1.4941576551
     40  O         4.4763277582   -0.8582614771    0.5193957380
     41  H         4.7853890074   -1.7548317422    0.6945799288
     42  C         2.5301401560   -2.0022150520   -0.4033431081
     43  H         3.0235185445   -1.9471021072   -1.3789415814
     44  O         2.9034224274   -3.2905291294    0.1064497558
     45  H         2.4976713904   -3.4102168455    0.9748776840
     46  C         1.0167182018   -1.9051144092   -0.6032760043
     47  H         0.5222034842   -2.0305431980    0.3727817376
     48  O         0.5586425494   -2.8804484407   -1.5221652822
     49  H         1.0526394522   -3.6931884273   -1.3582748089
   Point Group: c1    Number of degrees of freedom:   141


   Energy is  -1301.525277847

 Hessian Updated using BFGS Update

141 Hessian modes will be used to form the next step
  Hessian Eigenvalues:
     0.001343    0.005466    0.005536    0.005669    0.006577    0.006819
     0.007008    0.007355    0.007826    0.010107    0.010232    0.011040
     0.011399    0.013693    0.016286    0.019261    0.021138    0.022381
     0.028094    0.030145    0.032201    0.034925    0.038330    0.040121
     0.040917    0.042805    0.043735    0.044833    0.045840    0.046654
     0.047134    0.047824    0.048408    0.048774    0.049452    0.050179
     0.051002    0.052188    0.054346    0.055579    0.055924    0.056150
     0.056757    0.056983    0.057946    0.058832    0.061176    0.061602
     0.066363    0.066967    0.068420    0.071257    0.074383    0.077825
     0.081219    0.081959    0.082479    0.084243    0.093164    0.095298
     0.103709    0.115666    0.122526    0.130928    0.144100    0.145748
     0.153199    0.158687    0.159664    0.159797    0.159972    0.160000
     0.160004    0.160108    0.160819    0.161735    0.167211    0.171940
     0.180189    0.182508    0.187124    0.193212    0.195472    0.196203
     0.202008    0.219084    0.222965    0.229750    0.247076    0.251227
     0.264287    0.269361    0.274342    0.274761    0.280050    0.285308
     0.287386    0.287748    0.288958    0.290496    0.295171    0.298748
     0.302557    0.307020    0.307617    0.328745    0.332152    0.334035
     0.335606    0.338476    0.338576    0.338840    0.339411    0.339715
     0.340080    0.340388    0.340408    0.340689    0.340844    0.341325
     0.342091    0.342198    0.342430    0.342678    0.343808    0.352065
     0.379784    0.389750    0.395090    0.400302    0.406470    0.408781
     0.425208    0.510955    0.518725    0.520632    0.523022    0.547261
     0.865202    0.913740    0.946890

 Minimum Search - Taking Simple RFO Step
 Searching for Lamda that Minimizes Along All modes
 Value Taken    Lamda =  -0.00000185
 Step Taken.  Stepsize is  0.011566

                             Maximum     Tolerance    Cnvgd?
         Gradient           0.000244      0.000300     YES
         Displacement       0.004961      0.001200      NO
         Energy change     -0.000009      0.000001      NO


 New Cartesian Coordinates Obtained by Inverse Iteration

 Displacement from previous Coordinates is:  0.053403
 ----------------------------------------------------------------
             Standard Nuclear Orientation (Angstroms)
    I     Atom           X                Y                Z
 ----------------------------------------------------------------
    1      C      -2.5772194140     0.8731882167    -0.3932263273
    2      H      -3.1110953576     0.6727903143    -1.3339109929
    3      C      -1.5905290171    -0.2937932278    -0.2108653547
    4      H      -1.0145108045    -0.1386951066     0.7051797517
    5      O      -0.6859399270    -0.2614197837    -1.3472231472
    6      C      -2.3471200924    -1.6237223461    -0.1600031294
    7      H      -2.8509292698    -1.7703750479    -1.1234393675
    8      H      -1.6442661380    -2.4533411007    -0.0572329902
    9      C      -3.3800232997    -1.6522282083     0.9781938371
   10      H      -2.8408568182    -1.5213724212     1.9274852513
   11      C      -4.1136632519    -2.9963797471     1.0311918927
   12      H      -3.4134073448    -3.8270990719     1.1604897422
   13      H      -4.8267848476    -3.0271845691     1.8603056953
   14      H      -4.6709756876    -3.1737103932     0.1051054421
   15      C      -4.3553353395    -0.4742080251     0.8301110839
   16      H      -5.0554454766    -0.4572455564     1.6724453640
   17      H      -4.9598039614    -0.6294429994    -0.0741810801
   18      C      -3.6229925014     0.8695410509     0.7377971054
   19      H      -4.3437345493     1.6751933266     0.5595342588
   20      H      -3.1294382883     1.0957820262     1.6865642372
   21      C      -1.8862849326     2.2405283896    -0.5827116633
   22      H      -2.6793174150     3.0090483446    -0.5511508515
   23      C      -0.9119897351     2.6857662024     0.5068901411
   24      O      -0.9876781004     2.3477867314     1.6631985503
   25      C      -1.2822219880     2.4288365235    -1.9746127227
   26      O      -0.4663469191     3.2748990572    -2.2438580904
   27      H      -1.6850170206     1.7540699629    -2.7541921825
   28      H      -0.1309802913     3.3846847567     0.1589623260
   29      O       1.1715286472     0.4757170533    -0.2409347185
   30      C       2.5896115528     0.4690230310    -0.0949481333
   31      H       3.0829974811     0.6455007461    -1.0575228591
   32      C       0.6630544623    -0.5100569234    -1.1490162317
   33      H       1.1234977481    -0.3835973568    -2.1370537479
   34      C       2.9363542787     1.6591517556     0.7998863190
   35      O       3.4951039113     2.6523662336     0.4198522335
   36      O       2.5172173735     1.4660764767     2.0657404354
   37      H       2.7001431025     2.2752027582     2.5664827116
   38      C       3.0579163851    -0.8743247789     0.4808542205
   39      H       2.6435459859    -0.9786237339     1.4938462100
   40      O       4.4744562608    -0.8549584656     0.5206902052
   41      H       4.7843431427    -1.7508220920     0.6981094501
   42      C       2.5300389374    -2.0012128516    -0.4027567346
   43      H       3.0241216003    -1.9465238138    -1.3780102369
   44      O       2.9040195119    -3.2887741117     0.1084236926
   45      H       2.4979851287    -3.4078936601     0.9767966354
   46      C       1.0166816540    -1.9055550438    -0.6040034812
   47      H       0.5215856507    -2.0308168095     0.3718188389
   48      O       0.5604116247    -2.8819879742    -1.5226150024
   49      H       1.0538092180    -3.6947236623    -1.3568201117
 ----------------------------------------------------------------
 Molecular Point Group                 C1    NOp =  1
 Largest Abelian Subgroup              C1    NOp =  1
 Nuclear Repulsion Energy =  2544.8819879177 hartrees
 There are       96 alpha and       96 beta electrons
 Applying Cartesian multipole field
    Component          Value
    ---------          -----
     (2,0,0)        1.00000E-12
     (0,2,0)        2.00000E-11
     (0,0,2)       -3.00000E-11
 Nucleus-field energy     =     0.0000000327 hartrees
 Requested basis set is 6-311++G(d,p)
 There are 270 shells and 718 basis functions
 A cutoff of  1.0D-11 yielded  26919 shell pairs
 There are    187362 function pairs (    198790 Cartesian)
 Smallest overlap matrix eigenvalue = 8.15E-07

 Q-Chem warning in module stvman/mkSTV.C, line 306:

 Overlap eigenvalue is smaller than square root of threshold
 Use THRESH >= 12 to get rid of this warning

 Linear dependence detected in AO basis
 Tighter screening thresholds may be required for diffuse basis sets
 Use S2THRESH > 14 and THRESH = 14 in case of SCF convergence issues
 Number of orthogonalized atomic orbitals = 717
 Maximum deviation from orthogonality = 3.061E-10
 Guess MOs from SCF MO coefficient file

 -----------------------------------------------------------------------
  General SCF calculation program by
  Eric Jon Sundstrom, Paul Horn, Yuezhi Mao, Dmitri Zuev, Alec White,
  David Stuck, Shaama M.S., Shane Yost, Joonho Lee, David Small,
  Daniel Levine, Susi Lehtola, Hugh Burton, Evgeny Epifanovsky
 -----------------------------------------------------------------------
 Exchange:     0.2000 Hartree-Fock + 0.0800 Slater + 0.7200 B88
 Correlation:  0.1900 VWN1RPA + 0.8100 LYP
 Using SG-1 standard quadrature grid
 using 6 threads for integral computing
 -------------------------------------------------------
 OpenMP Integral computing Module                
 Release: version 2.0, May 2017, Q-Chem Inc. Pleasanton 
 -------------------------------------------------------
 -------------------------------------------------------
 OpenMP BLAS3 based DFT computing Module                
 Release: version 1.0, May 2013, Q-Chem Inc. Pittsburgh 
 -------------------------------------------------------
 A restricted SCF calculation will be
 performed using DIIS
 SCF converges when DIIS error is below 1.0e-08
 ---------------------------------------
  Cycle       Energy         DIIS error
 ---------------------------------------
    1   -1301.5252351943      2.46e-05  
    2   -1301.5252777303      3.88e-06  
    3   -1301.5252765378      6.72e-06  
    4   -1301.5252785769      1.04e-06  
    5   -1301.5252786212      4.52e-07  
    6   -1301.5252786300      1.31e-07  
    7   -1301.5252786310      3.47e-08  
    8   -1301.5252786310      1.24e-08  
    9   -1301.5252786311      6.21e-09  Convergence criterion met
 ---------------------------------------
 SCF time:   CPU 1756.20s  wall 310.00s 
 SCF   energy in the final basis set =    -1301.5252786311
 Total energy in the final basis set =    -1301.5252786311

 --------------------------------------------------------------

                    Orbital Energies (a.u.)
 --------------------------------------------------------------

 Alpha MOs
 -- Occupied --
-19.1863 -19.1714 -19.1625 -19.1528 -19.1514 -19.1495 -19.1318 -19.1315
-19.1313 -10.3231 -10.3008 -10.2713 -10.2704 -10.2640 -10.2589 -10.2565
-10.2547 -10.2372 -10.2056 -10.1976 -10.1840 -10.1755 -10.1735 -10.1733
-10.1667  -1.1309  -1.1034  -1.0798  -1.0657  -1.0610  -1.0582  -1.0460
 -1.0414  -1.0404  -0.8606  -0.8160  -0.8139  -0.7994  -0.7562  -0.7546
 -0.7042  -0.6835  -0.6727  -0.6493  -0.6353  -0.6329  -0.6151  -0.5940
 -0.5767  -0.5669  -0.5620  -0.5581  -0.5487  -0.5240  -0.5192  -0.5116
 -0.5047  -0.5018  -0.4977  -0.4905  -0.4845  -0.4814  -0.4653  -0.4571
 -0.4505  -0.4452  -0.4429  -0.4394  -0.4344  -0.4272  -0.4206  -0.4087
 -0.4025  -0.4000  -0.3969  -0.3943  -0.3880  -0.3851  -0.3823  -0.3740
 -0.3664  -0.3656  -0.3517  -0.3491  -0.3425  -0.3384  -0.3367  -0.3335
 -0.3207  -0.3200  -0.3022  -0.2982  -0.2927  -0.2832  -0.2791  -0.2534
 -- Virtual --
 -0.0453  -0.0382  -0.0364  -0.0252  -0.0103  -0.0091  -0.0071  -0.0007
  0.0047   0.0076   0.0135   0.0197   0.0254   0.0259   0.0353   0.0364
  0.0377   0.0437   0.0505   0.0520   0.0539   0.0574   0.0607   0.0617
  0.0645   0.0716   0.0767   0.0780   0.0825   0.0853   0.0873   0.0889
  0.0929   0.0963   0.0979   0.1007   0.1031   0.1054   0.1080   0.1115
  0.1122   0.1139   0.1169   0.1175   0.1220   0.1238   0.1263   0.1271
  0.1295   0.1322   0.1342   0.1358   0.1382   0.1392   0.1425   0.1459
  0.1463   0.1497   0.1507   0.1529   0.1539   0.1552   0.1565   0.1598
  0.1628   0.1645   0.1656   0.1687   0.1707   0.1741   0.1780   0.1802
  0.1825   0.1829   0.1847   0.1874   0.1901   0.1922   0.1955   0.1978
  0.2003   0.2018   0.2042   0.2096   0.2124   0.2145   0.2172   0.2191
  0.2206   0.2238   0.2250   0.2285   0.2321   0.2354   0.2377   0.2385
  0.2399   0.2461   0.2463   0.2516   0.2534   0.2576   0.2595   0.2616
[truncated: 590,699 more chars]
