# Supplementary material for: An in silico investigation of menthol metabolism
Source: PLoS One. 2019 Sep 27;14(9):e0216577. doi: 10.1371/journal.pone.0216577 (PMC6764827; doi:10.1371/journal.pone.0216577)
Supplement: S2 File — (ZIP) [file pone.0216577.s002.zip › B3LYP/g-series/Oeoee.out]

Q-Chem Developer Version!
                  Welcome to Q-Chem
     A Quantum Leap Into The Future Of Chemistry


 Q-Chem 5.1, Q-Chem, Inc., Pleasanton, CA (2018)

 Yihan Shao,  Zhengting Gan,  E. Epifanovsky,  A. T. B. Gilbert,  M. Wormit,  
 J. Kussmann,  A. W. Lange,  A. Behn,  Jia Deng,  Xintian Feng,  D. Ghosh,  
 M. Goldey,  P. R. Horn,  L. D. Jacobson,  I. Kaliman,  T. Kus,  A. Landau,  
 Jie Liu,  E. I. Proynov,  R. M. Richard,  R. P. Steele,  E. J. Sundstrom,  
 H. L. Woodcock III,  P. M. Zimmerman,  D. Zuev,  B. Albrecht,  E. Alguire,  
 S. A. Baeppler,  D. Barton,  Z. Benda,  Y. A. Bernard,  E. J. Berquist,  
 K. B. Bravaya,  H. Burton,  D. Casanova,  Chun-Min Chang,  Yunqing Chen,  
 A. Chien,  K. D. Closser,  M. P. Coons,  S. Coriani,  S. Dasgupta,  
 A. L. Dempwolff,  M. Diedenhofen,  Hainam Do,  R. G. Edgar,  Po-Tung Fang,  
 S. Faraji,  S. Fatehi,  Qingguo Feng,  K. D. Fenk,  J. Fosso-Tande,  
 J. Gayvert,  Qinghui Ge,  A. Ghysels,  G. Gidofalvi,  J. Gomes,  
 J. Gonthier,  A. Gunina,  D. Hait,  M. W. D. Hanson-Heine,  
 P. H. P. Harbach,  A. W. Hauser,  J. E. Herr,  E. G. Hohenstein,  
 Z. C. Holden,  Kerwin Hui,  B. C. Huynh,  T.-C. Jagau,  Hyunjun Ji,  
 B. Kaduk,  K. Khistyaev,  Jaehoon Kim,  P. Klunzinger,  K. Koh,  
 D. Kosenkov,  L. Koulias,  T. Kowalczyk,  C. M. Krauter,  A. Kunitsa,  
 Ka Un Lao,  A. Laurent,  K. V. Lawler,  Joonho Lee,  D. Lefrancois,  
 S. Lehtola,  D. S. Levine,  Yi-Pei Li,  You-Sheng Lin,  Fenglai Liu,  
 E. Livshits,  A. Luenser,  P. Manohar,  E. Mansoor,  S. F. Manzer,  
 Shan-Ping Mao,  Yuezhi Mao,  N. Mardirossian,  A. V. Marenich,  
 T. Markovich,  L. A. Martinez-Martinez,  S. A. Maurer,  N. J. Mayhall,  
 S. C. McKenzie,  J.-M. Mewes,  A. F. Morrison,  J. W. Mullinax,  K. Nanda,  
 T. S. Nguyen-Beck,  R. Olivares-Amaya,  J. A. Parkhill,  T. M. Perrine,  
 F. Plasser,  P. Pokhilko,  S. Prager,  A. Prociuk,  E. Ramos,  D. R. Rehn,  
 F. Rob,  M. Schneider,  N. Sergueev,  S. M. Sharada,  S. Sharma,  
 D. W. Small,  T. Stauch,  T. Stein,  Yu-Chuan Su,  A. J. W. Thom,  
 A. Tkatchenko,  T. Tsuchimochi,  N. M. Tubman,  L. Vogt,  M. L. Vidal,  
 O. Vydrov,  M. A. Watson,  J. Wenzel,  M. de Wergifosse,  T. A. Wesolowski,  
 A. White,  J. Witte,  A. Yamada,  Jun Yang,  K. Yao,  S. Yeganeh,  
 S. R. Yost,  Zhi-Qiang You,  A. Zech,  Igor Ying Zhang,  Xing Zhang,  
 Yan Zhao,  Ying Zhu,  B. R. Brooks,  G. K. L. Chan,  C. J. Cramer,  
 M. S. Gordon,  W. J. Hehre,  A. Klamt,  M. W. Schmidt,  C. D. Sherrill,  
 D. G. Truhlar,  A. Aspuru-Guzik,  R. Baer,  A. T. Bell,  N. A. Besley,  
 Jeng-Da Chai,  A. E. DePrince, III,  R. A. DiStasio Jr.,  A. Dreuw,  
 B. D. Dunietz,  T. R. Furlani,  Chao-Ping Hsu,  Yousung Jung,  Jing Kong,  
 D. S. Lambrecht,  WanZhen Liang,  C. Ochsenfeld,  V. A. Rassolov,  
 L. V. Slipchenko,  J. E. Subotnik,  T. Van Voorhis,  J. M. Herbert,  
 A. I. Krylov,  P. M. W. Gill,  M. Head-Gordon

 Contributors to earlier versions of Q-Chem not listed above: 
 R. D. Adamson,  B. Austin,  J. Baker,  G. J. O. Beran,  K. Brandhorst,  
 S. T. Brown,  E. F. C. Byrd,  A. K. Chakraborty,  C.-L. Cheng,  
 Siu Hung Chien,  D. M. Chipman,  D. L. Crittenden,  H. Dachsel,  
 R. J. Doerksen,  A. D. Dutoi,  L. Fusti-Molnar,  W. A. Goddard III,  
 A. Golubeva-Zadorozhnaya,  S. R. Gwaltney,  G. Hawkins,  A. Heyden,  
 S. Hirata,  G. Kedziora,  F. J. Keil,  C. Kelley,  Jihan Kim,  R. A. King,  
 R. Z. Khaliullin,  P. P. Korambath,  W. Kurlancheek,  A. M. Lee,  M. S. Lee,  
 S. V. Levchenko,  Ching Yeh Lin,  D. Liotard,  R. C. Lochan,  I. Lotan,  
 P. E. Maslen,  N. Nair,  D. P. O'Neill,  D. Neuhauser,  E. Neuscamman,  
 C. M. Oana,  R. Olson,  B. Peters,  R. Peverati,  P. A. Pieniazek,  
 Y. M. Rhee,  J. Ritchie,  M. A. Rohrdanz,  E. Rosta,  N. J. Russ,  
 H. F. Schaefer III,  N. E. Schultz,  N. Shenvi,  A. C. Simmonett,  A. Sodt,  
 D. Stuck,  K. S. Thanthiriwatte,  V. Vanovschi,  Tao Wang,  A. Warshel,  
 C. F. Williams,  Q. Wu,  X. Xu,  W. Zhang

 Please cite Q-Chem as follows:
 Y. Shao et al., Mol. Phys. 113, 184-215 (2015)
 DOI: 10.1080/00268976.2014.952696

 Q-Chem 5.1.2 for Intel X86 EM64T Linux

 Parts of Q-Chem use Armadillo 8.300.2 (Tropical Shenanigans).
 http://arma.sourceforge.net/

 Q-Chem begins on Sat Mar  2 20:09:33 2019  

Host: 
0

     Scratch files written to /scratch/taweetham/qchem20714//
Input Ideriv = 2
Curr. Ideriv = -1
Max.  Ideriv = 2

Checking the input file for inconsistencies... 	...done.

--------------------------------------------------------------
User input:
--------------------------------------------------------------
$molecule
0 1
  C   -0.3742458   -0.1590873   -0.3139275
  H   -0.2741796   -0.3308430   -1.3971343
  C    0.3901664    1.1698850   -0.0211691
  H    0.2702601    1.4278298    1.0375533
  C    1.8900841    1.0241268   -0.3297074
  H    2.0304934    0.9357373   -1.4151870
  H    2.4223123    1.9351116   -0.0324137
  C    2.5292069   -0.1621543    0.3955378
  H    2.4643363    0.0155081    1.4773261
  C    4.0072736   -0.2847680    0.0288447
  H    4.5503544    0.6274147    0.2978506
  H    4.4720552   -1.1204992    0.5623495
  H    4.1392193   -0.4528018   -1.0454197
  C    1.7823289   -1.4537407    0.0698784
  H    2.2175739   -2.2898740    0.6302135
  H    1.8917740   -1.6950031   -0.9953357
  C    0.2996422   -1.3387942    0.4120902
  H   -0.1773470   -2.2846606    0.1356697
  H    0.1906711   -1.2285751    1.4971835
  C   -1.9167736   -0.0739978   -0.0410953
  O   -2.4954434    0.9144134   -0.9067652
  C   -2.6361969   -1.3825887   -0.3953528
  H   -3.7241653   -1.2448797   -0.3809053
  H   -2.3823687   -1.7018969   -1.4126856
  H   -2.3934675   -2.1934036    0.2977448
  C   -2.2679387    0.3205873    1.3970089
  H   -1.8978117    1.3209587    1.6426899
  H   -1.8727426   -0.3914392    2.1273070
  H   -3.3558265    0.3682668    1.5277260
  H   -1.9117872    1.6960499   -0.8565890
  O   -0.2103741    2.2003616   -0.8269223
  C    0.3096214    3.5201839   -0.6318657
  H    1.3610319    3.5382956   -0.9403192
  O    0.1701820    3.9344342    0.7190424
  C    0.6873205    5.2483810    0.9585564
  H    1.7613242    5.2513092    0.7282551
  C   -0.5033163    4.4491284   -1.5536617
  H   -1.5746397    4.3828090   -1.3269942
  O   -0.3512443    4.0911675   -2.9343373
  H   -0.5872178    3.1424022   -2.9890870
  C   -0.0149314    5.8807187   -1.3651714
  H    1.0033215    5.9924724   -1.7593005
  O   -0.8182045    6.8000428   -2.1172889
  H   -0.9172740    6.3928265   -3.0032913
  C   -0.0587053    6.2829128    0.1091290
  H   -1.0996478    6.3826933    0.4410164
  O    0.5533026    7.5796242    0.2493751
  H    0.1493104    8.1217577   -0.4664332
  C    0.5867477    5.6096576    2.4491506
  O    0.3508721    4.8078663    3.3430202
  O    0.8651153    6.9102940    2.7210952
  H    0.9759922    7.4579707    1.9043048
$end

$rem
   BASIS  =  6-311++G**
   JOB_TYPE  =  Optimization
   METHOD  =  B3LYP
$end

--------------------------------------------------------------
 ----------------------------------------------------------------
             Standard Nuclear Orientation (Angstroms)
    I     Atom           X                Y                Z
 ----------------------------------------------------------------
    1      C      -2.9108677541     0.4908711280     0.0495684152
    2      H      -3.1274089395     0.9725362251    -0.9168470678
    3      C      -1.5600233569    -0.2663791791    -0.1453476016
    4      H      -1.2587058291    -0.7153003694     0.8083209326
    5      C      -1.6978620635    -1.3806271085    -1.1968448603
    6      H      -1.8306546630    -0.9291036738    -2.1889568251
    7      H      -0.7676342832    -1.9577556961    -1.2529035519
    8      C      -2.8429628512    -2.3469886244    -0.8860217459
    9      H      -2.6200894509    -2.8575542187     0.0603863429
   10      C      -2.9604750283    -3.4111682563    -1.9759261995
   11      H      -2.0301094499    -3.9825109721    -2.0617492695
   12      H      -3.7660257119    -4.1162137672    -1.7455029595
   13      H      -3.1724695332    -2.9611419612    -2.9517456964
   14      C      -4.1576221430    -1.5859328517    -0.7293651863
   15      H      -4.9628393075    -2.2801181054    -0.4605442771
   16      H      -4.4426983220    -1.1241314656    -1.6834814824
   17      C      -4.0488817526    -0.5051607059     0.3424503578
   18      H      -5.0122899033     0.0128769377     0.3879692691
   19      H      -3.8938585578    -0.9823934056     1.3169590442
   20      C      -2.8357602778     1.6580388774     1.0951055776
   21      O      -1.8934931798     2.6405066653     0.6389372148
   22      C      -4.1682468099     2.4103337957     1.2134711221
   23      H      -4.0452744911     3.3303016041     1.7977525430
   24      H      -4.5272212022     2.7216657198     0.2257655353
   25      H      -4.9451816291     1.8101556702     1.6960487337
   26      C      -2.3849384107     1.2094926132     2.4889218896
   27      H      -1.3698906042     0.8002260352     2.4723415843
   28      H      -3.0594606451     0.4637367000     2.9194621109
   29      H      -2.3469270535     2.0648362924     3.1743432837
   30      H      -1.1023394359     2.1458917143     0.3498703841
   31      O      -0.5734750671     0.7044261186    -0.5403522603
   32      C       0.7606289734     0.2058173864    -0.6884368383
   33      H       0.7802251899    -0.5223808244    -1.5071425174
   34      O       1.2303252823    -0.3755597297     0.5187853360
   35      C       2.5604225146    -0.8954435190     0.4100766618
   36      H       2.5685113569    -1.6846333915    -0.3538900433
   37      C       1.6378113325     1.4146087783    -1.0664420413
   38      H       1.5662775427     2.2012575606    -0.3051425891
   39      O       1.2232500163     2.0029454858    -2.3072183487
   40      H       0.2698036059     2.1992931139    -2.2012741736
   41      C       3.0828469224     0.9501412778    -1.2065893775
   42      H       3.1918597142     0.2985799959    -2.0830879299
   43      O       3.9578157022     2.0607279969    -1.4455705096
   44      H       3.5117077317     2.5989570505    -2.1325474366
   45      C       3.5471180959     0.2219888359     0.0549510367
   46      H       3.6464438407     0.9329921776     0.8845746425
   47      O       4.8570756960    -0.3264982492    -0.1876517178
   48      H       5.3623743463     0.4131968903    -0.5963378156
   49      C       2.9837206882    -1.5854408568     1.7166864233
   50      O       2.2176996220    -1.8854468825     2.6226210567
   51      O       4.2985697492    -1.9203903651     1.7622737575
   52      H       4.8122846409    -1.5638637035     0.9952172004
 ----------------------------------------------------------------
 Molecular Point Group                 C1    NOp =  1
 Largest Abelian Subgroup              C1    NOp =  1
 Nuclear Repulsion Energy =  2394.2494440564 hartrees
 There are       94 alpha and       94 beta electrons
 Requested basis set is 6-311++G(d,p)
 There are 284 shells and 724 basis functions

 Total QAlloc Memory Limit   2000 MB
 Mega-Array Size       188 MB
 MEM_STATIC part       192 MB
 A cutoff of  1.0D-11 yielded  29336 shell pairs
 There are    185617 function pairs (    196312 Cartesian)

 -------------------------------------------------------
 OpenMP Integral Computing Module                       
 Release: version 1.0, May 2013, Q-Chem Inc. Pittsburgh 
 -------------------------------------------------------
 Integral Job Info:
 Integral job number is                      11
 Integral operator is                         1
 short-range coefficients                     0
 long-range coefficients              100000000
 Omega coefficients                           0
 if combine SR and LR in K                    0
 Integral screening is                        0
 Integral computing path is                   2
 max size of driver memory is            800000
 size of driver memory is                593474
 size of scratch memory is              2361544
 max col of scratch BK array               1296
 max len of scratch array in speh3          155
 max len of scratch index in speh4           18
 max int batch size is                      520
 min int batch size is                       52
 fixed nKL is                                52
 max L of basis functions is                  2
 order of int derivative is                   0
 number of shells is                        284
 number of basis is                         748
 number of cartesian basis is               748
 number of contracted shell pairs         29336
 number of primitive shell pairs          61706
 maxK2 (contraction) of shell pair           36
 max number of K2 of shell pair               1
 max number of CS2 of shell pair           5822
 max number of PS2 of shell pair           9372
 mem total for path MDJ                  791356
 -------------------------------------------------------
 Smallest overlap matrix eigenvalue = 7.88E-07

 Q-Chem warning in module stvman/mkSTV.C, line 306:

 Overlap eigenvalue is smaller than square root of threshold
 Use THRESH >= 12 to get rid of this warning

 Linear dependence detected in AO basis
 Tighter screening thresholds may be required for diffuse basis sets
 Use S2THRESH > 14 and THRESH = 14 in case of SCF convergence issues
 Number of orthogonalized atomic orbitals = 723
 Maximum deviation from orthogonality = 3.289E-10

 Scale SEOQF with 1.000000e-02/1.000000e-01/1.000000e-01

 Standard Electronic Orientation quadrupole field applied
 Nucleus-field energy     =     0.0000000060 hartrees
 Guess from superposition of atomic densities
 Warning:  Energy on first SCF cycle will be non-variational
 SAD guess density has 188.000000 electrons

 -----------------------------------------------------------------------
  General SCF calculation program by
  Eric Jon Sundstrom, Paul Horn, Yuezhi Mao, Dmitri Zuev, Alec White,
  David Stuck, Shaama M.S., Shane Yost, Joonho Lee, David Small,
  Daniel Levine, Susi Lehtola, Hugh Burton, Evgeny Epifanovsky
 -----------------------------------------------------------------------
 Exchange:     0.2000 Hartree-Fock + 0.0800 Slater + 0.7200 B88
 Correlation:  0.1900 VWN1RPA + 0.8100 LYP
 Using SG-1 standard quadrature grid
 using 6 threads for integral computing
 -------------------------------------------------------
 OpenMP Integral computing Module                
 Release: version 2.0, May 2017, Q-Chem Inc. Pleasanton 
 -------------------------------------------------------
 -------------------------------------------------------
 OpenMP BLAS3 based DFT computing Module                
 Release: version 1.0, May 2013, Q-Chem Inc. Pittsburgh 
 -------------------------------------------------------
 A restricted SCF calculation will be
 performed using DIIS
 SCF converges when DIIS error is below 1.0e-08
 ---------------------------------------
  Cycle       Energy         DIIS error
 ---------------------------------------
    1   -1233.3634734587      2.29e-02  
    2   -1228.1739865643      3.15e-03  
    3   -1227.4823551644      4.88e-03  
    4   -1228.6613835608      1.07e-03  
    5   -1228.7154413362      3.22e-04  
    6   -1228.7193139237      1.39e-04  
    7   -1228.7202767152      2.77e-05  
    8   -1228.7203138268      8.77e-06  
    9   -1228.7203176189      1.99e-06  
   10   -1228.7203177907      8.21e-07  
   11   -1228.7203178216      2.23e-07  
   12   -1228.7203178240      6.34e-08  
   13   -1228.7203178242      2.11e-08  
   14   -1228.7203178243      8.10e-09  Convergence criterion met
 ---------------------------------------
 SCF time:   CPU 2732.32s  wall 940.00s 
 SCF   energy in the final basis set =    -1228.7203178243
 Total energy in the final basis set =    -1228.7203178243

 --------------------------------------------------------------

                    Orbital Energies (a.u.)
 --------------------------------------------------------------

 Alpha MOs
 -- Occupied --
-19.1823 -19.1775 -19.1750 -19.1711 -19.1624 -19.1621 -19.1220 -19.0985
-10.3233 -10.3138 -10.2833 -10.2763 -10.2661 -10.2622 -10.2429 -10.2280
-10.1866 -10.1862 -10.1829 -10.1759 -10.1734 -10.1686 -10.1553 -10.1529
 -1.1192  -1.1052  -1.0844  -1.0674  -1.0595  -1.0466  -1.0225  -1.0069
 -0.8562  -0.8282  -0.8100  -0.7960  -0.7576  -0.7521  -0.7059  -0.6926
 -0.6878  -0.6781  -0.6422  -0.6289  -0.6227  -0.6160  -0.5857  -0.5797
 -0.5761  -0.5630  -0.5542  -0.5388  -0.5367  -0.5245  -0.5098  -0.4983
 -0.4937  -0.4827  -0.4692  -0.4668  -0.4605  -0.4538  -0.4502  -0.4474
 -0.4329  -0.4286  -0.4246  -0.4228  -0.4142  -0.4124  -0.4075  -0.4023
 -0.3928  -0.3911  -0.3825  -0.3771  -0.3754  -0.3704  -0.3677  -0.3560
 -0.3523  -0.3471  -0.3422  -0.3380  -0.3367  -0.3311  -0.3245  -0.3240
 -0.3192  -0.3143  -0.3044  -0.2893  -0.2878  -0.2611
 -- Virtual --
 -0.0277  -0.0258  -0.0153  -0.0104  -0.0078   0.0010   0.0022   0.0046
  0.0163   0.0196   0.0216   0.0240   0.0290   0.0318   0.0388   0.0395
  0.0406   0.0447   0.0503   0.0524   0.0565   0.0602   0.0613   0.0648
  0.0677   0.0730   0.0745   0.0759   0.0799   0.0828   0.0860   0.0880
  0.0894   0.0916   0.0935   0.0973   0.0979   0.1021   0.1051   0.1064
  0.1094   0.1114   0.1134   0.1161   0.1193   0.1202   0.1220   0.1238
  0.1262   0.1295   0.1313   0.1342   0.1351   0.1360   0.1372   0.1410
  0.1420   0.1424   0.1463   0.1479   0.1481   0.1492   0.1526   0.1536
  0.1564   0.1589   0.1635   0.1645   0.1650   0.1673   0.1704   0.1715
  0.1745   0.1764   0.1772   0.1804   0.1830   0.1837   0.1869   0.1925
  0.1931   0.1956   0.1980   0.2003   0.2036   0.2049   0.2065   0.2106
  0.2121   0.2141   0.2152   0.2182   0.2224   0.2235   0.2267   0.2293
  0.2339   0.2359   0.2397   0.2405   0.2420   0.2464   0.2479   0.2508
  0.2528   0.2540   0.2605   0.2627   0.2643   0.2691   0.2700   0.2730
  0.2749   0.2788   0.2796   0.2844   0.2877   0.2915   0.2932   0.2949
  0.2973   0.3006   0.3027   0.3037   0.3103   0.3120   0.3132   0.3135
  0.3164   0.3189   0.3198   0.3223   0.3271   0.3299   0.3322   0.3354
  0.3370   0.3397   0.3429   0.3475   0.3493   0.3529   0.3549   0.3569
  0.3591   0.3613   0.3658   0.3693   0.3697   0.3725   0.3781   0.3789
  0.3839   0.3935   0.3959   0.3990   0.4032   0.4080   0.4116   0.4162
  0.4180   0.4275   0.4292   0.4303   0.4352   0.4443   0.4493   0.4524
  0.4543   0.4612   0.4658   0.4710   0.4757   0.4803   0.4876   0.4888
  0.4953   0.5086   0.5133   0.5180   0.5250   0.5297   0.5374   0.5381
  0.5453   0.5532   0.5554   0.5586   0.5615   0.5730   0.5782   0.5865
  0.5941   0.5985   0.6018   0.6038   0.6127   0.6168   0.6214   0.6256
  0.6346   0.6373   0.6405   0.6512   0.6532   0.6597   0.6602   0.6673
  0.6714   0.6722   0.6786   0.6841   0.6896   0.6960   0.7006   0.7061
  0.7128   0.7168   0.7195   0.7277   0.7310   0.7375   0.7408   0.7454
  0.7497   0.7557   0.7616   0.7677   0.7720   0.7746   0.7782   0.7823
  0.7842   0.7876   0.7894   0.7976   0.7978   0.8025   0.8059   0.8100
  0.8243   0.8258   0.8363   0.8475   0.8502   0.8563   0.8595   0.8644
  0.8851   0.9015   0.9095   0.9328   0.9374   0.9460   0.9541   0.9806
  0.9833   0.9900   1.0003   1.0148   1.0218   1.0328   1.0418   1.0509
  1.0588   1.0733   1.0818   1.0871   1.1024   1.1047   1.1150   1.1228
  1.1275   1.1399   1.1489   1.1521   1.1533   1.1603   1.1687   1.1743
  1.1859   1.1906   1.2005   1.2044   1.2125   1.2145   1.2179   1.2349
  1.2391   1.2459   1.2537   1.2599   1.2626   1.2735   1.2804   1.2886
  1.2919   1.2978   1.3160   1.3307   1.3391   1.3451   1.3539   1.3570
  1.3727   1.3830   1.4079   1.4159   1.4218   1.4258   1.4378   1.4431
  1.4520   1.4570   1.4635   1.4735   1.4833   1.4864   1.4914   1.4973
  1.5027   1.5102   1.5197   1.5228   1.5260   1.5349   1.5444   1.5530
  1.5544   1.5579   1.5669   1.5745   1.5786   1.5821   1.5894   1.5901
  1.5929   1.5994   1.6021   1.6122   1.6150   1.6205   1.6261   1.6278
  1.6327   1.6415   1.6459   1.6515   1.6590   1.6611   1.6655   1.6721
  1.6748   1.6782   1.6863   1.6945   1.6994   1.7088   1.7155   1.7230
  1.7347   1.7379   1.7430   1.7559   1.7604   1.7661   1.7746   1.7786
  1.7843   1.7894   1.7951   1.8009   1.8126   1.8197   1.8275   1.8344
  1.8395   1.8516   1.8677   1.8695   1.8731   1.8787   1.8875   1.8918
  1.9007   1.9180   1.9252   1.9302   1.9480   1.9588   1.9672   1.9767
  1.9786   1.9867   1.9948   2.0074   2.0175   2.0292   2.0331   2.0504
  2.0604   2.0666   2.0719   2.0798   2.0812   2.1005   2.1077   2.1167
  2.1233   2.1319   2.1388   2.1539   2.1585   2.1722   2.1765   2.1794
  2.1948   2.2119   2.2202   2.2283   2.2328   2.2530   2.2626   2.2700
  2.2745   2.2864   2.2926   2.3026   2.3208   2.3265   2.3457   2.3575
  2.3714   2.3827   2.3939   2.4196   2.4211   2.4295   2.4637   2.4721
  2.4839   2.4976   2.5003   2.5166   2.5263   2.5294   2.5316   2.5462
  2.5509   2.5554   2.5657   2.5686   2.5723   2.5986   2.6067   2.6077
  2.6202   2.6216   2.6220   2.6403   2.6446   2.6591   2.6619   2.6759
  2.6778   2.6882   2.6998   2.7074   2.7247   2.7349   2.7488   2.7543
  2.7746   2.7817   2.7949   2.8059   2.8120   2.8163   2.8261   2.8364
  2.8412   2.8474   2.8592   2.8743   2.8791   2.9002   2.9032   2.9087
  2.9198   2.9327   2.9363   2.9415   2.9604   2.9687   2.9694   2.9826
  3.0029   3.0084   3.0151   3.0168   3.0298   3.0319   3.0563   3.0611
  3.0643   3.0703   3.0809   3.0833   3.0925   3.1021   3.1123   3.1167
  3.1193   3.1311   3.1486   3.1621   3.1685   3.1822   3.1927   3.1962
  3.2143   3.2236   3.2438   3.2544   3.2676   3.2707   3.2826   3.2885
  3.2977   3.3131   3.3201   3.3445   3.3539   3.3818   3.4171   3.4268
  3.4381   3.4554   3.4918   3.5127   3.5378   3.5467   3.6224   3.6435
  3.7720   3.7811   3.7869   3.8123   3.8209   3.8285   3.8334   3.8431
  3.8454   3.8607   3.8762   3.8783   3.8839   3.9160   3.9239   3.9322
  3.9447   3.9572   3.9940   4.0234   4.0450   4.0549   4.0747   4.1268
  4.1488   4.1694   4.1755   4.1953   4.2171   4.2521   4.2585   4.2808
  4.2874   4.3016   4.3048   4.3629   4.3796   5.0029   5.0568   5.0754
  5.0962   5.1034   5.1558   5.1737   5.1919   5.2073   5.3363   5.3804
  5.4060   5.4272   5.4383   5.4667   5.4996   5.5447   5.5521   5.5919
  5.6222   5.6755   5.7496   5.7984   5.8972  23.7315  23.7498  23.7635
 23.7764  23.7866  23.7986  23.8213  23.8417  23.8613  23.8826  23.9271
 23.9544  23.9575  23.9838  23.9866  24.0074  49.8583  49.8932  49.9303
 49.9347  49.9646  49.9743  50.0150  50.0221
 --------------------------------------------------------------

          Ground-State Mulliken Net Atomic Charges

     Atom                 Charge (a.u.)
  ----------------------------------------
      1 C                     0.339590
      2 H                     0.245687
      3 C                    -0.994660
      4 H                     0.327932
      5 C                    -0.481902
      6 H                     0.202738
      7 H                     0.104479
      8 C                     0.594088
      9 H                     0.191658
     10 C                    -0.689402
     11 H                     0.130905
     12 H                     0.154881
     13 H                     0.145185
     14 C                    -0.699236
     15 H                     0.174382
     16 H                     0.152458
     17 C                    -0.466261
     18 H                     0.164797
     19 H                     0.163827
     20 C                    -0.197578
     21 O                    -0.126757
     22 C                    -0.540551
     23 H                     0.171282
     24 H                     0.149497
     25 H                     0.153873
     26 C                    -0.482491
     27 H                     0.194370
     28 H                     0.146511
     29 H                     0.172339
     30 H                     0.383662
     31 O                     0.050850
     32 C                     0.005586
     33 H                     0.261411
     34 O                     0.108199
     35 C                    -0.050436
     36 H                     0.278393
     37 C                    -0.752803
     38 H                     0.267976
     39 O                    -0.184797
     40 H                     0.302863
     41 C                    -0.493293
     42 H                     0.275974
     43 O                    -0.191438
     44 H                     0.270115
     45 C                    -0.163250
     46 H                     0.300254
     47 O                    -0.203674
     48 H                     0.280588
     49 C                    -0.080653
     50 O                    -0.242578
     51 O                    -0.122066
     52 H                     0.297477
  ----------------------------------------
  Sum of atomic charges =     0.000000

 -----------------------------------------------------------------
                    Cartesian Multipole Moments
 -----------------------------------------------------------------
    Charge (ESU x 10^10)
                 0.0000
    Dipole Moment (Debye)
         X      -0.5723      Y      -0.4163      Z      -4.8705
       Tot       4.9216
    Quadrupole Moments (Debye-Ang)
        XX    -137.9836     XY      12.4995     YY    -159.1296
        XZ     -11.1557     YZ       8.2325     ZZ    -160.0262
    Octopole Moments (Debye-Ang^2)
       XXX      59.5716    XXY      16.6689    XYY      14.4697
       YYY      -3.5274    XXZ     -31.0637    XYZ      28.8385
       YYZ     -27.7161    XZZ     -15.2525    YZZ      37.1387
       ZZZ     -32.4261
    Hexadecapole Moments (Debye-Ang^3)
      XXXX   -7757.0295   XXXY      91.8678   XXYY   -1876.8333
      XYYY      76.7394   YYYY   -2768.9025   XXXZ    -148.6578
      XXYZ      52.6721   XYYZ     -70.6876   YYYZ     -60.5546
      XXZZ   -1718.7659   XYZZ      66.4332   YYZZ    -792.3181
      XZZZ     -92.9391   YZZZ      16.9702   ZZZZ   -1934.1879
 -----------------------------------------------------------------
 Calculating analytic gradient of the SCF energy
 Gradient of SCF Energy
            1           2           3           4           5           6
    1  -0.0026183   0.0001334   0.0207963  -0.0018000  -0.0049700   0.0028018
    2  -0.0056373  -0.0001712   0.0088598  -0.0017771  -0.0016485  -0.0007351
    3  -0.0009568  -0.0019319  -0.0021410   0.0013219  -0.0019496  -0.0008214
            7           8           9          10          11          12
    1   0.0003435   0.0029712   0.0001874  -0.0021517   0.0008074  -0.0006407
    2  -0.0001074   0.0020263  -0.0011451   0.0048615   0.0006658  -0.0003616
    3  -0.0008716   0.0068469  -0.0007932  -0.0002195   0.0013150   0.0008358
           13          14          15          16          17          18
    1   0.0000643   0.0007239  -0.0004414  -0.0010023   0.0010460  -0.0035943
    2   0.0000517   0.0005643   0.0001642   0.0009831   0.0006935  -0.0023458
    3  -0.0004606  -0.0045092   0.0013249   0.0008443   0.0015618  -0.0023854
           19          20          21          22          23          24
    1   0.0001380  -0.0023283  -0.0054224   0.0037752  -0.0034342   0.0000028
    2  -0.0007214  -0.0048450  -0.0013330  -0.0022767   0.0037970   0.0018166
    3  -0.0004088  -0.0043705   0.0051328   0.0044628   0.0001107  -0.0002736
           25          26          27          28          29          30
    1  -0.0015427  -0.0027491   0.0016526  -0.0007471   0.0026058   0.0084383
    2  -0.0002856   0.0037476   0.0020745   0.0007911   0.0004922  -0.0071588
    3   0.0006998  -0.0060332   0.0010380  -0.0007202   0.0037009  -0.0029012
           31          32          33          34          35          36
    1  -0.0303869   0.0063806  -0.0009953  -0.0042497   0.0049043  -0.0036013
    2   0.0107871  -0.0159603   0.0028357  -0.0006521   0.0007749  -0.0009705
    3  -0.0023151   0.0031221  -0.0006121  -0.0034063  -0.0042341   0.0036673
           37          38          39          40          41          42
    1   0.0067957  -0.0011489   0.0090463  -0.0126335   0.0001533   0.0056990
    2  -0.0010027   0.0058139   0.0051376   0.0004774  -0.0107958   0.0067993
    3   0.0049117  -0.0060911  -0.0045300   0.0038090   0.0046912  -0.0032192
           43          44          45          46          47          48
    1   0.0085364  -0.0095134  -0.0055424   0.0063532  -0.0027399   0.0028223
    2  -0.0055914   0.0055174  -0.0085179  -0.0000368  -0.0159774   0.0152870
    3   0.0037773  -0.0085753   0.0108835   0.0003227   0.0127781  -0.0072754
           49          50          51          52
    1   0.0167890  -0.0250760   0.0085935   0.0067686
    2   0.0181451  -0.0128366  -0.0011987   0.0009251
    3  -0.0304795   0.0316210   0.0023712  -0.0086648
 Max gradient component =       3.162E-02
 RMS gradient           =       7.215E-03
 Gradient time:  CPU 590.19 s  wall 198.85 s
 Geometry Optimization Parameters
   NAtoms,    NIC,     NZ,  NCons,   NDum,   NFix, NCnnct, MaxDiis
       52     415       0       0       0       0       0       0


** GEOMETRY OPTIMIZATION IN DELOCALIZED INTERNAL COORDINATES **
   Searching for a Minimum

   Optimization Cycle:   1

                       Coordinates (Angstroms)
     ATOM                X               Y               Z
      1  C        -2.9108677541    0.4908711280    0.0495684152
      2  H        -3.1274089395    0.9725362251   -0.9168470678
      3  C        -1.5600233569   -0.2663791791   -0.1453476016
      4  H        -1.2587058291   -0.7153003694    0.8083209326
      5  C        -1.6978620635   -1.3806271085   -1.1968448603
      6  H        -1.8306546630   -0.9291036738   -2.1889568251
      7  H        -0.7676342832   -1.9577556961   -1.2529035519
      8  C        -2.8429628512   -2.3469886244   -0.8860217459
      9  H        -2.6200894509   -2.8575542187    0.0603863429
     10  C        -2.9604750283   -3.4111682563   -1.9759261995
     11  H        -2.0301094499   -3.9825109721   -2.0617492695
     12  H        -3.7660257119   -4.1162137672   -1.7455029595
     13  H        -3.1724695332   -2.9611419612   -2.9517456964
     14  C        -4.1576221430   -1.5859328517   -0.7293651863
     15  H        -4.9628393075   -2.2801181054   -0.4605442771
     16  H        -4.4426983220   -1.1241314656   -1.6834814824
     17  C        -4.0488817526   -0.5051607059    0.3424503578
     18  H        -5.0122899033    0.0128769377    0.3879692691
     19  H        -3.8938585578   -0.9823934056    1.3169590442
     20  C        -2.8357602778    1.6580388774    1.0951055776
     21  O        -1.8934931798    2.6405066653    0.6389372148
     22  C        -4.1682468099    2.4103337957    1.2134711221
     23  H        -4.0452744911    3.3303016041    1.7977525430
     24  H        -4.5272212022    2.7216657198    0.2257655353
     25  H        -4.9451816291    1.8101556702    1.6960487337
     26  C        -2.3849384107    1.2094926132    2.4889218896
     27  H        -1.3698906042    0.8002260352    2.4723415843
     28  H        -3.0594606451    0.4637367000    2.9194621109
     29  H        -2.3469270535    2.0648362924    3.1743432837
     30  H        -1.1023394359    2.1458917143    0.3498703841
     31  O        -0.5734750671    0.7044261186   -0.5403522603
     32  C         0.7606289734    0.2058173864   -0.6884368383
     33  H         0.7802251899   -0.5223808244   -1.5071425174
     34  O         1.2303252823   -0.3755597297    0.5187853360
     35  C         2.5604225146   -0.8954435190    0.4100766618
     36  H         2.5685113569   -1.6846333915   -0.3538900433
     37  C         1.6378113325    1.4146087783   -1.0664420413
     38  H         1.5662775427    2.2012575606   -0.3051425891
     39  O         1.2232500163    2.0029454858   -2.3072183487
     40  H         0.2698036059    2.1992931139   -2.2012741736
     41  C         3.0828469224    0.9501412778   -1.2065893775
     42  H         3.1918597142    0.2985799959   -2.0830879299
     43  O         3.9578157022    2.0607279969   -1.4455705096
     44  H         3.5117077317    2.5989570505   -2.1325474366
     45  C         3.5471180959    0.2219888359    0.0549510367
     46  H         3.6464438407    0.9329921776    0.8845746425
     47  O         4.8570756960   -0.3264982492   -0.1876517178
     48  H         5.3623743463    0.4131968903   -0.5963378156
     49  C         2.9837206882   -1.5854408568    1.7166864233
     50  O         2.2176996220   -1.8854468825    2.6226210567
     51  O         4.2985697492   -1.9203903651    1.7622737575
     52  H         4.8122846409   -1.5638637035    0.9952172004
   Point Group: c1    Number of degrees of freedom:   150


   Energy is  -1228.720317824


 Attempting to Generate Delocalized Internal Coordinates

150 Hessian modes will be used to form the next step
  Hessian Eigenvalues:
     0.002000    0.004278    0.004581    0.004940    0.005341    0.005501
     0.006565    0.007412    0.008000    0.008116    0.008439    0.010259
     0.010438    0.010925    0.011094    0.011160    0.011424    0.014294
     0.019314    0.020443    0.021253    0.030362    0.032584    0.033724
     0.038142    0.040292    0.040504    0.042779    0.045102    0.047615
     0.047646    0.047715    0.048738    0.049048    0.049194    0.049479
     0.051185    0.053748    0.053792    0.055337    0.055532    0.056131
     0.056138    0.056704    0.056798    0.056933    0.057104    0.058674
     0.059183    0.060545    0.064954    0.065989    0.067878    0.070672
     0.070753    0.073343    0.076318    0.080517    0.082194    0.083091
     0.084180    0.088658    0.092216    0.098638    0.112254    0.115683
     0.128509    0.141244    0.145000    0.157923    0.160000    0.160000
     0.160000    0.160000    0.160000    0.160000    0.160000    0.160000
     0.160000    0.160000    0.160000    0.160000    0.160000    0.160000
     0.163520    0.164871    0.165521    0.169963    0.172803    0.181021
     0.186281    0.193581    0.195795    0.201531    0.249693    0.250000
     0.250000    0.258316    0.261143    0.270286    0.272636    0.276781
     0.287056    0.287823    0.288381    0.289606    0.289885    0.290650
     0.290976    0.292355    0.293987    0.296273    0.335393    0.338572
     0.338822    0.338946    0.339417    0.339520    0.340029    0.340109
     0.340441    0.340448    0.340609    0.340981    0.341115    0.341163
     0.341214    0.341428    0.342069    0.342229    0.342375    0.342636
     0.342892    0.343603    0.343720    0.391617    0.394864    0.396728
     0.401828    0.403624    0.404332    0.407157    0.408381    0.495569
     0.504956    0.513610    0.515401    0.520124    0.534341    0.937505

 Minimum Search - Taking Simple RFO Step
 Searching for Lamda that Minimizes Along All modes
 Value Taken    Lamda =  -0.02363959
 Calculated Step too Large.  Step scaled by  0.716697
 Step Taken.  Stepsize is  0.300000

                             Maximum     Tolerance    Cnvgd?
         Gradient           0.028926      0.000300      NO
         Displacement       0.082401      0.001200      NO
         Energy change     *********      0.000001      NO


 New Cartesian Coordinates Obtained by Inverse Iteration

 Displacement from previous Coordinates is:  1.306924
 ----------------------------------------------------------------
             Standard Nuclear Orientation (Angstroms)
    I     Atom           X                Y                Z
 ----------------------------------------------------------------
    1      C      -2.8807610972     0.5083959870     0.0577788423
    2      H      -3.1306039176     1.0003423759    -0.8933849344
    3      C      -1.5455603545    -0.2635400949    -0.1788926779
    4      H      -1.2203078726    -0.7157248081     0.7636544700
    5      C      -1.7069227661    -1.3728797121    -1.2321826917
    6      H      -1.8713856009    -0.9123244507    -2.2152379068
    7      H      -0.7767556177    -1.9465218155    -1.3121164927
    8      C      -2.8410246450    -2.3501807686    -0.9079051585
    9      H      -2.5929376166    -2.8607732339     0.0323372019
   10      C      -2.9782400816    -3.4186040252    -1.9989442812
   11      H      -2.0512991607    -3.9895841936    -2.1157473211
   12      H      -3.7752789800    -4.1270192408    -1.7540631250
   13      H      -3.2169931324    -2.9657118261    -2.9667302458
   14      C      -4.1467453280    -1.5832214930    -0.7011160859
   15      H      -4.9445949795    -2.2782487994    -0.4153423813
   16      H      -4.4557799307    -1.1206194547    -1.6474217762
   17      C      -4.0014820806    -0.5004682246     0.3725212024
   18      H      -4.9532382682     0.0291916914     0.4606782616
   19      H      -3.8150683268    -0.9792389383     1.3407919935
   20      C      -2.8148679429     1.6629782662     1.1211525477
   21      O      -1.9547355974     2.7243776616     0.6668295253
   22      C      -4.1794805557     2.3408608240     1.2727865231
   23      H      -4.0723590867     3.2460811212     1.8772650887
   24      H      -4.5724292405     2.6508696009     0.2985590336
   25      H      -4.9131078013     1.6934516857     1.7584531781
   26      C      -2.3181079770     1.1864568747     2.4947723962
   27      H      -1.2887695772     0.8197419404     2.4459169929
   28      H      -2.9480468690     0.3971912139     2.9161571792
   29      H      -2.3156805289     2.0269226967     3.1948433276
   30      H      -1.1426301474     2.3085539979     0.3407358813
   31      O      -0.5378925565     0.6918707406    -0.5921910337
   32      C       0.7832231100     0.2110857271    -0.7473593900
   33      H       0.8147719014    -0.5397087748    -1.5470660940
   34      O       1.2271814651    -0.3427763032     0.4758867792
   35      C       2.5475522014    -0.8684786639     0.4061544975
   36      H       2.5876716686    -1.6617146846    -0.3554227700
   37      C       1.6488051618     1.4148012639    -1.1301538076
   38      H       1.5625944800     2.1946514323    -0.3634155253
   39      O       1.2738620697     1.9663870189    -2.3961029254
   40      H       0.3281410712     2.1764536166    -2.3435875601
   41      C       3.0932742384     0.9588996603    -1.2383795152
   42      H       3.2007587447     0.2737560766    -2.0902773524
   43      O       3.9868142824     2.0593459875    -1.4536643862
   44      H       3.5982960265     2.6049194984    -2.1562587612
   45      C       3.5394071183     0.2521739759     0.0366845807
   46      H       3.6054372242     0.9793619957     0.8544346746
   47      O       4.8481131751    -0.3076442543    -0.1893018820
   48      H       5.3930360397     0.3918266266    -0.5904322544
   49      C       2.8433909224    -1.5592205881     1.7535453265
   50      O       1.9912590254    -1.8046935865     2.5724446644
   51      O       4.1215051278    -1.9381902404     1.9505412325
   52      H       4.7190774401    -1.5895966187     1.2537130685
 ----------------------------------------------------------------
 Molecular Point Group                 C1    NOp =  1
 Largest Abelian Subgroup              C1    NOp =  1
 Nuclear Repulsion Energy =  2394.2750705160 hartrees
 There are       94 alpha and       94 beta electrons
 Applying Cartesian multipole field
    Component          Value
    ---------          -----
     (2,0,0)        1.00000E-12
     (0,2,0)        2.00000E-11
     (0,0,2)       -3.00000E-11
 Nucleus-field energy     =     0.0000000041 hartrees
 Requested basis set is 6-311++G(d,p)
 There are 284 shells and 724 basis functions
 A cutoff of  1.0D-11 yielded  29340 shell pairs
 There are    185799 function pairs (    196532 Cartesian)
 Smallest overlap matrix eigenvalue = 7.99E-07

 Q-Chem warning in module stvman/mkSTV.C, line 306:

 Overlap eigenvalue is smaller than square root of threshold
 Use THRESH >= 12 to get rid of this warning

 Linear dependence detected in AO basis
 Tighter screening thresholds may be required for diffuse basis sets
 Use S2THRESH > 14 and THRESH = 14 in case of SCF convergence issues
 Number of orthogonalized atomic orbitals = 723
 Maximum deviation from orthogonality = 2.300E-10
 Guess MOs from SCF MO coefficient file

 -----------------------------------------------------------------------
  General SCF calculation program by
  Eric Jon Sundstrom, Paul Horn, Yuezhi Mao, Dmitri Zuev, Alec White,
  David Stuck, Shaama M.S., Shane Yost, Joonho Lee, David Small,
  Daniel Levine, Susi Lehtola, Hugh Burton, Evgeny Epifanovsky
 -----------------------------------------------------------------------
 Exchange:     0.2000 Hartree-Fock + 0.0800 Slater + 0.7200 B88
 Correlation:  0.1900 VWN1RPA + 0.8100 LYP
 Using SG-1 standard quadrature grid
 using 6 threads for integral computing
 -------------------------------------------------------
 OpenMP Integral computing Module                
 Release: version 2.0, May 2017, Q-Chem Inc. Pleasanton 
 -------------------------------------------------------
 -------------------------------------------------------
 OpenMP BLAS3 based DFT computing Module                
 Release: version 1.0, May 2013, Q-Chem Inc. Pittsburgh 
 -------------------------------------------------------
 A restricted SCF calculation will be
 performed using DIIS
 SCF converges when DIIS error is below 1.0e-08
 ---------------------------------------
  Cycle       Energy         DIIS error
 ---------------------------------------
    1   -1228.6935941349      6.59e-04  
    2   -1228.7284629299      1.04e-04  
    3   -1228.7281328655      1.40e-04  
    4   -1228.7290287190      3.36e-05  
    5   -1228.7290715220      1.48e-05  
    6   -1228.7290812477      4.66e-06  
    7   -1228.7290822240      9.90e-07  
    8   -1228.7290822687      3.46e-07  
    9   -1228.7290822748      6.88e-08  
   10   -1228.7290822750      2.73e-08  
   11   -1228.7290822747      7.35e-09  Convergence criterion met
 ---------------------------------------
 SCF time:   CPU 2252.26s  wall 776.00s 
 SCF   energy in the final basis set =    -1228.7290822747
 Total energy in the final basis set =    -1228.7290822747

 --------------------------------------------------------------

                    Orbital Energies (a.u.)
 --------------------------------------------------------------

 Alpha MOs
 -- Occupied --
-19.1775 -19.1733 -19.1722 -19.1665 -19.1601 -19.1599 -19.1218 -19.1047
-10.3215 -10.3078 -10.2796 -10.2717 -10.2621 -10.2585 -10.2403 -10.2293
-10.1857 -10.1852 -10.1808 -10.1750 -10.1729 -10.1681 -10.1544 -10.1531
 -1.1220  -1.1092  -1.0801  -1.0657  -1.0537  -1.0451  -1.0310  -1.0104
 -0.8544  -0.8252  -0.8078  -0.7964  -0.7548  -0.7512  -0.7030  -0.6918
 -0.6885  -0.6770  -0.6400  -0.6286  -0.6203  -0.6155  -0.5829  -0.5789
 -0.5763  -0.5603  -0.5536  -0.5372  -0.5351  -0.5213  -0.5083  -0.4966
 -0.4914  -0.4803  -0.4667  -0.4647  -0.4599  -0.4519  -0.4488  -0.4468
 -0.4335  -0.4268  -0.4242  -0.4199  -0.4144  -0.4096  -0.4030  -0.4010
 -0.3913  -0.3877  -0.3817  -0.3757  -0.3738  -0.3707  -0.3681  -0.3565
 -0.3500  -0.3455  -0.3402  -0.3349  -0.3342  -0.3329  -0.3241  -0.3231
 -0.3181  -0.3115  -0.3025  -0.2913  -0.2885  -0.2651
 -- Virtual --
 -0.0247  -0.0240  -0.0140  -0.0098  -0.0070   0.0021   0.0031   0.0044
  0.0162   0.0204   0.0225   0.0249   0.0300   0.0319   0.0380   0.0399
  0.0432   0.0459   0.0513   0.0534   0.0569   0.0615   0.0616   0.0651
  0.0688   0.0741   0.0743   0.0769   0.0799   0.0835   0.0866   0.0894
  0.0904   0.0925   0.0958   0.0975   0.1002   0.1040   0.1054   0.1073
  0.1103   0.1136   0.1140   0.1169   0.1198   0.1202   0.1223   0.1251
  0.1275   0.1308   0.1329   0.1348   0.1357   0.1380   0.1387   0.1420
  0.1429   0.1435   0.1465   0.1481   0.1491   0.1503   0.1529   0.1552
  0.1566   0.1603   0.1642   0.1650   0.1653   0.1678   0.1714   0.1724
  0.1756   0.1768   0.1775   0.1818   0.1825   0.1836   0.1871   0.1909
  0.1943   0.1966   0.1996   0.2029   0.2037   0.2066   0.2073   0.2104
  0.2132   0.2142   0.2164   0.2205   0.2232   0.2253   0.2284   0.2303
  0.2333   0.2369   0.2410   0.2421   0.2448   0.2458   0.2493   0.2506
  0.2542   0.2558   0.2598   0.2632   0.2658   0.2696   0.2722   0.2727
  0.2762   0.2795   0.2809   0.2875   0.2895   0.2916   0.2931   0.2963
  0.2990   0.3008   0.3023   0.3049   0.3099   0.3116   0.3143   0.3153
  0.3176   0.3192   0.3214   0.3220   0.3293   0.3310   0.3354   0.3379
  0.3392   0.3414   0.3436   0.3473   0.3502   0.3531   0.3573   0.3584
  0.3610   0.3644   0.3673   0.3702   0.3722   0.3751   0.3790   0.3798
  0.3879   0.3935   0.3959   0.3971   0.4052   0.4091   0.4129   0.4173
  0.4194   0.4276   0.4294   0.4361   0.4370   0.4423   0.4476   0.4520
  0.4551   0.4617   0.4638   0.4686   0.4780   0.4801   0.4869   0.4902
  0.4992   0.5099   0.5151   0.5189   0.5282   0.5303   0.5384   0.5430
  0.5498   0.5566   0.5569   0.5584   0.5647   0.5753   0.5807   0.5853
  0.5939   0.5968   0.6026   0.6059   0.6130   0.6169   0.6240   0.6287
  0.6352   0.6397   0.6410   0.6530   0.6554   0.6621   0.6645   0.6685
  0.6721   0.6742   0.6793   0.6842   0.6885   0.6982   0.7018   0.7052
  0.7128   0.7174   0.7256   0.7295   0.7308   0.7369   0.7411   0.7453
  0.7502   0.7582   0.7658   0.7691   0.7741   0.7772   0.7822   0.7837
  0.7859   0.7884   0.7915   0.7967   0.7999   0.8039   0.8082   0.8124
  0.8259   0.8285   0.8395   0.8499   0.8520   0.8535   0.8608   0.8636
  0.8894   0.9114   0.9217   0.9352   0.9384   0.9490   0.9618   0.9790
  0.9868   0.9953   1.0058   1.0198   1.0229   1.0306   1.0400   1.0510
  1.0609   1.0690   1.0758   1.0843   1.0975   1.1076   1.1200   1.1239
  1.1298   1.1418   1.1519   1.1561   1.1580   1.1637   1.1709   1.1732
  1.1793   1.1932   1.2018   1.2064   1.2100   1.2144   1.2203   1.2262
  1.2344   1.2420   1.2468   1.2530   1.2627   1.2734   1.2784   1.2841
  1.2929   1.3087   1.3138   1.3284   1.3337   1.3474   1.3559   1.3603
  1.3635   1.3830   1.4078   1.4218   1.4243   1.4289   1.4348   1.4455
  1.4556   1.4590   1.4644   1.4747   1.4811   1.4843   1.4930   1.4945
  1.5042   1.5092   1.5129   1.5244   1.5287   1.5389   1.5448   1.5504
  1.5570   1.5599   1.5666   1.5780   1.5817   1.5824   1.5903   1.5924
  1.5960   1.5994   1.6079   1.6123   1.6148   1.6252   1.6266   1.6315
  1.6320   1.6449   1.6472   1.6495   1.6582   1.6615   1.6668   1.6740
  1.6761   1.6768   1.6887   1.6920   1.7019   1.7062   1.7152   1.7225
  1.7356   1.7385   1.7438   1.7571   1.7641   1.7667   1.7725   1.7820
  1.7843   1.7899   1.7931   1.8004   1.8126   1.8188   1.8282   1.8347
  1.8386   1.8498   1.8627   1.8696   1.8741   1.8804   1.8833   1.8900
  1.8983   1.9165   1.9224   1.9375   1.9445   1.9582   1.9708   1.9762
  1.9841   1.9910   1.9940   2.0083   2.0254   2.0332   2.0408   2.0570
  2.0614   2.0697   2.0776   2.0840   2.0900   2.0994   2.1097   2.1225
  2.1263   2.1371   2.1426   2.1564   2.1577   2.1721   2.1781   2.1845
  2.1926   2.2115   2.2223   2.2263   2.2291   2.2539   2.2613   2.2677
  2.2688   2.2759   2.2930   2.3014   2.3167   2.3240   2.3272   2.3471
  2.3543   2.3636   2.3978   2.4121   2.4235   2.4323   2.4598   2.4735
  2.4837   2.4989   2.5010   2.5196   2.5276   2.5300   2.5355   2.5460
  2.5537   2.5564   2.5674   2.5720   2.5727   2.5922   2.6016   2.6073
  2.6173   2.6230   2.6285   2.6392   2.6418   2.6559   2.6625   2.6762
  2.6773   2.6806   2.7014   2.7065   2.7195   2.7323   2.7473   2.7528
  2.7741   2.7820   2.7983   2.8081   2.8131   2.8177   2.8243   2.8423
  2.8428   2.8548   2.8631   2.8746   2.8830   2.8955   2.9037   2.9100
  2.9238   2.9357   2.9385   2.9441   2.9548   2.9655   2.9737   2.9804
  3.0007   3.0049   3.0132   3.0233   3.0294   3.0351   3.0577   3.0628
  3.0658   3.0699   3.0792   3.0891   3.1004   3.1079   3.1175   3.1207
  3.1264   3.1300   3.1524   3.1619   3.1690   3.1797   3.2012   3.2030
  3.2078   3.2247   3.2370   3.2548   3.2616   3.2762   3.2820   3.2957
  3.2978   3.3140   3.3211   3.3499   3.3637   3.3906   3.3958   3.4257
  3.4447   3.4621   3.4907   3.5185   3.5443   3.5651   3.6201   3.6604
  3.7764   3.7872   3.7939   3.8138   3.8220   3.8360   3.8423   3.8451
  3.8597   3.8621   3.8791   3.8831   3.8942   3.9040   3.9279   3.9371
  3.9538   3.9623   3.9960   4.0321   4.0442   4.0493   4.0710   4.1198
  4.1514   4.1680   4.1685   4.1797   4.2145   4.2549   4.2666   4.2840
  4.3034   4.3071   4.3161   4.3657   4.3809   4.9935   5.0609   5.0730
  5.1000   5.1020   5.1627   5.1821   5.1875   5.2087   5.3493   5.3871
  5.4030   5.4276   5.4349   5.4563   5.4861   5.5595   5.5879   5.6165
  5.6556   5.6965   5.7435   5.8086   5.9082  23.7339  23.7545  23.7602
 23.7888  23.8006  23.8119  23.8274  23.8616  23.8624  23.8811  23.9253
 23.9557  23.9587  23.9833  23.9907  24.0095  49.8600  49.8932  49.9326
 49.9406  49.9705  49.9824  50.0107  50.0227
 --------------------------------------------------------------

          Ground-State Mulliken Net Atomic Charges

     Atom                 Charge (a.u.)
  ----------------------------------------
      1 C                     0.296055
      2 H                     0.251376
      3 C                    -0.989310
      4 H                     0.320913
      5 C                    -0.505889
      6 H                     0.200959
      7 H                     0.102209
      8 C                     0.607648
      9 H                     0.189501
     10 C                    -0.697425
     11 H                     0.132700
     12 H                     0.155008
     13 H                     0.145564
     14 C                    -0.714464
     15 H                     0.175429
     16 H                     0.152157
     17 C                    -0.419464
     18 H                     0.157589
     19 H                     0.164165
     20 C                    -0.199594
     21 O                    -0.130411
     22 C                    -0.498836
     23 H                     0.171998
     24 H                     0.151441
     25 H                     0.153972
     26 C                    -0.484382
     27 H                     0.201326
     28 H                     0.146526
     29 H                     0.168897
     30 H                     0.347195
     31 O                     0.058638
     32 C                     0.029209
     33 H                     0.255800
     34 O                     0.104905
     35 C                    -0.039144
     36 H                     0.277866
     37 C                    -0.722389
     38 H                     0.260854
     39 O                    -0.186623
     40 H                     0.297795
     41 C                    -0.471660
     42 H                     0.272295
     43 O                    -0.195382
     44 H                     0.269804
     45 C                    -0.136632
     46 H                     0.295525
     47 O                    -0.210788
     48 H                     0.276406
     49 C                    -0.113568
     50 O                    -0.238754
     51 O                    -0.111073
     52 H                     0.274063
  ----------------------------------------
  Sum of atomic charges =     0.000000

 -----------------------------------------------------------------
                    Cartesian Multipole Moments
 -----------------------------------------------------------------
    Charge (ESU x 10^10)
                 0.0000
    Dipole Moment (Debye)
         X      -0.1984      Y      -0.5089      Z      -4.5257
       Tot       4.5585
    Quadrupole Moments (Debye-Ang)
        XX    -136.8289     XY      11.3695     YY    -158.0494
        XZ      -9.0077     YZ       6.8625     ZZ    -158.9623
    Octopole Moments (Debye-Ang^2)
       XXX      76.3469    XXY       8.5867    XYY      22.6039
       YYY      -8.2933    XXZ     -20.2355    XYZ      23.7021
       YYZ     -27.7251    XZZ      -9.4207    YZZ      35.5135
       ZZZ     -29.2523
    Hexadecapole Moments (Debye-Ang^3)
      XXXX   -7595.9400   XXXY      32.3407   XXYY   -1840.3774
      XYYY      50.9672   YYYY   -2750.6989   XXXZ     -82.2983
      XXYZ      24.1929   XYYZ     -53.9873   YYYZ     -70.4880
      XXZZ   -1684.8029   XYZZ      49.0349   YYZZ    -792.9982
      XZZZ     -63.7557   YZZZ      10.9789   ZZZZ   -1997.7187
 -----------------------------------------------------------------
 Calculating analytic gradient of the SCF energy
 Gradient of SCF Energy
            1           2           3           4           5           6
    1  -0.0053688  -0.0003407   0.0120920  -0.0008497  -0.0029570   0.0018280
    2  -0.0030550   0.0000803   0.0044325  -0.0009834  -0.0009780  -0.0003592
    3   0.0014482  -0.0006005  -0.0024036   0.0003987  -0.0006436  -0.0004770
            7           8           9          10          11          12
    1  -0.0001393   0.0014347   0.0000059  -0.0010387   0.0003189  -0.0000462
    2  -0.0006966   0.0016891  -0.0005626   0.0012261  -0.0000652  -0.0001818
    3  -0.0003014   0.0035727  -0.0006247  -0.0009668   0.0003332   0.0002576
           13          14          15          16          17          18
    1   0.0001249   0.0004377   0.0001291  -0.0004439   0.0016710  -0.0015749
    2  -0.0000741   0.0000158  -0.0002888   0.0003187   0.0019885   0.0000881
    3   0.0000456  -0.0026948   0.0005110   0.0005670   0.0020755  -0.0007632
           19          20          21          22          23          24
    1  -0.0000594  -0.0008034  -0.0037972   0.0034049  -0.0016076  -0.0003330
    2  -0.0002730  -0.0004477   0.0029192  -0.0016351   0.0013599   0.0011685
    3  -0.0000247  -0.0023198   0.0042657   0.0011694  -0.0000048  -0.0002978
           25          26          27          28          29          30
    1  -0.0008234  -0.0028662   0.0007383  -0.0004731   0.0013555   0.0028739
    2  -0.0012799   0.0004912   0.0012176  -0.0002790   0.0000632  -0.0009513
    3  -0.0001641  -0.0022516   0.0006862   0.0003522   0.0011928  -0.0010002
           31          32          33          34          35          36
    1  -0.0131469   0.0116707  -0.0015324  -0.0049568   0.0026367  -0.0022860
    2   0.0001516  -0.0092280   0.0021850  -0.0003359   0.0008356  -0.0004129
    3  -0.0014902   0.0003752  -0.0000066  -0.0017142  -0.0018564   0.0019999
           37          38          39          40          41          42
    1   0.0028045   0.0003691   0.0035130  -0.0050552  -0.0013427   0.0029605
    2  -0.0021855   0.0029456   0.0032660  -0.0002753  -0.0074155   0.0029292
    3   0.0058661  -0.0030931  -0.0037366   0.0012704   0.0026963  -0.0016354
           43          44          45          46          47          48
    1   0.0051940  -0.0036932  -0.0086572   0.0027371   0.0027408   0.0027207
    2  -0.0002196   0.0028400  -0.0013809  -0.0001773  -0.0011223   0.0053343
    3   0.0006114  -0.0031194   0.0051939  -0.0000410  -0.0016097  -0.0040965
           49          50          51          52
    1   0.0104546  -0.0108343  -0.0038694   0.0046800
    2   0.0049953  -0.0044382  -0.0042208   0.0009815
    3  -0.0140522   0.0128474   0.0071522  -0.0028988
 Max gradient component =       1.405E-02
 RMS gradient           =       3.602E-03
 Gradient time:  CPU 582.74 s  wall 196.07 s
 Geometry Optimization Parameters
   NAtoms,    NIC,     NZ,  NCons,   NDum,   NFix, NCnnct, MaxDiis
       52     415       0       0       0       0       0       0

 Cartesian Hessian Update
 Hessian Updated using BFGS Update


** GEOMETRY OPTIMIZATION IN DELOCALIZED INTERNAL COORDINATES **
   Searching for a Minimum

   Optimization Cycle:   2

                       Coordinates (Angstroms)
     ATOM                X               Y               Z
      1  C        -2.8807610972    0.5083959870    0.0577788423
      2  H        -3.1306039176    1.0003423759   -0.8933849344
      3  C        -1.5455603545   -0.2635400949   -0.1788926779
      4  H        -1.2203078726   -0.7157248081    0.7636544700
      5  C        -1.7069227661   -1.3728797121   -1.2321826917
      6  H        -1.8713856009   -0.9123244507   -2.2152379068
      7  H        -0.7767556177   -1.9465218155   -1.3121164927
      8  C        -2.8410246450   -2.3501807686   -0.9079051585
      9  H        -2.5929376166   -2.8607732339    0.0323372019
     10  C        -2.9782400816   -3.4186040252   -1.9989442812
     11  H        -2.0512991607   -3.9895841936   -2.1157473211
     12  H        -3.7752789800   -4.1270192408   -1.7540631250
     13  H        -3.2169931324   -2.9657118261   -2.9667302458
     14  C        -4.1467453280   -1.5832214930   -0.7011160859
     15  H        -4.9445949795   -2.2782487994   -0.4153423813
     16  H        -4.4557799307   -1.1206194547   -1.6474217762
     17  C        -4.0014820806   -0.5004682246    0.3725212024
     18  H        -4.9532382682    0.0291916914    0.4606782616
     19  H        -3.8150683268   -0.9792389383    1.3407919935
     20  C        -2.8148679429    1.6629782662    1.1211525477
     21  O        -1.9547355974    2.7243776616    0.6668295253
     22  C        -4.1794805557    2.3408608240    1.2727865231
     23  H        -4.0723590867    3.2460811212    1.8772650887
     24  H        -4.5724292405    2.6508696009    0.2985590336
     25  H        -4.9131078013    1.6934516857    1.7584531781
     26  C        -2.3181079770    1.1864568747    2.4947723962
     27  H        -1.2887695772    0.8197419404    2.4459169929
     28  H        -2.9480468690    0.3971912139    2.9161571792
     29  H        -2.3156805289    2.0269226967    3.1948433276
     30  H        -1.1426301474    2.3085539979    0.3407358813
     31  O        -0.5378925565    0.6918707406   -0.5921910337
     32  C         0.7832231100    0.2110857271   -0.7473593900
     33  H         0.8147719014   -0.5397087748   -1.5470660940
     34  O         1.2271814651   -0.3427763032    0.4758867792
     35  C         2.5475522014   -0.8684786639    0.4061544975
     36  H         2.5876716686   -1.6617146846   -0.3554227700
     37  C         1.6488051618    1.4148012639   -1.1301538076
     38  H         1.5625944800    2.1946514323   -0.3634155253
     39  O         1.2738620697    1.9663870189   -2.3961029254
     40  H         0.3281410712    2.1764536166   -2.3435875601
     41  C         3.0932742384    0.9588996603   -1.2383795152
     42  H         3.2007587447    0.2737560766   -2.0902773524
     43  O         3.9868142824    2.0593459875   -1.4536643862
     44  H         3.5982960265    2.6049194984   -2.1562587612
     45  C         3.5394071183    0.2521739759    0.0366845807
     46  H         3.6054372242    0.9793619957    0.8544346746
     47  O         4.8481131751   -0.3076442543   -0.1893018820
     48  H         5.3930360397    0.3918266266   -0.5904322544
     49  C         2.8433909224   -1.5592205881    1.7535453265
     50  O         1.9912590254   -1.8046935865    2.5724446644
     51  O         4.1215051278   -1.9381902404    1.9505412325
     52  H         4.7190774401   -1.5895966187    1.2537130685
   Point Group: c1    Number of degrees of freedom:   150


   Energy is  -1228.729082275

 Hessian Updated using BFGS Update

138 Hessian modes will be used to form the next step
  Hessian Eigenvalues:
     0.002079    0.004283    0.004578    0.004940    0.005332    0.005501
     0.006563    0.007418    0.007985    0.008118    0.008435    0.010231
     0.010393    0.010924    0.011084    0.011149    0.011417    0.014349
     0.019364    0.020440    0.021410    0.030358    0.032776    0.033691
     0.038090    0.040174    0.041498    0.042845    0.045324    0.047415
     0.047623    0.047848    0.048571    0.049021    0.049297    0.049520
     0.051160    0.052999    0.053785    0.053919    0.055340    0.056137
     0.056616    0.056745    0.056757    0.056931    0.057007    0.058889
     0.060543    0.061064    0.063599    0.066030    0.067909    0.070325
     0.070937    0.073136    0.076816    0.080279    0.082162    0.083010
     0.084192    0.088698    0.092189    0.101897    0.113057    0.120178
     0.129364    0.139476    0.144914    0.149049    0.159102    0.160976
     0.162803    0.163765    0.168236    0.170370    0.172174    0.181636
     0.189163    0.195766    0.200301    0.215349    0.245788    0.249761
     0.255298    0.260865    0.265524    0.272268    0.276627    0.283062
     0.286671    0.288103    0.289588    0.289768    0.290421    0.290793
     0.292066    0.293642    0.295939    0.335241    0.338232    0.338812
     0.338945    0.339333    0.339409    0.339680    0.340044    0.340106
     0.340442    0.340605    0.340926    0.341030    0.341124    0.341164
     0.341281    0.342045    0.342221    0.342336    0.342478    0.342876
     0.343474    0.343623    0.367835    0.381104    0.393920    0.399126
     0.399873    0.403128    0.403911    0.407365    0.424986    0.490359
     0.501083    0.511829    0.514869    0.520554    0.539701    0.897872

 Minimum Search - Taking Simple RFO Step
 Searching for Lamda that Minimizes Along All modes
 Value Taken    Lamda =  -0.00940640
 Calculated Step too Large.  Step scaled by  0.755742
 Step Taken.  Stepsize is  0.300000

                             Maximum     Tolerance    Cnvgd?
         Gradient           0.012199      0.000300      NO
         Displacement       0.104578      0.001200      NO
         Energy change     -0.008764      0.000001      NO


 New Cartesian Coordinates Obtained by Inverse Iteration

 Displacement from previous Coordinates is:  1.902368
 ----------------------------------------------------------------
             Standard Nuclear Orientation (Angstroms)
    I     Atom           X                Y                Z
 ----------------------------------------------------------------
    1      C      -2.8649961766     0.4709985657     0.0500024262
    2      H      -3.1373651151     0.9786678126    -0.8849057895
    3      C      -1.5720516689    -0.3268572400    -0.2322435271
    4      H      -1.2262103007    -0.7945048961     0.6939310525
    5      C      -1.7753121300    -1.4085342754    -1.3035588999
    6      H      -1.9792194664    -0.9207859183    -2.2658471662
    7      H      -0.8519425963    -1.9844927590    -1.4271966130
    8      C      -2.9103995539    -2.3840127658    -0.9643226739
    9      H      -2.6338148796    -2.9098954861    -0.0401644374
   10      C      -3.0953926880    -3.4372148395    -2.0667933959
   11      H      -2.1813424338    -4.0166074243    -2.2306244017
   12      H      -3.8908060553    -4.1412863084    -1.8073635946
   13      H      -3.3649528555    -2.9652481597    -3.0171758312
   14      C      -4.1946471948    -1.5981374236    -0.6850540104
   15      H      -4.9928922631    -2.2843078267    -0.3814274354
   16      H      -4.5298605482    -1.1201327891    -1.6150072913
   17      C      -3.9888995465    -0.5265802642     0.3959543981
   18      H      -4.9192057311     0.0244787787     0.5362621519
   19      H      -3.7697652612    -1.0180792009     1.3508007532
   20      C      -2.6997499767     1.6151209786     1.1081253155
   21      O      -1.8149365427     2.6276021613     0.5888122988
   22      C      -4.0161874123     2.3677313711     1.3178490828
   23      H      -3.8064335941     3.2662568743     1.9007501257
   24      H      -4.4441437603     2.6822471368     0.3613081501
   25      H      -4.7545978635     1.7756708961     1.8590346883
   26      C      -2.1508984016     1.1060055935     2.4533040732
   27      H      -1.1506308455     0.6787231946     2.3439607320
   28      H      -2.7966863082     0.3504476268     2.9096014570
   29      H      -2.0742285730     1.9480716772     3.1438366903
   30      H      -1.0517740509     2.1705222840     0.2194374256
   31      O      -0.5561118003     0.6373998229    -0.6364340427
   32      C       0.7620590131     0.1982811114    -0.7704037066
   33      H       0.8386155237    -0.5802463682    -1.5434465027
   34      O       1.1868502695    -0.3123693018     0.4769483615
   35      C       2.5134576403    -0.8021359328     0.4499817996
   36      H       2.6245144379    -1.5930151244    -0.3101649493
   37      C       1.6011586048     1.4119485823    -1.1613029635
   38      H       1.4659349268     2.1888488745    -0.3984610966
   39      O       1.2699185334     1.9092257112    -2.4557140096
   40      H       0.3299049104     2.1164315321    -2.4646482428
   41      C       3.0618270656     1.0017321007    -1.2079103472
   42      H       3.2013244527     0.2779666030    -2.0233051242
   43      O       3.9441662163     2.1113647784    -1.3980118149
   44      H       3.6133782535     2.6338669537    -2.1357028613
   45      C       3.4786837112     0.3414013393     0.0986032312
   46      H       3.4658795555     1.0875416118     0.9012776643
   47      O       4.7946539340    -0.2237366440    -0.0189069004
   48      H       5.3866658561     0.4478619562    -0.3732244648
   49      C       2.7803759831    -1.4663749493     1.8127315539
   50      O       1.9144634065    -1.7375492333     2.5866467295
   51      O       4.0683871501    -1.7469771610     2.0631585628
   52      H       4.6443210065    -1.3530688734     1.3829435030
 ----------------------------------------------------------------
 Molecular Point Group                 C1    NOp =  1
 Largest Abelian Subgroup              C1    NOp =  1
 Nuclear Repulsion Energy =  2407.9432575537 hartrees
 There are       94 alpha and       94 beta electrons
 Applying Cartesian multipole field
    Component          Value
    ---------          -----
     (2,0,0)        1.00000E-12
     (0,2,0)        2.00000E-11
     (0,0,2)       -3.00000E-11
 Nucleus-field energy     =     0.0000000019 hartrees
 Requested basis set is 6-311++G(d,p)
 There are 284 shells and 724 basis functions
 A cutoff of  1.0D-11 yielded  29460 shell pairs
 There are    186643 function pairs (    197487 Cartesian)
 Smallest overlap matrix eigenvalue = 7.98E-07

 Q-Chem warning in module stvman/mkSTV.C, line 306:

 Overlap eigenvalue is smaller than square root of threshold
 Use THRESH >= 12 to get rid of this warning

 Linear dependence detected in AO basis
 Tighter screening thresholds may be required for diffuse basis sets
 Use S2THRESH > 14 and THRESH = 14 in case of SCF convergence issues
 Number of orthogonalized atomic orbitals = 723
 Maximum deviation from orthogonality = 3.145E-10
 Guess MOs from SCF MO coefficient file

 -----------------------------------------------------------------------
  General SCF calculation program by
  Eric Jon Sundstrom, Paul Horn, Yuezhi Mao, Dmitri Zuev, Alec White,
  David Stuck, Shaama M.S., Shane Yost, Joonho Lee, David Small,
  Daniel Levine, Susi Lehtola, Hugh Burton, Evgeny Epifanovsky
 -----------------------------------------------------------------------
 Exchange:     0.2000 Hartree-Fock + 0.0800 Slater + 0.7200 B88
 Correlation:  0.1900 VWN1RPA + 0.8100 LYP
 Using SG-1 standard quadrature grid
 using 6 threads for integral computing
 -------------------------------------------------------
 OpenMP Integral computing Module                
 Release: version 2.0, May 2017, Q-Chem Inc. Pleasanton 
 -------------------------------------------------------
 -------------------------------------------------------
 OpenMP BLAS3 based DFT computing Module                
 Release: version 1.0, May 2013, Q-Chem Inc. Pittsburgh 
 -------------------------------------------------------
 A restricted SCF calculation will be
 performed using DIIS
 SCF converges when DIIS error is below 1.0e-08
 ---------------------------------------
  Cycle       Energy         DIIS error
 ---------------------------------------
    1   -1228.6891854291      7.24e-04  
    2   -1228.7311836348      1.01e-04  
    3   -1228.7311415766      1.24e-04  
    4   -1228.7318380245      3.09e-05  
    5   -1228.7318748347      1.40e-05  
    6   -1228.7318834627      4.96e-06  
    7   -1228.7318845572      1.19e-06  
    8   -1228.7318846287      3.03e-07  
    9   -1228.7318846336      9.51e-08  
   10   -1228.7318846339      4.59e-08  
   11   -1228.7318846340      1.26e-08  
   12   -1228.7318846341      3.21e-09  Convergence criterion met
 ---------------------------------------
 SCF time:   CPU 2484.03s  wall 844.00s 
 SCF   energy in the final basis set =    -1228.7318846341
 Total energy in the final basis set =    -1228.7318846341

 --------------------------------------------------------------

                    Orbital Energies (a.u.)
 --------------------------------------------------------------

 Alpha MOs
 -- Occupied --
-19.1767 -19.1699 -19.1696 -19.1657 -19.1607 -19.1598 -19.1186 -19.0986
-10.3154 -10.3060 -10.2740 -10.2701 -10.2620 -10.2584 -10.2397 -10.2271
-10.1864 -10.1831 -10.1813 -10.1751 -10.1737 -10.1689 -10.1525 -10.1513
 -1.1249  -1.1116  -1.0840  -1.0689  -1.0564  -1.0482  -1.0341  -1.0070
 -0.8552  -0.8274  -0.8079  -0.7952  -0.7553  -0.7504  -0.7032  -0.6930
 -0.6874  -0.6779  -0.6399  -0.6269  -0.6221  -0.6155  -0.5863  -0.5795
 -0.5769  -0.5621  -0.5546  -0.5379  -0.5362  -0.5239  -0.5078  -0.4965
 -0.4924  -0.4798  -0.4653  -0.4639  -0.4601  -0.4511  -0.4480  -0.4460
 -0.4335  -0.4270  -0.4224  -0.4216  -0.4133  -0.4084  -0.4032  -0.4007
 -0.3906  -0.3872  -0.3809  -0.3753  -0.3741  -0.3695  -0.3662  -0.3571
 -0.3507  -0.3450  -0.3392  -0.3357  -0.3330  -0.3319  -0.3259  -0.3227
 -0.3194  -0.3131  -0.3012  -0.2896  -0.2869  -0.2625
 -- Virtual --
 -0.0241  -0.0215  -0.0131  -0.0074  -0.0057   0.0026   0.0033   0.0055
  0.0166   0.0212   0.0233   0.0257   0.0302   0.0329   0.0397   0.0402
  0.0443   0.0467   0.0519   0.0536   0.0575   0.0618   0.0631   0.0655
  0.0684   0.0746   0.0757   0.0787   0.0815   0.0851   0.0865   0.0905
  0.0925   0.0943   0.0971   0.0993   0.1022   0.1048   0.1068   0.1078
  0.1105   0.1144   0.1153   0.1174   0.1200   0.1205   0.1236   0.1254
  0.1289   0.1315   0.1353   0.1353   0.1365   0.1397   0.1398   0.1429
  0.1446   0.1457   0.1469   0.1490   0.1505   0.1519   0.1530   0.1574
  0.1595   0.1600   0.1651   0.1660   0.1668   0.1695   0.1731   0.1743
  0.1767   0.1775   0.1802   0.1820   0.1830   0.1843   0.1891   0.1936
  0.1945   0.1979   0.2006   0.2045   0.2058   0.2072   0.2081   0.2102
  0.2149   0.2167   0.2194   0.2215   0.2245   0.2250   0.2318   0.2332
  0.2348   0.2385   0.2406   0.2449   0.2470   0.2478   0.2494   0.2509
  0.2555   0.2577   0.2606   0.2644   0.2677   0.2701   0.2743   0.2772
  0.2783   0.2813   0.2826   0.2885   0.2906   0.2943   0.2949   0.2992
  0.3006   0.3035   0.3054   0.3064   0.3092   0.3134   0.3160   0.3181
  0.3188   0.3212   0.3235   0.3254   0.3304   0.3345   0.3378   0.3403
  0.3420   0.3432   0.3454   0.3493   0.3515   0.3546   0.3572   0.3582
  0.3618   0.3648   0.3693   0.3725   0.3734   0.3762   0.3790   0.3842
  0.3911   0.3942   0.3969   0.4002   0.4078   0.4109   0.4166   0.4181
  0.4218   0.4273   0.4290   0.4373   0.4391   0.4420   0.4508   0.4550
  0.4585   0.4624   0.4649   0.4722   0.4805   0.4831   0.4923   0.4976
  0.5009   0.5071   0.5166   0.5199   0.5288   0.5307   0.5409   0.5459
  0.5510   0.5552   0.5594   0.5618   0.5646   0.5770   0.5854   0.5877
  0.5959   0.6010   0.6076   0.6123   0.6131   0.6210   0.6226   0.6325
  0.6368   0.6411   0.6429   0.6537   0.6560   0.6636   0.6668   0.6721
  0.6759   0.6781   0.6822   0.6845   0.6942   0.7005   0.7018   0.7103
  0.7135   0.7200   0.7286   0.7305   0.7349   0.7369   0.7427   0.7474
  0.7531   0.7576   0.7661   0.7736   0.7756   0.7782   0.7807   0.7844
  0.7888   0.7899   0.7935   0.7971   0.8017   0.8070   0.8097   0.8162
  0.8275   0.8312   0.8382   0.8499   0.8517   0.8550   0.8651   0.8684
  0.8896   0.9166   0.9281   0.9378   0.9381   0.9483   0.9664   0.9763
  0.9918   0.9977   1.0040   1.0215   1.0256   1.0353   1.0422   1.0597
  1.0671   1.0770   1.0876   1.0920   1.0957   1.1034   1.1174   1.1222
  1.1312   1.1475   1.1554   1.1596   1.1630   1.1641   1.1712   1.1813
  1.1928   1.1951   1.2026   1.2097   1.2128   1.2187   1.2250   1.2369
  1.2399   1.2458   1.2545   1.2571   1.2653   1.2765   1.2877   1.2954
  1.3046   1.3163   1.3242   1.3347   1.3413   1.3479   1.3591   1.3655
  1.3740   1.3848   1.4108   1.4194   1.4260   1.4313   1.4383   1.4507
  1.4560   1.4590   1.4640   1.4764   1.4856   1.4900   1.4963   1.5032
  1.5055   1.5146   1.5166   1.5262   1.5357   1.5417   1.5496   1.5546
  1.5612   1.5635   1.5699   1.5825   1.5846   1.5887   1.5903   1.5986
  1.6023   1.6036   1.6085   1.6147   1.6186   1.6246   1.6275   1.6297
  1.6348   1.6432   1.6493   1.6544   1.6587   1.6598   1.6657   1.6743
  1.6788   1.6829   1.6895   1.6965   1.7038   1.7148   1.7166   1.7228
  1.7355   1.7386   1.7438   1.7626   1.7678   1.7719   1.7754   1.7784
  1.7884   1.7937   1.7983   1.8072   1.8156   1.8216   1.8284   1.8399
  1.8460   1.8543   1.8658   1.8678   1.8768   1.8839   1.8927   1.8992
  1.9031   1.9191   1.9273   1.9379   1.9455   1.9590   1.9765   1.9809
  1.9845   1.9947   2.0005   2.0126   2.0329   2.0343   2.0501   2.0597
  2.0639   2.0724   2.0804   2.0858   2.0965   2.1022   2.1178   2.1324
  2.1332   2.1400   2.1516   2.1599   2.1669   2.1745   2.1819   2.1936
  2.1997   2.2127   2.2230   2.2363   2.2398   2.2571   2.2626   2.2715
  2.2752   2.2923   2.2944   2.3136   2.3257   2.3324   2.3525   2.3618
  2.3782   2.3879   2.4034   2.4232   2.4251   2.4372   2.4668   2.4772
  2.4825   2.5003   2.5033   2.5238   2.5301   2.5353   2.5396   2.5497
  2.5536   2.5587   2.5694   2.5742   2.5783   2.5920   2.5999   2.6123
  2.6174   2.6288   2.6314   2.6405   2.6455   2.6600   2.6630   2.6767
  2.6781   2.6876   2.7029   2.7083   2.7194   2.7376   2.7455   2.7509
  2.7751   2.7839   2.8016   2.8081   2.8134   2.8222   2.8335   2.8433
  2.8459   2.8625   2.8650   2.8820   2.8854   2.9011   2.9059   2.9166
  2.9286   2.9360   2.9415   2.9488   2.9600   2.9674   2.9748   2.9795
  3.0057   3.0102   3.0171   3.0334   3.0379   3.0429   3.0620   3.0686
  3.0712   3.0776   3.0870   3.0955   3.1080   3.1122   3.1189   3.1273
  3.1339   3.1441   3.1596   3.1721   3.1793   3.1924   3.2081   3.2170
  3.2224   3.2298   3.2447   3.2581   3.2727   3.2842   3.2958   3.2990
  3.3098   3.3178   3.3308   3.3660   3.3769   3.4096   3.4106   3.4457
  3.4542   3.4701   3.4999   3.5223   3.5523   3.5876   3.6230   3.6846
  3.7763   3.7860   3.8018   3.8129   3.8223   3.8409   3.8473   3.8554
  3.8633   3.8706   3.8786   3.8933   3.8988   3.9054   3.9314   3.9411
  3.9590   3.9737   4.0002   4.0319   4.0442   4.0495   4.0735   4.1152
  4.1572   4.1631   4.1705   4.1975   4.2202   4.2651   4.2700   4.2889
  4.3135   4.3201   4.3341   4.3664   4.3918   5.0047   5.0613   5.0755
  5.0995   5.1029   5.1640   5.1904   5.1959   5.2189   5.3808   5.3958
  5.4105   5.4307   5.4470   5.4747   5.5007   5.5895   5.6062   5.6370
  5.6838   5.7187   5.7688   5.8228   5.9277  23.7380  23.7593  23.7695
 23.8003  23.8108  23.8219  23.8390  23.8613  23.8802  23.8898  23.9286
 23.9552  23.9609  23.9815  23.9960  24.0171  49.8656  49.9000  49.9393
 49.9496  49.9801  49.9900  50.0278  50.0377
 --------------------------------------------------------------

          Ground-State Mulliken Net Atomic Charges

     Atom                 Charge (a.u.)
  ----------------------------------------
      1 C                     0.357758
      2 H                     0.246965
      3 C                    -0.940223
      4 H                     0.307242
      5 C                    -0.640934
      6 H                     0.200145
      7 H                     0.104366
      8 C                     0.606120
      9 H                     0.185684
     10 C                    -0.698265
     11 H                     0.135038
     12 H                     0.155678
     13 H                     0.145122
     14 C                    -0.712355
     15 H                     0.176336
     16 H                     0.151234
     17 C                    -0.412128
     18 H                     0.163067
     19 H                     0.161579
     20 C                    -0.204821
     21 O                    -0.132129
     22 C                    -0.488594
     23 H                     0.169387
     24 H                     0.147421
     25 H                     0.153541
     26 C                    -0.500868
     27 H                     0.196807
     28 H                     0.147919
     29 H                     0.170339
     30 H                     0.378654
     31 O                     0.053655
     32 C                     0.012148
     33 H                     0.246450
     34 O                     0.096656
     35 C                    -0.034675
     36 H                     0.271621
     37 C                    -0.671387
     38 H                     0.257801
     39 O                    -0.184914
     40 H                     0.295924
     41 C                    -0.441875
     42 H                     0.265677
     43 O                    -0.191361
     44 H                     0.269393
     45 C                    -0.144223
     46 H                     0.295550
     47 O                    -0.221361
     48 H                     0.282349
     49 C                    -0.105325
     50 O                    -0.244240
     51 O                    -0.124337
     52 H                     0.286388
  ----------------------------------------
  Sum of atomic charges =     0.000000

 -----------------------------------------------------------------
                    Cartesian Multipole Moments
 -----------------------------------------------------------------
    Charge (ESU x 10^10)
                 0.0000
    Dipole Moment (Debye)
         X      -0.0801      Y      -0.4543      Z      -4.7093
       Tot       4.7318
    Quadrupole Moments (Debye-Ang)
        XX    -135.4450     XY      11.8360     YY    -157.2399
        XZ      -9.0179     YZ       6.6174     ZZ    -158.7035
    Octopole Moments (Debye-Ang^2)
       XXX      90.6000    XXY      12.3292    XYY      22.6427
       YYY     -11.3563    XXZ     -21.9184    XYZ      22.2847
       YYZ     -28.0229    XZZ      -9.2195    YZZ      36.0401
       ZZZ     -33.0636
    Hexadecapole Moments (Debye-Ang^3)
      XXXX   -7370.5479   XXXY     -41.3019   XXYY   -1790.9682
      XYYY     -59.0265   YYYY   -2677.1963   XXXZ    -149.8947
      XXYZ      20.6321   XYYZ     -76.0201   YYYZ     -83.0816
      XXZZ   -1667.8116   XYZZ      15.7592   YYZZ    -780.5322
      XZZZ    -134.9895   YZZZ      -4.0250   ZZZZ   -2049.3368
 -----------------------------------------------------------------
 Calculating analytic gradient of the SCF energy
 Gradient of SCF Energy
            1           2           3           4           5           6
    1  -0.0023777   0.0001796   0.0049595  -0.0000896  -0.0030457   0.0006154
    2   0.0007922   0.0002802   0.0017486  -0.0000426  -0.0012928   0.0000100
    3   0.0017321   0.0003135  -0.0023116   0.0004070   0.0009841  -0.0001834
            7           8           9          10          11          12
    1  -0.0004846   0.0000480  -0.0000530  -0.0001751  -0.0001284   0.0002742
    2  -0.0005858   0.0005235   0.0000305  -0.0013638  -0.0004192   0.0000036
    3   0.0005532  -0.0006311  -0.0002975  -0.0010860  -0.0003245  -0.0001691
           13          14          15          16          17          18
    1   0.0001592   0.0001710   0.0001896   0.0001118   0.0003270   0.0009419
    2  -0.0001080  -0.0003670  -0.0003510  -0.0001617   0.0003759  -0.0000661
    3   0.0002786  -0.0002036  -0.0001251   0.0002165   0.0007702  -0.0004592
           19          20          21          22          23          24
    1  -0.0002319  -0.0005846   0.0030395   0.0006367   0.0002242  -0.0004449
    2  -0.0001138   0.0007185  -0.0025012   0.0002361  -0.0006240   0.0004430
    3  -0.0000580   0.0006294  -0.0021501  -0.0005472  -0.0001986  -0.0001893
           25          26          27          28          29          30
    1   0.0005655  -0.0006653   0.0000589   0.0004973  -0.0001627  -0.0008458
    2   0.0006726  -0.0011312  -0.0000265  -0.0002578  -0.0001983   0.0010826
    3  -0.0004525   0.0009613  -0.0002910   0.0003094  -0.0005686   0.0003828
           31          32          33          34          35          36
    1  -0.0043982   0.0088095  -0.0009495  -0.0038838   0.0022546   0.0004301
    2   0.0011268  -0.0001386   0.0013382   0.0008447   0.0011212  -0.0003347
    3   0.0044399   0.0003584   0.0001737  -0.0009338  -0.0001908   0.0006143
           37          38          39          40          41          42
    1  -0.0006636   0.0010090  -0.0020657   0.0018633  -0.0059755   0.0005005
    2  -0.0027368  -0.0000383   0.0021623  -0.0015422  -0.0025942  -0.0001525
    3   0.0039348  -0.0002408  -0.0026591  -0.0000883   0.0002416   0.0003799
           43          44          45          46          47          48
    1   0.0024932   0.0003704  -0.0039275  -0.0000983   0.0043236  -0.0017534
    2   0.0035466  -0.0005428   0.0023685  -0.0007471   0.0002460  -0.0022694
    3  -0.0019850   0.0023835  -0.0012381   0.0001420   0.0001568  -0.0000212
           49          50          51          52
    1  -0.0042889   0.0063165  -0.0017313  -0.0023454
    2  -0.0029907   0.0026222   0.0014663  -0.0000622
    3   0.0002480  -0.0035810  -0.0013524   0.0019257
 Max gradient component =       8.810E-03
 RMS gradient           =       1.805E-03
 Gradient time:  CPU 560.95 s  wall 188.75 s
 Geometry Optimization Parameters
   NAtoms,    NIC,     NZ,  NCons,   NDum,   NFix, NCnnct, MaxDiis
       52     415       0       0       0       0       0       0

 Cartesian Hessian Update
 Hessian Updated using BFGS Update


** GEOMETRY OPTIMIZATION IN DELOCALIZED INTERNAL COORDINATES **
   Searching for a Minimum

   Optimization Cycle:   3

                       Coordinates (Angstroms)
     ATOM                X               Y               Z
      1  C        -2.8649961766    0.4709985657    0.0500024262
      2  H        -3.1373651151    0.9786678126   -0.8849057895
      3  C        -1.5720516689   -0.3268572400   -0.2322435271
      4  H        -1.2262103007   -0.7945048961    0.6939310525
      5  C        -1.7753121300   -1.4085342754   -1.3035588999
      6  H        -1.9792194664   -0.9207859183   -2.2658471662
      7  H        -0.8519425963   -1.9844927590   -1.4271966130
      8  C        -2.9103995539   -2.3840127658   -0.9643226739
      9  H        -2.6338148796   -2.9098954861   -0.0401644374
     10  C        -3.0953926880   -3.4372148395   -2.0667933959
     11  H        -2.1813424338   -4.0166074243   -2.2306244017
     12  H        -3.8908060553   -4.1412863084   -1.8073635946
     13  H        -3.3649528555   -2.9652481597   -3.0171758312
     14  C        -4.1946471948   -1.5981374236   -0.6850540104
     15  H        -4.9928922631   -2.2843078267   -0.3814274354
     16  H        -4.5298605482   -1.1201327891   -1.6150072913
     17  C        -3.9888995465   -0.5265802642    0.3959543981
     18  H        -4.9192057311    0.0244787787    0.5362621519
     19  H        -3.7697652612   -1.0180792009    1.3508007532
     20  C        -2.6997499767    1.6151209786    1.1081253155
     21  O        -1.8149365427    2.6276021613    0.5888122988
     22  C        -4.0161874123    2.3677313711    1.3178490828
     23  H        -3.8064335941    3.2662568743    1.9007501257
     24  H        -4.4441437603    2.6822471368    0.3613081501
     25  H        -4.7545978635    1.7756708961    1.8590346883
     26  C        -2.1508984016    1.1060055935    2.4533040732
     27  H        -1.1506308455    0.6787231946    2.3439607320
     28  H        -2.7966863082    0.3504476268    2.9096014570
     29  H        -2.0742285730    1.9480716772    3.1438366903
     30  H        -1.0517740509    2.1705222840    0.2194374256
     31  O        -0.5561118003    0.6373998229   -0.6364340427
     32  C         0.7620590131    0.1982811114   -0.7704037066
     33  H         0.8386155237   -0.5802463682   -1.5434465027
     34  O         1.1868502695   -0.3123693018    0.4769483615
     35  C         2.5134576403   -0.8021359328    0.4499817996
     36  H         2.6245144379   -1.5930151244   -0.3101649493
     37  C         1.6011586048    1.4119485823   -1.1613029635
     38  H         1.4659349268    2.1888488745   -0.3984610966
     39  O         1.2699185334    1.9092257112   -2.4557140096
     40  H         0.3299049104    2.1164315321   -2.4646482428
     41  C         3.0618270656    1.0017321007   -1.2079103472
     42  H         3.2013244527    0.2779666030   -2.0233051242
     43  O         3.9441662163    2.1113647784   -1.3980118149
     44  H         3.6133782535    2.6338669537   -2.1357028613
     45  C         3.4786837112    0.3414013393    0.0986032312
     46  H         3.4658795555    1.0875416118    0.9012776643
     47  O         4.7946539340   -0.2237366440   -0.0189069004
     48  H         5.3866658561    0.4478619562   -0.3732244648
     49  C         2.7803759831   -1.4663749493    1.8127315539
     50  O         1.9144634065   -1.7375492333    2.5866467295
     51  O         4.0683871501   -1.7469771610    2.0631585628
     52  H         4.6443210065   -1.3530688734    1.3829435030
   Point Group: c1    Number of degrees of freedom:   150


   Energy is  -1228.731884634

 Hessian Updated using BFGS Update

139 Hessian modes will be used to form the next step
  Hessian Eigenvalues:
     0.002102    0.004345    0.004603    0.004940    0.005381    0.005501
     0.006562    0.007498    0.007956    0.008113    0.008605    0.010178
     0.010585    0.010926    0.010976    0.011138    0.011385    0.014324
     0.019312    0.020441    0.021454    0.030334    0.032847    0.033789
     0.038136    0.040360    0.041809    0.043037    0.045589    0.047225
     0.047622    0.047908    0.048874    0.049056    0.049235    0.049602
     0.051240    0.053777    0.053799    0.055280    0.055672    0.056136
     0.056676    0.056723    0.056857    0.056948    0.057467    0.059136
     0.060535    0.061322    0.063988    0.066058    0.068133    0.070054
     0.071470    0.073337    0.078518    0.080085    0.082258    0.083165
     0.084191    0.088933    0.092054    0.102386    0.112757    0.120735
     0.133639    0.141484    0.147783    0.154684    0.159473    0.160733
     0.162078    0.163314    0.164236    0.169654    0.171800    0.173654
     0.189056    0.195289    0.197559    0.200374    0.215492    0.247536
     0.252467    0.257523    0.260724    0.268931    0.273127    0.276395
     0.282782    0.287727    0.288348    0.289614    0.289904    0.290387
     0.291519    0.292591    0.295083    0.299722    0.335302    0.337947
     0.338811    0.338945    0.339334    0.339472    0.339865    0.340050
     0.340186    0.340442    0.340608    0.340890    0.341063    0.341154
     0.341166    0.341285    0.342072    0.342220    0.342377    0.342687
     0.342874    0.343493    0.343779    0.372184    0.392434    0.393538
     0.399307    0.401154    0.403838    0.406268    0.413346    0.438820
     0.498316    0.505840    0.513761    0.515533    0.520550    0.540507
     0.928062

 Minimum Search - Taking Simple RFO Step
 Searching for Lamda that Minimizes Along All modes
 Value Taken    Lamda =  -0.00320272
 Calculated Step too Large.  Step scaled by  0.601730
 Step Taken.  Stepsize is  0.300000

                             Maximum     Tolerance    Cnvgd?
         Gradient           0.008274      0.000300      NO
         Displacement       0.108176      0.001200      NO
         Energy change     -0.002802      0.000001      NO


 New Cartesian Coordinates Obtained by Inverse Iteration

 Displacement from previous Coordinates is:  1.182881
 ----------------------------------------------------------------
             Standard Nuclear Orientation (Angstroms)
    I     Atom           X                Y                Z
 ----------------------------------------------------------------
    1      C      -2.8743111641     0.4856134955     0.0418838545
    2      H      -3.1581833630     0.9965982399    -0.8877271354
    3      C      -1.5826930992    -0.3082641694    -0.2481985637
    4      H      -1.2355589899    -0.7847440994     0.6725273989
    5      C      -1.7836328899    -1.3758689068    -1.3307849154
    6      H      -2.0046668434    -0.8767126298    -2.2833658165
    7      H      -0.8553123816    -1.9398405308    -1.4717663723
    8      C      -2.9101954500    -2.3618029585    -0.9916832082
    9      H      -2.6241117372    -2.8929933517    -0.0731431770
   10      C      -3.0952912346    -3.4047507381    -2.1013880180
   11      H      -2.1775905446    -3.9747231217    -2.2762039537
   12      H      -3.8840920804    -4.1168118940    -1.8431304243
   13      H      -3.3748932009    -2.9258164709    -3.0457164314
   14      C      -4.1977387836    -1.5858755579    -0.6987136638
   15      H      -4.9913855099    -2.2773151908    -0.3953434415
   16      H      -4.5407068222    -1.1026372066    -1.6234651652
   17      C      -3.9899589342    -0.5223612323     0.3881913848
   18      H      -4.9228631605     0.0207877632     0.5432792857
   19      H      -3.7582480010    -1.0198996794     1.3369301779
   20      C      -2.7183167091     1.6218339749     1.1112012974
   21      O      -1.9368786551     2.6997347646     0.5605434244
   22      C      -4.0675473884     2.2799146292     1.4155840531
   23      H      -3.8816610150     3.1851742172     1.9964620387
   24      H      -4.5753183221     2.5712347528     0.4919622687
   25      H      -4.7273959502     1.6330451053     1.9949285530
   26      C      -2.0579607784     1.1312928124     2.4120238837
   27      H      -1.0419318631     0.7679071498     2.2376303952
   28      H      -2.6291079208     0.3307355403     2.8901597334
   29      H      -1.9947783729     1.9666201753     3.1122949606
   30      H      -1.1705403367     2.2978619922     0.1372114408
   31      O      -0.5535196668     0.6462904316    -0.6501367769
   32      C       0.7583956993     0.1916807174    -0.7605106176
   33      H       0.8360905512    -0.6174241784    -1.5032746662
   34      O       1.1818286414    -0.2802237604     0.5060398444
   35      C       2.5031397765    -0.7833288381     0.4982641679
   36      H       2.6119631844    -1.5923490587    -0.2435372609
   37      C       1.6156267955     1.3818216530    -1.1916175440
   38      H       1.4820753576     2.1832990583    -0.4539088924
   39      O       1.2979610337     1.8374052690    -2.5017464230
   40      H       0.3660193820     2.0784200089    -2.5204917401
   41      C       3.0752690233     0.9557205472    -1.2145694021
   42      H       3.2066754582     0.1959440412    -1.9981080752
   43      O       3.9686044889     2.0443419024    -1.4451445850
   44      H       3.6607554371     2.5271592655    -2.2190829134
   45      C       3.4782122703     0.3417461237     0.1196053590
   46      H       3.4581724292     1.1165779447     0.8949140047
   47      O       4.7870756133    -0.2390377457     0.0459904515
   48      H       5.3979199856     0.4214656115    -0.2970381554
   49      C       2.7749265104    -1.4122769116     1.8780351424
   50      O       1.9094479236    -1.6780249426     2.6547245821
   51      O       4.0635481925    -1.7145005361     2.1080664465
   52      H       4.6337682717    -1.3483787137     1.4072833225
 ----------------------------------------------------------------
 Molecular Point Group                 C1    NOp =  1
 Largest Abelian Subgroup              C1    NOp =  1
 Nuclear Repulsion Energy =  2405.8351152880 hartrees
 There are       94 alpha and       94 beta electrons
 Applying Cartesian multipole field
    Component          Value
    ---------          -----
     (2,0,0)        1.00000E-12
     (0,2,0)        2.00000E-11
     (0,0,2)       -3.00000E-11
 Nucleus-field energy     =    -0.0000000005 hartrees
 Requested basis set is 6-311++G(d,p)
 There are 284 shells and 724 basis functions
 A cutoff of  1.0D-11 yielded  29451 shell pairs
 There are    186495 function pairs (    197298 Cartesian)
 Smallest overlap matrix eigenvalue = 7.99E-07

 Q-Chem warning in module stvman/mkSTV.C, line 306:

 Overlap eigenvalue is smaller than square root of threshold
 Use THRESH >= 12 to get rid of this warning

 Linear dependence detected in AO basis
 Tighter screening thresholds may be required for diffuse basis sets
 Use S2THRESH > 14 and THRESH = 14 in case of SCF convergence issues
 Number of orthogonalized atomic orbitals = 723
 Maximum deviation from orthogonality = 2.169E-10
 Guess MOs from SCF MO coefficient file

 -----------------------------------------------------------------------
  General SCF calculation program by
  Eric Jon Sundstrom, Paul Horn, Yuezhi Mao, Dmitri Zuev, Alec White,
  David Stuck, Shaama M.S., Shane Yost, Joonho Lee, David Small,
  Daniel Levine, Susi Lehtola, Hugh Burton, Evgeny Epifanovsky
 -----------------------------------------------------------------------
 Exchange:     0.2000 Hartree-Fock + 0.0800 Slater + 0.7200 B88
 Correlation:  0.1900 VWN1RPA + 0.8100 LYP
 Using SG-1 standard quadrature grid
 using 6 threads for integral computing
 -------------------------------------------------------
 OpenMP Integral computing Module                
 Release: version 2.0, May 2017, Q-Chem Inc. Pleasanton 
 -------------------------------------------------------
 -------------------------------------------------------
 OpenMP BLAS3 based DFT computing Module                
 Release: version 1.0, May 2013, Q-Chem Inc. Pittsburgh 
 -------------------------------------------------------
 A restricted SCF calculation will be
 performed using DIIS
 SCF converges when DIIS error is below 1.0e-08
 ---------------------------------------
  Cycle       Energy         DIIS error
 ---------------------------------------
    1   -1228.7077726296      5.56e-04  
    2   -1228.7323782629      7.14e-05  
    3   -1228.7321994782      1.07e-04  
    4   -1228.7327037482      1.65e-05  
    5   -1228.7327101668      1.21e-05  
    6   -1228.7327169312      2.50e-06  
    7   -1228.7327172145      8.42e-07  
    8   -1228.7327172501      1.90e-07  
    9   -1228.7327172513      6.85e-08  
   10   -1228.7327172516      1.18e-08  
   11   -1228.7327172516      5.27e-09  Convergence criterion met
 ---------------------------------------
 SCF time:   CPU 2285.12s  wall 767.00s 
 SCF   energy in the final basis set =    -1228.7327172516
 Total energy in the final basis set =    -1228.7327172516

 --------------------------------------------------------------

                    Orbital Energies (a.u.)
 --------------------------------------------------------------

 Alpha MOs
 -- Occupied --
-19.1779 -19.1681 -19.1676 -19.1648 -19.1610 -19.1597 -19.1180 -19.1026
-10.3146 -10.3052 -10.2729 -10.2695 -10.2616 -10.2580 -10.2393 -10.2278
-10.1860 -10.1836 -10.1809 -10.1750 -10.1737 -10.1686 -10.1530 -10.1509
 -1.1230  -1.1096  -1.0852  -1.0696  -1.0557  -1.0484  -1.0330  -1.0100
 -0.8555  -0.8267  -0.8069  -0.7954  -0.7553  -0.7506  -0.7024  -0.6926
 -0.6874  -0.6775  -0.6391  -0.6261  -0.6216  -0.6156  -0.5865  -0.5795
 -0.5762  -0.5623  -0.5549  -0.5377  -0.5359  -0.5239  -0.5077  -0.4961
 -0.4926  -0.4799  -0.4657  -0.4631  -0.4596  -0.4512  -0.4473  -0.4459
 -0.4333  -0.4270  -0.4238  -0.4217  -0.4118  -0.4084  -0.4027  -0.4004
 -0.3888  -0.3861  -0.3821  -0.3758  -0.3752  -0.3687  -0.3673  -0.3576
 -0.3505  -0.3445  -0.3390  -0.3354  -0.3330  -0.3313  -0.3256  -0.3227
 -0.3192  -0.3133  -0.3002  -0.2887  -0.2875  -0.2646
 -- Virtual --
 -0.0246  -0.0219  -0.0137  -0.0073  -0.0060   0.0023   0.0035   0.0060
  0.0162   0.0214   0.0240   0.0255   0.0300   0.0334   0.0393   0.0403
  0.0446   0.0466   0.0521   0.0538   0.0571   0.0621   0.0633   0.0649
  0.0690   0.0743   0.0759   0.0784   0.0816   0.0847   0.0865   0.0903
  0.0931   0.0947   0.0975   0.1006   0.1022   0.1043   0.1060   0.1073
  0.1107   0.1148   0.1155   0.1175   0.1203   0.1208   0.1232   0.1260
  0.1291   0.1313   0.1347   0.1355   0.1372   0.1398   0.1403   0.1429
  0.1449   0.1454   0.1471   0.1499   0.1512   0.1521   0.1532   0.1569
  0.1594   0.1599   0.1650   0.1657   0.1671   0.1688   0.1731   0.1747
  0.1764   0.1782   0.1808   0.1817   0.1831   0.1847   0.1901   0.1938
  0.1940   0.1985   0.2008   0.2043   0.2065   0.2067   0.2084   0.2103
  0.2152   0.2172   0.2192   0.2222   0.2249   0.2252   0.2321   0.2334
  0.2349   0.2375   0.2401   0.2412   0.2474   0.2490   0.2497   0.2518
  0.2554   0.2570   0.2593   0.2636   0.2657   0.2697   0.2748   0.2761
  0.2785   0.2818   0.2837   0.2889   0.2903   0.2923   0.2958   0.2976
  0.3007   0.3032   0.3042   0.3063   0.3092   0.3136   0.3156   0.3176
  0.3190   0.3211   0.3230   0.3264   0.3289   0.3353   0.3383   0.3405
  0.3414   0.3445   0.3453   0.3489   0.3512   0.3544   0.3574   0.3598
  0.3623   0.3674   0.3701   0.3712   0.3726   0.3765   0.3785   0.3852
  0.3902   0.3944   0.3958   0.4013   0.4057   0.4099   0.4146   0.4173
  0.4213   0.4240   0.4270   0.4362   0.4388   0.4422   0.4514   0.4551
  0.4585   0.4621   0.4631   0.4741   0.4796   0.4823   0.4924   0.4942
  0.5024   0.5051   0.5168   0.5199   0.5281   0.5293   0.5413   0.5462
  0.5500   0.5532   0.5584   0.5632   0.5652   0.5754   0.5840   0.5864
  0.5957   0.5978   0.6068   0.6111   0.6118   0.6219   0.6238   0.6316
  0.6365   0.6402   0.6440   0.6545   0.6556   0.6640   0.6670   0.6699
  0.6765   0.6776   0.6803   0.6849   0.6943   0.6994   0.7011   0.7105
  0.7141   0.7168   0.7284   0.7296   0.7363   0.7370   0.7447   0.7483
  0.7518   0.7586   0.7660   0.7734   0.7759   0.7775   0.7822   0.7841
  0.7884   0.7903   0.7934   0.7975   0.8001   0.8092   0.8104   0.8163
  0.8288   0.8341   0.8383   0.8486   0.8527   0.8587   0.8618   0.8654
  0.8892   0.9162   0.9259   0.9369   0.9410   0.9457   0.9683   0.9792
  0.9951   0.9972   1.0026   1.0216   1.0275   1.0308   1.0409   1.0603
  1.0656   1.0749   1.0824   1.0932   1.0958   1.1060   1.1194   1.1226
  1.1312   1.1477   1.1566   1.1584   1.1651   1.1681   1.1702   1.1831
  1.1960   1.1984   1.2050   1.2087   1.2102   1.2209   1.2214   1.2331
  1.2416   1.2462   1.2549   1.2610   1.2640   1.2792   1.2911   1.2943
  1.3040   1.3145   1.3220   1.3310   1.3396   1.3488   1.3584   1.3663
  1.3739   1.3818   1.4064   1.4173   1.4214   1.4288   1.4354   1.4506
  1.4534   1.4585   1.4655   1.4771   1.4826   1.4910   1.4997   1.5020
  1.5069   1.5176   1.5203   1.5233   1.5307   1.5418   1.5460   1.5538
  1.5607   1.5641   1.5705   1.5800   1.5836   1.5880   1.5909   1.5973
  1.6029   1.6053   1.6087   1.6135   1.6188   1.6262   1.6278   1.6328
  1.6365   1.6442   1.6472   1.6538   1.6577   1.6585   1.6648   1.6754
  1.6794   1.6822   1.6874   1.6971   1.7036   1.7150   1.7162   1.7228
  1.7364   1.7439   1.7445   1.7612   1.7650   1.7697   1.7803   1.7824
  1.7866   1.7906   1.7959   1.8095   1.8175   1.8237   1.8333   1.8404
  1.8515   1.8550   1.8630   1.8689   1.8755   1.8827   1.8914   1.8952
  1.8997   1.9172   1.9227   1.9339   1.9437   1.9621   1.9726   1.9771
  1.9893   1.9955   2.0022   2.0113   2.0296   2.0331   2.0511   2.0591
  2.0635   2.0716   2.0810   2.0878   2.0982   2.1021   2.1146   2.1320
  2.1354   2.1418   2.1553   2.1588   2.1706   2.1751   2.1820   2.1949
  2.2006   2.2138   2.2230   2.2359   2.2412   2.2551   2.2660   2.2727
  2.2758   2.2819   2.2946   2.3128   2.3284   2.3360   2.3533   2.3605
  2.3688   2.3922   2.4053   2.4169   2.4252   2.4356   2.4643   2.4771
  2.4832   2.5003   2.5041   2.5249   2.5288   2.5369   2.5377   2.5483
  2.5529   2.5591   2.5707   2.5746   2.5793   2.5927   2.6027   2.6120
  2.6166   2.6303   2.6354   2.6423   2.6480   2.6573   2.6643   2.6750
  2.6808   2.6891   2.7002   2.7092   2.7197   2.7403   2.7460   2.7528
  2.7768   2.7870   2.8038   2.8074   2.8157   2.8251   2.8332   2.8445
  2.8480   2.8633   2.8643   2.8815   2.8901   2.8969   2.9026   2.9216
  2.9249   2.9348   2.9432   2.9514   2.9610   2.9692   2.9760   2.9846
  3.0050   3.0073   3.0183   3.0307   3.0348   3.0450   3.0622   3.0666
  3.0699   3.0829   3.0887   3.0977   3.1071   3.1124   3.1187   3.1285
  3.1389   3.1453   3.1610   3.1715   3.1773   3.1931   3.2092   3.2153
  3.2206   3.2311   3.2438   3.2585   3.2704   3.2868   3.2979   3.2994
  3.3126   3.3180   3.3322   3.3655   3.3752   3.3886   3.4124   3.4442
  3.4570   3.4732   3.4999   3.5232   3.5526   3.5886   3.6182   3.6851
  3.7775   3.7864   3.8014   3.8136   3.8244   3.8384   3.8443   3.8577
  3.8646   3.8714   3.8795   3.8919   3.9022   3.9061   3.9300   3.9364
  3.9582   3.9684   3.9992   4.0309   4.0444   4.0507   4.0735   4.1168
  4.1580   4.1629   4.1717   4.1890   4.2198   4.2618   4.2709   4.2908
  4.3131   4.3182   4.3334   4.3659   4.3943   5.0055   5.0629   5.0755
  5.0992   5.1040   5.1655   5.1885   5.1949   5.2174   5.3829   5.3933
  5.4095   5.4326   5.4483   5.4627   5.4966   5.5867   5.6081   5.6378
  5.6857   5.7198   5.7574   5.8248   5.9282  23.7389  23.7562  23.7673
 23.7986  23.8100  23.8219  23.8389  23.8631  23.8824  23.8910  23.9287
 23.9558  23.9615  23.9816  23.9955  24.0207  49.8671  49.9007  49.9399
 49.9498  49.9774  49.9888  50.0178  50.0395
 --------------------------------------------------------------

          Ground-State Mulliken Net Atomic Charges

     Atom                 Charge (a.u.)
  ----------------------------------------
      1 C                     0.329093
      2 H                     0.257347
      3 C                    -0.876733
      4 H                     0.302207
      5 C                    -0.645838
      6 H                     0.202530
      7 H                     0.094495
      8 C                     0.607884
      9 H                     0.185096
     10 C                    -0.704280
     11 H                     0.134881
     12 H                     0.154940
     13 H                     0.144863
     14 C                    -0.735829
     15 H                     0.176340
     16 H                     0.151388
     17 C                    -0.406378
     18 H                     0.163971
     19 H                     0.170242
     20 C                    -0.129806
     21 O                    -0.140202
     22 C                    -0.466475
     23 H                     0.171101
     24 H                     0.148300
     25 H                     0.155548
     26 C                    -0.526204
     27 H                     0.192550
     28 H                     0.143747
     29 H                     0.171556
     30 H                     0.347681
     31 O                     0.062323
     32 C                    -0.036754
     33 H                     0.244634
     34 O                     0.087862
     35 C                    -0.075076
     36 H                     0.271999
     37 C                    -0.624767
     38 H                     0.254881
     39 O                    -0.186599
     40 H                     0.293225
     41 C                    -0.442518
     42 H                     0.262756
     43 O                    -0.192932
     44 H                     0.268884
     45 C                    -0.143325
     46 H                     0.292341
     47 O                    -0.223754
     48 H                     0.283608
     49 C                    -0.087880
     50 O                    -0.246331
     51 O                    -0.129269
     52 H                     0.292678
  ----------------------------------------
  Sum of atomic charges =     0.000000

 -----------------------------------------------------------------
                    Cartesian Multipole Moments
 -----------------------------------------------------------------
    Charge (ESU x 10^10)
                 0.0000
    Dipole Moment (Debye)
         X       0.0186      Y      -0.4396      Z      -4.8074
       Tot       4.8275
    Quadrupole Moments (Debye-Ang)
        XX    -135.4007     XY      12.2298     YY    -157.1908
        XZ      -9.2282     YZ       6.4308     ZZ    -159.1572
    Octopole Moments (Debye-Ang^2)
       XXX      96.2333    XXY       9.7357    XYY      26.0391
       YYY     -15.3039    XXZ     -22.8495    XYZ      22.8209
       YYZ     -28.2412    XZZ     -10.4157    YZZ      37.3920
       ZZZ     -37.6757
    Hexadecapole Moments (Debye-Ang^3)
      XXXX   -7377.8054   XXXY     -27.2308   XXYY   -1794.0705
      XYYY     -44.7279   YYYY   -2625.1701   XXXZ    -162.6739
      XXYZ      20.9982   XYYZ     -78.3737   YYYZ     -91.7680
      XXZZ   -1686.2578   XYZZ      22.1197   YYZZ    -776.3414
      XZZZ    -159.2503   YZZZ     -11.5853   ZZZZ   -2114.9244
 -----------------------------------------------------------------
 Calculating analytic gradient of the SCF energy
 Gradient of SCF Energy
            1           2           3           4           5           6
    1  -0.0016995   0.0000545   0.0019035   0.0003607  -0.0009920   0.0001701
    2   0.0009717   0.0000155   0.0014087   0.0000412  -0.0007038   0.0000564
    3   0.0008114   0.0001896  -0.0010490   0.0001062   0.0006449  -0.0000797
            7           8           9          10          11          12
    1   0.0000710  -0.0002280   0.0000461   0.0000952  -0.0001158   0.0001849
    2  -0.0002697   0.0006604   0.0000351  -0.0007923  -0.0001923   0.0000525
    3   0.0005304  -0.0005192  -0.0001393  -0.0006502  -0.0001880  -0.0000858
           13          14          15          16          17          18
    1   0.0000917  -0.0002014   0.0000923   0.0000911   0.0006749   0.0004490
    2  -0.0000351  -0.0003650  -0.0001537  -0.0001313   0.0003131   0.0003504
    3   0.0001334   0.0000181  -0.0000953   0.0000682   0.0006055   0.0000119
           19          20          21          22          23          24
    1  -0.0002431   0.0004661   0.0005098  -0.0004022   0.0003688  -0.0000001
    2  -0.0001050   0.0015481  -0.0000515  -0.0000548  -0.0006538  -0.0000335
    3  -0.0003467  -0.0001941   0.0008083  -0.0008571  -0.0000174  -0.0000630
           25          26          27          28          29          30
    1   0.0002295  -0.0004508   0.0003017   0.0004865  -0.0000935  -0.0018739
    2   0.0002646  -0.0010791  -0.0002429   0.0001770  -0.0001427   0.0009415
    3  -0.0004892   0.0014793  -0.0005715  -0.0000590  -0.0004644  -0.0000252
           31          32          33          34          35          36
    1  -0.0012076   0.0054233  -0.0004998  -0.0022103   0.0019792   0.0006921
    2  -0.0023249   0.0001544   0.0005471   0.0007860  -0.0011991   0.0000018
    3   0.0017548   0.0011392  -0.0002425  -0.0016416  -0.0003768  -0.0001917
           37          38          39          40          41          42
    1  -0.0006076   0.0007161  -0.0017010   0.0014109  -0.0049166   0.0000619
    2  -0.0019433  -0.0001987   0.0014694  -0.0010723  -0.0009149  -0.0003144
    3   0.0016417   0.0000389  -0.0013094  -0.0001330  -0.0000928   0.0006650
           43          44          45          46          47          48
    1   0.0018067   0.0003965  -0.0013963  -0.0001059   0.0018601  -0.0019438
    2   0.0021335  -0.0004037   0.0016655  -0.0005452  -0.0013669  -0.0018788
    3  -0.0016807   0.0021378  -0.0016719   0.0001824   0.0030179   0.0003686
           49          50          51          52
    1  -0.0039959   0.0048707   0.0010143  -0.0019937
    2   0.0025791   0.0003431   0.0017019  -0.0010497
    3   0.0043863  -0.0048496  -0.0039677   0.0013121
 Max gradient component =       5.423E-03
 RMS gradient           =       1.366E-03
 Gradient time:  CPU 573.55 s  wall 185.71 s
 Geometry Optimization Parameters
   NAtoms,    NIC,     NZ,  NCons,   NDum,   NFix, NCnnct, MaxDiis
       52     415       0       0       0       0       0       0

 Cartesian Hessian Update
 Hessian Updated using BFGS Update


** GEOMETRY OPTIMIZATION IN DELOCALIZED INTERNAL COORDINATES **
   Searching for a Minimum

   Optimization Cycle:   4

                       Coordinates (Angstroms)
     ATOM                X               Y               Z
      1  C        -2.8743111641    0.4856134955    0.0418838545
      2  H        -3.1581833630    0.9965982399   -0.8877271354
      3  C        -1.5826930992   -0.3082641694   -0.2481985637
      4  H        -1.2355589899   -0.7847440994    0.6725273989
      5  C        -1.7836328899   -1.3758689068   -1.3307849154
      6  H        -2.0046668434   -0.8767126298   -2.2833658165
      7  H        -0.8553123816   -1.9398405308   -1.4717663723
      8  C        -2.9101954500   -2.3618029585   -0.9916832082
      9  H        -2.6241117372   -2.8929933517   -0.0731431770
     10  C        -3.0952912346   -3.4047507381   -2.1013880180
     11  H        -2.1775905446   -3.9747231217   -2.2762039537
     12  H        -3.8840920804   -4.1168118940   -1.8431304243
     13  H        -3.3748932009   -2.9258164709   -3.0457164314
     14  C        -4.1977387836   -1.5858755579   -0.6987136638
     15  H        -4.9913855099   -2.2773151908   -0.3953434415
     16  H        -4.5407068222   -1.1026372066   -1.6234651652
     17  C        -3.9899589342   -0.5223612323    0.3881913848
     18  H        -4.9228631605    0.0207877632    0.5432792857
     19  H        -3.7582480010   -1.0198996794    1.3369301779
     20  C        -2.7183167091    1.6218339749    1.1112012974
     21  O        -1.9368786551    2.6997347646    0.5605434244
     22  C        -4.0675473884    2.2799146292    1.4155840531
     23  H        -3.8816610150    3.1851742172    1.9964620387
     24  H        -4.5753183221    2.5712347528    0.4919622687
     25  H        -4.7273959502    1.6330451053    1.9949285530
     26  C        -2.0579607784    1.1312928124    2.4120238837
     27  H        -1.0419318631    0.7679071498    2.2376303952
     28  H        -2.6291079208    0.3307355403    2.8901597334
     29  H        -1.9947783729    1.9666201753    3.1122949606
     30  H        -1.1705403367    2.2978619922    0.1372114408
     31  O        -0.5535196668    0.6462904316   -0.6501367769
     32  C         0.7583956993    0.1916807174   -0.7605106176
     33  H         0.8360905512   -0.6174241784   -1.5032746662
     34  O         1.1818286414   -0.2802237604    0.5060398444
     35  C         2.5031397765   -0.7833288381    0.4982641679
     36  H         2.6119631844   -1.5923490587   -0.2435372609
     37  C         1.6156267955    1.3818216530   -1.1916175440
     38  H         1.4820753576    2.1832990583   -0.4539088924
     39  O         1.2979610337    1.8374052690   -2.5017464230
     40  H         0.3660193820    2.0784200089   -2.5204917401
     41  C         3.0752690233    0.9557205472   -1.2145694021
     42  H         3.2066754582    0.1959440412   -1.9981080752
     43  O         3.9686044889    2.0443419024   -1.4451445850
     44  H         3.6607554371    2.5271592655   -2.2190829134
     45  C         3.4782122703    0.3417461237    0.1196053590
     46  H         3.4581724292    1.1165779447    0.8949140047
     47  O         4.7870756133   -0.2390377457    0.0459904515
     48  H         5.3979199856    0.4214656115   -0.2970381554
     49  C         2.7749265104   -1.4122769116    1.8780351424
     50  O         1.9094479236   -1.6780249426    2.6547245821
     51  O         4.0635481925   -1.7145005361    2.1080664465
     52  H         4.6337682717   -1.3483787137    1.4072833225
   Point Group: c1    Number of degrees of freedom:   150


   Energy is  -1228.732717252

 Hessian Updated using BFGS Update

140 Hessian modes will be used to form the next step
  Hessian Eigenvalues:
     0.003461    0.004324    0.004584    0.004950    0.005321    0.005501
     0.006471    0.007581    0.007862    0.008105    0.008917    0.009761
     0.010570    0.010855    0.011130    0.011327    0.011794    0.014479
     0.019488    0.020447    0.021866    0.030299    0.032776    0.033817
     0.038137    0.040360    0.041931    0.043115    0.046382    0.047194
     0.047654    0.047882    0.048888    0.049073    0.049390    0.050117
     0.051242    0.053786    0.053798    0.055304    0.056117    0.056148
     0.056537    0.056713    0.056923    0.057004    0.057310    0.059619
     0.060536    0.061365    0.064023    0.066071    0.067937    0.070450
     0.071523    0.073692    0.079046    0.080231    0.082219    0.083151
     0.084181    0.088434    0.091796    0.111632    0.112543    0.123719
     0.136371    0.143263    0.147457    0.154605    0.157959    0.159751
     0.160356    0.160789    0.163109    0.164188    0.168365    0.172296
     0.174167    0.188319    0.195581    0.199294    0.214790    0.218264
     0.246363    0.248219    0.260289    0.265014    0.271289    0.275327
     0.278536    0.284824    0.287734    0.288979    0.289595    0.289974
     0.290501    0.292128    0.293175    0.295785    0.335294    0.337606
     0.338762    0.338883    0.338975    0.339261    0.339638    0.339903
     0.339984    0.340107    0.340412    0.340444    0.340622    0.340993
     0.341138    0.341256    0.341590    0.342041    0.342220    0.342357
     0.342741    0.343421    0.343522    0.357070    0.369579    0.385289
     0.393991    0.399020    0.401250    0.402968    0.404888    0.407964
     0.430995    0.489993    0.501084    0.511700    0.514914    0.521120
     0.539742    0.903899

 Minimum Search - Taking Simple RFO Step
 Searching for Lamda that Minimizes Along All modes
 Value Taken    Lamda =  -0.00190643
 Step Taken.  Stepsize is  0.295840

                             Maximum     Tolerance    Cnvgd?
         Gradient           0.005876      0.000300      NO
         Displacement       0.097189      0.001200      NO
         Energy change     -0.000833      0.000001      NO


 New Cartesian Coordinates Obtained by Inverse Iteration

 Displacement from previous Coordinates is:  1.615406
 ----------------------------------------------------------------
             Standard Nuclear Orientation (Angstroms)
    I     Atom           X                Y                Z
 ----------------------------------------------------------------
    1      C      -2.8743856745     0.4706434729     0.0495795289
    2      H      -3.1877122715     1.0020137949    -0.8593114456
    3      C      -1.5936694060    -0.3115483901    -0.2938550684
    4      H      -1.2296891675    -0.8209333855     0.6017853983
    5      C      -1.8202053516    -1.3320799389    -1.4113173214
    6      H      -2.0898972131    -0.7963525385    -2.3308275281
    7      H      -0.8920429785    -1.8759747543    -1.6168548415
    8      C      -2.9271091613    -2.3370875293    -1.0605419330
    9      H      -2.6062582637    -2.8938850260    -0.1685730522
   10      C      -3.1440938693    -3.3416043188    -2.1941855521
   11      H      -2.2268632815    -3.8947512266    -2.4175471765
   12      H      -3.9181411216    -4.0687323470    -1.9315706895
   13      H      -3.4606797463    -2.8346050289    -3.1124979096
   14      C      -4.2115751110    -1.5813893570    -0.7056203652
   15      H      -4.9922238049    -2.2852288469    -0.3972988281
   16      H      -4.5865724719    -1.0734409057    -1.6049197229
   17      C      -3.9776038670    -0.5500936458     0.4029176749
   18      H      -4.9109249152    -0.0209861621     0.6032592596
   19      H      -3.7112964188    -1.0715544982     1.3299809467
   20      C      -2.6942725358     1.5801698665     1.1445091555
   21      O      -1.9159300432     2.6625463168     0.5996311325
   22      C      -4.0356419301     2.2328567591     1.5009895909
   23      H      -3.8378942882     3.1380292031     2.0801411351
   24      H      -4.5748250878     2.5251539257     0.5963396401
   25      H      -4.6727966296     1.5785417189     2.0997380929
   26      C      -2.0104840122     1.0689959167     2.4227858687
   27      H      -0.9989333076     0.7042107352     2.2304147049
   28      H      -2.5808535052     0.2632202637     2.8940834241
   29      H      -1.9345471016     1.8905133751     3.1394322756
   30      H      -1.1445229949     2.2584812534     0.1821050895
   31      O      -0.5594303890     0.6437616376    -0.6930336972
   32      C       0.7505087329     0.1801916412    -0.7536930596
   33      H       0.8410291751    -0.6837015802    -1.4326986675
   34      O       1.1791821822    -0.2007636253     0.5486662124
   35      C       2.4975299818    -0.7129001984     0.5900680848
   36      H       2.5977877319    -1.5679741446    -0.0993680083
   37      C       1.6240483013     1.3347673948    -1.2607838658
   38      H       1.4844380193     2.1853185545    -0.5804928761
   39      O       1.3191092924     1.7042015724    -2.5964956348
   40      H       0.3995607802     1.9959908493    -2.6300477759
   41      C       3.0859366660     0.8986543666    -1.2436556276
   42      H       3.2111943470     0.0814741237    -1.9687920396
   43      O       3.9772091065     1.9572968544    -1.5657121529
   44      H       3.6915862255     2.3439199422    -2.4032330977
   45      C       3.4855971146     0.3817623836     0.1348728619
   46      H       3.4663760112     1.2128683867     0.8506656280
   47      O       4.7958500395    -0.1880432407     0.0836637509
   48      H       5.4070931795     0.4743210321    -0.2652830987
   49      C       2.7451412836    -1.2658202132     2.0157360876
   50      O       1.8592935720    -1.4413011073     2.8032441910
   51      O       4.0268375126    -1.5713357225     2.2963822619
   52      H       4.6268515218    -1.2735528457     1.5831591726
 ----------------------------------------------------------------
 Molecular Point Group                 C1    NOp =  1
 Largest Abelian Subgroup              C1    NOp =  1
 Nuclear Repulsion Energy =  2403.8428963919 hartrees
 There are       94 alpha and       94 beta electrons
 Applying Cartesian multipole field
    Component          Value
    ---------          -----
     (2,0,0)        1.00000E-12
     (0,2,0)        2.00000E-11
     (0,0,2)       -3.00000E-11
 Nucleus-field energy     =    -0.0000000070 hartrees
 Requested basis set is 6-311++G(d,p)
 There are 284 shells and 724 basis functions
 A cutoff of  1.0D-11 yielded  29426 shell pairs
 There are    186365 function pairs (    197146 Cartesian)
 Smallest overlap matrix eigenvalue = 7.91E-07

 Q-Chem warning in module stvman/mkSTV.C, line 306:

 Overlap eigenvalue is smaller than square root of threshold
 Use THRESH >= 12 to get rid of this warning

 Linear dependence detected in AO basis
 Tighter screening thresholds may be required for diffuse basis sets
 Use S2THRESH > 14 and THRESH = 14 in case of SCF convergence issues
 Number of orthogonalized atomic orbitals = 723
 Maximum deviation from orthogonality = 1.345E-10
 Guess MOs from SCF MO coefficient file

 -----------------------------------------------------------------------
  General SCF calculation program by
  Eric Jon Sundstrom, Paul Horn, Yuezhi Mao, Dmitri Zuev, Alec White,
  David Stuck, Shaama M.S., Shane Yost, Joonho Lee, David Small,
  Daniel Levine, Susi Lehtola, Hugh Burton, Evgeny Epifanovsky
 -----------------------------------------------------------------------
 Exchange:     0.2000 Hartree-Fock + 0.0800 Slater + 0.7200 B88
 Correlation:  0.1900 VWN1RPA + 0.8100 LYP
 Using SG-1 standard quadrature grid
 using 6 threads for integral computing
 -------------------------------------------------------
 OpenMP Integral computing Module                
 Release: version 2.0, May 2017, Q-Chem Inc. Pleasanton 
 -------------------------------------------------------
 -------------------------------------------------------
 OpenMP BLAS3 based DFT computing Module                
 Release: version 1.0, May 2013, Q-Chem Inc. Pittsburgh 
 -------------------------------------------------------
 A restricted SCF calculation will be
 performed using DIIS
 SCF converges when DIIS error is below 1.0e-08
 ---------------------------------------
  Cycle       Energy         DIIS error
 ---------------------------------------
    1   -1228.6886711365      7.61e-04  
    2   -1228.7325405986      1.11e-04  
    3   -1228.7321525682      1.58e-04  
    4   -1228.7332531652      1.86e-05  
    5   -1228.7332623675      1.25e-05  
    6   -1228.7332693262      3.88e-06  
    7   -1228.7332699664      1.29e-06  
    8   -1228.7332700494      2.77e-07  
    9   -1228.7332700521      1.31e-07  
   10   -1228.7332700532      3.00e-08  
   11   -1228.7332700531      1.09e-08  
   12   -1228.7332700533      3.46e-09  Convergence criterion met
 ---------------------------------------
 SCF time:   CPU 2479.01s  wall 747.00s 
 SCF   energy in the final basis set =    -1228.7332700533
 Total energy in the final basis set =    -1228.7332700533

 --------------------------------------------------------------

                    Orbital Energies (a.u.)
 --------------------------------------------------------------

 Alpha MOs
 -- Occupied --
-19.1750 -19.1725 -19.1666 -19.1657 -19.1601 -19.1589 -19.1200 -19.1010
-10.3179 -10.3048 -10.2745 -10.2688 -10.2599 -10.2565 -10.2393 -10.2267
-10.1859 -10.1834 -10.1808 -10.1748 -10.1736 -10.1684 -10.1527 -10.1489
 -1.1208  -1.1082  -1.0835  -1.0685  -1.0548  -1.0482  -1.0327  -1.0084
 -0.8563  -0.8227  -0.8052  -0.7943  -0.7553  -0.7503  -0.7008  -0.6915
 -0.6857  -0.6757  -0.6376  -0.6264  -0.6209  -0.6149  -0.5845  -0.5802
 -0.5748  -0.5625  -0.5532  -0.5368  -0.5352  -0.5226  -0.5065  -0.4953
 -0.4919  -0.4796  -0.4659  -0.4621  -0.4599  -0.4508  -0.4472  -0.4456
 -0.4328  -0.4262  -0.4233  -0.4187  -0.4108  -0.4087  -0.4021  -0.3984
 -0.3886  -0.3869  -0.3818  -0.3755  -0.3742  -0.3678  -0.3664  -0.3569
 -0.3501  -0.3439  -0.3380  -0.3335  -0.3329  -0.3316  -0.3250  -0.3224
 -0.3183  -0.3143  -0.2981  -0.2896  -0.2869  -0.2626
 -- Virtual --
 -0.0246  -0.0221  -0.0139  -0.0085  -0.0060   0.0019   0.0038   0.0050
  0.0164   0.0216   0.0248   0.0255   0.0293   0.0333   0.0392   0.0409
  0.0446   0.0464   0.0521   0.0546   0.0561   0.0613   0.0642   0.0652
  0.0695   0.0744   0.0756   0.0783   0.0812   0.0855   0.0866   0.0911
  0.0936   0.0953   0.0978   0.1014   0.1025   0.1043   0.1054   0.1077
  0.1105   0.1150   0.1163   0.1178   0.1200   0.1209   0.1233   0.1264
  0.1295   0.1314   0.1334   0.1355   0.1385   0.1393   0.1407   0.1428
  0.1444   0.1456   0.1478   0.1491   0.1508   0.1518   0.1550   0.1569
  0.1592   0.1612   0.1648   0.1662   0.1670   0.1695   0.1724   0.1748
  0.1769   0.1780   0.1798   0.1813   0.1830   0.1862   0.1893   0.1923
  0.1943   0.1977   0.2006   0.2044   0.2058   0.2074   0.2092   0.2112
  0.2156   0.2170   0.2192   0.2221   0.2242   0.2250   0.2312   0.2338
  0.2355   0.2365   0.2391   0.2407   0.2481   0.2499   0.2511   0.2534
  0.2553   0.2565   0.2597   0.2631   0.2658   0.2703   0.2743   0.2766
  0.2779   0.2817   0.2832   0.2869   0.2889   0.2905   0.2954   0.2972
  0.3006   0.3027   0.3052   0.3076   0.3088   0.3129   0.3157   0.3178
  0.3194   0.3217   0.3243   0.3275   0.3284   0.3350   0.3391   0.3405
  0.3418   0.3421   0.3443   0.3481   0.3514   0.3540   0.3577   0.3588
  0.3635   0.3679   0.3706   0.3719   0.3741   0.3749   0.3786   0.3833
  0.3886   0.3953   0.3959   0.4036   0.4056   0.4079   0.4144   0.4159
  0.4200   0.4233   0.4272   0.4378   0.4393   0.4438   0.4541   0.4562
  0.4574   0.4596   0.4664   0.4754   0.4814   0.4825   0.4939   0.4954
  0.5018   0.5079   0.5168   0.5207   0.5296   0.5303   0.5420   0.5463
  0.5484   0.5556   0.5575   0.5641   0.5670   0.5752   0.5836   0.5871
  0.5930   0.5992   0.6063   0.6088   0.6119   0.6211   0.6243   0.6338
  0.6388   0.6401   0.6446   0.6541   0.6575   0.6637   0.6668   0.6699
  0.6754   0.6786   0.6824   0.6862   0.6929   0.6978   0.7018   0.7078
  0.7141   0.7174   0.7272   0.7279   0.7330   0.7365   0.7453   0.7490
  0.7520   0.7589   0.7665   0.7705   0.7758   0.7791   0.7819   0.7842
  0.7905   0.7917   0.7942   0.7968   0.8043   0.8095   0.8110   0.8147
  0.8288   0.8358   0.8375   0.8435   0.8525   0.8587   0.8626   0.8691
  0.8876   0.9164   0.9245   0.9358   0.9447   0.9468   0.9690   0.9812
  0.9954   0.9987   1.0058   1.0235   1.0260   1.0319   1.0418   1.0588
  1.0658   1.0801   1.0811   1.0925   1.0963   1.1060   1.1187   1.1239
  1.1289   1.1442   1.1566   1.1600   1.1643   1.1698   1.1723   1.1803
  1.1945   1.1981   1.2059   1.2082   1.2113   1.2176   1.2198   1.2328
  1.2413   1.2458   1.2546   1.2556   1.2661   1.2795   1.2921   1.2935
  1.3060   1.3156   1.3194   1.3278   1.3415   1.3491   1.3541   1.3681
  1.3695   1.3825   1.4070   1.4160   1.4200   1.4304   1.4344   1.4491
  1.4520   1.4590   1.4675   1.4776   1.4835   1.4936   1.4995   1.5016
  1.5066   1.5176   1.5194   1.5242   1.5349   1.5405   1.5455   1.5556
  1.5599   1.5622   1.5690   1.5806   1.5856   1.5872   1.5898   1.5979
  1.6016   1.6071   1.6086   1.6129   1.6211   1.6254   1.6274   1.6320
  1.6379   1.6444   1.6458   1.6547   1.6557   1.6604   1.6641   1.6735
  1.6803   1.6847   1.6879   1.6945   1.7029   1.7157   1.7171   1.7248
  1.7407   1.7421   1.7429   1.7641   1.7669   1.7687   1.7806   1.7831
  1.7846   1.7903   1.7995   1.8095   1.8168   1.8203   1.8341   1.8361
  1.8468   1.8570   1.8624   1.8681   1.8739   1.8828   1.8915   1.8929
  1.9014   1.9160   1.9214   1.9267   1.9448   1.9617   1.9701   1.9769
  1.9887   1.9981   1.9986   2.0133   2.0304   2.0354   2.0533   2.0584
  2.0632   2.0675   2.0779   2.0888   2.0978   2.1002   2.1099   2.1322
  2.1345   2.1432   2.1522   2.1576   2.1689   2.1741   2.1874   2.1925
  2.1961   2.2133   2.2226   2.2333   2.2446   2.2522   2.2652   2.2683
  2.2762   2.2823   2.2952   2.3133   2.3277   2.3374   2.3497   2.3526
  2.3621   2.3666   2.4034   2.4140   2.4250   2.4360   2.4632   2.4770
  2.4844   2.5002   2.5038   2.5241   2.5313   2.5363   2.5386   2.5482
  2.5537   2.5595   2.5708   2.5749   2.5810   2.5916   2.6064   2.6083
  2.6161   2.6305   2.6333   2.6420   2.6455   2.6587   2.6633   2.6696
  2.6796   2.6834   2.7010   2.7074   2.7206   2.7412   2.7465   2.7536
  2.7766   2.7892   2.8044   2.8076   2.8141   2.8267   2.8361   2.8453
  2.8525   2.8590   2.8668   2.8774   2.8929   2.9008   2.9026   2.9171
  2.9252   2.9354   2.9436   2.9525   2.9602   2.9724   2.9754   2.9874
  3.0043   3.0052   3.0163   3.0317   3.0349   3.0433   3.0603   3.0655
  3.0677   3.0826   3.0877   3.0963   3.1059   3.1128   3.1165   3.1228
  3.1348   3.1432   3.1594   3.1716   3.1769   3.1875   3.2071   3.2090
  3.2176   3.2286   3.2428   3.2593   3.2699   3.2862   3.2961   3.2986
  3.3126   3.3172   3.3306   3.3621   3.3726   3.3904   3.4030   3.4349
  3.4499   3.4719   3.5015   3.5233   3.5523   3.5784   3.6182   3.6736
  3.7777   3.7864   3.7999   3.8152   3.8249   3.8377   3.8428   3.8574
  3.8631   3.8690   3.8788   3.8884   3.8939   3.9030   3.9261   3.9354
  3.9561   3.9712   3.9964   4.0301   4.0440   4.0514   4.0685   4.1192
  4.1582   4.1651   4.1681   4.1876   4.2163   4.2615   4.2695   4.2917
  4.3099   4.3108   4.3279   4.3622   4.3952   5.0000   5.0679   5.0754
  5.1010   5.1090   5.1645   5.1903   5.1962   5.2281   5.3666   5.3890
  5.4088   5.4321   5.4459   5.4603   5.4997   5.5714   5.6080   5.6366
  5.6833   5.7133   5.7503   5.8220   5.9169  23.7403  23.7542  23.7660
 23.7921  23.8050  23.8214  23.8356  23.8646  23.8808  23.8826  23.9309
 23.9560  23.9637  23.9819  23.9947  24.0244  49.8638  49.8972  49.9365
 49.9486  49.9777  49.9869  50.0175  50.0296
 --------------------------------------------------------------

          Ground-State Mulliken Net Atomic Charges

     Atom                 Charge (a.u.)
  ----------------------------------------
      1 C                     0.338152
      2 H                     0.253805
      3 C                    -0.760185
      4 H                     0.296003
      5 C                    -0.746123
      6 H                     0.206714
      7 H                     0.085123
      8 C                     0.611829
      9 H                     0.183036
     10 C                    -0.708039
     11 H                     0.133751
     12 H                     0.153046
     13 H                     0.144258
     14 C                    -0.726825
     15 H                     0.176217
     16 H                     0.151622
     17 C                    -0.411434
     18 H                     0.168039
     19 H                     0.169121
     20 C                    -0.113867
     21 O                    -0.136706
     22 C                    -0.482449
     23 H                     0.171630
     24 H                     0.147418
     25 H                     0.155058
     26 C                    -0.527482
     27 H                     0.193204
     28 H                     0.141718
     29 H                     0.171935
     30 H                     0.347070
     31 O                     0.063391
     32 C                    -0.117821
     33 H                     0.241383
     34 O                     0.084254
     35 C                    -0.039033
     36 H                     0.265412
     37 C                    -0.558419
     38 H                     0.251369
     39 O                    -0.191750
     40 H                     0.291526
     41 C                    -0.425574
     42 H                     0.261777
     43 O                    -0.197872
     44 H                     0.270395
     45 C                    -0.161002
     46 H                     0.289789
     47 O                    -0.222016
     48 H                     0.282629
     49 C                    -0.091925
     50 O                    -0.243067
     51 O                    -0.124935
     52 H                     0.285848
  ----------------------------------------
  Sum of atomic charges =     0.000000

 -----------------------------------------------------------------
                    Cartesian Multipole Moments
 -----------------------------------------------------------------
    Charge (ESU x 10^10)
                 0.0000
    Dipole Moment (Debye)
         X       0.1371      Y      -0.8404      Z      -4.8922
       Tot       4.9657
    Quadrupole Moments (Debye-Ang)
        XX    -134.8282     XY      11.1965     YY    -155.8492
        XZ      -8.6387     YZ       5.1077     ZZ    -160.1951
    Octopole Moments (Debye-Ang^2)
       XXX      99.5027    XXY       5.8009    XYY      29.8938
       YYY     -23.9990    XXZ     -21.0314    XYZ      20.3360
       YYZ     -25.1960    XZZ     -11.2952    YZZ      36.7210
       ZZZ     -49.9678
    Hexadecapole Moments (Debye-Ang^3)
      XXXX   -7353.5582   XXXY     -75.1190   XXYY   -1755.6528
      XYYY    -106.5206   YYYY   -2471.9048   XXXZ    -168.2053
      XXYZ       6.7296   XYYZ     -72.2227   YYYZ    -117.0754
      XXZZ   -1710.9132   XYZZ       7.2826   YYZZ    -768.8139
      XZZZ    -207.6655   YZZZ     -36.2310   ZZZZ   -2308.8980
 -----------------------------------------------------------------
 Calculating analytic gradient of the SCF energy
 Gradient of SCF Energy
            1           2           3           4           5           6
    1   0.0006197  -0.0002694  -0.0008256   0.0002506   0.0012096  -0.0002340
    2  -0.0003286  -0.0003284   0.0008938   0.0000264   0.0000787  -0.0000546
    3  -0.0008483  -0.0002015  -0.0000564  -0.0004027  -0.0001743  -0.0001211
            7           8           9          10          11          12
    1   0.0005406  -0.0000397   0.0001883   0.0001704   0.0000528  -0.0000748
    2   0.0000932   0.0005029  -0.0001120   0.0009010   0.0002897   0.0000750
    3   0.0002738   0.0002463   0.0000463   0.0003511   0.0002270   0.0001738
           13          14          15          16          17          18
    1  -0.0000286  -0.0002487  -0.0001192  -0.0000943   0.0004252  -0.0004359
    2   0.0000153  -0.0002321   0.0002670   0.0000769  -0.0001854  -0.0001794
    3  -0.0002227   0.0000118   0.0001336  -0.0000523  -0.0002463   0.0000671
           19          20          21          22          23          24
    1  -0.0000381   0.0000121  -0.0003529  -0.0006308  -0.0001464   0.0006160
    2   0.0000128  -0.0001815   0.0002139  -0.0001123   0.0002394  -0.0002974
    3  -0.0001188  -0.0013256   0.0016421   0.0003602   0.0003061   0.0001288
           25          26          27          28          29          30
    1  -0.0002909  -0.0000283   0.0000643  -0.0000489   0.0001337  -0.0000492
    2  -0.0000087   0.0008108  -0.0000160   0.0002552   0.0000466  -0.0007134
    3   0.0002121   0.0003309  -0.0001815  -0.0004068   0.0003670  -0.0000883
           31          32          33          34          35          36
    1  -0.0022491  -0.0018304   0.0004364   0.0007429   0.0004730  -0.0004879
    2  -0.0007788  -0.0000395  -0.0004128  -0.0006587   0.0004111   0.0001329
    3  -0.0014777   0.0026786  -0.0008136  -0.0026533   0.0010814  -0.0002004
           37          38          39          40          41          42
    1   0.0002017  -0.0002381   0.0010573  -0.0011886   0.0016633   0.0001698
    2  -0.0004618   0.0001808   0.0002159   0.0001219   0.0007519   0.0003332
    3  -0.0010555  -0.0000620   0.0011925  -0.0002050   0.0002004   0.0000062
           43          44          45          46          47          48
    1   0.0002879  -0.0003861  -0.0004612   0.0005566  -0.0009817   0.0010552
    2  -0.0012657   0.0005593  -0.0004518   0.0002859   0.0011518   0.0006713
    3   0.0001662  -0.0007720  -0.0000212  -0.0000260  -0.0011301  -0.0004391
           49          50          51          52
    1   0.0019720  -0.0035010   0.0003682   0.0020120
    2  -0.0029364   0.0007856  -0.0001719  -0.0004734
    3  -0.0001290   0.0020254   0.0016914  -0.0004887
 Max gradient component =       3.501E-03
 RMS gradient           =       7.981E-04
 Gradient time:  CPU 555.05 s  wall 93.67 s
 Geometry Optimization Parameters
   NAtoms,    NIC,     NZ,  NCons,   NDum,   NFix, NCnnct, MaxDiis
       52     415       0       0       0       0       0       0

 Cartesian Hessian Update
 Hessian Updated using BFGS Update


** GEOMETRY OPTIMIZATION IN DELOCALIZED INTERNAL COORDINATES **
   Searching for a Minimum

   Optimization Cycle:   5

                       Coordinates (Angstroms)
     ATOM                X               Y               Z
      1  C        -2.8743856745    0.4706434729    0.0495795289
      2  H        -3.1877122715    1.0020137949   -0.8593114456
      3  C        -1.5936694060   -0.3115483901   -0.2938550684
      4  H        -1.2296891675   -0.8209333855    0.6017853983
      5  C        -1.8202053516   -1.3320799389   -1.4113173214
      6  H        -2.0898972131   -0.7963525385   -2.3308275281
      7  H        -0.8920429785   -1.8759747543   -1.6168548415
      8  C        -2.9271091613   -2.3370875293   -1.0605419330
      9  H        -2.6062582637   -2.8938850260   -0.1685730522
     10  C        -3.1440938693   -3.3416043188   -2.1941855521
     11  H        -2.2268632815   -3.8947512266   -2.4175471765
     12  H        -3.9181411216   -4.0687323470   -1.9315706895
     13  H        -3.4606797463   -2.8346050289   -3.1124979096
     14  C        -4.2115751110   -1.5813893570   -0.7056203652
     15  H        -4.9922238049   -2.2852288469   -0.3972988281
     16  H        -4.5865724719   -1.0734409057   -1.6049197229
     17  C        -3.9776038670   -0.5500936458    0.4029176749
     18  H        -4.9109249152   -0.0209861621    0.6032592596
     19  H        -3.7112964188   -1.0715544982    1.3299809467
     20  C        -2.6942725358    1.5801698665    1.1445091555
     21  O        -1.9159300432    2.6625463168    0.5996311325
     22  C        -4.0356419301    2.2328567591    1.5009895909
     23  H        -3.8378942882    3.1380292031    2.0801411351
     24  H        -4.5748250878    2.5251539257    0.5963396401
     25  H        -4.6727966296    1.5785417189    2.0997380929
     26  C        -2.0104840122    1.0689959167    2.4227858687
     27  H        -0.9989333076    0.7042107352    2.2304147049
     28  H        -2.5808535052    0.2632202637    2.8940834241
     29  H        -1.9345471016    1.8905133751    3.1394322756
     30  H        -1.1445229949    2.2584812534    0.1821050895
     31  O        -0.5594303890    0.6437616376   -0.6930336972
     32  C         0.7505087329    0.1801916412   -0.7536930596
     33  H         0.8410291751   -0.6837015802   -1.4326986675
     34  O         1.1791821822   -0.2007636253    0.5486662124
     35  C         2.4975299818   -0.7129001984    0.5900680848
     36  H         2.5977877319   -1.5679741446   -0.0993680083
     37  C         1.6240483013    1.3347673948   -1.2607838658
     38  H         1.4844380193    2.1853185545   -0.5804928761
     39  O         1.3191092924    1.7042015724   -2.5964956348
     40  H         0.3995607802    1.9959908493   -2.6300477759
     41  C         3.0859366660    0.8986543666   -1.2436556276
     42  H         3.2111943470    0.0814741237   -1.9687920396
     43  O         3.9772091065    1.9572968544   -1.5657121529
     44  H         3.6915862255    2.3439199422   -2.4032330977
     45  C         3.4855971146    0.3817623836    0.1348728619
     46  H         3.4663760112    1.2128683867    0.8506656280
     47  O         4.7958500395   -0.1880432407    0.0836637509
     48  H         5.4070931795    0.4743210321   -0.2652830987
     49  C         2.7451412836   -1.2658202132    2.0157360876
     50  O         1.8592935720   -1.4413011073    2.8032441910
     51  O         4.0268375126   -1.5713357225    2.2963822619
     52  H         4.6268515218   -1.2735528457    1.5831591726
   Point Group: c1    Number of degrees of freedom:   150


   Energy is  -1228.733270053

 Hessian Updated using BFGS Update

141 Hessian modes will be used to form the next step
  Hessian Eigenvalues:
     0.003473    0.004391    0.004605    0.004950    0.005273    0.005501
     0.006425    0.007501    0.007735    0.008121    0.008304    0.010290
     0.010631    0.010867    0.011140    0.011343    0.011921    0.014541
     0.019510    0.020448    0.021826    0.030298    0.032834    0.033788
     0.038135    0.040356    0.041999    0.043149    0.046384    0.047413
     0.047648    0.047935    0.048892    0.049015    0.049400    0.050069
     0.051247    0.053771    0.053787    0.055310    0.056136    0.056303
     0.056703    0.056873    0.056960    0.057162    0.057921    0.060129
     0.060537    0.061720    0.063970    0.066152    0.068397    0.070444
     0.071530    0.073902    0.079109    0.080279    0.082286    0.083250
     0.084212    0.089503    0.092169    0.111344    0.112357    0.125664
     0.136260    0.147190    0.148253    0.153901    0.158229    0.159879
     0.160328    0.160756    0.162525    0.163948    0.165924    0.172102
     0.173674    0.173766    0.190901    0.195983    0.201784    0.214466
     0.217891    0.247416    0.251556    0.260434    0.265654    0.271206
     0.276121    0.279426    0.287062    0.288588    0.289278    0.289612
     0.289963    0.291250    0.292296    0.294790    0.298182    0.335300
     0.337308    0.338757    0.338921    0.339149    0.339401    0.339514
     0.339878    0.340077    0.340236    0.340443    0.340609    0.340831
     0.341087    0.341175    0.341248    0.341382    0.342054    0.342224
     0.342366    0.342763    0.343296    0.343760    0.354363    0.361903
     0.392298    0.396168    0.399808    0.401546    0.403403    0.406366
     0.411181    0.474928    0.500520    0.510716    0.512849    0.515068
     0.522762    0.541089    0.920289

 Minimum Search - Taking Simple RFO Step
 Searching for Lamda that Minimizes Along All modes
 Value Taken    Lamda =  -0.00067494
 Step Taken.  Stepsize is  0.174726

                             Maximum     Tolerance    Cnvgd?
         Gradient           0.006085      0.000300      NO
         Displacement       0.062164      0.001200      NO
         Energy change     -0.000553      0.000001      NO


 New Cartesian Coordinates Obtained by Inverse Iteration

 Displacement from previous Coordinates is:  1.018835
 ----------------------------------------------------------------
             Standard Nuclear Orientation (Angstroms)
    I     Atom           X                Y                Z
 ----------------------------------------------------------------
    1      C      -2.8602505535     0.4528739576     0.0479278220
    2      H      -3.1843443209     0.9959443485    -0.8501244985
    3      C      -1.5950520066    -0.3383655485    -0.3266888266
    4      H      -1.2245468813    -0.8627740587     0.5577394506
    5      C      -1.8571127446    -1.3397261587    -1.4554896692
    6      H      -2.1420222853    -0.7857256626    -2.3592592934
    7      H      -0.9410089761    -1.8897475369    -1.6938975647
    8      C      -2.9657162874    -2.3410273927    -1.0959292850
    9      H      -2.6321792057    -2.9130846171    -0.2185696957
   10      C      -3.2182117931    -3.3286340206    -2.2387607403
   11      H      -2.3126879507    -3.8885933441    -2.4917122855
   12      H      -3.9940572464    -4.0516305991    -1.9702315439
   13      H      -3.5499139052    -2.8047697680    -3.1419809022
   14      C      -4.2338405110    -1.5762063305    -0.7024904307
   15      H      -5.0143252604    -2.2771812172    -0.3872000517
   16      H      -4.6226070461    -1.0536557508    -1.5873961722
   17      C      -3.9670872865    -0.5595349630     0.4134638647
   18      H      -4.8894970234    -0.0214946918     0.6379725706
   19      H      -3.6875004381    -1.0931379273     1.3299252529
   20      C      -2.6448305794     1.5544341946     1.1431176755
   21      O      -1.8853910307     2.6410754493     0.5770023208
   22      C      -3.9737487055     2.2050408501     1.5444366635
   23      H      -3.7570973590     3.1074884521     2.1205847041
   24      H      -4.5451951310     2.5017330055     0.6606745803
   25      H      -4.5889685331     1.5464917615     2.1611533182
   26      C      -1.9235173318     1.0329696541     2.3965223544
   27      H      -0.9178284498     0.6698313958     2.1741804557
   28      H      -2.4797365912     0.2242634471     2.8809072940
   29      H      -1.8271262131     1.8503954949     3.1150125023
   30      H      -1.1184083806     2.2452986351     0.1436996510
   31      O      -0.5599378301     0.6189510120    -0.7266162326
   32      C       0.7519318262     0.1657556630    -0.7613297642
   33      H       0.8572751331    -0.7183815599    -1.4101160518
   34      O       1.1589119300    -0.1710729382     0.5605626156
   35      C       2.4781551874    -0.6726805719     0.6296988214
   36      H       2.5979629684    -1.5424126490    -0.0379159095
   37      C       1.6221978845     1.3141902273    -1.2882071694
   38      H       1.4613647311     2.1837236251    -0.6373003521
   39      O       1.3402831810     1.6368445187    -2.6412120043
   40      H       0.4239017515     1.9327333437    -2.6990131904
   41      C       3.0876671288     0.8958910870    -1.2304543975
   42      H       3.2378349723     0.0630207647    -1.9331937695
   43      O       3.9700473984     1.9599909783    -1.5575561829
   44      H       3.7043688135     2.3150831213    -2.4148895902
   45      C       3.4653317225     0.4185396104     0.1680478423
   46      H       3.4218297151     1.2664179768     0.8625922871
   47      O       4.7809864245    -0.1418349382     0.1567614128
   48      H       5.3940125705     0.5188156006    -0.1909808286
   49      C       2.7103136499    -1.1905901975     2.0680598130
   50      O       1.8152000520    -1.4166794542     2.8303710425
   51      O       3.9940853035    -1.4494093497     2.3763478697
   52      H       4.5911703703    -1.1151821648     1.6776943506
 ----------------------------------------------------------------
 Molecular Point Group                 C1    NOp =  1
 Largest Abelian Subgroup              C1    NOp =  1
 Nuclear Repulsion Energy =  2407.2653872604 hartrees
 There are       94 alpha and       94 beta electrons
 Applying Cartesian multipole field
    Component          Value
    ---------          -----
     (2,0,0)        1.00000E-12
     (0,2,0)        2.00000E-11
     (0,0,2)       -3.00000E-11
 Nucleus-field energy     =    -0.0000000092 hartrees
 Requested basis set is 6-311++G(d,p)
 There are 284 shells and 724 basis functions
 A cutoff of  1.0D-11 yielded  29446 shell pairs
 There are    186517 function pairs (    197312 Cartesian)
 Smallest overlap matrix eigenvalue = 8.08E-07

 Q-Chem warning in module stvman/mkSTV.C, line 306:

 Overlap eigenvalue is smaller than square root of threshold
 Use THRESH >= 12 to get rid of this warning

 Linear dependence detected in AO basis
 Tighter screening thresholds may be required for diffuse basis sets
 Use S2THRESH > 14 and THRESH = 14 in case of SCF convergence issues
 Number of orthogonalized atomic orbitals = 723
 Maximum deviation from orthogonality = 3.178E-10
 Guess MOs from SCF MO coefficient file

 -----------------------------------------------------------------------
  General SCF calculation program by
  Eric Jon Sundstrom, Paul Horn, Yuezhi Mao, Dmitri Zuev, Alec White,
  David Stuck, Shaama M.S., Shane Yost, Joonho Lee, David Small,
  Daniel Levine, Susi Lehtola, Hugh Burton, Evgeny Epifanovsky
 -----------------------------------------------------------------------
 Exchange:     0.2000 Hartree-Fock + 0.0800 Slater + 0.7200 B88
 Correlation:  0.1900 VWN1RPA + 0.8100 LYP
 Using SG-1 standard quadrature grid
 using 6 threads for integral computing
 -------------------------------------------------------
 OpenMP Integral computing Module                
 Release: version 2.0, May 2017, Q-Chem Inc. Pleasanton 
 -------------------------------------------------------
 -------------------------------------------------------
 OpenMP BLAS3 based DFT computing Module                
 Release: version 1.0, May 2013, Q-Chem Inc. Pittsburgh 
 -------------------------------------------------------
 A restricted SCF calculation will be
 performed using DIIS
 SCF converges when DIIS error is below 1.0e-08
 ---------------------------------------
  Cycle       Energy         DIIS error
 ---------------------------------------
    1   -1228.7195211587      4.20e-04  
    2   -1228.7333757561      5.63e-05  
    3   -1228.7333100366      7.65e-05  
    4   -1228.7335743658      1.74e-05  
    5   -1228.7335849402      9.23e-06  
    6   -1228.7335888421      2.43e-06  
    7   -1228.7335891140      6.71e-07  
    8   -1228.7335891357      1.72e-07  
    9   -1228.7335891372      6.41e-08  
   10   -1228.7335891374      2.64e-08  
   11   -1228.7335891373      6.28e-09  Convergence criterion met
 ---------------------------------------
 SCF time:   CPU 2193.12s  wall 386.00s 
 SCF   energy in the final basis set =    -1228.7335891373
 Total energy in the final basis set =    -1228.7335891373

 --------------------------------------------------------------

                    Orbital Energies (a.u.)
 --------------------------------------------------------------

 Alpha MOs
 -- Occupied --
-19.1769 -19.1705 -19.1671 -19.1653 -19.1609 -19.1594 -19.1190 -19.1005
-10.3165 -10.3048 -10.2739 -10.2693 -10.2604 -10.2572 -10.2393 -10.2260
-10.1860 -10.1825 -10.1808 -10.1745 -10.1734 -10.1684 -10.1521 -10.1478
 -1.1215  -1.1087  -1.0849  -1.0696  -1.0553  -1.0487  -1.0322  -1.0073
 -0.8560  -0.8237  -0.8052  -0.7940  -0.7551  -0.7498  -0.7011  -0.6914
 -0.6849  -0.6759  -0.6375  -0.6254  -0.6219  -0.6145  -0.5854  -0.5803
 -0.5748  -0.5632  -0.5535  -0.5375  -0.5355  -0.5231  -0.5058  -0.4957
 -0.4924  -0.4794  -0.4660  -0.4616  -0.4599  -0.4512  -0.4469  -0.4454
 -0.4332  -0.4258  -0.4227  -0.4194  -0.4107  -0.4081  -0.4016  -0.3984
 -0.3882  -0.3867  -0.3814  -0.3764  -0.3736  -0.3678  -0.3661  -0.3563
 -0.3502  -0.3435  -0.3373  -0.3330  -0.3328  -0.3312  -0.3263  -0.3223
 -0.3190  -0.3149  -0.2981  -0.2892  -0.2869  -0.2622
 -- Virtual --
 -0.0249  -0.0223  -0.0142  -0.0085  -0.0062   0.0019   0.0039   0.0057
  0.0164   0.0220   0.0250   0.0259   0.0292   0.0337   0.0390   0.0410
  0.0449   0.0468   0.0524   0.0548   0.0559   0.0610   0.0641   0.0657
  0.0695   0.0744   0.0755   0.0791   0.0811   0.0861   0.0868   0.0911
  0.0934   0.0959   0.0976   0.1016   0.1028   0.1046   0.1053   0.1087
  0.1104   0.1152   0.1167   0.1181   0.1199   0.1209   0.1240   0.1267
  0.1296   0.1317   0.1329   0.1359   0.1383   0.1395   0.1408   0.1429
  0.1442   0.1464   0.1484   0.1486   0.1502   0.1521   0.1560   0.1574
  0.1589   0.1622   0.1651   0.1666   0.1676   0.1702   0.1732   0.1752
  0.1774   0.1794   0.1803   0.1815   0.1825   0.1872   0.1898   0.1931
  0.1940   0.1977   0.2002   0.2050   0.2057   0.2079   0.2101   0.2120
  0.2156   0.2171   0.2199   0.2222   0.2238   0.2249   0.2306   0.2341
  0.2357   0.2360   0.2396   0.2411   0.2480   0.2504   0.2517   0.2531
  0.2550   0.2565   0.2595   0.2629   0.2655   0.2702   0.2751   0.2765
  0.2778   0.2824   0.2839   0.2860   0.2893   0.2906   0.2948   0.2979
  0.3003   0.3028   0.3059   0.3082   0.3091   0.3137   0.3149   0.3180
  0.3197   0.3221   0.3258   0.3284   0.3299   0.3357   0.3392   0.3404
  0.3410   0.3425   0.3448   0.3501   0.3525   0.3536   0.3576   0.3591
  0.3632   0.3681   0.3712   0.3729   0.3736   0.3754   0.3773   0.3843
  0.3892   0.3943   0.3968   0.4039   0.4058   0.4104   0.4122   0.4150
  0.4200   0.4229   0.4268   0.4380   0.4391   0.4440   0.4538   0.4569
  0.4572   0.4595   0.4688   0.4772   0.4806   0.4838   0.4947   0.4977
  0.5013   0.5108   0.5167   0.5222   0.5299   0.5307   0.5424   0.5463
  0.5495   0.5568   0.5586   0.5642   0.5689   0.5763   0.5842   0.5891
  0.5921   0.6002   0.6067   0.6099   0.6128   0.6215   0.6259   0.6347
  0.6388   0.6409   0.6456   0.6533   0.6569   0.6624   0.6651   0.6703
  0.6758   0.6782   0.6842   0.6879   0.6942   0.6965   0.7021   0.7091
  0.7133   0.7184   0.7263   0.7284   0.7323   0.7362   0.7465   0.7508
  0.7525   0.7599   0.7666   0.7697   0.7752   0.7793   0.7823   0.7848
  0.7919   0.7931   0.7945   0.7966   0.8044   0.8099   0.8119   0.8151
  0.8289   0.8354   0.8377   0.8410   0.8527   0.8592   0.8643   0.8727
  0.8880   0.9150   0.9299   0.9353   0.9448   0.9468   0.9688   0.9782
  0.9977   1.0006   1.0090   1.0234   1.0264   1.0343   1.0437   1.0625
  1.0654   1.0823   1.0864   1.0937   1.0978   1.1076   1.1190   1.1265
  1.1311   1.1442   1.1550   1.1622   1.1651   1.1709   1.1740   1.1810
  1.1972   1.1996   1.2058   1.2072   1.2123   1.2176   1.2196   1.2338
  1.2455   1.2476   1.2556   1.2571   1.2681   1.2804   1.2941   1.2974
  1.3088   1.3193   1.3229   1.3274   1.3414   1.3489   1.3543   1.3674
  1.3676   1.3825   1.4065   1.4169   1.4192   1.4307   1.4366   1.4493
  1.4514   1.4594   1.4679   1.4776   1.4813   1.4938   1.5006   1.5031
  1.5074   1.5181   1.5224   1.5254   1.5371   1.5416   1.5459   1.5569
  1.5611   1.5631   1.5698   1.5807   1.5865   1.5874   1.5911   1.5993
  1.6015   1.6069   1.6098   1.6129   1.6227   1.6260   1.6273   1.6323
  1.6390   1.6451   1.6476   1.6561   1.6567   1.6604   1.6647   1.6751
  1.6806   1.6864   1.6893   1.6964   1.7022   1.7173   1.7187   1.7250
  1.7417   1.7428   1.7436   1.7649   1.7655   1.7684   1.7796   1.7827
  1.7856   1.7940   1.8034   1.8115   1.8173   1.8208   1.8357   1.8400
  1.8461   1.8586   1.8633   1.8691   1.8748   1.8848   1.8902   1.8944
  1.9034   1.9166   1.9212   1.9253   1.9438   1.9637   1.9704   1.9779
  1.9880   1.9992   2.0029   2.0156   2.0293   2.0391   2.0544   2.0576
  2.0633   2.0684   2.0787   2.0898   2.0982   2.1016   2.1105   2.1319
  2.1361   2.1426   2.1537   2.1570   2.1697   2.1737   2.1896   2.1932
  2.1965   2.2137   2.2245   2.2350   2.2496   2.2529   2.2631   2.2671
  2.2773   2.2844   2.2952   2.3134   2.3280   2.3384   2.3533   2.3583
  2.3681   2.3725   2.4044   2.4111   2.4255   2.4370   2.4629   2.4770
  2.4835   2.4999   2.5041   2.5249   2.5330   2.5372   2.5400   2.5487
  2.5544   2.5600   2.5720   2.5762   2.5834   2.5902   2.6067   2.6087
  2.6163   2.6308   2.6359   2.6434   2.6465   2.6614   2.6654   2.6698
  2.6829   2.6855   2.7019   2.7086   2.7230   2.7426   2.7467   2.7529
  2.7783   2.7903   2.8033   2.8091   2.8140   2.8275   2.8374   2.8460
  2.8548   2.8579   2.8659   2.8798   2.8918   2.9009   2.9032   2.9160
  2.9263   2.9367   2.9432   2.9518   2.9623   2.9732   2.9758   2.9884
  3.0045   3.0060   3.0163   3.0324   3.0361   3.0467   3.0595   3.0648
  3.0684   3.0862   3.0889   3.1004   3.1090   3.1141   3.1168   3.1230
  3.1371   3.1433   3.1610   3.1725   3.1785   3.1877   3.2075   3.2125
  3.2208   3.2276   3.2442   3.2593   3.2718   3.2887   3.2967   3.2993
  3.3105   3.3208   3.3321   3.3643   3.3725   3.3898   3.4064   3.4378
  3.4467   3.4734   3.5016   3.5226   3.5497   3.5838   3.6193   3.6793
  3.7770   3.7856   3.8003   3.8148   3.8235   3.8378   3.8428   3.8575
  3.8646   3.8685   3.8785   3.8913   3.8944   3.9007   3.9251   3.9355
  3.9559   3.9733   3.9963   4.0308   4.0436   4.0522   4.0695   4.1184
  4.1586   4.1652   4.1668   4.1891   4.2169   4.2614   4.2676   4.2927
  4.3119   4.3123   4.3294   4.3610   4.3969   5.0034   5.0691   5.0746
  5.1010   5.1100   5.1648   5.1912   5.1983   5.2345   5.3742   5.3901
  5.4098   5.4312   5.4478   5.4649   5.4993   5.5779   5.6065   5.6350
  5.6846   5.7176   5.7489   5.8183   5.9224  23.7405  23.7549  23.7702
 23.7952  23.8063  23.8228  23.8361  23.8640  23.8818  23.8854  23.9308
 23.9562  23.9646  23.9814  23.9953  24.0288  49.8635  49.8980  49.9376
 49.9511  49.9789  49.9881  50.0180  50.0334
 --------------------------------------------------------------

          Ground-State Mulliken Net Atomic Charges

     Atom                 Charge (a.u.)
  ----------------------------------------
      1 C                     0.322540
      2 H                     0.253396
      3 C                    -0.681713
      4 H                     0.283232
      5 C                    -0.806265
      6 H                     0.205416
      7 H                     0.089700
      8 C                     0.626035
      9 H                     0.182154
     10 C                    -0.709541
     11 H                     0.134107
     12 H                     0.152931
     13 H                     0.143826
     14 C                    -0.726693
     15 H                     0.175874
     16 H                     0.151726
     17 C                    -0.413154
     18 H                     0.168380
     19 H                     0.169602
     20 C                    -0.085804
     21 O                    -0.136232
     22 C                    -0.478838
     23 H                     0.171597
     24 H                     0.147321
     25 H                     0.155071
     26 C                    -0.543249
     27 H                     0.193297
     28 H                     0.141207
     29 H                     0.172429
     30 H                     0.342148
     31 O                     0.058521
     32 C                    -0.163449
     33 H                     0.242077
     34 O                     0.084523
     35 C                    -0.026524
     36 H                     0.265377
     37 C                    -0.529896
     38 H                     0.252389
     39 O                    -0.190976
     40 H                     0.290072
     41 C                    -0.427769
     42 H                     0.262512
     43 O                    -0.196170
     44 H                     0.270619
     45 C                    -0.177174
     46 H                     0.291195
     47 O                    -0.221771
     48 H                     0.284256
     49 C                    -0.082232
     50 O                    -0.246617
     51 O                    -0.130657
     52 H                     0.291195
  ----------------------------------------
  Sum of atomic charges =     0.000000

 -----------------------------------------------------------------
                    Cartesian Multipole Moments
 -----------------------------------------------------------------
    Charge (ESU x 10^10)
                 0.0000
    Dipole Moment (Debye)
         X       0.2381      Y      -0.7617      Z      -4.9642
       Tot       5.0279
    Quadrupole Moments (Debye-Ang)
        XX    -134.7859     XY      11.6424     YY    -155.7243
        XZ      -8.4868     YZ       5.0883     ZZ    -160.2829
    Octopole Moments (Debye-Ang^2)
       XXX     102.1065    XXY       7.3318    XYY      30.0910
       YYY     -25.8808    XXZ     -21.2538    XYZ      20.2477
       YYZ     -25.4165    XZZ     -10.8887    YZZ      37.1430
       ZZZ     -53.5463
    Hexadecapole Moments (Debye-Ang^3)
      XXXX   -7306.7213   XXXY    -108.9920   XXYY   -1738.0442
      XYYY    -156.9800   YYYY   -2417.0102   XXXZ    -196.8376
      XXYZ       4.4412   XYYZ     -80.7018   YYYZ    -126.4316
      XXZZ   -1711.5419   XYZZ      -8.1107   YYZZ    -766.2322
      XZZZ    -243.4274   YZZZ     -48.2179   ZZZZ   -2371.9516
 -----------------------------------------------------------------
 Calculating analytic gradient of the SCF energy
 Gradient of SCF Energy
            1           2           3           4           5           6
    1   0.0007854  -0.0000094  -0.0005165  -0.0001929   0.0000720  -0.0000574
    2  -0.0001097  -0.0001235   0.0000346   0.0000664  -0.0000605  -0.0001027
    3  -0.0003864  -0.0000666  -0.0000882   0.0000689   0.0000360  -0.0000938
            7           8           9          10          11          12
    1  -0.0001827  -0.0001280   0.0000392  -0.0000514   0.0000582  -0.0000556
    2  -0.0000526  -0.0000646  -0.0000224   0.0002932   0.0001000   0.0000373
    3   0.0001215  -0.0000246   0.0000591   0.0002074   0.0000246   0.0000254
           13          14          15          16          17          18
    1  -0.0000093   0.0001421   0.0000070  -0.0000299   0.0000665  -0.0002654
    2  -0.0000564  -0.0000486   0.0000880  -0.0000401  -0.0001629   0.0000609
    3  -0.0001375  -0.0000913  -0.0000134  -0.0000793  -0.0001626   0.0001384
           19          20          21          22          23          24
    1   0.0000014  -0.0000265  -0.0001363  -0.0002266  -0.0001328   0.0002031
    2   0.0000678  -0.0000617   0.0000153  -0.0004207   0.0001713  -0.0000327
    3  -0.0000558  -0.0010218   0.0006583   0.0003386   0.0001095   0.0000368
           25          26          27          28          29          30
    1  -0.0001413  -0.0002982   0.0004831  -0.0000719   0.0001909   0.0004919
    2  -0.0000855   0.0003205  -0.0000957   0.0000417  -0.0000692  -0.0002068
    3   0.0001420   0.0000804   0.0000610  -0.0000223   0.0000749  -0.0002760
           31          32          33          34          35          36
    1  -0.0001107  -0.0001330   0.0001623  -0.0004434  -0.0002671  -0.0002683
    2   0.0001904  -0.0003893   0.0000389  -0.0004391  -0.0006807   0.0003655
    3   0.0001130   0.0012035  -0.0003748  -0.0008693  -0.0007534  -0.0004481
           37          38          39          40          41          42
    1  -0.0000783  -0.0000967   0.0007044  -0.0005695   0.0012348   0.0000980
    2   0.0005565   0.0001319   0.0001321   0.0000776   0.0003085   0.0001050
    3  -0.0008692   0.0000943   0.0007896  -0.0000907  -0.0000617  -0.0001519
           43          44          45          46          47          48
    1  -0.0002815  -0.0003017   0.0006747   0.0001158  -0.0008420   0.0005702
    2  -0.0010334   0.0002783  -0.0006022   0.0001791   0.0003928   0.0003196
    3   0.0004038  -0.0004884   0.0011393   0.0000468  -0.0010331  -0.0002297
           49          50          51          52
    1   0.0008045  -0.0009741   0.0000023  -0.0000098
    2   0.0027429  -0.0011478  -0.0015870   0.0005796
    3   0.0008551   0.0007355   0.0001815   0.0001445
 Max gradient component =       2.743E-03
 RMS gradient           =       4.677E-04
 Gradient time:  CPU 556.61 s  wall 93.93 s
 Geometry Optimization Parameters
   NAtoms,    NIC,     NZ,  NCons,   NDum,   NFix, NCnnct, MaxDiis
       52     415       0       0       0       0       0       0

 Cartesian Hessian Update
 Hessian Updated using BFGS Update


** GEOMETRY OPTIMIZATION IN DELOCALIZED INTERNAL COORDINATES **
   Searching for a Minimum

   Optimization Cycle:   6

                       Coordinates (Angstroms)
     ATOM                X               Y               Z
      1  C        -2.8602505535    0.4528739576    0.0479278220
      2  H        -3.1843443209    0.9959443485   -0.8501244985
      3  C        -1.5950520066   -0.3383655485   -0.3266888266
      4  H        -1.2245468813   -0.8627740587    0.5577394506
      5  C        -1.8571127446   -1.3397261587   -1.4554896692
      6  H        -2.1420222853   -0.7857256626   -2.3592592934
      7  H        -0.9410089761   -1.8897475369   -1.6938975647
      8  C        -2.9657162874   -2.3410273927   -1.0959292850
      9  H        -2.6321792057   -2.9130846171   -0.2185696957
     10  C        -3.2182117931   -3.3286340206   -2.2387607403
     11  H        -2.3126879507   -3.8885933441   -2.4917122855
     12  H        -3.9940572464   -4.0516305991   -1.9702315439
     13  H        -3.5499139052   -2.8047697680   -3.1419809022
     14  C        -4.2338405110   -1.5762063305   -0.7024904307
     15  H        -5.0143252604   -2.2771812172   -0.3872000517
     16  H        -4.6226070461   -1.0536557508   -1.5873961722
     17  C        -3.9670872865   -0.5595349630    0.4134638647
     18  H        -4.8894970234   -0.0214946918    0.6379725706
     19  H        -3.6875004381   -1.0931379273    1.3299252529
     20  C        -2.6448305794    1.5544341946    1.1431176755
     21  O        -1.8853910307    2.6410754493    0.5770023208
     22  C        -3.9737487055    2.2050408501    1.5444366635
     23  H        -3.7570973590    3.1074884521    2.1205847041
     24  H        -4.5451951310    2.5017330055    0.6606745803
     25  H        -4.5889685331    1.5464917615    2.1611533182
     26  C        -1.9235173318    1.0329696541    2.3965223544
     27  H        -0.9178284498    0.6698313958    2.1741804557
     28  H        -2.4797365912    0.2242634471    2.8809072940
     29  H        -1.8271262131    1.8503954949    3.1150125023
     30  H        -1.1184083806    2.2452986351    0.1436996510
     31  O        -0.5599378301    0.6189510120   -0.7266162326
     32  C         0.7519318262    0.1657556630   -0.7613297642
     33  H         0.8572751331   -0.7183815599   -1.4101160518
     34  O         1.1589119300   -0.1710729382    0.5605626156
     35  C         2.4781551874   -0.6726805719    0.6296988214
     36  H         2.5979629684   -1.5424126490   -0.0379159095
     37  C         1.6221978845    1.3141902273   -1.2882071694
     38  H         1.4613647311    2.1837236251   -0.6373003521
     39  O         1.3402831810    1.6368445187   -2.6412120043
     40  H         0.4239017515    1.9327333437   -2.6990131904
     41  C         3.0876671288    0.8958910870   -1.2304543975
     42  H         3.2378349723    0.0630207647   -1.9331937695
     43  O         3.9700473984    1.9599909783   -1.5575561829
     44  H         3.7043688135    2.3150831213   -2.4148895902
     45  C         3.4653317225    0.4185396104    0.1680478423
     46  H         3.4218297151    1.2664179768    0.8625922871
     47  O         4.7809864245   -0.1418349382    0.1567614128
     48  H         5.3940125705    0.5188156006   -0.1909808286
     49  C         2.7103136499   -1.1905901975    2.0680598130
     50  O         1.8152000520   -1.4166794542    2.8303710425
     51  O         3.9940853035   -1.4494093497    2.3763478697
     52  H         4.5911703703   -1.1151821648    1.6776943506
   Point Group: c1    Number of degrees of freedom:   150


   Energy is  -1228.733589137

 Hessian Updated using BFGS Update

142 Hessian modes will be used to form the next step
  Hessian Eigenvalues:
     0.003485    0.004492    0.004607    0.004949    0.005178    0.005501
     0.006308    0.006895    0.007874    0.008127    0.008370    0.010312
     0.010856    0.011085    0.011150    0.011597    0.014147    0.015415
     0.019443    0.020414    0.022831    0.030326    0.032823    0.033684
     0.038130    0.040350    0.042095    0.043292    0.046322    0.047457
     0.047611    0.048121    0.048854    0.049158    0.049399    0.049900
     0.051239    0.053757    0.053816    0.055297    0.056088    0.056139
     0.056662    0.056724    0.056898    0.057001    0.057371    0.059499
     0.060491    0.061613    0.063853    0.066469    0.068597    0.070550
     0.071461    0.073593    0.078966    0.079816    0.082290    0.083252
     0.084386    0.088649    0.092789    0.111443    0.112443    0.124667
     0.136354    0.145379    0.147882    0.153848    0.158331    0.159028
     0.159884    0.160315    0.160710    0.162847    0.163321    0.164188
     0.171533    0.173669    0.175212    0.193204    0.195548    0.204995
     0.215080    0.216658    0.246938    0.256042    0.260278    0.264778
     0.271356    0.275313    0.277811    0.285067    0.287360    0.289018
     0.289548    0.289899    0.290817    0.292513    0.294609    0.296047
     0.335322    0.337236    0.338362    0.338765    0.338948    0.339213
     0.339555    0.339918    0.339990    0.340108    0.340436    0.340545
     0.340662    0.340980    0.341163    0.341252    0.341906    0.342061
     0.342229    0.342367    0.342465    0.343378    0.343773    0.355790
     0.364689    0.392472    0.393885    0.399274    0.400951    0.403160
     0.403853    0.414377    0.451818    0.490846    0.502123    0.512152
     0.514919    0.522854    0.540428    0.905312

 Minimum Search - Taking Simple RFO Step
 Searching for Lamda that Minimizes Along All modes
 Value Taken    Lamda =  -0.00038855
 Step Taken.  Stepsize is  0.160608

                             Maximum     Tolerance    Cnvgd?
         Gradient           0.001409      0.000300      NO
         Displacement       0.060624      0.001200      NO
         Energy change     -0.000319      0.000001      NO


 New Cartesian Coordinates Obtained by Inverse Iteration

 Displacement from previous Coordinates is:  0.688220
 ----------------------------------------------------------------
             Standard Nuclear Orientation (Angstroms)
    I     Atom           X                Y                Z
 ----------------------------------------------------------------
    1      C      -2.8555526683     0.4453338633     0.0639116108
    2      H      -3.1853451890     0.9983431688    -0.8258931674
    3      C      -1.5931206825    -0.3446098330    -0.3304755585
    4      H      -1.2185172684    -0.8848245565     0.5427969675
    5      C      -1.8694178031    -1.3242345413    -1.4756576136
    6      H      -2.1625812049    -0.7500163076    -2.3638761101
    7      H      -0.9572071577    -1.8699625285    -1.7376461276
    8      C      -2.9759248054    -2.3318649106    -1.1260583089
    9      H      -2.6353896861    -2.9218467086    -0.2636506111
   10      C      -3.2416812393    -3.2968356987    -2.2869583208
   11      H      -2.3407334877    -3.8537779829    -2.5623489087
   12      H      -4.0163106600    -4.0240471668    -2.0267933264
   13      H      -3.5816801018    -2.7524536685    -3.1746139756
   14      C      -4.2382655193    -1.5712469728    -0.7044581354
   15      H      -5.0160183046    -2.2773809362    -0.3936415154
   16      H      -4.6354085610    -1.0333496818    -1.5762365789
   17      C      -3.9596419463    -0.5714498816     0.4250626736
   18      H      -4.8781261769    -0.0343415978     0.6649293490
   19      H      -3.6727657419    -1.1184824808     1.3315765077
   20      C      -2.6373545097     1.5400880441     1.1653274433
   21      O      -1.8820074109     2.6322786048     0.6021487224
   22      C      -3.9648994587     2.1910495589     1.5670179059
   23      H      -3.7453010521     3.0892181227     2.1478743850
   24      H      -4.5380160008     2.4938388874     0.6858495014
   25      H      -4.5799638223     1.5295449479     2.1802200115
   26      C      -1.9188626037     1.0081107530     2.4157267833
   27      H      -0.9129058668     0.6482214281     2.1932861467
   28      H      -2.4746582769     0.1946529186     2.8934468354
   29      H      -1.8266054127     1.8207291180     3.1398595794
   30      H      -1.1107513922     2.2440739046     0.1712271807
   31      O      -0.5542784117     0.6114835385    -0.7272656862
   32      C       0.7546002489     0.1536764394    -0.7531750601
   33      H       0.8526267710    -0.7542444072    -1.3680973981
   34      O       1.1601047191    -0.1395002369     0.5806553241
   35      C       2.4753104037    -0.6467161698     0.6548993435
   36      H       2.5946100310    -1.5323684359     0.0083040705
   37      C       1.6268506730     1.2794163937    -1.3223234206
   38      H       1.4633609837     2.1742908297    -0.7078739116
   39      O       1.3511026502     1.5441806806    -2.6899962641
   40      H       0.4399364660     1.8495702500    -2.7623046051
   41      C       3.0925625043     0.8681465940    -1.2417799092
   42      H       3.2515425881     0.0149983669    -1.9179710185
   43      O       3.9732074905     1.9288332107    -1.5884243602
   44      H       3.7221568842     2.2528152092    -2.4612599097
   45      C       3.4605391952     0.4338781543     0.1723840610
   46      H       3.4024302975     1.3001993288     0.8421556318
   47      O       4.7785397726    -0.1227339471     0.2004042689
   48      H       5.3940071156     0.5304092769    -0.1541949339
   49      C       2.7150764044    -1.1357902689     2.0978108598
   50      O       1.8306437006    -1.3153041461     2.8823242006
   51      O       4.0042625105    -1.3503136668     2.4114453388
   52      H       4.5869058696    -1.0454200966     1.6882701664
 ----------------------------------------------------------------
 Molecular Point Group                 C1    NOp =  1
 Largest Abelian Subgroup              C1    NOp =  1
 Nuclear Repulsion Energy =  2407.6180427174 hartrees
 There are       94 alpha and       94 beta electrons
 Applying Cartesian multipole field
    Component          Value
    ---------          -----
     (2,0,0)        1.00000E-12
     (0,2,0)        2.00000E-11
     (0,0,2)       -3.00000E-11
 Nucleus-field energy     =    -0.0000000117 hartrees
 Requested basis set is 6-311++G(d,p)
 There are 284 shells and 724 basis functions
 A cutoff of  1.0D-11 yielded  29449 shell pairs
 There are    186569 function pairs (    197369 Cartesian)
 Smallest overlap matrix eigenvalue = 8.23E-07

 Q-Chem warning in module stvman/mkSTV.C, line 306:

 Overlap eigenvalue is smaller than square root of threshold
 Use THRESH >= 12 to get rid of this warning

 Linear dependence detected in AO basis
 Tighter screening thresholds may be required for diffuse basis sets
 Use S2THRESH > 14 and THRESH = 14 in case of SCF convergence issues
 Number of orthogonalized atomic orbitals = 723
 Maximum deviation from orthogonality = 2.406E-10
 Guess MOs from SCF MO coefficient file

 -----------------------------------------------------------------------
  General SCF calculation program by
  Eric Jon Sundstrom, Paul Horn, Yuezhi Mao, Dmitri Zuev, Alec White,
  David Stuck, Shaama M.S., Shane Yost, Joonho Lee, David Small,
  Daniel Levine, Susi Lehtola, Hugh Burton, Evgeny Epifanovsky
 -----------------------------------------------------------------------
 Exchange:     0.2000 Hartree-Fock + 0.0800 Slater + 0.7200 B88
 Correlation:  0.1900 VWN1RPA + 0.8100 LYP
 Using SG-1 standard quadrature grid
 using 6 threads for integral computing
 -------------------------------------------------------
 OpenMP Integral computing Module                
 Release: version 2.0, May 2017, Q-Chem Inc. Pleasanton 
 -------------------------------------------------------
 -------------------------------------------------------
 OpenMP BLAS3 based DFT computing Module                
 Release: version 1.0, May 2013, Q-Chem Inc. Pittsburgh 
 -------------------------------------------------------
 A restricted SCF calculation will be
 performed using DIIS
 SCF converges when DIIS error is below 1.0e-08
 ---------------------------------------
  Cycle       Energy         DIIS error
 ---------------------------------------
    1   -1228.7240502053      3.41e-04  
    2   -1228.7333461877      5.35e-05  
    3   -1228.7332821230      7.19e-05  
    4   -1228.7335087833      1.07e-05  
    5   -1228.7335126876      5.67e-06  
    6   -1228.7335141368      1.99e-06  
    7   -1228.7335143023      6.59e-07  
    8   -1228.7335143247      1.42e-07  
    9   -1228.7335143258      7.35e-08  
   10   -1228.7335143261      1.91e-08  
   11   -1228.7335143260      6.28e-09  Convergence criterion met
 ---------------------------------------
 SCF time:   CPU 2192.91s  wall 385.00s 
 SCF   energy in the final basis set =    -1228.7335143260
 Total energy in the final basis set =    -1228.7335143260

 --------------------------------------------------------------

                    Orbital Energies (a.u.)
 --------------------------------------------------------------

 Alpha MOs
 -- Occupied --
-19.1784 -19.1675 -19.1670 -19.1649 -19.1613 -19.1598 -19.1174 -19.1006
-10.3146 -10.3045 -10.2728 -10.2695 -10.2610 -10.2576 -10.2398 -10.2259
-10.1864 -10.1824 -10.1810 -10.1745 -10.1735 -10.1688 -10.1518 -10.1474
 -1.1216  -1.1084  -1.0858  -1.0701  -1.0556  -1.0489  -1.0312  -1.0071
 -0.8558  -0.8247  -0.8051  -0.7941  -0.7550  -0.7497  -0.7015  -0.6913
 -0.6846  -0.6762  -0.6376  -0.6247  -0.6227  -0.6145  -0.5863  -0.5805
 -0.5748  -0.5638  -0.5536  -0.5374  -0.5355  -0.5232  -0.5054  -0.4960
 -0.4931  -0.4791  -0.4661  -0.4608  -0.4595  -0.4515  -0.4470  -0.4450
 -0.4336  -0.4258  -0.4227  -0.4197  -0.4102  -0.4078  -0.4015  -0.3984
 -0.3877  -0.3871  -0.3809  -0.3772  -0.3733  -0.3677  -0.3659  -0.3562
 -0.3502  -0.3436  -0.3372  -0.3334  -0.3326  -0.3305  -0.3262  -0.3223
 -0.3198  -0.3154  -0.2979  -0.2885  -0.2870  -0.2623
 -- Virtual --
 -0.0252  -0.0213  -0.0141  -0.0080  -0.0053   0.0018   0.0039   0.0051
  0.0164   0.0217   0.0248   0.0259   0.0289   0.0337   0.0391   0.0410
  0.0448   0.0468   0.0524   0.0548   0.0558   0.0606   0.0637   0.0663
  0.0697   0.0744   0.0755   0.0793   0.0807   0.0864   0.0868   0.0911
  0.0936   0.0962   0.0973   0.1013   0.1028   0.1042   0.1050   0.1090
  0.1104   0.1154   0.1171   0.1182   0.1200   0.1213   0.1244   0.1269
  0.1296   0.1316   0.1321   0.1357   0.1382   0.1398   0.1408   0.1429
  0.1443   0.1466   0.1476   0.1490   0.1496   0.1519   0.1566   0.1575
  0.1589   0.1627   0.1647   0.1667   0.1683   0.1711   0.1735   0.1754
  0.1775   0.1798   0.1807   0.1816   0.1825   0.1875   0.1903   0.1936
  0.1943   0.1981   0.1998   0.2056   0.2060   0.2084   0.2103   0.2122
  0.2155   0.2178   0.2201   0.2224   0.2234   0.2248   0.2305   0.2339
  0.2351   0.2362   0.2394   0.2413   0.2475   0.2512   0.2514   0.2528
  0.2547   0.2562   0.2594   0.2630   0.2659   0.2706   0.2753   0.2758
  0.2778   0.2819   0.2840   0.2848   0.2897   0.2902   0.2950   0.2991
  0.3002   0.3036   0.3066   0.3083   0.3089   0.3135   0.3144   0.3180
  0.3199   0.3227   0.3258   0.3286   0.3298   0.3365   0.3375   0.3400
  0.3407   0.3423   0.3443   0.3504   0.3521   0.3533   0.3579   0.3595
  0.3628   0.3681   0.3706   0.3734   0.3742   0.3756   0.3773   0.3844
  0.3893   0.3956   0.3970   0.4036   0.4062   0.4116   0.4122   0.4143
  0.4204   0.4227   0.4269   0.4378   0.4406   0.4435   0.4542   0.4560
  0.4574   0.4603   0.4696   0.4778   0.4814   0.4852   0.4964   0.4987
  0.5023   0.5123   0.5160   0.5231   0.5304   0.5313   0.5407   0.5458
  0.5510   0.5573   0.5590   0.5640   0.5697   0.5770   0.5843   0.5897
  0.5925   0.6002   0.6056   0.6104   0.6131   0.6207   0.6263   0.6357
  0.6377   0.6415   0.6459   0.6522   0.6568   0.6614   0.6631   0.6703
  0.6754   0.6795   0.6835   0.6889   0.6938   0.6967   0.7032   0.7091
  0.7132   0.7189   0.7252   0.7271   0.7310   0.7350   0.7462   0.7517
  0.7529   0.7604   0.7663   0.7690   0.7747   0.7789   0.7822   0.7847
  0.7911   0.7937   0.7948   0.7967   0.8035   0.8088   0.8122   0.8143
  0.8285   0.8331   0.8366   0.8388   0.8528   0.8589   0.8652   0.8713
  0.8891   0.9152   0.9280   0.9331   0.9457   0.9466   0.9684   0.9788
  0.9972   1.0007   1.0089   1.0230   1.0248   1.0362   1.0452   1.0621
  1.0658   1.0839   1.0894   1.0936   1.0978   1.1082   1.1196   1.1272
  1.1325   1.1444   1.1554   1.1615   1.1638   1.1722   1.1740   1.1818
  1.1965   1.2009   1.2040   1.2066   1.2127   1.2191   1.2221   1.2343
  1.2450   1.2513   1.2577   1.2614   1.2689   1.2799   1.2946   1.2970
  1.3098   1.3206   1.3232   1.3272   1.3424   1.3496   1.3533   1.3662
  1.3685   1.3833   1.4056   1.4164   1.4198   1.4338   1.4357   1.4473
  1.4512   1.4597   1.4686   1.4779   1.4832   1.4961   1.5008   1.5040
  1.5094   1.5177   1.5218   1.5258   1.5380   1.5419   1.5476   1.5584
  1.5610   1.5637   1.5701   1.5811   1.5867   1.5874   1.5920   1.5992
  1.6010   1.6058   1.6106   1.6134   1.6234   1.6259   1.6274   1.6326
  1.6384   1.6446   1.6482   1.6555   1.6570   1.6608   1.6659   1.6749
  1.6801   1.6871   1.6906   1.6985   1.7008   1.7168   1.7202   1.7244
  1.7418   1.7427   1.7431   1.7629   1.7651   1.7677   1.7777   1.7815
  1.7857   1.7942   1.8035   1.8128   1.8189   1.8230   1.8340   1.8397
  1.8463   1.8584   1.8632   1.8681   1.8748   1.8857   1.8882   1.8935
  1.9030   1.9182   1.9216   1.9239   1.9449   1.9642   1.9701   1.9779
  1.9873   1.9988   2.0050   2.0154   2.0288   2.0414   2.0540   2.0591
  2.0650   2.0702   2.0810   2.0890   2.0965   2.1018   2.1116   2.1334
  2.1392   2.1427   2.1526   2.1586   2.1695   2.1736   2.1897   2.1939
  2.1971   2.2129   2.2241   2.2359   2.2506   2.2543   2.2643   2.2658
  2.2793   2.2839   2.2962   2.3131   2.3270   2.3384   2.3532   2.3601
  2.3654   2.3840   2.4031   2.4085   2.4254   2.4369   2.4616   2.4767
  2.4823   2.4996   2.5041   2.5252   2.5344   2.5386   2.5397   2.5491
  2.5547   2.5609   2.5723   2.5758   2.5846   2.5910   2.6073   2.6092
  2.6154   2.6312   2.6373   2.6444   2.6478   2.6614   2.6681   2.6709
  2.6820   2.6878   2.7016   2.7093   2.7241   2.7423   2.7467   2.7517
  2.7772   2.7929   2.8018   2.8080   2.8132   2.8275   2.8376   2.8458
  2.8557   2.8579   2.8671   2.8789   2.8940   2.9009   2.9028   2.9135
  2.9254   2.9373   2.9407   2.9523   2.9627   2.9729   2.9746   2.9878
  3.0033   3.0053   3.0158   3.0313   3.0378   3.0498   3.0579   3.0660
  3.0668   3.0865   3.0885   3.1029   3.1097   3.1144   3.1160   3.1235
  3.1375   3.1452   3.1635   3.1739   3.1794   3.1913   3.2059   3.2140
  3.2212   3.2273   3.2441   3.2578   3.2718   3.2894   3.2972   3.3004
  3.3088   3.3215   3.3311   3.3650   3.3747   3.3897   3.4072   3.4400
  3.4500   3.4749   3.5005   3.5234   3.5463   3.5864   3.6192   3.6819
  3.7763   3.7855   3.8009   3.8148   3.8224   3.8384   3.8434   3.8583
  3.8659   3.8681   3.8785   3.8924   3.8978   3.9016   3.9252   3.9357
  3.9568   3.9720   3.9945   4.0307   4.0428   4.0509   4.0696   4.1179
  4.1579   4.1649   4.1654   4.1905   4.2177   4.2601   4.2674   4.2930
  4.3124   4.3135   4.3311   4.3585   4.3975   5.0074   5.0683   5.0760
  5.1012   5.1090   5.1648   5.1910   5.2008   5.2388   5.3821   5.3900
  5.4105   5.4305   5.4468   5.4670   5.4977   5.5807   5.6057   5.6329
  5.6859   5.7225   5.7467   5.8174   5.9253  23.7404  23.7563  23.7725
 23.7981  23.8089  23.8229  23.8366  23.8633  23.8805  23.8903  23.9297
 23.9557  23.9648  23.9809  23.9958  24.0298  49.8653  49.8991  49.9377
 49.9530  49.9789  49.9890  50.0166  50.0352
 --------------------------------------------------------------

          Ground-State Mulliken Net Atomic Charges

     Atom                 Charge (a.u.)
  ----------------------------------------
      1 C                     0.325689
      2 H                     0.253617
      3 C                    -0.621332
      4 H                     0.279255
      5 C                    -0.854657
      6 H                     0.205451
      7 H                     0.089395
      8 C                     0.641277
      9 H                     0.181206
     10 C                    -0.709932
     11 H                     0.134249
     12 H                     0.152860
     13 H                     0.143797
     14 C                    -0.723741
     15 H                     0.176170
     16 H                     0.151714
     17 C                    -0.421544
     18 H                     0.167920
     19 H                     0.168564
     20 C                    -0.098369
     21 O                    -0.132009
     22 C                    -0.482445
     23 H                     0.171284
     24 H                     0.147785
     25 H                     0.154432
     26 C                    -0.536330
     27 H                     0.196237
     28 H                     0.141904
     29 H                     0.171959
     30 H                     0.337333
     31 O                     0.059711
     32 C                    -0.170450
     33 H                     0.243497
     34 O                     0.079704
     35 C                    -0.035915
     36 H                     0.259709
     37 C                    -0.525505
     38 H                     0.253593
     39 O                    -0.189147
     40 H                     0.287526
     41 C                    -0.426419
     42 H                     0.262644
     43 O                    -0.195364
     44 H                     0.270952
     45 C                    -0.184634
     46 H                     0.292727
     47 O                    -0.222274
     48 H                     0.286064
     49 C                    -0.074849
     50 O                    -0.247673
     51 O                    -0.134092
     52 H                     0.298458
  ----------------------------------------
  Sum of atomic charges =     0.000000

 -----------------------------------------------------------------
                    Cartesian Multipole Moments
 -----------------------------------------------------------------
    Charge (ESU x 10^10)
                 0.0000
    Dipole Moment (Debye)
         X       0.2253      Y      -0.8943      Z      -5.1662
       Tot       5.2478
    Quadrupole Moments (Debye-Ang)
        XX    -134.8543     XY      11.4768     YY    -154.9780
        XZ      -9.0838     YZ       4.4824     ZZ    -160.9730
    Octopole Moments (Debye-Ang^2)
       XXX     102.2433    XXY       6.8366    XYY      31.5198
       YYY     -29.0858    XXZ     -24.5782    XYZ      19.6013
       YYZ     -24.4186    XZZ     -13.5881    YZZ      36.3203
       ZZZ     -59.0924
    Hexadecapole Moments (Debye-Ang^3)
      XXXX   -7314.5211   XXXY    -120.6667   XXYY   -1723.4941
      XYYY    -175.2470   YYYY   -2347.9501   XXXZ    -216.1476
      XXYZ      -0.8083   XYYZ     -77.7321   YYYZ    -145.1800
      XXZZ   -1732.3763   XYZZ     -13.3397   YYZZ    -760.2473
      XZZZ    -263.5803   YZZZ     -69.4751   ZZZZ   -2446.6085
 -----------------------------------------------------------------
 Calculating analytic gradient of the SCF energy
 Gradient of SCF Energy
            1           2           3           4           5           6
    1   0.0000381   0.0000050  -0.0002946  -0.0002357   0.0000062   0.0000735
    2  -0.0002192   0.0001375  -0.0004754  -0.0000384   0.0002091  -0.0001364
    3   0.0002041   0.0001846   0.0001706  -0.0000766  -0.0000095  -0.0000131
            7           8           9          10          11          12
    1  -0.0002609  -0.0001752  -0.0000426  -0.0000295  -0.0000006   0.0000092
    2  -0.0000922  -0.0002028   0.0001333  -0.0002782  -0.0001203  -0.0000484
    3  -0.0000634   0.0000793  -0.0000171  -0.0000335  -0.0001849  -0.0001517
           13          14          15          16          17          18
    1   0.0000178   0.0002674   0.0000451   0.0000412  -0.0002400   0.0000822
    2  -0.0000295   0.0000371  -0.0000934  -0.0000835   0.0002743   0.0001829
    3  -0.0000019  -0.0000508  -0.0001226  -0.0000605   0.0000756   0.0000829
           19          20          21          22          23          24
    1   0.0000452   0.0002108  -0.0003171   0.0003796  -0.0000054  -0.0002429
    2   0.0000830   0.0001857   0.0006832  -0.0000571  -0.0000648   0.0001449
    3   0.0000931   0.0000135  -0.0001967  -0.0000963  -0.0000877  -0.0000497
           25          26          27          28          29          30
    1   0.0001506  -0.0001229  -0.0000371   0.0000129  -0.0000597  -0.0000272
    2  -0.0001758  -0.0004144   0.0000615  -0.0002587  -0.0000374   0.0002176
    3  -0.0000991   0.0001336   0.0002794   0.0002921  -0.0002366   0.0001689
           31          32          33          34          35          36
    1   0.0015340   0.0012510  -0.0002242  -0.0007096  -0.0000489   0.0003223
    2  -0.0003854  -0.0003819   0.0001320   0.0004192   0.0018528  -0.0000539
    3   0.0004177   0.0001718   0.0000110   0.0004746  -0.0008073   0.0007379
           37          38          39          40          41          42
    1  -0.0002094   0.0000163  -0.0001338   0.0004120  -0.0002805  -0.0000588
    2   0.0009539  -0.0000759   0.0001507  -0.0001223   0.0001804  -0.0002810
    3  -0.0006341   0.0002541   0.0000844  -0.0000413  -0.0002392   0.0000615
           43          44          45          46          47          48
    1  -0.0003439  -0.0000142   0.0007355  -0.0001861  -0.0002134  -0.0005382
    2  -0.0000477  -0.0000665  -0.0001383   0.0000760  -0.0009509  -0.0001527
    3   0.0000821   0.0002867  -0.0000327  -0.0000288   0.0018850   0.0001443
           49          50          51          52
    1  -0.0023684   0.0020644   0.0009817  -0.0012817
    2  -0.0057079   0.0024485   0.0023554   0.0002713
    3  -0.0022081  -0.0000215  -0.0008637   0.0000396
 Max gradient component =       5.708E-03
 RMS gradient           =       7.287E-04
 Gradient time:  CPU 555.82 s  wall 93.82 s
 Geometry Optimization Parameters
   NAtoms,    NIC,     NZ,  NCons,   NDum,   NFix, NCnnct, MaxDiis
       52     415       0       0       0       0       0       0

 Cartesian Hessian Update
 Hessian Updated using BFGS Update


** GEOMETRY OPTIMIZATION IN DELOCALIZED INTERNAL COORDINATES **
   Searching for a Minimum

   Optimization Cycle:   7

                       Coordinates (Angstroms)
     ATOM                X               Y               Z
      1  C        -2.8555526683    0.4453338633    0.0639116108
      2  H        -3.1853451890    0.9983431688   -0.8258931674
      3  C        -1.5931206825   -0.3446098330   -0.3304755585
      4  H        -1.2185172684   -0.8848245565    0.5427969675
      5  C        -1.8694178031   -1.3242345413   -1.4756576136
      6  H        -2.1625812049   -0.7500163076   -2.3638761101
      7  H        -0.9572071577   -1.8699625285   -1.7376461276
      8  C        -2.9759248054   -2.3318649106   -1.1260583089
      9  H        -2.6353896861   -2.9218467086   -0.2636506111
     10  C        -3.2416812393   -3.2968356987   -2.2869583208
     11  H        -2.3407334877   -3.8537779829   -2.5623489087
     12  H        -4.0163106600   -4.0240471668   -2.0267933264
     13  H        -3.5816801018   -2.7524536685   -3.1746139756
     14  C        -4.2382655193   -1.5712469728   -0.7044581354
     15  H        -5.0160183046   -2.2773809362   -0.3936415154
     16  H        -4.6354085610   -1.0333496818   -1.5762365789
     17  C        -3.9596419463   -0.5714498816    0.4250626736
     18  H        -4.8781261769   -0.0343415978    0.6649293490
     19  H        -3.6727657419   -1.1184824808    1.3315765077
     20  C        -2.6373545097    1.5400880441    1.1653274433
     21  O        -1.8820074109    2.6322786048    0.6021487224
     22  C        -3.9648994587    2.1910495589    1.5670179059
     23  H        -3.7453010521    3.0892181227    2.1478743850
     24  H        -4.5380160008    2.4938388874    0.6858495014
     25  H        -4.5799638223    1.5295449479    2.1802200115
     26  C        -1.9188626037    1.0081107530    2.4157267833
     27  H        -0.9129058668    0.6482214281    2.1932861467
     28  H        -2.4746582769    0.1946529186    2.8934468354
     29  H        -1.8266054127    1.8207291180    3.1398595794
     30  H        -1.1107513922    2.2440739046    0.1712271807
     31  O        -0.5542784117    0.6114835385   -0.7272656862
     32  C         0.7546002489    0.1536764394   -0.7531750601
     33  H         0.8526267710   -0.7542444072   -1.3680973981
     34  O         1.1601047191   -0.1395002369    0.5806553241
     35  C         2.4753104037   -0.6467161698    0.6548993435
     36  H         2.5946100310   -1.5323684359    0.0083040705
     37  C         1.6268506730    1.2794163937   -1.3223234206
     38  H         1.4633609837    2.1742908297   -0.7078739116
     39  O         1.3511026502    1.5441806806   -2.6899962641
     40  H         0.4399364660    1.8495702500   -2.7623046051
     41  C         3.0925625043    0.8681465940   -1.2417799092
     42  H         3.2515425881    0.0149983669   -1.9179710185
     43  O         3.9732074905    1.9288332107   -1.5884243602
     44  H         3.7221568842    2.2528152092   -2.4612599097
     45  C         3.4605391952    0.4338781543    0.1723840610
     46  H         3.4024302975    1.3001993288    0.8421556318
     47  O         4.7785397726   -0.1227339471    0.2004042689
     48  H         5.3940071156    0.5304092769   -0.1541949339
     49  C         2.7150764044   -1.1357902689    2.0978108598
     50  O         1.8306437006   -1.3153041461    2.8823242006
     51  O         4.0042625105   -1.3503136668    2.4114453388
     52  H         4.5869058696   -1.0454200966    1.6882701664
   Point Group: c1    Number of degrees of freedom:   150


   Energy is  -1228.733514326

 Hessian Updated using BFGS Update

143 Hessian modes will be used to form the next step
  Hessian Eigenvalues:
     0.003373    0.004500    0.004641    0.004781    0.004989    0.005501
     0.006103    0.006643    0.007913    0.008126    0.008355    0.010214
     0.010862    0.011086    0.011140    0.011332    0.014461    0.019285
     0.020339    0.021676    0.029944    0.032711    0.032819    0.036387
     0.037991    0.040341    0.042059    0.043154    0.046259    0.047457
     0.047676    0.048193    0.048865    0.049125    0.049399    0.049974
     0.051240    0.053770    0.053804    0.055287    0.056136    0.056378
     0.056705    0.056882    0.056967    0.057367    0.057948    0.060476
     0.060781    0.062118    0.063939    0.066380    0.068634    0.070482
     0.070725    0.073644    0.078964    0.082162    0.082290    0.083357
     0.084219    0.089411    0.092684    0.111540    0.112922    0.125382
     0.136395    0.146903    0.148624    0.153857    0.156603    0.159469
     0.159906    0.160262    0.160550    0.160785    0.162654    0.163372
     0.165441    0.171966    0.173756    0.175954    0.192536    0.195558
     0.204442    0.214292    0.216470    0.247020    0.254151    0.259406
     0.265936    0.270791    0.274847    0.276369    0.286156    0.288520
     0.289064    0.289524    0.289961    0.290836    0.292381    0.294946
     0.297655    0.335324    0.337803    0.338604    0.338936    0.339040
     0.339480    0.339656    0.339986    0.340104    0.340388    0.340531
     0.340648    0.340862    0.341144    0.341230    0.341297    0.341968
     0.342054    0.342230    0.342367    0.342736    0.343377    0.343897
     0.361505    0.380936    0.392336    0.394699    0.399836    0.400856
     0.402636    0.403855    0.412394    0.486003    0.499755    0.510539
     0.514845    0.519174    0.539326    0.542949    0.913397

 Minimum Search - Taking Simple RFO Step
 Searching for Lamda that Minimizes Along All modes
 Value Taken    Lamda =  -0.00055150
 Step Taken.  Stepsize is  0.156825

                             Maximum     Tolerance    Cnvgd?
         Gradient           0.005334      0.000300      NO
         Displacement       0.053531      0.001200      NO
         Energy change      0.000075      0.000001      NO


 New Cartesian Coordinates Obtained by Inverse Iteration

 Displacement from previous Coordinates is:  0.590629
 ----------------------------------------------------------------
             Standard Nuclear Orientation (Angstroms)
    I     Atom           X                Y                Z
 ----------------------------------------------------------------
    1      C      -2.8563055331     0.4380042265     0.0782359428
    2      H      -3.1915317992     0.9968348213    -0.8059111031
    3      C      -1.5934593211    -0.3456028844    -0.3285349285
    4      H      -1.2143279385    -0.8964144832     0.5362025413
    5      C      -1.8727156016    -1.3080524921    -1.4867348446
    6      H      -2.1723797270    -0.7192583490    -2.3631858777
    7      H      -0.9597323572    -1.8458131047    -1.7629075438
    8      C      -2.9756169524    -2.3233162959    -1.1479895399
    9      H      -2.6289464294    -2.9276392433    -0.2980506472
   10      C      -3.2459648096    -3.2681625986    -2.3242006423
   11      H      -2.3455271702    -3.8180637441    -2.6147317532
   12      H      -4.0175811601    -4.0015272588    -2.0726685590
   13      H      -3.5922691922    -2.7081900769    -3.1996257913
   14      C      -4.2375399691    -1.5725877766    -0.7058522069
   15      H      -5.0111418985    -2.2853054865    -0.3996235777
   16      H      -4.6424184492    -1.0232453685    -1.5668761968
   17      C      -3.9542752910    -0.5870231282     0.4349328747
   18      H      -4.8727413849    -0.0562507661     0.6873854030
   19      H      -3.6595221977    -1.1448856575     1.3323351312
   20      C      -2.6364525622     1.5260113392     1.1858318017
   21      O      -1.8549384412     2.6047805272     0.6329173695
   22      C      -3.9572693300     2.2012906525     1.5692596287
   23      H      -3.7278259726     3.0952240280     2.1525935186
   24      H      -4.5130940431     2.5137768429     0.6805019822
   25      H      -4.5924935119     1.5520712515     2.1747971842
   26      C      -1.9434500866     0.9793528364     2.4436302729
   27      H      -0.9418553939     0.6022948736     2.2319520793
   28      H      -2.5193852343     0.1742116592     2.9111773341
   29      H      -1.8472633320     1.7883478766     3.1713802189
   30      H      -1.0865556614     2.2024903753     0.2106384737
   31      O      -0.5541527450     0.6117919849    -0.7205881652
   32      C       0.7537758425     0.1515689748    -0.7394294931
   33      H       0.8480427779    -0.7745628418    -1.3271623715
   34      O       1.1690159679    -0.1038415852     0.6005710604
   35      C       2.4837902332    -0.6113614155     0.6833535408
   36      H       2.5993236536    -1.5140555971     0.0594577730
   37      C       1.6243701264     1.2575016632    -1.3462371393
   38      H       1.4627167866     2.1712963861    -0.7600588850
   39      O       1.3429106401     1.4774069022    -2.7208454976
   40      H       0.4337007770     1.7863678863    -2.7986811812
   41      C       3.0908509412     0.8509279975    -1.2585597514
   42      H       3.2481881268    -0.0213513054    -1.9101160561
   43      O       3.9697495374     1.9026853044    -1.6373021497
   44      H       3.7214585353     2.1977438128    -2.5207050964
   45      C       3.4652763844     0.4570718667     0.1655554616
   46      H       3.4069770303     1.3413700643     0.8111374368
   47      O       4.7853459630    -0.0944861364     0.2040173135
   48      H       5.3982169060     0.5512609750    -0.1673058106
   49      C       2.7249939393    -1.0643812436     2.1383190975
   50      O       1.8364471762    -1.2374146660     2.9192702709
   51      O       4.0060340043    -1.3344311435     2.4428104646
   52      H       4.5986330036    -1.0701957158     1.7115607664
 ----------------------------------------------------------------
 Molecular Point Group                 C1    NOp =  1
 Largest Abelian Subgroup              C1    NOp =  1
 Nuclear Repulsion Energy =  2406.8483054403 hartrees
 There are       94 alpha and       94 beta electrons
 Applying Cartesian multipole field
    Component          Value
    ---------          -----
     (2,0,0)        1.00000E-12
     (0,2,0)        2.00000E-11
     (0,0,2)       -3.00000E-11
 Nucleus-field energy     =    -0.0000000137 hartrees
 Requested basis set is 6-311++G(d,p)
 There are 284 shells and 724 basis functions
 A cutoff of  1.0D-11 yielded  29435 shell pairs
 There are    186501 function pairs (    197291 Cartesian)
 Smallest overlap matrix eigenvalue = 8.30E-07

 Q-Chem warning in module stvman/mkSTV.C, line 306:

 Overlap eigenvalue is smaller than square root of threshold
 Use THRESH >= 12 to get rid of this warning

 Linear dependence detected in AO basis
 Tighter screening thresholds may be required for diffuse basis sets
 Use S2THRESH > 14 and THRESH = 14 in case of SCF convergence issues
 Number of orthogonalized atomic orbitals = 723
 Maximum deviation from orthogonality = 2.554E-10
 Guess MOs from SCF MO coefficient file

 -----------------------------------------------------------------------
  General SCF calculation program by
  Eric Jon Sundstrom, Paul Horn, Yuezhi Mao, Dmitri Zuev, Alec White,
  David Stuck, Shaama M.S., Shane Yost, Joonho Lee, David Small,
  Daniel Levine, Susi Lehtola, Hugh Burton, Evgeny Epifanovsky
 -----------------------------------------------------------------------
 Exchange:     0.2000 Hartree-Fock + 0.0800 Slater + 0.7200 B88
 Correlation:  0.1900 VWN1RPA + 0.8100 LYP
 Using SG-1 standard quadrature grid
 using 6 threads for integral computing
 -------------------------------------------------------
 OpenMP Integral computing Module                
 Release: version 2.0, May 2017, Q-Chem Inc. Pleasanton 
 -------------------------------------------------------
 -------------------------------------------------------
 OpenMP BLAS3 based DFT computing Module                
 Release: version 1.0, May 2013, Q-Chem Inc. Pittsburgh 
 -------------------------------------------------------
 A restricted SCF calculation will be
 performed using DIIS
 SCF converges when DIIS error is below 1.0e-08
 ---------------------------------------
  Cycle       Energy         DIIS error
 ---------------------------------------
    1   -1228.7262856918      2.96e-04  
    2   -1228.7335356571      4.38e-05  
    3   -1228.7334845260      6.15e-05  
    4   -1228.7336543859      6.41e-06  
    5   -1228.7336558385      3.33e-06  
    6   -1228.7336563786      1.22e-06  
    7   -1228.7336564379      5.38e-07  
    8   -1228.7336564515      9.47e-08  
    9   -1228.7336564524      4.08e-08  
   10   -1228.7336564523      1.49e-08  
   11   -1228.7336564526      4.62e-09  Convergence criterion met
 ---------------------------------------
 SCF time:   CPU 2191.28s  wall 386.00s 
 SCF   energy in the final basis set =    -1228.7336564526
 Total energy in the final basis set =    -1228.7336564526

 --------------------------------------------------------------

                    Orbital Energies (a.u.)
 --------------------------------------------------------------

 Alpha MOs
 -- Occupied --
-19.1764 -19.1695 -19.1664 -19.1654 -19.1608 -19.1593 -19.1179 -19.0992
-10.3152 -10.3045 -10.2728 -10.2685 -10.2604 -10.2571 -10.2402 -10.2254
-10.1866 -10.1825 -10.1812 -10.1747 -10.1738 -10.1689 -10.1515 -10.1470
 -1.1215  -1.1086  -1.0843  -1.0693  -1.0553  -1.0488  -1.0320  -1.0063
 -0.8560  -0.8239  -0.8050  -0.7939  -0.7550  -0.7497  -0.7014  -0.6912
 -0.6844  -0.6758  -0.6370  -0.6252  -0.6229  -0.6145  -0.5856  -0.5807
 -0.5745  -0.5639  -0.5530  -0.5369  -0.5352  -0.5230  -0.5051  -0.4959
 -0.4926  -0.4789  -0.4663  -0.4604  -0.4596  -0.4512  -0.4472  -0.4449
 -0.4331  -0.4258  -0.4222  -0.4189  -0.4101  -0.4079  -0.4015  -0.3978
 -0.3882  -0.3874  -0.3804  -0.3769  -0.3729  -0.3675  -0.3654  -0.3561
 -0.3503  -0.3437  -0.3370  -0.3332  -0.3327  -0.3307  -0.3256  -0.3223
 -0.3198  -0.3157  -0.2972  -0.2888  -0.2871  -0.2614
 -- Virtual --
 -0.0250  -0.0222  -0.0144  -0.0079  -0.0058   0.0018   0.0039   0.0059
  0.0164   0.0220   0.0249   0.0261   0.0288   0.0337   0.0393   0.0411
  0.0448   0.0469   0.0524   0.0548   0.0556   0.0603   0.0638   0.0667
  0.0698   0.0745   0.0755   0.0793   0.0805   0.0865   0.0869   0.0912
  0.0943   0.0962   0.0976   0.1012   0.1029   0.1038   0.1048   0.1092
  0.1104   0.1155   0.1173   0.1185   0.1197   0.1216   0.1244   0.1272
  0.1299   0.1313   0.1318   0.1353   0.1383   0.1401   0.1408   0.1429
  0.1444   0.1465   0.1471   0.1494   0.1497   0.1515   0.1559   0.1582
  0.1592   0.1629   0.1647   0.1666   0.1685   0.1716   0.1737   0.1749
  0.1774   0.1798   0.1806   0.1814   0.1824   0.1878   0.1898   0.1940
  0.1943   0.1978   0.1997   0.2057   0.2062   0.2083   0.2102   0.2122
  0.2157   0.2183   0.2201   0.2215   0.2229   0.2249   0.2305   0.2345
  0.2350   0.2363   0.2393   0.2407   0.2480   0.2511   0.2516   0.2529
  0.2550   0.2567   0.2597   0.2636   0.2671   0.2713   0.2752   0.2758
  0.2781   0.2812   0.2837   0.2842   0.2897   0.2906   0.2957   0.2981
  0.3006   0.3045   0.3071   0.3077   0.3097   0.3127   0.3141   0.3185
  0.3203   0.3226   0.3251   0.3283   0.3292   0.3352   0.3371   0.3395
  0.3405   0.3423   0.3439   0.3504   0.3512   0.3533   0.3571   0.3601
  0.3628   0.3679   0.3697   0.3728   0.3744   0.3757   0.3783   0.3843
  0.3886   0.3957   0.3979   0.4041   0.4064   0.4130   0.4136   0.4145
  0.4203   0.4225   0.4271   0.4382   0.4414   0.4435   0.4544   0.4556
  0.4579   0.4616   0.4699   0.4785   0.4817   0.4867   0.4965   0.4990
  0.5026   0.5130   0.5154   0.5232   0.5312   0.5321   0.5398   0.5458
  0.5527   0.5578   0.5599   0.5641   0.5715   0.5784   0.5842   0.5891
  0.5939   0.5992   0.6043   0.6107   0.6127   0.6200   0.6264   0.6369
  0.6370   0.6412   0.6460   0.6529   0.6568   0.6615   0.6635   0.6702
  0.6745   0.6809   0.6824   0.6888   0.6931   0.6974   0.7040   0.7086
  0.7132   0.7194   0.7251   0.7276   0.7302   0.7337   0.7461   0.7510
  0.7544   0.7612   0.7661   0.7683   0.7747   0.7796   0.7814   0.7845
  0.7902   0.7930   0.7948   0.7976   0.8035   0.8082   0.8122   0.8143
  0.8272   0.8319   0.8354   0.8399   0.8528   0.8583   0.8648   0.8763
  0.8876   0.9156   0.9258   0.9347   0.9461   0.9479   0.9696   0.9815
  0.9956   1.0008   1.0080   1.0234   1.0242   1.0365   1.0449   1.0614
  1.0664   1.0825   1.0866   1.0926   1.0991   1.1094   1.1223   1.1268
  1.1324   1.1459   1.1553   1.1586   1.1634   1.1716   1.1763   1.1801
  1.1947   1.2008   1.2031   1.2060   1.2144   1.2196   1.2223   1.2356
  1.2457   1.2502   1.2545   1.2593   1.2682   1.2819   1.2924   1.3000
  1.3092   1.3153   1.3226   1.3283   1.3426   1.3499   1.3539   1.3649
  1.3703   1.3818   1.4055   1.4173   1.4201   1.4319   1.4374   1.4473
  1.4512   1.4600   1.4682   1.4781   1.4833   1.4970   1.4999   1.5050
  1.5098   1.5171   1.5238   1.5279   1.5372   1.5432   1.5489   1.5585
  1.5610   1.5630   1.5696   1.5809   1.5870   1.5876   1.5918   1.5993
  1.6013   1.6058   1.6115   1.6142   1.6238   1.6251   1.6278   1.6331
  1.6388   1.6441   1.6485   1.6542   1.6569   1.6614   1.6669   1.6747
  1.6799   1.6881   1.6917   1.6971   1.6997   1.7172   1.7188   1.7265
  1.7399   1.7433   1.7446   1.7646   1.7651   1.7669   1.7771   1.7812
  1.7836   1.7941   1.8042   1.8144   1.8197   1.8233   1.8314   1.8379
  1.8423   1.8588   1.8635   1.8672   1.8763   1.8862   1.8901   1.8926
  1.9026   1.9189   1.9203   1.9226   1.9444   1.9642   1.9701   1.9787
  1.9878   1.9980   2.0048   2.0160   2.0292   2.0419   2.0548   2.0606
  2.0667   2.0687   2.0812   2.0885   2.0943   2.1015   2.1113   2.1337
  2.1377   2.1428   2.1508   2.1587   2.1706   2.1739   2.1903   2.1935
  2.1966   2.2128   2.2250   2.2365   2.2513   2.2536   2.2637   2.2678
  2.2782   2.2862   2.2971   2.3149   2.3259   2.3383   2.3528   2.3591
  2.3673   2.3715   2.4004   2.4088   2.4251   2.4373   2.4616   2.4770
  2.4820   2.4998   2.5041   2.5243   2.5349   2.5386   2.5403   2.5493
  2.5552   2.5614   2.5719   2.5750   2.5856   2.5914   2.6072   2.6087
  2.6159   2.6322   2.6370   2.6441   2.6484   2.6628   2.6691   2.6705
  2.6824   2.6865   2.6990   2.7101   2.7235   2.7419   2.7470   2.7503
  2.7758   2.7933   2.8019   2.8072   2.8105   2.8267   2.8378   2.8455
  2.8541   2.8562   2.8695   2.8798   2.8926   2.9016   2.9036   2.9131
  2.9261   2.9373   2.9406   2.9528   2.9628   2.9728   2.9748   2.9872
  3.0027   3.0052   3.0167   3.0325   3.0362   3.0496   3.0571   3.0656
  3.0686   3.0847   3.0875   3.0999   3.1071   3.1139   3.1180   3.1244
  3.1334   3.1447   3.1628   3.1739   3.1814   3.1899   3.2054   3.2128
  3.2226   3.2293   3.2457   3.2577   3.2728   3.2887   3.2964   3.3022
  3.3080   3.3214   3.3307   3.3642   3.3727   3.3928   3.4095   3.4398
  3.4462   3.4748   3.4996   3.5242   3.5451   3.5867   3.6203   3.6805
  3.7762   3.7857   3.8009   3.8158   3.8221   3.8398   3.8445   3.8586
  3.8661   3.8692   3.8787   3.8943   3.8947   3.9001   3.9268   3.9375
  3.9593   3.9729   3.9936   4.0307   4.0426   4.0503   4.0714   4.1180
  4.1577   4.1638   4.1651   4.1925   4.2167   4.2600   4.2675   4.2932
  4.3116   4.3143   4.3322   4.3571   4.3976   5.0022   5.0686   5.0747
  5.1023   5.1086   5.1655   5.1920   5.1997   5.2436   5.3772   5.3899
  5.4104   5.4325   5.4476   5.4672   5.4995   5.5787   5.6076   5.6338
  5.6873   5.7222   5.7487   5.8180   5.9245  23.7408  23.7570  23.7733
 23.7975  23.8094  23.8234  23.8371  23.8634  23.8797  23.8899  23.9299
 23.9550  23.9652  23.9809  23.9961  24.0298  49.8659  49.8975  49.9371
 49.9530  49.9787  49.9886  50.0184  50.0365
 --------------------------------------------------------------

          Ground-State Mulliken Net Atomic Charges

     Atom                 Charge (a.u.)
  ----------------------------------------
      1 C                     0.335068
      2 H                     0.251565
      3 C                    -0.572619
      4 H                     0.277219
      5 C                    -0.892702
      6 H                     0.205241
      7 H                     0.089881
      8 C                     0.646054
      9 H                     0.180597
     10 C                    -0.707926
     11 H                     0.134112
     12 H                     0.152723
     13 H                     0.143749
     14 C                    -0.713691
     15 H                     0.176487
     16 H                     0.151457
     17 C                    -0.426599
     18 H                     0.168337
     19 H                     0.166023
     20 C                    -0.122667
     21 O                    -0.127080
     22 C                    -0.495867
     23 H                     0.170483
     24 H                     0.147548
     25 H                     0.153145
     26 C                    -0.524761
     27 H                     0.198344
     28 H                     0.143515
     29 H                     0.171558
     30 H                     0.341811
     31 O                     0.060993
     32 C                    -0.180435
     33 H                     0.246580
     34 O                     0.069156
     35 C                    -0.055256
     36 H                     0.262392
     37 C                    -0.531037
     38 H                     0.254736
     39 O                    -0.187946
     40 H                     0.285595
     41 C                    -0.415222
     42 H                     0.262860
     43 O                    -0.196770
     44 H                     0.271339
     45 C                    -0.168363
     46 H                     0.289029
     47 O                    -0.223505
     48 H                     0.284723
     49 C                    -0.066646
     50 O                    -0.247085
     51 O                    -0.129883
     52 H                     0.293741
  ----------------------------------------
  Sum of atomic charges =     0.000000

 -----------------------------------------------------------------
                    Cartesian Multipole Moments
 -----------------------------------------------------------------
    Charge (ESU x 10^10)
                 0.0000
    Dipole Moment (Debye)
         X       0.2092      Y      -1.0528      Z      -5.1878
       Tot       5.2977
    Quadrupole Moments (Debye-Ang)
        XX    -134.6286     XY      10.9901     YY    -154.6757
        XZ      -8.9227     YZ       4.0401     ZZ    -161.1298
    Octopole Moments (Debye-Ang^2)
       XXX     101.9615    XXY       5.1787    XYY      31.6568
       YYY     -31.3154    XXZ     -24.7290    XYZ      18.9116
       YYZ     -23.7631    XZZ     -13.8760    YZZ      35.4462
       ZZZ     -62.4070
    Hexadecapole Moments (Debye-Ang^3)
      XXXX   -7316.9489   XXXY    -137.7955   XXYY   -1710.0988
      XYYY    -187.8763   YYYY   -2300.1493   XXXZ    -216.0009
      XXYZ      -6.1586   XYYZ     -74.4168   YYYZ    -153.6185
      XXZZ   -1741.5520   XYZZ     -16.9329   YYZZ    -759.7090
      XZZZ    -269.9348   YZZZ     -82.2819   ZZZZ   -2505.2599
 -----------------------------------------------------------------
 Calculating analytic gradient of the SCF energy
 Gradient of SCF Energy
            1           2           3           4           5           6
    1  -0.0000629  -0.0000631  -0.0004137  -0.0000999   0.0003333   0.0000211
    2  -0.0003103   0.0001945  -0.0004245   0.0000191   0.0003655  -0.0001103
    3  -0.0000866   0.0002371   0.0002981  -0.0002982  -0.0001010   0.0000277
            7           8           9          10          11          12
    1  -0.0000080  -0.0001377  -0.0000186   0.0001041  -0.0000284   0.0000304
    2  -0.0000510  -0.0000819   0.0002017  -0.0002986  -0.0001331  -0.0000660
    3  -0.0000978   0.0001205  -0.0000426  -0.0000249  -0.0001879  -0.0001634
           13          14          15          16          17          18
    1   0.0000117   0.0001688  -0.0000295   0.0000504  -0.0003297   0.0002746
    2   0.0000474  -0.0000480  -0.0000704  -0.0000492   0.0002344  -0.0000755
    3   0.0000214   0.0001308  -0.0000901  -0.0000440   0.0000622  -0.0001493
           19          20          21          22          23          24
    1   0.0000567  -0.0000208   0.0002358   0.0004335   0.0000325  -0.0002817
    2   0.0000494  -0.0001408   0.0001819   0.0005297  -0.0001127   0.0001437
    3   0.0002044   0.0007742  -0.0009691  -0.0001412  -0.0001219  -0.0000173
           25          26          27          28          29          30
    1   0.0003156   0.0002069  -0.0004724   0.0000842  -0.0002384  -0.0002683
    2   0.0000009  -0.0003181   0.0000427  -0.0003215   0.0000401   0.0000192
    3  -0.0001249   0.0000506   0.0002372   0.0002040  -0.0001698   0.0005217
           31          32          33          34          35          36
    1   0.0008167   0.0000889  -0.0000600   0.0004181  -0.0005801   0.0002295
    2   0.0000989  -0.0000745   0.0000254   0.0004091  -0.0011408   0.0000864
    3   0.0002630   0.0000644   0.0000800   0.0005137  -0.0009340   0.0001678
           37          38          39          40          41          42
    1  -0.0003799  -0.0000060  -0.0003858   0.0006810  -0.0002916  -0.0001781
    2   0.0006166  -0.0002245   0.0000469  -0.0001774   0.0002614  -0.0002971
    3  -0.0004944   0.0002657   0.0000856  -0.0000875  -0.0002924   0.0002004
           43          44          45          46          47          48
    1  -0.0002166   0.0001542  -0.0000835  -0.0001914   0.0005408  -0.0005475
    2   0.0003175  -0.0001536   0.0003573  -0.0000402   0.0000025  -0.0002855
    3  -0.0001245   0.0005348  -0.0007161  -0.0000307   0.0009218   0.0002938
           49          50          51          52
    1  -0.0007102   0.0014857  -0.0007515   0.0000808
    2   0.0026067  -0.0008883   0.0001131  -0.0011182
    3   0.0016062  -0.0017677  -0.0000066  -0.0006031
 Max gradient component =       2.607E-03
 RMS gradient           =       4.529E-04
 Gradient time:  CPU 555.58 s  wall 93.77 s
 Geometry Optimization Parameters
   NAtoms,    NIC,     NZ,  NCons,   NDum,   NFix, NCnnct, MaxDiis
       52     415       0       0       0       0       0       0

 Cartesian Hessian Update
 Hessian Updated using BFGS Update


** GEOMETRY OPTIMIZATION IN DELOCALIZED INTERNAL COORDINATES **
   Searching for a Minimum

   Optimization Cycle:   8

                       Coordinates (Angstroms)
     ATOM                X               Y               Z
      1  C        -2.8563055331    0.4380042265    0.0782359428
      2  H        -3.1915317992    0.9968348213   -0.8059111031
      3  C        -1.5934593211   -0.3456028844   -0.3285349285
      4  H        -1.2143279385   -0.8964144832    0.5362025413
      5  C        -1.8727156016   -1.3080524921   -1.4867348446
      6  H        -2.1723797270   -0.7192583490   -2.3631858777
      7  H        -0.9597323572   -1.8458131047   -1.7629075438
      8  C        -2.9756169524   -2.3233162959   -1.1479895399
      9  H        -2.6289464294   -2.9276392433   -0.2980506472
     10  C        -3.2459648096   -3.2681625986   -2.3242006423
     11  H        -2.3455271702   -3.8180637441   -2.6147317532
     12  H        -4.0175811601   -4.0015272588   -2.0726685590
     13  H        -3.5922691922   -2.7081900769   -3.1996257913
     14  C        -4.2375399691   -1.5725877766   -0.7058522069
     15  H        -5.0111418985   -2.2853054865   -0.3996235777
     16  H        -4.6424184492   -1.0232453685   -1.5668761968
     17  C        -3.9542752910   -0.5870231282    0.4349328747
     18  H        -4.8727413849   -0.0562507661    0.6873854030
     19  H        -3.6595221977   -1.1448856575    1.3323351312
     20  C        -2.6364525622    1.5260113392    1.1858318017
     21  O        -1.8549384412    2.6047805272    0.6329173695
     22  C        -3.9572693300    2.2012906525    1.5692596287
     23  H        -3.7278259726    3.0952240280    2.1525935186
     24  H        -4.5130940431    2.5137768429    0.6805019822
     25  H        -4.5924935119    1.5520712515    2.1747971842
     26  C        -1.9434500866    0.9793528364    2.4436302729
     27  H        -0.9418553939    0.6022948736    2.2319520793
     28  H        -2.5193852343    0.1742116592    2.9111773341
     29  H        -1.8472633320    1.7883478766    3.1713802189
     30  H        -1.0865556614    2.2024903753    0.2106384737
     31  O        -0.5541527450    0.6117919849   -0.7205881652
     32  C         0.7537758425    0.1515689748   -0.7394294931
     33  H         0.8480427779   -0.7745628418   -1.3271623715
     34  O         1.1690159679   -0.1038415852    0.6005710604
     35  C         2.4837902332   -0.6113614155    0.6833535408
     36  H         2.5993236536   -1.5140555971    0.0594577730
     37  C         1.6243701264    1.2575016632   -1.3462371393
     38  H         1.4627167866    2.1712963861   -0.7600588850
     39  O         1.3429106401    1.4774069022   -2.7208454976
     40  H         0.4337007770    1.7863678863   -2.7986811812
     41  C         3.0908509412    0.8509279975   -1.2585597514
     42  H         3.2481881268   -0.0213513054   -1.9101160561
     43  O         3.9697495374    1.9026853044   -1.6373021497
     44  H         3.7214585353    2.1977438128   -2.5207050964
     45  C         3.4652763844    0.4570718667    0.1655554616
     46  H         3.4069770303    1.3413700643    0.8111374368
     47  O         4.7853459630   -0.0944861364    0.2040173135
     48  H         5.3982169060    0.5512609750   -0.1673058106
     49  C         2.7249939393   -1.0643812436    2.1383190975
     50  O         1.8364471762   -1.2374146660    2.9192702709
     51  O         4.0060340043   -1.3344311435    2.4428104646
     52  H         4.5986330036   -1.0701957158    1.7115607664
   Point Group: c1    Number of degrees of freedom:   150


   Energy is  -1228.733656453

 Hessian Updated using BFGS Update

144 Hessian modes will be used to form the next step
  Hessian Eigenvalues:
     0.003949    0.004417    0.004718    0.004952    0.005501    0.005843
     0.006223    0.006586    0.007826    0.008128    0.008184    0.010094
     0.010757    0.011140    0.011174    0.011328    0.014312    0.019427
     0.020388    0.022504    0.030251    0.032796    0.033663    0.037890
     0.040307    0.042049    0.043036    0.046022    0.046613    0.047472
     0.047610    0.048442    0.048887    0.049394    0.049804    0.051213
     0.052754    0.053760    0.053816    0.055269    0.056136    0.056295
     0.056709    0.056818    0.056931    0.057094    0.057980    0.060083
     0.060481    0.061749    0.064015    0.066598    0.068589    0.070581
     0.070763    0.073468    0.078951    0.080418    0.082289    0.083207
     0.084169    0.088613    0.092752    0.111465    0.112431    0.124680
     0.136474    0.145924    0.147209    0.153896    0.156901    0.158978
     0.159821    0.159941    0.160043    0.160568    0.160701    0.162745
     0.163806    0.164994    0.171813    0.172691    0.175260    0.192742
     0.195812    0.202808    0.215087    0.216490    0.247130    0.253475
     0.259511    0.266421    0.270788    0.274737    0.276766    0.285776
     0.287632    0.289016    0.289568    0.289810    0.290826    0.292225
     0.294489    0.296020    0.335305    0.337820    0.338599    0.338854
     0.339025    0.339218    0.339497    0.339951    0.340048    0.340152
     0.340437    0.340547    0.340662    0.340971    0.341182    0.341249
     0.341812    0.342058    0.342216    0.342367    0.342452    0.343371
     0.343682    0.360259    0.376508    0.392347    0.393294    0.399694
     0.400858    0.402398    0.403250    0.411000    0.459336    0.491339
     0.503149    0.512590    0.515230    0.522332    0.540892    0.905141

 Minimum Search - Taking Simple RFO Step
 Searching for Lamda that Minimizes Along All modes
 Value Taken    Lamda =  -0.00053572
 Step Taken.  Stepsize is  0.211308

                             Maximum     Tolerance    Cnvgd?
         Gradient           0.001468      0.000300      NO
         Displacement       0.068280      0.001200      NO
         Energy change     -0.000142      0.000001      NO


 New Cartesian Coordinates Obtained by Inverse Iteration

 Displacement from previous Coordinates is:  1.160988
 ----------------------------------------------------------------
             Standard Nuclear Orientation (Angstroms)
    I     Atom           X                Y                Z
 ----------------------------------------------------------------
    1      C      -2.8573435648     0.4300628687     0.0740437511
    2      H      -3.1985155523     0.9983359726    -0.8020061910
    3      C      -1.6023545413    -0.3546507931    -0.3491084508
    4      H      -1.2230738536    -0.9192721228     0.5070718126
    5      C      -1.8947053380    -1.2966846088    -1.5200819955
    6      H      -2.1944518546    -0.6907599508    -2.3849646355
    7      H      -0.9866205839    -1.8360246874    -1.8093301289
    8      C      -3.0048229410    -2.3074499539    -1.1921159649
    9      H      -2.6566569516    -2.9333427888    -0.3582465179
   10      C      -3.2935115325    -3.2235710123    -2.3846544187
   11      H      -2.3995653949    -3.7745888117    -2.6919696298
   12      H      -4.0696695304    -3.9547598059    -2.1406642167
   13      H      -3.6415385862    -2.6429675207    -3.2459747686
   14      C      -4.2579672473    -1.5570099033    -0.7247025683
   15      H      -5.0333724112    -2.2693427977    -0.4223130089
   16      H      -4.6683715719    -0.9887495585    -1.5707922496
   17      C      -3.9554138935    -0.5952451060     0.4297635379
   18      H      -4.8691665941    -0.0662978570     0.7037335711
   19      H      -3.6513782278    -1.1714731591     1.3120833368
   20      C      -2.6165653970     1.5028497116     1.1908058721
   21      O      -1.8783109325     2.6032160012     0.6234518302
   22      C      -3.9343002096     2.1418493185     1.6445961592
   23      H      -3.6999312467     3.0317526205     2.2327908321
   24      H      -4.5326178326     2.4557335500     0.7848989445
   25      H      -4.5306261813     1.4702376621     2.2657211367
   26      C      -1.8541401733     0.9528761316     2.4051642287
   27      H      -0.8574385670     0.5970163691     2.1379321813
   28      H      -2.3939385233     0.1308418609     2.8850222308
   29      H      -1.7356828639     1.7511879977     3.1419092127
   30      H      -1.1282970907     2.2197005903     0.1518449494
   31      O      -0.5583451534     0.5999965879    -0.7312978438
   32      C       0.7501457645     0.1364230160    -0.7243637789
   33      H       0.8489184347    -0.8072753039    -1.2832745601
   34      O       1.1630904021    -0.0758574533     0.6253355858
   35      C       2.4809472453    -0.5744356940     0.7424219619
   36      H       2.5991941595    -1.5035969776     0.1586084019
   37      C       1.6263571621     1.2202559621    -1.3608160449
   38      H       1.4667454516     2.1532215862    -0.8049456287
   39      O       1.3440397989     1.4007552263    -2.7408263116
   40      H       0.4345735683     1.7105464264    -2.8250381629
   41      C       3.0912888805     0.8106107157    -1.2594297239
   42      H       3.2436937613    -0.0845402942    -1.8799632105
   43      O       3.9746130161     1.8411326010    -1.6828618901
   44      H       3.7250432877     2.1007981356    -2.5779228521
   45      C       3.4683038769     0.4677361610     0.1778573678
   46      H       3.4235432142     1.3763849261     0.7900313027
   47      O       4.7851884803    -0.0899327635     0.2184746917
   48      H       5.3981197555     0.5388421340    -0.1835105456
   49      C       2.7086878759    -0.9628864899     2.2212253248
   50      O       1.8065287538    -1.1397057344     2.9885990954
   51      O       3.9926887352    -1.1653156896     2.5689691755
   52      H       4.5980675747    -0.8823625311     1.8547589371
 ----------------------------------------------------------------
 Molecular Point Group                 C1    NOp =  1
 Largest Abelian Subgroup              C1    NOp =  1
 Nuclear Repulsion Energy =  2407.5003422188 hartrees
 There are       94 alpha and       94 beta electrons
 Applying Cartesian multipole field
    Component          Value
    ---------          -----
     (2,0,0)        1.00000E-12
     (0,2,0)        2.00000E-11
     (0,0,2)       -3.00000E-11
 Nucleus-field energy     =    -0.0000000172 hartrees
 Requested basis set is 6-311++G(d,p)
 There are 284 shells and 724 basis functions
 A cutoff of  1.0D-11 yielded  29453 shell pairs
 There are    186754 function pairs (    197592 Cartesian)
 Smallest overlap matrix eigenvalue = 8.48E-07

 Q-Chem warning in module stvman/mkSTV.C, line 306:

 Overlap eigenvalue is smaller than square root of threshold
 Use THRESH >= 12 to get rid of this warning

 Linear dependence detected in AO basis
 Tighter screening thresholds may be required for diffuse basis sets
 Use S2THRESH > 14 and THRESH = 14 in case of SCF convergence issues
 Number of orthogonalized atomic orbitals = 723
 Maximum deviation from orthogonality = 1.972E-10
 Guess MOs from SCF MO coefficient file

 -----------------------------------------------------------------------
  General SCF calculation program by
  Eric Jon Sundstrom, Paul Horn, Yuezhi Mao, Dmitri Zuev, Alec White,
  David Stuck, Shaama M.S., Shane Yost, Joonho Lee, David Small,
  Daniel Levine, Susi Lehtola, Hugh Burton, Evgeny Epifanovsky
 -----------------------------------------------------------------------
 Exchange:     0.2000 Hartree-Fock + 0.0800 Slater + 0.7200 B88
 Correlation:  0.1900 VWN1RPA + 0.8100 LYP
 Using SG-1 standard quadrature grid
 using 6 threads for integral computing
 -------------------------------------------------------
 OpenMP Integral computing Module                
 Release: version 2.0, May 2017, Q-Chem Inc. Pleasanton 
 -------------------------------------------------------
 -------------------------------------------------------
 OpenMP BLAS3 based DFT computing Module                
 Release: version 1.0, May 2013, Q-Chem Inc. Pittsburgh 
 -------------------------------------------------------
 A restricted SCF calculation will be
 performed using DIIS
 SCF converges when DIIS error is below 1.0e-08
 ---------------------------------------
  Cycle       Energy         DIIS error
 ---------------------------------------
    1   -1228.7165129931      4.53e-04  
    2   -1228.7334316109      6.05e-05  
    3   -1228.7333293678      8.71e-05  
    4   -1228.7336681640      2.04e-05  
    5   -1228.7336840140      9.53e-06  
    6   -1228.7336880436      2.56e-06  
    7   -1228.7336883529      7.62e-07  
    8   -1228.7336883844      1.89e-07  
    9   -1228.7336883863      8.79e-08  
   10   -1228.7336883869      3.49e-08  
   11   -1228.7336883870      5.77e-09  Convergence criterion met
 ---------------------------------------
 SCF time:   CPU 2193.41s  wall 385.00s 
 SCF   energy in the final basis set =    -1228.7336883870
 Total energy in the final basis set =    -1228.7336883870

 --------------------------------------------------------------

                    Orbital Energies (a.u.)
 --------------------------------------------------------------

 Alpha MOs
 -- Occupied --
-19.1764 -19.1708 -19.1663 -19.1663 -19.1608 -19.1596 -19.1187 -19.0989
-10.3166 -10.3051 -10.2738 -10.2691 -10.2605 -10.2570 -10.2403 -10.2245
-10.1866 -10.1822 -10.1813 -10.1744 -10.1737 -10.1688 -10.1512 -10.1450
 -1.1208  -1.1082  -1.0845  -1.0692  -1.0553  -1.0488  -1.0319  -1.0062
 -0.8563  -0.8234  -0.8051  -0.7936  -0.7551  -0.7494  -0.7013  -0.6910
 -0.6833  -0.6759  -0.6373  -0.6252  -0.6229  -0.6144  -0.5853  -0.5809
 -0.5742  -0.5640  -0.5527  -0.5372  -0.5354  -0.5232  -0.5049  -0.4960
 -0.4922  -0.4790  -0.4669  -0.4603  -0.4599  -0.4511  -0.4468  -0.4449
 -0.4331  -0.4254  -0.4219  -0.4185  -0.4100  -0.4080  -0.4012  -0.3980
 -0.3880  -0.3876  -0.3803  -0.3770  -0.3728  -0.3669  -0.3656  -0.3555
 -0.3508  -0.3431  -0.3366  -0.3331  -0.3319  -0.3307  -0.3266  -0.3221
 -0.3197  -0.3160  -0.2969  -0.2893  -0.2868  -0.2610
 -- Virtual --
 -0.0252  -0.0224  -0.0146  -0.0090  -0.0060   0.0016   0.0040   0.0055
  0.0165   0.0220   0.0250   0.0264   0.0288   0.0337   0.0387   0.0409
  0.0451   0.0472   0.0525   0.0548   0.0560   0.0595   0.0637   0.0666
  0.0703   0.0743   0.0752   0.0795   0.0804   0.0868   0.0873   0.0911
  0.0939   0.0964   0.0972   0.1008   0.1028   0.1039   0.1057   0.1100
  0.1105   0.1154   0.1170   0.1183   0.1200   0.1217   0.1250   0.1271
  0.1299   0.1309   0.1321   0.1358   0.1382   0.1400   0.1404   0.1428
  0.1447   0.1465   0.1476   0.1483   0.1497   0.1517   0.1555   0.1583
  0.1601   0.1638   0.1648   0.1667   0.1688   0.1712   0.1744   0.1748
  0.1778   0.1803   0.1808   0.1822   0.1828   0.1885   0.1901   0.1938
  0.1945   0.1970   0.1994   0.2056   0.2062   0.2085   0.2101   0.2127
  0.2146   0.2177   0.2202   0.2213   0.2228   0.2245   0.2295   0.2335
  0.2349   0.2368   0.2401   0.2424   0.2464   0.2504   0.2515   0.2520
  0.2554   0.2556   0.2607   0.2629   0.2663   0.2711   0.2734   0.2769
  0.2771   0.2806   0.2840   0.2851   0.2900   0.2911   0.2948   0.2972
  0.3012   0.3032   0.3073   0.3079   0.3098   0.3110   0.3146   0.3203
  0.3205   0.3234   0.3249   0.3292   0.3297   0.3336   0.3379   0.3397
  0.3407   0.3435   0.3442   0.3513   0.3518   0.3541   0.3574   0.3606
  0.3623   0.3686   0.3695   0.3737   0.3741   0.3766   0.3772   0.3859
  0.3893   0.3952   0.3975   0.4024   0.4044   0.4108   0.4134   0.4146
  0.4202   0.4240   0.4269   0.4382   0.4424   0.4433   0.4542   0.4545
  0.4582   0.4611   0.4690   0.4773   0.4797   0.4878   0.4966   0.4994
  0.5036   0.5152   0.5158   0.5266   0.5307   0.5343   0.5405   0.5446
  0.5521   0.5576   0.5599   0.5621   0.5720   0.5807   0.5841   0.5907
  0.5921   0.5992   0.6056   0.6110   0.6147   0.6212   0.6277   0.6363
  0.6375   0.6421   0.6465   0.6529   0.6559   0.6587   0.6621   0.6703
  0.6759   0.6800   0.6834   0.6896   0.6935   0.6963   0.7036   0.7088
  0.7121   0.7198   0.7243   0.7291   0.7314   0.7338   0.7483   0.7502
  0.7539   0.7619   0.7654   0.7681   0.7740   0.7794   0.7821   0.7854
  0.7898   0.7930   0.7947   0.7974   0.8028   0.8097   0.8118   0.8160
  0.8272   0.8309   0.8334   0.8393   0.8537   0.8583   0.8666   0.8772
  0.8895   0.9137   0.9277   0.9352   0.9467   0.9475   0.9671   0.9813
  0.9967   1.0008   1.0104   1.0213   1.0250   1.0401   1.0457   1.0624
  1.0653   1.0842   1.0860   1.0917   1.1001   1.1121   1.1211   1.1297
  1.1360   1.1471   1.1541   1.1632   1.1636   1.1726   1.1744   1.1799
  1.1943   1.2001   1.2020   1.2069   1.2129   1.2178   1.2192   1.2354
  1.2458   1.2516   1.2551   1.2575   1.2684   1.2816   1.2953   1.3009
  1.3091   1.3180   1.3259   1.3312   1.3394   1.3487   1.3515   1.3635
  1.3729   1.3810   1.4037   1.4165   1.4242   1.4335   1.4380   1.4468
  1.4508   1.4615   1.4696   1.4779   1.4810   1.4944   1.5033   1.5047
  1.5093   1.5192   1.5223   1.5294   1.5370   1.5419   1.5471   1.5572
  1.5603   1.5650   1.5706   1.5801   1.5868   1.5888   1.5916   1.5997
  1.6013   1.6057   1.6106   1.6132   1.6244   1.6252   1.6299   1.6318
  1.6402   1.6451   1.6493   1.6548   1.6562   1.6617   1.6670   1.6763
  1.6802   1.6872   1.6938   1.6970   1.6993   1.7171   1.7187   1.7257
  1.7423   1.7446   1.7466   1.7602   1.7650   1.7695   1.7779   1.7811
  1.7838   1.7966   1.8030   1.8131   1.8173   1.8212   1.8324   1.8403
  1.8459   1.8594   1.8649   1.8672   1.8771   1.8854   1.8890   1.8925
  1.9050   1.9161   1.9182   1.9214   1.9434   1.9654   1.9695   1.9789
  1.9897   1.9992   2.0058   2.0180   2.0292   2.0428   2.0523   2.0583
  2.0658   2.0689   2.0803   2.0902   2.0949   2.1033   2.1102   2.1321
  2.1371   2.1422   2.1522   2.1568   2.1694   2.1708   2.1908   2.1926
  2.1951   2.2139   2.2246   2.2340   2.2504   2.2513   2.2607   2.2657
  2.2778   2.2850   2.2975   2.3139   2.3274   2.3376   2.3542   2.3597
  2.3679   2.3703   2.4013   2.4081   2.4250   2.4374   2.4634   2.4774
  2.4833   2.5002   2.5054   2.5248   2.5340   2.5380   2.5425   2.5505
  2.5560   2.5612   2.5722   2.5760   2.5874   2.5884   2.6069   2.6075
  2.6149   2.6310   2.6362   2.6428   2.6485   2.6613   2.6670   2.6711
  2.6846   2.6860   2.6991   2.7093   2.7252   2.7437   2.7477   2.7516
  2.7759   2.7934   2.8010   2.8054   2.8144   2.8277   2.8374   2.8478
  2.8540   2.8561   2.8650   2.8781   2.8880   2.8996   2.9023   2.9140
  2.9258   2.9363   2.9413   2.9515   2.9645   2.9754   2.9771   2.9866
  3.0025   3.0064   3.0160   3.0311   3.0366   3.0495   3.0565   3.0649
  3.0667   3.0829   3.0924   3.1023   3.1088   3.1134   3.1176   3.1221
  3.1352   3.1453   3.1609   3.1723   3.1827   3.1865   3.2059   3.2107
  3.2227   3.2272   3.2423   3.2566   3.2759   3.2914   3.2969   3.3001
  3.3060   3.3234   3.3291   3.3622   3.3723   3.3893   3.4055   3.4346
  3.4401   3.4728   3.4990   3.5239   3.5410   3.5819   3.6202   3.6803
  3.7772   3.7858   3.8011   3.8163   3.8233   3.8397   3.8433   3.8602
  3.8672   3.8676   3.8789   3.8902   3.8946   3.8983   3.9247   3.9364
  3.9575   3.9740   3.9935   4.0311   4.0425   4.0511   4.0691   4.1196
  4.1572   4.1646   4.1677   4.1859   4.2141   4.2590   4.2667   4.2950
  4.3119   4.3154   4.3306   4.3588   4.3991   5.0024   5.0702   5.0744
  5.1021   5.1114   5.1643   5.1942   5.1978   5.2451   5.3722   5.3878
  5.4075   5.4304   5.4452   5.4630   5.5025   5.5764   5.6061   5.6323
  5.6846   5.7158   5.7474   5.8172   5.9231  23.7397  23.7555  23.7734
 23.7950  23.8070  23.8244  23.8362  23.8640  23.8807  23.8862  23.9312
 23.9546  23.9653  23.9812  23.9960  24.0358  49.8633  49.8965  49.9367
 49.9528  49.9775  49.9873  50.0175  50.0330
 --------------------------------------------------------------

          Ground-State Mulliken Net Atomic Charges

     Atom                 Charge (a.u.)
  ----------------------------------------
      1 C                     0.318627
      2 H                     0.254759
      3 C                    -0.508168
      4 H                     0.268874
      5 C                    -0.917507
      6 H                     0.203549
      7 H                     0.090367
      8 C                     0.651058
      9 H                     0.179805
     10 C                    -0.708265
     11 H                     0.134070
     12 H                     0.152587
     13 H                     0.143119
     14 C                    -0.720785
     15 H                     0.175920
     16 H                     0.151286
     17 C                    -0.429190
     18 H                     0.169442
     19 H                     0.170576
     20 C                    -0.065341
     21 O                    -0.126604
     22 C                    -0.482098
     23 H                     0.171168
     24 H                     0.147246
     25 H                     0.154032
     26 C                    -0.567186
     27 H                     0.213534
     28 H                     0.138029
     29 H                     0.172915
     30 H                     0.327067
     31 O                     0.055890
     32 C                    -0.258539
     33 H                     0.253504
     34 O                     0.076588
     35 C                    -0.037256
     36 H                     0.261102
     37 C                    -0.497945
     38 H                     0.253599
     39 O                    -0.188201
     40 H                     0.284886
     41 C                    -0.428565
     42 H                     0.263535
     43 O                    -0.197997
     44 H                     0.271328
     45 C                    -0.177403
     46 H                     0.291949
     47 O                    -0.221798
     48 H                     0.284457
     49 C                    -0.066915
     50 O                    -0.244287
     51 O                    -0.132545
     52 H                     0.291724
  ----------------------------------------
  Sum of atomic charges =     0.000000

 -----------------------------------------------------------------
                    Cartesian Multipole Moments
 -----------------------------------------------------------------
    Charge (ESU x 10^10)
                 0.0000
    Dipole Moment (Debye)
         X       0.3006      Y      -1.1746      Z      -5.2398
       Tot       5.3782
    Quadrupole Moments (Debye-Ang)
        XX    -134.6216     XY      11.0807     YY    -154.5101
        XZ      -8.4673     YZ       3.4824     ZZ    -161.6157
    Octopole Moments (Debye-Ang^2)
       XXX     104.1042    XXY       4.0142    XYY      33.1784
       YYY     -35.3918    XXZ     -24.3610    XYZ      18.1726
       YYZ     -22.2963    XZZ     -13.6859    YZZ      33.7765
       ZZZ     -69.4123
    Hexadecapole Moments (Debye-Ang^3)
      XXXX   -7315.2455   XXXY    -156.6584   XXYY   -1698.4514
      XYYY    -216.4616   YYYY   -2212.3458   XXXZ    -237.8931
      XXYZ     -14.4544   XYYZ     -76.5088   YYYZ    -173.4140
      XXZZ   -1754.7107   XYZZ     -30.0881   YYZZ    -755.8228
      XZZZ    -311.9167   YZZZ    -104.2194   ZZZZ   -2608.6886
 -----------------------------------------------------------------
 Calculating analytic gradient of the SCF energy
 Gradient of SCF Energy
            1           2           3           4           5           6
    1   0.0003188   0.0000698  -0.0003291   0.0000388   0.0002329  -0.0000854
    2   0.0002288   0.0000016   0.0000301   0.0002340   0.0000621  -0.0000277
    3  -0.0011774  -0.0001366   0.0003620   0.0000971  -0.0001628   0.0000162
            7           8           9          10          11          12
    1   0.0000689   0.0000602   0.0000606   0.0000601   0.0000339  -0.0000332
    2   0.0000252  -0.0000426   0.0001334   0.0002050   0.0000767  -0.0000046
    3   0.0000177   0.0002611  -0.0000167   0.0002720   0.0000599   0.0000105
           13          14          15          16          17          18
    1  -0.0000308  -0.0001609  -0.0001029  -0.0000187   0.0001531  -0.0001110
    2   0.0001547  -0.0000657   0.0001010   0.0000086  -0.0002894  -0.0000734
    3  -0.0000849   0.0000208   0.0000813  -0.0000672   0.0001213  -0.0001212
           19          20          21          22          23          24
    1  -0.0000959  -0.0000179  -0.0000412  -0.0001119  -0.0001224   0.0000374
    2   0.0000353  -0.0001886  -0.0005941  -0.0001629   0.0001028  -0.0000107
    3  -0.0001641  -0.0005938   0.0006807   0.0004061   0.0000187   0.0001216
           25          26          27          28          29          30
    1  -0.0001664  -0.0002543   0.0006467   0.0000485   0.0001989  -0.0001287
    2   0.0000503   0.0003576  -0.0004166   0.0003026   0.0000380  -0.0003342
    3   0.0001267  -0.0001470  -0.0002475  -0.0002880   0.0002285  -0.0005007
           31          32          33          34          35          36
    1  -0.0007863  -0.0015941   0.0005401   0.0008242  -0.0004353  -0.0002357
    2   0.0006623  -0.0005812   0.0001139  -0.0002797  -0.0005370   0.0001690
    3  -0.0002082   0.0003312  -0.0001221  -0.0004193   0.0006240  -0.0003998
           37          38          39          40          41          42
    1  -0.0001720  -0.0001757   0.0002410  -0.0003390   0.0011831   0.0000056
    2   0.0000351   0.0000101  -0.0001837   0.0002737   0.0001111   0.0002122
    3  -0.0003429  -0.0001427   0.0005886  -0.0000702   0.0001535  -0.0001485
           43          44          45          46          47          48
    1  -0.0001353  -0.0000695   0.0005271  -0.0000550  -0.0004269   0.0004987
    2  -0.0002150   0.0000243  -0.0001862  -0.0002290   0.0005814  -0.0000193
    3   0.0001874  -0.0003320   0.0007267   0.0001844  -0.0020041   0.0000246
           49          50          51          52
    1   0.0012527  -0.0015298  -0.0001638   0.0008280
    2   0.0014795  -0.0006291  -0.0016138   0.0008642
    3   0.0003349   0.0008566   0.0003606   0.0006230
 Max gradient component =       2.004E-03
 RMS gradient           =       4.539E-04
 Gradient time:  CPU 556.46 s  wall 93.92 s
 Geometry Optimization Parameters
   NAtoms,    NIC,     NZ,  NCons,   NDum,   NFix, NCnnct, MaxDiis
       52     415       0       0       0       0       0       0

 Cartesian Hessian Update
 Hessian Updated using BFGS Update


** GEOMETRY OPTIMIZATION IN DELOCALIZED INTERNAL COORDINATES **
   Searching for a Minimum

   Optimization Cycle:   9

                       Coordinates (Angstroms)
     ATOM                X               Y               Z
      1  C        -2.8573435648    0.4300628687    0.0740437511
      2  H        -3.1985155523    0.9983359726   -0.8020061910
      3  C        -1.6023545413   -0.3546507931   -0.3491084508
      4  H        -1.2230738536   -0.9192721228    0.5070718126
      5  C        -1.8947053380   -1.2966846088   -1.5200819955
      6  H        -2.1944518546   -0.6907599508   -2.3849646355
      7  H        -0.9866205839   -1.8360246874   -1.8093301289
      8  C        -3.0048229410   -2.3074499539   -1.1921159649
      9  H        -2.6566569516   -2.9333427888   -0.3582465179
     10  C        -3.2935115325   -3.2235710123   -2.3846544187
     11  H        -2.3995653949   -3.7745888117   -2.6919696298
     12  H        -4.0696695304   -3.9547598059   -2.1406642167
     13  H        -3.6415385862   -2.6429675207   -3.2459747686
     14  C        -4.2579672473   -1.5570099033   -0.7247025683
     15  H        -5.0333724112   -2.2693427977   -0.4223130089
     16  H        -4.6683715719   -0.9887495585   -1.5707922496
     17  C        -3.9554138935   -0.5952451060    0.4297635379
     18  H        -4.8691665941   -0.0662978570    0.7037335711
     19  H        -3.6513782278   -1.1714731591    1.3120833368
     20  C        -2.6165653970    1.5028497116    1.1908058721
     21  O        -1.8783109325    2.6032160012    0.6234518302
     22  C        -3.9343002096    2.1418493185    1.6445961592
     23  H        -3.6999312467    3.0317526205    2.2327908321
     24  H        -4.5326178326    2.4557335500    0.7848989445
     25  H        -4.5306261813    1.4702376621    2.2657211367
     26  C        -1.8541401733    0.9528761316    2.4051642287
     27  H        -0.8574385670    0.5970163691    2.1379321813
     28  H        -2.3939385233    0.1308418609    2.8850222308
     29  H        -1.7356828639    1.7511879977    3.1419092127
     30  H        -1.1282970907    2.2197005903    0.1518449494
     31  O        -0.5583451534    0.5999965879   -0.7312978438
     32  C         0.7501457645    0.1364230160   -0.7243637789
     33  H         0.8489184347   -0.8072753039   -1.2832745601
     34  O         1.1630904021   -0.0758574533    0.6253355858
     35  C         2.4809472453   -0.5744356940    0.7424219619
     36  H         2.5991941595   -1.5035969776    0.1586084019
     37  C         1.6263571621    1.2202559621   -1.3608160449
     38  H         1.4667454516    2.1532215862   -0.8049456287
     39  O         1.3440397989    1.4007552263   -2.7408263116
     40  H         0.4345735683    1.7105464264   -2.8250381629
     41  C         3.0912888805    0.8106107157   -1.2594297239
     42  H         3.2436937613   -0.0845402942   -1.8799632105
     43  O         3.9746130161    1.8411326010   -1.6828618901
     44  H         3.7250432877    2.1007981356   -2.5779228521
     45  C         3.4683038769    0.4677361610    0.1778573678
     46  H         3.4235432142    1.3763849261    0.7900313027
     47  O         4.7851884803   -0.0899327635    0.2184746917
     48  H         5.3981197555    0.5388421340   -0.1835105456
     49  C         2.7086878759   -0.9628864899    2.2212253248
     50  O         1.8065287538   -1.1397057344    2.9885990954
     51  O         3.9926887352   -1.1653156896    2.5689691755
     52  H         4.5980675747   -0.8823625311    1.8547589371
   Point Group: c1    Number of degrees of freedom:   150


   Energy is  -1228.733688387

 Hessian Updated using BFGS Update

145 Hessian modes will be used to form the next step
  Hessian Eigenvalues:
     0.003897    0.004449    0.004702    0.004959    0.005501    0.005961
     0.006403    0.007492    0.007844    0.008160    0.008432    0.009917
     0.010693    0.011140    0.011312    0.012066    0.014269    0.019603
     0.020446    0.027000    0.030546    0.032798    0.035076    0.037920
     0.040296    0.042032    0.043178    0.044257    0.046590    0.047521
     0.047653    0.048410    0.048898    0.049397    0.049933    0.050808
     0.052178    0.053770    0.053843    0.055290    0.056136    0.056297
     0.056707    0.056911    0.057010    0.057276    0.057736    0.060427
     0.060683    0.062002    0.063822    0.066430    0.068768    0.070497
     0.070845    0.073620    0.078960    0.081448    0.082284    0.083218
     0.084159    0.089372    0.093692    0.111571    0.112822    0.125130
     0.136412    0.147110    0.148564    0.153830    0.156866    0.158155
     0.159757    0.159931    0.160027    0.160109    0.160576    0.161000
     0.162461    0.164024    0.165757    0.172130    0.174779    0.175609
     0.193020    0.195556    0.203580    0.214536    0.216641    0.247033
     0.253573    0.259357    0.266264    0.270937    0.275462    0.276727
     0.286287    0.288419    0.289274    0.289485    0.289846    0.290893
     0.292230    0.294982    0.297172    0.335327    0.337820    0.338626
     0.338858    0.339014    0.339473    0.339645    0.339936    0.340103
     0.340386    0.340534    0.340645    0.340874    0.341175    0.341178
     0.341245    0.342039    0.342063    0.342218    0.342366    0.343221
     0.343646    0.344567    0.361423    0.389282    0.392613    0.393416
     0.400247    0.400870    0.402800    0.404298    0.412926    0.481286
     0.498293    0.506733    0.513031    0.515187    0.522898    0.540888
     0.911721

 Minimum Search - Taking Simple RFO Step
 Searching for Lamda that Minimizes Along All modes
 Value Taken    Lamda =  -0.00037318
 Step Taken.  Stepsize is  0.125647

                             Maximum     Tolerance    Cnvgd?
         Gradient           0.003935      0.000300      NO
         Displacement       0.046086      0.001200      NO
         Energy change     -0.000032      0.000001      NO


 New Cartesian Coordinates Obtained by Inverse Iteration

 Displacement from previous Coordinates is:  0.740441
 ----------------------------------------------------------------
             Standard Nuclear Orientation (Angstroms)
    I     Atom           X                Y                Z
 ----------------------------------------------------------------
    1      C      -2.8480066219     0.4221874565     0.0917737305
    2      H      -3.1900255703     1.0021293115    -0.7761861783
    3      C      -1.5966250679    -0.3615547079    -0.3491871981
    4      H      -1.2138537026    -0.9384194200     0.4974257598
    5      C      -1.9000276104    -1.2867700995    -1.5317256953
    6      H      -2.1990208237    -0.6658355542    -2.3861751397
    7      H      -0.9963028082    -1.8264467765    -1.8333916674
    8      C      -3.0147397092    -2.2968063745    -1.2174972071
    9      H      -2.6682274739    -2.9391684192    -0.3954624710
   10      C      -3.3132263275    -3.1917387602    -2.4243336718
   11      H      -2.4240431088    -3.7434334629    -2.7440620771
   12      H      -4.0930694430    -3.9219586923    -2.1895967832
   13      H      -3.6606762404    -2.5951636429    -3.2747131678
   14      C      -4.2611209141    -1.5459959506    -0.7332717533
   15      H      -5.0391413508    -2.2591337155    -0.4397463920
   16      H      -4.6714015172    -0.9616972192    -1.5683584183
   17      C      -3.9487091459    -0.6043616346     0.4353509357
   18      H      -4.8583569089    -0.0753827882     0.7225990544
   19      H      -3.6431031375    -1.1961248416     1.3069632452
   20      C      -2.6108039593     1.4830820934     1.2213830947
   21      O      -1.8422039248     2.5775448860     0.6815958128
   22      C      -3.9287663580     2.1404635583     1.6454122438
   23      H      -3.6946188438     3.0206123725     2.2480133385
   24      H      -4.4986511774     2.4720491578     0.7729874375
   25      H      -4.5523641517     1.4731095944     2.2438966605
   26      C      -1.8914258561     0.9105117327     2.4514417380
   27      H      -0.8930094230     0.5432652758     2.2096630169
   28      H      -2.4563545780     0.0923437462     2.9092386968
   29      H      -1.7829577543     1.7009906672     3.1978277217
   30      H      -1.0794540374     2.1899450098     0.2347439921
   31      O      -0.5509126091     0.5919447856    -0.7315848887
   32      C       0.7563209547     0.1273639966    -0.7186868295
   33      H       0.8485660655    -0.8333772427    -1.2485779199
   34      O       1.1700556000    -0.0456888422     0.6364082445
   35      C       2.4878903943    -0.5404950387     0.7621717190
   36      H       2.6068203329    -1.4855596570     0.2044257526
   37      C       1.6321893375     1.1892003295    -1.3913377887
   38      H       1.4748141442     2.1400970864    -0.8660214408
   39      O       1.3482398995     1.3236650470    -2.7766962810
   40      H       0.4395311341     1.6324380612    -2.8693275545
   41      C       3.0964318941     0.7826064002    -1.2785892374
   42      H       3.2493248530    -0.1323586816    -1.8695477707
   43      O       3.9796443255     1.8001338835    -1.7333482063
   44      H       3.7326193757     2.0301724625    -2.6369230824
   45      C       3.4716958979     0.4876833944     0.1690813067
   46      H       3.4200442201     1.4155409869     0.7512052141
   47      O       4.7910627173    -0.0623252925     0.2359863825
   48      H       5.4023732032     0.5561347564    -0.1836371806
   49      C       2.7231209329    -0.8880144145     2.2481475636
   50      O       1.8280134226    -1.0375552094     3.0286414572
   51      O       4.0100077719    -1.0740341565     2.5912325300
   52      H       4.6035185353    -0.8215506936     1.8563094856
 ----------------------------------------------------------------
 Molecular Point Group                 C1    NOp =  1
 Largest Abelian Subgroup              C1    NOp =  1
 Nuclear Repulsion Energy =  2406.6958555548 hartrees
 There are       94 alpha and       94 beta electrons
 Applying Cartesian multipole field
    Component          Value
    ---------          -----
     (2,0,0)        1.00000E-12
     (0,2,0)        2.00000E-11
     (0,0,2)       -3.00000E-11
 Nucleus-field energy     =    -0.0000000197 hartrees
 Requested basis set is 6-311++G(d,p)
 There are 284 shells and 724 basis functions
 A cutoff of  1.0D-11 yielded  29420 shell pairs
 There are    186518 function pairs (    197346 Cartesian)
 Smallest overlap matrix eigenvalue = 8.61E-07

 Q-Chem warning in module stvman/mkSTV.C, line 306:

 Overlap eigenvalue is smaller than square root of threshold
 Use THRESH >= 12 to get rid of this warning

 Linear dependence detected in AO basis
 Tighter screening thresholds may be required for diffuse basis sets
 Use S2THRESH > 14 and THRESH = 14 in case of SCF convergence issues
 Number of orthogonalized atomic orbitals = 723
 Maximum deviation from orthogonality = 2.074E-10
 Guess MOs from SCF MO coefficient file

 -----------------------------------------------------------------------
  General SCF calculation program by
  Eric Jon Sundstrom, Paul Horn, Yuezhi Mao, Dmitri Zuev, Alec White,
  David Stuck, Shaama M.S., Shane Yost, Joonho Lee, David Small,
  Daniel Levine, Susi Lehtola, Hugh Burton, Evgeny Epifanovsky
 -----------------------------------------------------------------------
 Exchange:     0.2000 Hartree-Fock + 0.0800 Slater + 0.7200 B88
 Correlation:  0.1900 VWN1RPA + 0.8100 LYP
 Using SG-1 standard quadrature grid
 using 6 threads for integral computing
 -------------------------------------------------------
 OpenMP Integral computing Module                
 Release: version 2.0, May 2017, Q-Chem Inc. Pleasanton 
 -------------------------------------------------------
 -------------------------------------------------------
 OpenMP BLAS3 based DFT computing Module                
 Release: version 1.0, May 2013, Q-Chem Inc. Pittsburgh 
 -------------------------------------------------------
 A restricted SCF calculation will be
 performed using DIIS
 SCF converges when DIIS error is below 1.0e-08
 ---------------------------------------
  Cycle       Energy         DIIS error
 ---------------------------------------
    1   -1228.7253084811      3.21e-04  
    2   -1228.7337489261      4.84e-05  
    3   -1228.7336852368      6.76e-05  
    4   -1228.7338888366      7.41e-06  
    5   -1228.7338907052      3.95e-06  
    6   -1228.7338914398      1.51e-06  
    7   -1228.7338915315      5.82e-07  
    8   -1228.7338915485      1.03e-07  
    9   -1228.7338915491      5.47e-08  
   10   -1228.7338915491      1.45e-08  
   11   -1228.7338915491      5.06e-09  Convergence criterion met
 ---------------------------------------
 SCF time:   CPU 2190.91s  wall 386.00s 
 SCF   energy in the final basis set =    -1228.7338915491
 Total energy in the final basis set =    -1228.7338915491

 --------------------------------------------------------------

                    Orbital Energies (a.u.)
 --------------------------------------------------------------

 Alpha MOs
 -- Occupied --
-19.1771 -19.1695 -19.1663 -19.1659 -19.1609 -19.1598 -19.1180 -19.0989
-10.3156 -10.3049 -10.2733 -10.2692 -10.2608 -10.2572 -10.2409 -10.2246
-10.1868 -10.1823 -10.1814 -10.1745 -10.1737 -10.1690 -10.1510 -10.1451
 -1.1209  -1.1081  -1.0849  -1.0694  -1.0553  -1.0488  -1.0315  -1.0056
 -0.8562  -0.8241  -0.8051  -0.7938  -0.7551  -0.7494  -0.7013  -0.6909
 -0.6833  -0.6759  -0.6371  -0.6249  -0.6234  -0.6143  -0.5858  -0.5809
 -0.5742  -0.5643  -0.5525  -0.5372  -0.5354  -0.5234  -0.5048  -0.4960
 -0.4925  -0.4789  -0.4668  -0.4599  -0.4597  -0.4512  -0.4470  -0.4447
 -0.4332  -0.4256  -0.4219  -0.4189  -0.4098  -0.4080  -0.4012  -0.3979
 -0.3883  -0.3876  -0.3802  -0.3772  -0.3725  -0.3669  -0.3651  -0.3554
 -0.3507  -0.3432  -0.3366  -0.3333  -0.3320  -0.3304  -0.3265  -0.3222
 -0.3199  -0.3163  -0.2968  -0.2891  -0.2869  -0.2608
 -- Virtual --
 -0.0254  -0.0222  -0.0146  -0.0086  -0.0059   0.0016   0.0039   0.0056
  0.0166   0.0219   0.0248   0.0265   0.0286   0.0338   0.0388   0.0407
  0.0453   0.0472   0.0526   0.0545   0.0561   0.0592   0.0634   0.0669
  0.0707   0.0744   0.0752   0.0791   0.0803   0.0867   0.0875   0.0910
  0.0943   0.0963   0.0974   0.1005   0.1029   0.1033   0.1052   0.1101
  0.1104   0.1157   0.1172   0.1185   0.1201   0.1219   0.1252   0.1275
  0.1299   0.1302   0.1322   0.1356   0.1382   0.1401   0.1406   0.1427
  0.1446   0.1456   0.1475   0.1481   0.1498   0.1514   0.1556   0.1586
  0.1602   0.1638   0.1649   0.1665   0.1694   0.1717   0.1745   0.1748
  0.1778   0.1802   0.1808   0.1823   0.1824   0.1885   0.1903   0.1937
  0.1947   0.1977   0.1995   0.2059   0.2067   0.2086   0.2093   0.2127
  0.2145   0.2184   0.2199   0.2211   0.2226   0.2248   0.2293   0.2334
  0.2347   0.2368   0.2394   0.2413   0.2462   0.2499   0.2513   0.2521
  0.2552   0.2560   0.2611   0.2631   0.2674   0.2713   0.2724   0.2773
  0.2776   0.2803   0.2835   0.2841   0.2893   0.2916   0.2959   0.2971
  0.3021   0.3046   0.3069   0.3083   0.3096   0.3109   0.3145   0.3203
  0.3208   0.3232   0.3243   0.3284   0.3297   0.3318   0.3382   0.3395
  0.3407   0.3423   0.3441   0.3502   0.3516   0.3542   0.3569   0.3607
  0.3628   0.3685   0.3688   0.3735   0.3743   0.3771   0.3775   0.3858
  0.3894   0.3950   0.3992   0.4019   0.4039   0.4115   0.4140   0.4151
  0.4207   0.4237   0.4269   0.4378   0.4423   0.4439   0.4531   0.4542
  0.4584   0.4607   0.4692   0.4773   0.4806   0.4896   0.4977   0.5002
  0.5044   0.5138   0.5159   0.5252   0.5317   0.5350   0.5384   0.5441
  0.5524   0.5582   0.5604   0.5621   0.5724   0.5807   0.5840   0.5912
  0.5938   0.5985   0.6045   0.6120   0.6152   0.6191   0.6280   0.6350
  0.6385   0.6409   0.6458   0.6514   0.6557   0.6581   0.6625   0.6700
  0.6756   0.6807   0.6826   0.6887   0.6924   0.6976   0.7026   0.7087
  0.7130   0.7196   0.7236   0.7271   0.7306   0.7327   0.7478   0.7512
  0.7532   0.7621   0.7654   0.7680   0.7740   0.7787   0.7818   0.7853
  0.7891   0.7937   0.7948   0.7976   0.8025   0.8065   0.8117   0.8158
  0.8252   0.8288   0.8314   0.8400   0.8536   0.8575   0.8661   0.8790
  0.8891   0.9142   0.9252   0.9340   0.9462   0.9481   0.9659   0.9830
  0.9955   1.0012   1.0100   1.0218   1.0232   1.0398   1.0450   1.0619
  1.0653   1.0846   1.0881   1.0919   1.1003   1.1136   1.1226   1.1285
  1.1372   1.1492   1.1539   1.1609   1.1637   1.1705   1.1758   1.1801
  1.1921   1.2000   1.2015   1.2050   1.2134   1.2188   1.2233   1.2372
  1.2446   1.2506   1.2572   1.2617   1.2660   1.2827   1.2933   1.3011
  1.3067   1.3154   1.3259   1.3324   1.3399   1.3486   1.3523   1.3596
  1.3732   1.3805   1.4048   1.4177   1.4232   1.4352   1.4365   1.4459
  1.4506   1.4616   1.4708   1.4782   1.4824   1.4953   1.5021   1.5062
  1.5094   1.5172   1.5214   1.5295   1.5371   1.5435   1.5481   1.5588
  1.5600   1.5637   1.5705   1.5812   1.5864   1.5881   1.5915   1.5987
  1.6013   1.6051   1.6105   1.6135   1.6240   1.6252   1.6293   1.6319
  1.6392   1.6444   1.6481   1.6536   1.6572   1.6616   1.6682   1.6757
  1.6795   1.6883   1.6947   1.6971   1.6985   1.7158   1.7188   1.7255
  1.7409   1.7436   1.7472   1.7593   1.7644   1.7673   1.7777   1.7818
  1.7830   1.7960   1.8033   1.8152   1.8178   1.8235   1.8278   1.8387
  1.8440   1.8583   1.8655   1.8664   1.8767   1.8851   1.8883   1.8915
  1.9040   1.9169   1.9194   1.9228   1.9438   1.9655   1.9701   1.9792
  1.9890   1.9984   2.0069   2.0169   2.0282   2.0434   2.0514   2.0602
  2.0660   2.0710   2.0813   2.0886   2.0933   2.1027   2.1108   2.1327
  2.1378   2.1426   2.1491   2.1571   2.1695   2.1713   2.1894   2.1928
  2.1944   2.2124   2.2249   2.2352   2.2505   2.2509   2.2632   2.2643
  2.2766   2.2867   2.2994   2.3129   2.3260   2.3360   2.3518   2.3596
  2.3662   2.3767   2.3968   2.4069   2.4248   2.4379   2.4621   2.4771
  2.4826   2.4997   2.5059   2.5242   2.5341   2.5384   2.5414   2.5499
  2.5563   2.5611   2.5714   2.5754   2.5878   2.5890   2.6068   2.6083
  2.6144   2.6323   2.6362   2.6421   2.6492   2.6616   2.6675   2.6719
  2.6835   2.6871   2.6974   2.7107   2.7248   2.7428   2.7477   2.7490
  2.7749   2.7946   2.8014   2.8046   2.8119   2.8268   2.8379   2.8452
  2.8533   2.8559   2.8667   2.8779   2.8885   2.8984   2.9015   2.9133
  2.9256   2.9349   2.9418   2.9505   2.9637   2.9747   2.9758   2.9847
  3.0022   3.0071   3.0150   3.0311   3.0377   3.0508   3.0569   3.0647
  3.0684   3.0811   3.0898   3.1018   3.1089   3.1135   3.1184   3.1235
  3.1326   3.1457   3.1623   3.1724   3.1836   3.1874   3.2035   3.2117
  3.2219   3.2282   3.2420   3.2548   3.2744   3.2923   3.2954   3.3009
  3.3050   3.3212   3.3282   3.3625   3.3728   3.3915   3.4063   3.4381
  3.4412   3.4734   3.4983   3.5252   3.5405   3.5841   3.6211   3.6811
  3.7774   3.7855   3.8016   3.8170   3.8229   3.8396   3.8432   3.8609
  3.8671   3.8676   3.8789   3.8909   3.8955   3.8995   3.9249   3.9368
  3.9586   3.9730   3.9915   4.0311   4.0421   4.0496   4.0699   4.1190
  4.1572   4.1639   4.1665   4.1896   4.2142   4.2578   4.2672   4.2945
  4.3114   4.3146   4.3303   4.3578   4.3980   5.0031   5.0697   5.0746
  5.1027   5.1098   5.1633   5.1937   5.1975   5.2506   5.3770   5.3881
  5.4079   5.4307   5.4442   5.4644   5.5005   5.5787   5.6055   5.6312
  5.6848   5.7187   5.7440   5.8166   5.9259  23.7392  23.7565  23.7745
 23.7961  23.8084  23.8245  23.8366  23.8630  23.8793  23.8884  23.9303
 23.9541  23.9652  23.9812  23.9962  24.0339  49.8644  49.8971  49.9371
 49.9533  49.9762  49.9875  50.0165  50.0345
 --------------------------------------------------------------

          Ground-State Mulliken Net Atomic Charges

     Atom                 Charge (a.u.)
  ----------------------------------------
      1 C                     0.313005
      2 H                     0.252777
      3 C                    -0.460736
      4 H                     0.267465
      5 C                    -0.951017
      6 H                     0.203140
      7 H                     0.094466
      8 C                     0.659879
      9 H                     0.179225
     10 C                    -0.707000
     11 H                     0.134129
     12 H                     0.152585
     13 H                     0.143036
     14 C                    -0.711770
     15 H                     0.176034
     16 H                     0.151562
     17 C                    -0.431801
     18 H                     0.167101
     19 H                     0.168220
     20 C                    -0.104786
     21 O                    -0.119762
     22 C                    -0.503746
     23 H                     0.170738
     24 H                     0.147875
     25 H                     0.152695
     26 C                    -0.535779
     27 H                     0.210690
     28 H                     0.141610
     29 H                     0.171942
     30 H                     0.329092
     31 O                     0.060360
     32 C                    -0.244658
     33 H                     0.256073
     34 O                     0.062040
     35 C                    -0.047404
     36 H                     0.259652
     37 C                    -0.503378
     38 H                     0.254415
     39 O                    -0.186245
     40 H                     0.282656
     41 C                    -0.428434
     42 H                     0.263454
     43 O                    -0.197831
     44 H                     0.271737
     45 C                    -0.178718
     46 H                     0.292490
     47 O                    -0.221836
     48 H                     0.285736
     49 C                    -0.057181
     50 O                    -0.246216
     51 O                    -0.132602
     52 H                     0.295023
  ----------------------------------------
  Sum of atomic charges =     0.000000

 -----------------------------------------------------------------
                    Cartesian Multipole Moments
 -----------------------------------------------------------------
    Charge (ESU x 10^10)
                 0.0000
    Dipole Moment (Debye)
         X       0.2381      Y      -1.3134      Z      -5.3725
       Tot       5.5358
    Quadrupole Moments (Debye-Ang)
        XX    -134.6301     XY      10.7166     YY    -153.9704
        XZ      -8.9047     YZ       2.8910     ZZ    -162.1114
    Octopole Moments (Debye-Ang^2)
       XXX     101.5550    XXY       3.6600    XYY      33.3033
       YYY     -37.8329    XXZ     -26.9500    XYZ      17.4604
       YYZ     -21.1034    XZZ     -16.0873    YZZ      31.7075
       ZZZ     -73.8802
    Hexadecapole Moments (Debye-Ang^3)
      XXXX   -7341.1577   XXXY    -172.9757   XXYY   -1684.9674
      XYYY    -235.8497   YYYY   -2148.0847   XXXZ    -248.7540
      XXYZ     -20.8437   XYYZ     -70.4257   YYYZ    -191.6692
      XXZZ   -1776.2820   XYZZ     -37.9620   YYZZ    -753.2303
      XZZZ    -322.2177   YZZZ    -128.2350   ZZZZ   -2678.5590
 -----------------------------------------------------------------
 Calculating analytic gradient of the SCF energy
 Gradient of SCF Energy
            1           2           3           4           5           6
    1   0.0000432  -0.0000804  -0.0001131  -0.0001747   0.0003324  -0.0000463
    2  -0.0002230  -0.0000827  -0.0003352   0.0001558   0.0000764  -0.0000467
    3  -0.0004801   0.0000614   0.0001016  -0.0001475  -0.0002079   0.0000123
            7           8           9          10          11          12
    1  -0.0001360   0.0000305   0.0000190  -0.0000139   0.0000075  -0.0000196
    2  -0.0000508  -0.0001549   0.0001228  -0.0000325   0.0000209  -0.0000171
    3  -0.0000564   0.0003349  -0.0000489   0.0001094   0.0000052  -0.0000541
           13          14          15          16          17          18
    1  -0.0000071  -0.0000518  -0.0000132   0.0000156   0.0000815  -0.0001060
    2   0.0001548  -0.0000536   0.0000109   0.0000263  -0.0000278   0.0000745
    3  -0.0000084  -0.0000795   0.0000129  -0.0000686   0.0001054  -0.0000420
           19          20          21          22          23          24
    1   0.0000327  -0.0002155   0.0001147   0.0001291  -0.0000435  -0.0000105
    2   0.0001282  -0.0000322   0.0002192  -0.0001205   0.0000588  -0.0000329
    3  -0.0000078   0.0000222  -0.0000596   0.0001320  -0.0000364   0.0000461
           25          26          27          28          29          30
    1  -0.0000946  -0.0000836  -0.0000650   0.0000524  -0.0000150   0.0002192
    2  -0.0001211   0.0002472  -0.0000630  -0.0000450   0.0000247  -0.0001333
    3   0.0000163  -0.0000339   0.0000265  -0.0000019   0.0001056   0.0001030
           31          32          33          34          35          36
    1  -0.0000093  -0.0004232   0.0002119   0.0003257  -0.0002994  -0.0000350
    2   0.0001307  -0.0001747   0.0001745   0.0000641  -0.0002193  -0.0000288
    3  -0.0000942  -0.0001026   0.0000682   0.0001051   0.0001612  -0.0000974
           37          38          39          40          41          42
    1  -0.0001167  -0.0001045   0.0000810  -0.0000252   0.0003889   0.0000274
    2   0.0001413   0.0000323  -0.0000911   0.0001412  -0.0000178   0.0000735
    3  -0.0001478  -0.0000788   0.0001295  -0.0000765   0.0000116   0.0000024
           43          44          45          46          47          48
    1  -0.0001418  -0.0000288   0.0005321  -0.0001073  -0.0001837   0.0001003
    2   0.0000108  -0.0000649  -0.0000002  -0.0001237   0.0000473   0.0000299
    3   0.0001258  -0.0001138   0.0004188   0.0000053  -0.0004948   0.0000833
           49          50          51          52
    1   0.0002900  -0.0003561   0.0002776  -0.0001919
    2   0.0002278  -0.0000856  -0.0004176   0.0004018
    3  -0.0003412   0.0004295  -0.0001469   0.0002917
 Max gradient component =       5.321E-04
 RMS gradient           =       1.643E-04
 Gradient time:  CPU 556.93 s  wall 94.02 s
 Geometry Optimization Parameters
   NAtoms,    NIC,     NZ,  NCons,   NDum,   NFix, NCnnct, MaxDiis
       52     415       0       0       0       0       0       0

 Cartesian Hessian Update
 Hessian Updated using BFGS Update


** GEOMETRY OPTIMIZATION IN DELOCALIZED INTERNAL COORDINATES **
   Searching for a Minimum

   Optimization Cycle:  10

                       Coordinates (Angstroms)
     ATOM                X               Y               Z
      1  C        -2.8480066219    0.4221874565    0.0917737305
      2  H        -3.1900255703    1.0021293115   -0.7761861783
      3  C        -1.5966250679   -0.3615547079   -0.3491871981
      4  H        -1.2138537026   -0.9384194200    0.4974257598
      5  C        -1.9000276104   -1.2867700995   -1.5317256953
      6  H        -2.1990208237   -0.6658355542   -2.3861751397
      7  H        -0.9963028082   -1.8264467765   -1.8333916674
      8  C        -3.0147397092   -2.2968063745   -1.2174972071
      9  H        -2.6682274739   -2.9391684192   -0.3954624710
     10  C        -3.3132263275   -3.1917387602   -2.4243336718
     11  H        -2.4240431088   -3.7434334629   -2.7440620771
     12  H        -4.0930694430   -3.9219586923   -2.1895967832
     13  H        -3.6606762404   -2.5951636429   -3.2747131678
     14  C        -4.2611209141   -1.5459959506   -0.7332717533
     15  H        -5.0391413508   -2.2591337155   -0.4397463920
     16  H        -4.6714015172   -0.9616972192   -1.5683584183
     17  C        -3.9487091459   -0.6043616346    0.4353509357
     18  H        -4.8583569089   -0.0753827882    0.7225990544
     19  H        -3.6431031375   -1.1961248416    1.3069632452
     20  C        -2.6108039593    1.4830820934    1.2213830947
     21  O        -1.8422039248    2.5775448860    0.6815958128
     22  C        -3.9287663580    2.1404635583    1.6454122438
     23  H        -3.6946188438    3.0206123725    2.2480133385
     24  H        -4.4986511774    2.4720491578    0.7729874375
     25  H        -4.5523641517    1.4731095944    2.2438966605
     26  C        -1.8914258561    0.9105117327    2.4514417380
     27  H        -0.8930094230    0.5432652758    2.2096630169
     28  H        -2.4563545780    0.0923437462    2.9092386968
     29  H        -1.7829577543    1.7009906672    3.1978277217
     30  H        -1.0794540374    2.1899450098    0.2347439921
     31  O        -0.5509126091    0.5919447856   -0.7315848887
     32  C         0.7563209547    0.1273639966   -0.7186868295
     33  H         0.8485660655   -0.8333772427   -1.2485779199
     34  O         1.1700556000   -0.0456888422    0.6364082445
     35  C         2.4878903943   -0.5404950387    0.7621717190
     36  H         2.6068203329   -1.4855596570    0.2044257526
     37  C         1.6321893375    1.1892003295   -1.3913377887
     38  H         1.4748141442    2.1400970864   -0.8660214408
     39  O         1.3482398995    1.3236650470   -2.7766962810
     40  H         0.4395311341    1.6324380612   -2.8693275545
     41  C         3.0964318941    0.7826064002   -1.2785892374
     42  H         3.2493248530   -0.1323586816   -1.8695477707
     43  O         3.9796443255    1.8001338835   -1.7333482063
     44  H         3.7326193757    2.0301724625   -2.6369230824
     45  C         3.4716958979    0.4876833944    0.1690813067
     46  H         3.4200442201    1.4155409869    0.7512052141
     47  O         4.7910627173   -0.0623252925    0.2359863825
     48  H         5.4023732032    0.5561347564   -0.1836371806
     49  C         2.7231209329   -0.8880144145    2.2481475636
     50  O         1.8280134226   -1.0375552094    3.0286414572
     51  O         4.0100077719   -1.0740341565    2.5912325300
     52  H         4.6035185353   -0.8215506936    1.8563094856
   Point Group: c1    Number of degrees of freedom:   150


   Energy is  -1228.733891549

 Hessian Updated using BFGS Update

146 Hessian modes will be used to form the next step
  Hessian Eigenvalues:
     0.003999    0.004513    0.004677    0.004979    0.005501    0.005933
     0.006273    0.007310    0.007930    0.008141    0.008395    0.009737
     0.010651    0.011140    0.011320    0.012947    0.014416    0.019671
     0.020633    0.024583    0.030358    0.032564    0.035130    0.037893
     0.040316    0.042376    0.043268    0.044276    0.046372    0.047495
     0.047671    0.048386    0.048972    0.049408    0.049836    0.050766
     0.051610    0.053743    0.053783    0.055336    0.056136    0.056305
     0.056707    0.056861    0.057058    0.057096    0.057797    0.060173
     0.060781    0.061784    0.063826    0.066434    0.068767    0.070454
     0.070764    0.073643    0.078941    0.081110    0.082286    0.083299
     0.084141    0.088879    0.092936    0.111395    0.112961    0.124813
     0.136238    0.145222    0.147207    0.153789    0.157635    0.158084
     0.159723    0.159886    0.159943    0.160030    0.160038    0.160668
     0.161113    0.163098    0.164019    0.165997    0.171299    0.174744
     0.178656    0.191965    0.195332    0.203809    0.214466    0.217258
     0.246809    0.255062    0.259267    0.266888    0.270563    0.275551
     0.276697    0.286234    0.288832    0.289123    0.289477    0.290092
     0.290949    0.292223    0.295099    0.297184    0.335343    0.337815
     0.338626    0.338836    0.339011    0.339441    0.339660    0.339908
     0.340097    0.340338    0.340421    0.340589    0.340762    0.341135
     0.341208    0.341414    0.341892    0.342045    0.342216    0.342366
     0.343305    0.343647    0.344808    0.362027    0.388260    0.392100
     0.393921    0.400532    0.401117    0.403201    0.407558    0.412352
     0.477366    0.497075    0.507433    0.513914    0.515432    0.524779
     0.540840    0.907344

 Minimum Search - Taking Simple RFO Step
 Searching for Lamda that Minimizes Along All modes
 Value Taken    Lamda =  -0.00009535
 Step Taken.  Stepsize is  0.098733

                             Maximum     Tolerance    Cnvgd?
         Gradient           0.000961      0.000300      NO
         Displacement       0.045589      0.001200      NO
         Energy change     -0.000203      0.000001      NO


 New Cartesian Coordinates Obtained by Inverse Iteration

 Displacement from previous Coordinates is:  0.716861
 ----------------------------------------------------------------
             Standard Nuclear Orientation (Angstroms)
    I     Atom           X                Y                Z
 ----------------------------------------------------------------
    1      C      -2.8441220617     0.4137543099     0.0996570288
    2      H      -3.1914429405     1.0031200534    -0.7599375633
    3      C      -1.5977286800    -0.3670782102    -0.3596227256
    4      H      -1.2104981661    -0.9562038978     0.4771645771
    5      C      -1.9122534138    -1.2747143760    -1.5531633967
    6      H      -2.2130371327    -0.6392959651    -2.3963205452
    7      H      -1.0113621230    -1.8117694121    -1.8680011353
    8      C      -3.0282980352    -2.2864223254    -1.2496726147
    9      H      -2.6782624582    -2.9446498594    -0.4415695043
   10      C      -3.3382285003    -3.1611372110    -2.4690624257
   11      H      -2.4531180927    -3.7101927026    -2.8043561494
   12      H      -4.1177707422    -3.8931822107    -2.2393785881
   13      H      -3.6909508932    -2.5513567613    -3.3075492886
   14      C      -4.2679294937    -1.5398219357    -0.7412416510
   15      H      -5.0446114912    -2.2561702959    -0.4520755212
   16      H      -4.6849912300    -0.9411941845    -1.5625450131
   17      C      -3.9423148312    -0.6171963200     0.4393964429
   18      H      -4.8478772036    -0.0920528760     0.7448887931
   19      H      -3.6285086575    -1.2240189832     1.2978298214
   20      C      -2.5944397096     1.4644730321     1.2347967475
   21      O      -1.8409894427     2.5670445602     0.6903310860
   22      C      -3.9075475459     2.1149520978     1.6835527812
   23      H      -3.6652977821     2.9894053142     2.2909911009
   24      H      -4.4908292093     2.4538192803     0.8226833124
   25      H      -4.5207978995     1.4413524561     2.2852133745
   26      C      -1.8522954313     0.8827945749     2.4468910790
   27      H      -0.8566513745     0.5223904942     2.1846351021
   28      H      -2.4065889284     0.0584887899     2.9068366224
   29      H      -1.7343658821     1.6671143207     3.1979929877
   30      H      -1.0878014438     2.1886405009     0.2206284347
   31      O      -0.5513397966     0.5871720787    -0.7376395506
   32      C       0.7545683846     0.1215997641    -0.7106778290
   33      H       0.8435544348    -0.8550568176    -1.2114693122
   34      O       1.1614600945    -0.0114476085     0.6507550392
   35      C       2.4788999785    -0.5008143750     0.7964329429
   36      H       2.6011209960    -1.4638753862     0.2712015887
   37      C       1.6335592655     1.1607818473    -1.4122987290
   38      H       1.4775515217     2.1273381287    -0.9160320184
   39      O       1.3525017710     1.2524580314    -2.8020480753
   40      H       0.4432642604     1.5555319405    -2.9047431295
   41      C       3.0958211842     0.7554185228    -1.2830141991
   42      H       3.2493077973    -0.1786315375    -1.8433630896
   43      O       3.9833063825     1.7571662764    -1.7651461670
   44      H       3.7407255159     1.9614664357    -2.6757353360
   45      C       3.4635322841     0.5086233835     0.1750063066
   46      H       3.4072586084     1.4556655490     0.7251733012
   47      O       4.7835661024    -0.0363797571     0.2717714512
   48      H       5.3957069467     0.5661352687    -0.1687133381
   49      C       2.7079726787    -0.7994674973     2.2929522359
   50      O       1.8113935322    -0.9006140665     3.0784951106
   51      O       3.9912265421    -0.9936204835     2.6429200981
   52      H       4.5870371680    -0.7960771910     1.8931196630
 ----------------------------------------------------------------
 Molecular Point Group                 C1    NOp =  1
 Largest Abelian Subgroup              C1    NOp =  1
 Nuclear Repulsion Energy =  2408.4475902862 hartrees
 There are       94 alpha and       94 beta electrons
 Applying Cartesian multipole field
    Component          Value
    ---------          -----
     (2,0,0)        1.00000E-12
     (0,2,0)        2.00000E-11
     (0,0,2)       -3.00000E-11
 Nucleus-field energy     =    -0.0000000221 hartrees
 Requested basis set is 6-311++G(d,p)
 There are 284 shells and 724 basis functions
 A cutoff of  1.0D-11 yielded  29419 shell pairs
 There are    186577 function pairs (    197414 Cartesian)
 Smallest overlap matrix eigenvalue = 8.76E-07

 Q-Chem warning in module stvman/mkSTV.C, line 306:

 Overlap eigenvalue is smaller than square root of threshold
 Use THRESH >= 12 to get rid of this warning

 Linear dependence detected in AO basis
 Tighter screening thresholds may be required for diffuse basis sets
 Use S2THRESH > 14 and THRESH = 14 in case of SCF convergence issues
 Number of orthogonalized atomic orbitals = 723
 Maximum deviation from orthogonality = 3.165E-10
 Guess MOs from SCF MO coefficient file

 -----------------------------------------------------------------------
  General SCF calculation program by
  Eric Jon Sundstrom, Paul Horn, Yuezhi Mao, Dmitri Zuev, Alec White,
  David Stuck, Shaama M.S., Shane Yost, Joonho Lee, David Small,
  Daniel Levine, Susi Lehtola, Hugh Burton, Evgeny Epifanovsky
 -----------------------------------------------------------------------
 Exchange:     0.2000 Hartree-Fock + 0.0800 Slater + 0.7200 B88
 Correlation:  0.1900 VWN1RPA + 0.8100 LYP
 Using SG-1 standard quadrature grid
 using 6 threads for integral computing
 -------------------------------------------------------
 OpenMP Integral computing Module                
 Release: version 2.0, May 2017, Q-Chem Inc. Pleasanton 
 -------------------------------------------------------
 -------------------------------------------------------
 OpenMP BLAS3 based DFT computing Module                
 Release: version 1.0, May 2013, Q-Chem Inc. Pittsburgh 
 -------------------------------------------------------
 A restricted SCF calculation will be
 performed using DIIS
 SCF converges when DIIS error is below 1.0e-08
 ---------------------------------------
  Cycle       Energy         DIIS error
 ---------------------------------------
    1   -1228.7251022939      3.25e-04  
    2   -1228.7337507317      4.62e-05  
    3   -1228.7337125364      6.18e-05  
    4   -1228.7338824440      8.10e-06  
    5   -1228.7338849153      3.50e-06  
    6   -1228.7338855635      8.80e-07  
    7   -1228.7338855958      4.01e-07  
    8   -1228.7338856030      1.10e-07  
    9   -1228.7338856033      5.91e-08  
   10   -1228.7338856035      1.61e-08  
   11   -1228.7338856035      4.00e-09  Convergence criterion met
 ---------------------------------------
 SCF time:   CPU 2194.62s  wall 386.00s 
 SCF   energy in the final basis set =    -1228.7338856035
 Total energy in the final basis set =    -1228.7338856035

 --------------------------------------------------------------

                    Orbital Energies (a.u.)
 --------------------------------------------------------------

 Alpha MOs
 -- Occupied --
-19.1767 -19.1695 -19.1662 -19.1659 -19.1611 -19.1599 -19.1178 -19.0982
-10.3153 -10.3050 -10.2731 -10.2690 -10.2609 -10.2573 -10.2411 -10.2239
-10.1871 -10.1820 -10.1816 -10.1745 -10.1738 -10.1693 -10.1504 -10.1437
 -1.1212  -1.1085  -1.0847  -1.0694  -1.0554  -1.0490  -1.0317  -1.0051
 -0.8562  -0.8245  -0.8052  -0.7935  -0.7551  -0.7490  -0.7015  -0.6909
 -0.6824  -0.6759  -0.6370  -0.6249  -0.6239  -0.6144  -0.5860  -0.5810
 -0.5741  -0.5645  -0.5522  -0.5371  -0.5353  -0.5236  -0.5045  -0.4962
 -0.4927  -0.4787  -0.4670  -0.4598  -0.4595  -0.4512  -0.4468  -0.4443
 -0.4332  -0.4255  -0.4214  -0.4190  -0.4100  -0.4078  -0.4010  -0.3981
 -0.3882  -0.3875  -0.3795  -0.3773  -0.3720  -0.3665  -0.3649  -0.3550
 -0.3511  -0.3429  -0.3363  -0.3332  -0.3320  -0.3303  -0.3259  -0.3220
 -0.3200  -0.3166  -0.2967  -0.2891  -0.2867  -0.2604
 -- Virtual --
 -0.0255  -0.0222  -0.0148  -0.0084  -0.0057   0.0015   0.0039   0.0055
  0.0166   0.0217   0.0247   0.0263   0.0287   0.0337   0.0389   0.0405
  0.0456   0.0474   0.0527   0.0544   0.0564   0.0588   0.0631   0.0671
  0.0711   0.0744   0.0753   0.0789   0.0805   0.0869   0.0879   0.0910
  0.0945   0.0962   0.0978   0.1001   0.1029   0.1032   0.1057   0.1100
  0.1109   0.1158   0.1173   0.1185   0.1202   0.1223   0.1255   0.1278
  0.1294   0.1303   0.1323   0.1355   0.1383   0.1400   0.1409   0.1429
  0.1449   0.1454   0.1474   0.1484   0.1500   0.1517   0.1553   0.1590
  0.1609   0.1637   0.1656   0.1666   0.1698   0.1721   0.1742   0.1755
  0.1783   0.1802   0.1811   0.1825   0.1831   0.1888   0.1910   0.1937
  0.1949   0.1980   0.1999   0.2062   0.2070   0.2084   0.2090   0.2132
  0.2142   0.2185   0.2193   0.2207   0.2228   0.2249   0.2296   0.2330
  0.2351   0.2366   0.2400   0.2416   0.2454   0.2491   0.2514   0.2519
  0.2552   0.2565   0.2618   0.2635   0.2674   0.2714   0.2720   0.2774
  0.2777   0.2804   0.2840   0.2840   0.2892   0.2928   0.2962   0.2976
  0.3031   0.3043   0.3075   0.3082   0.3097   0.3117   0.3148   0.3209
  0.3221   0.3229   0.3241   0.3276   0.3301   0.3311   0.3384   0.3401
  0.3413   0.3422   0.3454   0.3499   0.3521   0.3546   0.3574   0.3607
  0.3629   0.3682   0.3694   0.3736   0.3759   0.3784   0.3793   0.3868
  0.3902   0.3951   0.4002   0.4026   0.4033   0.4123   0.4147   0.4157
  0.4215   0.4246   0.4276   0.4377   0.4434   0.4449   0.4521   0.4544
  0.4595   0.4619   0.4692   0.4779   0.4824   0.4906   0.4991   0.5011
  0.5058   0.5135   0.5170   0.5272   0.5317   0.5367   0.5384   0.5430
  0.5523   0.5580   0.5599   0.5623   0.5728   0.5820   0.5840   0.5921
  0.5959   0.5971   0.6050   0.6123   0.6153   0.6188   0.6284   0.6341
  0.6386   0.6415   0.6462   0.6514   0.6556   0.6575   0.6621   0.6699
  0.6763   0.6805   0.6830   0.6896   0.6923   0.6988   0.7038   0.7092
  0.7127   0.7194   0.7239   0.7285   0.7319   0.7325   0.7482   0.7509
  0.7543   0.7626   0.7650   0.7680   0.7738   0.7788   0.7821   0.7852
  0.7889   0.7933   0.7947   0.7979   0.8024   0.8075   0.8118   0.8166
  0.8245   0.8279   0.8302   0.8405   0.8540   0.8573   0.8664   0.8805
  0.8894   0.9151   0.9246   0.9340   0.9452   0.9484   0.9660   0.9838
  0.9947   1.0008   1.0104   1.0213   1.0226   1.0412   1.0449   1.0621
  1.0646   1.0834   1.0883   1.0914   1.1018   1.1150   1.1223   1.1295
  1.1387   1.1513   1.1548   1.1607   1.1637   1.1690   1.1766   1.1810
  1.1907   1.1986   1.2025   1.2055   1.2142   1.2203   1.2238   1.2375
  1.2452   1.2494   1.2581   1.2654   1.2655   1.2841   1.2939   1.3034
  1.3054   1.3117   1.3269   1.3328   1.3404   1.3477   1.3535   1.3606
  1.3743   1.3811   1.4039   1.4178   1.4244   1.4340   1.4348   1.4444
  1.4510   1.4633   1.4738   1.4778   1.4849   1.4965   1.5035   1.5076
  1.5102   1.5176   1.5215   1.5323   1.5368   1.5428   1.5483   1.5580
  1.5615   1.5650   1.5716   1.5820   1.5867   1.5897   1.5919   1.5991
  1.6026   1.6052   1.6104   1.6145   1.6240   1.6257   1.6298   1.6317
  1.6401   1.6444   1.6486   1.6538   1.6579   1.6620   1.6688   1.6768
  1.6794   1.6886   1.6955   1.6975   1.6987   1.7147   1.7192   1.7267
  1.7415   1.7450   1.7474   1.7581   1.7638   1.7673   1.7773   1.7815
  1.7831   1.7964   1.8040   1.8150   1.8184   1.8252   1.8282   1.8385
  1.8459   1.8575   1.8656   1.8669   1.8784   1.8857   1.8902   1.8916
  1.9055   1.9173   1.9200   1.9253   1.9444   1.9670   1.9703   1.9801
  1.9906   1.9985   2.0077   2.0176   2.0282   2.0439   2.0507   2.0604
  2.0657   2.0714   2.0810   2.0887   2.0922   2.1040   2.1121   2.1330
  2.1373   2.1426   2.1487   2.1574   2.1693   2.1712   2.1896   2.1932
  2.1956   2.2128   2.2261   2.2357   2.2484   2.2507   2.2640   2.2646
  2.2767   2.2881   2.3011   2.3130   2.3263   2.3357   2.3524   2.3593
  2.3663   2.3735   2.3956   2.4065   2.4247   2.4383   2.4628   2.4774
  2.4824   2.4997   2.5068   2.5247   2.5342   2.5385   2.5429   2.5503
  2.5579   2.5611   2.5714   2.5756   2.5883   2.5904   2.6074   2.6087
  2.6142   2.6326   2.6371   2.6424   2.6509   2.6622   2.6676   2.6726
  2.6845   2.6887   2.6972   2.7116   2.7254   2.7430   2.7484   2.7490
  2.7738   2.7956   2.8008   2.8037   2.8128   2.8267   2.8385   2.8453
  2.8533   2.8559   2.8670   2.8775   2.8888   2.8978   2.9008   2.9134
  2.9258   2.9348   2.9430   2.9513   2.9637   2.9756   2.9762   2.9856
  3.0011   3.0095   3.0156   3.0309   3.0377   3.0517   3.0561   3.0635
  3.0691   3.0800   3.0908   3.1015   3.1080   3.1132   3.1199   3.1244
  3.1320   3.1472   3.1631   3.1734   3.1851   3.1877   3.2031   3.2101
  3.2228   3.2284   3.2426   3.2550   3.2768   3.2941   3.2956   3.3026
  3.3041   3.3232   3.3281   3.3627   3.3728   3.3905   3.4074   3.4383
  3.4412   3.4744   3.4977   3.5265   3.5389   3.5851   3.6219   3.6808
  3.7774   3.7851   3.8021   3.8177   3.8233   3.8400   3.8429   3.8623
  3.8681   3.8686   3.8798   3.8939   3.8952   3.8995   3.9262   3.9374
  3.9611   3.9732   3.9899   4.0311   4.0410   4.0494   4.0708   4.1192
  4.1571   4.1638   4.1681   4.1893   4.2138   4.2573   4.2670   4.2964
  4.3123   4.3167   4.3303   4.3578   4.4001   5.0020   5.0685   5.0749
  5.1028   5.1087   5.1642   5.1952   5.1979   5.2535   5.3780   5.3888
  5.4074   5.4324   5.4436   5.4651   5.5018   5.5793   5.6061   5.6313
  5.6852   5.7211   5.7453   5.8167   5.9273  23.7386  23.7570  23.7762
 23.7973  23.8101  23.8255  23.8370  23.8629  23.8791  23.8908  23.9302
 23.9538  23.9650  23.9810  23.9969  24.0371  49.8662  49.8970  49.9372
 49.9536  49.9760  49.9877  50.0170  50.0356
 --------------------------------------------------------------

          Ground-State Mulliken Net Atomic Charges

     Atom                 Charge (a.u.)
  ----------------------------------------
      1 C                     0.312029
      2 H                     0.254153
      3 C                    -0.424901
      4 H                     0.263732
      5 C                    -0.968792
      6 H                     0.202047
      7 H                     0.097506
      8 C                     0.666673
      9 H                     0.177902
     10 C                    -0.705046
     11 H                     0.134283
     12 H                     0.152751
     13 H                     0.142963
     14 C                    -0.713870
     15 H                     0.175763
     16 H                     0.151603
     17 C                    -0.438986
     18 H                     0.167188
     19 H                     0.169676
     20 C                    -0.097168
     21 O                    -0.115786
     22 C                    -0.500110
     23 H                     0.170761
     24 H                     0.147644
     25 H                     0.152305
     26 C                    -0.553334
     27 H                     0.224039
     28 H                     0.139989
     29 H                     0.171994
     30 H                     0.322196
     31 O                     0.060319
     32 C                    -0.256937
     33 H                     0.259726
     34 O                     0.059620
     35 C                    -0.068664
     36 H                     0.259419
     37 C                    -0.509811
     38 H                     0.254983
     39 O                    -0.184502
     40 H                     0.281164
     41 C                    -0.433982
     42 H                     0.263438
     43 O                    -0.197381
     44 H                     0.271588
     45 C                    -0.162305
     46 H                     0.292047
     47 O                    -0.221993
     48 H                     0.285762
     49 C                    -0.050599
     50 O                    -0.245619
     51 O                    -0.130250
     52 H                     0.294772
  ----------------------------------------
  Sum of atomic charges =     0.000000

 -----------------------------------------------------------------
                    Cartesian Multipole Moments
 -----------------------------------------------------------------
    Charge (ESU x 10^10)
                 0.0000
    Dipole Moment (Debye)
         X       0.2874      Y      -1.5635      Z      -5.4778
       Tot       5.7038
    Quadrupole Moments (Debye-Ang)
        XX    -134.7457     XY      10.1947     YY    -153.4532
        XZ      -8.8823     YZ       2.0666     ZZ    -162.5923
    Octopole Moments (Debye-Ang^2)
       XXX     102.6651    XXY       0.3659    XYY      35.1501
       YYY     -41.4804    XXZ     -28.2314    XYZ      15.8633
       YYZ     -19.6357    XZZ     -16.9317    YZZ      28.7151
       ZZZ     -79.0448
    Hexadecapole Moments (Debye-Ang^3)
      XXXX   -7325.2284   XXXY    -201.6089   XXYY   -1666.2320
      XYYY    -257.8621   YYYY   -2087.8230   XXXZ    -263.4302
      XXYZ     -31.6220   XYYZ     -68.4669   YYYZ    -210.5993
      XXZZ   -1786.8606   XYZZ     -49.8584   YYZZ    -749.8585
      XZZZ    -343.6424   YZZZ    -153.7103   ZZZZ   -2751.8540
 -----------------------------------------------------------------
 Calculating analytic gradient of the SCF energy
 Gradient of SCF Energy
            1           2           3           4           5           6
    1  -0.0000092   0.0000973   0.0001945  -0.0000423  -0.0000685   0.0000080
    2   0.0000625   0.0000358  -0.0002507   0.0000876   0.0000025   0.0000120
    3  -0.0002522   0.0000265   0.0000009   0.0000652  -0.0000080   0.0000235
            7           8           9          10          11          12
    1  -0.0001913   0.0000210  -0.0000329  -0.0000056  -0.0000278   0.0000272
    2  -0.0000514  -0.0001217   0.0000643  -0.0002374  -0.0000527  -0.0000096
    3   0.0000038   0.0001040  -0.0000646  -0.0001278  -0.0000570  -0.0000743
           13          14          15          16          17          18
    1   0.0000192  -0.0000074   0.0000225   0.0000335  -0.0001147   0.0001001
    2   0.0000654  -0.0000333  -0.0000363   0.0000041   0.0000038   0.0000049
    3   0.0000621   0.0000166  -0.0000342  -0.0000216   0.0001663  -0.0000653
           19          20          21          22          23          24
    1  -0.0000372   0.0000386   0.0000073   0.0001843  -0.0000157  -0.0001444
    2  -0.0000101   0.0000855  -0.0000650   0.0000206  -0.0000224   0.0000609
    3  -0.0000592   0.0000695  -0.0000499   0.0000238  -0.0000690   0.0000037
           25          26          27          28          29          30
    1   0.0000679  -0.0000691   0.0001858   0.0000959  -0.0000318  -0.0001510
    2   0.0000462  -0.0000907  -0.0001697  -0.0000076  -0.0000021   0.0000556
    3  -0.0000629   0.0000940  -0.0001140   0.0000280  -0.0000920  -0.0001070
           31          32          33          34          35          36
    1   0.0006754   0.0001554  -0.0000370  -0.0002535  -0.0000747   0.0000829
    2   0.0001384  -0.0001195   0.0001647   0.0004371   0.0000909  -0.0001852
    3   0.0006974  -0.0005353   0.0001153   0.0005205   0.0000719   0.0001970
           37          38          39          40          41          42
    1  -0.0001784  -0.0000047  -0.0001455   0.0002664  -0.0003846  -0.0000043
    2   0.0000829   0.0000284  -0.0000650  -0.0000076  -0.0001308  -0.0000476
    3   0.0001788   0.0000124  -0.0001822   0.0000496  -0.0001089   0.0001626
           43          44          45          46          47          48
    1  -0.0000516   0.0000692  -0.0001822  -0.0000620   0.0003756  -0.0002117
    2   0.0002565  -0.0000560   0.0002220   0.0000233   0.0000719   0.0000209
    3  -0.0001307   0.0002033  -0.0004232  -0.0001255   0.0004098   0.0001108
           49          50          51          52
    1  -0.0002427   0.0004498  -0.0003344  -0.0000615
    2  -0.0005817   0.0001753   0.0005788  -0.0005485
    3  -0.0000793  -0.0004209   0.0001880  -0.0003404
 Max gradient component =       6.974E-04
 RMS gradient           =       1.887E-04
 Gradient time:  CPU 558.04 s  wall 94.18 s
 Geometry Optimization Parameters
   NAtoms,    NIC,     NZ,  NCons,   NDum,   NFix, NCnnct, MaxDiis
       52     415       0       0       0       0       0       0

 Cartesian Hessian Update
 Hessian Updated using BFGS Update


** GEOMETRY OPTIMIZATION IN DELOCALIZED INTERNAL COORDINATES **
   Searching for a Minimum

   Optimization Cycle:  11

                       Coordinates (Angstroms)
     ATOM                X               Y               Z
      1  C        -2.8441220617    0.4137543099    0.0996570288
      2  H        -3.1914429405    1.0031200534   -0.7599375633
      3  C        -1.5977286800   -0.3670782102   -0.3596227256
      4  H        -1.2104981661   -0.9562038978    0.4771645771
      5  C        -1.9122534138   -1.2747143760   -1.5531633967
      6  H        -2.2130371327   -0.6392959651   -2.3963205452
      7  H        -1.0113621230   -1.8117694121   -1.8680011353
      8  C        -3.0282980352   -2.2864223254   -1.2496726147
      9  H        -2.6782624582   -2.9446498594   -0.4415695043
     10  C        -3.3382285003   -3.1611372110   -2.4690624257
     11  H        -2.4531180927   -3.7101927026   -2.8043561494
     12  H        -4.1177707422   -3.8931822107   -2.2393785881
     13  H        -3.6909508932   -2.5513567613   -3.3075492886
     14  C        -4.2679294937   -1.5398219357   -0.7412416510
     15  H        -5.0446114912   -2.2561702959   -0.4520755212
     16  H        -4.6849912300   -0.9411941845   -1.5625450131
     17  C        -3.9423148312   -0.6171963200    0.4393964429
     18  H        -4.8478772036   -0.0920528760    0.7448887931
     19  H        -3.6285086575   -1.2240189832    1.2978298214
     20  C        -2.5944397096    1.4644730321    1.2347967475
     21  O        -1.8409894427    2.5670445602    0.6903310860
     22  C        -3.9075475459    2.1149520978    1.6835527812
     23  H        -3.6652977821    2.9894053142    2.2909911009
     24  H        -4.4908292093    2.4538192803    0.8226833124
     25  H        -4.5207978995    1.4413524561    2.2852133745
     26  C        -1.8522954313    0.8827945749    2.4468910790
     27  H        -0.8566513745    0.5223904942    2.1846351021
     28  H        -2.4065889284    0.0584887899    2.9068366224
     29  H        -1.7343658821    1.6671143207    3.1979929877
     30  H        -1.0878014438    2.1886405009    0.2206284347
     31  O        -0.5513397966    0.5871720787   -0.7376395506
     32  C         0.7545683846    0.1215997641   -0.7106778290
     33  H         0.8435544348   -0.8550568176   -1.2114693122
     34  O         1.1614600945   -0.0114476085    0.6507550392
     35  C         2.4788999785   -0.5008143750    0.7964329429
     36  H         2.6011209960   -1.4638753862    0.2712015887
     37  C         1.6335592655    1.1607818473   -1.4122987290
     38  H         1.4775515217    2.1273381287   -0.9160320184
     39  O         1.3525017710    1.2524580314   -2.8020480753
     40  H         0.4432642604    1.5555319405   -2.9047431295
     41  C         3.0958211842    0.7554185228   -1.2830141991
     42  H         3.2493077973   -0.1786315375   -1.8433630896
     43  O         3.9833063825    1.7571662764   -1.7651461670
     44  H         3.7407255159    1.9614664357   -2.6757353360
     45  C         3.4635322841    0.5086233835    0.1750063066
     46  H         3.4072586084    1.4556655490    0.7251733012
     47  O         4.7835661024   -0.0363797571    0.2717714512
     48  H         5.3957069467    0.5661352687   -0.1687133381
     49  C         2.7079726787   -0.7994674973    2.2929522359
     50  O         1.8113935322   -0.9006140665    3.0784951106
     51  O         3.9912265421   -0.9936204835    2.6429200981
     52  H         4.5870371680   -0.7960771910    1.8931196630
   Point Group: c1    Number of degrees of freedom:   150


   Energy is  -1228.733885603

 Hessian Updated using BFGS Update

147 Hessian modes will be used to form the next step
  Hessian Eigenvalues:
     0.003934    0.004528    0.004892    0.005498    0.005671    0.005879
     0.007047    0.007571    0.007913    0.008123    0.008782    0.009237
     0.010585    0.011142    0.011350    0.014122    0.014611    0.019741
     0.021380    0.028902    0.031098    0.032315    0.035157    0.037915
     0.040230    0.042384    0.043311    0.044391    0.046081    0.047475
     0.047671    0.048459    0.048894    0.049396    0.049811    0.050893
     0.052364    0.053630    0.053818    0.055368    0.056136    0.056285
     0.056707    0.056824    0.057034    0.057455    0.059164    0.060296
     0.061071    0.061722    0.064038    0.066474    0.068756    0.070290
     0.070836    0.073795    0.079122    0.082275    0.083135    0.083673
     0.083927    0.089240    0.092370    0.110916    0.112999    0.124545
     0.135544    0.143062    0.149265    0.153901    0.157177    0.159165
     0.159556    0.159853    0.159968    0.160021    0.160029    0.160241
     0.160927    0.161457    0.163313    0.165541    0.167762    0.172282
     0.175232    0.178076    0.191541    0.195306    0.204210    0.214504
     0.220064    0.244483    0.253848    0.259065    0.266867    0.270511
     0.275908    0.277117    0.286240    0.288665    0.289347    0.289537
     0.289937    0.290994    0.292583    0.295111    0.298326    0.335264
     0.337777    0.338165    0.338795    0.339009    0.339306    0.339663
     0.339699    0.340049    0.340182    0.340390    0.340580    0.340745
     0.341113    0.341220    0.341308    0.341850    0.342050    0.342215
     0.342372    0.343274    0.343695    0.344781    0.361518    0.388677
     0.393432    0.394160    0.400434    0.400879    0.403408    0.411948
     0.429021    0.479662    0.497890    0.507721    0.513892    0.515479
     0.524734    0.542093    0.910780

 Minimum Search - Taking Simple RFO Step
 Searching for Lamda that Minimizes Along All modes
 Value Taken    Lamda =  -0.00009109
 Step Taken.  Stepsize is  0.068268

                             Maximum     Tolerance    Cnvgd?
         Gradient           0.001447      0.000300      NO
         Displacement       0.016853      0.001200      NO
         Energy change      0.000006      0.000001      NO


 New Cartesian Coordinates Obtained by Inverse Iteration

 Displacement from previous Coordinates is:  0.346965
 ----------------------------------------------------------------
             Standard Nuclear Orientation (Angstroms)
    I     Atom           X                Y                Z
 ----------------------------------------------------------------
    1      C      -2.8479016407     0.4179956929     0.1049990410
    2      H      -3.1926149559     1.0057335643    -0.7568525114
    3      C      -1.5962854593    -0.3588822858    -0.3484157579
    4      H      -1.2100585467    -0.9468046758     0.4899046982
    5      C      -1.9016500420    -1.2687755007    -1.5424067336
    6      H      -2.1991831123    -0.6353408200    -2.3882551945
    7      H      -0.9965906046    -1.8028882364    -1.8507630589
    8      C      -3.0160481127    -2.2834936190    -1.2445354203
    9      H      -2.6685009718    -2.9397698234    -0.4335829795
   10      C      -3.3155820851    -3.1612897235    -2.4640283400
   11      H      -2.4261898248    -3.7074797563    -2.7925855168
   12      H      -4.0932926715    -3.8960116388    -2.2366487026
   13      H      -3.6659998940    -2.5555109935    -3.3063271423
   14      C      -4.2608665674    -1.5406161271    -0.7438109426
   15      H      -5.0368026806    -2.2592601474    -0.4583929627
   16      H      -4.6755558759    -0.9436647610    -1.5674810341
   17      C      -3.9443301438    -0.6170437620     0.4383446854
   18      H      -4.8534054954    -0.0955347310     0.7397822105
   19      H      -3.6328312186    -1.2233786283     1.2980093733
   20      C      -2.6108997625     1.4698159734     1.2417671850
   21      O      -1.8445069382     2.5684045122     0.7079560860
   22      C      -3.9286305355     2.1264498800     1.6679212118
   23      H      -3.6928421667     3.0002844136     2.2788775749
   24      H      -4.4949018033     2.4671373448     0.7965588032
   25      H      -4.5553941411     1.4563735051     2.2595315260
   26      C      -1.8909318161     0.8876850758     2.4668426077
   27      H      -0.8923358998     0.5235958771     2.2217255970
   28      H      -2.4561874690     0.0663940161     2.9186967248
   29      H      -1.7823916573     1.6727471461     3.2185993617
   30      H      -1.0862453344     2.1862741454     0.2495300113
   31      O      -0.5500955685     0.5954765264    -0.7252174959
   32      C       0.7551141385     0.1253879530    -0.7069514542
   33      H       0.8373018265    -0.8484810058    -1.2148733279
   34      O       1.1701675684    -0.0178401455     0.6506559418
   35      C       2.4874081184    -0.5114109807     0.7875996164
   36      H       2.6023496753    -1.4740372214     0.2601741836
   37      C       1.6345804127     1.1649480701    -1.4072398467
   38      H       1.4889481311     2.1283793945    -0.9018522360
   39      O       1.3417180244     1.2697688888    -2.7936057850
   40      H       0.4315900795     1.5742414313    -2.8854033476
   41      C       3.0949876060     0.7488550595    -1.2931298307
   42      H       3.2365261119    -0.1834287841    -1.8595847820
   43      O       3.9860219998     1.7458029016    -1.7787979474
   44      H       3.7350727603     1.9584669970    -2.6853409947
   45      C       3.4735700192     0.4929064790     0.1606023442
   46      H       3.4312938070     1.4381707399     0.7152814659
   47      O       4.7895417457    -0.0642365416     0.2417355699
   48      H       5.4024248521     0.5326280568    -0.2056720865
   49      C       2.7247898036    -0.8112436585     2.2831526432
   50      O       1.8315513791    -0.9251744573     3.0710159074
   51      O       4.0111454647    -0.9949034709     2.6283551426
   52      H       4.6040343283    -0.7831573847     1.8800760523
 ----------------------------------------------------------------
 Molecular Point Group                 C1    NOp =  1
 Largest Abelian Subgroup              C1    NOp =  1
 Nuclear Repulsion Energy =  2407.0325113222 hartrees
 There are       94 alpha and       94 beta electrons
 Applying Cartesian multipole field
    Component          Value
    ---------          -----
     (2,0,0)        1.00000E-12
     (0,2,0)        2.00000E-11
     (0,0,2)       -3.00000E-11
 Nucleus-field energy     =    -0.0000000218 hartrees
 Requested basis set is 6-311++G(d,p)
 There are 284 shells and 724 basis functions
 A cutoff of  1.0D-11 yielded  29408 shell pairs
 There are    186413 function pairs (    197226 Cartesian)
 Smallest overlap matrix eigenvalue = 8.69E-07

 Q-Chem warning in module stvman/mkSTV.C, line 306:

 Overlap eigenvalue is smaller than square root of threshold
 Use THRESH >= 12 to get rid of this warning

 Linear dependence detected in AO basis
 Tighter screening thresholds may be required for diffuse basis sets
 Use S2THRESH > 14 and THRESH = 14 in case of SCF convergence issues
 Number of orthogonalized atomic orbitals = 723
 Maximum deviation from orthogonality = 2.452E-10
 Guess MOs from SCF MO coefficient file

 -----------------------------------------------------------------------
  General SCF calculation program by
  Eric Jon Sundstrom, Paul Horn, Yuezhi Mao, Dmitri Zuev, Alec White,
  David Stuck, Shaama M.S., Shane Yost, Joonho Lee, David Small,
  Daniel Levine, Susi Lehtola, Hugh Burton, Evgeny Epifanovsky
 -----------------------------------------------------------------------
 Exchange:     0.2000 Hartree-Fock + 0.0800 Slater + 0.7200 B88
 Correlation:  0.1900 VWN1RPA + 0.8100 LYP
 Using SG-1 standard quadrature grid
 using 6 threads for integral computing
 -------------------------------------------------------
 OpenMP Integral computing Module                
 Release: version 2.0, May 2017, Q-Chem Inc. Pleasanton 
 -------------------------------------------------------
 -------------------------------------------------------
 OpenMP BLAS3 based DFT computing Module                
 Release: version 1.0, May 2013, Q-Chem Inc. Pittsburgh 
 -------------------------------------------------------
 A restricted SCF calculation will be
 performed using DIIS
 SCF converges when DIIS error is below 1.0e-08
 ---------------------------------------
  Cycle       Energy         DIIS error
 ---------------------------------------
    1   -1228.7323847907      1.37e-04  
    2   -1228.7339078139      1.60e-05  
    3   -1228.7339064580      2.08e-05  
    4   -1228.7339249393      4.38e-06  
    5   -1228.7339256276      2.31e-06  
    6   -1228.7339258631      8.05e-07  
    7   -1228.7339258928      1.82e-07  
    8   -1228.7339258947      4.31e-08  
    9   -1228.7339258948      1.69e-08  
   10   -1228.7339258949      5.72e-09  Convergence criterion met
 ---------------------------------------
 SCF time:   CPU 1992.96s  wall 351.00s 
 SCF   energy in the final basis set =    -1228.7339258949
 Total energy in the final basis set =    -1228.7339258949

 --------------------------------------------------------------

                    Orbital Energies (a.u.)
 --------------------------------------------------------------

 Alpha MOs
 -- Occupied --
-19.1770 -19.1693 -19.1662 -19.1661 -19.1610 -19.1599 -19.1178 -19.0984
-10.3154 -10.3050 -10.2731 -10.2691 -10.2610 -10.2573 -10.2412 -10.2243
-10.1871 -10.1824 -10.1816 -10.1747 -10.1739 -10.1693 -10.1507 -10.1445
 -1.1210  -1.1083  -1.0848  -1.0693  -1.0554  -1.0489  -1.0315  -1.0054
 -0.8562  -0.8245  -0.8052  -0.7937  -0.7552  -0.7493  -0.7014  -0.6910
 -0.6829  -0.6761  -0.6371  -0.6249  -0.6237  -0.6145  -0.5860  -0.5810
 -0.5742  -0.5644  -0.5523  -0.5372  -0.5354  -0.5236  -0.5048  -0.4961
 -0.4925  -0.4788  -0.4670  -0.4597  -0.4596  -0.4511  -0.4470  -0.4445
 -0.4332  -0.4258  -0.4215  -0.4191  -0.4100  -0.4080  -0.4013  -0.3983
 -0.3885  -0.3877  -0.3798  -0.3772  -0.3723  -0.3666  -0.3649  -0.3554
 -0.3510  -0.3432  -0.3366  -0.3334  -0.3320  -0.3304  -0.3262  -0.3221
 -0.3200  -0.3166  -0.2968  -0.2892  -0.2868  -0.2606
 -- Virtual --
 -0.0254  -0.0222  -0.0147  -0.0085  -0.0058   0.0015   0.0038   0.0056
  0.0166   0.0217   0.0248   0.0264   0.0286   0.0337   0.0388   0.0406
  0.0455   0.0472   0.0526   0.0545   0.0564   0.0589   0.0632   0.0669
  0.0709   0.0743   0.0753   0.0788   0.0804   0.0867   0.0877   0.0909
  0.0945   0.0961   0.0977   0.1002   0.1029   0.1031   0.1053   0.1102
  0.1106   0.1157   0.1173   0.1185   0.1202   0.1222   0.1254   0.1277
  0.1295   0.1302   0.1323   0.1355   0.1383   0.1400   0.1408   0.1428
  0.1446   0.1451   0.1474   0.1481   0.1499   0.1514   0.1554   0.1588
  0.1605   0.1636   0.1652   0.1665   0.1697   0.1719   0.1740   0.1751
  0.1780   0.1802   0.1808   0.1824   0.1826   0.1886   0.1905   0.1938
  0.1948   0.1979   0.1999   0.2060   0.2070   0.2084   0.2090   0.2129
  0.2141   0.2185   0.2195   0.2209   0.2228   0.2248   0.2292   0.2330
  0.2352   0.2365   0.2393   0.2411   0.2459   0.2494   0.2513   0.2518
  0.2547   0.2566   0.2619   0.2632   0.2676   0.2711   0.2717   0.2772
  0.2773   0.2806   0.2835   0.2838   0.2889   0.2922   0.2964   0.2974
  0.3028   0.3046   0.3070   0.3083   0.3095   0.3115   0.3146   0.3207
  0.3216   0.3228   0.3244   0.3279   0.3301   0.3308   0.3381   0.3399
  0.3411   0.3421   0.3448   0.3496   0.3518   0.3544   0.3571   0.3608
  0.3630   0.3681   0.3690   0.3739   0.3754   0.3780   0.3785   0.3861
  0.3896   0.3945   0.4002   0.4020   0.4031   0.4120   0.4141   0.4160
  0.4212   0.4241   0.4275   0.4377   0.4428   0.4447   0.4520   0.4542
  0.4586   0.4612   0.4689   0.4766   0.4812   0.4904   0.4986   0.5008
  0.5050   0.5133   0.5164   0.5256   0.5315   0.5365   0.5379   0.5427
  0.5526   0.5578   0.5604   0.5625   0.5726   0.5807   0.5838   0.5919
  0.5953   0.5975   0.6047   0.6122   0.6155   0.6184   0.6283   0.6345
  0.6389   0.6410   0.6457   0.6511   0.6553   0.6576   0.6624   0.6695
  0.6760   0.6805   0.6828   0.6886   0.6920   0.6980   0.7025   0.7089
  0.7130   0.7192   0.7239   0.7277   0.7310   0.7321   0.7481   0.7508
  0.7542   0.7621   0.7653   0.7680   0.7741   0.7786   0.7815   0.7850
  0.7887   0.7933   0.7942   0.7977   0.8025   0.8066   0.8118   0.8157
  0.8240   0.8277   0.8307   0.8403   0.8539   0.8570   0.8661   0.8796
  0.8897   0.9148   0.9243   0.9340   0.9451   0.9487   0.9648   0.9848
  0.9948   1.0010   1.0096   1.0210   1.0226   1.0408   1.0442   1.0617
  1.0653   1.0843   1.0886   1.0912   1.1009   1.1148   1.1220   1.1281
  1.1387   1.1506   1.1546   1.1601   1.1633   1.1689   1.1760   1.1805
  1.1909   1.1990   1.2014   1.2048   1.2134   1.2198   1.2238   1.2376
  1.2452   1.2501   1.2581   1.2641   1.2651   1.2833   1.2922   1.3028
  1.3053   1.3132   1.3264   1.3334   1.3401   1.3479   1.3528   1.3590
  1.3740   1.3812   1.4043   1.4180   1.4243   1.4344   1.4353   1.4453
  1.4508   1.4624   1.4720   1.4780   1.4835   1.4957   1.5027   1.5066
  1.5097   1.5174   1.5210   1.5308   1.5370   1.5429   1.5485   1.5585
  1.5604   1.5644   1.5711   1.5820   1.5865   1.5882   1.5912   1.5986
  1.6019   1.6053   1.6103   1.6137   1.6237   1.6252   1.6294   1.6319
  1.6398   1.6436   1.6482   1.6530   1.6575   1.6617   1.6688   1.6761
  1.6795   1.6885   1.6951   1.6972   1.6978   1.7144   1.7182   1.7261
  1.7404   1.7441   1.7474   1.7585   1.7643   1.7674   1.7776   1.7811
  1.7837   1.7961   1.8038   1.8147   1.8179   1.8245   1.8269   1.8382
  1.8437   1.8578   1.8655   1.8670   1.8769   1.8849   1.8891   1.8916
  1.9039   1.9173   1.9191   1.9240   1.9438   1.9664   1.9700   1.9797
  1.9897   1.9985   2.0079   2.0169   2.0279   2.0435   2.0506   2.0602
  2.0661   2.0716   2.0808   2.0879   2.0919   2.1036   2.1114   2.1325
  2.1370   2.1427   2.1488   2.1571   2.1696   2.1710   2.1888   2.1926
  2.1944   2.2124   2.2253   2.2353   2.2489   2.2507   2.2636   2.2647
  2.2760   2.2876   2.3007   2.3126   2.3259   2.3359   2.3516   2.3591
  2.3658   2.3769   2.3950   2.4065   2.4243   2.4380   2.4623   2.4775
  2.4826   2.4996   2.5066   2.5244   2.5339   2.5384   2.5419   2.5499
  2.5569   2.5609   2.5712   2.5750   2.5877   2.5897   2.6067   2.6083
  2.6141   2.6326   2.6361   2.6416   2.6499   2.6617   2.6670   2.6723
  2.6837   2.6876   2.6968   2.7111   2.7245   2.7428   2.7477   2.7487
  2.7730   2.7955   2.8010   2.8036   2.8117   2.8261   2.8377   2.8445
  2.8534   2.8551   2.8662   2.8772   2.8884   2.8974   2.9008   2.9135
  2.9256   2.9340   2.9429   2.9500   2.9634   2.9749   2.9759   2.9845
  3.0016   3.0086   3.0149   3.0313   3.0379   3.0512   3.0566   3.0641
  3.0696   3.0801   3.0900   3.1014   3.1087   3.1128   3.1197   3.1241
  3.1314   3.1464   3.1628   3.1724   3.1850   3.1868   3.2030   3.2111
  3.2218   3.2285   3.2418   3.2547   3.2754   3.2928   3.2952   3.3025
  3.3038   3.3210   3.3280   3.3623   3.3734   3.3914   3.4068   3.4387
  3.4408   3.4739   3.4978   3.5263   3.5397   3.5843   3.6218   3.6818
  3.7775   3.7850   3.8018   3.8180   3.8234   3.8396   3.8428   3.8619
  3.8676   3.8682   3.8793   3.8920   3.8960   3.8998   3.9257   3.9373
  3.9602   3.9729   3.9900   4.0308   4.0410   4.0487   4.0703   4.1193
  4.1573   4.1638   4.1674   4.1895   4.2136   4.2567   4.2674   4.2959
  4.3121   4.3161   4.3304   4.3576   4.3997   5.0027   5.0690   5.0746
  5.1027   5.1088   5.1633   5.1946   5.1971   5.2518   5.3779   5.3886
  5.4070   5.4316   5.4437   5.4645   5.5010   5.5796   5.6058   5.6314
  5.6847   5.7191   5.7455   5.8166   5.9272  23.7386  23.7569  23.7748
 23.7966  23.8092  23.8249  23.8371  23.8628  23.8787  23.8898  23.9301
 23.9537  23.9649  23.9811  23.9965  24.0348  49.8652  49.8971  49.9373
 49.9533  49.9757  49.9872  50.0166  50.0352
 --------------------------------------------------------------

          Ground-State Mulliken Net Atomic Charges

     Atom                 Charge (a.u.)
  ----------------------------------------
      1 C                     0.315058
      2 H                     0.253932
      3 C                    -0.432081
      4 H                     0.266029
      5 C                    -0.962064
      6 H                     0.202454
      7 H                     0.094380
      8 C                     0.663855
      9 H                     0.178166
     10 C                    -0.705139
     11 H                     0.134324
     12 H                     0.152662
     13 H                     0.143101
     14 C                    -0.712012
     15 H                     0.175896
     16 H                     0.151589
     17 C                    -0.439581
     18 H                     0.166898
     19 H                     0.168655
     20 C                    -0.111661
     21 O                    -0.116269
     22 C                    -0.504864
     23 H                     0.170670
     24 H                     0.147838
     25 H                     0.151852
     26 C                    -0.536844
     27 H                     0.216675
     28 H                     0.141297
     29 H                     0.171712
     30 H                     0.325606
     31 O                     0.060920
     32 C                    -0.249965
     33 H                     0.260424
     34 O                     0.057303
     35 C                    -0.056451
     36 H                     0.259249
     37 C                    -0.507871
     38 H                     0.254160
     39 O                    -0.184768
     40 H                     0.281476
     41 C                    -0.431915
     42 H                     0.263651
     43 O                    -0.197506
     44 H                     0.271527
     45 C                    -0.176519
     46 H                     0.293517
     47 O                    -0.221503
     48 H                     0.285777
     49 C                    -0.050521
     50 O                    -0.246579
     51 O                    -0.131309
     52 H                     0.294770
  ----------------------------------------
  Sum of atomic charges =     0.000000

 -----------------------------------------------------------------
                    Cartesian Multipole Moments
 -----------------------------------------------------------------
    Charge (ESU x 10^10)
                 0.0000
    Dipole Moment (Debye)
         X       0.2363      Y      -1.5136      Z      -5.4694
       Tot       5.6799
    Quadrupole Moments (Debye-Ang)
        XX    -134.7156     XY      10.2894     YY    -153.5807
        XZ      -9.0384     YZ       2.2201     ZZ    -162.5730
    Octopole Moments (Debye-Ang^2)
       XXX     101.4332    XXY       1.1996    XYY      34.2639
       YYY     -40.6801    XXZ     -28.6476    XYZ      16.3554
       YYZ     -19.8762    XZZ     -17.2584    YZZ      28.9485
       ZZZ     -78.0965
    Hexadecapole Moments (Debye-Ang^3)
      XXXX   -7345.3292   XXXY    -186.6965   XXYY   -1673.1362
      XYYY    -243.4902   YYYY   -2092.1455   XXXZ    -256.4350
      XXYZ     -29.3361   XYYZ     -65.3863   YYYZ    -209.0843
      XXZZ   -1789.5502   XYZZ     -44.6718   YYZZ    -750.7623
      XZZZ    -333.5532   YZZZ    -150.1588   ZZZZ   -2743.3235
 -----------------------------------------------------------------
 Calculating analytic gradient of the SCF energy
 Gradient of SCF Energy
            1           2           3           4           5           6
    1  -0.0001214   0.0000277   0.0001259   0.0000866   0.0000761   0.0000206
    2  -0.0000179   0.0000206   0.0001393  -0.0000740   0.0000875  -0.0000151
    3   0.0000542   0.0000311  -0.0001335  -0.0000205   0.0000227  -0.0000036
            7           8           9          10          11          12
    1   0.0000643  -0.0000295   0.0000091   0.0000113  -0.0000117   0.0000326
    2  -0.0000071   0.0000373   0.0000120  -0.0000652  -0.0000299  -0.0000047
    3   0.0000463   0.0000373  -0.0000251  -0.0001097  -0.0000251  -0.0000227
           13          14          15          16          17          18
    1   0.0000295  -0.0000008   0.0000151   0.0000178  -0.0000538   0.0000478
    2  -0.0000297  -0.0000229  -0.0000255   0.0000040   0.0000604  -0.0000340
    3   0.0000202   0.0000554  -0.0000171   0.0000195   0.0000805  -0.0000552
           19          20          21          22          23          24
    1  -0.0000166  -0.0000428  -0.0000172   0.0000618   0.0000086  -0.0000665
    2  -0.0000151  -0.0000363   0.0000357   0.0001202  -0.0000284   0.0000174
    3  -0.0000119   0.0002135  -0.0000866  -0.0000988  -0.0000218  -0.0000292
           25          26          27          28          29          30
    1   0.0000556   0.0000714  -0.0000873   0.0000268  -0.0000566  -0.0001408
    2   0.0000396  -0.0000557   0.0000137  -0.0000448  -0.0000192   0.0000245
    3  -0.0000561   0.0000172   0.0000477   0.0000531  -0.0000620   0.0000159
           31          32          33          34          35          36
    1   0.0001096  -0.0000157  -0.0001209   0.0000169   0.0001235  -0.0000063
    2  -0.0001747   0.0000819  -0.0000641   0.0000925   0.0000306  -0.0000348
    3   0.0001201  -0.0002939  -0.0000497   0.0000753   0.0002411   0.0000037
           37          38          39          40          41          42
    1   0.0000095   0.0000777  -0.0001346   0.0001032  -0.0002255  -0.0000153
    2  -0.0000352  -0.0000245  -0.0000863   0.0000130  -0.0001355   0.0000032
    3   0.0002351   0.0000304  -0.0001581   0.0000273  -0.0000034   0.0000341
           43          44          45          46          47          48
    1   0.0000304   0.0000486  -0.0000496  -0.0000233   0.0000544  -0.0000521
    2   0.0001814  -0.0000157   0.0000335   0.0000200  -0.0000016  -0.0000298
    3  -0.0000806   0.0000829  -0.0001084   0.0000282   0.0000327   0.0000901
           49          50          51          52
    1  -0.0001493   0.0001904  -0.0001002  -0.0000150
    2  -0.0000710   0.0000573   0.0000335   0.0000393
    3  -0.0000001  -0.0001660  -0.0001138   0.0000374
 Max gradient component =       2.939E-04
 RMS gradient           =       7.906E-05
 Gradient time:  CPU 556.60 s  wall 93.95 s
 Geometry Optimization Parameters
   NAtoms,    NIC,     NZ,  NCons,   NDum,   NFix, NCnnct, MaxDiis
       52     415       0       0       0       0       0       0

 Cartesian Hessian Update
 Hessian Updated using BFGS Update


** GEOMETRY OPTIMIZATION IN DELOCALIZED INTERNAL COORDINATES **
   Searching for a Minimum

   Optimization Cycle:  12

                       Coordinates (Angstroms)
     ATOM                X               Y               Z
      1  C        -2.8479016407    0.4179956929    0.1049990410
      2  H        -3.1926149559    1.0057335643   -0.7568525114
      3  C        -1.5962854593   -0.3588822858   -0.3484157579
      4  H        -1.2100585467   -0.9468046758    0.4899046982
      5  C        -1.9016500420   -1.2687755007   -1.5424067336
      6  H        -2.1991831123   -0.6353408200   -2.3882551945
      7  H        -0.9965906046   -1.8028882364   -1.8507630589
      8  C        -3.0160481127   -2.2834936190   -1.2445354203
      9  H        -2.6685009718   -2.9397698234   -0.4335829795
     10  C        -3.3155820851   -3.1612897235   -2.4640283400
     11  H        -2.4261898248   -3.7074797563   -2.7925855168
     12  H        -4.0932926715   -3.8960116388   -2.2366487026
     13  H        -3.6659998940   -2.5555109935   -3.3063271423
     14  C        -4.2608665674   -1.5406161271   -0.7438109426
     15  H        -5.0368026806   -2.2592601474   -0.4583929627
     16  H        -4.6755558759   -0.9436647610   -1.5674810341
     17  C        -3.9443301438   -0.6170437620    0.4383446854
     18  H        -4.8534054954   -0.0955347310    0.7397822105
     19  H        -3.6328312186   -1.2233786283    1.2980093733
     20  C        -2.6108997625    1.4698159734    1.2417671850
     21  O        -1.8445069382    2.5684045122    0.7079560860
     22  C        -3.9286305355    2.1264498800    1.6679212118
     23  H        -3.6928421667    3.0002844136    2.2788775749
     24  H        -4.4949018033    2.4671373448    0.7965588032
     25  H        -4.5553941411    1.4563735051    2.2595315260
     26  C        -1.8909318161    0.8876850758    2.4668426077
     27  H        -0.8923358998    0.5235958771    2.2217255970
     28  H        -2.4561874690    0.0663940161    2.9186967248
     29  H        -1.7823916573    1.6727471461    3.2185993617
     30  H        -1.0862453344    2.1862741454    0.2495300113
     31  O        -0.5500955685    0.5954765264   -0.7252174959
     32  C         0.7551141385    0.1253879530   -0.7069514542
     33  H         0.8373018265   -0.8484810058   -1.2148733279
     34  O         1.1701675684   -0.0178401455    0.6506559418
     35  C         2.4874081184   -0.5114109807    0.7875996164
     36  H         2.6023496753   -1.4740372214    0.2601741836
     37  C         1.6345804127    1.1649480701   -1.4072398467
     38  H         1.4889481311    2.1283793945   -0.9018522360
     39  O         1.3417180244    1.2697688888   -2.7936057850
     40  H         0.4315900795    1.5742414313   -2.8854033476
     41  C         3.0949876060    0.7488550595   -1.2931298307
     42  H         3.2365261119   -0.1834287841   -1.8595847820
     43  O         3.9860219998    1.7458029016   -1.7787979474
     44  H         3.7350727603    1.9584669970   -2.6853409947
     45  C         3.4735700192    0.4929064790    0.1606023442
     46  H         3.4312938070    1.4381707399    0.7152814659
     47  O         4.7895417457   -0.0642365416    0.2417355699
     48  H         5.4024248521    0.5326280568   -0.2056720865
     49  C         2.7247898036   -0.8112436585    2.2831526432
     50  O         1.8315513791   -0.9251744573    3.0710159074
     51  O         4.0111454647   -0.9949034709    2.6283551426
     52  H         4.6040343283   -0.7831573847    1.8800760523
   Point Group: c1    Number of degrees of freedom:   150


   Energy is  -1228.733925895

 Hessian Updated using BFGS Update

148 Hessian modes will be used to form the next step
  Hessian Eigenvalues:
     0.003956    0.004530    0.004893    0.005495    0.005639    0.005935
     0.007003    0.007686    0.008013    0.008156    0.008632    0.009226
     0.010585    0.011137    0.011785    0.014091    0.014875    0.019807
     0.021736    0.028988    0.030983    0.032351    0.035518    0.037889
     0.040267    0.042312    0.043419    0.044556    0.046453    0.047469
     0.047676    0.048489    0.048907    0.049397    0.049833    0.050963
     0.052125    0.053721    0.053812    0.055325    0.056135    0.056270
     0.056707    0.056830    0.057044    0.057275    0.058755    0.060150
     0.060788    0.062141    0.064020    0.067118    0.068744    0.070459
     0.071221    0.073706    0.079128    0.082266    0.082969    0.083487
     0.084097    0.088850    0.093497    0.111274    0.112875    0.124554
     0.136106    0.143100    0.149195    0.153856    0.156852    0.158467
     0.159479    0.159799    0.159967    0.159995    0.160010    0.160031
     0.160174    0.160943    0.161325    0.163375    0.165087    0.166114
     0.171208    0.175932    0.177929    0.191700    0.195322    0.204742
     0.214485    0.218383    0.246491    0.253827    0.259073    0.266495
     0.270470    0.275214    0.276611    0.286233    0.288457    0.289167
     0.289438    0.289988    0.290985    0.292162    0.295328    0.297248
     0.335238    0.337752    0.338234    0.338829    0.339017    0.339395
     0.339661    0.339900    0.340075    0.340233    0.340401    0.340583
     0.340783    0.341112    0.341177    0.341342    0.341928    0.342075
     0.342215    0.342367    0.343280    0.343709    0.344837    0.361424
     0.391106    0.393595    0.396644    0.399957    0.400931    0.403378
     0.412035    0.433427    0.478253    0.496950    0.507288    0.513924
     0.515556    0.524830    0.541203    0.907867

 Minimum Search - Taking Simple RFO Step
 Searching for Lamda that Minimizes Along All modes
 Value Taken    Lamda =  -0.00001221
 Step Taken.  Stepsize is  0.022589

                             Maximum     Tolerance    Cnvgd?
         Gradient           0.000576      0.000300      NO
         Displacement       0.006723      0.001200      NO
         Energy change     -0.000040      0.000001      NO


 New Cartesian Coordinates Obtained by Inverse Iteration

 Displacement from previous Coordinates is:  0.118468
 ----------------------------------------------------------------
             Standard Nuclear Orientation (Angstroms)
    I     Atom           X                Y                Z
 ----------------------------------------------------------------
    1      C      -2.8459985967     0.4174673570     0.1010891628
    2      H      -3.1911235468     1.0066241089    -0.7596618184
    3      C      -1.5972041134    -0.3621013868    -0.3544021644
    4      H      -1.2110762254    -0.9496505331     0.4840450608
    5      C      -1.9068449351    -1.2723692223    -1.5471855031
    6      H      -2.2054894069    -0.6390596717    -2.3927506164
    7      H      -1.0038130007    -1.8085957384    -1.8576445749
    8      C      -3.0226891204    -2.2843470238    -1.2456037716
    9      H      -2.6752559878    -2.9399882706    -0.4340390310
   10      C      -3.3263183169    -3.1631749359    -2.4628769635
   11      H      -2.4384381139    -3.7114569359    -2.7920101853
   12      H      -4.1051100758    -3.8959643983    -2.2327667986
   13      H      -3.6771390026    -2.5579616018    -3.3055108643
   14      C      -4.2651674962    -1.5380428393    -0.7446799834
   15      H      -5.0426211494    -2.2543099018    -0.4574337222
   16      H      -4.6793458667    -0.9409571203    -1.5685632624
   17      C      -3.9445306487    -0.6146576570     0.4362616802
   18      H      -4.8519264927    -0.0908268252     0.7392463768
   19      H      -3.6329246196    -1.2211907724     1.2957530375
   20      C      -2.6043631587     1.4666703126     1.2393639736
   21      O      -1.8374606896     2.5657620905     0.7072577419
   22      C      -3.9208913083     2.1216712032     1.6720734936
   23      H      -3.6837121827     2.9936483613     2.2852589443
   24      H      -4.4894059768     2.4650549139     0.8033647511
   25      H      -4.5460432955     1.4494002209     2.2632006368
   26      C      -1.8817570888     0.8810350472     2.4610180252
   27      H      -0.8842086162     0.5164100773     2.2121514259
   28      H      -2.4470144197     0.0592385703     2.9118419071
   29      H      -1.7701154135     1.6638401683     3.2148382728
   30      H      -1.0781916638     2.1839342485     0.2498802726
   31      O      -0.5504771829     0.5913495131    -0.7330415593
   32      C       0.7561055207     0.1241460267    -0.7093987319
   33      H       0.8434584977    -0.8499523749    -1.2158747871
   34      O       1.1681004759    -0.0168173195     0.6493581357
   35      C       2.4861930209    -0.5072522029     0.7906969717
   36      H       2.6044688451    -1.4703062335     0.2649214572
   37      C       1.6354643420     1.1652960092    -1.4083390481
   38      H       1.4857121400     2.1287779357    -0.9041639749
   39      O       1.3463704052     1.2691252280    -2.7953444592
   40      H       0.4351269443     1.5698028544    -2.8901782980
   41      C       3.0966852996     0.7520275612    -1.2900377298
   42      H       3.2410374386    -0.1806148906    -1.8552247394
   43      O       3.9870969289     1.7492305120    -1.7754371974
   44      H       3.7369797715     1.9603362498    -2.6827429873
   45      C       3.4725146147     0.4979293521     0.1648284193
   46      H       3.4281408806     1.4437127571     0.7184095181
   47      O       4.7890101834    -0.0572979647     0.2481515169
   48      H       5.4015347630     0.5395260270    -0.2001534564
   49      C       2.7205982421    -0.8040860553     2.2879060942
   50      O       1.8254120326    -0.9188628947     3.0738270349
   51      O       4.0066522259    -0.9848744241     2.6366741724
   52      H       4.6010799960    -0.7730327478     1.8895882784
 ----------------------------------------------------------------
 Molecular Point Group                 C1    NOp =  1
 Largest Abelian Subgroup              C1    NOp =  1
 Nuclear Repulsion Energy =  2407.1746225882 hartrees
 There are       94 alpha and       94 beta electrons
 Applying Cartesian multipole field
    Component          Value
    ---------          -----
     (2,0,0)        1.00000E-12
     (0,2,0)        2.00000E-11
     (0,0,2)       -3.00000E-11
 Nucleus-field energy     =    -0.0000000219 hartrees
 Requested basis set is 6-311++G(d,p)
 There are 284 shells and 724 basis functions
 A cutoff of  1.0D-11 yielded  29410 shell pairs
 There are    186428 function pairs (    197244 Cartesian)
 Smallest overlap matrix eigenvalue = 8.69E-07

 Q-Chem warning in module stvman/mkSTV.C, line 306:

 Overlap eigenvalue is smaller than square root of threshold
 Use THRESH >= 12 to get rid of this warning

 Linear dependence detected in AO basis
 Tighter screening thresholds may be required for diffuse basis sets
 Use S2THRESH > 14 and THRESH = 14 in case of SCF convergence issues
 Number of orthogonalized atomic orbitals = 723
 Maximum deviation from orthogonality = 1.137E-10
 Guess MOs from SCF MO coefficient file

 -----------------------------------------------------------------------
  General SCF calculation program by
  Eric Jon Sundstrom, Paul Horn, Yuezhi Mao, Dmitri Zuev, Alec White,
  David Stuck, Shaama M.S., Shane Yost, Joonho Lee, David Small,
  Daniel Levine, Susi Lehtola, Hugh Burton, Evgeny Epifanovsky
 -----------------------------------------------------------------------
 Exchange:     0.2000 Hartree-Fock + 0.0800 Slater + 0.7200 B88
 Correlation:  0.1900 VWN1RPA + 0.8100 LYP
 Using SG-1 standard quadrature grid
 using 6 threads for integral computing
 -------------------------------------------------------
 OpenMP Integral computing Module                
 Release: version 2.0, May 2017, Q-Chem Inc. Pleasanton 
 -------------------------------------------------------
 -------------------------------------------------------
 OpenMP BLAS3 based DFT computing Module                
 Release: version 1.0, May 2013, Q-Chem Inc. Pittsburgh 
 -------------------------------------------------------
 A restricted SCF calculation will be
 performed using DIIS
 SCF converges when DIIS error is below 1.0e-08
 ---------------------------------------
  Cycle       Energy         DIIS error
 ---------------------------------------
    1   -1228.7337769500      4.48e-05  
    2   -1228.7339263300      6.19e-06  
    3   -1228.7339255134      8.31e-06  
    4   -1228.7339286184      1.25e-06  
    5   -1228.7339286840      4.66e-07  
    6   -1228.7339286959      1.25e-07  
    7   -1228.7339286965      4.37e-08  
    8   -1228.7339286967      1.63e-08  
    9   -1228.7339286965      5.10e-09  Convergence criterion met
 ---------------------------------------
 SCF time:   CPU 1793.63s  wall 316.00s 
 SCF   energy in the final basis set =    -1228.7339286965
 Total energy in the final basis set =    -1228.7339286965

 --------------------------------------------------------------

                    Orbital Energies (a.u.)
 --------------------------------------------------------------

 Alpha MOs
 -- Occupied --
-19.1769 -19.1695 -19.1663 -19.1660 -19.1610 -19.1600 -19.1179 -19.0985
-10.3156 -10.3051 -10.2732 -10.2691 -10.2610 -10.2573 -10.2412 -10.2242
-10.1870 -10.1823 -10.1816 -10.1746 -10.1738 -10.1692 -10.1507 -10.1443
 -1.1209  -1.1082  -1.0849  -1.0694  -1.0554  -1.0489  -1.0315  -1.0053
 -0.8563  -0.8244  -0.8052  -0.7937  -0.7552  -0.7492  -0.7013  -0.6910
 -0.6828  -0.6761  -0.6371  -0.6249  -0.6237  -0.6144  -0.5859  -0.5810
 -0.5742  -0.5644  -0.5522  -0.5373  -0.5353  -0.5236  -0.5048  -0.4960
 -0.4925  -0.4788  -0.4670  -0.4598  -0.4596  -0.4511  -0.4470  -0.4445
 -0.4332  -0.4257  -0.4216  -0.4191  -0.4100  -0.4079  -0.4012  -0.3983
 -0.3884  -0.3876  -0.3799  -0.3771  -0.3722  -0.3666  -0.3649  -0.3553
 -0.3510  -0.3431  -0.3365  -0.3334  -0.3320  -0.3304  -0.3262  -0.3221
 -0.3200  -0.3166  -0.2968  -0.2892  -0.2868  -0.2605
 -- Virtual --
 -0.0254  -0.0222  -0.0147  -0.0086  -0.0058   0.0015   0.0039   0.0056
  0.0166   0.0218   0.0248   0.0264   0.0286   0.0337   0.0388   0.0406
  0.0455   0.0473   0.0526   0.0544   0.0564   0.0589   0.0632   0.0669
  0.0710   0.0744   0.0752   0.0788   0.0805   0.0868   0.0878   0.0909
  0.0945   0.0962   0.0977   0.1002   0.1029   0.1032   0.1054   0.1101
  0.1107   0.1157   0.1173   0.1185   0.1202   0.1222   0.1255   0.1277
  0.1295   0.1302   0.1323   0.1356   0.1383   0.1400   0.1408   0.1428
  0.1447   0.1451   0.1474   0.1481   0.1499   0.1514   0.1554   0.1589
  0.1606   0.1636   0.1653   0.1665   0.1697   0.1719   0.1741   0.1752
  0.1781   0.1801   0.1809   0.1823   0.1827   0.1886   0.1906   0.1937
  0.1948   0.1979   0.1998   0.2060   0.2069   0.2084   0.2089   0.2130
  0.2140   0.2184   0.2195   0.2209   0.2228   0.2248   0.2292   0.2329
  0.2352   0.2365   0.2394   0.2413   0.2459   0.2492   0.2512   0.2518
  0.2549   0.2566   0.2619   0.2633   0.2676   0.2711   0.2717   0.2773
  0.2774   0.2805   0.2836   0.2838   0.2889   0.2923   0.2964   0.2973
  0.3029   0.3045   0.3071   0.3081   0.3096   0.3116   0.3146   0.3207
  0.3216   0.3228   0.3244   0.3278   0.3301   0.3309   0.3382   0.3399
  0.3411   0.3420   0.3448   0.3497   0.3520   0.3544   0.3571   0.3608
  0.3631   0.3680   0.3691   0.3736   0.3756   0.3779   0.3786   0.3863
  0.3898   0.3946   0.4000   0.4021   0.4030   0.4120   0.4141   0.4160
  0.4210   0.4241   0.4273   0.4378   0.4428   0.4448   0.4520   0.4541
  0.4588   0.4612   0.4690   0.4767   0.4813   0.4905   0.4984   0.5010
  0.5051   0.5133   0.5165   0.5258   0.5316   0.5364   0.5379   0.5429
  0.5522   0.5581   0.5602   0.5625   0.5725   0.5809   0.5838   0.5918
  0.5954   0.5976   0.6047   0.6124   0.6157   0.6184   0.6284   0.6344
  0.6385   0.6409   0.6457   0.6510   0.6554   0.6576   0.6624   0.6698
  0.6762   0.6804   0.6829   0.6887   0.6921   0.6982   0.7026   0.7089
  0.7130   0.7193   0.7238   0.7276   0.7312   0.7322   0.7480   0.7507
  0.7540   0.7623   0.7653   0.7681   0.7740   0.7785   0.7817   0.7851
  0.7889   0.7934   0.7947   0.7977   0.8024   0.8063   0.8117   0.8160
  0.8240   0.8275   0.8309   0.8404   0.8539   0.8571   0.8662   0.8802
  0.8896   0.9145   0.9245   0.9341   0.9452   0.9484   0.9647   0.9841
  0.9950   1.0012   1.0100   1.0211   1.0230   1.0408   1.0442   1.0618
  1.0649   1.0843   1.0888   1.0913   1.1012   1.1149   1.1220   1.1284
  1.1388   1.1509   1.1547   1.1606   1.1634   1.1688   1.1759   1.1806
  1.1908   1.1990   1.2015   1.2047   1.2134   1.2200   1.2241   1.2375
  1.2449   1.2500   1.2582   1.2643   1.2651   1.2833   1.2929   1.3026
  1.3051   1.3128   1.3264   1.3333   1.3399   1.3476   1.3531   1.3589
  1.3740   1.3810   1.4046   1.4182   1.4242   1.4344   1.4352   1.4456
  1.4508   1.4625   1.4724   1.4780   1.4835   1.4957   1.5028   1.5066
  1.5098   1.5173   1.5210   1.5311   1.5371   1.5431   1.5483   1.5584
  1.5607   1.5645   1.5711   1.5818   1.5863   1.5885   1.5913   1.5984
  1.6019   1.6053   1.6102   1.6137   1.6238   1.6253   1.6296   1.6318
  1.6398   1.6441   1.6480   1.6532   1.6577   1.6616   1.6687   1.6761
  1.6793   1.6886   1.6952   1.6973   1.6980   1.7144   1.7184   1.7261
  1.7405   1.7442   1.7475   1.7582   1.7642   1.7675   1.7780   1.7813
  1.7838   1.7962   1.8037   1.8150   1.8179   1.8242   1.8270   1.8382
  1.8445   1.8576   1.8657   1.8673   1.8770   1.8849   1.8891   1.8914
  1.9044   1.9172   1.9191   1.9243   1.9439   1.9662   1.9702   1.9799
  1.9898   1.9984   2.0075   2.0170   2.0280   2.0434   2.0504   2.0603
  2.0659   2.0714   2.0805   2.0881   2.0922   2.1035   2.1113   2.1322
  2.1367   2.1427   2.1483   2.1566   2.1695   2.1709   2.1891   2.1926
  2.1944   2.2123   2.2253   2.2354   2.2490   2.2506   2.2636   2.2640
  2.2760   2.2879   2.3009   2.3124   2.3259   2.3353   2.3513   2.3590
  2.3657   2.3763   2.3949   2.4064   2.4244   2.4382   2.4625   2.4775
  2.4829   2.4996   2.5068   2.5244   2.5339   2.5384   2.5420   2.5499
  2.5571   2.5608   2.5711   2.5753   2.5879   2.5899   2.6069   2.6083
  2.6141   2.6326   2.6360   2.6415   2.6500   2.6616   2.6670   2.6720
  2.6839   2.6879   2.6968   2.7112   2.7246   2.7428   2.7478   2.7485
  2.7736   2.7952   2.8012   2.8038   2.8121   2.8264   2.8381   2.8446
  2.8534   2.8554   2.8664   2.8773   2.8882   2.8975   2.9010   2.9134
  2.9257   2.9342   2.9426   2.9500   2.9634   2.9752   2.9757   2.9847
  3.0015   3.0088   3.0149   3.0314   3.0378   3.0512   3.0565   3.0642
  3.0692   3.0798   3.0901   3.1012   3.1089   3.1132   3.1194   3.1242
  3.1314   3.1463   3.1626   3.1725   3.1848   3.1867   3.2028   3.2108
  3.2215   3.2284   3.2416   3.2547   3.2754   3.2935   3.2949   3.3022
  3.3038   3.3213   3.3280   3.3621   3.3731   3.3915   3.4065   3.4389
  3.4404   3.4736   3.4982   3.5264   3.5397   3.5839   3.6221   3.6813
  3.7776   3.7849   3.8020   3.8180   3.8235   3.8394   3.8426   3.8621
  3.8676   3.8681   3.8793   3.8919   3.8959   3.8997   3.9256   3.9372
  3.9599   3.9730   3.9902   4.0308   4.0411   4.0491   4.0702   4.1194
  4.1575   4.1638   4.1673   4.1895   4.2133   4.2569   4.2674   4.2959
  4.3118   4.3158   4.3299   4.3577   4.3995   5.0025   5.0689   5.0746
  5.1026   5.1088   5.1632   5.1945   5.1970   5.2527   5.3774   5.3881
  5.4069   5.4315   5.4432   5.4641   5.5011   5.5792   5.6057   5.6314
  5.6845   5.7186   5.7444   5.8167   5.9270  23.7385  23.7567  23.7751
 23.7963  23.8089  23.8250  23.8368  23.8628  23.8789  23.8895  23.9301
 23.9538  23.9650  23.9811  23.9965  24.0353  49.8651  49.8970  49.9373
 49.9532  49.9754  49.9871  50.0165  50.0348
 --------------------------------------------------------------

          Ground-State Mulliken Net Atomic Charges

     Atom                 Charge (a.u.)
  ----------------------------------------
      1 C                     0.310707
      2 H                     0.253473
      3 C                    -0.428745
      4 H                     0.265511
      5 C                    -0.964962
      6 H                     0.202339
      7 H                     0.095735
      8 C                     0.664105
      9 H                     0.178117
     10 C                    -0.705207
     11 H                     0.134229
     12 H                     0.152579
     13 H                     0.142993
     14 C                    -0.711469
     15 H                     0.175838
     16 H                     0.151664
     17 C                    -0.436585
     18 H                     0.166591
     19 H                     0.168823
     20 C                    -0.108892
     21 O                    -0.116065
     22 C                    -0.506356
     23 H                     0.170789
     24 H                     0.147934
     25 H                     0.151992
     26 C                    -0.537832
     27 H                     0.217730
     28 H                     0.141117
     29 H                     0.171791
     30 H                     0.325389
     31 O                     0.060722
     32 C                    -0.253109
     33 H                     0.260573
     34 O                     0.056993
     35 C                    -0.055636
     36 H                     0.259461
     37 C                    -0.504930
     38 H                     0.253998
     39 O                    -0.185066
     40 H                     0.281621
     41 C                    -0.435004
     42 H                     0.263496
     43 O                    -0.197376
     44 H                     0.271625
     45 C                    -0.174824
     46 H                     0.293472
     47 O                    -0.221260
     48 H                     0.285704
     49 C                    -0.050983
     50 O                    -0.246193
     51 O                    -0.131226
     52 H                     0.294609
  ----------------------------------------
  Sum of atomic charges =     0.000000

 -----------------------------------------------------------------
                    Cartesian Multipole Moments
 -----------------------------------------------------------------
    Charge (ESU x 10^10)
                 0.0000
    Dipole Moment (Debye)
         X       0.2458      Y      -1.5219      Z      -5.4634
       Tot       5.6767
    Quadrupole Moments (Debye-Ang)
        XX    -134.6809     XY      10.2565     YY    -153.5754
        XZ      -8.9815     YZ       2.2002     ZZ    -162.5860
    Octopole Moments (Debye-Ang^2)
       XXX     101.4718    XXY       1.0926    XYY      34.3336
       YYY     -40.9885    XXZ     -28.4500    XYZ      16.2552
       YYZ     -19.7177    XZZ     -17.1793    YZZ      28.7576
       ZZZ     -78.3471
    Hexadecapole Moments (Debye-Ang^3)
      XXXX   -7343.6887   XXXY    -193.3693   XXYY   -1671.9362
      XYYY    -250.6017   YYYY   -2089.6626   XXXZ    -259.4814
      XXYZ     -29.9811   XYYZ     -66.4593   YYYZ    -209.7045
      XXZZ   -1789.4904   XYZZ     -47.2653   YYZZ    -750.7144
      XZZZ    -337.3640   YZZZ    -151.0271   ZZZZ   -2747.1636
 -----------------------------------------------------------------
 Calculating analytic gradient of the SCF energy
 Gradient of SCF Energy
            1           2           3           4           5           6
    1  -0.0000037  -0.0000242   0.0000111  -0.0000333  -0.0000002  -0.0000049
    2  -0.0000519  -0.0000300   0.0000005   0.0000426  -0.0000342  -0.0000078
    3  -0.0000707  -0.0000155  -0.0000379   0.0000221  -0.0000194  -0.0000051
            7           8           9          10          11          12
    1  -0.0000424  -0.0000054   0.0000162  -0.0000105   0.0000175   0.0000017
    2  -0.0000307  -0.0000190  -0.0000121   0.0000294   0.0000133   0.0000007
    3  -0.0000044   0.0000381  -0.0000047   0.0000134   0.0000242   0.0000119
           13          14          15          16          17          18
    1   0.0000040  -0.0000025   0.0000179  -0.0000046   0.0000611  -0.0000443
    2   0.0000028  -0.0000241  -0.0000044   0.0000016  -0.0000079   0.0000237
    3  -0.0000102  -0.0000627  -0.0000048  -0.0000122   0.0000088   0.0000147
           19          20          21          22          23          24
    1   0.0000126  -0.0000618   0.0001020  -0.0000248  -0.0000166   0.0000353
    2   0.0000192  -0.0000035   0.0000603  -0.0001233   0.0000175  -0.0000314
    3  -0.0000038  -0.0000813   0.0000250   0.0000398  -0.0000058   0.0000063
           25          26          27          28          29          30
    1  -0.0000746  -0.0000672   0.0000070  -0.0000158   0.0000035   0.0001152
    2  -0.0000493   0.0000971  -0.0000131  -0.0000041   0.0000132  -0.0000211
    3   0.0000228  -0.0000424  -0.0000333  -0.0000163   0.0000347   0.0000040
           31          32          33          34          35          36
    1  -0.0002238  -0.0000577   0.0000794   0.0000472   0.0000166  -0.0000103
    2  -0.0000064   0.0000880   0.0000543  -0.0000212  -0.0000069  -0.0000126
    3  -0.0000202  -0.0000287   0.0000317  -0.0000388   0.0001072  -0.0000271
           37          38          39          40          41          42
    1   0.0000808  -0.0000294   0.0000100  -0.0000382   0.0000665   0.0000294
    2  -0.0000408   0.0000028  -0.0000371   0.0000514  -0.0000186   0.0000411
    3   0.0000657  -0.0000277  -0.0000079  -0.0000223   0.0000045   0.0000026
           43          44          45          46          47          48
    1   0.0000099  -0.0000131   0.0000739  -0.0000167  -0.0000680   0.0000513
    2   0.0000014  -0.0000049  -0.0000383   0.0000103  -0.0000019   0.0000545
    3   0.0000474  -0.0000554   0.0000973  -0.0000070  -0.0000814   0.0000042
           49          50          51          52
    1   0.0001349  -0.0001985   0.0000680   0.0000193
    2   0.0000673  -0.0000304  -0.0000702   0.0000644
    3  -0.0000770   0.0001579   0.0000260   0.0000138
 Max gradient component =       2.238E-04
 RMS gradient           =       4.986E-05
 Gradient time:  CPU 556.98 s  wall 94.00 s
 Geometry Optimization Parameters
   NAtoms,    NIC,     NZ,  NCons,   NDum,   NFix, NCnnct, MaxDiis
       52     415       0       0       0       0       0       0

 Cartesian Hessian Update
 Hessian Updated using BFGS Update


** GEOMETRY OPTIMIZATION IN DELOCALIZED INTERNAL COORDINATES **
   Searching for a Minimum

   Optimization Cycle:  13

                       Coordinates (Angstroms)
     ATOM                X               Y               Z
      1  C        -2.8459985967    0.4174673570    0.1010891628
      2  H        -3.1911235468    1.0066241089   -0.7596618184
      3  C        -1.5972041134   -0.3621013868   -0.3544021644
      4  H        -1.2110762254   -0.9496505331    0.4840450608
      5  C        -1.9068449351   -1.2723692223   -1.5471855031
      6  H        -2.2054894069   -0.6390596717   -2.3927506164
      7  H        -1.0038130007   -1.8085957384   -1.8576445749
      8  C        -3.0226891204   -2.2843470238   -1.2456037716
      9  H        -2.6752559878   -2.9399882706   -0.4340390310
     10  C        -3.3263183169   -3.1631749359   -2.4628769635
     11  H        -2.4384381139   -3.7114569359   -2.7920101853
     12  H        -4.1051100758   -3.8959643983   -2.2327667986
     13  H        -3.6771390026   -2.5579616018   -3.3055108643
     14  C        -4.2651674962   -1.5380428393   -0.7446799834
     15  H        -5.0426211494   -2.2543099018   -0.4574337222
     16  H        -4.6793458667   -0.9409571203   -1.5685632624
     17  C        -3.9445306487   -0.6146576570    0.4362616802
     18  H        -4.8519264927   -0.0908268252    0.7392463768
     19  H        -3.6329246196   -1.2211907724    1.2957530375
     20  C        -2.6043631587    1.4666703126    1.2393639736
     21  O        -1.8374606896    2.5657620905    0.7072577419
     22  C        -3.9208913083    2.1216712032    1.6720734936
     23  H        -3.6837121827    2.9936483613    2.2852589443
     24  H        -4.4894059768    2.4650549139    0.8033647511
     25  H        -4.5460432955    1.4494002209    2.2632006368
     26  C        -1.8817570888    0.8810350472    2.4610180252
     27  H        -0.8842086162    0.5164100773    2.2121514259
     28  H        -2.4470144197    0.0592385703    2.9118419071
     29  H        -1.7701154135    1.6638401683    3.2148382728
     30  H        -1.0781916638    2.1839342485    0.2498802726
     31  O        -0.5504771829    0.5913495131   -0.7330415593
     32  C         0.7561055207    0.1241460267   -0.7093987319
     33  H         0.8434584977   -0.8499523749   -1.2158747871
     34  O         1.1681004759   -0.0168173195    0.6493581357
     35  C         2.4861930209   -0.5072522029    0.7906969717
     36  H         2.6044688451   -1.4703062335    0.2649214572
     37  C         1.6354643420    1.1652960092   -1.4083390481
     38  H         1.4857121400    2.1287779357   -0.9041639749
     39  O         1.3463704052    1.2691252280   -2.7953444592
     40  H         0.4351269443    1.5698028544   -2.8901782980
     41  C         3.0966852996    0.7520275612   -1.2900377298
     42  H         3.2410374386   -0.1806148906   -1.8552247394
     43  O         3.9870969289    1.7492305120   -1.7754371974
     44  H         3.7369797715    1.9603362498   -2.6827429873
     45  C         3.4725146147    0.4979293521    0.1648284193
     46  H         3.4281408806    1.4437127571    0.7184095181
     47  O         4.7890101834   -0.0572979647    0.2481515169
     48  H         5.4015347630    0.5395260270   -0.2001534564
     49  C         2.7205982421   -0.8040860553    2.2879060942
     50  O         1.8254120326   -0.9188628947    3.0738270349
     51  O         4.0066522259   -0.9848744241    2.6366741724
     52  H         4.6010799960   -0.7730327478    1.8895882784
   Point Group: c1    Number of degrees of freedom:   150


   Energy is  -1228.733928696

 Hessian Updated using BFGS Update

149 Hessian modes will be used to form the next step
  Hessian Eigenvalues:
     0.003898    0.004530    0.004891    0.005493    0.005732    0.005949
     0.006956    0.007640    0.007985    0.008084    0.008517    0.009245
     0.010597    0.011117    0.012574    0.014090    0.014648    0.019859
     0.021634    0.028976    0.031092    0.032308    0.035558    0.037915
     0.040274    0.043088    0.043787    0.044589    0.047153    0.047526
     0.047671    0.048468    0.048998    0.049394    0.050663    0.051031
     0.052406    0.053810    0.053935    0.055531    0.056137    0.056339
     0.056706    0.056833    0.057170    0.057541    0.059083    0.060637
     0.061043    0.063247    0.064018    0.067727    0.068779    0.070805
     0.072639    0.073853    0.079130    0.082279    0.083256    0.083564
     0.084508    0.089904    0.095711    0.112000    0.112860    0.125018
     0.136356    0.147240    0.149183    0.153823    0.157701    0.158715
     0.159635    0.159885    0.159957    0.159983    0.160004    0.160018
     0.160126    0.160888    0.161057    0.161585    0.163360    0.165647
     0.170006    0.171723    0.176799    0.179955    0.191413    0.195078
     0.204029    0.214470    0.219664    0.249351    0.258510    0.261632
     0.266334    0.270872    0.274394    0.279429    0.286234    0.288453
     0.289185    0.289586    0.290238    0.291076    0.293813    0.296644
     0.297465    0.335235    0.337743    0.338221    0.338716    0.338977
     0.339452    0.339662    0.339793    0.340119    0.340383    0.340509
     0.340588    0.340807    0.341102    0.341273    0.341424    0.342019
     0.342212    0.342359    0.342787    0.343555    0.344387    0.345983
     0.362009    0.392444    0.394084    0.397445    0.399982    0.403178
     0.411863    0.411951    0.428704    0.478743    0.499573    0.508882
     0.514178    0.515731    0.525059    0.542039    0.915640

 Minimum Search - Taking Simple RFO Step
 Searching for Lamda that Minimizes Along All modes
 Value Taken    Lamda =  -0.00000374
 Step Taken.  Stepsize is  0.010965

                             Maximum     Tolerance    Cnvgd?
         Gradient           0.000349      0.000300      NO
         Displacement       0.003938      0.001200      NO
         Energy change     -0.000003      0.000001      NO


 New Cartesian Coordinates Obtained by Inverse Iteration

 Displacement from previous Coordinates is:  0.059494
 ----------------------------------------------------------------
             Standard Nuclear Orientation (Angstroms)
    I     Atom           X                Y                Z
 ----------------------------------------------------------------
    1      C      -2.8467855356     0.4178443146     0.1018628249
    2      H      -3.1919434460     1.0059568489    -0.7595919861
    3      C      -1.5970102606    -0.3608007947    -0.3526014412
    4      H      -1.2109469854    -0.9483279372     0.4859214517
    5      C      -1.9050420991    -1.2712619683    -1.5455790564
    6      H      -2.2039286174    -0.6382288296    -2.3912666132
    7      H      -1.0010640392    -1.8062364720    -1.8555297779
    8      C      -3.0197426116    -2.2846131901    -1.2444967017
    9      H      -2.6719018031    -2.9396110055    -0.4325824273
   10      C      -3.3215419100    -3.1643208529    -2.4617001213
   11      H      -2.4327838154    -3.7114988782    -2.7903437620
   12      H      -4.0993667794    -3.8981788638    -2.2317411651
   13      H      -3.6728549474    -2.5599426657    -3.3047080617
   14      C      -4.2633179859    -1.5396599712    -0.7440566119
   15      H      -5.0400421507    -2.2567933306    -0.4569572574
   16      H      -4.6779113644    -0.9433355888    -1.5682607060
   17      C      -3.9443687738    -0.6154593111     0.4368104564
   18      H      -4.8524894173    -0.0925886078     0.7390796472
   19      H      -3.6326325002    -1.2214539133     1.2966513836
   20      C      -2.6065642050     1.4687333765     1.2388368919
   21      O      -1.8420780562     2.5682223109     0.7043682069
   22      C      -3.9235862268     2.1232349474     1.6707929960
   23      H      -3.6868889396     2.9963488524     2.2825099690
   24      H      -4.4928417959     2.4647558155     0.8017879703
   25      H      -4.5477444478     1.4514046551     2.2633154555
   26      C      -1.8823618794     0.8858651717     2.4610021665
   27      H      -0.8842486310     0.5227150613     2.2123283742
   28      H      -2.4459980466     0.0637764822     2.9133077540
   29      H      -1.7717818377     1.6699740407     3.2135677952
   30      H      -1.0834811948     2.1869308590     0.2455811095
   31      O      -0.5505102022     0.5930855912    -0.7306511827
   32      C       0.7556170682     0.1249519185    -0.7089008474
   33      H       0.8415685892    -0.8483036408    -1.2173292044
   34      O       1.1678872810    -0.0186920444     0.6493083540
   35      C       2.4856695402    -0.5101753868     0.7888095138
   36      H       2.6030231918    -1.4725794414     0.2617319722
   37      C       1.6349110412     1.1670492051    -1.4063908872
   38      H       1.4863695139     2.1295074827    -0.8998891005
   39      O       1.3447770020     1.2739914934    -2.7929175223
   40      H       0.4330855231     1.5736234434    -2.8862609034
   41      C       3.0957715085     0.7523246782    -1.2901138202
   42      H       3.2387618666    -0.1794090449    -1.8572037404
   43      O       3.9868150673     1.7497200591    -1.7740372642
   44      H       3.7357378287     1.9637906027    -2.6803268111
   45      C       3.4723307153     0.4951924257     0.1639836315
   46      H       3.4293417914     1.4400211559     0.7193033001
   47      O       4.7883240119    -0.0615945329     0.2458559407
   48      H       5.4009867668     0.5345074101    -0.2030913920
   49      C       2.7206523189    -0.8090445167     2.2854309458
   50      O       1.8260429699    -0.9223486623     3.0720323638
   51      O       4.0065553146    -0.9924679559     2.6330470444
   52      H       4.6006164518    -0.7823360311     1.8852409798
 ----------------------------------------------------------------
 Molecular Point Group                 C1    NOp =  1
 Largest Abelian Subgroup              C1    NOp =  1
 Nuclear Repulsion Energy =  2407.2371809881 hartrees
 There are       94 alpha and       94 beta electrons
 Applying Cartesian multipole field
    Component          Value
    ---------          -----
     (2,0,0)        1.00000E-12
     (0,2,0)        2.00000E-11
     (0,0,2)       -3.00000E-11
 Nucleus-field energy     =    -0.0000000218 hartrees
 Requested basis set is 6-311++G(d,p)
 There are 284 shells and 724 basis functions
 A cutoff of  1.0D-11 yielded  29408 shell pairs
 There are    186412 function pairs (    197228 Cartesian)
 Smallest overlap matrix eigenvalue = 8.68E-07

 Q-Chem warning in module stvman/mkSTV.C, line 306:

 Overlap eigenvalue is smaller than square root of threshold
 Use THRESH >= 12 to get rid of this warning

 Linear dependence detected in AO basis
 Tighter screening thresholds may be required for diffuse basis sets
 Use S2THRESH > 14 and THRESH = 14 in case of SCF convergence issues
 Number of orthogonalized atomic orbitals = 723
 Maximum deviation from orthogonality = 3.523E-10
 Guess MOs from SCF MO coefficient file

 -----------------------------------------------------------------------
  General SCF calculation program by
  Eric Jon Sundstrom, Paul Horn, Yuezhi Mao, Dmitri Zuev, Alec White,
  David Stuck, Shaama M.S., Shane Yost, Joonho Lee, David Small,
  Daniel Levine, Susi Lehtola, Hugh Burton, Evgeny Epifanovsky
 -----------------------------------------------------------------------
 Exchange:     0.2000 Hartree-Fock + 0.0800 Slater + 0.7200 B88
 Correlation:  0.1900 VWN1RPA + 0.8100 LYP
 Using SG-1 standard quadrature grid
 using 6 threads for integral computing
 -------------------------------------------------------
 OpenMP Integral computing Module                
 Release: version 2.0, May 2017, Q-Chem Inc. Pleasanton 
 -------------------------------------------------------
 -------------------------------------------------------
 OpenMP BLAS3 based DFT computing Module                
 Release: version 1.0, May 2013, Q-Chem Inc. Pittsburgh 
 -------------------------------------------------------
 A restricted SCF calculation will be
 performed using DIIS
 SCF converges when DIIS error is below 1.0e-08
 ---------------------------------------
  Cycle       Energy         DIIS error
 ---------------------------------------
    1   -1228.7338871386      2.31e-05  
    2   -1228.7339299760      3.00e-06  
    3   -1228.7339298566      3.97e-06  
    4   -1228.7339305576      6.89e-07  
    5   -1228.7339305722      4.21e-07  
    6   -1228.7339305799      1.31e-07  
    7   -1228.7339305808      3.55e-08  
    8   -1228.7339305805      6.69e-09  Convergence criterion met
 ---------------------------------------
 SCF time:   CPU 1594.46s  wall 282.00s 
 SCF   energy in the final basis set =    -1228.7339305805
 Total energy in the final basis set =    -1228.7339305805

 --------------------------------------------------------------

                    Orbital Energies (a.u.)
 --------------------------------------------------------------

 Alpha MOs
 -- Occupied --
-19.1769 -19.1695 -19.1663 -19.1661 -19.1610 -19.1600 -19.1179 -19.0985
-10.3155 -10.3051 -10.2732 -10.2691 -10.2610 -10.2573 -10.2412 -10.2242
-10.1870 -10.1823 -10.1816 -10.1746 -10.1739 -10.1692 -10.1507 -10.1443
 -1.1210  -1.1083  -1.0848  -1.0694  -1.0554  -1.0489  -1.0316  -1.0054
 -0.8563  -0.8245  -0.8052  -0.7937  -0.7552  -0.7493  -0.7014  -0.6910
 -0.6829  -0.6761  -0.6371  -0.6249  -0.6237  -0.6145  -0.5859  -0.5810
 -0.5742  -0.5644  -0.5522  -0.5373  -0.5354  -0.5236  -0.5048  -0.4960
 -0.4925  -0.4789  -0.4670  -0.4598  -0.4596  -0.4511  -0.4470  -0.4445
 -0.4332  -0.4258  -0.4216  -0.4191  -0.4101  -0.4079  -0.4012  -0.3983
 -0.3884  -0.3877  -0.3798  -0.3771  -0.3722  -0.3666  -0.3649  -0.3553
 -0.3510  -0.3431  -0.3366  -0.3334  -0.3320  -0.3304  -0.3262  -0.3221
 -0.3200  -0.3166  -0.2968  -0.2892  -0.2868  -0.2606
 -- Virtual --
 -0.0254  -0.0222  -0.0147  -0.0085  -0.0058   0.0015   0.0039   0.0055
  0.0166   0.0217   0.0248   0.0264   0.0286   0.0337   0.0388   0.0406
  0.0455   0.0472   0.0526   0.0545   0.0564   0.0589   0.0632   0.0669
  0.0709   0.0743   0.0752   0.0788   0.0804   0.0867   0.0877   0.0910
  0.0945   0.0962   0.0977   0.1002   0.1029   0.1032   0.1054   0.1101
  0.1107   0.1157   0.1173   0.1185   0.1202   0.1222   0.1254   0.1277
  0.1295   0.1302   0.1323   0.1355   0.1383   0.1400   0.1408   0.1428
  0.1446   0.1452   0.1474   0.1481   0.1499   0.1515   0.1554   0.1589
  0.1605   0.1636   0.1653   0.1665   0.1697   0.1719   0.1740   0.1752
  0.1781   0.1802   0.1809   0.1824   0.1827   0.1886   0.1906   0.1938
  0.1948   0.1979   0.1998   0.2061   0.2069   0.2084   0.2089   0.2130
  0.2141   0.2185   0.2195   0.2209   0.2228   0.2247   0.2292   0.2330
  0.2352   0.2365   0.2394   0.2413   0.2459   0.2493   0.2512   0.2518
  0.2548   0.2565   0.2618   0.2632   0.2676   0.2711   0.2717   0.2772
  0.2774   0.2805   0.2836   0.2838   0.2889   0.2923   0.2964   0.2973
  0.3029   0.3045   0.3071   0.3082   0.3095   0.3115   0.3146   0.3207
  0.3216   0.3228   0.3244   0.3279   0.3301   0.3309   0.3382   0.3399
  0.3411   0.3421   0.3448   0.3497   0.3519   0.3544   0.3571   0.3608
  0.3631   0.3681   0.3690   0.3737   0.3755   0.3781   0.3785   0.3862
  0.3897   0.3945   0.4000   0.4021   0.4031   0.4121   0.4141   0.4159
  0.4210   0.4241   0.4274   0.4378   0.4429   0.4448   0.4521   0.4541
  0.4588   0.4612   0.4690   0.4768   0.4813   0.4903   0.4985   0.5009
  0.5051   0.5134   0.5165   0.5258   0.5316   0.5364   0.5380   0.5428
  0.5524   0.5581   0.5603   0.5625   0.5725   0.5810   0.5838   0.5918
  0.5954   0.5974   0.6048   0.6122   0.6156   0.6184   0.6283   0.6345
  0.6386   0.6411   0.6458   0.6511   0.6554   0.6576   0.6624   0.6697
  0.6761   0.6805   0.6829   0.6888   0.6921   0.6981   0.7028   0.7089
  0.7129   0.7192   0.7240   0.7277   0.7312   0.7322   0.7481   0.7507
  0.7541   0.7622   0.7653   0.7680   0.7740   0.7786   0.7817   0.7851
  0.7889   0.7934   0.7945   0.7977   0.8024   0.8065   0.8118   0.8159
  0.8242   0.8277   0.8308   0.8403   0.8539   0.8571   0.8662   0.8800
  0.8896   0.9147   0.9245   0.9341   0.9452   0.9485   0.9649   0.9842
  0.9950   1.0010   1.0099   1.0211   1.0229   1.0408   1.0443   1.0618
  1.0650   1.0844   1.0886   1.0913   1.1011   1.1147   1.1219   1.1285
  1.1387   1.1507   1.1547   1.1605   1.1633   1.1689   1.1760   1.1805
  1.1909   1.1990   1.2015   1.2048   1.2134   1.2200   1.2238   1.2375
  1.2450   1.2500   1.2580   1.2642   1.2652   1.2832   1.2927   1.3028
  1.3052   1.3128   1.3265   1.3332   1.3400   1.3478   1.3530   1.3591
  1.3740   1.3811   1.4046   1.4181   1.4242   1.4344   1.4351   1.4456
  1.4508   1.4624   1.4723   1.4780   1.4835   1.4958   1.5028   1.5067
  1.5097   1.5174   1.5210   1.5310   1.5370   1.5430   1.5483   1.5584
  1.5606   1.5645   1.5711   1.5819   1.5865   1.5884   1.5913   1.5985
  1.6019   1.6053   1.6102   1.6137   1.6238   1.6252   1.6295   1.6318
  1.6398   1.6440   1.6481   1.6531   1.6576   1.6616   1.6687   1.6762
  1.6794   1.6885   1.6951   1.6974   1.6979   1.7145   1.7183   1.7261
  1.7406   1.7442   1.7475   1.7583   1.7643   1.7676   1.7779   1.7814
  1.7836   1.7961   1.8038   1.8149   1.8179   1.8243   1.8271   1.8382
  1.8444   1.8578   1.8657   1.8673   1.8769   1.8850   1.8892   1.8915
  1.9043   1.9173   1.9192   1.9240   1.9439   1.9663   1.9701   1.9798
  1.9898   1.9984   2.0075   2.0171   2.0280   2.0433   2.0505   2.0602
  2.0660   2.0714   2.0804   2.0881   2.0921   2.1036   2.1114   2.1322
  2.1366   2.1426   2.1486   2.1568   2.1695   2.1709   2.1891   2.1927
  2.1945   2.2123   2.2254   2.2354   2.2491   2.2506   2.2635   2.2642
  2.2761   2.2877   2.3008   2.3125   2.3259   2.3357   2.3515   2.3590
  2.3657   2.3762   2.3950   2.4064   2.4244   2.4381   2.4625   2.4775
  2.4828   2.4996   2.5067   2.5244   2.5340   2.5384   2.5421   2.5499
  2.5570   2.5608   2.5712   2.5751   2.5879   2.5899   2.6069   2.6082
  2.6141   2.6325   2.6361   2.6416   2.6500   2.6616   2.6669   2.6720
  2.6839   2.6878   2.6969   2.7112   2.7246   2.7428   2.7477   2.7487
  2.7734   2.7952   2.8011   2.8038   2.8121   2.8264   2.8380   2.8448
  2.8535   2.8553   2.8663   2.8772   2.8884   2.8976   2.9009   2.9134
  2.9257   2.9342   2.9428   2.9501   2.9634   2.9752   2.9758   2.9848
  3.0014   3.0087   3.0149   3.0313   3.0379   3.0511   3.0564   3.0642
  3.0692   3.0800   3.0902   3.1013   3.1089   3.1130   3.1194   3.1242
  3.1314   3.1464   3.1627   3.1725   3.1847   3.1868   3.2030   3.2108
  3.2215   3.2283   3.2417   3.2549   3.2755   3.2933   3.2951   3.3023
  3.3038   3.3214   3.3281   3.3622   3.3733   3.3913   3.4066   3.4388
  3.4406   3.4738   3.4981   3.5264   3.5397   3.5841   3.6220   3.6815
  3.7775   3.7849   3.8019   3.8180   3.8234   3.8394   3.8426   3.8621
  3.8676   3.8682   3.8793   3.8922   3.8960   3.8997   3.9258   3.9372
  3.9601   3.9729   3.9902   4.0308   4.0410   4.0489   4.0702   4.1195
  4.1575   4.1639   4.1674   4.1893   4.2134   4.2569   4.2673   4.2960
  4.3119   4.3159   4.3300   4.3576   4.3997   5.0026   5.0687   5.0746
  5.1025   5.1087   5.1632   5.1946   5.1970   5.2521   5.3776   5.3883
  5.4069   5.4317   5.4434   5.4643   5.5012   5.5795   5.6058   5.6316
  5.6846   5.7188   5.7449   5.8167   5.9271  23.7385  23.7568  23.7749
 23.7964  23.8090  23.8249  23.8369  23.8628  23.8790  23.8897  23.9301
 23.9538  23.9650  23.9811  23.9965  24.0352  49.8651  49.8971  49.9373
 49.9533  49.9756  49.9871  50.0165  50.0349
 --------------------------------------------------------------

          Ground-State Mulliken Net Atomic Charges

     Atom                 Charge (a.u.)
  ----------------------------------------
      1 C                     0.313420
      2 H                     0.253761
      3 C                    -0.432023
      4 H                     0.265788
      5 C                    -0.963284
      6 H                     0.202391
      7 H                     0.095158
      8 C                     0.664234
      9 H                     0.178101
     10 C                    -0.705176
     11 H                     0.134246
     12 H                     0.152599
     13 H                     0.143037
     14 C                    -0.712111
     15 H                     0.175873
     16 H                     0.151639
     17 C                    -0.438244
     18 H                     0.166821
     19 H                     0.168920
     20 C                    -0.108480
     21 O                    -0.116292
     22 C                    -0.504553
     23 H                     0.170745
     24 H                     0.147887
     25 H                     0.151992
     26 C                    -0.539393
     27 H                     0.217977
     28 H                     0.140970
     29 H                     0.171789
     30 H                     0.325226
     31 O                     0.060435
     32 C                    -0.253047
     33 H                     0.260366
     34 O                     0.057896
     35 C                    -0.055823
     36 H                     0.259528
     37 C                    -0.505185
     38 H                     0.254075
     39 O                    -0.185113
     40 H                     0.281692
     41 C                    -0.434714
     42 H                     0.263494
     43 O                    -0.197304
     44 H                     0.271577
     45 C                    -0.174902
     46 H                     0.293503
     47 O                    -0.221183
     48 H                     0.285642
     49 C                    -0.051175
     50 O                    -0.246230
     51 O                    -0.131099
     52 H                     0.294550
  ----------------------------------------
  Sum of atomic charges =     0.000000

 -----------------------------------------------------------------
                    Cartesian Multipole Moments
 -----------------------------------------------------------------
    Charge (ESU x 10^10)
                 0.0000
    Dipole Moment (Debye)
         X       0.2436      Y      -1.5238      Z      -5.4628
       Tot       5.6766
    Quadrupole Moments (Debye-Ang)
        XX    -134.7193     XY      10.2528     YY    -153.5872
        XZ      -8.9973     YZ       2.2251     ZZ    -162.5760
    Octopole Moments (Debye-Ang^2)
       XXX     101.4900    XXY       0.9403    XYY      34.3683
       YYY     -40.8763    XXZ     -28.5199    XYZ      16.2627
       YYZ     -19.7551    XZZ     -17.1580    YZZ      28.8158
       ZZZ     -78.1179
    Hexadecapole Moments (Debye-Ang^3)
      XXXX   -7342.6033   XXXY    -191.3377   XXYY   -1672.5713
      XYYY    -247.4098   YYYY   -2093.3149   XXXZ    -258.5830
      XXYZ     -29.7550   XYYZ     -66.3040   YYYZ    -208.8900
      XXZZ   -1788.5842   XYZZ     -46.1863   YYZZ    -750.8067
      XZZZ    -335.7129   YZZZ    -149.8109   ZZZZ   -2743.3054
 -----------------------------------------------------------------
 Calculating analytic gradient of the SCF energy
 Gradient of SCF Energy
            1           2           3           4           5           6
    1   0.0000052   0.0000014   0.0000273  -0.0000083  -0.0000046   0.0000063
    2  -0.0000113  -0.0000114   0.0000253  -0.0000075  -0.0000072  -0.0000043
    3   0.0000080  -0.0000129  -0.0000318   0.0000014   0.0000042  -0.0000044
            7           8           9          10          11          12
    1   0.0000053  -0.0000078   0.0000092   0.0000085   0.0000124   0.0000087
    2  -0.0000080   0.0000102  -0.0000093   0.0000059  -0.0000034  -0.0000060
    3   0.0000071   0.0000015   0.0000004  -0.0000074   0.0000040   0.0000035
           13          14          15          16          17          18
    1   0.0000090   0.0000073   0.0000071  -0.0000012   0.0000085  -0.0000062
    2  -0.0000132  -0.0000155  -0.0000079  -0.0000112  -0.0000030  -0.0000057
    3  -0.0000059  -0.0000162  -0.0000067  -0.0000060  -0.0000113  -0.0000050
           19          20          21          22          23          24
    1  -0.0000013  -0.0000104  -0.0000076  -0.0000045  -0.0000115  -0.0000002
    2  -0.0000004  -0.0000095   0.0000090  -0.0000125   0.0000009  -0.0000061
    3  -0.0000091  -0.0000285   0.0000279  -0.0000097  -0.0000044  -0.0000094
           25          26          27          28          29          30
    1  -0.0000081  -0.0000067   0.0000041  -0.0000092  -0.0000012  -0.0000031
    2  -0.0000002   0.0000090   0.0000103   0.0000075  -0.0000012  -0.0000020
    3  -0.0000053   0.0000114  -0.0000035  -0.0000098  -0.0000027  -0.0000047
           31          32          33          34          35          36
    1  -0.0000266   0.0000044   0.0000097  -0.0000204   0.0000307  -0.0000078
    2  -0.0000279   0.0000032   0.0000033   0.0000114   0.0000173   0.0000094
    3   0.0000323  -0.0000560   0.0000046   0.0000141   0.0000116   0.0000116
           37          38          39          40          41          42
    1   0.0000107  -0.0000025  -0.0000130   0.0000083  -0.0000018   0.0000100
    2   0.0000044   0.0000019  -0.0000234   0.0000179  -0.0000157   0.0000147
    3   0.0000614  -0.0000094  -0.0000260   0.0000002   0.0000105  -0.0000012
           43          44          45          46          47          48
    1   0.0000023   0.0000002  -0.0000010  -0.0000004  -0.0000020   0.0000008
    2   0.0000291  -0.0000044  -0.0000175   0.0000102   0.0000146   0.0000186
    3   0.0000167  -0.0000044   0.0000102   0.0000091  -0.0000075   0.0000128
           49          50          51          52
    1   0.0000106  -0.0000218  -0.0000113  -0.0000074
    2  -0.0000105   0.0000088   0.0000099   0.0000037
    3  -0.0000144   0.0000227   0.0000324  -0.0000060
 Max gradient component =       6.142E-05
 RMS gradient           =       1.365E-05
 Gradient time:  CPU 556.23 s  wall 93.89 s
 Geometry Optimization Parameters
   NAtoms,    NIC,     NZ,  NCons,   NDum,   NFix, NCnnct, MaxDiis
       52     415       0       0       0       0       0       0

 Cartesian Hessian Update
 Hessian Updated using BFGS Update


** GEOMETRY OPTIMIZATION IN DELOCALIZED INTERNAL COORDINATES **
   Searching for a Minimum

   Optimization Cycle:  14

                       Coordinates (Angstroms)
     ATOM                X               Y               Z
      1  C        -2.8467855356    0.4178443146    0.1018628249
      2  H        -3.1919434460    1.0059568489   -0.7595919861
      3  C        -1.5970102606   -0.3608007947   -0.3526014412
      4  H        -1.2109469854   -0.9483279372    0.4859214517
      5  C        -1.9050420991   -1.2712619683   -1.5455790564
      6  H        -2.2039286174   -0.6382288296   -2.3912666132
      7  H        -1.0010640392   -1.8062364720   -1.8555297779
      8  C        -3.0197426116   -2.2846131901   -1.2444967017
      9  H        -2.6719018031   -2.9396110055   -0.4325824273
     10  C        -3.3215419100   -3.1643208529   -2.4617001213
     11  H        -2.4327838154   -3.7114988782   -2.7903437620
     12  H        -4.0993667794   -3.8981788638   -2.2317411651
     13  H        -3.6728549474   -2.5599426657   -3.3047080617
     14  C        -4.2633179859   -1.5396599712   -0.7440566119
     15  H        -5.0400421507   -2.2567933306   -0.4569572574
     16  H        -4.6779113644   -0.9433355888   -1.5682607060
     17  C        -3.9443687738   -0.6154593111    0.4368104564
     18  H        -4.8524894173   -0.0925886078    0.7390796472
     19  H        -3.6326325002   -1.2214539133    1.2966513836
     20  C        -2.6065642050    1.4687333765    1.2388368919
     21  O        -1.8420780562    2.5682223109    0.7043682069
     22  C        -3.9235862268    2.1232349474    1.6707929960
     23  H        -3.6868889396    2.9963488524    2.2825099690
     24  H        -4.4928417959    2.4647558155    0.8017879703
     25  H        -4.5477444478    1.4514046551    2.2633154555
     26  C        -1.8823618794    0.8858651717    2.4610021665
     27  H        -0.8842486310    0.5227150613    2.2123283742
     28  H        -2.4459980466    0.0637764822    2.9133077540
     29  H        -1.7717818377    1.6699740407    3.2135677952
     30  H        -1.0834811948    2.1869308590    0.2455811095
     31  O        -0.5505102022    0.5930855912   -0.7306511827
     32  C         0.7556170682    0.1249519185   -0.7089008474
     33  H         0.8415685892   -0.8483036408   -1.2173292044
     34  O         1.1678872810   -0.0186920444    0.6493083540
     35  C         2.4856695402   -0.5101753868    0.7888095138
     36  H         2.6030231918   -1.4725794414    0.2617319722
     37  C         1.6349110412    1.1670492051   -1.4063908872
     38  H         1.4863695139    2.1295074827   -0.8998891005
     39  O         1.3447770020    1.2739914934   -2.7929175223
     40  H         0.4330855231    1.5736234434   -2.8862609034
     41  C         3.0957715085    0.7523246782   -1.2901138202
     42  H         3.2387618666   -0.1794090449   -1.8572037404
     43  O         3.9868150673    1.7497200591   -1.7740372642
     44  H         3.7357378287    1.9637906027   -2.6803268111
     45  C         3.4723307153    0.4951924257    0.1639836315
     46  H         3.4293417914    1.4400211559    0.7193033001
     47  O         4.7883240119   -0.0615945329    0.2458559407
     48  H         5.4009867668    0.5345074101   -0.2030913920
     49  C         2.7206523189   -0.8090445167    2.2854309458
     50  O         1.8260429699   -0.9223486623    3.0720323638
     51  O         4.0065553146   -0.9924679559    2.6330470444
     52  H         4.6006164518   -0.7823360311    1.8852409798
   Point Group: c1    Number of degrees of freedom:   150


   Energy is  -1228.733930580

 Hessian Updated using BFGS Update

150 Hessian modes will be used to form the next step
  Hessian Eigenvalues:
     0.004020    0.004521    0.004896    0.005489    0.005834    0.006026
     0.006857    0.007595    0.007975    0.008086    0.008499    0.008941
     0.010551    0.011117    0.012744    0.014097    0.014759    0.019925
     0.021642    0.029185    0.031275    0.032314    0.035591    0.037871
     0.040282    0.043281    0.043866    0.044585    0.047246    0.047539
     0.047674    0.048479    0.049081    0.049379    0.050603    0.051137
     0.052378    0.053804    0.054034    0.055491    0.056136    0.056224
     0.056706    0.056836    0.057171    0.057381    0.059190    0.060645
     0.061206    0.063116    0.064222    0.068134    0.068916    0.070821
     0.071530    0.073735    0.079154    0.082284    0.083330    0.083842
     0.084511    0.090445    0.095551    0.112041    0.112933    0.124146
     0.136499    0.146238    0.149203    0.153764    0.157096    0.158393
     0.159471    0.159885    0.159942    0.159973    0.159986    0.160002
     0.160011    0.160025    0.160760    0.161123    0.161223    0.162823
     0.165517    0.168606    0.171592    0.176145    0.178166    0.191242
     0.195888    0.204201    0.214553    0.220036    0.249236    0.257326
     0.260404    0.266184    0.271211    0.274480    0.279536    0.286238
     0.288448    0.289180    0.289408    0.290113    0.290897    0.293977
     0.295712    0.297512    0.335236    0.337750    0.338261    0.338671
     0.338963    0.339428    0.339662    0.339788    0.340128    0.340357
     0.340504    0.340582    0.340796    0.341086    0.341269    0.341399
     0.342021    0.342212    0.342356    0.342674    0.343558    0.344612
     0.345434    0.361515    0.391896    0.393697    0.397089    0.399942
     0.403236    0.411774    0.416179    0.427786    0.478235    0.498917
     0.507838    0.514014    0.515528    0.525598    0.543047    0.912886

 Minimum Search - Taking Simple RFO Step
 Searching for Lamda that Minimizes Along All modes
 Value Taken    Lamda =   0.00000000
 Step Taken.  Stepsize is  0.007431

                             Maximum     Tolerance    Cnvgd?
         Gradient           0.000048      0.000300     YES
         Displacement       0.003760      0.001200      NO
         Energy change     -0.000002      0.000001      NO


 New Cartesian Coordinates Obtained by Inverse Iteration

 Displacement from previous Coordinates is:  0.067180
 ----------------------------------------------------------------
             Standard Nuclear Orientation (Angstroms)
    I     Atom           X                Y                Z
 ----------------------------------------------------------------
    1      C      -2.8466784241     0.4173871904     0.1028612010
    2      H      -3.1918812327     1.0066681304    -0.7577796911
    3      C      -1.5971120396    -0.3609782858    -0.3527836128
    4      H      -1.2108751388    -0.9495883603     0.4849184351
    5      C      -1.9055823605    -1.2697292688    -1.5469529492
    6      H      -2.2045236866    -0.6353238187    -2.3915926488
    7      H      -1.0017145367    -1.8042875134    -1.8579638975
    8      C      -3.0204840466    -2.2832688796    -1.2472599156
    9      H      -2.6727385179    -2.9396198642    -0.4364004228
   10      C      -3.3227359930    -3.1610274169    -2.4657858418
   11      H      -2.4342043236    -3.7079319133    -2.7954976738
   12      H      -4.1007190991    -3.8950406852    -2.2368785066
   13      H      -3.6740402300    -2.5552076896    -3.3077570527
   14      C      -4.2637505300    -1.5386367248    -0.7454270957
   15      H      -5.0406701135    -2.2559329507    -0.4592521396
   16      H      -4.6782799954    -0.9409353959    -1.5686617170
   17      C      -3.9443259511    -0.6162266884     0.4367057552
   18      H      -4.8522452973    -0.0936235658     0.7399784169
   19      H      -3.6324707268    -1.2235524466     1.2955842117
   20      C      -2.6060926323     1.4668745937     1.2409591007
   21      O      -1.8409901910     2.5664266296     0.7075142655
   22      C      -3.9227819615     2.1218253804     1.6732603021
   23      H      -3.6855618914     2.9940512993     2.2860206182
   24      H      -4.4916116079     2.4647177674     0.8045071896
   25      H      -4.5475224697     1.4497573985     2.2648816568
   26      C      -1.8825162635     0.8821236883     2.4625861264
   27      H      -0.8846526930     0.5184935623     2.2137091032
   28      H      -2.4468297703     0.0599546676     2.9139276877
   29      H      -1.7715558121     1.6653540127     3.2160012043
   30      H      -1.0826735277     2.1852086292     0.2482416311
   31      O      -0.5502976343     0.5928494853    -0.7303001805
   32      C       0.7556414194     0.1243426682    -0.7074818474
   33      H       0.8409961931    -0.8504010772    -1.2131803879
   34      O       1.1682280507    -0.0155631693     0.6510265326
   35      C       2.4859752269    -0.5067510211     0.7916970926
   36      H       2.6031802246    -1.4709093131     0.2677810796
   37      C       1.6350592558     1.1640977830    -1.4082788287
   38      H       1.4871990477     2.1280054443    -0.9043213802
   39      O       1.3443513027     1.2672720983    -2.7949295763
   40      H       0.4324225392     1.5660342260    -2.8886491569
   41      C       3.0957059878     0.7489413010    -1.2914341865
   42      H       3.2377876367    -0.1847799404    -1.8554996464
   43      O       3.9872140734     1.7441754735    -1.7789200177
   44      H       3.7357781126     1.9558592130    -2.6856490620
   45      C       3.4726556891     0.4963653447     0.1633236191
   46      H       3.4301644737     1.4430004879     0.7155878247
   47      O       4.7884569681    -0.0607060703     0.2467123376
   48      H       5.4011969548     0.5333304316    -0.2048281926
   49      C       2.7213880822    -0.8006125888     2.2892309176
   50      O       1.8269573269    -0.9120281146     3.0762536281
   51      O       4.0074385985    -0.9820851600     2.6373040657
   52      H       4.6014063909    -0.7741042200     1.8888317584
 ----------------------------------------------------------------
 Molecular Point Group                 C1    NOp =  1
 Largest Abelian Subgroup              C1    NOp =  1
 Nuclear Repulsion Energy =  2407.2564627743 hartrees
 There are       94 alpha and       94 beta electrons
 Applying Cartesian multipole field
    Component          Value
    ---------          -----
     (2,0,0)        1.00000E-12
     (0,2,0)        2.00000E-11
     (0,0,2)       -3.00000E-11
 Nucleus-field energy     =    -0.0000000220 hartrees
 Requested basis set is 6-311++G(d,p)
 There are 284 shells and 724 basis functions
 A cutoff of  1.0D-11 yielded  29410 shell pairs
 There are    186452 function pairs (    197276 Cartesian)
 Smallest overlap matrix eigenvalue = 8.69E-07

 Q-Chem warning in module stvman/mkSTV.C, line 306:

 Overlap eigenvalue is smaller than square root of threshold
 Use THRESH >= 12 to get rid of this warning

 Linear dependence detected in AO basis
 Tighter screening thresholds may be required for diffuse basis sets
 Use S2THRESH > 14 and THRESH = 14 in case of SCF convergence issues
 Number of orthogonalized atomic orbitals = 723
 Maximum deviation from orthogonality = 3.225E-10
 Guess MOs from SCF MO coefficient file

 -----------------------------------------------------------------------
  General SCF calculation program by
  Eric Jon Sundstrom, Paul Horn, Yuezhi Mao, Dmitri Zuev, Alec White,
  David Stuck, Shaama M.S., Shane Yost, Joonho Lee, David Small,
  Daniel Levine, Susi Lehtola, Hugh Burton, Evgeny Epifanovsky
 -----------------------------------------------------------------------
 Exchange:     0.2000 Hartree-Fock + 0.0800 Slater + 0.7200 B88
 Correlation:  0.1900 VWN1RPA + 0.8100 LYP
 Using SG-1 standard quadrature grid
 using 6 threads for integral computing
 -------------------------------------------------------
 OpenMP Integral computing Module                
 Release: version 2.0, May 2017, Q-Chem Inc. Pleasanton 
 -------------------------------------------------------
 -------------------------------------------------------
 OpenMP BLAS3 based DFT computing Module                
 Release: version 1.0, May 2013, Q-Chem Inc. Pittsburgh 
 -------------------------------------------------------
 A restricted SCF calculation will be
 performed using DIIS
 SCF converges when DIIS error is below 1.0e-08
 ---------------------------------------
  Cycle       Energy         DIIS error
 ---------------------------------------
    1   -1228.7338650652      2.81e-05  
    2   -1228.7339294197      4.66e-06  
    3   -1228.7339286662      6.71e-06  
    4   -1228.7339306477      7.80e-07  
    5   -1228.7339306621      5.66e-07  
    6   -1228.7339306767      1.64e-07  
    7   -1228.7339306779      4.86e-08  
    8   -1228.7339306781      1.13e-08  
    9   -1228.7339306781      5.66e-09  Convergence criterion met
 ---------------------------------------
 SCF time:   CPU 1795.18s  wall 317.00s 
 SCF   energy in the final basis set =    -1228.7339306781
 Total energy in the final basis set =    -1228.7339306781

 --------------------------------------------------------------

                    Orbital Energies (a.u.)
 --------------------------------------------------------------

 Alpha MOs
 -- Occupied --
-19.1769 -19.1695 -19.1663 -19.1661 -19.1610 -19.1600 -19.1179 -19.0985
-10.3155 -10.3051 -10.2732 -10.2691 -10.2610 -10.2573 -10.2412 -10.2242
-10.1871 -10.1823 -10.1816 -10.1747 -10.1739 -10.1693 -10.1507 -10.1443
 -1.1210  -1.1083  -1.0849  -1.0694  -1.0554  -1.0490  -1.0315  -1.0054
 -0.8563  -0.8245  -0.8052  -0.7937  -0.7552  -0.7493  -0.7014  -0.6910
 -0.6828  -0.6761  -0.6372  -0.6249  -0.6237  -0.6145  -0.5860  -0.5810
 -0.5742  -0.5644  -0.5522  -0.5373  -0.5354  -0.5237  -0.5048  -0.4960
 -0.4925  -0.4789  -0.4670  -0.4598  -0.4596  -0.4511  -0.4470  -0.4445
 -0.4332  -0.4258  -0.4216  -0.4192  -0.4101  -0.4079  -0.4012  -0.3983
 -0.3885  -0.3877  -0.3798  -0.3771  -0.3722  -0.3666  -0.3649  -0.3553
 -0.3510  -0.3431  -0.3366  -0.3334  -0.3320  -0.3304  -0.3262  -0.3221
 -0.3200  -0.3166  -0.2968  -0.2892  -0.2868  -0.2606
 -- Virtual --
 -0.0254  -0.0222  -0.0147  -0.0085  -0.0058   0.0015   0.0038   0.0056
  0.0166   0.0217   0.0248   0.0264   0.0286   0.0337   0.0388   0.0406
  0.0455   0.0472   0.0526   0.0544   0.0564   0.0588   0.0632   0.0669
  0.0710   0.0743   0.0753   0.0788   0.0805   0.0867   0.0878   0.0910
  0.0945   0.0961   0.0977   0.1002   0.1029   0.1032   0.1054   0.1101
  0.1107   0.1157   0.1173   0.1185   0.1202   0.1222   0.1255   0.1277
  0.1295   0.1302   0.1323   0.1355   0.1383   0.1400   0.1408   0.1428
  0.1446   0.1451   0.1473   0.1481   0.1499   0.1515   0.1554   0.1589
  0.1606   0.1636   0.1653   0.1665   0.1697   0.1719   0.1740   0.1752
  0.1781   0.1801   0.1809   0.1823   0.1827   0.1886   0.1906   0.1938
  0.1948   0.1979   0.1998   0.2061   0.2070   0.2083   0.2090   0.2130
  0.2140   0.2185   0.2195   0.2209   0.2228   0.2248   0.2292   0.2329
  0.2352   0.2365   0.2394   0.2413   0.2459   0.2492   0.2512   0.2517
  0.2548   0.2566   0.2619   0.2632   0.2676   0.2711   0.2716   0.2772
  0.2774   0.2806   0.2836   0.2838   0.2889   0.2923   0.2964   0.2973
  0.3030   0.3045   0.3071   0.3082   0.3096   0.3116   0.3146   0.3207
  0.3217   0.3228   0.3244   0.3278   0.3301   0.3308   0.3382   0.3400
  0.3411   0.3420   0.3449   0.3496   0.3520   0.3544   0.3571   0.3608
  0.3631   0.3680   0.3690   0.3737   0.3757   0.3781   0.3786   0.3862
  0.3898   0.3945   0.4000   0.4022   0.4030   0.4121   0.4141   0.4161
  0.4211   0.4242   0.4274   0.4378   0.4429   0.4449   0.4520   0.4541
  0.4588   0.4612   0.4689   0.4767   0.4813   0.4904   0.4985   0.5009
  0.5051   0.5133   0.5165   0.5258   0.5315   0.5366   0.5379   0.5427
  0.5523   0.5580   0.5603   0.5625   0.5726   0.5809   0.5838   0.5919
  0.5956   0.5974   0.6048   0.6123   0.6157   0.6183   0.6284   0.6345
  0.6386   0.6411   0.6458   0.6510   0.6554   0.6575   0.6624   0.6697
  0.6762   0.6805   0.6829   0.6887   0.6920   0.6982   0.7027   0.7089
  0.7129   0.7192   0.7240   0.7277   0.7312   0.7321   0.7481   0.7507
  0.7541   0.7622   0.7653   0.7680   0.7740   0.7786   0.7817   0.7851
  0.7888   0.7933   0.7945   0.7977   0.8024   0.8065   0.8118   0.8159
  0.8240   0.8275   0.8307   0.8403   0.8540   0.8570   0.8662   0.8801
  0.8896   0.9147   0.9245   0.9341   0.9451   0.9485   0.9647   0.9844
  0.9949   1.0010   1.0099   1.0210   1.0229   1.0409   1.0442   1.0618
  1.0650   1.0844   1.0886   1.0913   1.1012   1.1148   1.1219   1.1284
  1.1389   1.1509   1.1548   1.1604   1.1633   1.1687   1.1760   1.1806
  1.1907   1.1989   1.2015   1.2048   1.2134   1.2201   1.2239   1.2375
  1.2450   1.2501   1.2581   1.2644   1.2651   1.2832   1.2926   1.3029
  1.3051   1.3127   1.3265   1.3334   1.3400   1.3477   1.3531   1.3590
  1.3741   1.3812   1.4046   1.4181   1.4243   1.4343   1.4351   1.4456
  1.4508   1.4625   1.4724   1.4779   1.4835   1.4957   1.5029   1.5067
  1.5098   1.5174   1.5210   1.5311   1.5370   1.5430   1.5483   1.5584
  1.5607   1.5646   1.5712   1.5819   1.5864   1.5885   1.5913   1.5985
  1.6019   1.6053   1.6102   1.6137   1.6238   1.6252   1.6295   1.6317
  1.6398   1.6439   1.6481   1.6531   1.6576   1.6616   1.6687   1.6761
  1.6794   1.6885   1.6952   1.6974   1.6979   1.7143   1.7183   1.7262
  1.7405   1.7442   1.7476   1.7582   1.7643   1.7676   1.7779   1.7812
  1.7838   1.7961   1.8039   1.8148   1.8179   1.8244   1.8269   1.8381
  1.8443   1.8577   1.8657   1.8674   1.8769   1.8849   1.8893   1.8915
  1.9043   1.9173   1.9192   1.9242   1.9438   1.9663   1.9701   1.9799
  1.9898   1.9984   2.0076   2.0170   2.0280   2.0433   2.0504   2.0602
  2.0660   2.0715   2.0804   2.0880   2.0920   2.1037   2.1115   2.1322
  2.1365   2.1426   2.1485   2.1567   2.1695   2.1709   2.1890   2.1926
  2.1945   2.2123   2.2254   2.2354   2.2489   2.2505   2.2636   2.2642
  2.2760   2.2878   2.3010   2.3125   2.3258   2.3356   2.3514   2.3589
  2.3657   2.3765   2.3948   2.4064   2.4244   2.4381   2.4625   2.4775
  2.4827   2.4996   2.5068   2.5244   2.5340   2.5384   2.5421   2.5499
  2.5571   2.5608   2.5711   2.5751   2.5878   2.5899   2.6069   2.6083
  2.6140   2.6326   2.6361   2.6415   2.6500   2.6616   2.6669   2.6720
  2.6839   2.6879   2.6969   2.7112   2.7246   2.7428   2.7478   2.7486
  2.7733   2.7953   2.8011   2.8037   2.8120   2.8264   2.8380   2.8447
  2.8535   2.8553   2.8663   2.8772   2.8883   2.8974   2.9009   2.9134
  2.9257   2.9341   2.9429   2.9500   2.9633   2.9752   2.9758   2.9847
  3.0014   3.0089   3.0148   3.0313   3.0379   3.0511   3.0564   3.0641
  3.0693   3.0799   3.0902   3.1012   3.1089   3.1129   3.1195   3.1242
  3.1313   3.1465   3.1627   3.1725   3.1848   3.1868   3.2029   3.2108
  3.2216   3.2284   3.2417   3.2549   3.2756   3.2934   3.2951   3.3024
  3.3037   3.3214   3.3281   3.3622   3.3734   3.3914   3.4067   3.4388
  3.4405   3.4738   3.4981   3.5265   3.5396   3.5841   3.6220   3.6816
  3.7775   3.7849   3.8019   3.8181   3.8234   3.8394   3.8426   3.8621
  3.8676   3.8682   3.8793   3.8921   3.8962   3.8998   3.9258   3.9373
  3.9602   3.9730   3.9901   4.0308   4.0409   4.0489   4.0703   4.1195
  4.1575   4.1638   4.1675   4.1894   4.2134   4.2568   4.2673   4.2960
  4.3119   4.3160   4.3300   4.3575   4.3998   5.0025   5.0687   5.0746
  5.1025   5.1086   5.1632   5.1946   5.1970   5.2523   5.3777   5.3883
  5.4069   5.4317   5.4433   5.4643   5.5013   5.5796   5.6059   5.6317
  5.6846   5.7188   5.7449   5.8168   5.9272  23.7385  23.7568  23.7750
 23.7964  23.8091  23.8250  23.8369  23.8628  23.8789  23.8898  23.9301
 23.9537  23.9650  23.9811  23.9965  24.0353  49.8652  49.8971  49.9374
 49.9533  49.9755  49.9871  50.0166  50.0350
 --------------------------------------------------------------

          Ground-State Mulliken Net Atomic Charges

     Atom                 Charge (a.u.)
  ----------------------------------------
      1 C                     0.313046
      2 H                     0.253822
      3 C                    -0.428303
      4 H                     0.265523
      5 C                    -0.964896
      6 H                     0.202323
      7 H                     0.095413
      8 C                     0.664667
      9 H                     0.178013
     10 C                    -0.704976
     11 H                     0.134247
     12 H                     0.152616
     13 H                     0.143033
     14 C                    -0.711887
     15 H                     0.175887
     16 H                     0.151638
     17 C                    -0.438806
     18 H                     0.166791
     19 H                     0.168916
     20 C                    -0.109006
     21 O                    -0.115938
     22 C                    -0.505296
     23 H                     0.170759
     24 H                     0.147885
     25 H                     0.151919
     26 C                    -0.539012
     27 H                     0.218434
     28 H                     0.141033
     29 H                     0.171768
     30 H                     0.325052
     31 O                     0.060576
     32 C                    -0.254166
     33 H                     0.260862
     34 O                     0.057222
     35 C                    -0.056379
     36 H                     0.259437
     37 C                    -0.505440
     38 H                     0.253996
     39 O                    -0.184931
     40 H                     0.281563
     41 C                    -0.434830
     42 H                     0.263497
     43 O                    -0.197311
     44 H                     0.271568
     45 C                    -0.174927
     46 H                     0.293601
     47 O                    -0.221207
     48 H                     0.285680
     49 C                    -0.050639
     50 O                    -0.246297
     51 O                    -0.131124
     52 H                     0.294583
  ----------------------------------------
  Sum of atomic charges =     0.000000

 -----------------------------------------------------------------
                    Cartesian Multipole Moments
 -----------------------------------------------------------------
    Charge (ESU x 10^10)
                 0.0000
    Dipole Moment (Debye)
         X       0.2402      Y      -1.5403      Z      -5.4719
       Tot       5.6897
    Quadrupole Moments (Debye-Ang)
        XX    -134.7199     XY      10.2217     YY    -153.5577
        XZ      -9.0072     YZ       2.1664     ZZ    -162.6176
    Octopole Moments (Debye-Ang^2)
       XXX     101.4171    XXY       0.8123    XYY      34.4034
       YYY     -41.1408    XXZ     -28.6695    XYZ      16.1771
       YYZ     -19.6368    XZZ     -17.2979    YZZ      28.5486
       ZZZ     -78.5726
    Hexadecapole Moments (Debye-Ang^3)
      XXXX   -7343.6007   XXXY    -192.8101   XXYY   -1671.3882
      XYYY    -248.8026   YYYY   -2086.9630   XXXZ    -259.6228
      XXYZ     -30.5229   XYYZ     -65.9358   YYYZ    -210.6899
      XXZZ   -1790.2046   XYZZ     -47.0372   YYZZ    -750.5890
      XZZZ    -337.3060   YZZZ    -152.2104   ZZZZ   -2750.2679
 -----------------------------------------------------------------
 Calculating analytic gradient of the SCF energy
 Gradient of SCF Energy
            1           2           3           4           5           6
    1  -0.0000063  -0.0000019   0.0000313   0.0000024   0.0000076   0.0000069
    2   0.0000038  -0.0000006   0.0000120  -0.0000013  -0.0000035  -0.0000027
    3  -0.0000115  -0.0000049   0.0000031  -0.0000017  -0.0000057  -0.0000006
            7           8           9          10          11          12
    1   0.0000066   0.0000072   0.0000034   0.0000127   0.0000091   0.0000098
    2  -0.0000044   0.0000082  -0.0000069  -0.0000110  -0.0000080  -0.0000091
    3   0.0000003   0.0000034  -0.0000044  -0.0000106  -0.0000020  -0.0000043
           13          14          15          16          17          18
    1   0.0000112   0.0000044   0.0000018   0.0000055  -0.0000088   0.0000059
    2  -0.0000064  -0.0000093  -0.0000079  -0.0000037   0.0000071  -0.0000118
    3   0.0000005  -0.0000033  -0.0000045  -0.0000037   0.0000050  -0.0000099
           19          20          21          22          23          24
    1   0.0000005  -0.0000011  -0.0000071  -0.0000016  -0.0000095  -0.0000110
    2  -0.0000063  -0.0000121   0.0000047   0.0000128  -0.0000039  -0.0000023
    3  -0.0000037   0.0000141  -0.0000168  -0.0000155  -0.0000088  -0.0000102
           25          26          27          28          29          30
    1   0.0000020  -0.0000018  -0.0000109   0.0000005  -0.0000146  -0.0000225
    2   0.0000004  -0.0000122  -0.0000041  -0.0000052   0.0000032  -0.0000046
    3  -0.0000117  -0.0000035  -0.0000028   0.0000033  -0.0000084  -0.0000001
           31          32          33          34          35          36
    1   0.0000055  -0.0000030  -0.0000031   0.0000119   0.0000036   0.0000091
    2  -0.0000165   0.0000072   0.0000024   0.0000118   0.0000043  -0.0000059
    3   0.0000050  -0.0000229  -0.0000004   0.0000261   0.0000247   0.0000055
           37          38          39          40          41          42
    1  -0.0000138   0.0000017  -0.0000132   0.0000191  -0.0000251   0.0000012
    2  -0.0000051   0.0000022  -0.0000106   0.0000021  -0.0000098   0.0000062
    3   0.0000325   0.0000020  -0.0000206   0.0000029  -0.0000020   0.0000148
           43          44          45          46          47          48
    1   0.0000000   0.0000088  -0.0000077  -0.0000094  -0.0000000  -0.0000043
    2   0.0000280  -0.0000008   0.0000104   0.0000114   0.0000002   0.0000031
    3  -0.0000037   0.0000159   0.0000063  -0.0000040   0.0000070   0.0000233
           49          50          51          52
    1  -0.0000309   0.0000251  -0.0000080   0.0000010
    2   0.0000094   0.0000094   0.0000080   0.0000175
    3   0.0000164  -0.0000186  -0.0000075   0.0000160
 Max gradient component =       3.255E-05
 RMS gradient           =       1.063E-05
 Gradient time:  CPU 557.91 s  wall 94.16 s
 Geometry Optimization Parameters
   NAtoms,    NIC,     NZ,  NCons,   NDum,   NFix, NCnnct, MaxDiis
       52     415       0       0       0       0       0       0

 Cartesian Hessian Update
 Hessian Updated using BFGS Update


** GEOMETRY OPTIMIZATION IN DELOCALIZED INTERNAL COORDINATES **
   Searching for a Minimum

   Optimization Cycle:  15

                       Coordinates (Angstroms)
     ATOM                X               Y               Z
      1  C        -2.8466784241    0.4173871904    0.1028612010
      2  H        -3.1918812327    1.0066681304   -0.7577796911
      3  C        -1.5971120396   -0.3609782858   -0.3527836128
      4  H        -1.2108751388   -0.9495883603    0.4849184351
      5  C        -1.9055823605   -1.2697292688   -1.5469529492
      6  H        -2.2045236866   -0.6353238187   -2.3915926488
      7  H        -1.0017145367   -1.8042875134   -1.8579638975
      8  C        -3.0204840466   -2.2832688796   -1.2472599156
      9  H        -2.6727385179   -2.9396198642   -0.4364004228
     10  C        -3.3227359930   -3.1610274169   -2.4657858418
     11  H        -2.4342043236   -3.7079319133   -2.7954976738
     12  H        -4.1007190991   -3.8950406852   -2.2368785066
     13  H        -3.6740402300   -2.5552076896   -3.3077570527
     14  C        -4.2637505300   -1.5386367248   -0.7454270957
     15  H        -5.0406701135   -2.2559329507   -0.4592521396
     16  H        -4.6782799954   -0.9409353959   -1.5686617170
     17  C        -3.9443259511   -0.6162266884    0.4367057552
     18  H        -4.8522452973   -0.0936235658    0.7399784169
     19  H        -3.6324707268   -1.2235524466    1.2955842117
     20  C        -2.6060926323    1.4668745937    1.2409591007
     21  O        -1.8409901910    2.5664266296    0.7075142655
     22  C        -3.9227819615    2.1218253804    1.6732603021
     23  H        -3.6855618914    2.9940512993    2.2860206182
     24  H        -4.4916116079    2.4647177674    0.8045071896
     25  H        -4.5475224697    1.4497573985    2.2648816568
     26  C        -1.8825162635    0.8821236883    2.4625861264
     27  H        -0.8846526930    0.5184935623    2.2137091032
     28  H        -2.4468297703    0.0599546676    2.9139276877
     29  H        -1.7715558121    1.6653540127    3.2160012043
     30  H        -1.0826735277    2.1852086292    0.2482416311
     31  O        -0.5502976343    0.5928494853   -0.7303001805
     32  C         0.7556414194    0.1243426682   -0.7074818474
     33  H         0.8409961931   -0.8504010772   -1.2131803879
     34  O         1.1682280507   -0.0155631693    0.6510265326
     35  C         2.4859752269   -0.5067510211    0.7916970926
     36  H         2.6031802246   -1.4709093131    0.2677810796
     37  C         1.6350592558    1.1640977830   -1.4082788287
     38  H         1.4871990477    2.1280054443   -0.9043213802
     39  O         1.3443513027    1.2672720983   -2.7949295763
     40  H         0.4324225392    1.5660342260   -2.8886491569
     41  C         3.0957059878    0.7489413010   -1.2914341865
     42  H         3.2377876367   -0.1847799404   -1.8554996464
     43  O         3.9872140734    1.7441754735   -1.7789200177
     44  H         3.7357781126    1.9558592130   -2.6856490620
     45  C         3.4726556891    0.4963653447    0.1633236191
     46  H         3.4301644737    1.4430004879    0.7155878247
     47  O         4.7884569681   -0.0607060703    0.2467123376
     48  H         5.4011969548    0.5333304316   -0.2048281926
     49  C         2.7213880822   -0.8006125888    2.2892309176
     50  O         1.8269573269   -0.9120281146    3.0762536281
     51  O         4.0074385985   -0.9820851600    2.6373040657
     52  H         4.6014063909   -0.7741042200    1.8888317584
   Point Group: c1    Number of degrees of freedom:   150


   Energy is  -1228.733930678

 Hessian Updated using BFGS Update

150 Hessian modes will be used to form the next step
  Hessian Eigenvalues:
[truncated: 640,344 more chars]
