# Supplementary material for: An in silico investigation of menthol metabolism
Source: PLoS One. 2019 Sep 27;14(9):e0216577. doi: 10.1371/journal.pone.0216577 (PMC6764827; doi:10.1371/journal.pone.0216577)
Supplement: S2 File — (ZIP) [file pone.0216577.s002.zip › B3LYP/g-series/oeOee.out]

Q-Chem Developer Version!
                  Welcome to Q-Chem
     A Quantum Leap Into The Future Of Chemistry


 Q-Chem 5.1, Q-Chem, Inc., Pleasanton, CA (2018)

 Yihan Shao,  Zhengting Gan,  E. Epifanovsky,  A. T. B. Gilbert,  M. Wormit,  
 J. Kussmann,  A. W. Lange,  A. Behn,  Jia Deng,  Xintian Feng,  D. Ghosh,  
 M. Goldey,  P. R. Horn,  L. D. Jacobson,  I. Kaliman,  T. Kus,  A. Landau,  
 Jie Liu,  E. I. Proynov,  R. M. Richard,  R. P. Steele,  E. J. Sundstrom,  
 H. L. Woodcock III,  P. M. Zimmerman,  D. Zuev,  B. Albrecht,  E. Alguire,  
 S. A. Baeppler,  D. Barton,  Z. Benda,  Y. A. Bernard,  E. J. Berquist,  
 K. B. Bravaya,  H. Burton,  D. Casanova,  Chun-Min Chang,  Yunqing Chen,  
 A. Chien,  K. D. Closser,  M. P. Coons,  S. Coriani,  S. Dasgupta,  
 A. L. Dempwolff,  M. Diedenhofen,  Hainam Do,  R. G. Edgar,  Po-Tung Fang,  
 S. Faraji,  S. Fatehi,  Qingguo Feng,  K. D. Fenk,  J. Fosso-Tande,  
 J. Gayvert,  Qinghui Ge,  A. Ghysels,  G. Gidofalvi,  J. Gomes,  
 J. Gonthier,  A. Gunina,  D. Hait,  M. W. D. Hanson-Heine,  
 P. H. P. Harbach,  A. W. Hauser,  J. E. Herr,  E. G. Hohenstein,  
 Z. C. Holden,  Kerwin Hui,  B. C. Huynh,  T.-C. Jagau,  Hyunjun Ji,  
 B. Kaduk,  K. Khistyaev,  Jaehoon Kim,  P. Klunzinger,  K. Koh,  
 D. Kosenkov,  L. Koulias,  T. Kowalczyk,  C. M. Krauter,  A. Kunitsa,  
 Ka Un Lao,  A. Laurent,  K. V. Lawler,  Joonho Lee,  D. Lefrancois,  
 S. Lehtola,  D. S. Levine,  Yi-Pei Li,  You-Sheng Lin,  Fenglai Liu,  
 E. Livshits,  A. Luenser,  P. Manohar,  E. Mansoor,  S. F. Manzer,  
 Shan-Ping Mao,  Yuezhi Mao,  N. Mardirossian,  A. V. Marenich,  
 T. Markovich,  L. A. Martinez-Martinez,  S. A. Maurer,  N. J. Mayhall,  
 S. C. McKenzie,  J.-M. Mewes,  A. F. Morrison,  J. W. Mullinax,  K. Nanda,  
 T. S. Nguyen-Beck,  R. Olivares-Amaya,  J. A. Parkhill,  T. M. Perrine,  
 F. Plasser,  P. Pokhilko,  S. Prager,  A. Prociuk,  E. Ramos,  D. R. Rehn,  
 F. Rob,  M. Schneider,  N. Sergueev,  S. M. Sharada,  S. Sharma,  
 D. W. Small,  T. Stauch,  T. Stein,  Yu-Chuan Su,  A. J. W. Thom,  
 A. Tkatchenko,  T. Tsuchimochi,  N. M. Tubman,  L. Vogt,  M. L. Vidal,  
 O. Vydrov,  M. A. Watson,  J. Wenzel,  M. de Wergifosse,  T. A. Wesolowski,  
 A. White,  J. Witte,  A. Yamada,  Jun Yang,  K. Yao,  S. Yeganeh,  
 S. R. Yost,  Zhi-Qiang You,  A. Zech,  Igor Ying Zhang,  Xing Zhang,  
 Yan Zhao,  Ying Zhu,  B. R. Brooks,  G. K. L. Chan,  C. J. Cramer,  
 M. S. Gordon,  W. J. Hehre,  A. Klamt,  M. W. Schmidt,  C. D. Sherrill,  
 D. G. Truhlar,  A. Aspuru-Guzik,  R. Baer,  A. T. Bell,  N. A. Besley,  
 Jeng-Da Chai,  A. E. DePrince, III,  R. A. DiStasio Jr.,  A. Dreuw,  
 B. D. Dunietz,  T. R. Furlani,  Chao-Ping Hsu,  Yousung Jung,  Jing Kong,  
 D. S. Lambrecht,  WanZhen Liang,  C. Ochsenfeld,  V. A. Rassolov,  
 L. V. Slipchenko,  J. E. Subotnik,  T. Van Voorhis,  J. M. Herbert,  
 A. I. Krylov,  P. M. W. Gill,  M. Head-Gordon

 Contributors to earlier versions of Q-Chem not listed above: 
 R. D. Adamson,  B. Austin,  J. Baker,  G. J. O. Beran,  K. Brandhorst,  
 S. T. Brown,  E. F. C. Byrd,  A. K. Chakraborty,  C.-L. Cheng,  
 Siu Hung Chien,  D. M. Chipman,  D. L. Crittenden,  H. Dachsel,  
 R. J. Doerksen,  A. D. Dutoi,  L. Fusti-Molnar,  W. A. Goddard III,  
 A. Golubeva-Zadorozhnaya,  S. R. Gwaltney,  G. Hawkins,  A. Heyden,  
 S. Hirata,  G. Kedziora,  F. J. Keil,  C. Kelley,  Jihan Kim,  R. A. King,  
 R. Z. Khaliullin,  P. P. Korambath,  W. Kurlancheek,  A. M. Lee,  M. S. Lee,  
 S. V. Levchenko,  Ching Yeh Lin,  D. Liotard,  R. C. Lochan,  I. Lotan,  
 P. E. Maslen,  N. Nair,  D. P. O'Neill,  D. Neuhauser,  E. Neuscamman,  
 C. M. Oana,  R. Olson,  B. Peters,  R. Peverati,  P. A. Pieniazek,  
 Y. M. Rhee,  J. Ritchie,  M. A. Rohrdanz,  E. Rosta,  N. J. Russ,  
 H. F. Schaefer III,  N. E. Schultz,  N. Shenvi,  A. C. Simmonett,  A. Sodt,  
 D. Stuck,  K. S. Thanthiriwatte,  V. Vanovschi,  Tao Wang,  A. Warshel,  
 C. F. Williams,  Q. Wu,  X. Xu,  W. Zhang

 Please cite Q-Chem as follows:
 Y. Shao et al., Mol. Phys. 113, 184-215 (2015)
 DOI: 10.1080/00268976.2014.952696

 Q-Chem 5.1.2 for Intel X86 EM64T Linux

 Parts of Q-Chem use Armadillo 8.300.2 (Tropical Shenanigans).
 http://arma.sourceforge.net/

 Q-Chem begins on Sun Mar  3 08:27:09 2019  

Host: 
0

     Scratch files written to /scratch/taweetham/qchem21963//
Input Ideriv = 2
Curr. Ideriv = -1
Max.  Ideriv = 2

Checking the input file for inconsistencies... 	...done.

--------------------------------------------------------------
User input:
--------------------------------------------------------------
$molecule
0 1
  C   -0.2770917   -0.1531245   -0.4155807
  H   -0.2018245   -0.1868129   -1.5134833
  C    0.6263463    1.0255367    0.0351254
  H    0.4946148    1.2099096    1.1067733
  O    0.2718215    2.2230561   -0.6573217
  H    0.9408558    2.8985062   -0.4392863
  C    2.1135515    0.7783676   -0.2450554
  H    2.2859196    0.7970653   -1.3300916
  H    2.7000685    1.6153292    0.1563308
  C    2.6106900   -0.5359807    0.3482727
  H    2.5041588   -0.4927411    1.4402582
  C    4.0885756   -0.7483088    0.0277124
  H    4.6936509    0.0708020    0.4308454
  H    4.4516108   -1.6817815    0.4701359
  H    4.2603752   -0.7954900   -1.0529637
  C    1.7648658   -1.6906808   -0.1841967
  H    2.1003788   -2.6355856    0.2598688
  H    1.8935891   -1.7866615   -1.2699187
  C    0.2852877   -1.4857455    0.1341776
  H   -0.2604749   -2.3352224   -0.2887651
  H    0.1582372   -1.5309139    1.2214771
  C   -1.8154656    0.0377824   -0.0939181
  C   -2.6159214   -1.1706624   -0.6304261
  H   -3.6931581   -0.9668053   -0.5901648
  H   -2.3797473   -1.3604552   -1.6840315
  H   -2.4323642   -2.0860717   -0.0598732
  C   -2.1069374    0.1338891    1.4161665
  H   -1.6299616    1.0015920    1.8795446
  H   -1.7677979   -0.7568804    1.9536951
  H   -3.1821536    0.2225561    1.6061120
  O   -2.3218249    1.1253256   -0.8906535
  C   -2.6418586    2.3653388   -0.2663689
  H   -1.8494261    2.6531980    0.4322933
  O   -3.8895034    2.2811228    0.4166601
  C   -4.2535485    3.5011795    1.0666524
  H   -3.4678999    3.7669881    1.7872543
  C   -2.7457096    3.4095174   -1.4010964
  H   -3.4650049    3.0790858   -2.1602518
  O   -1.5006757    3.6216293   -2.0862920
  H   -0.9648170    2.8100731   -1.9228666
  C   -3.1753553    4.7485387   -0.8129885
  H   -2.3637678    5.1708026   -0.2062143
  O   -3.4115976    5.7130492   -1.8493110
  H   -2.6824446    5.5770133   -2.4911123
  C   -4.4417375    4.6105484    0.0291620
  H   -5.3045702    4.4024537   -0.6154017
  O   -4.6948356    5.8720001    0.6794739
  H   -4.5927758    6.5396867   -0.0371087
  C   -5.5278181    3.3229405    1.9083515
  O   -6.0080745    2.2435863    2.2251065
  O   -6.0515792    4.4893774    2.3673997
  H   -5.6018701    5.2847128    1.9870090
$end

$rem
   BASIS  =  6-311++G**
   JOB_TYPE  =  Optimization
   METHOD  =  B3LYP
$end

--------------------------------------------------------------
 ----------------------------------------------------------------
             Standard Nuclear Orientation (Angstroms)
    I     Atom           X                Y                Z
 ----------------------------------------------------------------
    1      C      -2.5374628894     0.4720804560    -0.5540816190
    2      H      -2.7147698972    -0.1130799928    -1.4696905163
    3      C      -2.5044322731    -0.5572739739     0.6069166019
    4      H      -2.1939051225    -0.0652839116     1.5349761061
    5      O      -1.5633248046    -1.5952370728     0.3309222696
    6      H      -1.6680045317    -2.2784547099     1.0191337073
    7      C      -3.8580291147    -1.2397650066     0.8379030350
    8      H      -4.0796834631    -1.9016362087    -0.0107192501
    9      H      -3.7837218054    -1.9019580433     1.7105980554
   10      C      -4.9914271778    -0.2391615622     1.0401354605
   11      H      -4.7840883702     0.3511072691     1.9424902784
   12      C      -6.3202257959    -0.9628865536     1.2463012771
   13      H      -6.2712379683    -1.6204273386     2.1208383808
   14      H      -7.1312216965    -0.2460250334     1.4115271877
   15      H      -6.5807182765    -1.5756670713     0.3766773894
   16      C      -5.0629828141     0.7030532581    -0.1596085054
   17      H      -5.8588828179     1.4420042724    -0.0076124365
   18      H      -5.3191364537     0.1427069173    -1.0678879422
   19      C      -3.7374874662     1.4316694394    -0.3710146761
   20      H      -3.8535760161     2.0719735979    -1.2512887129
   21      H      -3.5675282545     2.0917613072     0.4867701507
   22      C      -1.1734777461     1.2404285673    -0.7900736478
   23      C      -1.3137531112     2.1968199632    -1.9961198642
   24      H      -0.3327618970     2.5887322701    -2.2922255525
   25      H      -1.7088072447     1.6681510667    -2.8715199332
   26      H      -1.9601217533     3.0535805311    -1.7831246725
   27      C      -0.7505182749     2.0999507415     0.4169370087
   28      H      -0.5652959075     1.5007531900     1.3123634261
   29      H      -1.5084091409     2.8476990234     0.6697152526
   30      H       0.1727626444     2.6503975744     0.2057696936
   31      O      -0.1873848555     0.2983145432    -1.2526525349
   32      C       0.8686475058    -0.0989697616    -0.3827408151
   33      H       0.4752365718    -0.3165056680     0.6156814514
   34      O       1.8683099571     0.9133756005    -0.3048283799
   35      C       2.9495193294     0.5646448346     0.5628871969
   36      H       2.5501550139     0.3773805087     1.5691700838
   37      C       1.4793299801    -1.3792423285    -0.9964749173
   38      H       1.7837153309    -1.1981597538    -2.0344760501
   39      O       0.5585722662    -2.4818288577    -1.0296721834
   40      H      -0.3408394242    -2.0793180061    -0.9906914321
   41      C       2.6787469320    -1.8129609068    -0.1617704536
   42      H       2.3429405040    -2.1825652758     0.8158709196
   43      O       3.3552061804    -2.9223076615    -0.7715309936
   44      H       2.6379079807    -3.5096866380    -1.0917621646
   45      C       3.6749919123    -0.6706236691     0.0240903508
   46      H       4.1770891811    -0.4475562787    -0.9253227878
   47      O       4.6931374572    -1.1014665270     0.9492815138
   48      H       4.9507722597    -1.9959488512     0.6279749600
   49      C       3.9277421601     1.7389524262     0.7304321261
   50      O       3.6867959220     2.8963925723     0.4169633917
   51      O       5.0864505792     1.4047976378     1.3560209354
   52      H       5.1749420017     0.4294078316     1.4984209073
 ----------------------------------------------------------------
 Molecular Point Group                 C1    NOp =  1
 Largest Abelian Subgroup              C1    NOp =  1
 Nuclear Repulsion Energy =  2397.5636879433 hartrees
 There are       94 alpha and       94 beta electrons
 Requested basis set is 6-311++G(d,p)
 There are 284 shells and 724 basis functions

 Total QAlloc Memory Limit   2000 MB
 Mega-Array Size       188 MB
 MEM_STATIC part       192 MB
 A cutoff of  1.0D-11 yielded  29191 shell pairs
 There are    184765 function pairs (    195549 Cartesian)

 -------------------------------------------------------
 OpenMP Integral Computing Module                       
 Release: version 1.0, May 2013, Q-Chem Inc. Pittsburgh 
 -------------------------------------------------------
 Integral Job Info:
 Integral job number is                      11
 Integral operator is                         1
 short-range coefficients                     0
 long-range coefficients              100000000
 Omega coefficients                           0
 if combine SR and LR in K                    0
 Integral screening is                        0
 Integral computing path is                   2
 max size of driver memory is            800000
 size of driver memory is                593474
 size of scratch memory is              2361544
 max col of scratch BK array               1296
 max len of scratch array in speh3          155
 max len of scratch index in speh4           18
 max int batch size is                      520
 min int batch size is                       52
 fixed nKL is                                52
 max L of basis functions is                  2
 order of int derivative is                   0
 number of shells is                        284
 number of basis is                         748
 number of cartesian basis is               748
 number of contracted shell pairs         29191
 number of primitive shell pairs          61463
 maxK2 (contraction) of shell pair           36
 max number of K2 of shell pair               1
 max number of CS2 of shell pair           5755
 max number of PS2 of shell pair           9384
 mem total for path MDJ                  790524
 -------------------------------------------------------
 Smallest overlap matrix eigenvalue = 8.47E-07

 Q-Chem warning in module stvman/mkSTV.C, line 306:

 Overlap eigenvalue is smaller than square root of threshold
 Use THRESH >= 12 to get rid of this warning

 Linear dependence detected in AO basis
 Tighter screening thresholds may be required for diffuse basis sets
 Use S2THRESH > 14 and THRESH = 14 in case of SCF convergence issues
 Number of orthogonalized atomic orbitals = 723
 Maximum deviation from orthogonality = 1.650E-10

 Scale SEOQF with 1.000000e-02/1.000000e-01/1.000000e-01

 Standard Electronic Orientation quadrupole field applied
 Nucleus-field energy     =     0.0000000238 hartrees
 Guess from superposition of atomic densities
 Warning:  Energy on first SCF cycle will be non-variational
 SAD guess density has 188.000000 electrons

 -----------------------------------------------------------------------
  General SCF calculation program by
  Eric Jon Sundstrom, Paul Horn, Yuezhi Mao, Dmitri Zuev, Alec White,
  David Stuck, Shaama M.S., Shane Yost, Joonho Lee, David Small,
  Daniel Levine, Susi Lehtola, Hugh Burton, Evgeny Epifanovsky
 -----------------------------------------------------------------------
 Exchange:     0.2000 Hartree-Fock + 0.0800 Slater + 0.7200 B88
 Correlation:  0.1900 VWN1RPA + 0.8100 LYP
 Using SG-1 standard quadrature grid
 using 6 threads for integral computing
 -------------------------------------------------------
 OpenMP Integral computing Module                
 Release: version 2.0, May 2017, Q-Chem Inc. Pleasanton 
 -------------------------------------------------------
 -------------------------------------------------------
 OpenMP BLAS3 based DFT computing Module                
 Release: version 1.0, May 2013, Q-Chem Inc. Pittsburgh 
 -------------------------------------------------------
 A restricted SCF calculation will be
 performed using DIIS
 SCF converges when DIIS error is below 1.0e-08
 ---------------------------------------
  Cycle       Energy         DIIS error
 ---------------------------------------
    1   -1233.3523757519      2.29e-02  
    2   -1228.1683317305      3.14e-03  
    3   -1227.5103126917      4.81e-03  
    4   -1228.6510164822      1.08e-03  
    5   -1228.7057401330      3.09e-04  
    6   -1228.7093032289      1.32e-04  
    7   -1228.7101793871      2.89e-05  
    8   -1228.7102186882      9.51e-06  
    9   -1228.7102230430      2.22e-06  
   10   -1228.7102232522      8.70e-07  
   11   -1228.7102232862      2.37e-07  
   12   -1228.7102232890      6.48e-08  
   13   -1228.7102232894      2.03e-08  
   14   -1228.7102232893      8.17e-09  Convergence criterion met
 ---------------------------------------
 SCF time:   CPU 2605.74s  wall 458.00s 
 SCF   energy in the final basis set =    -1228.7102232893
 Total energy in the final basis set =    -1228.7102232893

 --------------------------------------------------------------

                    Orbital Energies (a.u.)
 --------------------------------------------------------------

 Alpha MOs
 -- Occupied --
-19.1694 -19.1598 -19.1559 -19.1519 -19.1467 -19.1457 -19.1254 -19.1113
-10.3118 -10.2931 -10.2676 -10.2600 -10.2492 -10.2464 -10.2431 -10.2383
-10.1942 -10.1885 -10.1844 -10.1821 -10.1782 -10.1712 -10.1693 -10.1619
 -1.1023  -1.0874  -1.0703  -1.0571  -1.0455  -1.0361  -1.0175  -1.0115
 -0.8582  -0.8183  -0.8100  -0.7816  -0.7590  -0.7554  -0.7033  -0.6953
 -0.6843  -0.6629  -0.6376  -0.6276  -0.6187  -0.6114  -0.5864  -0.5761
 -0.5666  -0.5495  -0.5363  -0.5304  -0.5235  -0.5206  -0.5061  -0.4917
 -0.4843  -0.4792  -0.4741  -0.4652  -0.4603  -0.4538  -0.4438  -0.4323
 -0.4286  -0.4264  -0.4191  -0.4156  -0.4124  -0.4099  -0.4086  -0.4001
 -0.3930  -0.3907  -0.3820  -0.3799  -0.3733  -0.3686  -0.3614  -0.3547
 -0.3521  -0.3473  -0.3434  -0.3415  -0.3288  -0.3258  -0.3233  -0.3168
 -0.3085  -0.3020  -0.2886  -0.2813  -0.2787  -0.2765
 -- Virtual --
 -0.0278  -0.0155  -0.0151  -0.0114  -0.0072  -0.0027   0.0051   0.0098
  0.0154   0.0196   0.0206   0.0213   0.0294   0.0339   0.0352   0.0431
  0.0448   0.0467   0.0487   0.0517   0.0593   0.0619   0.0642   0.0652
  0.0693   0.0716   0.0733   0.0793   0.0815   0.0836   0.0872   0.0896
  0.0932   0.0947   0.0971   0.0990   0.1017   0.1054   0.1094   0.1106
  0.1125   0.1128   0.1135   0.1190   0.1214   0.1216   0.1233   0.1238
  0.1268   0.1295   0.1304   0.1340   0.1347   0.1362   0.1370   0.1394
  0.1420   0.1449   0.1457   0.1464   0.1515   0.1548   0.1554   0.1561
  0.1591   0.1600   0.1616   0.1629   0.1662   0.1678   0.1705   0.1731
  0.1757   0.1782   0.1808   0.1823   0.1843   0.1867   0.1896   0.1910
  0.1938   0.1965   0.1998   0.2002   0.2030   0.2044   0.2064   0.2089
  0.2116   0.2167   0.2193   0.2222   0.2257   0.2275   0.2296   0.2321
  0.2332   0.2363   0.2394   0.2444   0.2460   0.2463   0.2478   0.2507
  0.2550   0.2580   0.2616   0.2648   0.2680   0.2713   0.2729   0.2739
  0.2761   0.2792   0.2808   0.2871   0.2879   0.2934   0.2947   0.2969
  0.2992   0.3005   0.3051   0.3062   0.3091   0.3132   0.3153   0.3161
  0.3169   0.3222   0.3238   0.3260   0.3298   0.3319   0.3338   0.3379
  0.3402   0.3439   0.3465   0.3477   0.3490   0.3532   0.3540   0.3558
  0.3603   0.3654   0.3690   0.3717   0.3773   0.3798   0.3806   0.3844
  0.3917   0.3963   0.3972   0.4005   0.4085   0.4094   0.4163   0.4221
  0.4248   0.4282   0.4301   0.4364   0.4405   0.4433   0.4474   0.4520
  0.4601   0.4605   0.4677   0.4721   0.4788   0.4826   0.4846   0.4915
  0.4978   0.5045   0.5116   0.5146   0.5194   0.5302   0.5340   0.5392
  0.5432   0.5561   0.5568   0.5656   0.5725   0.5777   0.5875   0.5954
  0.6001   0.6012   0.6072   0.6085   0.6146   0.6198   0.6216   0.6330
  0.6356   0.6396   0.6468   0.6520   0.6592   0.6606   0.6632   0.6708
  0.6727   0.6734   0.6795   0.6860   0.6928   0.6955   0.7027   0.7098
  0.7161   0.7205   0.7229   0.7280   0.7340   0.7417   0.7453   0.7493
  0.7535   0.7596   0.7639   0.7685   0.7706   0.7760   0.7796   0.7817
  0.7848   0.7884   0.7959   0.7966   0.7988   0.8016   0.8042   0.8103
  0.8187   0.8245   0.8377   0.8414   0.8547   0.8607   0.8684   0.8761
  0.8918   0.9054   0.9178   0.9207   0.9254   0.9525   0.9674   0.9836
  0.9899   0.9935   1.0047   1.0176   1.0239   1.0344   1.0399   1.0470
  1.0550   1.0705   1.0843   1.0935   1.1016   1.1085   1.1244   1.1251
  1.1368   1.1445   1.1506   1.1586   1.1609   1.1672   1.1784   1.1805
  1.1950   1.2016   1.2064   1.2094   1.2160   1.2220   1.2288   1.2313
  1.2454   1.2478   1.2564   1.2722   1.2745   1.2871   1.2913   1.2988
  1.3083   1.3163   1.3221   1.3348   1.3375   1.3454   1.3631   1.3653
  1.3728   1.3949   1.4022   1.4147   1.4217   1.4267   1.4431   1.4485
  1.4524   1.4572   1.4650   1.4739   1.4819   1.4935   1.4992   1.5095
  1.5116   1.5223   1.5244   1.5292   1.5362   1.5411   1.5462   1.5541
  1.5594   1.5632   1.5699   1.5737   1.5807   1.5834   1.5915   1.5971
  1.6029   1.6064   1.6093   1.6166   1.6215   1.6273   1.6305   1.6340
  1.6417   1.6435   1.6510   1.6546   1.6624   1.6676   1.6715   1.6774
  1.6856   1.6914   1.6964   1.7021   1.7081   1.7164   1.7280   1.7291
  1.7387   1.7469   1.7521   1.7604   1.7620   1.7646   1.7860   1.7938
  1.7992   1.8037   1.8059   1.8087   1.8251   1.8304   1.8347   1.8382
  1.8500   1.8542   1.8600   1.8655   1.8864   1.8891   1.8987   1.9006
  1.9075   1.9217   1.9308   1.9472   1.9516   1.9624   1.9743   1.9759
  1.9839   1.9945   2.0151   2.0220   2.0249   2.0305   2.0361   2.0572
  2.0659   2.0749   2.0765   2.0851   2.0882   2.1030   2.1138   2.1214
  2.1281   2.1432   2.1499   2.1566   2.1644   2.1752   2.1784   2.1861
  2.2031   2.2158   2.2228   2.2331   2.2404   2.2551   2.2621   2.2710
  2.2741   2.2797   2.2997   2.3113   2.3183   2.3273   2.3492   2.3561
  2.3730   2.3762   2.3910   2.3960   2.4135   2.4240   2.4513   2.4652
  2.4797   2.4927   2.4969   2.5272   2.5293   2.5380   2.5385   2.5470
  2.5558   2.5595   2.5678   2.5764   2.5804   2.5904   2.6079   2.6149
  2.6189   2.6341   2.6375   2.6413   2.6491   2.6621   2.6650   2.6808
  2.6856   2.6934   2.7150   2.7175   2.7229   2.7400   2.7439   2.7657
  2.7764   2.7837   2.8025   2.8059   2.8150   2.8233   2.8350   2.8401
  2.8502   2.8576   2.8739   2.8791   2.8894   2.8954   2.9054   2.9186
  2.9320   2.9385   2.9450   2.9555   2.9624   2.9696   2.9811   2.9869
  2.9993   3.0153   3.0214   3.0247   3.0340   3.0452   3.0498   3.0564
  3.0714   3.0844   3.0935   3.0978   3.1026   3.1065   3.1196   3.1267
  3.1331   3.1414   3.1503   3.1753   3.1828   3.1947   3.2019   3.2096
  3.2220   3.2304   3.2313   3.2559   3.2716   3.2757   3.2926   3.2955
  3.3164   3.3191   3.3413   3.3572   3.3645   3.3785   3.4003   3.4358
  3.4427   3.4715   3.4908   3.5252   3.5438   3.5607   3.6157   3.6565
  3.7646   3.7787   3.7857   3.8081   3.8143   3.8283   3.8352   3.8455
  3.8459   3.8642   3.8688   3.8960   3.8969   3.9219   3.9362   3.9452
  3.9624   3.9727   3.9914   4.0362   4.0487   4.0556   4.0866   4.1302
  4.1485   4.1669   4.1915   4.2089   4.2162   4.2342   4.2469   4.2741
  4.2843   4.2966   4.3017   4.3589   4.3753   5.0148   5.0680   5.0863
  5.1077   5.1289   5.1564   5.1726   5.1919   5.2533   5.3451   5.3696
  5.4153   5.4415   5.4614   5.4726   5.5532   5.5566   5.5672   5.6136
  5.6384   5.6837   5.7125   5.8296   5.9023  23.7477  23.7504  23.7739
 23.7899  23.8056  23.8134  23.8149  23.8505  23.8595  23.8734  23.9051
 23.9380  23.9502  23.9773  23.9933  24.0138  49.8701  49.9130  49.9466
 49.9495  49.9644  49.9744  50.0194  50.0385
 --------------------------------------------------------------

          Ground-State Mulliken Net Atomic Charges

     Atom                 Charge (a.u.)
  ----------------------------------------
      1 C                     0.075870
      2 H                     0.248812
      3 C                    -0.264779
      4 H                     0.201624
      5 O                    -0.162416
      6 H                     0.257899
      7 C                    -0.940364
      8 H                     0.210658
      9 H                     0.112956
     10 C                     0.426329
     11 H                     0.162097
     12 C                    -0.703218
     13 H                     0.137255
     14 H                     0.145755
     15 H                     0.139222
     16 C                    -0.647075
     17 H                     0.172451
     18 H                     0.157746
     19 C                    -0.270637
     20 H                     0.167325
     21 H                     0.149451
     22 C                    -0.008268
     23 C                    -0.521655
     24 H                     0.189418
     25 H                     0.162954
     26 H                     0.150320
     27 C                    -0.410988
     28 H                     0.121827
     29 H                     0.181236
     30 H                     0.222225
     31 O                     0.185404
     32 C                    -0.176549
     33 H                     0.353551
     34 O                     0.022725
     35 C                    -0.157338
     36 H                     0.256343
     37 C                    -0.866102
     38 H                     0.253646
     39 O                    -0.169108
     40 H                     0.350522
     41 C                    -0.406151
     42 H                     0.270595
     43 O                    -0.218589
     44 H                     0.275413
     45 C                    -0.180874
     46 H                     0.282775
     47 O                    -0.196735
     48 H                     0.285514
     49 C                     0.055818
     50 O                    -0.260712
     51 O                    -0.118542
     52 H                     0.294363
  ----------------------------------------
  Sum of atomic charges =     0.000000

 -----------------------------------------------------------------
                    Cartesian Multipole Moments
 -----------------------------------------------------------------
    Charge (ESU x 10^10)
                 0.0000
    Dipole Moment (Debye)
         X      -6.1549      Y      -3.8707      Z       2.1273
       Tot       7.5756
    Quadrupole Moments (Debye-Ang)
        XX    -151.8501     XY     -20.2200     YY    -160.5645
        XZ      -3.9219     YZ      -6.2183     ZZ    -146.1189
    Octopole Moments (Debye-Ang^2)
       XXX     -41.6966    XXY     -88.4601    XYY     -50.2412
       YYY     -59.1633    XXZ     -14.8383    XYZ     -11.1741
       YYZ       2.3891    XZZ      10.2870    YZZ      -9.0012
       ZZZ       2.4495
    Hexadecapole Moments (Debye-Ang^3)
      XXXX  -10496.8220   XXXY    -457.8650   XXYY   -2311.9458
      XYYY    -185.5869   YYYY   -2432.3982   XXXZ     -63.0856
      XXYZ     -85.8061   XYYZ     -23.2353   YYYZ     -23.8318
      XXZZ   -1876.8697   XYZZ       0.8122   YYZZ    -544.7673
      XZZZ      22.0665   YZZZ       9.9342   ZZZZ    -948.9382
 -----------------------------------------------------------------
 Calculating analytic gradient of the SCF energy
 Gradient of SCF Energy
            1           2           3           4           5           6
    1  -0.0074091  -0.0013035   0.0097244   0.0013794  -0.0049622  -0.0028021
    2   0.0050206  -0.0013161  -0.0002269  -0.0039387   0.0089885  -0.0064343
    3  -0.0010066  -0.0011496   0.0010381  -0.0011465  -0.0058337   0.0093325
            7           8           9          10          11          12
    1   0.0005090  -0.0006390  -0.0014259   0.0090120  -0.0007900   0.0028742
    2  -0.0046825  -0.0033098  -0.0008392   0.0053028  -0.0013445   0.0005580
    3  -0.0006043   0.0014117  -0.0015174   0.0028058   0.0004392  -0.0049396
           13          14          15          16          17          18
    1   0.0015469   0.0003199  -0.0003333  -0.0026041  -0.0001260   0.0010984
    2   0.0003494   0.0011140  -0.0004771  -0.0027315   0.0010736   0.0013940
    3   0.0005733   0.0003626  -0.0001885  -0.0017844   0.0004178  -0.0011048
           19          20          21          22          23          24
    1   0.0005852  -0.0045902  -0.0009367   0.0168705   0.0006337   0.0015088
    2  -0.0020229   0.0003594  -0.0003867  -0.0194680  -0.0011185   0.0023823
    3   0.0022358  -0.0017146   0.0005025   0.0054320   0.0061538  -0.0048044
           25          26          27          28          29          30
    1   0.0010396  -0.0002850  -0.0085882   0.0013977   0.0015552   0.0023282
    2   0.0000071   0.0024965   0.0022689  -0.0009948   0.0044436   0.0032858
    3  -0.0017554  -0.0004719  -0.0040036  -0.0010221   0.0026501   0.0014594
           31          32          33          34          35          36
    1  -0.0274148   0.0108673  -0.0016252  -0.0099417   0.0032836  -0.0015189
    2   0.0078754   0.0075280  -0.0004230  -0.0021182  -0.0065655   0.0049079
    3  -0.0186611   0.0156452  -0.0009481   0.0010823   0.0039720  -0.0021351
           37          38          39          40          41          42
    1   0.0091584  -0.0029956   0.0047755  -0.0108431  -0.0005048   0.0034585
    2   0.0058836  -0.0076582  -0.0134982   0.0103611   0.0050172  -0.0082902
    3  -0.0007892  -0.0024671  -0.0010674  -0.0015689   0.0059084  -0.0026858
           43          44          45          46          47          48
    1   0.0100199  -0.0126508  -0.0001489   0.0056574   0.0016468  -0.0006695
    2   0.0025370  -0.0049324   0.0163831  -0.0026956   0.0197918  -0.0146705
    3   0.0068774  -0.0047294   0.0008065   0.0014124   0.0073130  -0.0095644
           49          50          51          52
    1   0.0004767  -0.0066285   0.0083957   0.0016146
    2  -0.0367893   0.0388583  -0.0018073  -0.0094481
    3   0.0003239  -0.0078061   0.0025315   0.0047827
 Max gradient component =       3.886E-02
 RMS gradient           =       7.514E-03
 Gradient time:  CPU 551.11 s  wall 92.99 s
 Geometry Optimization Parameters
   NAtoms,    NIC,     NZ,  NCons,   NDum,   NFix, NCnnct, MaxDiis
       52     415       0       0       0       0       0       0


** GEOMETRY OPTIMIZATION IN DELOCALIZED INTERNAL COORDINATES **
   Searching for a Minimum

   Optimization Cycle:   1

                       Coordinates (Angstroms)
     ATOM                X               Y               Z
      1  C        -2.5374628894    0.4720804560   -0.5540816190
      2  H        -2.7147698972   -0.1130799928   -1.4696905163
      3  C        -2.5044322731   -0.5572739739    0.6069166019
      4  H        -2.1939051225   -0.0652839116    1.5349761061
      5  O        -1.5633248046   -1.5952370728    0.3309222696
      6  H        -1.6680045317   -2.2784547099    1.0191337073
      7  C        -3.8580291147   -1.2397650066    0.8379030350
      8  H        -4.0796834631   -1.9016362087   -0.0107192501
      9  H        -3.7837218054   -1.9019580433    1.7105980554
     10  C        -4.9914271778   -0.2391615622    1.0401354605
     11  H        -4.7840883702    0.3511072691    1.9424902784
     12  C        -6.3202257959   -0.9628865536    1.2463012771
     13  H        -6.2712379683   -1.6204273386    2.1208383808
     14  H        -7.1312216965   -0.2460250334    1.4115271877
     15  H        -6.5807182765   -1.5756670713    0.3766773894
     16  C        -5.0629828141    0.7030532581   -0.1596085054
     17  H        -5.8588828179    1.4420042724   -0.0076124365
     18  H        -5.3191364537    0.1427069173   -1.0678879422
     19  C        -3.7374874662    1.4316694394   -0.3710146761
     20  H        -3.8535760161    2.0719735979   -1.2512887129
     21  H        -3.5675282545    2.0917613072    0.4867701507
     22  C        -1.1734777461    1.2404285673   -0.7900736478
     23  C        -1.3137531112    2.1968199632   -1.9961198642
     24  H        -0.3327618970    2.5887322701   -2.2922255525
     25  H        -1.7088072447    1.6681510667   -2.8715199332
     26  H        -1.9601217533    3.0535805311   -1.7831246725
     27  C        -0.7505182749    2.0999507415    0.4169370087
     28  H        -0.5652959075    1.5007531900    1.3123634261
     29  H        -1.5084091409    2.8476990234    0.6697152526
     30  H         0.1727626444    2.6503975744    0.2057696936
     31  O        -0.1873848555    0.2983145432   -1.2526525349
     32  C         0.8686475058   -0.0989697616   -0.3827408151
     33  H         0.4752365718   -0.3165056680    0.6156814514
     34  O         1.8683099571    0.9133756005   -0.3048283799
     35  C         2.9495193294    0.5646448346    0.5628871969
     36  H         2.5501550139    0.3773805087    1.5691700838
     37  C         1.4793299801   -1.3792423285   -0.9964749173
     38  H         1.7837153309   -1.1981597538   -2.0344760501
     39  O         0.5585722662   -2.4818288577   -1.0296721834
     40  H        -0.3408394242   -2.0793180061   -0.9906914321
     41  C         2.6787469320   -1.8129609068   -0.1617704536
     42  H         2.3429405040   -2.1825652758    0.8158709196
     43  O         3.3552061804   -2.9223076615   -0.7715309936
     44  H         2.6379079807   -3.5096866380   -1.0917621646
     45  C         3.6749919123   -0.6706236691    0.0240903508
     46  H         4.1770891811   -0.4475562787   -0.9253227878
     47  O         4.6931374572   -1.1014665270    0.9492815138
     48  H         4.9507722597   -1.9959488512    0.6279749600
     49  C         3.9277421601    1.7389524262    0.7304321261
     50  O         3.6867959220    2.8963925723    0.4169633917
     51  O         5.0864505792    1.4047976378    1.3560209354
     52  H         5.1749420017    0.4294078316    1.4984209073
   Point Group: c1    Number of degrees of freedom:   150


   Energy is  -1228.710223289


 Attempting to Generate Delocalized Internal Coordinates

150 Hessian modes will be used to form the next step
  Hessian Eigenvalues:
     0.002000    0.003145    0.003761    0.004215    0.005102    0.005596
     0.006631    0.007172    0.008047    0.008356    0.008381    0.010142
     0.010339    0.010768    0.010977    0.011940    0.012377    0.014441
     0.019481    0.020284    0.021130    0.030518    0.032367    0.033931
     0.037892    0.040140    0.042095    0.042829    0.044566    0.046968
     0.047353    0.047508    0.048443    0.048668    0.048918    0.049631
     0.050925    0.052426    0.052874    0.053819    0.054712    0.054873
     0.055439    0.055812    0.056173    0.056291    0.057042    0.057071
     0.059192    0.060589    0.063981    0.068262    0.068901    0.070897
     0.072185    0.073852    0.077497    0.080822    0.082017    0.084515
     0.084548    0.089002    0.092416    0.099889    0.112975    0.115274
     0.128700    0.140043    0.145772    0.155979    0.158031    0.160000
     0.160000    0.160000    0.160000    0.160000    0.160000    0.160000
     0.160000    0.160000    0.160000    0.160000    0.160000    0.160000
     0.160000    0.164459    0.165866    0.170371    0.172855    0.180544
     0.185619    0.193486    0.195987    0.201525    0.249601    0.250000
     0.250000    0.250110    0.263857    0.268100    0.270010    0.279176
     0.280277    0.284343    0.287391    0.288077    0.288467    0.290270
     0.291347    0.292726    0.294375    0.296943    0.335723    0.338150
     0.338251    0.339019    0.339036    0.339270    0.339566    0.340054
     0.340244    0.340427    0.340570    0.340941    0.341702    0.341893
     0.342024    0.342114    0.342128    0.342455    0.342474    0.342761
     0.343240    0.343357    0.344430    0.393661    0.394683    0.395694
     0.400179    0.401512    0.402386    0.412760    0.417595    0.495472
     0.502102    0.504752    0.512189    0.522913    0.532441    0.940207

 Minimum Search - Taking Simple RFO Step
 Searching for Lamda that Minimizes Along All modes
 Value Taken    Lamda =  -0.03204080
 Calculated Step too Large.  Step scaled by  0.573896
 Step Taken.  Stepsize is  0.300000

                             Maximum     Tolerance    Cnvgd?
         Gradient           0.031086      0.000300      NO
         Displacement       0.164336      0.001200      NO
         Energy change     *********      0.000001      NO


 New Cartesian Coordinates Obtained by Inverse Iteration

 Displacement from previous Coordinates is:  3.024958
 ----------------------------------------------------------------
             Standard Nuclear Orientation (Angstroms)
    I     Atom           X                Y                Z
 ----------------------------------------------------------------
    1      C      -2.5584547803     0.3998702746    -0.4784106954
    2      H      -2.7237455372    -0.1854586983    -1.3943074921
    3      C      -2.6502391513    -0.5996808148     0.6980530986
    4      H      -2.3632864544    -0.0982314486     1.6308737645
    5      O      -1.7411142266    -1.6860180246     0.4799572321
    6      H      -1.9000640247    -2.3586785233     1.1593055844
    7      C      -4.0562648121    -1.1922790809     0.8734249417
    8      H      -4.2696144577    -1.8509778115     0.0212962014
    9      H      -4.0588649434    -1.8401367662     1.7607383574
   10      C      -5.1498955804    -0.1329217686     1.0032224189
   11      H      -4.9526321172     0.4642748440     1.9037751929
   12      C      -6.5319638133    -0.7752093330     1.1578529752
   13      H      -6.5717789608    -1.4184631130     2.0430997093
   14      H      -7.3088788847    -0.0120112036     1.2666561407
   15      H      -6.7821604077    -1.3882829513     0.2859067545
   16      C      -5.0903123731     0.7908994571    -0.2118949406
   17      H      -5.8449959536     1.5798224167    -0.1165301280
   18      H      -5.3364278034     0.2262690596    -1.1203519511
   19      C      -3.7069831138     1.4301536984    -0.3663038976
   20      H      -3.7242555866     2.0594090139    -1.2598326254
   21      H      -3.5345479528     2.0951331836     0.4871880552
   22      C      -1.1604524504     1.1108079449    -0.6771002227
   23      C      -1.2580445083     2.0643483595    -1.8861675860
   24      H      -0.2600840066     2.4288072940    -2.1480863877
   25      H      -1.6475691886     1.5422941624    -2.7669420637
   26      H      -1.8903302963     2.9321980213    -1.6844768975
   27      C      -0.7373924630     1.9466693495     0.5423035864
   28      H      -0.5907203919     1.3445958105     1.4429939302
   29      H      -1.4905736774     2.7039235596     0.7707003947
   30      H       0.2012650243     2.4708832583     0.3468082355
   31      O      -0.1635453518     0.1575807061    -1.1307947923
   32      C       0.9235290113    -0.2346388830    -0.3191294389
   33      H       0.5909795097    -0.4979744278     0.6905004093
   34      O       1.8579295138     0.8383129918    -0.2592919473
   35      C       2.9974178415     0.5550623057     0.5427202712
   36      H       2.6746375244     0.2905858767     1.5610893928
   37      C       1.5891659579    -1.4409755349    -1.0107829558
   38      H       1.8308462734    -1.1743165468    -2.0466213007
   39      O       0.7752931359    -2.6191540790    -1.0461239248
   40      H      -0.1530615977    -2.3342374797    -0.9288425652
   41      C       2.8608561820    -1.8120020772    -0.2600462350
   42      H       2.5979995721    -2.2250510076     0.7231186005
   43      O       3.6016494768    -2.8306780954    -0.9486571883
   44      H       2.9452187927    -3.4792655804    -1.2577058435
   45      C       3.7813328299    -0.6129144578    -0.0767371867
   46      H       4.2020933884    -0.3161902445    -1.0445728156
   47      O       4.8694804463    -1.0019192377     0.7878533643
   48      H       5.1996353330    -1.8542640416     0.4470185199
   49      C       3.8252581472     1.8467802898     0.6962851081
   50      O       3.4059994452     2.9490312182     0.4228141650
   51      O       5.0527677312     1.6878600078     1.2368411561
   52      H       5.2946550349     0.7384968646     1.3271925978
 ----------------------------------------------------------------
 Molecular Point Group                 C1    NOp =  1
 Largest Abelian Subgroup              C1    NOp =  1
 Nuclear Repulsion Energy =  2382.1412343049 hartrees
 There are       94 alpha and       94 beta electrons
 Applying Cartesian multipole field
    Component          Value
    ---------          -----
     (2,0,0)        1.00000E-12
     (0,2,0)        2.00000E-11
     (0,0,2)       -3.00000E-11
 Nucleus-field energy     =     0.0000000249 hartrees
 Requested basis set is 6-311++G(d,p)
 There are 284 shells and 724 basis functions
 A cutoff of  1.0D-11 yielded  29041 shell pairs
 There are    183896 function pairs (    194640 Cartesian)
 Smallest overlap matrix eigenvalue = 8.82E-07

 Q-Chem warning in module stvman/mkSTV.C, line 306:

 Overlap eigenvalue is smaller than square root of threshold
 Use THRESH >= 12 to get rid of this warning

 Linear dependence detected in AO basis
 Tighter screening thresholds may be required for diffuse basis sets
 Use S2THRESH > 14 and THRESH = 14 in case of SCF convergence issues
 Number of orthogonalized atomic orbitals = 723
 Maximum deviation from orthogonality = 2.248E-10
 Guess MOs from SCF MO coefficient file

 -----------------------------------------------------------------------
  General SCF calculation program by
  Eric Jon Sundstrom, Paul Horn, Yuezhi Mao, Dmitri Zuev, Alec White,
  David Stuck, Shaama M.S., Shane Yost, Joonho Lee, David Small,
  Daniel Levine, Susi Lehtola, Hugh Burton, Evgeny Epifanovsky
 -----------------------------------------------------------------------
 Exchange:     0.2000 Hartree-Fock + 0.0800 Slater + 0.7200 B88
 Correlation:  0.1900 VWN1RPA + 0.8100 LYP
 Using SG-1 standard quadrature grid
 using 6 threads for integral computing
 -------------------------------------------------------
 OpenMP Integral computing Module                
 Release: version 2.0, May 2017, Q-Chem Inc. Pleasanton 
 -------------------------------------------------------
 -------------------------------------------------------
 OpenMP BLAS3 based DFT computing Module                
 Release: version 1.0, May 2013, Q-Chem Inc. Pittsburgh 
 -------------------------------------------------------
 A restricted SCF calculation will be
 performed using DIIS
 SCF converges when DIIS error is below 1.0e-08
 ---------------------------------------
  Cycle       Energy         DIIS error
 ---------------------------------------
    1   -1228.5965698310      1.22e-03  
    2   -1228.7161557018      1.95e-04  
    3   -1228.7151631070      2.64e-04  
    4   -1228.7182891928      4.11e-05  
    5   -1228.7183447769      2.21e-05  
    6   -1228.7183658579      8.98e-06  
    7   -1228.7183695974      1.70e-06  
    8   -1228.7183697310      5.67e-07  
    9   -1228.7183697471      1.36e-07  
   10   -1228.7183697477      6.18e-08  
   11   -1228.7183697481      1.33e-08  
   12   -1228.7183697481      4.86e-09  Convergence criterion met
 ---------------------------------------
 SCF time:   CPU 2322.81s  wall 409.00s 
 SCF   energy in the final basis set =    -1228.7183697481
 Total energy in the final basis set =    -1228.7183697481

 --------------------------------------------------------------

                    Orbital Energies (a.u.)
 --------------------------------------------------------------

 Alpha MOs
 -- Occupied --
-19.1668 -19.1637 -19.1539 -19.1465 -19.1456 -19.1410 -19.1345 -19.1127
-10.3120 -10.2930 -10.2663 -10.2581 -10.2471 -10.2459 -10.2401 -10.2395
-10.1904 -10.1872 -10.1818 -10.1794 -10.1763 -10.1703 -10.1650 -10.1588
 -1.1079  -1.0903  -1.0676  -1.0486  -1.0461  -1.0339  -1.0234  -1.0189
 -0.8556  -0.8181  -0.8091  -0.7815  -0.7563  -0.7521  -0.7006  -0.6932
 -0.6853  -0.6644  -0.6343  -0.6279  -0.6165  -0.6120  -0.5857  -0.5736
 -0.5656  -0.5496  -0.5337  -0.5287  -0.5245  -0.5210  -0.5050  -0.4884
 -0.4812  -0.4788  -0.4719  -0.4621  -0.4585  -0.4530  -0.4457  -0.4317
 -0.4287  -0.4261  -0.4176  -0.4134  -0.4109  -0.4070  -0.4056  -0.3983
 -0.3929  -0.3880  -0.3845  -0.3779  -0.3696  -0.3675  -0.3610  -0.3526
 -0.3506  -0.3453  -0.3401  -0.3382  -0.3263  -0.3236  -0.3218  -0.3211
 -0.3088  -0.2976  -0.2901  -0.2840  -0.2812  -0.2762
 -- Virtual --
 -0.0253  -0.0144  -0.0140  -0.0105  -0.0058  -0.0012   0.0049   0.0090
  0.0154   0.0203   0.0222   0.0227   0.0290   0.0335   0.0350   0.0446
  0.0459   0.0468   0.0497   0.0539   0.0598   0.0612   0.0645   0.0659
  0.0705   0.0726   0.0736   0.0779   0.0815   0.0833   0.0889   0.0900
  0.0938   0.0955   0.0975   0.0991   0.1027   0.1058   0.1092   0.1112
  0.1128   0.1133   0.1143   0.1203   0.1212   0.1231   0.1238   0.1260
  0.1272   0.1290   0.1311   0.1341   0.1355   0.1367   0.1377   0.1397
  0.1426   0.1448   0.1459   0.1479   0.1531   0.1546   0.1548   0.1571
  0.1578   0.1605   0.1626   0.1639   0.1680   0.1692   0.1701   0.1731
  0.1758   0.1782   0.1802   0.1840   0.1846   0.1856   0.1890   0.1899
  0.1947   0.1970   0.1986   0.2017   0.2027   0.2052   0.2067   0.2078
  0.2126   0.2164   0.2186   0.2228   0.2254   0.2288   0.2313   0.2320
  0.2339   0.2356   0.2382   0.2417   0.2454   0.2477   0.2495   0.2511
  0.2559   0.2577   0.2621   0.2641   0.2688   0.2704   0.2727   0.2756
  0.2791   0.2800   0.2824   0.2827   0.2888   0.2929   0.2944   0.2964
  0.2982   0.3014   0.3038   0.3063   0.3098   0.3134   0.3139   0.3174
  0.3186   0.3206   0.3239   0.3279   0.3281   0.3326   0.3355   0.3383
  0.3393   0.3404   0.3469   0.3493   0.3502   0.3520   0.3554   0.3572
  0.3588   0.3660   0.3698   0.3723   0.3759   0.3789   0.3812   0.3847
  0.3962   0.3971   0.3979   0.4033   0.4059   0.4102   0.4160   0.4215
  0.4235   0.4269   0.4287   0.4350   0.4406   0.4430   0.4471   0.4482
  0.4564   0.4622   0.4698   0.4721   0.4773   0.4840   0.4862   0.4932
  0.4973   0.5024   0.5063   0.5156   0.5190   0.5301   0.5364   0.5402
  0.5435   0.5563   0.5645   0.5677   0.5697   0.5838   0.5875   0.5939
  0.5974   0.6049   0.6062   0.6082   0.6143   0.6214   0.6244   0.6330
  0.6366   0.6371   0.6467   0.6535   0.6576   0.6633   0.6665   0.6685
  0.6700   0.6745   0.6795   0.6903   0.6942   0.6962   0.7036   0.7075
  0.7120   0.7197   0.7226   0.7272   0.7326   0.7427   0.7464   0.7515
  0.7538   0.7584   0.7668   0.7681   0.7716   0.7766   0.7803   0.7827
  0.7865   0.7888   0.7920   0.7957   0.8007   0.8030   0.8062   0.8083
  0.8173   0.8248   0.8383   0.8453   0.8513   0.8584   0.8675   0.8780
  0.8951   0.9055   0.9191   0.9213   0.9354   0.9550   0.9670   0.9823
  0.9833   0.9977   1.0019   1.0218   1.0299   1.0332   1.0412   1.0476
  1.0536   1.0729   1.0856   1.0894   1.0996   1.1128   1.1190   1.1327
  1.1412   1.1505   1.1519   1.1559   1.1613   1.1726   1.1792   1.1812
  1.1903   1.1957   1.2049   1.2101   1.2133   1.2193   1.2277   1.2296
  1.2380   1.2501   1.2515   1.2642   1.2683   1.2751   1.2816   1.2879
  1.2960   1.3149   1.3225   1.3347   1.3395   1.3448   1.3593   1.3675
  1.3756   1.3827   1.3888   1.4133   1.4276   1.4301   1.4382   1.4475
  1.4561   1.4584   1.4684   1.4756   1.4863   1.4917   1.4954   1.5002
  1.5123   1.5171   1.5230   1.5292   1.5342   1.5417   1.5488   1.5516
  1.5565   1.5622   1.5691   1.5737   1.5772   1.5869   1.5938   1.5982
  1.6012   1.6063   1.6096   1.6162   1.6196   1.6303   1.6332   1.6333
  1.6372   1.6422   1.6434   1.6484   1.6533   1.6643   1.6693   1.6751
  1.6836   1.6904   1.6933   1.7028   1.7055   1.7117   1.7171   1.7337
  1.7369   1.7421   1.7453   1.7548   1.7600   1.7660   1.7840   1.7959
  1.7965   1.7996   1.8056   1.8110   1.8158   1.8226   1.8301   1.8332
  1.8392   1.8565   1.8597   1.8671   1.8805   1.8874   1.8970   1.9012
  1.9088   1.9154   1.9237   1.9470   1.9542   1.9625   1.9757   1.9787
  1.9804   1.9915   2.0169   2.0270   2.0314   2.0361   2.0418   2.0566
  2.0671   2.0735   2.0804   2.0823   2.0923   2.1084   2.1131   2.1176
  2.1296   2.1455   2.1476   2.1568   2.1587   2.1765   2.1789   2.1820
  2.1889   2.2086   2.2222   2.2342   2.2381   2.2421   2.2567   2.2701
  2.2722   2.2782   2.2923   2.3132   2.3156   2.3207   2.3475   2.3540
  2.3583   2.3770   2.3857   2.3949   2.4161   2.4281   2.4510   2.4687
  2.4798   2.4943   2.4976   2.5304   2.5363   2.5416   2.5422   2.5487
  2.5526   2.5621   2.5700   2.5739   2.5820   2.5856   2.6069   2.6167
  2.6193   2.6228   2.6315   2.6410   2.6493   2.6606   2.6652   2.6781
  2.6849   2.6950   2.7060   2.7203   2.7234   2.7282   2.7381   2.7594
  2.7681   2.7816   2.7997   2.8053   2.8196   2.8227   2.8324   2.8399
  2.8473   2.8574   2.8725   2.8815   2.8880   2.8954   2.9036   2.9122
  2.9302   2.9358   2.9424   2.9548   2.9617   2.9665   2.9784   2.9898
  2.9972   3.0139   3.0190   3.0298   3.0319   3.0435   3.0455   3.0585
  3.0667   3.0773   3.0820   3.0985   3.1061   3.1072   3.1147   3.1200
  3.1272   3.1349   3.1473   3.1588   3.1810   3.1827   3.1945   3.2037
  3.2131   3.2226   3.2316   3.2480   3.2643   3.2847   3.2870   3.2973
  3.3129   3.3310   3.3363   3.3602   3.3682   3.3819   3.4117   3.4348
  3.4422   3.4747   3.4931   3.5262   3.5476   3.5754   3.6184   3.6687
  3.7695   3.7814   3.7974   3.8146   3.8205   3.8296   3.8402   3.8540
  3.8624   3.8703   3.8785   3.8936   3.9085   3.9212   3.9254   3.9493
  3.9599   3.9708   3.9873   4.0371   4.0444   4.0542   4.0845   4.1210
  4.1331   4.1697   4.1824   4.2025   4.2066   4.2419   4.2619   4.2663
  4.2882   4.3074   4.3171   4.3612   4.3852   5.0058   5.0683   5.0821
  5.1083   5.1146   5.1475   5.1715   5.1994   5.2503   5.3530   5.3770
  5.4039   5.4354   5.4401   5.4579   5.5006   5.5672   5.5935   5.6330
  5.6552   5.6850   5.7285   5.8332   5.9102  23.7465  23.7529  23.7740
 23.7968  23.8032  23.8172  23.8216  23.8449  23.8682  23.8715  23.9056
 23.9412  23.9513  23.9775  24.0037  24.0162  49.8683  49.9084  49.9423
 49.9493  49.9623  49.9741  50.0215  50.0356
 --------------------------------------------------------------

          Ground-State Mulliken Net Atomic Charges

     Atom                 Charge (a.u.)
  ----------------------------------------
      1 C                     0.004584
      2 H                     0.254848
      3 C                    -0.235762
      4 H                     0.200622
      5 O                    -0.183822
      6 H                     0.246101
      7 C                    -0.861286
      8 H                     0.211005
      9 H                     0.116058
     10 C                     0.426826
     11 H                     0.159601
     12 C                    -0.693164
     13 H                     0.139173
     14 H                     0.145167
     15 H                     0.139637
     16 C                    -0.659122
     17 H                     0.172338
     18 H                     0.156238
     19 C                    -0.266540
     20 H                     0.159947
     21 H                     0.146276
     22 C                    -0.040541
     23 C                    -0.504370
     24 H                     0.190746
     25 H                     0.165155
     26 H                     0.149357
     27 C                    -0.385576
     28 H                     0.126012
     29 H                     0.175608
     30 H                     0.217160
     31 O                     0.191205
     32 C                    -0.208641
     33 H                     0.309923
     34 O                     0.015611
     35 C                    -0.150539
     36 H                     0.255112
     37 C                    -0.766445
     38 H                     0.254592
     39 O                    -0.200054
     40 H                     0.342220
     41 C                    -0.374056
     42 H                     0.267567
     43 O                    -0.218638
     44 H                     0.271586
     45 C                    -0.162043
     46 H                     0.280081
     47 O                    -0.207643
     48 H                     0.281447
     49 C                     0.040388
     50 O                    -0.258419
     51 O                    -0.111956
     52 H                     0.276428
  ----------------------------------------
  Sum of atomic charges =     0.000000

 -----------------------------------------------------------------
                    Cartesian Multipole Moments
 -----------------------------------------------------------------
    Charge (ESU x 10^10)
                 0.0000
    Dipole Moment (Debye)
         X      -5.2353      Y      -3.8425      Z       2.0015
       Tot       6.7955
    Quadrupole Moments (Debye-Ang)
        XX    -146.4256     XY     -17.9710     YY    -160.8669
        XZ      -4.0094     YZ      -6.0789     ZZ    -145.6614
    Octopole Moments (Debye-Ang^2)
       XXX      -7.2920    XXY     -76.5028    XYY     -47.8546
       YYY     -65.5778    XXZ      -8.1834    XYZ      -8.6725
       YYZ       0.6501    XZZ      10.7111    YZZ      -9.0939
       ZZZ       2.9497
    Hexadecapole Moments (Debye-Ang^3)
      XXXX  -10705.6413   XXXY    -360.7972   XXYY   -2355.7165
      XYYY    -173.1799   YYYY   -2421.9594   XXXZ      37.7435
      XXYZ     -95.3286   XYYZ      -8.7309   YYYZ     -74.8762
      XXZZ   -1934.8472   XYZZ      16.8551   YYZZ    -532.0347
      XZZZ     101.3880   YZZZ     -41.8633   ZZZZ    -904.1404
 -----------------------------------------------------------------
 Calculating analytic gradient of the SCF energy
 Gradient of SCF Energy
            1           2           3           4           5           6
    1  -0.0062407  -0.0006310   0.0040209   0.0005949  -0.0092596  -0.0006310
    2   0.0053540  -0.0001596   0.0002920  -0.0027674   0.0068336  -0.0042885
    3  -0.0000151  -0.0008892   0.0003767  -0.0004714  -0.0001157   0.0040542
            7           8           9          10          11          12
    1  -0.0007268  -0.0002700  -0.0010861   0.0054641  -0.0006708   0.0004403
    2  -0.0017449  -0.0020647  -0.0003778   0.0037145  -0.0007670  -0.0000767
    3  -0.0005661   0.0011778  -0.0006101   0.0012471   0.0001719  -0.0024732
           13          14          15          16          17          18
    1   0.0005578   0.0000299  -0.0000648  -0.0019842  -0.0001822   0.0007229
    2   0.0000746   0.0005085  -0.0001339  -0.0020235  -0.0000912   0.0007472
    3   0.0004982   0.0001893   0.0000686  -0.0011087   0.0007883  -0.0005512
           19          20          21          22          23          24
    1   0.0024745  -0.0012941  -0.0004153   0.0104017  -0.0016448   0.0009478
    2  -0.0011190   0.0006348   0.0000585  -0.0155707  -0.0019703   0.0010782
    3   0.0018455  -0.0020351   0.0002208   0.0033800   0.0042140  -0.0027549
           25          26          27          28          29          30
    1   0.0007263  -0.0009323  -0.0064347   0.0012320   0.0010560   0.0017839
    2   0.0001296   0.0011627   0.0020606   0.0003838   0.0024354   0.0016885
    3  -0.0013762   0.0001222  -0.0029074  -0.0004459   0.0011462   0.0009233
           31          32          33          34          35          36
    1  -0.0141291   0.0125226   0.0001562  -0.0093437   0.0019974  -0.0014542
    2   0.0121983  -0.0001648   0.0007749  -0.0002575  -0.0046221   0.0032325
    3  -0.0118046   0.0136051  -0.0020406  -0.0002527   0.0012657  -0.0012367
           37          38          39          40          41          42
    1   0.0052407  -0.0007413   0.0098506  -0.0066613  -0.0015310   0.0024918
    2   0.0043596  -0.0051974  -0.0092781   0.0039408   0.0041045  -0.0050268
    3  -0.0003746  -0.0016971  -0.0050591   0.0012264   0.0040489  -0.0017151
           43          44          45          46          47          48
    1   0.0070116  -0.0067385  -0.0050917   0.0033366   0.0011770   0.0007464
    2  -0.0002860  -0.0028217   0.0106875  -0.0014932   0.0022555  -0.0084916
    3   0.0032133  -0.0030130  -0.0014575   0.0007940   0.0033138  -0.0042189
           49          50          51          52
    1   0.0044966  -0.0057281   0.0012598   0.0031471
    2  -0.0205716   0.0204826   0.0075669  -0.0053933
    3   0.0022268  -0.0037493   0.0008322   0.0019890
 Max gradient component =       2.057E-02
 RMS gradient           =       4.811E-03
 Gradient time:  CPU 540.72 s  wall 91.23 s
 Geometry Optimization Parameters
   NAtoms,    NIC,     NZ,  NCons,   NDum,   NFix, NCnnct, MaxDiis
       52     415       0       0       0       0       0       0

 Cartesian Hessian Update
 Hessian Updated using BFGS Update


** GEOMETRY OPTIMIZATION IN DELOCALIZED INTERNAL COORDINATES **
   Searching for a Minimum

   Optimization Cycle:   2

                       Coordinates (Angstroms)
     ATOM                X               Y               Z
      1  C        -2.5584547803    0.3998702746   -0.4784106954
      2  H        -2.7237455372   -0.1854586983   -1.3943074921
      3  C        -2.6502391513   -0.5996808148    0.6980530986
      4  H        -2.3632864544   -0.0982314486    1.6308737645
      5  O        -1.7411142266   -1.6860180246    0.4799572321
      6  H        -1.9000640247   -2.3586785233    1.1593055844
      7  C        -4.0562648121   -1.1922790809    0.8734249417
      8  H        -4.2696144577   -1.8509778115    0.0212962014
      9  H        -4.0588649434   -1.8401367662    1.7607383574
     10  C        -5.1498955804   -0.1329217686    1.0032224189
     11  H        -4.9526321172    0.4642748440    1.9037751929
     12  C        -6.5319638133   -0.7752093330    1.1578529752
     13  H        -6.5717789608   -1.4184631130    2.0430997093
     14  H        -7.3088788847   -0.0120112036    1.2666561407
     15  H        -6.7821604077   -1.3882829513    0.2859067545
     16  C        -5.0903123731    0.7908994571   -0.2118949406
     17  H        -5.8449959536    1.5798224167   -0.1165301280
     18  H        -5.3364278034    0.2262690596   -1.1203519511
     19  C        -3.7069831138    1.4301536984   -0.3663038976
     20  H        -3.7242555866    2.0594090139   -1.2598326254
     21  H        -3.5345479528    2.0951331836    0.4871880552
     22  C        -1.1604524504    1.1108079449   -0.6771002227
     23  C        -1.2580445083    2.0643483595   -1.8861675860
     24  H        -0.2600840066    2.4288072940   -2.1480863877
     25  H        -1.6475691886    1.5422941624   -2.7669420637
     26  H        -1.8903302963    2.9321980213   -1.6844768975
     27  C        -0.7373924630    1.9466693495    0.5423035864
     28  H        -0.5907203919    1.3445958105    1.4429939302
     29  H        -1.4905736774    2.7039235596    0.7707003947
     30  H         0.2012650243    2.4708832583    0.3468082355
     31  O        -0.1635453518    0.1575807061   -1.1307947923
     32  C         0.9235290113   -0.2346388830   -0.3191294389
     33  H         0.5909795097   -0.4979744278    0.6905004093
     34  O         1.8579295138    0.8383129918   -0.2592919473
     35  C         2.9974178415    0.5550623057    0.5427202712
     36  H         2.6746375244    0.2905858767    1.5610893928
     37  C         1.5891659579   -1.4409755349   -1.0107829558
     38  H         1.8308462734   -1.1743165468   -2.0466213007
     39  O         0.7752931359   -2.6191540790   -1.0461239248
     40  H        -0.1530615977   -2.3342374797   -0.9288425652
     41  C         2.8608561820   -1.8120020772   -0.2600462350
     42  H         2.5979995721   -2.2250510076    0.7231186005
     43  O         3.6016494768   -2.8306780954   -0.9486571883
     44  H         2.9452187927   -3.4792655804   -1.2577058435
     45  C         3.7813328299   -0.6129144578   -0.0767371867
     46  H         4.2020933884   -0.3161902445   -1.0445728156
     47  O         4.8694804463   -1.0019192377    0.7878533643
     48  H         5.1996353330   -1.8542640416    0.4470185199
     49  C         3.8252581472    1.8467802898    0.6962851081
     50  O         3.4059994452    2.9490312182    0.4228141650
     51  O         5.0527677312    1.6878600078    1.2368411561
     52  H         5.2946550349    0.7384968646    1.3271925978
   Point Group: c1    Number of degrees of freedom:   150


   Energy is  -1228.718369748

 Hessian Updated using BFGS Update

138 Hessian modes will be used to form the next step
  Hessian Eigenvalues:
     0.002103    0.003147    0.003762    0.004213    0.005092    0.005596
     0.006628    0.007173    0.008025    0.008355    0.008373    0.010129
     0.010427    0.010793    0.010948    0.011939    0.014284    0.015350
     0.019513    0.020287    0.021294    0.030556    0.032669    0.033978
     0.037891    0.039696    0.041731    0.042553    0.044852    0.046963
     0.047358    0.047861    0.048496    0.048789    0.048953    0.049629
     0.050997    0.052402    0.052666    0.053322    0.054716    0.054918
     0.055135    0.055810    0.056172    0.056983    0.057045    0.058179
     0.059195    0.060565    0.066141    0.068396    0.069087    0.070735
     0.073785    0.075753    0.076974    0.080710    0.082067    0.084505
     0.084587    0.089399    0.092461    0.101421    0.113272    0.121752
     0.127286    0.139483    0.142548    0.149283    0.157072    0.158780
     0.160364    0.164257    0.168060    0.171032    0.177093    0.180700
     0.190608    0.195521    0.199833    0.224269    0.244459    0.249679
     0.250041    0.260830    0.265830    0.269633    0.278953    0.279792
     0.281591    0.284056    0.287363    0.287731    0.290221    0.291187
     0.292562    0.293996    0.296592    0.335548    0.337779    0.338146
     0.338969    0.339016    0.339240    0.339493    0.339568    0.340216
     0.340422    0.340523    0.340760    0.341144    0.341691    0.341789
     0.341988    0.342117    0.342134    0.342467    0.342642    0.343095
     0.343312    0.344410    0.365817    0.381007    0.394109    0.396974
     0.400109    0.401843    0.403114    0.413800    0.460750    0.491281
     0.499123    0.503371    0.510950    0.521959    0.535886    0.902603

 Minimum Search - Taking Simple RFO Step
 Searching for Lamda that Minimizes Along All modes
 Value Taken    Lamda =  -0.01885574
 Calculated Step too Large.  Step scaled by  0.558296
 Step Taken.  Stepsize is  0.300000

                             Maximum     Tolerance    Cnvgd?
         Gradient           0.018692      0.000300      NO
         Displacement       0.144210      0.001200      NO
         Energy change     -0.008146      0.000001      NO


 New Cartesian Coordinates Obtained by Inverse Iteration

 Displacement from previous Coordinates is:  2.165049
 ----------------------------------------------------------------
             Standard Nuclear Orientation (Angstroms)
    I     Atom           X                Y                Z
 ----------------------------------------------------------------
    1      C      -2.5390277907     0.4596648155    -0.4671603297
    2      H      -2.6664451245    -0.0973712216    -1.4043541998
    3      C      -2.6198117743    -0.5763262181     0.6650512518
    4      H      -2.3735016496    -0.0882551225     1.6192798164
    5      O      -1.6351419686    -1.5995836127     0.4104440787
    6      H      -1.7556177133    -2.3102789866     1.0470287978
    7      C      -4.0105530742    -1.2184172772     0.7911934307
    8      H      -4.1807645705    -1.8410544851    -0.0959192034
    9      H      -3.9993072797    -1.9005830775     1.6531706678
   10      C      -5.1552339689    -0.2112579316     0.9422352331
   11      H      -4.9929297658     0.3582280305     1.8680878138
   12      C      -6.5207223503    -0.9066023915     1.0502233831
   13      H      -6.5598417979    -1.5876756375     1.9061651946
   14      H      -7.3271997099    -0.1776416412     1.1720326866
   15      H      -6.7327158733    -1.4911639625     0.1494102649
   16      C      -5.0900972130     0.7676632710    -0.2319967359
   17      H      -5.8690689794     1.5303654391    -0.1259336916
   18      H      -5.3045462285     0.2275430716    -1.1632261880
   19      C      -3.7186966936     1.4521984540    -0.3372739173
   20      H      -3.7245261936     2.1134229588    -1.2040695877
   21      H      -3.5761285965     2.0892766193     0.5424537453
   22      C      -1.1590884107     1.1973069029    -0.6147091770
   23      C      -1.2184680738     2.1635434478    -1.8136653665
   24      H      -0.2086477150     2.5202230506    -2.0207116955
   25      H      -1.5824363062     1.6523890669    -2.7101236081
   26      H      -1.8528724159     3.0286630448    -1.6194574421
   27      C      -0.7632213905     1.9808740744     0.6429403247
   28      H      -0.6534597468     1.3507207953     1.5300194529
   29      H      -1.5297532932     2.7242778929     0.8608740984
   30      H       0.1804841377     2.5014997209     0.4859408963
   31      O      -0.1532195445     0.2267271827    -1.0398430394
   32      C       0.9166644581    -0.1766298328    -0.2469117881
   33      H       0.6142086358    -0.3628077584     0.7909239707
   34      O       1.9068581321     0.8467354497    -0.2963989440
   35      C       3.0600930048     0.5598189979     0.4669437260
   36      H       2.7912996471     0.3506841807     1.5160636722
   37      C       1.4790197299    -1.4479279331    -0.8846840203
   38      H       1.6863836077    -1.2322068566    -1.9393623014
   39      O       0.6053040835    -2.5733645084    -0.7966557701
   40      H      -0.2977887252    -2.2576618118    -0.6463632727
   41      C       2.7688364588    -1.8389202768    -0.1764628443
   42      H       2.5293382273    -2.1512089237     0.8495296476
   43      O       3.4428218062    -2.9214242448    -0.8326346349
   44      H       2.7786303558    -3.5811301768    -1.0621708723
   45      C       3.7539991558    -0.6846849541    -0.1157588553
   46      H       4.1193622267    -0.4622664921    -1.1244799780
   47      O       4.8675418066    -1.0400166770     0.7296042746
   48      H       5.1870745486    -1.9096841838     0.4628730956
   49      C       3.9103829212     1.8451310686     0.4974488272
   50      O       3.4825721516     2.9163042923     0.1837274448
   51      O       5.1666054808     1.7043810435     0.9499886013
   52      H       5.3931086669     0.7606420621     1.0565521430
 ----------------------------------------------------------------
 Molecular Point Group                 C1    NOp =  1
 Largest Abelian Subgroup              C1    NOp =  1
 Nuclear Repulsion Energy =  2393.3129524533 hartrees
 There are       94 alpha and       94 beta electrons
 Applying Cartesian multipole field
    Component          Value
    ---------          -----
     (2,0,0)        1.00000E-12
     (0,2,0)        2.00000E-11
     (0,0,2)       -3.00000E-11
 Nucleus-field energy     =     0.0000000284 hartrees
 Requested basis set is 6-311++G(d,p)
 There are 284 shells and 724 basis functions
 A cutoff of  1.0D-11 yielded  29104 shell pairs
 There are    184330 function pairs (    195107 Cartesian)
 Smallest overlap matrix eigenvalue = 8.19E-07

 Q-Chem warning in module stvman/mkSTV.C, line 306:

 Overlap eigenvalue is smaller than square root of threshold
 Use THRESH >= 12 to get rid of this warning

 Linear dependence detected in AO basis
 Tighter screening thresholds may be required for diffuse basis sets
 Use S2THRESH > 14 and THRESH = 14 in case of SCF convergence issues
 Number of orthogonalized atomic orbitals = 723
 Maximum deviation from orthogonality = 2.025E-10
 Guess MOs from SCF MO coefficient file

 -----------------------------------------------------------------------
  General SCF calculation program by
  Eric Jon Sundstrom, Paul Horn, Yuezhi Mao, Dmitri Zuev, Alec White,
  David Stuck, Shaama M.S., Shane Yost, Joonho Lee, David Small,
  Daniel Levine, Susi Lehtola, Hugh Burton, Evgeny Epifanovsky
 -----------------------------------------------------------------------
 Exchange:     0.2000 Hartree-Fock + 0.0800 Slater + 0.7200 B88
 Correlation:  0.1900 VWN1RPA + 0.8100 LYP
 Using SG-1 standard quadrature grid
 using 6 threads for integral computing
 -------------------------------------------------------
 OpenMP Integral computing Module                
 Release: version 2.0, May 2017, Q-Chem Inc. Pleasanton 
 -------------------------------------------------------
 -------------------------------------------------------
 OpenMP BLAS3 based DFT computing Module                
 Release: version 1.0, May 2013, Q-Chem Inc. Pittsburgh 
 -------------------------------------------------------
 A restricted SCF calculation will be
 performed using DIIS
 SCF converges when DIIS error is below 1.0e-08
 ---------------------------------------
  Cycle       Energy         DIIS error
 ---------------------------------------
    1   -1228.6515190726      9.70e-04  
    2   -1228.7216338459      1.42e-04  
    3   -1228.7210888101      1.98e-04  
    4   -1228.7228556148      2.65e-05  
    5   -1228.7228815391      1.19e-05  
    6   -1228.7228882405      3.51e-06  
    7   -1228.7228887533      1.43e-06  
    8   -1228.7228888516      3.72e-07  
    9   -1228.7228888570      2.04e-07  
   10   -1228.7228888589      6.25e-08  
   11   -1228.7228888591      1.46e-08  
   12   -1228.7228888594      3.59e-09  Convergence criterion met
 ---------------------------------------
 SCF time:   CPU 2339.87s  wall 412.00s 
 SCF   energy in the final basis set =    -1228.7228888594
 Total energy in the final basis set =    -1228.7228888594

 --------------------------------------------------------------

                    Orbital Energies (a.u.)
 --------------------------------------------------------------

 Alpha MOs
 -- Occupied --
-19.1639 -19.1599 -19.1524 -19.1481 -19.1427 -19.1350 -19.1229 -19.1089
-10.3060 -10.2869 -10.2598 -10.2536 -10.2472 -10.2439 -10.2419 -10.2337
-10.1910 -10.1898 -10.1853 -10.1815 -10.1787 -10.1730 -10.1670 -10.1594
 -1.1108  -1.0901  -1.0651  -1.0553  -1.0432  -1.0332  -1.0216  -1.0188
 -0.8581  -0.8201  -0.8063  -0.7800  -0.7571  -0.7556  -0.7031  -0.6962
 -0.6832  -0.6631  -0.6375  -0.6255  -0.6193  -0.6091  -0.5868  -0.5752
 -0.5638  -0.5490  -0.5364  -0.5292  -0.5216  -0.5205  -0.5064  -0.4901
 -0.4821  -0.4766  -0.4713  -0.4626  -0.4572  -0.4525  -0.4452  -0.4304
 -0.4281  -0.4259  -0.4185  -0.4148  -0.4107  -0.4078  -0.4021  -0.3993
 -0.3914  -0.3898  -0.3816  -0.3798  -0.3716  -0.3676  -0.3614  -0.3532
 -0.3502  -0.3430  -0.3412  -0.3392  -0.3239  -0.3235  -0.3219  -0.3210
 -0.3066  -0.3044  -0.2849  -0.2796  -0.2789  -0.2747
 -- Virtual --
 -0.0254  -0.0137  -0.0116  -0.0094  -0.0041  -0.0014   0.0071   0.0100
  0.0163   0.0203   0.0214   0.0226   0.0296   0.0338   0.0363   0.0442
  0.0464   0.0472   0.0509   0.0536   0.0604   0.0628   0.0644   0.0663
  0.0704   0.0734   0.0754   0.0801   0.0825   0.0840   0.0891   0.0895
  0.0932   0.0969   0.0995   0.1002   0.1026   0.1071   0.1076   0.1123
  0.1130   0.1154   0.1162   0.1199   0.1215   0.1229   0.1241   0.1259
  0.1274   0.1307   0.1308   0.1326   0.1365   0.1374   0.1398   0.1412
  0.1432   0.1466   0.1470   0.1495   0.1528   0.1547   0.1559   0.1575
  0.1590   0.1612   0.1633   0.1643   0.1690   0.1696   0.1709   0.1750
  0.1763   0.1790   0.1816   0.1843   0.1847   0.1885   0.1890   0.1918
  0.1940   0.1993   0.2000   0.2020   0.2044   0.2076   0.2085   0.2096
  0.2153   0.2170   0.2185   0.2219   0.2276   0.2291   0.2316   0.2343
  0.2351   0.2369   0.2413   0.2436   0.2461   0.2481   0.2496   0.2510
  0.2554   0.2584   0.2634   0.2658   0.2695   0.2729   0.2749   0.2781
  0.2798   0.2822   0.2867   0.2880   0.2913   0.2933   0.2963   0.2977
  0.3000   0.3016   0.3040   0.3081   0.3107   0.3132   0.3157   0.3172
  0.3217   0.3226   0.3256   0.3270   0.3291   0.3323   0.3371   0.3385
  0.3395   0.3416   0.3460   0.3487   0.3517   0.3530   0.3550   0.3603
  0.3625   0.3665   0.3701   0.3769   0.3782   0.3825   0.3851   0.3886
  0.3935   0.3984   0.3998   0.4052   0.4095   0.4113   0.4165   0.4225
  0.4239   0.4293   0.4319   0.4386   0.4435   0.4446   0.4504   0.4558
  0.4571   0.4647   0.4708   0.4734   0.4765   0.4874   0.4890   0.4943
  0.4978   0.5018   0.5132   0.5180   0.5221   0.5315   0.5332   0.5438
  0.5461   0.5604   0.5689   0.5700   0.5752   0.5822   0.5909   0.5962
  0.6013   0.6052   0.6091   0.6129   0.6173   0.6221   0.6262   0.6321
  0.6383   0.6411   0.6437   0.6513   0.6585   0.6626   0.6649   0.6713
  0.6725   0.6788   0.6832   0.6919   0.6940   0.6985   0.7081   0.7100
  0.7150   0.7211   0.7239   0.7292   0.7359   0.7446   0.7487   0.7542
  0.7568   0.7615   0.7671   0.7708   0.7732   0.7773   0.7826   0.7848
  0.7878   0.7896   0.7930   0.7954   0.8010   0.8043   0.8074   0.8108
  0.8190   0.8259   0.8430   0.8451   0.8512   0.8571   0.8702   0.8880
  0.8942   0.9051   0.9176   0.9246   0.9383   0.9569   0.9676   0.9903
  0.9927   0.9964   1.0128   1.0199   1.0356   1.0396   1.0443   1.0517
  1.0592   1.0730   1.0874   1.0953   1.1020   1.1116   1.1225   1.1287
  1.1444   1.1458   1.1573   1.1661   1.1674   1.1726   1.1779   1.1839
  1.1890   1.1987   1.1995   1.2110   1.2178   1.2263   1.2302   1.2373
  1.2414   1.2496   1.2574   1.2656   1.2702   1.2760   1.2905   1.2974
  1.3056   1.3195   1.3278   1.3359   1.3459   1.3486   1.3590   1.3696
  1.3783   1.3945   1.4026   1.4203   1.4350   1.4402   1.4458   1.4500
  1.4578   1.4643   1.4706   1.4785   1.4872   1.4939   1.4990   1.5014
  1.5128   1.5166   1.5231   1.5312   1.5344   1.5392   1.5491   1.5522
  1.5591   1.5669   1.5716   1.5774   1.5828   1.5863   1.5954   1.6008
  1.6024   1.6093   1.6151   1.6195   1.6202   1.6309   1.6331   1.6397
  1.6410   1.6446   1.6482   1.6550   1.6588   1.6629   1.6707   1.6757
  1.6854   1.6915   1.6962   1.7038   1.7090   1.7099   1.7230   1.7386
  1.7417   1.7474   1.7512   1.7571   1.7602   1.7654   1.7825   1.7911
  1.7990   1.8012   1.8069   1.8141   1.8190   1.8231   1.8316   1.8352
  1.8495   1.8547   1.8699   1.8717   1.8825   1.8896   1.8977   1.9061
  1.9120   1.9159   1.9378   1.9482   1.9592   1.9655   1.9789   1.9829
  1.9851   1.9932   2.0172   2.0236   2.0306   2.0468   2.0513   2.0554
  2.0726   2.0776   2.0876   2.0915   2.0981   2.1174   2.1237   2.1260
  2.1403   2.1474   2.1499   2.1644   2.1674   2.1827   2.1902   2.1971
  2.2086   2.2197   2.2282   2.2336   2.2388   2.2626   2.2679   2.2745
  2.2810   2.2920   2.3037   2.3190   2.3214   2.3515   2.3543   2.3607
  2.3783   2.3872   2.3900   2.3993   2.4187   2.4337   2.4540   2.4676
  2.4749   2.4925   2.4984   2.5290   2.5401   2.5434   2.5473   2.5498
  2.5555   2.5619   2.5705   2.5762   2.5832   2.5873   2.6038   2.6148
  2.6212   2.6271   2.6349   2.6428   2.6463   2.6614   2.6709   2.6767
  2.6840   2.6944   2.7064   2.7185   2.7258   2.7312   2.7353   2.7615
  2.7702   2.7826   2.8036   2.8095   2.8158   2.8267   2.8294   2.8392
  2.8553   2.8604   2.8820   2.8849   2.8911   2.8984   2.9026   2.9118
  2.9342   2.9381   2.9496   2.9519   2.9634   2.9718   2.9788   2.9897
  2.9990   3.0165   3.0245   3.0399   3.0410   3.0440   3.0470   3.0573
  3.0723   3.0874   3.0929   3.1018   3.1113   3.1207   3.1247   3.1371
  3.1404   3.1432   3.1587   3.1761   3.1874   3.1973   3.2101   3.2130
  3.2261   3.2304   3.2438   3.2564   3.2717   3.2936   3.3026   3.3086
  3.3208   3.3326   3.3451   3.3700   3.3811   3.3983   3.4224   3.4345
  3.4513   3.4873   3.5029   3.5256   3.5613   3.5974   3.6180   3.6928
  3.7693   3.7793   3.8026   3.8135   3.8186   3.8297   3.8436   3.8654
  3.8665   3.8738   3.8962   3.9032   3.9115   3.9234   3.9474   3.9522
  3.9628   3.9816   3.9952   4.0284   4.0476   4.0596   4.0899   4.1183
  4.1383   4.1785   4.1842   4.1962   4.2117   4.2557   4.2652   4.2797
  4.2992   4.3302   4.3412   4.3593   4.3933   5.0077   5.0736   5.0840
  5.1105   5.1247   5.1460   5.1743   5.2053   5.2615   5.3709   5.3904
  5.4083   5.4406   5.4607   5.4619   5.5419   5.5918   5.6222   5.6605
  5.6663   5.7478   5.7510   5.8584   5.9276  23.7547  23.7559  23.7862
 23.8043  23.8100  23.8291  23.8417  23.8453  23.8662  23.8921  23.9064
 23.9418  23.9476  23.9744  24.0068  24.0213  49.8746  49.9160  49.9495
 49.9568  49.9736  49.9867  50.0382  50.0505
 --------------------------------------------------------------

          Ground-State Mulliken Net Atomic Charges

     Atom                 Charge (a.u.)
  ----------------------------------------
      1 C                     0.022850
      2 H                     0.251852
      3 C                    -0.275649
      4 H                     0.204127
      5 O                    -0.208714
      6 H                     0.252958
      7 C                    -0.826632
      8 H                     0.207667
      9 H                     0.120191
     10 C                     0.431205
     11 H                     0.158716
     12 C                    -0.703259
     13 H                     0.141146
     14 H                     0.147653
     15 H                     0.141289
     16 C                    -0.656445
     17 H                     0.174569
     18 H                     0.157682
     19 C                    -0.248866
     20 H                     0.163194
     21 H                     0.144022
     22 C                    -0.133479
     23 C                    -0.517122
     24 H                     0.194537
     25 H                     0.166050
     26 H                     0.148156
     27 C                    -0.328947
     28 H                     0.113799
     29 H                     0.181847
     30 H                     0.217536
     31 O                     0.212786
     32 C                    -0.120487
     33 H                     0.281426
     34 O                    -0.002614
     35 C                    -0.146441
     36 H                     0.251983
     37 C                    -0.807603
     38 H                     0.247893
     39 O                    -0.218502
     40 H                     0.369926
     41 C                    -0.331609
     42 H                     0.261651
     43 O                    -0.220835
     44 H                     0.271568
     45 C                    -0.170321
     46 H                     0.280992
     47 O                    -0.218398
     48 H                     0.282918
     49 C                     0.037179
     50 O                    -0.260094
     51 O                    -0.115395
     52 H                     0.272045
  ----------------------------------------
  Sum of atomic charges =     0.000000

 -----------------------------------------------------------------
                    Cartesian Multipole Moments
 -----------------------------------------------------------------
    Charge (ESU x 10^10)
                 0.0000
    Dipole Moment (Debye)
         X      -5.7810      Y      -3.7153      Z       2.3989
       Tot       7.2786
    Quadrupole Moments (Debye-Ang)
        XX    -145.7635     XY     -18.2095     YY    -159.9927
        XZ      -2.8384     YZ      -4.7337     ZZ    -145.3924
    Octopole Moments (Debye-Ang^2)
       XXX     -20.1667    XXY     -82.5130    XYY     -47.4645
       YYY     -65.6093    XXZ      -1.0503    XYZ      -3.1991
       YYZ       6.4283    XZZ      12.2477    YZZ      -7.0735
       ZZZ       5.9902
    Hexadecapole Moments (Debye-Ang^3)
      XXXX  -10619.7149   XXXY    -423.0313   XXYY   -2361.9400
      XYYY    -209.6915   YYYY   -2455.7444   XXXZ      48.7019
      XXYZ     -60.8021   XYYZ      15.1950   YYYZ     -18.0595
      XXZZ   -1900.6388   XYZZ      11.3722   YYZZ    -519.1712
      XZZZ     111.3308   YZZZ       3.1908   ZZZZ    -785.3428
 -----------------------------------------------------------------
 Calculating analytic gradient of the SCF energy
 Gradient of SCF Energy
            1           2           3           4           5           6
    1  -0.0025309   0.0004710   0.0015618  -0.0000448   0.0024981   0.0012729
    2   0.0029033   0.0001986  -0.0032575   0.0001802   0.0016201   0.0013447
    3   0.0010893   0.0000465   0.0004786   0.0003480  -0.0033148  -0.0026397
            7           8           9          10          11          12
    1  -0.0023986   0.0004490  -0.0002789   0.0007955  -0.0002612  -0.0019099
    2   0.0032560  -0.0005631   0.0002492   0.0000879  -0.0002823  -0.0001420
    3  -0.0011385   0.0006487   0.0003710   0.0000743  -0.0000983  -0.0000877
           13          14          15          16          17          18
    1  -0.0004356  -0.0004258   0.0001082  -0.0008322  -0.0000897   0.0002458
    2  -0.0001146  -0.0003543   0.0001452  -0.0014603  -0.0003401   0.0000242
    3   0.0001917   0.0002772   0.0002831   0.0000213   0.0005250   0.0001073
           19          20          21          22          23          24
    1   0.0017277   0.0002068  -0.0000218   0.0037026  -0.0025282  -0.0001754
    2   0.0009982  -0.0007081   0.0000564  -0.0058572   0.0004798  -0.0003605
    3   0.0006487  -0.0002638  -0.0002598   0.0005756  -0.0001790  -0.0002839
           25          26          27          28          29          30
    1   0.0001208   0.0002643  -0.0027691   0.0010232   0.0003465  -0.0005846
    2   0.0002602  -0.0003331   0.0022906   0.0002520  -0.0005166  -0.0004146
    3  -0.0009033  -0.0002593  -0.0007570   0.0006359  -0.0004740   0.0005506
           31          32          33          34          35          36
    1  -0.0011426   0.0099310  -0.0007530  -0.0038401   0.0016111  -0.0001463
    2   0.0053700  -0.0032198  -0.0006033  -0.0000002  -0.0017094   0.0011195
    3  -0.0017645   0.0077323  -0.0016153  -0.0017813  -0.0002880  -0.0003941
           37          38          39          40          41          42
    1   0.0033029  -0.0000418  -0.0065393   0.0021136  -0.0033221   0.0011688
    2   0.0074570  -0.0019637  -0.0009279  -0.0033720   0.0042336  -0.0015873
    3  -0.0007332  -0.0000079   0.0008817   0.0015492   0.0025052  -0.0005951
           43          44          45          46          47          48
    1   0.0014238   0.0007163  -0.0064156   0.0006879   0.0033047  -0.0003726
    2  -0.0039789   0.0013141   0.0025363  -0.0003670  -0.0070633   0.0003667
    3  -0.0006200  -0.0010535  -0.0028317   0.0004663   0.0002390   0.0016186
           49          50          51          52
    1  -0.0001116   0.0027413  -0.0040488   0.0002251
    2  -0.0000882  -0.0030988   0.0055435   0.0003966
    3   0.0022406   0.0002306  -0.0012472  -0.0007450
 Max gradient component =       9.931E-03
 RMS gradient           =       2.239E-03
 Gradient time:  CPU 545.46 s  wall 92.04 s
 Geometry Optimization Parameters
   NAtoms,    NIC,     NZ,  NCons,   NDum,   NFix, NCnnct, MaxDiis
       52     415       0       0       0       0       0       0

 Cartesian Hessian Update
 Hessian Updated using BFGS Update


** GEOMETRY OPTIMIZATION IN DELOCALIZED INTERNAL COORDINATES **
   Searching for a Minimum

   Optimization Cycle:   3

                       Coordinates (Angstroms)
     ATOM                X               Y               Z
      1  C        -2.5390277907    0.4596648155   -0.4671603297
      2  H        -2.6664451245   -0.0973712216   -1.4043541998
      3  C        -2.6198117743   -0.5763262181    0.6650512518
      4  H        -2.3735016496   -0.0882551225    1.6192798164
      5  O        -1.6351419686   -1.5995836127    0.4104440787
      6  H        -1.7556177133   -2.3102789866    1.0470287978
      7  C        -4.0105530742   -1.2184172772    0.7911934307
      8  H        -4.1807645705   -1.8410544851   -0.0959192034
      9  H        -3.9993072797   -1.9005830775    1.6531706678
     10  C        -5.1552339689   -0.2112579316    0.9422352331
     11  H        -4.9929297658    0.3582280305    1.8680878138
     12  C        -6.5207223503   -0.9066023915    1.0502233831
     13  H        -6.5598417979   -1.5876756375    1.9061651946
     14  H        -7.3271997099   -0.1776416412    1.1720326866
     15  H        -6.7327158733   -1.4911639625    0.1494102649
     16  C        -5.0900972130    0.7676632710   -0.2319967359
     17  H        -5.8690689794    1.5303654391   -0.1259336916
     18  H        -5.3045462285    0.2275430716   -1.1632261880
     19  C        -3.7186966936    1.4521984540   -0.3372739173
     20  H        -3.7245261936    2.1134229588   -1.2040695877
     21  H        -3.5761285965    2.0892766193    0.5424537453
     22  C        -1.1590884107    1.1973069029   -0.6147091770
     23  C        -1.2184680738    2.1635434478   -1.8136653665
     24  H        -0.2086477150    2.5202230506   -2.0207116955
     25  H        -1.5824363062    1.6523890669   -2.7101236081
     26  H        -1.8528724159    3.0286630448   -1.6194574421
     27  C        -0.7632213905    1.9808740744    0.6429403247
     28  H        -0.6534597468    1.3507207953    1.5300194529
     29  H        -1.5297532932    2.7242778929    0.8608740984
     30  H         0.1804841377    2.5014997209    0.4859408963
     31  O        -0.1532195445    0.2267271827   -1.0398430394
     32  C         0.9166644581   -0.1766298328   -0.2469117881
     33  H         0.6142086358   -0.3628077584    0.7909239707
     34  O         1.9068581321    0.8467354497   -0.2963989440
     35  C         3.0600930048    0.5598189979    0.4669437260
     36  H         2.7912996471    0.3506841807    1.5160636722
     37  C         1.4790197299   -1.4479279331   -0.8846840203
     38  H         1.6863836077   -1.2322068566   -1.9393623014
     39  O         0.6053040835   -2.5733645084   -0.7966557701
     40  H        -0.2977887252   -2.2576618118   -0.6463632727
     41  C         2.7688364588   -1.8389202768   -0.1764628443
     42  H         2.5293382273   -2.1512089237    0.8495296476
     43  O         3.4428218062   -2.9214242448   -0.8326346349
     44  H         2.7786303558   -3.5811301768   -1.0621708723
     45  C         3.7539991558   -0.6846849541   -0.1157588553
     46  H         4.1193622267   -0.4622664921   -1.1244799780
     47  O         4.8675418066   -1.0400166770    0.7296042746
     48  H         5.1870745486   -1.9096841838    0.4628730956
     49  C         3.9103829212    1.8451310686    0.4974488272
     50  O         3.4825721516    2.9163042923    0.1837274448
     51  O         5.1666054808    1.7043810435    0.9499886013
     52  H         5.3931086669    0.7606420621    1.0565521430
   Point Group: c1    Number of degrees of freedom:   150


   Energy is  -1228.722888859

 Hessian Updated using BFGS Update

139 Hessian modes will be used to form the next step
  Hessian Eigenvalues:
     0.002172    0.003147    0.003761    0.004218    0.005096    0.005596
     0.006633    0.007186    0.007983    0.008353    0.008413    0.010118
     0.010557    0.010878    0.011111    0.011944    0.014506    0.018316
     0.019850    0.020275    0.021317    0.030483    0.033022    0.033932
     0.037894    0.040152    0.041880    0.043620    0.046781    0.047181
     0.047743    0.048033    0.048546    0.048855    0.049624    0.050179
     0.051342    0.052430    0.052727    0.054227    0.054716    0.054908
     0.055800    0.056171    0.056933    0.057044    0.057956    0.058734
     0.060047    0.060903    0.065909    0.068395    0.068783    0.070442
     0.073733    0.076345    0.080312    0.081118    0.082082    0.084547
     0.084628    0.090006    0.092467    0.105185    0.112934    0.122337
     0.134580    0.140446    0.147426    0.153928    0.157087    0.158927
     0.160169    0.162629    0.164020    0.170143    0.173342    0.177053
     0.188767    0.195176    0.199760    0.211178    0.231234    0.243659
     0.249687    0.253381    0.265374    0.269622    0.278069    0.278740
     0.279900    0.283762    0.286016    0.287612    0.290192    0.291135
     0.291995    0.292632    0.295969    0.310114    0.335606    0.337333
     0.338180    0.338943    0.339041    0.339195    0.339542    0.339690
     0.340251    0.340436    0.340554    0.340681    0.341180    0.341694
     0.341980    0.342117    0.342132    0.342391    0.342463    0.342851
     0.343294    0.343768    0.344467    0.365968    0.372658    0.395373
     0.396932    0.400746    0.401892    0.408152    0.414359    0.478598
     0.494764    0.502852    0.504880    0.511460    0.525017    0.538914
     0.916880

 Minimum Search - Taking Simple RFO Step
 Searching for Lamda that Minimizes Along All modes
 Value Taken    Lamda =  -0.00796659
 Calculated Step too Large.  Step scaled by  0.512328
 Step Taken.  Stepsize is  0.300000

                             Maximum     Tolerance    Cnvgd?
         Gradient           0.015031      0.000300      NO
         Displacement       0.097561      0.001200      NO
         Energy change     -0.004519      0.000001      NO


 New Cartesian Coordinates Obtained by Inverse Iteration

 Displacement from previous Coordinates is:  1.207321
 ----------------------------------------------------------------
             Standard Nuclear Orientation (Angstroms)
    I     Atom           X                Y                Z
 ----------------------------------------------------------------
    1      C      -2.5305846839     0.4421353196    -0.4370549822
    2      H      -2.6247142236    -0.1605538993    -1.3492259315
    3      C      -2.6399859587    -0.5273656586     0.7511135094
    4      H      -2.4455280180     0.0262728790     1.6817617968
    5      O      -1.6283535108    -1.5506254083     0.6172773424
    6      H      -1.7746609003    -2.2128737703     1.2980577181
    7      C      -4.0230239929    -1.1859280221     0.8576300152
    8      H      -4.1484857574    -1.8525411219    -0.0046179943
    9      H      -4.0326122109    -1.8229048049     1.7535984019
   10      C      -5.1896009135    -0.1927748192     0.9128211070
   11      H      -5.0705178545     0.4250223132     1.8143341664
   12      C      -6.5461240423    -0.9056042837     1.0039746494
   13      H      -6.6081668961    -1.5448606400     1.8899142097
   14      H      -7.3673792144    -0.1853396010     1.0577788223
   15      H      -6.7137515881    -1.5368545256     0.1253813975
   16      C      -5.0914531633     0.7313350534    -0.3039443974
   17      H      -5.8813132902     1.4892216452    -0.2656299450
   18      H      -5.2665152920     0.1434354093    -1.2143935446
   19      C      -3.7247740951     1.4260868116    -0.3927194515
   20      H      -3.7054874955     2.0485106297    -1.2866813543
   21      H      -3.6181651872     2.1038002335     0.4614276229
   22      C      -1.1579009069     1.1893280505    -0.5814176276
   23      C      -1.2074150648     2.1713775991    -1.7663699038
   24      H      -0.1934699364     2.5203923137    -1.9621366788
   25      H      -1.5758691172     1.6737503363    -2.6677368142
   26      H      -1.8340329371     3.0390199933    -1.5606044152
   27      C      -0.7462430913     1.9399000257     0.6897485563
   28      H      -0.6433787517     1.2876970897     1.5614526240
   29      H      -1.5066142950     2.6838715891     0.9257819866
   30      H       0.2018540602     2.4527014644     0.5371204080
   31      O      -0.1610939393     0.2147716047    -1.0236015117
   32      C       0.9135343063    -0.1871885385    -0.2532134389
   33      H       0.6249150288    -0.3940685355     0.7862877067
   34      O       1.8994306007     0.8448151409    -0.2886766830
   35      C       3.0569926602     0.5481954248     0.4592454539
   36      H       2.8052062927     0.3012401293     1.5054274016
   37      C       1.4810869944    -1.4394551540    -0.9175471984
   38      H       1.6835635494    -1.1882813953    -1.9654663101
   39      O       0.6093807362    -2.5625779006    -0.8523649800
   40      H      -0.2933487935    -2.2447336316    -0.7133024344
   41      C       2.7813798902    -1.8341006155    -0.2262981242
   42      H       2.5496991520    -2.1504002636     0.8006162129
   43      O       3.4597945235    -2.8986253234    -0.9012644791
   44      H       2.8098509863    -3.5747263500    -1.1154243443
   45      C       3.7564567476    -0.6713865975    -0.1594869146
   46      H       4.0981472106    -0.4209135949    -1.1699908727
   47      O       4.8886036603    -0.9946342203     0.6680898735
   48      H       5.2451278262    -1.8413424110     0.3841654738
   49      C       3.9136589998     1.8251781461     0.5165586012
   50      O       3.4901316979     2.9082218257     0.2532173346
   51      O       5.1758424891     1.6390752138     0.9355623127
   52      H       5.3756630152     0.6874435822     1.0007047039
 ----------------------------------------------------------------
 Molecular Point Group                 C1    NOp =  1
 Largest Abelian Subgroup              C1    NOp =  1
 Nuclear Repulsion Energy =  2394.1338131029 hartrees
 There are       94 alpha and       94 beta electrons
 Applying Cartesian multipole field
    Component          Value
    ---------          -----
     (2,0,0)        1.00000E-12
     (0,2,0)        2.00000E-11
     (0,0,2)       -3.00000E-11
 Nucleus-field energy     =     0.0000000273 hartrees
 Requested basis set is 6-311++G(d,p)
 There are 284 shells and 724 basis functions
 A cutoff of  1.0D-11 yielded  29113 shell pairs
 There are    184360 function pairs (    195138 Cartesian)
 Smallest overlap matrix eigenvalue = 8.13E-07

 Q-Chem warning in module stvman/mkSTV.C, line 306:

 Overlap eigenvalue is smaller than square root of threshold
 Use THRESH >= 12 to get rid of this warning

 Linear dependence detected in AO basis
 Tighter screening thresholds may be required for diffuse basis sets
 Use S2THRESH > 14 and THRESH = 14 in case of SCF convergence issues
 Number of orthogonalized atomic orbitals = 723
 Maximum deviation from orthogonality = 2.173E-10
 Guess MOs from SCF MO coefficient file

 -----------------------------------------------------------------------
  General SCF calculation program by
  Eric Jon Sundstrom, Paul Horn, Yuezhi Mao, Dmitri Zuev, Alec White,
  David Stuck, Shaama M.S., Shane Yost, Joonho Lee, David Small,
  Daniel Levine, Susi Lehtola, Hugh Burton, Evgeny Epifanovsky
 -----------------------------------------------------------------------
 Exchange:     0.2000 Hartree-Fock + 0.0800 Slater + 0.7200 B88
 Correlation:  0.1900 VWN1RPA + 0.8100 LYP
 Using SG-1 standard quadrature grid
 using 6 threads for integral computing
 -------------------------------------------------------
 OpenMP Integral computing Module                
 Release: version 2.0, May 2017, Q-Chem Inc. Pleasanton 
 -------------------------------------------------------
 -------------------------------------------------------
 OpenMP BLAS3 based DFT computing Module                
 Release: version 1.0, May 2013, Q-Chem Inc. Pittsburgh 
 -------------------------------------------------------
 A restricted SCF calculation will be
 performed using DIIS
 SCF converges when DIIS error is below 1.0e-08
 ---------------------------------------
  Cycle       Energy         DIIS error
 ---------------------------------------
    1   -1228.7026713961      5.26e-04  
    2   -1228.7245728314      7.16e-05  
    3   -1228.7244813255      9.70e-05  
    4   -1228.7249138956      1.52e-05  
    5   -1228.7249224938      6.76e-06  
    6   -1228.7249248102      2.13e-06  
    7   -1228.7249249791      1.00e-06  
    8   -1228.7249250251      2.08e-07  
    9   -1228.7249250271      7.92e-08  
   10   -1228.7249250275      2.31e-08  
   11   -1228.7249250274      6.15e-09  Convergence criterion met
 ---------------------------------------
 SCF time:   CPU 2144.85s  wall 378.00s 
 SCF   energy in the final basis set =    -1228.7249250274
 Total energy in the final basis set =    -1228.7249250274

 --------------------------------------------------------------

                    Orbital Energies (a.u.)
 --------------------------------------------------------------

 Alpha MOs
 -- Occupied --
-19.1643 -19.1583 -19.1494 -19.1470 -19.1439 -19.1360 -19.1272 -19.1075
-10.3035 -10.2853 -10.2576 -10.2541 -10.2471 -10.2434 -10.2420 -10.2344
-10.1903 -10.1895 -10.1843 -10.1810 -10.1783 -10.1724 -10.1665 -10.1598
 -1.1096  -1.0905  -1.0695  -1.0510  -1.0465  -1.0347  -1.0232  -1.0211
 -0.8577  -0.8204  -0.8082  -0.7795  -0.7574  -0.7544  -0.7035  -0.6959
 -0.6837  -0.6640  -0.6357  -0.6258  -0.6181  -0.6087  -0.5868  -0.5750
 -0.5658  -0.5488  -0.5348  -0.5298  -0.5225  -0.5217  -0.5063  -0.4904
 -0.4820  -0.4774  -0.4711  -0.4617  -0.4572  -0.4516  -0.4450  -0.4305
 -0.4279  -0.4261  -0.4177  -0.4126  -0.4107  -0.4075  -0.4046  -0.4002
 -0.3906  -0.3895  -0.3831  -0.3808  -0.3717  -0.3679  -0.3618  -0.3523
 -0.3500  -0.3435  -0.3397  -0.3389  -0.3251  -0.3241  -0.3226  -0.3197
 -0.3079  -0.3014  -0.2871  -0.2790  -0.2781  -0.2760
 -- Virtual --
 -0.0249  -0.0138  -0.0116  -0.0088  -0.0035  -0.0010   0.0079   0.0101
  0.0162   0.0207   0.0214   0.0227   0.0297   0.0339   0.0366   0.0444
  0.0470   0.0475   0.0508   0.0543   0.0607   0.0623   0.0651   0.0671
  0.0704   0.0732   0.0762   0.0802   0.0824   0.0845   0.0895   0.0905
  0.0936   0.0969   0.0994   0.1001   0.1034   0.1072   0.1087   0.1125
  0.1139   0.1157   0.1171   0.1204   0.1206   0.1228   0.1241   0.1258
  0.1281   0.1306   0.1308   0.1334   0.1373   0.1379   0.1397   0.1423
  0.1438   0.1467   0.1474   0.1499   0.1521   0.1546   0.1565   0.1580
  0.1588   0.1618   0.1645   0.1652   0.1700   0.1705   0.1712   0.1763
  0.1775   0.1799   0.1819   0.1829   0.1851   0.1885   0.1895   0.1918
  0.1973   0.1987   0.2011   0.2032   0.2058   0.2078   0.2086   0.2102
  0.2134   0.2168   0.2177   0.2198   0.2273   0.2300   0.2320   0.2348
  0.2351   0.2383   0.2414   0.2432   0.2438   0.2487   0.2507   0.2516
  0.2566   0.2590   0.2640   0.2657   0.2711   0.2730   0.2740   0.2779
  0.2821   0.2826   0.2856   0.2889   0.2909   0.2934   0.2957   0.2983
  0.3000   0.3027   0.3044   0.3085   0.3114   0.3153   0.3161   0.3174
  0.3200   0.3229   0.3260   0.3274   0.3301   0.3322   0.3354   0.3381
  0.3400   0.3416   0.3467   0.3498   0.3521   0.3531   0.3553   0.3601
  0.3622   0.3675   0.3709   0.3743   0.3789   0.3835   0.3844   0.3871
  0.3952   0.3982   0.4002   0.4067   0.4118   0.4128   0.4204   0.4221
  0.4245   0.4297   0.4318   0.4348   0.4434   0.4451   0.4457   0.4522
  0.4575   0.4644   0.4703   0.4730   0.4776   0.4869   0.4895   0.4942
  0.4982   0.5018   0.5128   0.5179   0.5224   0.5318   0.5337   0.5429
  0.5478   0.5611   0.5675   0.5713   0.5742   0.5826   0.5897   0.5971
  0.6033   0.6068   0.6109   0.6154   0.6179   0.6236   0.6263   0.6346
  0.6376   0.6416   0.6446   0.6514   0.6595   0.6627   0.6670   0.6718
  0.6727   0.6770   0.6820   0.6937   0.6962   0.6988   0.7052   0.7121
  0.7176   0.7221   0.7258   0.7291   0.7349   0.7448   0.7480   0.7556
  0.7575   0.7640   0.7688   0.7702   0.7761   0.7784   0.7829   0.7848
  0.7871   0.7893   0.7945   0.7972   0.8021   0.8045   0.8053   0.8120
  0.8187   0.8238   0.8419   0.8480   0.8524   0.8600   0.8729   0.8900
  0.8997   0.9072   0.9180   0.9250   0.9393   0.9562   0.9666   0.9867
  0.9877   0.9946   1.0126   1.0186   1.0355   1.0370   1.0451   1.0487
  1.0613   1.0768   1.0837   1.0952   1.1038   1.1099   1.1246   1.1282
  1.1379   1.1528   1.1586   1.1637   1.1688   1.1710   1.1816   1.1832
  1.1917   1.2003   1.2057   1.2143   1.2215   1.2309   1.2332   1.2351
  1.2432   1.2514   1.2610   1.2694   1.2711   1.2757   1.2891   1.2974
  1.3016   1.3209   1.3293   1.3388   1.3434   1.3452   1.3630   1.3762
  1.3782   1.3920   1.3982   1.4225   1.4331   1.4400   1.4474   1.4508
  1.4573   1.4597   1.4721   1.4794   1.4899   1.4975   1.5007   1.5049
  1.5136   1.5172   1.5275   1.5338   1.5377   1.5396   1.5499   1.5541
  1.5613   1.5680   1.5706   1.5797   1.5826   1.5874   1.5961   1.6019
  1.6050   1.6084   1.6119   1.6195   1.6218   1.6340   1.6344   1.6407
  1.6421   1.6449   1.6464   1.6512   1.6574   1.6634   1.6733   1.6778
  1.6866   1.6937   1.6977   1.7036   1.7101   1.7133   1.7182   1.7354
  1.7412   1.7500   1.7510   1.7585   1.7610   1.7638   1.7850   1.7954
  1.7973   1.8054   1.8101   1.8131   1.8200   1.8244   1.8336   1.8398
  1.8470   1.8546   1.8687   1.8706   1.8817   1.8908   1.8989   1.9062
  1.9158   1.9168   1.9324   1.9497   1.9578   1.9638   1.9770   1.9831
  1.9860   1.9924   2.0195   2.0273   2.0327   2.0429   2.0534   2.0542
  2.0747   2.0783   2.0875   2.0912   2.1011   2.1177   2.1241   2.1296
  2.1411   2.1466   2.1507   2.1674   2.1716   2.1842   2.1924   2.1944
  2.2118   2.2203   2.2261   2.2368   2.2442   2.2578   2.2648   2.2714
  2.2735   2.2857   2.3041   2.3197   2.3239   2.3359   2.3553   2.3653
  2.3759   2.3907   2.3980   2.4029   2.4205   2.4354   2.4523   2.4695
  2.4764   2.4938   2.4992   2.5302   2.5400   2.5447   2.5493   2.5501
  2.5543   2.5612   2.5710   2.5801   2.5853   2.5911   2.6040   2.6135
  2.6199   2.6289   2.6374   2.6434   2.6482   2.6641   2.6683   2.6775
  2.6871   2.6941   2.7095   2.7178   2.7238   2.7288   2.7362   2.7643
  2.7686   2.7831   2.8041   2.8067   2.8148   2.8280   2.8303   2.8455
  2.8569   2.8599   2.8800   2.8840   2.8893   2.9014   2.9075   2.9133
  2.9329   2.9384   2.9492   2.9538   2.9662   2.9750   2.9798   2.9926
  3.0035   3.0206   3.0274   3.0377   3.0415   3.0452   3.0500   3.0573
  3.0765   3.0882   3.0979   3.1031   3.1116   3.1240   3.1256   3.1346
  3.1404   3.1485   3.1597   3.1776   3.1859   3.2033   3.2042   3.2068
  3.2250   3.2341   3.2470   3.2608   3.2759   3.2991   3.3109   3.3124
  3.3195   3.3354   3.3464   3.3731   3.3884   3.4044   3.4291   3.4339
  3.4644   3.4917   3.5070   3.5262   3.5655   3.6035   3.6167   3.7009
  3.7717   3.7799   3.8061   3.8139   3.8179   3.8291   3.8480   3.8636
  3.8679   3.8773   3.8989   3.9036   3.9145   3.9292   3.9428   3.9536
  3.9641   3.9781   3.9939   4.0272   4.0462   4.0598   4.0896   4.1154
  4.1279   4.1781   4.1885   4.1949   4.2153   4.2545   4.2724   4.2833
  4.2972   4.3355   4.3443   4.3596   4.3971   5.0145   5.0724   5.0858
  5.1098   5.1181   5.1498   5.1759   5.2076   5.2655   5.3830   5.3973
  5.4098   5.4425   5.4532   5.4669   5.5269   5.6005   5.6225   5.6606
  5.6699   5.7377   5.7522   5.8637   5.9351  23.7537  23.7579  23.7922
 23.8036  23.8127  23.8293  23.8431  23.8510  23.8671  23.8998  23.9078
 23.9445  23.9478  23.9746  24.0090  24.0243  49.8767  49.9191  49.9477
 49.9613  49.9738  49.9858  50.0413  50.0534
 --------------------------------------------------------------

          Ground-State Mulliken Net Atomic Charges

     Atom                 Charge (a.u.)
  ----------------------------------------
      1 C                     0.026204
      2 H                     0.248994
      3 C                    -0.289927
      4 H                     0.204269
      5 O                    -0.202319
      6 H                     0.250111
      7 C                    -0.836194
      8 H                     0.206836
      9 H                     0.118107
     10 C                     0.443268
     11 H                     0.157783
     12 C                    -0.707907
     13 H                     0.141197
     14 H                     0.146806
     15 H                     0.141305
     16 C                    -0.652583
     17 H                     0.175560
     18 H                     0.156776
     19 C                    -0.273478
     20 H                     0.163949
     21 H                     0.151367
     22 C                    -0.084175
     23 C                    -0.503687
     24 H                     0.194123
     25 H                     0.165755
     26 H                     0.150728
     27 C                    -0.314295
     28 H                     0.113399
     29 H                     0.186231
     30 H                     0.213756
     31 O                     0.189760
     32 C                    -0.188902
     33 H                     0.304451
     34 O                    -0.002708
     35 C                    -0.163835
     36 H                     0.251649
     37 C                    -0.779734
     38 H                     0.246507
     39 O                    -0.195759
     40 H                     0.347205
     41 C                    -0.336300
     42 H                     0.257672
     43 O                    -0.217377
     44 H                     0.270631
     45 C                    -0.171858
     46 H                     0.281374
     47 O                    -0.221701
     48 H                     0.287178
     49 C                     0.054469
     50 O                    -0.264694
     51 O                    -0.123781
     52 H                     0.283795
  ----------------------------------------
  Sum of atomic charges =     0.000000

 -----------------------------------------------------------------
                    Cartesian Multipole Moments
 -----------------------------------------------------------------
    Charge (ESU x 10^10)
                 0.0000
    Dipole Moment (Debye)
         X      -5.7001      Y      -3.8713      Z       2.1763
       Tot       7.2260
    Quadrupole Moments (Debye-Ang)
        XX    -145.7548     XY     -19.4148     YY    -159.9845
        XZ      -3.5187     YZ      -5.1878     ZZ    -144.9558
    Octopole Moments (Debye-Ang^2)
       XXX     -18.5544    XXY     -87.8815    XYY     -45.2427
       YYY     -65.0951    XXZ      -4.3537    XYZ      -5.1032
       YYZ       4.7911    XZZ      10.5771    YZZ      -8.4178
       ZZZ       6.6165
    Hexadecapole Moments (Debye-Ang^3)
      XXXX  -10673.4258   XXXY    -456.3310   XXYY   -2358.9258
      XYYY    -211.0199   YYYY   -2403.8191   XXXZ      44.7737
      XXYZ     -72.9938   XYYZ      16.0193   YYYZ     -27.7339
      XXZZ   -1914.8966   XYZZ      14.7664   YYZZ    -510.8357
      XZZZ     122.3452   YZZZ     -10.8491   ZZZZ    -796.9943
 -----------------------------------------------------------------
 Calculating analytic gradient of the SCF energy
 Gradient of SCF Energy
            1           2           3           4           5           6
    1  -0.0008635   0.0003919   0.0002040   0.0004271   0.0006186   0.0006428
    2   0.0009138   0.0003266  -0.0012051   0.0002169  -0.0017895   0.0017793
    3   0.0012066   0.0001445  -0.0010046   0.0006762   0.0012755  -0.0021698
            7           8           9          10          11          12
    1  -0.0016264   0.0005656   0.0001178  -0.0004146  -0.0001437  -0.0015763
    2   0.0027661  -0.0002149   0.0001540  -0.0001997   0.0001057  -0.0003500
    3  -0.0003457   0.0003201   0.0005765  -0.0009130  -0.0001006   0.0004788
           13          14          15          16          17          18
    1  -0.0005273  -0.0001620   0.0000723  -0.0001698   0.0000915  -0.0001305
    2  -0.0000918  -0.0002962   0.0001717  -0.0009115  -0.0002916   0.0000122
    3   0.0000191   0.0001272   0.0002086   0.0001276   0.0003080   0.0002769
           19          20          21          22          23          24
    1   0.0011565   0.0004543  -0.0002754   0.0024938  -0.0018431  -0.0004129
    2   0.0012847  -0.0005214  -0.0000470  -0.0032308   0.0005165  -0.0004621
    3   0.0003038   0.0001357  -0.0006061  -0.0003679  -0.0014013   0.0002916
           25          26          27          28          29          30
    1   0.0000277   0.0004030  -0.0010808   0.0003623   0.0005960  -0.0005254
    2   0.0001693  -0.0006471   0.0018969  -0.0001442  -0.0012486  -0.0008156
    3  -0.0003515  -0.0002457  -0.0003649   0.0010038  -0.0008144   0.0001551
           31          32          33          34          35          36
    1   0.0018022   0.0057099  -0.0010460  -0.0025415   0.0023182   0.0006286
    2   0.0052328  -0.0028651  -0.0006611  -0.0009697  -0.0011198   0.0001384
    3   0.0009278   0.0018677  -0.0006151  -0.0013339   0.0001257   0.0001644
           37          38          39          40          41          42
    1   0.0004587   0.0000097  -0.0039605   0.0025333  -0.0038028   0.0007582
    2   0.0044631  -0.0007064  -0.0002459  -0.0018350   0.0042075  -0.0001687
    3   0.0007441   0.0004688  -0.0000274  -0.0007776   0.0008752  -0.0003109
           43          44          45          46          47          48
    1   0.0001572   0.0019909  -0.0035910   0.0000796   0.0040193  -0.0016803
    2  -0.0039929   0.0024024  -0.0009207   0.0001753  -0.0015356   0.0028348
    3  -0.0010988  -0.0005130  -0.0013052   0.0003486   0.0002134   0.0019041
           49          50          51          52
    1  -0.0027840   0.0038908  -0.0023356  -0.0014884
    2   0.0054495  -0.0082709  -0.0023006   0.0028417
    3  -0.0002615   0.0012886  -0.0005245  -0.0011105
 Max gradient component =       8.271E-03
 RMS gradient           =       1.736E-03
 Gradient time:  CPU 545.67 s  wall 92.10 s
 Geometry Optimization Parameters
   NAtoms,    NIC,     NZ,  NCons,   NDum,   NFix, NCnnct, MaxDiis
       52     415       0       0       0       0       0       0

 Cartesian Hessian Update
 Hessian Updated using BFGS Update


** GEOMETRY OPTIMIZATION IN DELOCALIZED INTERNAL COORDINATES **
   Searching for a Minimum

   Optimization Cycle:   4

                       Coordinates (Angstroms)
     ATOM                X               Y               Z
      1  C        -2.5305846839    0.4421353196   -0.4370549822
      2  H        -2.6247142236   -0.1605538993   -1.3492259315
      3  C        -2.6399859587   -0.5273656586    0.7511135094
      4  H        -2.4455280180    0.0262728790    1.6817617968
      5  O        -1.6283535108   -1.5506254083    0.6172773424
      6  H        -1.7746609003   -2.2128737703    1.2980577181
      7  C        -4.0230239929   -1.1859280221    0.8576300152
      8  H        -4.1484857574   -1.8525411219   -0.0046179943
      9  H        -4.0326122109   -1.8229048049    1.7535984019
     10  C        -5.1896009135   -0.1927748192    0.9128211070
     11  H        -5.0705178545    0.4250223132    1.8143341664
     12  C        -6.5461240423   -0.9056042837    1.0039746494
     13  H        -6.6081668961   -1.5448606400    1.8899142097
     14  H        -7.3673792144   -0.1853396010    1.0577788223
     15  H        -6.7137515881   -1.5368545256    0.1253813975
     16  C        -5.0914531633    0.7313350534   -0.3039443974
     17  H        -5.8813132902    1.4892216452   -0.2656299450
     18  H        -5.2665152920    0.1434354093   -1.2143935446
     19  C        -3.7247740951    1.4260868116   -0.3927194515
     20  H        -3.7054874955    2.0485106297   -1.2866813543
     21  H        -3.6181651872    2.1038002335    0.4614276229
     22  C        -1.1579009069    1.1893280505   -0.5814176276
     23  C        -1.2074150648    2.1713775991   -1.7663699038
     24  H        -0.1934699364    2.5203923137   -1.9621366788
     25  H        -1.5758691172    1.6737503363   -2.6677368142
     26  H        -1.8340329371    3.0390199933   -1.5606044152
     27  C        -0.7462430913    1.9399000257    0.6897485563
     28  H        -0.6433787517    1.2876970897    1.5614526240
     29  H        -1.5066142950    2.6838715891    0.9257819866
     30  H         0.2018540602    2.4527014644    0.5371204080
     31  O        -0.1610939393    0.2147716047   -1.0236015117
     32  C         0.9135343063   -0.1871885385   -0.2532134389
     33  H         0.6249150288   -0.3940685355    0.7862877067
     34  O         1.8994306007    0.8448151409   -0.2886766830
     35  C         3.0569926602    0.5481954248    0.4592454539
     36  H         2.8052062927    0.3012401293    1.5054274016
     37  C         1.4810869944   -1.4394551540   -0.9175471984
     38  H         1.6835635494   -1.1882813953   -1.9654663101
     39  O         0.6093807362   -2.5625779006   -0.8523649800
     40  H        -0.2933487935   -2.2447336316   -0.7133024344
     41  C         2.7813798902   -1.8341006155   -0.2262981242
     42  H         2.5496991520   -2.1504002636    0.8006162129
     43  O         3.4597945235   -2.8986253234   -0.9012644791
     44  H         2.8098509863   -3.5747263500   -1.1154243443
     45  C         3.7564567476   -0.6713865975   -0.1594869146
     46  H         4.0981472106   -0.4209135949   -1.1699908727
     47  O         4.8886036603   -0.9946342203    0.6680898735
     48  H         5.2451278262   -1.8413424110    0.3841654738
     49  C         3.9136589998    1.8251781461    0.5165586012
     50  O         3.4901316979    2.9082218257    0.2532173346
     51  O         5.1758424891    1.6390752138    0.9355623127
     52  H         5.3756630152    0.6874435822    1.0007047039
   Point Group: c1    Number of degrees of freedom:   150


   Energy is  -1228.724925027

 Hessian Updated using BFGS Update

140 Hessian modes will be used to form the next step
  Hessian Eigenvalues:
     0.003138    0.003196    0.003774    0.004313    0.005052    0.005596
     0.006604    0.007204    0.007696    0.008342    0.008488    0.009413
     0.010250    0.010927    0.011610    0.011953    0.014819    0.019168
     0.020110    0.021296    0.024475    0.030899    0.032927    0.034267
     0.037897    0.040207    0.042429    0.043806    0.046731    0.047283
     0.047725    0.047991    0.048748    0.048865    0.049621    0.050082
     0.051502    0.052434    0.052871    0.054716    0.054902    0.055747
     0.056011    0.056175    0.056827    0.057043    0.057817    0.058837
     0.060428    0.061072    0.065823    0.068427    0.069640    0.070736
     0.074190    0.076443    0.080281    0.081438    0.082095    0.084564
     0.084703    0.090284    0.092486    0.108772    0.117300    0.124200
     0.133917    0.142309    0.148639    0.155973    0.157098    0.158829
     0.160067    0.160385    0.161928    0.165165    0.170835    0.173412
     0.177744    0.188921    0.195783    0.198588    0.212872    0.234633
     0.246609    0.249702    0.257709    0.265403    0.269441    0.273213
     0.278751    0.279978    0.284057    0.287411    0.288020    0.290114
     0.290538    0.292556    0.293929    0.296667    0.335570    0.337307
     0.338128    0.338909    0.338948    0.339077    0.339540    0.339559
     0.340121    0.340241    0.340528    0.340561    0.340946    0.341566
     0.341890    0.342023    0.342113    0.342120    0.342463    0.342667
     0.342804    0.343314    0.344063    0.357760    0.366441    0.389793
     0.393731    0.396066    0.400825    0.402414    0.408696    0.422704
     0.484774    0.498685    0.499193    0.509393    0.514484    0.522719
     0.532306    0.918305

 Minimum Search - Taking Simple RFO Step
 Searching for Lamda that Minimizes Along All modes
 Value Taken    Lamda =  -0.00387007
 Calculated Step too Large.  Step scaled by  0.613729
 Step Taken.  Stepsize is  0.300000

                             Maximum     Tolerance    Cnvgd?
         Gradient           0.007668      0.000300      NO
         Displacement       0.119401      0.001200      NO
         Energy change     -0.002036      0.000001      NO


 New Cartesian Coordinates Obtained by Inverse Iteration

 Displacement from previous Coordinates is:  2.528887
 ----------------------------------------------------------------
             Standard Nuclear Orientation (Angstroms)
    I     Atom           X                Y                Z
 ----------------------------------------------------------------
    1      C      -2.5471100020     0.4294151355    -0.3789785756
    2      H      -2.6212541353    -0.1443471568    -1.3117918447
    3      C      -2.7286419418    -0.5667109570     0.7808117569
    4      H      -2.5848582993    -0.0353380794     1.7325646224
    5      O      -1.7303029771    -1.6070640690     0.6960469866
    6      H      -1.9359684180    -2.2738241728     1.3598496670
    7      C      -4.1178768436    -1.2145802240     0.7890277772
    8      H      -4.2075271185    -1.8435648688    -0.1056643494
    9      H      -4.1825926479    -1.8854526013     1.6570741775
   10      C      -5.2698762414    -0.2040672403     0.8223040410
   11      H      -5.1877164874     0.3762359357     1.7525693143
   12      C      -6.6343011742    -0.9004361773     0.8155924291
   13      H      -6.7465160508    -1.5724094594     1.6716265150
   14      H      -7.4475930606    -0.1703198818     0.8559027654
   15      H      -6.7643795036    -1.4948816376    -0.0949210401
   16      C      -5.1022410539     0.7660028736    -0.3513784406
   17      H      -5.8800750284     1.5369749040    -0.3215988332
   18      H      -5.2435943495     0.2170216936    -1.2918024502
   19      C      -3.7230642279     1.4360314157    -0.3505512494
   20      H      -3.6536696759     2.0939363315    -1.2165732814
   21      H      -3.6416250907     2.0770717511     0.5347722085
   22      C      -1.1575405720     1.1554018560    -0.4574185131
   23      C      -1.1471575369     2.1879989782    -1.5971801283
   24      H      -0.1191146184     2.5173047499    -1.7520146335
   25      H      -1.5065665621     1.7386320224    -2.5265820761
   26      H      -1.7558031443     3.0636607972    -1.3686107433
   27      C      -0.7484342393     1.8375595383     0.8526649756
   28      H      -0.6814477913     1.1415753985     1.6922281717
   29      H      -1.4921813100     2.5922158303     1.1131308509
   30      H       0.2164618204     2.3307275450     0.7391285657
   31      O      -0.1773335324     0.1722209695    -0.9208535881
   32      C       0.9454360350    -0.1712659533    -0.1973182601
   33      H       0.7308295206    -0.2986291335     0.8731760420
   34      O       1.9298394171     0.8547657713    -0.3671177667
   35      C       3.1373945912     0.6099914844     0.3180596804
   36      H       2.9575956501     0.4300209750     1.3927072725
   37      C       1.4774841739    -1.4735061630    -0.7995956012
   38      H       1.6074272665    -1.2992917049    -1.8749727451
   39      O       0.6156403804    -2.5811565463    -0.5882336298
   40      H      -0.2741632311    -2.2385622806    -0.4135700721
   41      C       2.8251153615    -1.8147451782    -0.1689468877
   42      H       2.6621592939    -2.0368988553     0.8957068936
   43      O       3.4531982869    -2.9356400700    -0.7919925837
   44      H       2.7960193357    -3.6361069753    -0.8704115136
   45      C       3.7978201025    -0.6499998412    -0.2645804038
   46      H       4.0599911609    -0.4726392015    -1.3139024063
   47      O       4.9880339949    -0.9093452312     0.4946172272
   48      H       5.3412080689    -1.7647286079     0.2259449723
   49      C       4.0025879724     1.8829745317     0.2342413197
   50      O       3.5619255697     2.9552221887    -0.0573390440
   51      O       5.2867065664     1.7110364527     0.5999155671
   52      H       5.4874076013     0.7636518757     0.7241159381
 ----------------------------------------------------------------
 Molecular Point Group                 C1    NOp =  1
 Largest Abelian Subgroup              C1    NOp =  1
 Nuclear Repulsion Energy =  2387.6244272981 hartrees
 There are       94 alpha and       94 beta electrons
 Applying Cartesian multipole field
    Component          Value
    ---------          -----
     (2,0,0)        1.00000E-12
     (0,2,0)        2.00000E-11
     (0,0,2)       -3.00000E-11
 Nucleus-field energy     =     0.0000000306 hartrees
 Requested basis set is 6-311++G(d,p)
 There are 284 shells and 724 basis functions
 A cutoff of  1.0D-11 yielded  29028 shell pairs
 There are    183715 function pairs (    194477 Cartesian)
 Smallest overlap matrix eigenvalue = 7.69E-07

 Q-Chem warning in module stvman/mkSTV.C, line 306:

 Overlap eigenvalue is smaller than square root of threshold
 Use THRESH >= 12 to get rid of this warning

 Linear dependence detected in AO basis
 Tighter screening thresholds may be required for diffuse basis sets
 Use S2THRESH > 14 and THRESH = 14 in case of SCF convergence issues
 Number of orthogonalized atomic orbitals = 723
 Maximum deviation from orthogonality = 3.533E-10
 Guess MOs from SCF MO coefficient file

 -----------------------------------------------------------------------
  General SCF calculation program by
  Eric Jon Sundstrom, Paul Horn, Yuezhi Mao, Dmitri Zuev, Alec White,
  David Stuck, Shaama M.S., Shane Yost, Joonho Lee, David Small,
  Daniel Levine, Susi Lehtola, Hugh Burton, Evgeny Epifanovsky
 -----------------------------------------------------------------------
 Exchange:     0.2000 Hartree-Fock + 0.0800 Slater + 0.7200 B88
 Correlation:  0.1900 VWN1RPA + 0.8100 LYP
 Using SG-1 standard quadrature grid
 using 6 threads for integral computing
 -------------------------------------------------------
 OpenMP Integral computing Module                
 Release: version 2.0, May 2017, Q-Chem Inc. Pleasanton 
 -------------------------------------------------------
 -------------------------------------------------------
 OpenMP BLAS3 based DFT computing Module                
 Release: version 1.0, May 2013, Q-Chem Inc. Pittsburgh 
 -------------------------------------------------------
 A restricted SCF calculation will be
 performed using DIIS
 SCF converges when DIIS error is below 1.0e-08
 ---------------------------------------
  Cycle       Energy         DIIS error
 ---------------------------------------
    1   -1228.6454133490      1.03e-03  
    2   -1228.7247152125      1.60e-04  
    3   -1228.7238757429      2.26e-04  
    4   -1228.7262487327      2.68e-05  
    5   -1228.7262712965      1.63e-05  
    6   -1228.7262829490      6.22e-06  
    7   -1228.7262846411      1.81e-06  
    8   -1228.7262848011      3.38e-07  
    9   -1228.7262848062      1.60e-07  
   10   -1228.7262848073      5.05e-08  
   11   -1228.7262848077      1.57e-08  
   12   -1228.7262848076      5.02e-09  Convergence criterion met
 ---------------------------------------
 SCF time:   CPU 2325.44s  wall 409.00s 
 SCF   energy in the final basis set =    -1228.7262848076
 Total energy in the final basis set =    -1228.7262848076

 --------------------------------------------------------------

                    Orbital Energies (a.u.)
 --------------------------------------------------------------

 Alpha MOs
 -- Occupied --
-19.1649 -19.1573 -19.1504 -19.1469 -19.1439 -19.1375 -19.1253 -19.1078
-10.3040 -10.2865 -10.2578 -10.2537 -10.2480 -10.2428 -10.2426 -10.2333
-10.1910 -10.1902 -10.1844 -10.1814 -10.1786 -10.1722 -10.1695 -10.1589
 -1.1074  -1.0899  -1.0703  -1.0515  -1.0467  -1.0352  -1.0228  -1.0202
 -0.8585  -0.8208  -0.8070  -0.7788  -0.7581  -0.7551  -0.7054  -0.6959
 -0.6824  -0.6635  -0.6356  -0.6254  -0.6180  -0.6082  -0.5871  -0.5756
 -0.5656  -0.5490  -0.5344  -0.5302  -0.5230  -0.5214  -0.5064  -0.4921
 -0.4822  -0.4774  -0.4706  -0.4629  -0.4572  -0.4517  -0.4450  -0.4303
 -0.4280  -0.4266  -0.4186  -0.4128  -0.4113  -0.4071  -0.4038  -0.4012
 -0.3906  -0.3904  -0.3846  -0.3800  -0.3721  -0.3688  -0.3617  -0.3529
 -0.3495  -0.3434  -0.3401  -0.3392  -0.3254  -0.3247  -0.3229  -0.3187
 -0.3075  -0.3018  -0.2857  -0.2791  -0.2788  -0.2757
 -- Virtual --
 -0.0250  -0.0139  -0.0114  -0.0096  -0.0044  -0.0010   0.0071   0.0104
  0.0160   0.0207   0.0214   0.0233   0.0293   0.0344   0.0375   0.0442
  0.0469   0.0479   0.0512   0.0543   0.0606   0.0624   0.0648   0.0660
  0.0701   0.0736   0.0772   0.0802   0.0812   0.0851   0.0904   0.0908
  0.0925   0.0976   0.0994   0.0997   0.1041   0.1065   0.1075   0.1116
  0.1134   0.1158   0.1167   0.1189   0.1206   0.1216   0.1246   0.1264
  0.1277   0.1302   0.1309   0.1334   0.1373   0.1390   0.1410   0.1422
  0.1445   0.1469   0.1482   0.1488   0.1528   0.1543   0.1562   0.1574
  0.1588   0.1614   0.1628   0.1650   0.1694   0.1710   0.1716   0.1763
  0.1782   0.1798   0.1816   0.1822   0.1856   0.1883   0.1893   0.1926
  0.1966   0.1998   0.2003   0.2022   0.2061   0.2086   0.2092   0.2110
  0.2145   0.2162   0.2164   0.2209   0.2268   0.2291   0.2329   0.2339
  0.2363   0.2391   0.2397   0.2429   0.2453   0.2490   0.2506   0.2508
  0.2554   0.2573   0.2625   0.2640   0.2686   0.2724   0.2747   0.2785
  0.2800   0.2827   0.2860   0.2888   0.2914   0.2931   0.2945   0.2980
  0.3001   0.3012   0.3054   0.3078   0.3111   0.3129   0.3166   0.3179
  0.3208   0.3227   0.3257   0.3259   0.3304   0.3314   0.3348   0.3367
  0.3380   0.3418   0.3447   0.3467   0.3502   0.3525   0.3556   0.3601
  0.3635   0.3689   0.3702   0.3728   0.3776   0.3834   0.3843   0.3878
  0.3925   0.3964   0.3979   0.4052   0.4107   0.4125   0.4158   0.4192
  0.4245   0.4293   0.4322   0.4347   0.4417   0.4436   0.4487   0.4508
  0.4565   0.4622   0.4692   0.4742   0.4813   0.4871   0.4898   0.4956
  0.4973   0.4999   0.5104   0.5194   0.5248   0.5309   0.5334   0.5464
  0.5494   0.5625   0.5643   0.5701   0.5746   0.5812   0.5867   0.5957
  0.6033   0.6090   0.6113   0.6136   0.6172   0.6227   0.6302   0.6335
  0.6377   0.6416   0.6466   0.6511   0.6535   0.6607   0.6661   0.6726
  0.6743   0.6770   0.6811   0.6911   0.6944   0.6969   0.7058   0.7103
  0.7158   0.7211   0.7284   0.7310   0.7363   0.7437   0.7484   0.7558
  0.7571   0.7627   0.7665   0.7700   0.7749   0.7772   0.7811   0.7852
  0.7857   0.7890   0.7949   0.7978   0.8004   0.8039   0.8069   0.8108
  0.8175   0.8214   0.8417   0.8476   0.8524   0.8605   0.8705   0.8939
  0.9004   0.9066   0.9161   0.9209   0.9396   0.9530   0.9639   0.9819
  0.9876   0.9983   1.0126   1.0167   1.0338   1.0395   1.0474   1.0504
  1.0710   1.0818   1.0830   1.0957   1.1025   1.1103   1.1175   1.1229
  1.1378   1.1490   1.1578   1.1644   1.1700   1.1745   1.1767   1.1808
  1.1906   1.1985   1.2055   1.2146   1.2187   1.2294   1.2336   1.2357
  1.2465   1.2537   1.2584   1.2672   1.2696   1.2749   1.2851   1.2969
  1.3014   1.3190   1.3317   1.3345   1.3402   1.3439   1.3650   1.3726
  1.3759   1.3816   1.3936   1.4233   1.4355   1.4426   1.4493   1.4518
  1.4560   1.4582   1.4649   1.4797   1.4896   1.4925   1.5038   1.5095
  1.5148   1.5206   1.5266   1.5310   1.5338   1.5394   1.5504   1.5541
  1.5591   1.5634   1.5727   1.5791   1.5810   1.5882   1.5939   1.5974
  1.6044   1.6084   1.6124   1.6202   1.6204   1.6287   1.6331   1.6375
  1.6397   1.6433   1.6443   1.6492   1.6573   1.6623   1.6746   1.6778
  1.6838   1.6893   1.6989   1.6999   1.7073   1.7112   1.7189   1.7354
  1.7406   1.7428   1.7574   1.7595   1.7608   1.7665   1.7811   1.7956
  1.7979   1.8014   1.8089   1.8132   1.8200   1.8280   1.8313   1.8394
  1.8454   1.8568   1.8675   1.8716   1.8800   1.8922   1.9017   1.9033
  1.9138   1.9161   1.9377   1.9472   1.9551   1.9645   1.9691   1.9830
  1.9873   1.9906   2.0200   2.0246   2.0329   2.0393   2.0512   2.0541
  2.0679   2.0736   2.0852   2.0922   2.0986   2.1163   2.1220   2.1321
  2.1410   2.1429   2.1502   2.1689   2.1727   2.1823   2.1945   2.2015
  2.2102   2.2235   2.2314   2.2362   2.2473   2.2567   2.2635   2.2722
  2.2837   2.2880   2.3053   2.3184   2.3207   2.3459   2.3508   2.3563
  2.3709   2.3887   2.3976   2.4046   2.4217   2.4314   2.4510   2.4706
  2.4778   2.4944   2.4998   2.5297   2.5361   2.5455   2.5505   2.5520
  2.5542   2.5604   2.5697   2.5786   2.5855   2.5913   2.6050   2.6142
  2.6183   2.6308   2.6351   2.6451   2.6482   2.6646   2.6728   2.6766
  2.6831   2.6937   2.7068   2.7174   2.7256   2.7298   2.7351   2.7631
  2.7641   2.7905   2.8026   2.8096   2.8098   2.8287   2.8334   2.8486
  2.8555   2.8662   2.8814   2.8848   2.8910   2.9016   2.9083   2.9140
  2.9270   2.9408   2.9495   2.9559   2.9703   2.9755   2.9807   2.9912
  3.0039   3.0186   3.0267   3.0379   3.0409   3.0420   3.0462   3.0548
  3.0759   3.0881   3.0986   3.1075   3.1109   3.1204   3.1269   3.1302
  3.1433   3.1491   3.1608   3.1785   3.1848   3.1965   3.2012   3.2067
  3.2286   3.2338   3.2494   3.2551   3.2767   3.2915   3.3105   3.3175
  3.3216   3.3327   3.3411   3.3720   3.3852   3.4027   3.4220   3.4334
  3.4627   3.4913   3.4981   3.5250   3.5604   3.5984   3.6141   3.6958
  3.7728   3.7799   3.8055   3.8092   3.8187   3.8283   3.8493   3.8625
  3.8681   3.8751   3.8988   3.9016   3.9156   3.9269   3.9452   3.9493
  3.9616   3.9757   3.9925   4.0289   4.0454   4.0611   4.0903   4.1184
  4.1307   4.1791   4.1940   4.1991   4.2142   4.2532   4.2741   4.2771
  4.2927   4.3320   4.3412   4.3574   4.3973   5.0138   5.0739   5.0856
  5.1095   5.1203   5.1394   5.1778   5.2049   5.2651   5.3810   5.3912
  5.4103   5.4428   5.4506   5.4681   5.5319   5.5933   5.6212   5.6532
  5.6693   5.7482   5.7520   5.8687   5.9323  23.7543  23.7581  23.7896
 23.8009  23.8095  23.8271  23.8411  23.8471  23.8680  23.8963  23.9080
 23.9436  23.9485  23.9750  24.0111  24.0242  49.8765  49.9194  49.9472
 49.9603  49.9748  49.9849  50.0391  50.0516
 --------------------------------------------------------------

          Ground-State Mulliken Net Atomic Charges

     Atom                 Charge (a.u.)
  ----------------------------------------
      1 C                     0.019334
      2 H                     0.252408
      3 C                    -0.353394
      4 H                     0.205147
      5 O                    -0.213461
      6 H                     0.250598
      7 C                    -0.772133
      8 H                     0.209733
      9 H                     0.116371
     10 C                     0.445394
     11 H                     0.159067
     12 C                    -0.715577
     13 H                     0.140004
     14 H                     0.145928
     15 H                     0.141208
     16 C                    -0.658331
     17 H                     0.175286
     18 H                     0.158198
     19 C                    -0.270573
     20 H                     0.165023
     21 H                     0.153915
     22 C                    -0.061581
     23 C                    -0.507957
     24 H                     0.198197
     25 H                     0.168073
     26 H                     0.148988
     27 C                    -0.307162
     28 H                     0.116164
     29 H                     0.195651
     30 H                     0.206379
     31 O                     0.182817
     32 C                    -0.056774
     33 H                     0.226752
     34 O                    -0.013381
     35 C                    -0.162881
     36 H                     0.256387
     37 C                    -0.854239
     38 H                     0.244661
     39 O                    -0.227081
     40 H                     0.375182
     41 C                    -0.312077
     42 H                     0.258402
     43 O                    -0.220074
     44 H                     0.272097
     45 C                    -0.172906
     46 H                     0.278556
     47 O                    -0.227284
     48 H                     0.287747
     49 C                     0.057548
     50 O                    -0.260787
     51 O                    -0.133491
     52 H                     0.289930
  ----------------------------------------
  Sum of atomic charges =     0.000000

 -----------------------------------------------------------------
                    Cartesian Multipole Moments
 -----------------------------------------------------------------
    Charge (ESU x 10^10)
                 0.0000
    Dipole Moment (Debye)
         X      -5.7932      Y      -3.8206      Z       2.5926
       Tot       7.4081
    Quadrupole Moments (Debye-Ang)
        XX    -145.0983     XY     -19.8418     YY    -160.6675
        XZ      -2.2462     YZ      -3.3740     ZZ    -144.5562
    Octopole Moments (Debye-Ang^2)
       XXX     -25.2116    XXY     -95.2465    XYY     -50.8050
       YYY     -69.0710    XXZ       5.2819    XYZ       3.0764
       YYZ      13.9398    XZZ      11.1165    YZZ      -8.0614
       ZZZ      12.9959
    Hexadecapole Moments (Debye-Ang^3)
      XXXX  -10981.8879   XXXY    -540.0029   XXYY   -2432.6205
      XYYY    -266.9638   YYYY   -2434.8201   XXXZ     126.7264
      XXYZ     -33.8672   XYYZ      54.5669   YYYZ      14.6460
      XXZZ   -1932.9031   XYZZ       7.8703   YYZZ    -497.0573
      XZZZ     183.8465   YZZZ      19.5232   ZZZZ    -683.2526
 -----------------------------------------------------------------
 Calculating analytic gradient of the SCF energy
 Gradient of SCF Energy
            1           2           3           4           5           6
    1  -0.0014804   0.0000106  -0.0005854   0.0004207  -0.0018797   0.0000125
    2   0.0000800   0.0004636   0.0000630  -0.0003767  -0.0013976   0.0002673
    3   0.0017035  -0.0002040  -0.0007262   0.0004552   0.0003575  -0.0004922
            7           8           9          10          11          12
    1  -0.0005319   0.0002969   0.0002764   0.0000053   0.0000810  -0.0002071
    2   0.0004838  -0.0000826  -0.0000293   0.0002304   0.0000981  -0.0003425
    3   0.0006058  -0.0000267   0.0004394  -0.0007738  -0.0000693   0.0002261
           13          14          15          16          17          18
    1  -0.0001943   0.0001686   0.0000909  -0.0003681   0.0000816  -0.0000920
    2   0.0000315   0.0000423   0.0000850  -0.0002042   0.0000478   0.0000088
    3  -0.0000466  -0.0000228  -0.0000123  -0.0000183  -0.0000505   0.0001231
           19          20          21          22          23          24
    1   0.0005565  -0.0000174  -0.0002336   0.0004090  -0.0004175   0.0000004
    2   0.0005350  -0.0001789  -0.0001602  -0.0040073  -0.0011605  -0.0001354
    3   0.0002835  -0.0000864  -0.0005258   0.0007661  -0.0011847   0.0001596
           25          26          27          28          29          30
    1   0.0000091   0.0001826   0.0010262   0.0002323  -0.0001012  -0.0001935
    2   0.0000239  -0.0005633   0.0023653  -0.0001808  -0.0007795  -0.0007496
    3  -0.0000436   0.0000537  -0.0009692   0.0001069  -0.0002095   0.0002725
           31          32          33          34          35          36
    1   0.0021710   0.0019087  -0.0008071  -0.0010357   0.0016170   0.0003165
    2   0.0071415  -0.0005715  -0.0002858  -0.0027007   0.0004100  -0.0004633
    3  -0.0013971   0.0016764  -0.0000875  -0.0007451   0.0016927   0.0002070
           37          38          39          40          41          42
    1  -0.0010847  -0.0002644  -0.0021924   0.0033272  -0.0019409   0.0005448
    2   0.0015971  -0.0003574  -0.0006622   0.0001530   0.0022285   0.0001864
    3   0.0005964   0.0002926  -0.0004783   0.0002027  -0.0002424  -0.0001637
           43          44          45          46          47          48
    1   0.0003703   0.0007887  -0.0017266   0.0003637   0.0017697  -0.0009549
    2  -0.0022390   0.0009716  -0.0011869   0.0003507   0.0023202   0.0012898
    3   0.0001487  -0.0008438  -0.0004767   0.0002718  -0.0001034   0.0006802
           49          50          51          52
    1  -0.0008633   0.0006847  -0.0000776  -0.0004731
    2   0.0026551  -0.0029221  -0.0039175   0.0015251
    3  -0.0042015   0.0016746   0.0010887   0.0001168
 Max gradient component =       7.141E-03
 RMS gradient           =       1.230E-03
 Gradient time:  CPU 542.40 s  wall 91.49 s
 Geometry Optimization Parameters
   NAtoms,    NIC,     NZ,  NCons,   NDum,   NFix, NCnnct, MaxDiis
       52     415       0       0       0       0       0       0

 Cartesian Hessian Update
 Hessian Updated using BFGS Update


** GEOMETRY OPTIMIZATION IN DELOCALIZED INTERNAL COORDINATES **
   Searching for a Minimum

   Optimization Cycle:   5

                       Coordinates (Angstroms)
     ATOM                X               Y               Z
      1  C        -2.5471100020    0.4294151355   -0.3789785756
      2  H        -2.6212541353   -0.1443471568   -1.3117918447
      3  C        -2.7286419418   -0.5667109570    0.7808117569
      4  H        -2.5848582993   -0.0353380794    1.7325646224
      5  O        -1.7303029771   -1.6070640690    0.6960469866
      6  H        -1.9359684180   -2.2738241728    1.3598496670
      7  C        -4.1178768436   -1.2145802240    0.7890277772
      8  H        -4.2075271185   -1.8435648688   -0.1056643494
      9  H        -4.1825926479   -1.8854526013    1.6570741775
     10  C        -5.2698762414   -0.2040672403    0.8223040410
     11  H        -5.1877164874    0.3762359357    1.7525693143
     12  C        -6.6343011742   -0.9004361773    0.8155924291
     13  H        -6.7465160508   -1.5724094594    1.6716265150
     14  H        -7.4475930606   -0.1703198818    0.8559027654
     15  H        -6.7643795036   -1.4948816376   -0.0949210401
     16  C        -5.1022410539    0.7660028736   -0.3513784406
     17  H        -5.8800750284    1.5369749040   -0.3215988332
     18  H        -5.2435943495    0.2170216936   -1.2918024502
     19  C        -3.7230642279    1.4360314157   -0.3505512494
     20  H        -3.6536696759    2.0939363315   -1.2165732814
     21  H        -3.6416250907    2.0770717511    0.5347722085
     22  C        -1.1575405720    1.1554018560   -0.4574185131
     23  C        -1.1471575369    2.1879989782   -1.5971801283
     24  H        -0.1191146184    2.5173047499   -1.7520146335
     25  H        -1.5065665621    1.7386320224   -2.5265820761
     26  H        -1.7558031443    3.0636607972   -1.3686107433
     27  C        -0.7484342393    1.8375595383    0.8526649756
     28  H        -0.6814477913    1.1415753985    1.6922281717
     29  H        -1.4921813100    2.5922158303    1.1131308509
     30  H         0.2164618204    2.3307275450    0.7391285657
     31  O        -0.1773335324    0.1722209695   -0.9208535881
     32  C         0.9454360350   -0.1712659533   -0.1973182601
     33  H         0.7308295206   -0.2986291335    0.8731760420
     34  O         1.9298394171    0.8547657713   -0.3671177667
     35  C         3.1373945912    0.6099914844    0.3180596804
     36  H         2.9575956501    0.4300209750    1.3927072725
     37  C         1.4774841739   -1.4735061630   -0.7995956012
     38  H         1.6074272665   -1.2992917049   -1.8749727451
     39  O         0.6156403804   -2.5811565463   -0.5882336298
     40  H        -0.2741632311   -2.2385622806   -0.4135700721
     41  C         2.8251153615   -1.8147451782   -0.1689468877
     42  H         2.6621592939   -2.0368988553    0.8957068936
     43  O         3.4531982869   -2.9356400700   -0.7919925837
     44  H         2.7960193357   -3.6361069753   -0.8704115136
     45  C         3.7978201025   -0.6499998412   -0.2645804038
     46  H         4.0599911609   -0.4726392015   -1.3139024063
     47  O         4.9880339949   -0.9093452312    0.4946172272
     48  H         5.3412080689   -1.7647286079    0.2259449723
     49  C         4.0025879724    1.8829745317    0.2342413197
     50  O         3.5619255697    2.9552221887   -0.0573390440
     51  O         5.2867065664    1.7110364527    0.5999155671
     52  H         5.4874076013    0.7636518757    0.7241159381
   Point Group: c1    Number of degrees of freedom:   150


   Energy is  -1228.726284808

 Hessian Updated using BFGS Update

141 Hessian modes will be used to form the next step
  Hessian Eigenvalues:
     0.002909    0.003150    0.003764    0.004275    0.004397    0.005596
     0.006407    0.006963    0.007923    0.008330    0.008603    0.009748
     0.010239    0.010919    0.011924    0.013174    0.014967    0.019524
     0.020084    0.021355    0.030361    0.031844    0.033327    0.037483
     0.038627    0.040224    0.043459    0.044244    0.046681    0.047301
     0.047691    0.048316    0.048749    0.048884    0.049707    0.050310
     0.052427    0.052852    0.054221    0.054876    0.055722    0.055796
     0.056174    0.056321    0.056993    0.057128    0.058218    0.058890
     0.060201    0.061688    0.066634    0.068642    0.069560    0.070930
     0.073936    0.076141    0.080235    0.081653    0.082107    0.084504
     0.084673    0.091259    0.093528    0.108799    0.116767    0.123633
     0.132265    0.141468    0.148208    0.154945    0.156795    0.159194
     0.159292    0.160042    0.161736    0.164366    0.167394    0.170349
     0.172602    0.180142    0.189152    0.195433    0.201273    0.214399
     0.236114    0.246762    0.250883    0.256418    0.265664    0.269703
     0.274885    0.278878    0.280212    0.284136    0.287279    0.287947
     0.289884    0.290460    0.292653    0.293362    0.296560    0.335593
     0.337292    0.338089    0.338842    0.338982    0.339087    0.339540
     0.339701    0.340086    0.340232    0.340460    0.340631    0.340993
     0.341369    0.341579    0.342036    0.342118    0.342140    0.342463
     0.342619    0.343009    0.343385    0.344229    0.358248    0.363425
     0.385743    0.395329    0.395902    0.401672    0.402062    0.412452
     0.430161    0.482425    0.497441    0.504421    0.509236    0.511689
     0.527421    0.554167    0.909180

 Minimum Search - Taking Simple RFO Step
 Searching for Lamda that Minimizes Along All modes
 Value Taken    Lamda =  -0.00308173
 Calculated Step too Large.  Step scaled by  0.566665
 Step Taken.  Stepsize is  0.300000

                             Maximum     Tolerance    Cnvgd?
         Gradient           0.008251      0.000300      NO
         Displacement       0.089867      0.001200      NO
         Energy change     -0.001360      0.000001      NO


 New Cartesian Coordinates Obtained by Inverse Iteration

 Displacement from previous Coordinates is:  1.465527
 ----------------------------------------------------------------
             Standard Nuclear Orientation (Angstroms)
    I     Atom           X                Y                Z
 ----------------------------------------------------------------
    1      C      -2.5458160304     0.4467581464    -0.3403493515
    2      H      -2.5921060311    -0.1369460504    -1.2691044783
    3      C      -2.7536629687    -0.5339201602     0.8277106072
    4      H      -2.6766426140     0.0197980741     1.7736443975
    5      O      -1.7237036892    -1.5459940949     0.8246241429
    6      H      -1.9486172738    -2.2001464029     1.4971065023
    7      C      -4.1212885052    -1.2195079959     0.7719546936
    8      H      -4.1594038325    -1.8457920705    -0.1284349884
    9      H      -4.2106817966    -1.8946819205     1.6337677765
   10      C      -5.2919165931    -0.2298965961     0.7604670589
   11      H      -5.2600179358     0.3446732706     1.6974452399
   12      C      -6.6379294641    -0.9533736019     0.6916295689
   13      H      -6.7686213331    -1.6334618747     1.5384667580
   14      H      -7.4673396771    -0.2404304632     0.7030109886
   15      H      -6.7180495965    -1.5444256349    -0.2271480823
   16      C      -5.0978282978     0.7535290766    -0.3998087611
   17      H      -5.8884414868     1.5121974267    -0.3943060349
   18      H      -5.1958144590     0.2093855695    -1.3488191172
   19      C      -3.7304889060     1.4427419266    -0.3475712142
   20      H      -3.6409508876     2.1075922977    -1.2067876592
   21      H      -3.6848268781     2.0787518818     0.5448929727
   22      C      -1.1569910452     1.1694727071    -0.3848148663
   23      C      -1.1153603638     2.2448402197    -1.4827131927
   24      H      -0.0799335789     2.5608503628    -1.6174175973
   25      H      -1.4757879578     1.8369595792    -2.4303549772
   26      H      -1.7097455998     3.1237328012    -1.2260582884
   27      C      -0.7456294244     1.7916156269     0.9543514207
   28      H      -0.7028619413     1.0618159201     1.7652786876
   29      H      -1.4734187511     2.5545062076     1.2402913200
   30      H       0.2307006353     2.2697356042     0.8666091462
   31      O      -0.2015570169     0.1692924579    -0.8707045233
   32      C       0.9473080981    -0.1548178983    -0.1845751510
   33      H       0.7781907783    -0.2441992463     0.8981439096
   34      O       1.9367763153     0.8592673437    -0.4165750050
   35      C       3.1640958091     0.6265456474     0.2383301319
   36      H       3.0116274054     0.4880175638     1.3232690397
   37      C       1.4536660170    -1.4829041637    -0.7581331718
   38      H       1.5636562005    -1.3422798078    -1.8413729178
   39      O       0.5840956241    -2.5698565949    -0.4929092520
   40      H      -0.3057450541    -2.2112528866    -0.3328264891
   41      C       2.8110093918    -1.8161842655    -0.1433754880
   42      H       2.6672079529    -1.9859108151     0.9342027618
   43      O       3.4032163236    -2.9734164686    -0.7258431444
   44      H       2.7396333878    -3.6747096078    -0.7224088409
   45      C       3.7958603161    -0.6679884146    -0.3133267920
   46      H       4.0296368441    -0.5367720934    -1.3763447585
   47      O       4.9980145170    -0.9312216207     0.4205673650
   48      H       5.3347664714    -1.7965045190     0.1541019493
   49      C       4.0339976884     1.8953859311     0.0864438600
   50      O       3.5861865388     2.9572405591    -0.2422637375
   51      O       5.3359170149     1.7336537498     0.3970178733
   52      H       5.5453709650     0.7903740545     0.5508987849
 ----------------------------------------------------------------
 Molecular Point Group                 C1    NOp =  1
 Largest Abelian Subgroup              C1    NOp =  1
 Nuclear Repulsion Energy =  2387.0356360767 hartrees
 There are       94 alpha and       94 beta electrons
 Applying Cartesian multipole field
    Component          Value
    ---------          -----
     (2,0,0)        1.00000E-12
     (0,2,0)        2.00000E-11
     (0,0,2)       -3.00000E-11
 Nucleus-field energy     =     0.0000000317 hartrees
 Requested basis set is 6-311++G(d,p)
 There are 284 shells and 724 basis functions
 A cutoff of  1.0D-11 yielded  29021 shell pairs
 There are    183706 function pairs (    194475 Cartesian)
 Smallest overlap matrix eigenvalue = 7.31E-07

 Q-Chem warning in module stvman/mkSTV.C, line 306:

 Overlap eigenvalue is smaller than square root of threshold
 Use THRESH >= 12 to get rid of this warning

 Linear dependence detected in AO basis
 Tighter screening thresholds may be required for diffuse basis sets
 Use S2THRESH > 14 and THRESH = 14 in case of SCF convergence issues
 Number of orthogonalized atomic orbitals = 723
 Maximum deviation from orthogonality = 2.089E-10
 Guess MOs from SCF MO coefficient file

 -----------------------------------------------------------------------
  General SCF calculation program by
  Eric Jon Sundstrom, Paul Horn, Yuezhi Mao, Dmitri Zuev, Alec White,
  David Stuck, Shaama M.S., Shane Yost, Joonho Lee, David Small,
  Daniel Levine, Susi Lehtola, Hugh Burton, Evgeny Epifanovsky
 -----------------------------------------------------------------------
 Exchange:     0.2000 Hartree-Fock + 0.0800 Slater + 0.7200 B88
 Correlation:  0.1900 VWN1RPA + 0.8100 LYP
 Using SG-1 standard quadrature grid
 using 6 threads for integral computing
 -------------------------------------------------------
 OpenMP Integral computing Module                
 Release: version 2.0, May 2017, Q-Chem Inc. Pleasanton 
 -------------------------------------------------------
 -------------------------------------------------------
 OpenMP BLAS3 based DFT computing Module                
 Release: version 1.0, May 2013, Q-Chem Inc. Pittsburgh 
 -------------------------------------------------------
 A restricted SCF calculation will be
 performed using DIIS
 SCF converges when DIIS error is below 1.0e-08
 ---------------------------------------
  Cycle       Energy         DIIS error
 ---------------------------------------
    1   -1228.7001099004      6.07e-04  
    2   -1228.7267822681      1.01e-04  
    3   -1228.7263726802      1.49e-04  
    4   -1228.7273600334      1.32e-05  
    5   -1228.7273662821      7.07e-06  
    6   -1228.7273687152      2.70e-06  
    7   -1228.7273689998      1.21e-06  
    8   -1228.7273690706      1.76e-07  
    9   -1228.7273690720      9.94e-08  
   10   -1228.7273690726      2.64e-08  
   11   -1228.7273690727      7.35e-09  Convergence criterion met
 ---------------------------------------
 SCF time:   CPU 2133.54s  wall 375.00s 
 SCF   energy in the final basis set =    -1228.7273690727
 Total energy in the final basis set =    -1228.7273690727

 --------------------------------------------------------------

                    Orbital Energies (a.u.)
 --------------------------------------------------------------

 Alpha MOs
 -- Occupied --
-19.1634 -19.1597 -19.1500 -19.1462 -19.1438 -19.1382 -19.1250 -19.1085
-10.3055 -10.2856 -10.2586 -10.2535 -10.2480 -10.2421 -10.2417 -10.2323
-10.1908 -10.1899 -10.1841 -10.1814 -10.1786 -10.1718 -10.1708 -10.1589
 -1.1063  -1.0891  -1.0694  -1.0509  -1.0464  -1.0350  -1.0224  -1.0197
 -0.8589  -0.8207  -0.8052  -0.7776  -0.7585  -0.7551  -0.7058  -0.6957
 -0.6812  -0.6626  -0.6348  -0.6249  -0.6176  -0.6074  -0.5869  -0.5758
 -0.5639  -0.5488  -0.5337  -0.5299  -0.5227  -0.5207  -0.5055  -0.4929
 -0.4819  -0.4771  -0.4702  -0.4630  -0.4570  -0.4514  -0.4449  -0.4299
 -0.4276  -0.4268  -0.4185  -0.4119  -0.4113  -0.4065  -0.4024  -0.4017
 -0.3908  -0.3903  -0.3858  -0.3798  -0.3720  -0.3689  -0.3615  -0.3528
 -0.3487  -0.3433  -0.3401  -0.3388  -0.3261  -0.3234  -0.3220  -0.3190
 -0.3071  -0.3011  -0.2854  -0.2798  -0.2779  -0.2758
 -- Virtual --
 -0.0249  -0.0138  -0.0112  -0.0095  -0.0046  -0.0009   0.0068   0.0097
  0.0160   0.0205   0.0214   0.0236   0.0287   0.0349   0.0378   0.0439
  0.0465   0.0480   0.0516   0.0543   0.0604   0.0623   0.0648   0.0665
  0.0697   0.0730   0.0778   0.0801   0.0817   0.0859   0.0905   0.0908
  0.0927   0.0977   0.0995   0.1001   0.1037   0.1063   0.1077   0.1106
  0.1134   0.1158   0.1166   0.1182   0.1213   0.1216   0.1251   0.1265
  0.1278   0.1300   0.1312   0.1335   0.1373   0.1393   0.1423   0.1432
  0.1443   0.1467   0.1485   0.1489   0.1523   0.1540   0.1555   0.1579
  0.1591   0.1614   0.1628   0.1644   0.1694   0.1713   0.1722   0.1754
  0.1784   0.1798   0.1816   0.1819   0.1860   0.1885   0.1891   0.1922
  0.1969   0.1993   0.2005   0.2027   0.2064   0.2073   0.2078   0.2114
  0.2145   0.2154   0.2164   0.2213   0.2237   0.2289   0.2333   0.2353
  0.2371   0.2391   0.2408   0.2428   0.2440   0.2484   0.2507   0.2510
  0.2558   0.2575   0.2612   0.2643   0.2696   0.2720   0.2749   0.2782
  0.2793   0.2826   0.2864   0.2891   0.2904   0.2927   0.2947   0.2980
  0.3010   0.3021   0.3058   0.3082   0.3093   0.3120   0.3166   0.3181
  0.3209   0.3219   0.3242   0.3265   0.3301   0.3323   0.3354   0.3369
  0.3378   0.3414   0.3441   0.3466   0.3506   0.3516   0.3573   0.3606
  0.3633   0.3678   0.3708   0.3722   0.3800   0.3820   0.3843   0.3889
  0.3915   0.3948   0.3993   0.4047   0.4115   0.4135   0.4158   0.4183
  0.4250   0.4291   0.4317   0.4337   0.4405   0.4425   0.4457   0.4512
  0.4567   0.4600   0.4698   0.4744   0.4827   0.4872   0.4898   0.4959
  0.4979   0.5018   0.5104   0.5177   0.5261   0.5307   0.5340   0.5480
  0.5508   0.5628   0.5656   0.5685   0.5762   0.5823   0.5858   0.5943
  0.6042   0.6083   0.6099   0.6128   0.6204   0.6220   0.6272   0.6323
  0.6385   0.6409   0.6489   0.6504   0.6546   0.6605   0.6655   0.6732
  0.6745   0.6779   0.6818   0.6874   0.6945   0.6975   0.7050   0.7068
  0.7139   0.7237   0.7292   0.7316   0.7378   0.7427   0.7480   0.7560
  0.7568   0.7619   0.7676   0.7707   0.7738   0.7769   0.7800   0.7850
  0.7864   0.7894   0.7951   0.7992   0.8003   0.8040   0.8084   0.8090
  0.8196   0.8209   0.8401   0.8482   0.8563   0.8604   0.8694   0.8925
  0.9039   0.9092   0.9158   0.9201   0.9377   0.9511   0.9589   0.9796
  0.9851   1.0038   1.0079   1.0170   1.0344   1.0365   1.0472   1.0529
  1.0672   1.0808   1.0876   1.0952   1.1016   1.1094   1.1113   1.1238
  1.1372   1.1455   1.1560   1.1644   1.1689   1.1716   1.1763   1.1826
  1.1913   1.1995   1.2079   1.2145   1.2180   1.2295   1.2338   1.2381
  1.2459   1.2528   1.2547   1.2651   1.2677   1.2794   1.2848   1.2943
  1.3027   1.3181   1.3291   1.3357   1.3419   1.3447   1.3612   1.3719
  1.3793   1.3801   1.3947   1.4259   1.4359   1.4421   1.4471   1.4510
  1.4561   1.4587   1.4676   1.4783   1.4886   1.4927   1.5032   1.5111
  1.5170   1.5181   1.5250   1.5308   1.5326   1.5427   1.5508   1.5565
  1.5581   1.5648   1.5739   1.5776   1.5814   1.5908   1.5916   1.6005
  1.6057   1.6093   1.6126   1.6184   1.6215   1.6287   1.6328   1.6365
  1.6402   1.6431   1.6447   1.6481   1.6541   1.6635   1.6744   1.6817
  1.6823   1.6880   1.6991   1.7011   1.7059   1.7105   1.7209   1.7359
  1.7406   1.7432   1.7551   1.7593   1.7647   1.7673   1.7820   1.7954
  1.7984   1.8019   1.8073   1.8120   1.8201   1.8264   1.8320   1.8411
  1.8448   1.8583   1.8665   1.8703   1.8814   1.8922   1.9001   1.9022
  1.9117   1.9170   1.9354   1.9471   1.9563   1.9640   1.9675   1.9822
  1.9871   1.9888   2.0196   2.0229   2.0330   2.0363   2.0494   2.0534
  2.0651   2.0705   2.0837   2.0940   2.0991   2.1164   2.1208   2.1336
  2.1385   2.1443   2.1518   2.1695   2.1742   2.1818   2.1925   2.1981
  2.2086   2.2236   2.2326   2.2347   2.2501   2.2571   2.2638   2.2732
  2.2758   2.2861   2.3006   2.3182   2.3225   2.3431   2.3488   2.3564
  2.3686   2.3839   2.3874   2.4008   2.4214   2.4321   2.4528   2.4715
  2.4799   2.4950   2.5002   2.5303   2.5349   2.5441   2.5493   2.5523
  2.5557   2.5602   2.5706   2.5794   2.5875   2.5924   2.6063   2.6131
  2.6160   2.6338   2.6345   2.6437   2.6476   2.6597   2.6737   2.6758
  2.6821   2.6927   2.7000   2.7174   2.7260   2.7303   2.7371   2.7586
  2.7650   2.7927   2.8029   2.8081   2.8129   2.8261   2.8344   2.8508
  2.8573   2.8644   2.8817   2.8837   2.8928   2.9018   2.9114   2.9149
  2.9258   2.9401   2.9503   2.9579   2.9727   2.9773   2.9835   2.9920
  3.0034   3.0168   3.0277   3.0337   3.0400   3.0429   3.0443   3.0519
  3.0772   3.0837   3.0990   3.1088   3.1163   3.1188   3.1279   3.1292
  3.1435   3.1470   3.1637   3.1732   3.1806   3.1918   3.1997   3.2020
  3.2256   3.2345   3.2506   3.2554   3.2787   3.2882   3.3097   3.3167
  3.3216   3.3307   3.3379   3.3696   3.3819   3.4033   3.4132   3.4317
  3.4558   3.4906   3.4952   3.5254   3.5570   3.5924   3.6142   3.6890
  3.7733   3.7799   3.7981   3.8092   3.8199   3.8272   3.8499   3.8615
  3.8683   3.8735   3.8954   3.8990   3.9093   3.9256   3.9464   3.9501
  3.9615   3.9763   3.9934   4.0306   4.0452   4.0595   4.0873   4.1192
  4.1322   4.1803   4.1938   4.2050   4.2111   4.2494   4.2653   4.2827
  4.2982   4.3275   4.3393   4.3552   4.4012   5.0104   5.0758   5.0860
  5.1104   5.1221   5.1452   5.1783   5.2065   5.2681   5.3753   5.3877
  5.4100   5.4453   5.4513   5.4676   5.5304   5.5861   5.6197   5.6517
  5.6680   5.7408   5.7435   5.8687   5.9258  23.7548  23.7596  23.7865
 23.8032  23.8068  23.8264  23.8434  23.8437  23.8701  23.8917  23.9116
 23.9434  23.9503  23.9754  24.0103  24.0273  49.8739  49.9175  49.9467
 49.9574  49.9749  49.9846  50.0361  50.0488
 --------------------------------------------------------------

          Ground-State Mulliken Net Atomic Charges

     Atom                 Charge (a.u.)
  ----------------------------------------
      1 C                     0.044600
      2 H                     0.251393
      3 C                    -0.352806
      4 H                     0.205638
      5 O                    -0.220080
      6 H                     0.250589
      7 C                    -0.803545
      8 H                     0.208233
      9 H                     0.115839
     10 C                     0.460391
     11 H                     0.159932
     12 C                    -0.727701
     13 H                     0.138945
     14 H                     0.145032
     15 H                     0.141371
     16 C                    -0.661676
     17 H                     0.176841
     18 H                     0.158714
     19 C                    -0.280703
     20 H                     0.166890
     21 H                     0.159098
     22 C                    -0.020914
     23 C                    -0.506972
     24 H                     0.199849
     25 H                     0.168245
     26 H                     0.150394
     27 C                    -0.325086
     28 H                     0.130234
     29 H                     0.198087
     30 H                     0.208021
     31 O                     0.171934
     32 C                    -0.058227
     33 H                     0.214268
     34 O                    -0.010986
     35 C                    -0.132160
     36 H                     0.255132
     37 C                    -0.865007
     38 H                     0.242381
     39 O                    -0.223336
     40 H                     0.370324
     41 C                    -0.315047
     42 H                     0.258840
     43 O                    -0.221483
     44 H                     0.272354
     45 C                    -0.168700
     46 H                     0.279155
     47 O                    -0.226835
     48 H                     0.287163
     49 C                     0.035293
     50 O                    -0.257995
     51 O                    -0.130465
     52 H                     0.284544
  ----------------------------------------
  Sum of atomic charges =     0.000000

 -----------------------------------------------------------------
                    Cartesian Multipole Moments
 -----------------------------------------------------------------
    Charge (ESU x 10^10)
                 0.0000
    Dipole Moment (Debye)
         X      -5.8057      Y      -3.7283      Z       2.8148
       Tot       7.4518
    Quadrupole Moments (Debye-Ang)
        XX    -144.9131     XY     -19.6757     YY    -160.6067
        XZ      -1.3488     YZ      -2.0932     ZZ    -144.4351
    Octopole Moments (Debye-Ang^2)
       XXX     -25.3935    XXY     -95.8964    XYY     -50.7869
       YYY     -69.5333    XXZ      10.7687    XYZ       8.0987
       YYZ      19.5042    XZZ      10.4172    YZZ      -8.5943
       ZZZ      17.1489
    Hexadecapole Moments (Debye-Ang^3)
      XXXX  -11026.6540   XXXY    -562.1913   XXYY   -2445.7911
      XYYY    -287.0222   YYYY   -2449.9612   XXXZ     171.8388
      XXYZ      -3.6790   XYYZ      81.4152   YYYZ      41.8103
      XXZZ   -1930.1263   XYZZ       5.1801   YYZZ    -495.4679
      XZZZ     211.5443   YZZZ      38.2838   ZZZZ    -646.8836
 -----------------------------------------------------------------
 Calculating analytic gradient of the SCF energy
 Gradient of SCF Energy
            1           2           3           4           5           6
    1  -0.0006710  -0.0000278  -0.0007255   0.0006695  -0.0016185  -0.0007118
    2  -0.0011654   0.0000791   0.0018759  -0.0006002  -0.0008232  -0.0007000
    3   0.0012510  -0.0003073  -0.0007342   0.0002870   0.0001555   0.0008128
            7           8           9          10          11          12
    1   0.0002366  -0.0000103   0.0002835   0.0000837   0.0001926   0.0007536
    2  -0.0009823  -0.0000607  -0.0000074   0.0002165   0.0000492  -0.0001823
    3   0.0006639  -0.0001435   0.0001767  -0.0001745   0.0000061   0.0001194
           13          14          15          16          17          18
    1   0.0001271   0.0003009   0.0001052  -0.0001269   0.0001002  -0.0000355
    2   0.0000838   0.0002536  -0.0000590   0.0001889   0.0002951   0.0000455
    3  -0.0000545  -0.0000610  -0.0001666  -0.0000922  -0.0002868  -0.0000520
           19          20          21          22          23          24
    1  -0.0002816  -0.0003735  -0.0001048  -0.0004146  -0.0001204   0.0001296
    2   0.0002349  -0.0001173  -0.0002600  -0.0029132  -0.0007924   0.0000878
    3   0.0002242  -0.0001024  -0.0002996   0.0005304  -0.0009845   0.0000530
           25          26          27          28          29          30
    1  -0.0000699   0.0002451   0.0012169  -0.0000589  -0.0002266   0.0002237
    2  -0.0001413   0.0000747   0.0015413  -0.0000940  -0.0002524  -0.0005842
    3   0.0002077  -0.0001148  -0.0009978  -0.0000577   0.0005573   0.0001869
           31          32          33          34          35          36
    1   0.0007913  -0.0013091  -0.0002678  -0.0004767   0.0007836  -0.0000331
    2   0.0054481   0.0006963   0.0001954  -0.0024473   0.0006378  -0.0000757
    3  -0.0015678  -0.0003497   0.0005559   0.0007283  -0.0000978   0.0000477
           37          38          39          40          41          42
    1  -0.0008597  -0.0002329   0.0009252   0.0003141   0.0010928   0.0001391
    2  -0.0008559  -0.0000880  -0.0007882   0.0013421   0.0000031   0.0000456
    3   0.0012803   0.0000767  -0.0009892  -0.0000334  -0.0006815  -0.0000599
           43          44          45          46          47          48
    1   0.0003859  -0.0005456  -0.0004552   0.0004046  -0.0009389   0.0002954
    2  -0.0000676  -0.0004046  -0.0002501   0.0000187   0.0001572  -0.0006768
    3   0.0006484  -0.0002761  -0.0003142   0.0002047  -0.0002203  -0.0000190
           49          50          51          52
    1   0.0003826  -0.0014781   0.0009519   0.0010400
    2   0.0007364   0.0018029  -0.0003833  -0.0003369
    3   0.0018036  -0.0016173   0.0001577   0.0001205
 Max gradient component =       5.448E-03
 RMS gradient           =       8.152E-04
 Gradient time:  CPU 542.79 s  wall 91.58 s
 Geometry Optimization Parameters
   NAtoms,    NIC,     NZ,  NCons,   NDum,   NFix, NCnnct, MaxDiis
       52     415       0       0       0       0       0       0

 Cartesian Hessian Update
 Hessian Updated using BFGS Update


** GEOMETRY OPTIMIZATION IN DELOCALIZED INTERNAL COORDINATES **
   Searching for a Minimum

   Optimization Cycle:   6

                       Coordinates (Angstroms)
     ATOM                X               Y               Z
      1  C        -2.5458160304    0.4467581464   -0.3403493515
      2  H        -2.5921060311   -0.1369460504   -1.2691044783
      3  C        -2.7536629687   -0.5339201602    0.8277106072
      4  H        -2.6766426140    0.0197980741    1.7736443975
      5  O        -1.7237036892   -1.5459940949    0.8246241429
      6  H        -1.9486172738   -2.2001464029    1.4971065023
      7  C        -4.1212885052   -1.2195079959    0.7719546936
      8  H        -4.1594038325   -1.8457920705   -0.1284349884
      9  H        -4.2106817966   -1.8946819205    1.6337677765
     10  C        -5.2919165931   -0.2298965961    0.7604670589
     11  H        -5.2600179358    0.3446732706    1.6974452399
     12  C        -6.6379294641   -0.9533736019    0.6916295689
     13  H        -6.7686213331   -1.6334618747    1.5384667580
     14  H        -7.4673396771   -0.2404304632    0.7030109886
     15  H        -6.7180495965   -1.5444256349   -0.2271480823
     16  C        -5.0978282978    0.7535290766   -0.3998087611
     17  H        -5.8884414868    1.5121974267   -0.3943060349
     18  H        -5.1958144590    0.2093855695   -1.3488191172
     19  C        -3.7304889060    1.4427419266   -0.3475712142
     20  H        -3.6409508876    2.1075922977   -1.2067876592
     21  H        -3.6848268781    2.0787518818    0.5448929727
     22  C        -1.1569910452    1.1694727071   -0.3848148663
     23  C        -1.1153603638    2.2448402197   -1.4827131927
     24  H        -0.0799335789    2.5608503628   -1.6174175973
     25  H        -1.4757879578    1.8369595792   -2.4303549772
     26  H        -1.7097455998    3.1237328012   -1.2260582884
     27  C        -0.7456294244    1.7916156269    0.9543514207
     28  H        -0.7028619413    1.0618159201    1.7652786876
     29  H        -1.4734187511    2.5545062076    1.2402913200
     30  H         0.2307006353    2.2697356042    0.8666091462
     31  O        -0.2015570169    0.1692924579   -0.8707045233
     32  C         0.9473080981   -0.1548178983   -0.1845751510
     33  H         0.7781907783   -0.2441992463    0.8981439096
     34  O         1.9367763153    0.8592673437   -0.4165750050
     35  C         3.1640958091    0.6265456474    0.2383301319
     36  H         3.0116274054    0.4880175638    1.3232690397
     37  C         1.4536660170   -1.4829041637   -0.7581331718
     38  H         1.5636562005   -1.3422798078   -1.8413729178
     39  O         0.5840956241   -2.5698565949   -0.4929092520
     40  H        -0.3057450541   -2.2112528866   -0.3328264891
     41  C         2.8110093918   -1.8161842655   -0.1433754880
     42  H         2.6672079529   -1.9859108151    0.9342027618
     43  O         3.4032163236   -2.9734164686   -0.7258431444
     44  H         2.7396333878   -3.6747096078   -0.7224088409
     45  C         3.7958603161   -0.6679884146   -0.3133267920
     46  H         4.0296368441   -0.5367720934   -1.3763447585
     47  O         4.9980145170   -0.9312216207    0.4205673650
     48  H         5.3347664714   -1.7965045190    0.1541019493
     49  C         4.0339976884    1.8953859311    0.0864438600
     50  O         3.5861865388    2.9572405591   -0.2422637375
     51  O         5.3359170149    1.7336537498    0.3970178733
     52  H         5.5453709650    0.7903740545    0.5508987849
   Point Group: c1    Number of degrees of freedom:   150


   Energy is  -1228.727369073

 Hessian Updated using BFGS Update

142 Hessian modes will be used to form the next step
  Hessian Eigenvalues:
     0.003140    0.003415    0.003797    0.003886    0.004448    0.005596
     0.006339    0.007070    0.007870    0.008335    0.008669    0.009739
     0.010265    0.010967    0.011941    0.013704    0.014956    0.019543
     0.020153    0.021381    0.030464    0.032219    0.033357    0.037633
     0.039042    0.040221    0.043695    0.045254    0.046958    0.047399
     0.047855    0.048348    0.048732    0.049130    0.049732    0.050311
     0.052407    0.052855    0.054235    0.054838    0.055703    0.055904
     0.056175    0.056463    0.057037    0.057421    0.058259    0.059296
     0.060357    0.061580    0.067373    0.068636    0.069948    0.070793
     0.074359    0.077290    0.080403    0.081735    0.082239    0.084436
     0.084869    0.091157    0.093259    0.108308    0.117720    0.126872
     0.136213    0.146159    0.148448    0.155059    0.157179    0.159140
     0.159593    0.160039    0.161506    0.161955    0.165129    0.168363
     0.170427    0.180051    0.181812    0.192270    0.197662    0.202803
     0.214311    0.233838    0.246918    0.252317    0.258655    0.266221
     0.269779    0.275505    0.278913    0.280434    0.284118    0.287192
     0.289332    0.290322    0.291254    0.292645    0.295494    0.301981
     0.335643    0.336723    0.338152    0.338239    0.338980    0.339074
     0.339536    0.339575    0.339866    0.340243    0.340588    0.340694
     0.340789    0.341549    0.342027    0.342116    0.342134    0.342450
     0.342515    0.342755    0.342981    0.343407    0.344223    0.354457
     0.377515    0.394166    0.395674    0.399022    0.402057    0.406831
     0.411487    0.443389    0.484669    0.498346    0.505691    0.507106
     0.511965    0.525957    0.542405    0.930164

 Minimum Search - Taking Simple RFO Step
 Searching for Lamda that Minimizes Along All modes
 Value Taken    Lamda =  -0.00173811
 Calculated Step too Large.  Step scaled by  0.676208
 Step Taken.  Stepsize is  0.300000

                             Maximum     Tolerance    Cnvgd?
         Gradient           0.004033      0.000300      NO
         Displacement       0.077605      0.001200      NO
         Energy change     -0.001084      0.000001      NO


 New Cartesian Coordinates Obtained by Inverse Iteration

 Displacement from previous Coordinates is:  1.451933
 ----------------------------------------------------------------
             Standard Nuclear Orientation (Angstroms)
    I     Atom           X                Y                Z
 ----------------------------------------------------------------
    1      C      -2.5499645986     0.4635567927    -0.3007982291
    2      H      -2.5741080529    -0.1233406785    -1.2282586653
    3      C      -2.7903272279    -0.5084532572     0.8657675154
    4      H      -2.7758469770     0.0604963873     1.8051685689
    5      O      -1.7313060737    -1.4882963560     0.9292664713
    6      H      -1.9660195644    -2.1362594872     1.6046725870
    7      C      -4.1407527117    -1.2181665191     0.7453457307
    8      H      -4.1331372922    -1.8357639536    -0.1616721610
    9      H      -4.2590425264    -1.9025016958     1.5957851897
   10      C      -5.3222786808    -0.2410266189     0.6976773813
   11      H      -5.3348027713     0.3204838768     1.6430527103
   12      C      -6.6566474857    -0.9772281693     0.5661825218
   13      H      -6.8107318726    -1.6704854438     1.3983307834
   14      H      -7.4951288584    -0.2748032309     0.5554370849
   15      H      -6.6953298165    -1.5569587737    -0.3624359137
   16      C      -5.0935455564     0.7626859086    -0.4405171703
   17      H      -5.8905941414     1.5144325635    -0.4516785734
   18      H      -5.1543486159     0.2313341929    -1.4000086635
   19      C      -3.7327138883     1.4596376415    -0.3348508718
   20      H      -3.6163149875     2.1360307905    -1.1820547458
   21      H      -3.7160838200     2.0847926120     0.5674189966
   22      C      -1.1546349282     1.1632197659    -0.3048685066
   23      C      -1.0593754459     2.2626544070    -1.3740486485
   24      H      -0.0142335253     2.5586131780    -1.4754357638
   25      H      -1.4047686103     1.8857801454    -2.3398207563
   26      H      -1.6418715908     3.1483014941    -1.1103500915
   27      C      -0.7599002770     1.7439183216     1.0571947656
   28      H      -0.7580382487     0.9981797128     1.8538277901
   29      H      -1.4719129331     2.5241062714     1.3388996432
   30      H       0.2295630028     2.2011088493     1.0004651839
   31      O      -0.2303784853     0.1254875227    -0.7855789615
   32      C       0.9507295126    -0.1660770663    -0.1470109929
   33      H       0.8383299793    -0.2187816146     0.9450726210
   34      O       1.9209707090     0.8515540427    -0.4540677856
   35      C       3.1740812663     0.6414828808     0.1566039306
   36      H       3.0663528840     0.5351673486     1.2505404963
   37      C       1.4433669938    -1.5113016811    -0.6964018584
   38      H       1.5124049468    -1.4056752852    -1.7875912763
   39      O       0.5937773446    -2.5926701800    -0.3582585315
   40      H      -0.3015703807    -2.2448713205    -0.1937349963
   41      C       2.8252012434    -1.8144785373    -0.1223241943
   42      H       2.7243966906    -1.9422272821     0.9664106780
   43      O       3.3991719519    -2.9878788426    -0.6837579774
   44      H       2.7494820436    -3.6978110620    -0.6002191526
   45      C       3.7930924589    -0.6670776951    -0.3784445008
   46      H       3.9732648830    -0.5723073698    -1.4559967772
   47      O       5.0289450346    -0.8985041781     0.3056411850
   48      H       5.3648470634    -1.7651022776     0.0398984884
   49      C       4.0360033326     1.9048473343    -0.0666883654
   50      O       3.5717613721     2.9679265226    -0.3696372960
   51      O       5.3494880375     1.7484133041     0.1931713306
   52      H       5.5602344992     0.8059754467     0.3545588495
 ----------------------------------------------------------------
 Molecular Point Group                 C1    NOp =  1
 Largest Abelian Subgroup              C1    NOp =  1
 Nuclear Repulsion Energy =  2387.4610748173 hartrees
 There are       94 alpha and       94 beta electrons
 Applying Cartesian multipole field
    Component          Value
    ---------          -----
     (2,0,0)        1.00000E-12
     (0,2,0)        2.00000E-11
     (0,0,2)       -3.00000E-11
 Nucleus-field energy     =     0.0000000324 hartrees
 Requested basis set is 6-311++G(d,p)
 There are 284 shells and 724 basis functions
 A cutoff of  1.0D-11 yielded  28993 shell pairs
 There are    183552 function pairs (    194296 Cartesian)
 Smallest overlap matrix eigenvalue = 6.93E-07

 Q-Chem warning in module stvman/mkSTV.C, line 306:

 Overlap eigenvalue is smaller than square root of threshold
 Use THRESH >= 12 to get rid of this warning

 Linear dependence detected in AO basis
 Tighter screening thresholds may be required for diffuse basis sets
 Use S2THRESH > 14 and THRESH = 14 in case of SCF convergence issues
 Number of orthogonalized atomic orbitals = 723
 Maximum deviation from orthogonality = 1.020E-10
 Guess MOs from SCF MO coefficient file

 -----------------------------------------------------------------------
  General SCF calculation program by
  Eric Jon Sundstrom, Paul Horn, Yuezhi Mao, Dmitri Zuev, Alec White,
  David Stuck, Shaama M.S., Shane Yost, Joonho Lee, David Small,
  Daniel Levine, Susi Lehtola, Hugh Burton, Evgeny Epifanovsky
 -----------------------------------------------------------------------
 Exchange:     0.2000 Hartree-Fock + 0.0800 Slater + 0.7200 B88
 Correlation:  0.1900 VWN1RPA + 0.8100 LYP
 Using SG-1 standard quadrature grid
 using 6 threads for integral computing
 -------------------------------------------------------
 OpenMP Integral computing Module                
 Release: version 2.0, May 2017, Q-Chem Inc. Pleasanton 
 -------------------------------------------------------
 -------------------------------------------------------
 OpenMP BLAS3 based DFT computing Module                
 Release: version 1.0, May 2013, Q-Chem Inc. Pittsburgh 
 -------------------------------------------------------
 A restricted SCF calculation will be
 performed using DIIS
 SCF converges when DIIS error is below 1.0e-08
 ---------------------------------------
  Cycle       Energy         DIIS error
 ---------------------------------------
    1   -1228.7003664245      6.06e-04  
    2   -1228.7275111027      9.90e-05  
    3   -1228.7271098948      1.46e-04  
    4   -1228.7280602731      1.44e-05  
    5   -1228.7280659811      9.64e-06  
    6   -1228.7280702838      3.34e-06  
    7   -1228.7280707608      1.05e-06  
    8   -1228.7280708167      2.12e-07  
    9   -1228.7280708187      9.07e-08  
   10   -1228.7280708191      2.67e-08  
   11   -1228.7280708191      9.49e-09  Convergence criterion met
 ---------------------------------------
 SCF time:   CPU 2131.98s  wall 375.00s 
 SCF   energy in the final basis set =    -1228.7280708191
 Total energy in the final basis set =    -1228.7280708191

 --------------------------------------------------------------

                    Orbital Energies (a.u.)
 --------------------------------------------------------------

 Alpha MOs
 -- Occupied --
-19.1646 -19.1586 -19.1495 -19.1464 -19.1443 -19.1377 -19.1262 -19.1078
-10.3048 -10.2851 -10.2584 -10.2538 -10.2473 -10.2418 -10.2413 -10.2328
-10.1898 -10.1895 -10.1837 -10.1811 -10.1784 -10.1716 -10.1710 -10.1581
 -1.1059  -1.0885  -1.0706  -1.0503  -1.0472  -1.0344  -1.0228  -1.0188
 -0.8589  -0.8205  -0.8055  -0.7768  -0.7587  -0.7547  -0.7052  -0.6955
 -0.6809  -0.6627  -0.6341  -0.6247  -0.6169  -0.6073  -0.5865  -0.5759
 -0.5639  -0.5486  -0.5336  -0.5301  -0.5226  -0.5208  -0.5050  -0.4927
 -0.4819  -0.4773  -0.4697  -0.4630  -0.4569  -0.4508  -0.4443  -0.4303
 -0.4272  -0.4265  -0.4183  -0.4124  -0.4107  -0.4062  -0.4024  -0.4018
 -0.3913  -0.3895  -0.3860  -0.3796  -0.3711  -0.3689  -0.3614  -0.3526
 -0.3484  -0.3432  -0.3400  -0.3386  -0.3261  -0.3229  -0.3212  -0.3182
 -0.3077  -0.3008  -0.2859  -0.2797  -0.2780  -0.2756
 -- Virtual --
 -0.0248  -0.0139  -0.0113  -0.0096  -0.0050  -0.0008   0.0063   0.0101
  0.0161   0.0206   0.0216   0.0240   0.0287   0.0354   0.0381   0.0439
  0.0465   0.0485   0.0519   0.0543   0.0600   0.0623   0.0647   0.0669
  0.0696   0.0727   0.0781   0.0800   0.0823   0.0862   0.0905   0.0910
  0.0935   0.0982   0.0995   0.1003   0.1039   0.1063   0.1078   0.1099
  0.1129   0.1151   0.1166   0.1183   0.1214   0.1224   0.1252   0.1270
  0.1281   0.1300   0.1313   0.1337   0.1374   0.1396   0.1429   0.1431
  0.1440   0.1474   0.1492   0.1495   0.1524   0.1529   0.1550   0.1586
  0.1603   0.1612   0.1630   0.1642   0.1699   0.1718   0.1729   0.1757
  0.1787   0.1799   0.1814   0.1825   0.1857   0.1888   0.1898   0.1929
  0.1962   0.1991   0.1999   0.2028   0.2064   0.2073   0.2075   0.2121
  0.2146   0.2163   0.2164   0.2205   0.2232   0.2285   0.2330   0.2363
  0.2379   0.2391   0.2423   0.2427   0.2444   0.2483   0.2501   0.2516
  0.2562   0.2579   0.2615   0.2648   0.2703   0.2722   0.2746   0.2784
  0.2805   0.2821   0.2865   0.2886   0.2894   0.2928   0.2952   0.2978
  0.3014   0.3033   0.3060   0.3073   0.3100   0.3118   0.3163   0.3189
  0.3200   0.3220   0.3234   0.3271   0.3307   0.3331   0.3357   0.3370
  0.3391   0.3409   0.3432   0.3463   0.3509   0.3511   0.3579   0.3610
  0.3632   0.3671   0.3704   0.3726   0.3799   0.3816   0.3838   0.3900
  0.3912   0.3947   0.4006   0.4052   0.4119   0.4130   0.4157   0.4200
  0.4249   0.4289   0.4317   0.4331   0.4376   0.4423   0.4464   0.4516
  0.4558   0.4587   0.4709   0.4745   0.4842   0.4871   0.4901   0.4963
  0.4995   0.5031   0.5115   0.5155   0.5275   0.5308   0.5344   0.5494
  0.5538   0.5626   0.5641   0.5681   0.5775   0.5826   0.5884   0.5943
  0.6045   0.6064   0.6086   0.6122   0.6198   0.6242   0.6263   0.6304
  0.6380   0.6406   0.6482   0.6522   0.6550   0.6605   0.6664   0.6726
  0.6754   0.6797   0.6818   0.6855   0.6949   0.6989   0.7041   0.7061
  0.7139   0.7266   0.7304   0.7327   0.7367   0.7434   0.7475   0.7558
  0.7574   0.7607   0.7687   0.7717   0.7740   0.7771   0.7781   0.7854
  0.7864   0.7906   0.7956   0.7996   0.8006   0.8045   0.8066   0.8116
  0.8201   0.8225   0.8410   0.8492   0.8584   0.8599   0.8689   0.8919
  0.9023   0.9117   0.9157   0.9226   0.9377   0.9516   0.9537   0.9778
  0.9824   1.0029   1.0106   1.0184   1.0311   1.0351   1.0495   1.0543
  1.0658   1.0826   1.0890   1.0925   1.1028   1.1094   1.1105   1.1237
  1.1387   1.1411   1.1545   1.1628   1.1684   1.1716   1.1775   1.1843
  1.1914   1.1991   1.2085   1.2147   1.2211   1.2290   1.2339   1.2390
  1.2455   1.2536   1.2546   1.2653   1.2710   1.2812   1.2882   1.2958
  1.3066   1.3160   1.3265   1.3345   1.3416   1.3464   1.3619   1.3678
  1.3807   1.3845   1.3964   1.4292   1.4386   1.4422   1.4472   1.4503
  1.4547   1.4556   1.4703   1.4764   1.4903   1.4947   1.5036   1.5143
  1.5166   1.5193   1.5232   1.5304   1.5319   1.5455   1.5532   1.5565
  1.5597   1.5644   1.5745   1.5756   1.5824   1.5887   1.5944   1.6041
  1.6059   1.6095   1.6147   1.6189   1.6212   1.6289   1.6315   1.6362
  1.6409   1.6430   1.6457   1.6479   1.6533   1.6646   1.6722   1.6799
  1.6838   1.6872   1.6974   1.7011   1.7069   1.7117   1.7234   1.7339
  1.7415   1.7434   1.7523   1.7599   1.7680   1.7709   1.7816   1.7947
  1.7987   1.8049   1.8063   1.8123   1.8223   1.8255   1.8329   1.8418
  1.8444   1.8609   1.8669   1.8722   1.8837   1.8907   1.8984   1.9019
  1.9109   1.9184   1.9332   1.9471   1.9585   1.9598   1.9690   1.9813
  1.9878   1.9888   2.0188   2.0220   2.0325   2.0376   2.0483   2.0534
  2.0636   2.0699   2.0833   2.0971   2.0983   2.1180   2.1209   2.1351
  2.1374   2.1450   2.1514   2.1698   2.1737   2.1822   2.1946   2.1963
  2.2072   2.2239   2.2305   2.2379   2.2486   2.2614   2.2693   2.2705
  2.2748   2.2876   2.3008   2.3194   2.3258   2.3403   2.3510   2.3581
  2.3655   2.3861   2.3907   2.4023   2.4216   2.4326   2.4556   2.4722
  2.4813   2.4941   2.5022   2.5310   2.5350   2.5437   2.5482   2.5520
  2.5554   2.5609   2.5703   2.5789   2.5883   2.5937   2.6074   2.6120
  2.6173   2.6328   2.6374   2.6439   2.6491   2.6615   2.6751   2.6791
  2.6848   2.6913   2.7001   2.7191   2.7236   2.7323   2.7418   2.7548
  2.7647   2.7928   2.8014   2.8077   2.8154   2.8253   2.8323   2.8522
  2.8583   2.8657   2.8812   2.8844   2.8918   2.9030   2.9122   2.9160
  2.9264   2.9406   2.9505   2.9588   2.9746   2.9800   2.9875   2.9911
  3.0024   3.0145   3.0267   3.0301   3.0390   3.0447   3.0466   3.0552
  3.0734   3.0853   3.1016   3.1106   3.1176   3.1208   3.1267   3.1334
  3.1453   3.1524   3.1616   3.1656   3.1826   3.1917   3.1987   3.1993
  3.2254   3.2370   3.2513   3.2608   3.2772   3.2911   3.3097   3.3132
  3.3205   3.3289   3.3405   3.3627   3.3822   3.4039   3.4121   3.4314
  3.4560   3.4908   3.4958   3.5264   3.5551   3.5938   3.6177   3.6889
  3.7727   3.7797   3.7935   3.8095   3.8201   3.8268   3.8494   3.8604
  3.8672   3.8732   3.8939   3.8978   3.9105   3.9268   3.9421   3.9492
  3.9640   3.9748   3.9935   4.0305   4.0466   4.0575   4.0858   4.1168
  4.1345   4.1815   4.1940   4.2100   4.2117   4.2486   4.2584   4.2873
  4.3059   4.3251   4.3394   4.3521   4.4086   5.0103   5.0759   5.0859
  5.1095   5.1214   5.1494   5.1795   5.2078   5.2691   5.3785   5.3891
  5.4092   5.4452   5.4480   5.4698   5.5279   5.5858   5.6183   5.6542
  5.6683   5.7391   5.7447   5.8673   5.9271  23.7565  23.7613  23.7880
 23.8050  23.8076  23.8262  23.8444  23.8458  23.8712  23.8926  23.9165
 23.9430  23.9521  23.9755  24.0096  24.0333  49.8733  49.9177  49.9476
 49.9576  49.9741  49.9845  50.0371  50.0496
 --------------------------------------------------------------

          Ground-State Mulliken Net Atomic Charges

     Atom                 Charge (a.u.)
  ----------------------------------------
      1 C                     0.064316
      2 H                     0.248401
      3 C                    -0.313151
      4 H                     0.205406
      5 O                    -0.237970
      6 H                     0.248853
      7 C                    -0.843839
      8 H                     0.206803
      9 H                     0.117855
     10 C                     0.470743
     11 H                     0.160948
     12 C                    -0.737526
     13 H                     0.138255
     14 H                     0.144392
     15 H                     0.141816
     16 C                    -0.666995
     17 H                     0.178489
     18 H                     0.159373
     19 C                    -0.280232
     20 H                     0.167246
     21 H                     0.161078
     22 C                    -0.024112
     23 C                    -0.504218
     24 H                     0.198765
     25 H                     0.168979
     26 H                     0.151232
     27 C                    -0.343536
     28 H                     0.150807
     29 H                     0.196173
     30 H                     0.210667
     31 O                     0.174109
     32 C                    -0.051128
     33 H                     0.200578
     34 O                    -0.014294
     35 C                    -0.114602
     36 H                     0.257815
     37 C                    -0.865304
     38 H                     0.242245
     39 O                    -0.230443
     40 H                     0.368738
     41 C                    -0.306179
     42 H                     0.258486
     43 O                    -0.221048
     44 H                     0.272084
     45 C                    -0.170270
     46 H                     0.278767
     47 O                    -0.228058
     48 H                     0.288075
     49 C                     0.026565
     50 O                    -0.260499
     51 O                    -0.132341
     52 H                     0.287688
  ----------------------------------------
  Sum of atomic charges =     0.000000

 -----------------------------------------------------------------
                    Cartesian Multipole Moments
 -----------------------------------------------------------------
    Charge (ESU x 10^10)
                 0.0000
    Dipole Moment (Debye)
         X      -5.7378      Y      -3.7904      Z       2.8865
       Tot       7.4580
    Quadrupole Moments (Debye-Ang)
        XX    -144.5399     XY     -19.8493     YY    -160.7489
        XZ      -1.0359     YZ      -1.2245     ZZ    -144.2260
    Octopole Moments (Debye-Ang^2)
       XXX     -24.9342    XXY     -97.8245    XYY     -50.6005
       YYY     -70.3140    XXZ      14.1714    XYZ      11.4012
       YYZ      23.1833    XZZ      10.5104    YZZ      -9.4063
       ZZZ      19.9451
    Hexadecapole Moments (Debye-Ang^3)
      XXXX  -11070.5756   XXXY    -577.3257   XXYY   -2456.1704
      XYYY    -296.6212   YYYY   -2460.4543   XXXZ     210.4898
      XXYZ      17.6098   XYYZ     104.5590   YYYZ      60.6553
      XXZZ   -1931.1901   XYZZ       3.3531   YYZZ    -493.4705
      XZZZ     245.1082   YZZZ      51.0042   ZZZZ    -617.1218
 -----------------------------------------------------------------
 Calculating analytic gradient of the SCF energy
 Gradient of SCF Energy
            1           2           3           4           5           6
    1   0.0001096   0.0002177  -0.0008590   0.0005633  -0.0004551  -0.0003574
    2  -0.0016827  -0.0001501   0.0025684  -0.0003563   0.0009399  -0.0009912
    3   0.0009242  -0.0002164  -0.0003678  -0.0000824  -0.0003025   0.0005796
            7           8           9          10          11          12
    1   0.0002990  -0.0001809   0.0001845  -0.0002397   0.0001353   0.0007465
    2  -0.0007467  -0.0000322   0.0001152  -0.0000388  -0.0000036   0.0000698
    3   0.0000030  -0.0000842  -0.0000268   0.0001451   0.0000636   0.0002278
           13          14          15          16          17          18
    1   0.0001766   0.0001246   0.0000513   0.0001245   0.0000591   0.0000816
    2   0.0000622   0.0001775  -0.0001248   0.0002584   0.0002256  -0.0000362
    3  -0.0000344  -0.0000756  -0.0001272   0.0001151  -0.0002923  -0.0001447
           19          20          21          22          23          24
    1  -0.0006945  -0.0003342   0.0001237  -0.0012216  -0.0000658   0.0001205
    2  -0.0001376  -0.0001024  -0.0000366  -0.0014409   0.0000446   0.0000876
    3   0.0001268   0.0000385   0.0000752   0.0003864  -0.0006228   0.0000986
           25          26          27          28          29          30
    1  -0.0000199   0.0002112   0.0001129  -0.0003381  -0.0002871   0.0003905
    2  -0.0002028   0.0004165   0.0008538   0.0003487   0.0000552  -0.0004082
    3   0.0002820  -0.0001317  -0.0008068   0.0001518   0.0007767  -0.0001554
           31          32          33          34          35          36
    1   0.0009217  -0.0023956   0.0005849  -0.0001890  -0.0007975  -0.0002029
    2   0.0025890  -0.0004394   0.0001989  -0.0006468   0.0004758  -0.0003573
    3  -0.0008264  -0.0005025   0.0001773   0.0007641   0.0011078   0.0000717
           37          38          39          40          41          42
    1  -0.0002095   0.0001076   0.0028614  -0.0017366   0.0014677  -0.0000825
    2  -0.0025790   0.0003279  -0.0003395   0.0003621  -0.0010213  -0.0000446
    3   0.0013125  -0.0002318  -0.0018531   0.0008069  -0.0007003   0.0001555
           43          44          45          46          47          48
    1   0.0000770  -0.0008998   0.0017016   0.0001683  -0.0014753   0.0004278
    2   0.0015733  -0.0005691   0.0002471  -0.0001429   0.0012919  -0.0011442
    3   0.0006184   0.0002750   0.0001125   0.0000045  -0.0000420  -0.0004894
           49          50          51          52
    1   0.0007738  -0.0013664   0.0012653   0.0002187
    2  -0.0018184   0.0028966   0.0001200  -0.0007122
    3  -0.0031143   0.0003990   0.0012386   0.0001927
 Max gradient component =       3.114E-03
 RMS gradient           =       8.415E-04
 Gradient time:  CPU 543.29 s  wall 91.67 s
 Geometry Optimization Parameters
   NAtoms,    NIC,     NZ,  NCons,   NDum,   NFix, NCnnct, MaxDiis
       52     415       0       0       0       0       0       0

 Cartesian Hessian Update
 Hessian Updated using BFGS Update


** GEOMETRY OPTIMIZATION IN DELOCALIZED INTERNAL COORDINATES **
   Searching for a Minimum

   Optimization Cycle:   7

                       Coordinates (Angstroms)
     ATOM                X               Y               Z
      1  C        -2.5499645986    0.4635567927   -0.3007982291
      2  H        -2.5741080529   -0.1233406785   -1.2282586653
      3  C        -2.7903272279   -0.5084532572    0.8657675154
      4  H        -2.7758469770    0.0604963873    1.8051685689
      5  O        -1.7313060737   -1.4882963560    0.9292664713
      6  H        -1.9660195644   -2.1362594872    1.6046725870
      7  C        -4.1407527117   -1.2181665191    0.7453457307
      8  H        -4.1331372922   -1.8357639536   -0.1616721610
      9  H        -4.2590425264   -1.9025016958    1.5957851897
     10  C        -5.3222786808   -0.2410266189    0.6976773813
     11  H        -5.3348027713    0.3204838768    1.6430527103
     12  C        -6.6566474857   -0.9772281693    0.5661825218
     13  H        -6.8107318726   -1.6704854438    1.3983307834
     14  H        -7.4951288584   -0.2748032309    0.5554370849
     15  H        -6.6953298165   -1.5569587737   -0.3624359137
     16  C        -5.0935455564    0.7626859086   -0.4405171703
     17  H        -5.8905941414    1.5144325635   -0.4516785734
     18  H        -5.1543486159    0.2313341929   -1.4000086635
     19  C        -3.7327138883    1.4596376415   -0.3348508718
     20  H        -3.6163149875    2.1360307905   -1.1820547458
     21  H        -3.7160838200    2.0847926120    0.5674189966
     22  C        -1.1546349282    1.1632197659   -0.3048685066
     23  C        -1.0593754459    2.2626544070   -1.3740486485
     24  H        -0.0142335253    2.5586131780   -1.4754357638
     25  H        -1.4047686103    1.8857801454   -2.3398207563
     26  H        -1.6418715908    3.1483014941   -1.1103500915
     27  C        -0.7599002770    1.7439183216    1.0571947656
     28  H        -0.7580382487    0.9981797128    1.8538277901
     29  H        -1.4719129331    2.5241062714    1.3388996432
     30  H         0.2295630028    2.2011088493    1.0004651839
     31  O        -0.2303784853    0.1254875227   -0.7855789615
     32  C         0.9507295126   -0.1660770663   -0.1470109929
     33  H         0.8383299793   -0.2187816146    0.9450726210
     34  O         1.9209707090    0.8515540427   -0.4540677856
     35  C         3.1740812663    0.6414828808    0.1566039306
     36  H         3.0663528840    0.5351673486    1.2505404963
     37  C         1.4433669938   -1.5113016811   -0.6964018584
     38  H         1.5124049468   -1.4056752852   -1.7875912763
     39  O         0.5937773446   -2.5926701800   -0.3582585315
     40  H        -0.3015703807   -2.2448713205   -0.1937349963
     41  C         2.8252012434   -1.8144785373   -0.1223241943
     42  H         2.7243966906   -1.9422272821    0.9664106780
     43  O         3.3991719519   -2.9878788426   -0.6837579774
     44  H         2.7494820436   -3.6978110620   -0.6002191526
     45  C         3.7930924589   -0.6670776951   -0.3784445008
     46  H         3.9732648830   -0.5723073698   -1.4559967772
     47  O         5.0289450346   -0.8985041781    0.3056411850
     48  H         5.3648470634   -1.7651022776    0.0398984884
     49  C         4.0360033326    1.9048473343   -0.0666883654
     50  O         3.5717613721    2.9679265226   -0.3696372960
     51  O         5.3494880375    1.7484133041    0.1931713306
     52  H         5.5602344992    0.8059754467    0.3545588495
   Point Group: c1    Number of degrees of freedom:   150


   Energy is  -1228.728070819

 Hessian Updated using BFGS Update

143 Hessian modes will be used to form the next step
  Hessian Eigenvalues:
     0.002935    0.003231    0.003672    0.003882    0.004421    0.005596
     0.006101    0.006910    0.007709    0.008327    0.008555    0.010231
     0.010760    0.011261    0.011925    0.014596    0.017634    0.019521
     0.020185    0.021722    0.030537    0.032256    0.033299    0.037658
     0.039579    0.040244    0.043648    0.045346    0.046863    0.047338
     0.047944    0.048383    0.048685    0.049099    0.049727    0.050309
     0.052358    0.052832    0.054115    0.054780    0.055730    0.055878
     0.056173    0.056323    0.057038    0.057768    0.058689    0.059257
     0.060372    0.062313    0.067992    0.068664    0.069918    0.071079
     0.074355    0.077759    0.080402    0.081684    0.082240    0.084488
     0.084854    0.091339    0.093024    0.110795    0.119180    0.128334
     0.136304    0.148382    0.148744    0.155942    0.157488    0.159242
     0.159505    0.160034    0.160779    0.161085    0.161924    0.165580
     0.170169    0.173554    0.180512    0.181009    0.195843    0.199998
     0.204403    0.214256    0.233390    0.247016    0.253516    0.259048
     0.268727    0.274856    0.278371    0.279947    0.284073    0.285794
     0.288799    0.289500    0.290705    0.292591    0.294483    0.297057
     0.304343    0.335555    0.337419    0.338167    0.338960    0.339041
     0.339217    0.339533    0.339782    0.340184    0.340483    0.340518
     0.340767    0.341097    0.341575    0.342044    0.342116    0.342136
     0.342361    0.342459    0.342845    0.343370    0.343470    0.344308
     0.357652    0.379305    0.393592    0.395814    0.400106    0.404100
     0.408389    0.418124    0.450188    0.475357    0.498677    0.502573
     0.506553    0.511465    0.523656    0.535730    0.923728

 Minimum Search - Taking Simple RFO Step
 Searching for Lamda that Minimizes Along All modes
 Value Taken    Lamda =  -0.00113922
 Calculated Step too Large.  Step scaled by  0.713291
 Step Taken.  Stepsize is  0.300000

                             Maximum     Tolerance    Cnvgd?
         Gradient           0.002803      0.000300      NO
         Displacement       0.093367      0.001200      NO
         Energy change     -0.000702      0.000001      NO


 New Cartesian Coordinates Obtained by Inverse Iteration

 Displacement from previous Coordinates is:  2.012029
 ----------------------------------------------------------------
             Standard Nuclear Orientation (Angstroms)
    I     Atom           X                Y                Z
 ----------------------------------------------------------------
    1      C      -2.5489483998     0.4637075688    -0.2447067954
    2      H      -2.5403520370    -0.1173190866    -1.1756713568
    3      C      -2.8456886236    -0.5136031315     0.9063054517
    4      H      -2.8927288971     0.0593954576     1.8421877821
    5      O      -1.7806660701    -1.4811205395     1.0352702666
    6      H      -2.0407623444    -2.1197227881     1.7092688582
    7      C      -4.1866846177    -1.2248293657     0.7078311980
    8      H      -4.1306245100    -1.8330390265    -0.2036066213
    9      H      -4.3513837725    -1.9182027600     1.5428882355
   10      C      -5.3658461132    -0.2465588269     0.6107251099
   11      H      -5.4278439243     0.3019414574     1.5617684836
   12      C      -6.6943099296    -0.9781905256     0.4014727348
   13      H      -6.8900903558    -1.6837080198     1.2145033989
   14      H      -7.5318498491    -0.2757319835     0.3600898210
   15      H      -6.6883120579    -1.5441931158    -0.5361150350
   16      C      -5.0787231674     0.7741306477    -0.4995753913
   17      H      -5.8748140362     1.5257805815    -0.5362616807
   18      H      -5.0948844395     0.2568908927    -1.4684657820
   19      C      -3.7222309464     1.4668700507    -0.3207349157
   20      H      -3.5611120370     2.1544175069    -1.1519432891
   21      H      -3.7449537956     2.0805471749     0.5899486784
   22      C      -1.1482123426     1.1428590108    -0.1873537931
   23      C      -1.0040052778     2.2767633366    -1.2119448101
   24      H       0.0464282108     2.5653301547    -1.2683377542
   25      H      -1.3208987955     1.9400118073    -2.2021328406
   26      H      -1.5889064883     3.1568263247    -0.9341759790
   27      C      -0.7843081411     1.6669411668     1.2049942724
   28      H      -0.8107368843     0.8932289803     1.9736265343
   29      H      -1.4955689257     2.4466233530     1.4898479608
   30      H       0.2081339026     2.1218131171     1.1901482681
   31      O      -0.2417272117     0.0876779860    -0.6714641550
   32      C       0.9762264477    -0.1572894330    -0.0919413562
   33      H       0.9284920554    -0.1567005776     1.0058064847
   34      O       1.9190140419     0.8521467614    -0.5041832830
   35      C       3.2016426126     0.6702827405     0.0495966110
   36      H       3.1532242039     0.6189491087     1.1516200278
   37      C       1.4418393088    -1.5257170225    -0.6003570380
   38      H       1.4521997103    -1.4781190541    -1.6978186533
   39      O       0.6112312036    -2.5829749985    -0.1559501197
   40      H      -0.2825501854    -2.2309212555     0.0066095400
   41      C       2.8518245294    -1.7983107201    -0.0845892667
   42      H       2.8097120710    -1.8715067732     1.0131943201
   43      O       3.4021304933    -2.9941786885    -0.6206564489
   44      H       2.7707111466    -3.7054855955    -0.4554681193
   45      C       3.7972946590    -0.6620361417    -0.4515560989
   46      H       3.9125342409    -0.6210560980    -1.5415312717
   47      O       5.0724524355    -0.8526300843     0.1701816633
   48      H       5.4000657066    -1.7275899493    -0.0750487255
   49      C       4.0480289900     1.9189545196    -0.2776059426
   50      O       3.5705248415     2.9610912445    -0.6251719080
   51      O       5.3773881397     1.7574402065    -0.1355230959
   52      H       5.5883805307     0.8222531421     0.0618849025
 ----------------------------------------------------------------
 Molecular Point Group                 C1    NOp =  1
 Largest Abelian Subgroup              C1    NOp =  1
 Nuclear Repulsion Energy =  2386.1586944467 hartrees
 There are       94 alpha and       94 beta electrons
 Applying Cartesian multipole field
    Component          Value
    ---------          -----
     (2,0,0)        1.00000E-12
     (0,2,0)        2.00000E-11
     (0,0,2)       -3.00000E-11
 Nucleus-field energy     =     0.0000000327 hartrees
 Requested basis set is 6-311++G(d,p)
 There are 284 shells and 724 basis functions
 A cutoff of  1.0D-11 yielded  28972 shell pairs
 There are    183415 function pairs (    194156 Cartesian)
 Smallest overlap matrix eigenvalue = 6.68E-07

 Q-Chem warning in module stvman/mkSTV.C, line 306:

 Overlap eigenvalue is smaller than square root of threshold
 Use THRESH >= 12 to get rid of this warning

 Linear dependence detected in AO basis
 Tighter screening thresholds may be required for diffuse basis sets
 Use S2THRESH > 14 and THRESH = 14 in case of SCF convergence issues
 Number of orthogonalized atomic orbitals = 723
 Maximum deviation from orthogonality = 2.614E-10
 Guess MOs from SCF MO coefficient file

 -----------------------------------------------------------------------
  General SCF calculation program by
  Eric Jon Sundstrom, Paul Horn, Yuezhi Mao, Dmitri Zuev, Alec White,
  David Stuck, Shaama M.S., Shane Yost, Joonho Lee, David Small,
  Daniel Levine, Susi Lehtola, Hugh Burton, Evgeny Epifanovsky
 -----------------------------------------------------------------------
 Exchange:     0.2000 Hartree-Fock + 0.0800 Slater + 0.7200 B88
 Correlation:  0.1900 VWN1RPA + 0.8100 LYP
 Using SG-1 standard quadrature grid
 using 6 threads for integral computing
 -------------------------------------------------------
 OpenMP Integral computing Module                
 Release: version 2.0, May 2017, Q-Chem Inc. Pleasanton 
 -------------------------------------------------------
 -------------------------------------------------------
 OpenMP BLAS3 based DFT computing Module                
 Release: version 1.0, May 2013, Q-Chem Inc. Pittsburgh 
 -------------------------------------------------------
 A restricted SCF calculation will be
 performed using DIIS
 SCF converges when DIIS error is below 1.0e-08
 ---------------------------------------
  Cycle       Energy         DIIS error
 ---------------------------------------
    1   -1228.6781267367      7.99e-04  
    2   -1228.7272996132      1.42e-04  
    3   -1228.7265544058      2.04e-04  
    4   -1228.7284245558      2.41e-05  
    5   -1228.7284432817      1.45e-05  
    6   -1228.7284528700      5.17e-06  
    7   -1228.7284540060      1.74e-06  
    8   -1228.7284541613      3.86e-07  
    9   -1228.7284541684      1.84e-07  
   10   -1228.7284541701      5.21e-08  
   11   -1228.7284541701      1.69e-08  
   12   -1228.7284541703      4.97e-09  Convergence criterion met
 ---------------------------------------
 SCF time:   CPU 2321.18s  wall 408.00s 
 SCF   energy in the final basis set =    -1228.7284541703
 Total energy in the final basis set =    -1228.7284541703

 --------------------------------------------------------------

                    Orbital Energies (a.u.)
 --------------------------------------------------------------

 Alpha MOs
 -- Occupied --
-19.1658 -19.1570 -19.1494 -19.1469 -19.1447 -19.1382 -19.1260 -19.1067
-10.3036 -10.2849 -10.2580 -10.2543 -10.2471 -10.2423 -10.2411 -10.2328
-10.1899 -10.1889 -10.1833 -10.1810 -10.1782 -10.1722 -10.1716 -10.1572
 -1.1061  -1.0889  -1.0717  -1.0502  -1.0477  -1.0351  -1.0228  -1.0184
 -0.8588  -0.8207  -0.8063  -0.7765  -0.7591  -0.7543  -0.7056  -0.6952
 -0.6813  -0.6632  -0.6336  -0.6250  -0.6164  -0.6072  -0.5864  -0.5758
 -0.5644  -0.5488  -0.5335  -0.5310  -0.5229  -0.5208  -0.5047  -0.4928
 -0.4818  -0.4776  -0.4693  -0.4632  -0.4568  -0.4500  -0.4441  -0.4312
 -0.4272  -0.4262  -0.4186  -0.4132  -0.4102  -0.4059  -0.4029  -0.4015
 -0.3924  -0.3890  -0.3861  -0.3794  -0.3709  -0.3688  -0.3614  -0.3523
 -0.3481  -0.3434  -0.3402  -0.3384  -0.3259  -0.3227  -0.3203  -0.3174
 -0.3084  -0.3006  -0.2867  -0.2806  -0.2781  -0.2754
 -- Virtual --
 -0.0246  -0.0139  -0.0108  -0.0092  -0.0042  -0.0004   0.0067   0.0094
  0.0160   0.0207   0.0217   0.0245   0.0279   0.0360   0.0379   0.0438
  0.0465   0.0490   0.0519   0.0544   0.0590   0.0625   0.0646   0.0674
  0.0693   0.0726   0.0780   0.0798   0.0827   0.0863   0.0899   0.0918
  0.0946   0.0984   0.0999   0.1006   0.1045   0.1060   0.1075   0.1093
  0.1124   0.1144   0.1165   0.1185   0.1213   0.1229   0.1254   0.1274
  0.1287   0.1302   0.1320   0.1339   0.1373   0.1396   0.1417   0.1425
  0.1444   0.1482   0.1492   0.1505   0.1512   0.1533   0.1549   0.1593
  0.1610   0.1618   0.1635   0.1640   0.1701   0.1721   0.1740   0.1760
  0.1782   0.1797   0.1813   0.1825   0.1858   0.1890   0.1901   0.1932
  0.1951   0.1981   0.1993   0.2026   0.2056   0.2077   0.2090   0.2124
  0.2140   0.2164   0.2174   0.2195   0.2235   0.2277   0.2319   0.2358
  0.2373   0.2389   0.2426   0.2435   0.2456   0.2481   0.2503   0.2529
  0.2571   0.2590   0.2628   0.2661   0.2713   0.2731   0.2739   0.2783
  0.2816   0.2821   0.2859   0.2870   0.2890   0.2939   0.2967   0.2971
  0.3017   0.3032   0.3068   0.3072   0.3110   0.3115   0.3136   0.3174
  0.3214   0.3223   0.3234   0.3276   0.3304   0.3328   0.3342   0.3369
  0.3405   0.3415   0.3434   0.3463   0.3508   0.3525   0.3587   0.3611
  0.3636   0.3668   0.3703   0.3743   0.3790   0.3823   0.3830   0.3900
  0.3914   0.3952   0.4005   0.4059   0.4089   0.4129   0.4156   0.4221
  0.4227   0.4260   0.4312   0.4328   0.4348   0.4429   0.4477   0.4528
  0.4566   0.4576   0.4726   0.4759   0.4870   0.4890   0.4909   0.4966
  0.5003   0.5050   0.5132   0.5160   0.5279   0.5313   0.5349   0.5476
  0.5545   0.5605   0.5619   0.5677   0.5769   0.5816   0.5896   0.5920
  0.6018   0.6035   0.6092   0.6112   0.6165   0.6240   0.6261   0.6314
  0.6382   0.6400   0.6479   0.6517   0.6556   0.6630   0.6682   0.6705
  0.6727   0.6794   0.6820   0.6852   0.6938   0.7019   0.7034   0.7081
  0.7155   0.7271   0.7325   0.7353   0.7378   0.7432   0.7453   0.7560
  0.7573   0.7615   0.7686   0.7694   0.7753   0.7768   0.7779   0.7844
  0.7856   0.7917   0.7951   0.7999   0.8008   0.8027   0.8071   0.8144
  0.8210   0.8237   0.8383   0.8475   0.8560   0.8601   0.8675   0.8907
  0.9019   0.9122   0.9148   0.9260   0.9374   0.9458   0.9585   0.9716
  0.9788   0.9980   1.0147   1.0213   1.0249   1.0363   1.0495   1.0575
  1.0673   1.0807   1.0893   1.0923   1.1052   1.1093   1.1130   1.1216
  1.1370   1.1412   1.1537   1.1613   1.1680   1.1703   1.1796   1.1851
  1.1941   1.1997   1.2069   1.2150   1.2232   1.2290   1.2318   1.2404
  1.2438   1.2532   1.2574   1.2656   1.2720   1.2820   1.2932   1.2981
  1.3097   1.3140   1.3235   1.3368   1.3406   1.3498   1.3599   1.3657
  1.3808   1.3897   1.3963   1.4348   1.4384   1.4419   1.4461   1.4488
  1.4526   1.4561   1.4692   1.4780   1.4907   1.4969   1.5034   1.5116
  1.5160   1.5200   1.5231   1.5277   1.5324   1.5478   1.5513   1.5540
  1.5592   1.5644   1.5736   1.5753   1.5821   1.5859   1.5968   1.6037
  1.6069   1.6078   1.6164   1.6203   1.6209   1.6295   1.6327   1.6388
  1.6398   1.6445   1.6458   1.6474   1.6552   1.6662   1.6686   1.6751
  1.6864   1.6891   1.6953   1.7007   1.7059   1.7141   1.7239   1.7299
  1.7389   1.7421   1.7498   1.7571   1.7681   1.7721   1.7828   1.7924
  1.7979   1.8039   1.8094   1.8137   1.8198   1.8264   1.8353   1.8404
  1.8442   1.8594   1.8674   1.8744   1.8826   1.8905   1.8952   1.9006
  1.9121   1.9164   1.9320   1.9460   1.9544   1.9616   1.9688   1.9787
  1.9882   1.9911   2.0176   2.0214   2.0331   2.0372   2.0483   2.0542
  2.0608   2.0717   2.0846   2.0964   2.0990   2.1228   2.1234   2.1362
  2.1398   2.1473   2.1524   2.1682   2.1692   2.1805   2.1935   2.1979
  2.2076   2.2226   2.2285   2.2394   2.2466   2.2605   2.2689   2.2719
  2.2806   2.2923   2.3027   2.3200   2.3290   2.3368   2.3523   2.3599
  2.3652   2.3844   2.3956   2.4022   2.4204   2.4331   2.4563   2.4720
  2.4815   2.4919   2.5040   2.5313   2.5367   2.5440   2.5451   2.5508
  2.5556   2.5612   2.5683   2.5798   2.5871   2.5951   2.6078   2.6114
  2.6196   2.6323   2.6390   2.6429   2.6476   2.6599   2.6713   2.6811
  2.6874   2.6907   2.7008   2.7206   2.7212   2.7359   2.7465   2.7518
  2.7639   2.7947   2.8006   2.8064   2.8174   2.8236   2.8309   2.8549
  2.8591   2.8654   2.8791   2.8851   2.8909   2.9017   2.9119   2.9180
  2.9298   2.9387   2.9490   2.9582   2.9750   2.9859   2.9883   2.9910
  2.9991   3.0116   3.0256   3.0274   3.0382   3.0450   3.0476   3.0601
  3.0687   3.0908   3.1050   3.1114   3.1185   3.1224   3.1241   3.1338
  3.1468   3.1498   3.1586   3.1688   3.1860   3.1919   3.1950   3.2008
  3.2251   3.2351   3.2521   3.2626   3.2742   3.2951   3.3086   3.3113
  3.3218   3.3302   3.3394   3.3598   3.3841   3.4067   3.4144   3.4315
  3.4600   3.4922   3.4956   3.5252   3.5538   3.5950   3.6202   3.6892
  3.7722   3.7796   3.7925   3.8086   3.8191   3.8261   3.8500   3.8598
  3.8673   3.8738   3.8922   3.8986   3.9126   3.9271   3.9403   3.9501
  3.9630   3.9726   3.9931   4.0291   4.0457   4.0543   4.0839   4.1151
  4.1341   4.1827   4.1899   4.2109   4.2128   4.2447   4.2567   4.2898
  4.3119   4.3268   4.3418   4.3517   4.4154   5.0115   5.0752   5.0869
  5.1093   5.1223   5.1466   5.1799   5.2115   5.2672   5.3829   5.3933
  5.4087   5.4419   5.4466   5.4699   5.5262   5.5880   5.6181   5.6544
  5.6689   5.7399   5.7507   5.8704   5.9285  23.7566  23.7632  23.7913
 23.8042  23.8110  23.8266  23.8475  23.8482  23.8708  23.8949  23.9184
 23.9427  23.9527  23.9753  24.0093  24.0341  49.8736  49.9184  49.9490
 49.9569  49.9740  49.9847  50.0366  50.0475
 --------------------------------------------------------------

          Ground-State Mulliken Net Atomic Charges

     Atom                 Charge (a.u.)
  ----------------------------------------
      1 C                     0.088515
      2 H                     0.246686
      3 C                    -0.300368
      4 H                     0.203637
      5 O                    -0.249008
      6 H                     0.250457
      7 C                    -0.854170
      8 H                     0.208146
      9 H                     0.119475
     10 C                     0.482562
     11 H                     0.161852
     12 C                    -0.744503
     13 H                     0.137908
     14 H                     0.143702
     15 H                     0.142404
     16 C                    -0.683260
     17 H                     0.179672
     18 H                     0.160363
     19 C                    -0.280291
     20 H                     0.165568
     21 H                     0.163187
     22 C                    -0.017866
     23 C                    -0.516419
     24 H                     0.196248
     25 H                     0.173245
     26 H                     0.151707
     27 C                    -0.373750
     28 H                     0.175215
     29 H                     0.191367
     30 H                     0.215910
     31 O                     0.172995
     32 C                    -0.020082
     33 H                     0.183397
     34 O                    -0.013291
     35 C                    -0.084014
     36 H                     0.254114
     37 C                    -0.873392
     38 H                     0.242984
     39 O                    -0.248963
     40 H                     0.381377
     41 C                    -0.294132
     42 H                     0.258255
     43 O                    -0.219821
     44 H                     0.271937
     45 C                    -0.185321
     46 H                     0.283153
     47 O                    -0.228146
     48 H                     0.288523
     49 C                    -0.002206
     50 O                    -0.263317
     51 O                    -0.133788
     52 H                     0.291549
  ----------------------------------------
  Sum of atomic charges =    -0.000000

 -----------------------------------------------------------------
                    Cartesian Multipole Moments
 -----------------------------------------------------------------
    Charge (ESU x 10^10)
                -0.0000
    Dipole Moment (Debye)
         X      -5.7040      Y      -3.7737      Z       3.1784
       Tot       7.5418
    Quadrupole Moments (Debye-Ang)
        XX    -144.1465     XY     -19.8935     YY    -160.6910
        XZ       0.3380     YZ       0.7101     ZZ    -144.2538
    Octopole Moments (Debye-Ang^2)
       XXX     -28.4483    XXY    -100.3423    XYY     -49.6819
       YYY     -69.9506    XXZ      23.9712    XYZ      19.0712
       YYZ      29.9072    XZZ       8.8917    YZZ     -11.7129
       ZZZ      24.4783
    Hexadecapole Moments (Debye-Ang^3)
      XXXX  -11178.2614   XXXY    -599.9861   XXYY   -2467.7185
      XYYY    -308.6912   YYYY   -2449.3053   XXXZ     291.7175
      XXYZ      58.5718   XYYZ     143.3320   YYYZ     101.3440
      XXZZ   -1948.2238   XYZZ      -6.1021   YYZZ    -492.2552
      XZZZ     297.5113   YZZZ      78.6339   ZZZZ    -599.5783
 -----------------------------------------------------------------
 Calculating analytic gradient of the SCF energy
 Gradient of SCF Energy
            1           2           3           4           5           6
    1   0.0005461   0.0002096  -0.0004534   0.0001175   0.0007940  -0.0001427
    2  -0.0005117  -0.0001167   0.0012722  -0.0002830   0.0007498  -0.0003938
    3   0.0003905  -0.0000225  -0.0001463  -0.0003353   0.0003167   0.0001164
            7           8           9          10          11          12
    1   0.0002653  -0.0001749  -0.0000784  -0.0006163   0.0000084   0.0001357
    2   0.0000699   0.0000518   0.0001127  -0.0001882  -0.0000154   0.0002356
    3  -0.0002213   0.0000637  -0.0001501   0.0001678   0.0000206   0.0002319
           13          14          15          16          17          18
    1   0.0001059  -0.0001236  -0.0000749   0.0003745   0.0000027   0.0001117
    2   0.0000126  -0.0000514  -0.0001123   0.0001285  -0.0000024  -0.0001073
    3   0.0000058  -0.0000825   0.0000320   0.0002551  -0.0001478  -0.0000918
           19          20          21          22          23          24
    1  -0.0003692   0.0001278   0.0002948  -0.0016536   0.0000551   0.0000285
    2  -0.0003842   0.0001938   0.0001193  -0.0003307   0.0000061  -0.0001188
    3  -0.0001073  -0.0000066   0.0002085   0.0008013  -0.0001976   0.0003314
           25          26          27          28          29          30
    1  -0.0000931  -0.0000541  -0.0004232  -0.0003670  -0.0001635   0.0001593
    2  -0.0001535   0.0003511   0.0003374   0.0005126   0.0001169  -0.0003782
    3   0.0001736  -0.0000402  -0.0003269   0.0003747   0.0003362  -0.0004317
           31          32          33          34          35          36
    1   0.0025044  -0.0027887   0.0004409   0.0009608  -0.0013503   0.0003555
    2  -0.0000814  -0.0010211  -0.0000353   0.0011206  -0.0009514   0.0002878
    3  -0.0008407   0.0002406  -0.0004414  -0.0005109  -0.0017073  -0.0001561
           37          38          39          40          41          42
    1  -0.0005292   0.0002505   0.0017878  -0.0009378   0.0009031  -0.0001556
    2  -0.0017791   0.0003623  -0.0000541   0.0001217  -0.0011248   0.0001227
    3   0.0003482  -0.0003219  -0.0019198   0.0011993  -0.0001925   0.0004559
           43          44          45          46          47          48
    1  -0.0004797  -0.0004862   0.0026288  -0.0002896  -0.0009444   0.0000565
    2   0.0017265  -0.0002397   0.0001942  -0.0001331   0.0016240  -0.0004224
    3   0.0003575   0.0002752   0.0006139  -0.0001933  -0.0001424  -0.0003090
           49          50          51          52
    1  -0.0013451   0.0003914   0.0012209  -0.0007431
    2   0.0007801   0.0000505  -0.0012846  -0.0003856
    3   0.0057774  -0.0023487  -0.0011751  -0.0005275
 Max gradient component =       5.777E-03
 RMS gradient           =       8.518E-04
 Gradient time:  CPU 543.10 s  wall 91.65 s
 Geometry Optimization Parameters
   NAtoms,    NIC,     NZ,  NCons,   NDum,   NFix, NCnnct, MaxDiis
       52     415       0       0       0       0       0       0

 Cartesian Hessian Update
 Hessian Updated using BFGS Update


** GEOMETRY OPTIMIZATION IN DELOCALIZED INTERNAL COORDINATES **
   Searching for a Minimum

   Optimization Cycle:   8

                       Coordinates (Angstroms)
     ATOM                X               Y               Z
      1  C        -2.5489483998    0.4637075688   -0.2447067954
      2  H        -2.5403520370   -0.1173190866   -1.1756713568
      3  C        -2.8456886236   -0.5136031315    0.9063054517
      4  H        -2.8927288971    0.0593954576    1.8421877821
      5  O        -1.7806660701   -1.4811205395    1.0352702666
      6  H        -2.0407623444   -2.1197227881    1.7092688582
      7  C        -4.1866846177   -1.2248293657    0.7078311980
      8  H        -4.1306245100   -1.8330390265   -0.2036066213
      9  H        -4.3513837725   -1.9182027600    1.5428882355
     10  C        -5.3658461132   -0.2465588269    0.6107251099
     11  H        -5.4278439243    0.3019414574    1.5617684836
     12  C        -6.6943099296   -0.9781905256    0.4014727348
     13  H        -6.8900903558   -1.6837080198    1.2145033989
     14  H        -7.5318498491   -0.2757319835    0.3600898210
     15  H        -6.6883120579   -1.5441931158   -0.5361150350
     16  C        -5.0787231674    0.7741306477   -0.4995753913
     17  H        -5.8748140362    1.5257805815   -0.5362616807
     18  H        -5.0948844395    0.2568908927   -1.4684657820
     19  C        -3.7222309464    1.4668700507   -0.3207349157
     20  H        -3.5611120370    2.1544175069   -1.1519432891
     21  H        -3.7449537956    2.0805471749    0.5899486784
     22  C        -1.1482123426    1.1428590108   -0.1873537931
     23  C        -1.0040052778    2.2767633366   -1.2119448101
     24  H         0.0464282108    2.5653301547   -1.2683377542
     25  H        -1.3208987955    1.9400118073   -2.2021328406
     26  H        -1.5889064883    3.1568263247   -0.9341759790
     27  C        -0.7843081411    1.6669411668    1.2049942724
     28  H        -0.8107368843    0.8932289803    1.9736265343
     29  H        -1.4955689257    2.4466233530    1.4898479608
     30  H         0.2081339026    2.1218131171    1.1901482681
     31  O        -0.2417272117    0.0876779860   -0.6714641550
     32  C         0.9762264477   -0.1572894330   -0.0919413562
     33  H         0.9284920554   -0.1567005776    1.0058064847
     34  O         1.9190140419    0.8521467614   -0.5041832830
     35  C         3.2016426126    0.6702827405    0.0495966110
     36  H         3.1532242039    0.6189491087    1.1516200278
     37  C         1.4418393088   -1.5257170225   -0.6003570380
     38  H         1.4521997103   -1.4781190541   -1.6978186533
     39  O         0.6112312036   -2.5829749985   -0.1559501197
     40  H        -0.2825501854   -2.2309212555    0.0066095400
     41  C         2.8518245294   -1.7983107201   -0.0845892667
     42  H         2.8097120710   -1.8715067732    1.0131943201
     43  O         3.4021304933   -2.9941786885   -0.6206564489
     44  H         2.7707111466   -3.7054855955   -0.4554681193
     45  C         3.7972946590   -0.6620361417   -0.4515560989
     46  H         3.9125342409   -0.6210560980   -1.5415312717
     47  O         5.0724524355   -0.8526300843    0.1701816633
     48  H         5.4000657066   -1.7275899493   -0.0750487255
     49  C         4.0480289900    1.9189545196   -0.2776059426
     50  O         3.5705248415    2.9610912445   -0.6251719080
     51  O         5.3773881397    1.7574402065   -0.1355230959
     52  H         5.5883805307    0.8222531421    0.0618849025
   Point Group: c1    Number of degrees of freedom:   150


   Energy is  -1228.728454170

 Hessian Updated using BFGS Update

144 Hessian modes will be used to form the next step
  Hessian Eigenvalues:
     0.002240    0.003174    0.003714    0.004097    0.004421    0.005597
     0.005892    0.006795    0.007878    0.008311    0.008427    0.010196
     0.011037    0.011893    0.013836    0.014906    0.019506    0.020008
     0.020797    0.029920    0.031929    0.032766    0.035418    0.037594
     0.038949    0.040349    0.044001    0.045819    0.046815    0.047377
     0.048003    0.048377    0.049004    0.049679    0.050125    0.050506
     0.052309    0.052819    0.054059    0.054730    0.055746    0.055769
     0.056175    0.057034    0.057170    0.057878    0.058487    0.059683
     0.060618    0.063319    0.068119    0.068681    0.069898    0.071094
     0.074272    0.077903    0.080635    0.082001    0.082544    0.084579
     0.085120    0.091344    0.093359    0.110717    0.118003    0.127693
     0.135292    0.148079    0.148488    0.156101    0.157256    0.158294
     0.159277    0.159840    0.160013    0.160460    0.161244    0.163075
     0.165054    0.170167    0.171939    0.178892    0.181839    0.196107
     0.199558    0.205049    0.214231    0.232895    0.246983    0.254938
     0.260837    0.269215    0.273326    0.277122    0.280030    0.280544
     0.284154    0.287647    0.289830    0.290285    0.292122    0.292711
     0.295801    0.303592    0.335587    0.337367    0.338172    0.338981
     0.338995    0.339316    0.339523    0.339774    0.340202    0.340320
     0.340565    0.340768    0.341085    0.341566    0.341991    0.342107
     0.342117    0.342455    0.342570    0.342850    0.343162    0.343394
     0.344415    0.363152    0.379227    0.393067    0.397108    0.400570
     0.402713    0.408538    0.417714    0.453569    0.476635    0.498313
     0.504476    0.510598    0.513806    0.524483    0.536192    0.923765

 Minimum Search - Taking Simple RFO Step
 Searching for Lamda that Minimizes Along All modes
 Value Taken    Lamda =  -0.00113119
 Calculated Step too Large.  Step scaled by  0.747548
 Step Taken.  Stepsize is  0.300000

                             Maximum     Tolerance    Cnvgd?
         Gradient           0.005735      0.000300      NO
         Displacement       0.084648      0.001200      NO
         Energy change     -0.000383      0.000001      NO


 New Cartesian Coordinates Obtained by Inverse Iteration

 Displacement from previous Coordinates is:  1.758412
 ----------------------------------------------------------------
             Standard Nuclear Orientation (Angstroms)
    I     Atom           X                Y                Z
 ----------------------------------------------------------------
    1      C      -2.5400829849     0.4620362213    -0.1941062650
    2      H      -2.5007713160    -0.1152488195    -1.1259683683
    3      C      -2.8866115549    -0.5209077372     0.9424575878
    4      H      -2.9837389610     0.0572593533     1.8720151906
    5      O      -1.8247202125    -1.4834320092     1.1281431317
    6      H      -2.1078305680    -2.1064702851     1.8055276854
    7      C      -4.2190668939    -1.2294723119     0.6806250906
    8      H      -4.1205800450    -1.8348813091    -0.2289136094
    9      H      -4.4247136299    -1.9257840148     1.5042135162
   10      C      -5.3930204209    -0.2494089973     0.5337752338
   11      H      -5.4991894954     0.2928423466     1.4845096601
   12      C      -6.7143977589    -0.9758266356     0.2584744216
   13      H      -6.9485366987    -1.6889417579     1.0547790784
   14      H      -7.5485483081    -0.2718071205     0.1874340691
   15      H      -6.6687822620    -1.5323255598    -0.6833696905
   16      C      -5.0546852919     0.7799621485    -0.5539818831
   17      H      -5.8490810683     1.5313739998    -0.6158425343
   18      H      -5.0319442730     0.2707987289    -1.5267720844
   19      C      -3.7049114259     1.4698213594    -0.3131249205
   20      H      -3.5044744089     2.1619571051    -1.1320191253
   21      H      -3.7657036500     2.0786985467     0.5992970030
   22      C      -1.1376229849     1.1275670142    -0.0834674663
   23      C      -0.9587149972     2.2947685304    -1.0625450303
   24      H       0.0938071056     2.5792413292    -1.0841443329
   25      H      -1.2534644997     1.9985389181    -2.0725529215
   26      H      -1.5479695364     3.1653298049    -0.7655259937
   27      C      -0.7998424169     1.5896905240     1.3360931768
   28      H      -0.8352307508     0.7816230031     2.0681295830
   29      H      -1.5202286682     2.3550289860     1.6342559831
   30      H       0.1870947918     2.0563976571     1.3602683720
   31      O      -0.2467776422     0.0610685869    -0.5732032924
   32      C       1.0013762727    -0.1426138522    -0.0517121449
   33      H       1.0106144501    -0.0884942428     1.0459152178
   34      O       1.9164928391     0.8471497558    -0.5637437508
   35      C       3.2236572763     0.6895627635    -0.0643461037
   36      H       3.2295619363     0.6988364436     1.0399949788
   37      C       1.4351314509    -1.5324932390    -0.5141324782
   38      H       1.3931838439    -1.5446644016    -1.6114251391
   39      O       0.6148425954    -2.5518501773     0.0289763713
   40      H      -0.2827451564    -2.1966149814     0.1502519142
   41      C       2.8656266674    -1.7861865292    -0.0523614563
   42      H       2.8764850688    -1.8062860794     1.0481413393
   43      O       3.3930248156    -3.0057752168    -0.5611283238
   44      H       2.7806646334    -3.7123519030    -0.3266644755
   45      C       3.7922015339    -0.6713850302    -0.5204760418
   46      H       3.8525295102    -0.6866857064    -1.6155161057
   47      O       5.0976024321    -0.8340751175     0.0470201036
   48      H       5.4122089633    -1.7200585288    -0.1671010992
   49      C       4.0425982905     1.9220120983    -0.4997933154
   50      O       3.5360807776     2.9427540137    -0.8623087087
   51      O       5.3761481570     1.7986824628    -0.3817784114
   52      H       5.6128097741     0.8831786001    -0.1323945594
 ----------------------------------------------------------------
 Molecular Point Group                 C1    NOp =  1
 Largest Abelian Subgroup              C1    NOp =  1
 Nuclear Repulsion Energy =  2385.1405141362 hartrees
 There are       94 alpha and       94 beta electrons
 Applying Cartesian multipole field
    Component          Value
    ---------          -----
     (2,0,0)        1.00000E-12
     (0,2,0)        2.00000E-11
     (0,0,2)       -3.00000E-11
 Nucleus-field energy     =     0.0000000322 hartrees
 Requested basis set is 6-311++G(d,p)
 There are 284 shells and 724 basis functions
 A cutoff of  1.0D-11 yielded  28954 shell pairs
 There are    183323 function pairs (    194067 Cartesian)
 Smallest overlap matrix eigenvalue = 6.43E-07

 Q-Chem warning in module stvman/mkSTV.C, line 306:

 Overlap eigenvalue is smaller than square root of threshold
 Use THRESH >= 12 to get rid of this warning

 Linear dependence detected in AO basis
 Tighter screening thresholds may be required for diffuse basis sets
 Use S2THRESH > 14 and THRESH = 14 in case of SCF convergence issues
 Number of orthogonalized atomic orbitals = 723
 Maximum deviation from orthogonality = 3.142E-10
 Guess MOs from SCF MO coefficient file

 -----------------------------------------------------------------------
  General SCF calculation program by
  Eric Jon Sundstrom, Paul Horn, Yuezhi Mao, Dmitri Zuev, Alec White,
  David Stuck, Shaama M.S., Shane Yost, Joonho Lee, David Small,
  Daniel Levine, Susi Lehtola, Hugh Burton, Evgeny Epifanovsky
 -----------------------------------------------------------------------
 Exchange:     0.2000 Hartree-Fock + 0.0800 Slater + 0.7200 B88
 Correlation:  0.1900 VWN1RPA + 0.8100 LYP
 Using SG-1 standard quadrature grid
 using 6 threads for integral computing
 -------------------------------------------------------
 OpenMP Integral computing Module                
 Release: version 2.0, May 2017, Q-Chem Inc. Pleasanton 
 -------------------------------------------------------
 -------------------------------------------------------
 OpenMP BLAS3 based DFT computing Module                
 Release: version 1.0, May 2013, Q-Chem Inc. Pittsburgh 
 -------------------------------------------------------
 A restricted SCF calculation will be
 performed using DIIS
 SCF converges when DIIS error is below 1.0e-08
 ---------------------------------------
  Cycle       Energy         DIIS error
 ---------------------------------------
    1   -1228.6881929709      7.26e-04  
    2   -1228.7277099023      1.43e-04  
    3   -1228.7268043786      2.11e-04  
    4   -1228.7287838437      1.85e-05  
    5   -1228.7287966117      9.77e-06  
    6   -1228.7288015348      3.00e-06  
    7   -1228.7288018847      1.28e-06  
    8   -1228.7288019586      3.30e-07  
    9   -1228.7288019635      1.29e-07  
   10   -1228.7288019641      3.35e-08  
   11   -1228.7288019640      1.19e-08  
   12   -1228.7288019641      4.00e-09  Convergence criterion met
 ---------------------------------------
 SCF time:   CPU 2318.40s  wall 408.00s 
 SCF   energy in the final basis set =    -1228.7288019641
 Total energy in the final basis set =    -1228.7288019641

 --------------------------------------------------------------

                    Orbital Energies (a.u.)
 --------------------------------------------------------------

 Alpha MOs
 -- Occupied --
-19.1640 -19.1590 -19.1488 -19.1468 -19.1444 -19.1386 -19.1246 -19.1066
-10.3035 -10.2837 -10.2579 -10.2539 -10.2467 -10.2421 -10.2409 -10.2317
-10.1897 -10.1884 -10.1828 -10.1806 -10.1778 -10.1726 -10.1714 -10.1567
 -1.1075  -1.0899  -1.0704  -1.0496  -1.0467  -1.0361  -1.0221  -1.0196
 -0.8582  -0.8208  -0.8061  -0.7760  -0.7591  -0.7536  -0.7059  -0.6948
 -0.6815  -0.6631  -0.6327  -0.6247  -0.6162  -0.6072  -0.5864  -0.5753
 -0.5635  -0.5486  -0.5333  -0.5316  -0.5226  -0.5202  -0.5037  -0.4927
 -0.4811  -0.4776  -0.4687  -0.4631  -0.4562  -0.4499  -0.4442  -0.4317
 -0.4278  -0.4257  -0.4187  -0.4131  -0.4093  -0.4054  -0.4030  -0.4007
 -0.3934  -0.3884  -0.3860  -0.3796  -0.3709  -0.3682  -0.3607  -0.3519
 -0.3475  -0.3432  -0.3407  -0.3377  -0.3253  -0.3219  -0.3189  -0.3177
 -0.3082  -0.3002  -0.2874  -0.2818  -0.2771  -0.2760
 -- Virtual --
 -0.0241  -0.0136  -0.0107  -0.0093  -0.0044  -0.0001   0.0062   0.0102
  0.0160   0.0209   0.0220   0.0251   0.0279   0.0368   0.0377   0.0435
  0.0463   0.0494   0.0519   0.0546   0.0582   0.0631   0.0649   0.0680
  0.0692   0.0728   0.0782   0.0797   0.0831   0.0866   0.0890   0.0926
  0.0955   0.0987   0.1006   0.1009   0.1052   0.1063   0.1075   0.1091
  0.1123   0.1141   0.1169   0.1192   0.1205   0.1231   0.1255   0.1281
  0.1293   0.1304   0.1330   0.1342   0.1367   0.1393   0.1404   0.1423
  0.1446   0.1487   0.1490   0.1499   0.1518   0.1545   0.1555   0.1597
  0.1609   0.1619   0.1634   0.1651   0.1704   0.1717   0.1746   0.1766
  0.1780   0.1793   0.1810   0.1831   0.1867   0.1889   0.1905   0.1923
  0.1956   0.1962   0.1991   0.2024   0.2054   0.2063   0.2099   0.2134
  0.2138   0.2169   0.2180   0.2187   0.2237   0.2274   0.2297   0.2340
  0.2378   0.2391   0.2431   0.2438   0.2466   0.2488   0.2518   0.2541
  0.2589   0.2606   0.2643   0.2669   0.2703   0.2742   0.2748   0.2785
  0.2815   0.2828   0.2852   0.2871   0.2899   0.2950   0.2974   0.2988
  0.3017   0.3031   0.3070   0.3074   0.3099   0.3113   0.3134   0.3179
  0.3212   0.3227   0.3244   0.3275   0.3297   0.3324   0.3331   0.3372
  0.3409   0.3420   0.3443   0.3469   0.3509   0.3542   0.3601   0.3619
  0.3636   0.3676   0.3716   0.3742   0.3795   0.3816   0.3839   0.3897
  0.3922   0.3947   0.3999   0.4047   0.4079   0.4130   0.4174   0.4192
  0.4220   0.4255   0.4303   0.4328   0.4354   0.4440   0.4481   0.4521
  0.4574   0.4588   0.4732   0.4793   0.4895   0.4897   0.4928   0.4975
  0.5004   0.5065   0.5140   0.5168   0.5274   0.5334   0.5361   0.5461
  0.5535   0.5585   0.5608   0.5687   0.5754   0.5813   0.5882   0.5912
  0.6002   0.6021   0.6080   0.6115   0.6151   0.6222   0.6260   0.6331
  0.6387   0.6399   0.6503   0.6521   0.6559   0.6633   0.6682   0.6693
  0.6720   0.6801   0.6834   0.6878   0.6928   0.7037   0.7062   0.7097
  0.7173   0.7260   0.7328   0.7382   0.7412   0.7437   0.7443   0.7564
  0.7580   0.7631   0.7667   0.7697   0.7765   0.7777   0.7800   0.7814
  0.7856   0.7914   0.7967   0.8005   0.8017   0.8021   0.8097   0.8159
  0.8205   0.8231   0.8377   0.8476   0.8547   0.8634   0.8668   0.8893
  0.9048   0.9126   0.9159   0.9282   0.9345   0.9402   0.9614   0.9686
  0.9784   1.0001   1.0140   1.0220   1.0264   1.0370   1.0479   1.0600
  1.0702   1.0770   1.0886   1.0914   1.1040   1.1098   1.1142   1.1229
  1.1360   1.1425   1.1519   1.1605   1.1677   1.1709   1.1804   1.1859
  1.1963   1.2001   1.2066   1.2164   1.2243   1.2277   1.2327   1.2417
  1.2482   1.2543   1.2595   1.2666   1.2697   1.2803   1.2941   1.2986
  1.3082   1.3111   1.3228   1.3335   1.3403   1.3504   1.3588   1.3706
  1.3791   1.3922   1.3979   1.4373   1.4384   1.4400   1.4436   1.4495
  1.4506   1.4581   1.4648   1.4814   1.4913   1.5001   1.5033   1.5108
  1.5163   1.5194   1.5212   1.5269   1.5298   1.5448   1.5502   1.5554
  1.5597   1.5651   1.5729   1.5759   1.5831   1.5861   1.5978   1.6001
  1.6070   1.6092   1.6169   1.6204   1.6225   1.6311   1.6338   1.6395
  1.6435   1.6456   1.6491   1.6505   1.6585   1.6651   1.6711   1.6728
  1.6872   1.6896   1.6944   1.7023   1.7068   1.7150   1.7205   1.7256
  1.7342   1.7437   1.7507   1.7557   1.7663   1.7747   1.7851   1.7902
  1.8000   1.8031   1.8095   1.8125   1.8184   1.8278   1.8379   1.8405
  1.8467   1.8560   1.8686   1.8738   1.8806   1.8910   1.8933   1.9009
  1.9113   1.9170   1.9301   1.9450   1.9541   1.9624   1.9688   1.9770
  1.9872   1.9932   2.0172   2.0235   2.0318   2.0372   2.0480   2.0561
  2.0594   2.0733   2.0849   2.0965   2.0995   2.1228   2.1284   2.1379
  2.1422   2.1489   2.1539   2.1660   2.1688   2.1791   2.1929   2.2009
  2.2087   2.2204   2.2269   2.2409   2.2438   2.2598   2.2674   2.2697
  2.2857   2.2974   2.3008   2.3206   2.3318   2.3357   2.3514   2.3617
  2.3666   2.3825   2.3864   2.3989   2.4190   2.4339   2.4560   2.4720
  2.4810   2.4898   2.5048   2.5309   2.5390   2.5426   2.5446   2.5497
  2.5563   2.5614   2.5671   2.5806   2.5860   2.5974   2.6084   2.6117
  2.6210   2.6308   2.6380   2.6410   2.6463   2.6623   2.6684   2.6829
  2.6874   2.6911   2.7000   2.7190   2.7237   2.7411   2.7487   2.7515
  2.7640   2.7961   2.8001   2.8053   2.8190   2.8223   2.8298   2.8534
  2.8593   2.8646   2.8785   2.8846   2.8901   2.9012   2.9112   2.9190
  2.9324   2.9392   2.9480   2.9572   2.9748   2.9865   2.9912   2.9923
  3.0002   3.0110   3.0246   3.0282   3.0403   3.0441   3.0488   3.0593
  3.0654   3.0960   3.1035   3.1088   3.1182   3.1195   3.1250   3.1322
  3.1457   3.1476   3.1564   3.1696   3.1857   3.1897   3.1968   3.2035
  3.2254   3.2370   3.2557   3.2596   3.2769   3.2978   3.3074   3.3124
  3.3247   3.3330   3.3411   3.3603   3.3858   3.4052   3.4209   3.4341
  3.4590   3.4915   3.4992   3.5237   3.5545   3.5988   3.6217   3.6902
  3.7718   3.7799   3.7929   3.8085   3.8184   3.8264   3.8520   3.8613
  3.8685   3.8742   3.8927   3.8985   3.9104   3.9270   3.9433   3.9528
  3.9602   3.9755   3.9941   4.0280   4.0422   4.0538   4.0840   4.1151
  4.1321   4.1827   4.1842   4.2098   4.2121   4.2413   4.2572   4.2921
  4.3171   4.3314   4.3452   4.3549   4.4218   5.0069   5.0758   5.0862
  5.1099   5.1237   5.1453   5.1813   5.2108   5.2658   5.3839   5.3951
  5.4104   5.4394   5.4494   5.4694   5.5266   5.5906   5.6214   5.6554
  5.6713   5.7401   5.7508   5.8731   5.9316  23.7570  23.7649  23.7928
 23.8037  23.8137  23.8285  23.8496  23.8531  23.8703  23.8979  23.9190
 23.9428  23.9531  23.9752  24.0092  24.0319  49.8744  49.9172  49.9505
 49.9544  49.9752  49.9858  50.0354  50.0487
 --------------------------------------------------------------

          Ground-State Mulliken Net Atomic Charges

     Atom                 Charge (a.u.)
  ----------------------------------------
      1 C                     0.115809
      2 H                     0.243949
      3 C                    -0.315734
      4 H                     0.202560
      5 O                    -0.248560
      6 H                     0.253147
      7 C                    -0.854068
      8 H                     0.209628
      9 H                     0.120310
     10 C                     0.495801
     11 H                     0.162683
     12 C                    -0.749145
     13 H                     0.137849
     14 H                     0.143177
     15 H                     0.142829
     16 C                    -0.696563
     17 H                     0.180445
     18 H                     0.161039
     19 C                    -0.288155
     20 H                     0.163509
     21 H                     0.164887
     22 C                     0.011169
     23 C                    -0.518084
     24 H                     0.193484
     25 H                     0.177877
     26 H                     0.153215
     27 C                    -0.406882
     28 H                     0.194117
     29 H                     0.185284
     30 H                     0.216498
     31 O                     0.163476
     32 C                    -0.016924
     33 H                     0.181148
     34 O                    -0.012062
     35 C                    -0.081047
     36 H                     0.257520
     37 C                    -0.867823
     38 H                     0.243454
     39 O                    -0.258221
     40 H                     0.388808
     41 C                    -0.291181
     42 H                     0.258194
     43 O                    -0.219477
     44 H                     0.271112
     45 C                    -0.177457
     46 H                     0.282149
     47 O                    -0.229651
     48 H                     0.286464
     49 C                    -0.022223
     50 O                    -0.266022
     51 O                    -0.127881
     52 H                     0.285568
  ----------------------------------------
  Sum of atomic charges =    -0.000000

 -----------------------------------------------------------------
                    Cartesian Multipole Moments
 -----------------------------------------------------------------
    Charge (ESU x 10^10)
                -0.0000
    Dipole Moment (Debye)
         X      -5.5462      Y      -3.6356      Z       3.3734
       Tot       7.4403
    Quadrupole Moments (Debye-Ang)
        XX    -143.0526     XY     -19.1741     YY    -160.5060
        XZ       1.4897     YZ       2.3658     ZZ    -144.5390
    Octopole Moments (Debye-Ang^2)
       XXX     -24.1397    XXY     -97.7829    XYY     -47.4249
       YYY     -69.1845    XXZ      32.6485    XYZ      24.7230
       YYZ      35.1199    XZZ       6.8933    YZZ     -14.3811
       ZZZ      29.5375
    Hexadecapole Moments (Debye-Ang^3)
      XXXX  -11180.2992   XXXY    -589.0879   XXYY   -2462.7327
      XYYY    -316.0415   YYYY   -2436.3128   XXXZ     364.5012
      XXYZ      88.9610   XYYZ     174.8578   YYYZ     138.6039
      XXZZ   -1960.8319   XYZZ     -17.0057   YYZZ    -497.9680
      XZZZ     343.7665   YZZZ     106.0062   ZZZZ    -612.4000
 -----------------------------------------------------------------
 Calculating analytic gradient of the SCF energy
 Gradient of SCF Energy
            1           2           3           4           5           6
    1   0.0016116   0.0001138   0.0001669  -0.0002871   0.0020725  -0.0000021
    2   0.0009744  -0.0000702  -0.0011853  -0.0000442  -0.0009006   0.0007886
    3  -0.0003889   0.0002404  -0.0000599  -0.0003459   0.0017051  -0.0005564
            7           8           9          10          11          12
    1   0.0002447   0.0000228  -0.0003679  -0.0008504  -0.0001043  -0.0007280
    2   0.0009413   0.0001801   0.0001178  -0.0005139   0.0000339   0.0002803
    3  -0.0001339   0.0002133  -0.0001856   0.0001029  -0.0001003   0.0000216
           13          14          15          16          17          18
    1  -0.0000051  -0.0003061  -0.0001919   0.0005468  -0.0000646  -0.0000146
    2  -0.0000225  -0.0003130  -0.0000114   0.0001675  -0.0002697  -0.0001531
    3   0.0000345  -0.0000706   0.0001864   0.0002020   0.0000400   0.0000915
           19          20          21          22          23          24
    1  -0.0000142   0.0006085   0.0002455  -0.0014142   0.0001281  -0.0000478
    2  -0.0001730   0.0003209   0.0002044   0.0016231   0.0003590  -0.0002686
    3  -0.0004689   0.0000703   0.0001797   0.0007350  -0.0000036   0.0004821
           25          26          27          28          29          30
    1  -0.0002357  -0.0001818  -0.0005491  -0.0003272   0.0003308  -0.0001220
    2  -0.0000212  -0.0000152  -0.0009045   0.0001835   0.0000805  -0.0001704
    3  -0.0000099  -0.0000423   0.0004210   0.0005838  -0.0005794  -0.0006402
           31          32          33          34          35          36
    1   0.0042041  -0.0031048  -0.0002663   0.0022083  -0.0018400   0.0002407
    2  -0.0028301  -0.0015439  -0.0002649   0.0026230  -0.0000174  -0.0001456
    3  -0.0000402   0.0002829  -0.0003475  -0.0014834  -0.0000897  -0.0001198
           37          38          39          40          41          42
    1  -0.0009380   0.0001706  -0.0011129   0.0004625   0.0004048  -0.0002093
    2   0.0005147  -0.0000397   0.0007043  -0.0001200  -0.0003736   0.0006127
    3  -0.0006537  -0.0000932  -0.0010424   0.0005555   0.0004383   0.0005537
           43          44          45          46          47          48
    1  -0.0011870   0.0005106   0.0012359  -0.0005067   0.0003027  -0.0002560
    2   0.0006475   0.0003632  -0.0004333   0.0000933  -0.0017252   0.0009475
    3   0.0000029  -0.0000639   0.0004869  -0.0001640  -0.0002670   0.0002082
           49          50          51          52
    1  -0.0006524   0.0018502  -0.0012319  -0.0005631
    2   0.0004594  -0.0024946   0.0017708   0.0000334
    3  -0.0009227   0.0013204  -0.0008154   0.0005306
 Max gradient component =       4.204E-03
 RMS gradient           =       8.635E-04
 Gradient time:  CPU 541.33 s  wall 91.35 s
 Geometry Optimization Parameters
   NAtoms,    NIC,     NZ,  NCons,   NDum,   NFix, NCnnct, MaxDiis
       52     415       0       0       0       0       0       0

 Cartesian Hessian Update
 Hessian Updated using BFGS Update


** GEOMETRY OPTIMIZATION IN DELOCALIZED INTERNAL COORDINATES **
   Searching for a Minimum

   Optimization Cycle:   9

                       Coordinates (Angstroms)
     ATOM                X               Y               Z
      1  C        -2.5400829849    0.4620362213   -0.1941062650
      2  H        -2.5007713160   -0.1152488195   -1.1259683683
      3  C        -2.8866115549   -0.5209077372    0.9424575878
      4  H        -2.9837389610    0.0572593533    1.8720151906
      5  O        -1.8247202125   -1.4834320092    1.1281431317
      6  H        -2.1078305680   -2.1064702851    1.8055276854
      7  C        -4.2190668939   -1.2294723119    0.6806250906
      8  H        -4.1205800450   -1.8348813091   -0.2289136094
      9  H        -4.4247136299   -1.9257840148    1.5042135162
     10  C        -5.3930204209   -0.2494089973    0.5337752338
     11  H        -5.4991894954    0.2928423466    1.4845096601
     12  C        -6.7143977589   -0.9758266356    0.2584744216
     13  H        -6.9485366987   -1.6889417579    1.0547790784
     14  H        -7.5485483081   -0.2718071205    0.1874340691
     15  H        -6.6687822620   -1.5323255598   -0.6833696905
     16  C        -5.0546852919    0.7799621485   -0.5539818831
     17  H        -5.8490810683    1.5313739998   -0.6158425343
     18  H        -5.0319442730    0.2707987289   -1.5267720844
     19  C        -3.7049114259    1.4698213594   -0.3131249205
     20  H        -3.5044744089    2.1619571051   -1.1320191253
     21  H        -3.7657036500    2.0786985467    0.5992970030
     22  C        -1.1376229849    1.1275670142   -0.0834674663
     23  C        -0.9587149972    2.2947685304   -1.0625450303
     24  H         0.0938071056    2.5792413292   -1.0841443329
     25  H        -1.2534644997    1.9985389181   -2.0725529215
     26  H        -1.5479695364    3.1653298049   -0.7655259937
     27  C        -0.7998424169    1.5896905240    1.3360931768
     28  H        -0.8352307508    0.7816230031    2.0681295830
     29  H        -1.5202286682    2.3550289860    1.6342559831
     30  H         0.1870947918    2.0563976571    1.3602683720
     31  O        -0.2467776422    0.0610685869   -0.5732032924
     32  C         1.0013762727   -0.1426138522   -0.0517121449
     33  H         1.0106144501   -0.0884942428    1.0459152178
     34  O         1.9164928391    0.8471497558   -0.5637437508
     35  C         3.2236572763    0.6895627635   -0.0643461037
     36  H         3.2295619363    0.6988364436    1.0399949788
     37  C         1.4351314509   -1.5324932390   -0.5141324782
     38  H         1.3931838439   -1.5446644016   -1.6114251391
     39  O         0.6148425954   -2.5518501773    0.0289763713
     40  H        -0.2827451564   -2.1966149814    0.1502519142
     41  C         2.8656266674   -1.7861865292   -0.0523614563
     42  H         2.8764850688   -1.8062860794    1.0481413393
     43  O         3.3930248156   -3.0057752168   -0.5611283238
     44  H         2.7806646334   -3.7123519030   -0.3266644755
     45  C         3.7922015339   -0.6713850302   -0.5204760418
     46  H         3.8525295102   -0.6866857064   -1.6155161057
     47  O         5.0976024321   -0.8340751175    0.0470201036
     48  H         5.4122089633   -1.7200585288   -0.1671010992
     49  C         4.0425982905    1.9220120983   -0.4997933154
     50  O         3.5360807776    2.9427540137   -0.8623087087
     51  O         5.3761481570    1.7986824628   -0.3817784114
     52  H         5.6128097741    0.8831786001   -0.1323945594
   Point Group: c1    Number of degrees of freedom:   150


   Energy is  -1228.728801964

 Hessian Updated using BFGS Update

145 Hessian modes will be used to form the next step
  Hessian Eigenvalues:
     0.002555    0.003164    0.003808    0.004257    0.004741    0.005585
     0.005684    0.006734    0.007841    0.008254    0.008358    0.010131
     0.010875    0.011936    0.013576    0.015021    0.019543    0.020058
     0.020594    0.030590    0.031929    0.033305    0.037578    0.038709
     0.040231    0.043778    0.044713    0.045441    0.046853    0.047384
     0.047998    0.048404    0.048961    0.049691    0.050328    0.051161
     0.052333    0.052886    0.054221    0.054769    0.055739    0.056120
     0.056371    0.057037    0.057454    0.058212    0.058434    0.060035
     0.060654    0.061240    0.068112    0.068760    0.069950    0.071090
     0.074249    0.077872    0.080991    0.082019    0.082459    0.084474
     0.084941    0.091353    0.093667    0.111654    0.117572    0.128429
     0.134466    0.148216    0.149763    0.154947    0.156489    0.157973
     0.159348    0.159700    0.160012    0.160232    0.160909    0.161245
     0.163196    0.164480    0.170129    0.171684    0.178578    0.181523
     0.196441    0.202680    0.205130    0.214153    0.233091    0.246950
     0.254436    0.259535    0.268932    0.275604    0.278412    0.280156
     0.283676    0.285534    0.288602    0.289673    0.290403    0.292655
     0.295207    0.300157    0.303773    0.335736    0.337432    0.338190
     0.338528    0.338988    0.339105    0.339531    0.339801    0.340024
     0.340291    0.340583    0.340766    0.340886    0.341557    0.341928
     0.342111    0.342134    0.342460    0.342557    0.342854    0.343198
     0.343410    0.344285    0.361393    0.380287    0.394324    0.395404
     0.400537    0.405556    0.409274    0.421360    0.469636    0.492428
     0.502583    0.504785    0.511407    0.520688    0.525314    0.557475
     0.935433

 Minimum Search - Taking Simple RFO Step
 Searching for Lamda that Minimizes Along All modes
 Value Taken    Lamda =  -0.00075959
 Step Taken.  Stepsize is  0.282395

                             Maximum     Tolerance    Cnvgd?
         Gradient           0.003473      0.000300      NO
         Displacement       0.080491      0.001200      NO
         Energy change     -0.000348      0.000001      NO


 New Cartesian Coordinates Obtained by Inverse Iteration

 Displacement from previous Coordinates is:  1.206396
 ----------------------------------------------------------------
             Standard Nuclear Orientation (Angstroms)
    I     Atom           X                Y                Z
 ----------------------------------------------------------------
    1      C      -2.5472340202     0.4580795428    -0.1783574189
    2      H      -2.5114496240    -0.0894563275    -1.1280954814
    3      C      -2.9166189561    -0.5579006968     0.9236909729
    4      H      -3.0082534953    -0.0093103057     1.8724961225
    5      O      -1.8780844004    -1.5480881050     1.0782854401
    6      H      -2.1720033462    -2.1828764601     1.7402268662
    7      C      -4.2566327366    -1.2385658525     0.6306932460
    8      H      -4.1590291717    -1.8174517081    -0.2964033271
    9      H      -4.4773853869    -1.9574707574     1.4309861767
   10      C      -5.4135384347    -0.2368086583     0.5053992349
   11      H      -5.5213097356     0.2750514548     1.4727454461
   12      C      -6.7413612668    -0.9347866926     0.1925725639
   13      H      -6.9940825585    -1.6730539042     0.9598576768
   14      H      -7.5634761109    -0.2152241101     0.1404996632
   15      H      -6.6940977779    -1.4559319279    -0.7692232733
   16      C      -5.0555886414     0.8226874857    -0.5453580270
   17      H      -5.8391896850     1.5869241353    -0.5836267064
   18      H      -5.0356609065     0.3478693915    -1.5352399070
   19      C      -3.6982628503     1.4850383991    -0.2738400393
   20      H      -3.4853459071     2.1983652913    -1.0707513296
   21      H      -3.7602131593     2.0666965499     0.6557521939
   22      C      -1.1332022819     1.1025334716    -0.0393169093
   23      C      -0.9190539401     2.2662156187    -1.0164061440
   24      H       0.1374320330     2.5364725496    -1.0274591339
   25      H      -1.2033156275     1.9755691009    -2.0311433846
   26      H      -1.4994524425     3.1452362758    -0.7277978419
   27      C      -0.8167074350     1.5558097417     1.3885362533
   28      H      -0.8413822254     0.7337584128     2.1050960334
   29      H      -1.5562978538     2.3011641932     1.6898539282
   30      H       0.1586435669     2.0458419504     1.4346058819
   31      O      -0.2524732603     0.0174118323    -0.4996682217
   32      C       1.0159099698    -0.1524633567    -0.0041158123
   33      H       1.0533375050    -0.0548283261     1.0905839320
   34      O       1.9007209555     0.8295506597    -0.5746922104
   35      C       3.2271891565     0.7092258913    -0.1135440563
   36      H       3.2680503813     0.7603784200     0.9890094166
   37      C       1.4576036859    -1.5542315478    -0.4253393330
   38      H       1.3806815570    -1.6132057453    -1.5187621313
   39      O       0.6687947555    -2.5624817544     0.1842422781
   40      H      -0.2477226154    -2.2415261883     0.2471339948
   41      C       2.9063867609    -1.7728906918    -0.0063851987
   42      H       2.9560511610    -1.7620610040     1.0921694771
   43      O       3.4395943013    -3.0006644702    -0.4959610806
   44      H       2.8495106352    -3.7102400793    -0.2177482732
   45      C       3.7989684564    -0.6590502000    -0.5393281242
   46      H       3.8294785150    -0.7112553056    -1.6342545861
   47      O       5.1241223645    -0.7812670575    -0.0056901619
   48      H       5.4449117151    -1.6707663606    -0.1955610695
   49      C       4.0113437168     1.9367743354    -0.6215468420
   50      O       3.4748870993     2.9441004386    -0.9810718023
   51      O       5.3506917146     1.8270906634    -0.5716603836
   52      H       5.6138711520     0.9181505259    -0.3262095113
 ----------------------------------------------------------------
 Molecular Point Group                 C1    NOp =  1
 Largest Abelian Subgroup              C1    NOp =  1
 Nuclear Repulsion Energy =  2382.8052651515 hartrees
 There are       94 alpha and       94 beta electrons
 Applying Cartesian multipole field
    Component          Value
    ---------          -----
     (2,0,0)        1.00000E-12
     (0,2,0)        2.00000E-11
     (0,0,2)       -3.00000E-11
 Nucleus-field energy     =     0.0000000322 hartrees
 Requested basis set is 6-311++G(d,p)
 There are 284 shells and 724 basis functions
 A cutoff of  1.0D-11 yielded  28917 shell pairs
 There are    183030 function pairs (    193745 Cartesian)
 Smallest overlap matrix eigenvalue = 6.63E-07

 Q-Chem warning in module stvman/mkSTV.C, line 306:

 Overlap eigenvalue is smaller than square root of threshold
 Use THRESH >= 12 to get rid of this warning

 Linear dependence detected in AO basis
 Tighter screening thresholds may be required for diffuse basis sets
 Use S2THRESH > 14 and THRESH = 14 in case of SCF convergence issues
 Number of orthogonalized atomic orbitals = 723
 Maximum deviation from orthogonality = 1.167E-10
 Guess MOs from SCF MO coefficient file

 -----------------------------------------------------------------------
  General SCF calculation program by
  Eric Jon Sundstrom, Paul Horn, Yuezhi Mao, Dmitri Zuev, Alec White,
  David Stuck, Shaama M.S., Shane Yost, Joonho Lee, David Small,
  Daniel Levine, Susi Lehtola, Hugh Burton, Evgeny Epifanovsky
 -----------------------------------------------------------------------
 Exchange:     0.2000 Hartree-Fock + 0.0800 Slater + 0.7200 B88
 Correlation:  0.1900 VWN1RPA + 0.8100 LYP
 Using SG-1 standard quadrature grid
 using 6 threads for integral computing
 -------------------------------------------------------
 OpenMP Integral computing Module                
 Release: version 2.0, May 2017, Q-Chem Inc. Pleasanton 
 -------------------------------------------------------
 -------------------------------------------------------
 OpenMP BLAS3 based DFT computing Module                
 Release: version 1.0, May 2013, Q-Chem Inc. Pittsburgh 
 -------------------------------------------------------
 A restricted SCF calculation will be
 performed using DIIS
 SCF converges when DIIS error is below 1.0e-08
 ---------------------------------------
  Cycle       Energy         DIIS error
 ---------------------------------------
    1   -1228.7075866010      5.18e-04  
    2   -1228.7287045928      1.01e-04  
    3   -1228.7281688059      1.55e-04  
    4   -1228.7292322090      1.90e-05  
    5   -1228.7292411087      1.38e-05  
    6   -1228.7292498064      2.89e-06  
    7   -1228.7292501826      1.03e-06  
    8   -1228.7292502369      2.62e-07  
    9   -1228.7292502404      9.35e-08  
   10   -1228.7292502409      2.89e-08  
   11   -1228.7292502410      1.16e-08  
   12   -1228.7292502408      3.10e-09  Convergence criterion met
 ---------------------------------------
 SCF time:   CPU 2312.63s  wall 407.00s 
 SCF   energy in the final basis set =    -1228.7292502408
 Total energy in the final basis set =    -1228.7292502408

 --------------------------------------------------------------

                    Orbital Energies (a.u.)
 --------------------------------------------------------------

 Alpha MOs
 -- Occupied --
-19.1647 -19.1592 -19.1470 -19.1469 -19.1451 -19.1377 -19.1251 -19.1072
-10.3043 -10.2841 -10.2584 -10.2546 -10.2465 -10.2431 -10.2402 -10.2325
-10.1888 -10.1884 -10.1819 -10.1801 -10.1772 -10.1726 -10.1707 -10.1555
 -1.1076  -1.0893  -1.0706  -1.0489  -1.0464  -1.0354  -1.0222  -1.0197
 -0.8572  -0.8198  -0.8068  -0.7761  -0.7587  -0.7530  -0.7054  -0.6938
 -0.6817  -0.6636  -0.6322  -0.6250  -0.6159  -0.6069  -0.5862  -0.5748
 -0.5635  -0.5489  -0.5334  -0.5310  -0.5220  -0.5202  -0.5028  -0.4919
 -0.4807  -0.4776  -0.4687  -0.4634  -0.4557  -0.4497  -0.4443  -0.4326
 -0.4283  -0.4253  -0.4186  -0.4130  -0.4086  -0.4048  -0.4024  -0.4006
 -0.3939  -0.3877  -0.3846  -0.3796  -0.3701  -0.3676  -0.3607  -0.3519
 -0.3469  -0.3429  -0.3410  -0.3372  -0.3248  -0.3215  -0.3185  -0.3167
 -0.3089  -0.2991  -0.2888  -0.2816  -0.2766  -0.2763
 -- Virtual --
 -0.0235  -0.0138  -0.0109  -0.0092  -0.0045   0.0002   0.0057   0.0098
  0.0161   0.0212   0.0221   0.0253   0.0279   0.0370   0.0376   0.0433
  0.0464   0.0499   0.0515   0.0550   0.0580   0.0632   0.0653   0.0679
  0.0693   0.0732   0.0782   0.0796   0.0831   0.0863   0.0888   0.0927
  0.0956   0.0988   0.1006   0.1013   0.1051   0.1069   0.1076   0.1090
  0.1127   0.1140   0.1161   0.1198   0.1202   0.1237   0.1258   0.1282
  0.1297   0.1303   0.1336   0.1343   0.1361   0.1393   0.1405   0.1424
  0.1438   0.1476   0.1488   0.1502   0.1518   0.1550   0.1563   0.1596
  0.1609   0.1621   0.1638   0.1657   0.1707   0.1715   0.1743   0.1768
  0.1782   0.1789   0.1807   0.1834   0.1869   0.1898   0.1904   0.1917
  0.1950   0.1964   0.1992   0.2023   0.2059   0.2061   0.2108   0.2134
  0.2150   0.2167   0.2180   0.2200   0.2250   0.2268   0.2285   0.2332
  0.2377   0.2384   0.2428   0.2434   0.2470   0.2494   0.2532   0.2547
  0.2588   0.2602   0.2653   0.2669   0.2696   0.2738   0.2747   0.2782
  0.2802   0.2831   0.2842   0.2866   0.2906   0.2950   0.2976   0.2992
  0.3016   0.3041   0.3064   0.3079   0.3081   0.3109   0.3147   0.3183
  0.3215   0.3218   0.3248   0.3274   0.3299   0.3319   0.3337   0.3375
  0.3406   0.3429   0.3448   0.3468   0.3501   0.3538   0.3592   0.3622
  0.3629   0.3683   0.3723   0.3746   0.3789   0.3796   0.3836   0.3878
  0.3919   0.3957   0.3993   0.4043   0.4080   0.4117   0.4161   0.4188
  0.4197   0.4231   0.4311   0.4334   0.4358   0.4447   0.4474   0.4514
  0.4588   0.4603   0.4723   0.4797   0.4886   0.4909   0.4945   0.4972
  0.5008   0.5070   0.5150   0.5174   0.5266   0.5341   0.5350   0.5438
  0.5498   0.5584   0.5624   0.5682   0.5751   0.5794   0.5866   0.5916
  0.5997   0.6014   0.6072   0.6124   0.6153   0.6224   0.6273   0.6339
  0.6381   0.6403   0.6498   0.6520   0.6556   0.6623   0.6669   0.6706
  0.6714   0.6807   0.6839   0.6897   0.6938   0.7033   0.7078   0.7096
  0.7194   0.7259   0.7341   0.7400   0.7411   0.7419   0.7455   0.7562
  0.7583   0.7639   0.7662   0.7700   0.7761   0.7778   0.7800   0.7829
  0.7867   0.7920   0.7953   0.7982   0.8005   0.8017   0.8091   0.8157
  0.8174   0.8198   0.8360   0.8449   0.8543   0.8658   0.8680   0.8880
  0.9036   0.9127   0.9175   0.9284   0.9348   0.9406   0.9655   0.9698
  0.9782   0.9975   1.0139   1.0229   1.0276   1.0372   1.0464   1.0594
  1.0713   1.0779   1.0885   1.0933   1.1034   1.1063   1.1135   1.1208
  1.1340   1.1421   1.1532   1.1614   1.1650   1.1716   1.1808   1.1855
  1.1957   1.1997   1.2071   1.2181   1.2233   1.2283   1.2321   1.2406
  1.2477   1.2546   1.2588   1.2648   1.2710   1.2792   1.2932   1.3043
  1.3091   1.3129   1.3209   1.3307   1.3384   1.3485   1.3575   1.3707
  1.3781   1.3924   1.4016   1.4356   1.4390   1.4425   1.4446   1.4495
  1.4506   1.4592   1.4649   1.4819   1.4916   1.4997   1.5041   1.5102
  1.5118   1.5161   1.5218   1.5243   1.5322   1.5422   1.5474   1.5545
  1.5606   1.5659   1.5717   1.5770   1.5820   1.5862   1.5976   1.5987
  1.6082   1.6095   1.6173   1.6206   1.6248   1.6306   1.6337   1.6399
  1.6417   1.6453   1.6495   1.6515   1.6589   1.6614   1.6675   1.6735
  1.6865   1.6886   1.6922   1.7044   1.7069   1.7137   1.7190   1.7254
  1.7342   1.7431   1.7513   1.7543   1.7653   1.7725   1.7847   1.7890
  1.7976   1.8063   1.8085   1.8124   1.8184   1.8264   1.8369   1.8412
  1.8485   1.8565   1.8687   1.8752   1.8813   1.8883   1.8909   1.9013
  1.9089   1.9168   1.9228   1.9455   1.9541   1.9611   1.9702   1.9748
  1.9867   1.9905   2.0161   2.0221   2.0313   2.0357   2.0495   2.0560
  2.0583   2.0736   2.0861   2.0927   2.0993   2.1214   2.1284   2.1376
  2.1424   2.1492   2.1565   2.1628   2.1678   2.1789   2.1915   2.1992
  2.2101   2.2209   2.2272   2.2387   2.2438   2.2578   2.2642   2.2688
  2.2877   2.2955   2.2998   2.3178   2.3307   2.3359   2.3516   2.3614
  2.3685   2.3820   2.3905   2.3971   2.4205   2.4321   2.4533   2.4726
  2.4807   2.4905   2.5039   2.5302   2.5395   2.5426   2.5451   2.5503
  2.5557   2.5617   2.5652   2.5791   2.5854   2.5967   2.6086   2.6111
  2.6210   2.6279   2.6367   2.6411   2.6462   2.6607   2.6689   2.6824
  2.6876   2.6888   2.6985   2.7199   2.7248   2.7438   2.7488   2.7495
  2.7645   2.7930   2.7989   2.8055   2.8185   2.8203   2.8274   2.8487
  2.8581   2.8654   2.8793   2.8825   2.8891   2.8996   2.9078   2.9202
  2.9334   2.9377   2.9441   2.9581   2.9693   2.9830   2.9890   2.9902
  3.0008   3.0101   3.0243   3.0298   3.0376   3.0423   3.0490   3.0602
  3.0661   3.0943   3.1008   3.1051   3.1157   3.1178   3.1239   3.1329
  3.1432   3.1482   3.1537   3.1711   3.1846   3.1896   3.1962   3.2041
  3.2245   3.2366   3.2549   3.2595   3.2727   3.2944   3.3063   3.3106
  3.3247   3.3316   3.3391   3.3576   3.3833   3.4039   3.4205   3.4355
  3.4568   3.4907   3.4984   3.5237   3.5523   3.5957   3.6208   3.6902
  3.7717   3.7807   3.7921   3.8090   3.8178   3.8295   3.8544   3.8602
  3.8696   3.8732   3.8912   3.8961   3.9115   3.9267   3.9405   3.9497
  3.9604   3.9741   3.9931   4.0304   4.0414   4.0532   4.0835   4.1165
  4.1360   4.1786   4.1835   4.2110   4.2130   4.2453   4.2571   4.2902
  4.3186   4.3314   4.3461   4.3536   4.4202   5.0064   5.0764   5.0849
  5.1102   5.1234   5.1439   5.1801   5.2091   5.2616   5.3843   5.3956
  5.4101   5.4369   5.4466   5.4650   5.5294   5.5908   5.6187   5.6574
  5.6677   5.7375   5.7504   5.8710   5.9323  23.7558  23.7632  23.7913
 23.8028  23.8118  23.8277  23.8490  23.8513  23.8705  23.8950  23.9183
 23.9430  23.9533  23.9762  24.0071  24.0280  49.8738  49.9162  49.9497
 49.9540  49.9741  49.9850  50.0330  50.0466
 --------------------------------------------------------------

          Ground-State Mulliken Net Atomic Charges

     Atom                 Charge (a.u.)
  ----------------------------------------
      1 C                     0.098827
      2 H                     0.242260
      3 C                    -0.305040
      4 H                     0.201458
      5 O                    -0.245216
      6 H                     0.249946
      7 C                    -0.839115
      8 H                     0.211815
      9 H                     0.120002
     10 C                     0.497162
     11 H                     0.163241
     12 C                    -0.747313
     13 H                     0.137523
     14 H                     0.142807
     15 H                     0.142374
     16 C                    -0.709598
     17 H                     0.179425
     18 H                     0.161518
     19 C                    -0.265591
     20 H                     0.162276
     21 H                     0.161909
     22 C                     0.004345
     23 C                    -0.553447
     24 H                     0.191142
     25 H                     0.179961
     26 H                     0.152870
     27 C                    -0.402904
     28 H                     0.191358
     29 H                     0.185260
     30 H                     0.213084
     31 O                     0.166800
     32 C                     0.015915
     33 H                     0.184031
     34 O                    -0.006808
     35 C                    -0.077335
     36 H                     0.256069
     37 C                    -0.851773
     38 H                     0.244583
     39 O                    -0.264886
     40 H                     0.391930
     41 C                    -0.303606
     42 H                     0.258446
     43 O                    -0.218549
     44 H                     0.270084
     45 C                    -0.186385
     46 H                     0.285128
     47 O                    -0.230358
     48 H                     0.286103
     49 C                    -0.029704
     50 O                    -0.267869
     51 O                    -0.130465
     52 H                     0.286315
  ----------------------------------------
  Sum of atomic charges =    -0.000000

 -----------------------------------------------------------------
                    Cartesian Multipole Moments
 -----------------------------------------------------------------
    Charge (ESU x 10^10)
                -0.0000
    Dipole Moment (Debye)
         X      -5.3167      Y      -3.6307      Z       3.3819
       Tot       7.2723
    Quadrupole Moments (Debye-Ang)
        XX    -142.0605     XY     -18.6639     YY    -160.2650
        XZ       1.9367     YZ       3.3416     ZZ    -145.0612
    Octopole Moments (Debye-Ang^2)
       XXX     -15.5092    XXY     -95.7696    XYY     -46.6054
       YYY     -69.8678    XXZ      35.3630    XYZ      27.5985
       YYZ      37.8009    XZZ       6.1561    YZZ     -15.3692
       ZZZ      30.3702
    Hexadecapole Moments (Debye-Ang^3)
      XXXX  -11207.8224   XXXY    -572.8777   XXYY   -2463.1358
      XYYY    -306.6641   YYYY   -2436.2392   XXXZ     390.1840
      XXYZ     106.2627   XYYZ     190.8454   YYYZ     165.0740
      XXZZ   -1976.7556   XYZZ     -22.4276   YYZZ    -503.4818
      XZZZ     369.0141   YZZZ     131.5563   ZZZZ    -617.5545
 -----------------------------------------------------------------
 Calculating analytic gradient of the SCF energy
 Gradient of SCF Energy
            1           2           3           4           5           6
    1   0.0008732  -0.0002608  -0.0004510  -0.0003400   0.0006798   0.0004421
    2   0.0011338   0.0000370  -0.0016254   0.0002151  -0.0000525   0.0004549
    3  -0.0004949   0.0002103   0.0002850  -0.0000374   0.0004544  -0.0005306
            7           8           9          10          11          12
    1   0.0003296  -0.0000088  -0.0002327  -0.0001289  -0.0000301  -0.0004163
    2   0.0001792  -0.0000764  -0.0000891   0.0000367   0.0000807   0.0001060
    3   0.0000808   0.0001233  -0.0000741   0.0000634  -0.0000492  -0.0002676
           13          14          15          16          17          18
    1   0.0000002  -0.0000535  -0.0001332   0.0003076  -0.0000634  -0.0000874
    2   0.0000173  -0.0001708   0.0000148   0.0005036  -0.0002869  -0.0000649
    3   0.0000914   0.0000200   0.0001032  -0.0001459   0.0001444   0.0001353
           19          20          21          22          23          24
    1  -0.0002609   0.0000861  -0.0000477  -0.0012558   0.0005477   0.0001894
    2  -0.0004644   0.0000407   0.0002068   0.0020732   0.0003321  -0.0000746
    3  -0.0002467   0.0001106   0.0000095   0.0004357   0.0001516   0.0000234
           25          26          27          28          29          30
    1   0.0001071  -0.0000762   0.0001085   0.0000247   0.0005096  -0.0000501
    2   0.0000988  -0.0002492  -0.0012526   0.0001266   0.0002730   0.0003763
    3  -0.0000956  -0.0000417   0.0006699   0.0000674  -0.0008523  -0.0001807
           31          32          33          34          35          36
    1   0.0015031  -0.0012358  -0.0001457   0.0008812  -0.0005658   0.0001053
    2  -0.0018468  -0.0020853   0.0002528   0.0020037   0.0002573  -0.0001541
    3   0.0004973   0.0000589   0.0000047  -0.0006607  -0.0001709   0.0000689
           37          38          39          40          41          42
    1   0.0005805   0.0001862  -0.0017268   0.0001886   0.0000089  -0.0001632
    2   0.0012705  -0.0005867   0.0001460  -0.0007250   0.0002454   0.0003780
    3  -0.0001073   0.0002966  -0.0009671   0.0006631   0.0000999   0.0000450
           43          44          45          46          47          48
    1  -0.0004969   0.0006017   0.0004664  -0.0001969   0.0002504  -0.0001785
    2  -0.0005333   0.0003010  -0.0002648   0.0002281  -0.0013640   0.0008998
    3  -0.0000996  -0.0000819  -0.0000228   0.0000028   0.0001481   0.0002662
           49          50          51          52
    1  -0.0005562   0.0010686  -0.0009045   0.0000207
    2   0.0001990  -0.0014582   0.0005485   0.0003882
    3  -0.0006546   0.0007124   0.0003361  -0.0005984
 Max gradient component =       2.085E-03
 RMS gradient           =       5.883E-04
 Gradient time:  CPU 541.05 s  wall 91.30 s
 Geometry Optimization Parameters
   NAtoms,    NIC,     NZ,  NCons,   NDum,   NFix, NCnnct, MaxDiis
       52     415       0       0       0       0       0       0

 Cartesian Hessian Update
 Hessian Updated using BFGS Update


** GEOMETRY OPTIMIZATION IN DELOCALIZED INTERNAL COORDINATES **
   Searching for a Minimum

   Optimization Cycle:  10

                       Coordinates (Angstroms)
     ATOM                X               Y               Z
      1  C        -2.5472340202    0.4580795428   -0.1783574189
      2  H        -2.5114496240   -0.0894563275   -1.1280954814
      3  C        -2.9166189561   -0.5579006968    0.9236909729
      4  H        -3.0082534953   -0.0093103057    1.8724961225
      5  O        -1.8780844004   -1.5480881050    1.0782854401
      6  H        -2.1720033462   -2.1828764601    1.7402268662
      7  C        -4.2566327366   -1.2385658525    0.6306932460
      8  H        -4.1590291717   -1.8174517081   -0.2964033271
      9  H        -4.4773853869   -1.9574707574    1.4309861767
     10  C        -5.4135384347   -0.2368086583    0.5053992349
     11  H        -5.5213097356    0.2750514548    1.4727454461
     12  C        -6.7413612668   -0.9347866926    0.1925725639
     13  H        -6.9940825585   -1.6730539042    0.9598576768
     14  H        -7.5634761109   -0.2152241101    0.1404996632
     15  H        -6.6940977779   -1.4559319279   -0.7692232733
     16  C        -5.0555886414    0.8226874857   -0.5453580270
     17  H        -5.8391896850    1.5869241353   -0.5836267064
     18  H        -5.0356609065    0.3478693915   -1.5352399070
     19  C        -3.6982628503    1.4850383991   -0.2738400393
     20  H        -3.4853459071    2.1983652913   -1.0707513296
     21  H        -3.7602131593    2.0666965499    0.6557521939
     22  C        -1.1332022819    1.1025334716   -0.0393169093
     23  C        -0.9190539401    2.2662156187   -1.0164061440
     24  H         0.1374320330    2.5364725496   -1.0274591339
     25  H        -1.2033156275    1.9755691009   -2.0311433846
     26  H        -1.4994524425    3.1452362758   -0.7277978419
     27  C        -0.8167074350    1.5558097417    1.3885362533
     28  H        -0.8413822254    0.7337584128    2.1050960334
     29  H        -1.5562978538    2.3011641932    1.6898539282
     30  H         0.1586435669    2.0458419504    1.4346058819
     31  O        -0.2524732603    0.0174118323   -0.4996682217
     32  C         1.0159099698   -0.1524633567   -0.0041158123
     33  H         1.0533375050   -0.0548283261    1.0905839320
     34  O         1.9007209555    0.8295506597   -0.5746922104
     35  C         3.2271891565    0.7092258913   -0.1135440563
     36  H         3.2680503813    0.7603784200    0.9890094166
     37  C         1.4576036859   -1.5542315478   -0.4253393330
     38  H         1.3806815570   -1.6132057453   -1.5187621313
     39  O         0.6687947555   -2.5624817544    0.1842422781
     40  H        -0.2477226154   -2.2415261883    0.2471339948
     41  C         2.9063867609   -1.7728906918   -0.0063851987
     42  H         2.9560511610   -1.7620610040    1.0921694771
     43  O         3.4395943013   -3.0006644702   -0.4959610806
     44  H         2.8495106352   -3.7102400793   -0.2177482732
     45  C         3.7989684564   -0.6590502000   -0.5393281242
     46  H         3.8294785150   -0.7112553056   -1.6342545861
     47  O         5.1241223645   -0.7812670575   -0.0056901619
     48  H         5.4449117151   -1.6707663606   -0.1955610695
     49  C         4.0113437168    1.9367743354   -0.6215468420
     50  O         3.4748870993    2.9441004386   -0.9810718023
     51  O         5.3506917146    1.8270906634   -0.5716603836
     52  H         5.6138711520    0.9181505259   -0.3262095113
   Point Group: c1    Number of degrees of freedom:   150


   Energy is  -1228.729250241

 Hessian Updated using BFGS Update

146 Hessian modes will be used to form the next step
  Hessian Eigenvalues:
     0.002347    0.003144    0.004104    0.004299    0.005182    0.005598
     0.005754    0.006628    0.007391    0.008242    0.008343    0.010054
     0.010673    0.011906    0.013291    0.015236    0.019462    0.020068
     0.022194    0.030311    0.032027    0.033257    0.037532    0.038437
     0.040129    0.043147    0.044357    0.045341    0.046852    0.047602
     0.048111    0.048386    0.048615    0.049648    0.050663    0.051188
     0.052333    0.052796    0.053914    0.054770    0.055782    0.056011
     0.056135    0.057026    0.057452    0.057774    0.058442    0.060139
     0.060718    0.061144    0.067961    0.068855    0.070235    0.071060
     0.074291    0.078269    0.080926    0.081909    0.082949    0.084275
     0.084995    0.091946    0.093167    0.111416    0.117443    0.129144
     0.133850    0.147051    0.150367    0.154307    0.156503    0.158283
     0.159381    0.159453    0.160011    0.160060    0.160305    0.160467
     0.161248    0.163423    0.164986    0.171678    0.172841    0.178530
     0.181622    0.197920    0.198737    0.208119    0.217676    0.234686
     0.247164    0.252487    0.264786    0.269322    0.275306    0.278355
     0.279990    0.283778    0.285393    0.288572    0.290200    0.290462
     0.292521    0.295476    0.297978    0.303750    0.332642    0.335999
     0.338187    0.338399    0.339000    0.339038    0.339548    0.339848
     0.339934    0.340289    0.340511    0.340741    0.340868    0.341487
     0.342066    0.342112    0.342132    0.342438    0.342841    0.342865
     0.343270    0.343671    0.343796    0.347334    0.380984    0.393850
     0.394414    0.403012    0.403680    0.408608    0.423369    0.470795
     0.476731    0.499591    0.504583    0.511132    0.518288    0.523294
     0.537245    0.922691

 Minimum Search - Taking Simple RFO Step
 Searching for Lamda that Minimizes Along All modes
 Value Taken    Lamda =  -0.00051268
 Step Taken.  Stepsize is  0.237624

                             Maximum     Tolerance    Cnvgd?
         Gradient           0.002639      0.000300      NO
         Displacement       0.092903      0.001200      NO
         Energy change     -0.000448      0.000001      NO


 New Cartesian Coordinates Obtained by Inverse Iteration

 Displacement from previous Coordinates is:  1.088631
 ----------------------------------------------------------------
             Standard Nuclear Orientation (Angstroms)
    I     Atom           X                Y                Z
 ----------------------------------------------------------------
    1      C      -2.5477099224     0.4444191201    -0.1605976081
    2      H      -2.4945511459    -0.0933091409    -1.1154481336
    3      C      -2.9446604845    -0.5759444548     0.9249158986
    4      H      -3.0371894090    -0.0377519621     1.8801173378
    5      O      -1.9282734520    -1.5870842928     1.0761580000
    6      H      -2.2406759140    -2.2240083255     1.7282814210
    7      C      -4.2876107288    -1.2389863323     0.6057433395
    8      H      -4.1801526333    -1.8117320750    -0.3243300292
    9      H      -4.5253787352    -1.9616674944     1.3978399086
   10      C      -5.4319404254    -0.2266462856     0.4686324315
   11      H      -5.5535532929     0.2772609315     1.4385569996
   12      C      -6.7580469898    -0.9104180500     0.1225115355
   13      H      -7.0342526412    -1.6555605226     0.8748810268
   14      H      -7.5714113465    -0.1814549190     0.0618458578
   15      H      -6.6939552220    -1.4195883367    -0.8448322500
   16      C      -5.0472079595     0.8369183317    -0.5669015700
   17      H      -5.8208337126     1.6113173168    -0.6108460872
   18      H      -5.0153542650     0.3722454242    -1.5613097530
   19      C      -3.6881650143     1.4825548261    -0.2660347630
   20      H      -3.4567064475     2.2001180162    -1.0535691892
   21      H      -3.7617755887     2.0555019058     0.6676200377
   22      C      -1.1352578457     1.0875217355     0.0144915199
   23      C      -0.9246456399     2.2722542511    -0.9388958943
   24      H       0.1300902569     2.5477521764    -0.9486673649
   25      H      -1.2091635546     2.0014409912    -1.9591067039
   26      H      -1.5067082527     3.1441187923    -0.6323674888
   27      C      -0.8507948329     1.5123372175     1.4587398426
   28      H      -0.8436833104     0.6622530201     2.1425638135
   29      H      -1.6277643943     2.2082425908     1.7845807462
   30      H       0.1017419294     2.0414950434     1.5368245903
   31      O      -0.2423020094     0.0165043877    -0.4465313307
   32      C       1.0424251131    -0.1334633299     0.0290941234
   33      H       1.1059096734     0.0004776349     1.1189665517
   34      O       1.9102271337     0.8243794195    -0.5964392621
   35      C       3.2523643709     0.7213757143    -0.1734486856
   36      H       3.3260915335     0.8108769647     0.9248486638
   37      C       1.4761138855    -1.5515341188    -0.3504117051
   38      H       1.3584206963    -1.6527708731    -1.4372432485
   39      O       0.7173210466    -2.5354513280     0.3326608316
   40      H      -0.2091976379    -2.2379778371     0.3607540251
   41      C       2.9387753458    -1.7575962851     0.0206878398
   42      H       3.0309576625    -1.7227468841     1.1152325545
   43      O       3.4567304402    -2.9986221830    -0.4560632261
   44      H       2.8704135489    -3.6989225449    -0.1468368777
   45      C       3.8088622423    -0.6591180406    -0.5750992888
   46      H       3.8041681059    -0.7471358004    -1.6679852365
   47      O       5.1536528786    -0.7632120324    -0.0857589291
   48      H       5.4665558343    -1.6607176575    -0.2545691886
   49      C       4.0218724555     1.9299987828    -0.7474227958
   50      O       3.4744841331     2.9199771249    -1.1407276160
   51      O       5.3623595369     1.8201813703    -0.7205320235
   52      H       5.6291402902     0.9240367541    -0.4346935707
 ----------------------------------------------------------------
 Molecular Point Group                 C1    NOp =  1
 Largest Abelian Subgroup              C1    NOp =  1
 Nuclear Repulsion Energy =  2378.9499962854 hartrees
 There are       94 alpha and       94 beta electrons
 Applying Cartesian multipole field
    Component          Value
    ---------          -----
     (2,0,0)        1.00000E-12
     (0,2,0)        2.00000E-11
     (0,0,2)       -3.00000E-11
 Nucleus-field energy     =     0.0000000314 hartrees
 Requested basis set is 6-311++G(d,p)
 There are 284 shells and 724 basis functions
 A cutoff of  1.0D-11 yielded  28881 shell pairs
 There are    182797 function pairs (    193501 Cartesian)
 Smallest overlap matrix eigenvalue = 6.87E-07

 Q-Chem warning in module stvman/mkSTV.C, line 306:

 Overlap eigenvalue is smaller than square root of threshold
 Use THRESH >= 12 to get rid of this warning

 Linear dependence detected in AO basis
 Tighter screening thresholds may be required for diffuse basis sets
 Use S2THRESH > 14 and THRESH = 14 in case of SCF convergence issues
 Number of orthogonalized atomic orbitals = 723
 Maximum deviation from orthogonality = 2.857E-10
 Guess MOs from SCF MO coefficient file

 -----------------------------------------------------------------------
  General SCF calculation program by
  Eric Jon Sundstrom, Paul Horn, Yuezhi Mao, Dmitri Zuev, Alec White,
  David Stuck, Shaama M.S., Shane Yost, Joonho Lee, David Small,
  Daniel Levine, Susi Lehtola, Hugh Burton, Evgeny Epifanovsky
 -----------------------------------------------------------------------
 Exchange:     0.2000 Hartree-Fock + 0.0800 Slater + 0.7200 B88
 Correlation:  0.1900 VWN1RPA + 0.8100 LYP
 Using SG-1 standard quadrature grid
 using 6 threads for integral computing
 -------------------------------------------------------
 OpenMP Integral computing Module                
 Release: version 2.0, May 2017, Q-Chem Inc. Pleasanton 
 -------------------------------------------------------
 -------------------------------------------------------
 OpenMP BLAS3 based DFT computing Module                
 Release: version 1.0, May 2013, Q-Chem Inc. Pittsburgh 
 -------------------------------------------------------
 A restricted SCF calculation will be
 performed using DIIS
 SCF converges when DIIS error is below 1.0e-08
 ---------------------------------------
  Cycle       Energy         DIIS error
 ---------------------------------------
    1   -1228.7122030281      4.55e-04  
    2   -1228.7290120415      9.40e-05  
    3   -1228.7286295076      1.38e-04  
    4   -1228.7294634720      1.19e-05  
    5   -1228.7294689299      6.07e-06  
    6   -1228.7294708399      1.85e-06  
    7   -1228.7294709863      6.02e-07  
    8   -1228.7294710038      1.39e-07  
    9   -1228.7294710045      7.49e-08  
   10   -1228.7294710046      3.27e-08  
   11   -1228.7294710048      9.22e-09  Convergence criterion met
 ---------------------------------------
 SCF time:   CPU 2111.07s  wall 372.00s 
 SCF   energy in the final basis set =    -1228.7294710048
 Total energy in the final basis set =    -1228.7294710048

 --------------------------------------------------------------

                    Orbital Energies (a.u.)
 --------------------------------------------------------------

 Alpha MOs
 -- Occupied --
-19.1648 -19.1591 -19.1472 -19.1461 -19.1454 -19.1382 -19.1264 -19.1075
-10.3047 -10.2849 -10.2589 -10.2548 -10.2467 -10.2434 -10.2397 -10.2331
-10.1882 -10.1881 -10.1813 -10.1797 -10.1769 -10.1731 -10.1703 -10.1555
 -1.1072  -1.0889  -1.0704  -1.0488  -1.0462  -1.0353  -1.0228  -1.0196
 -0.8571  -0.8196  -0.8072  -0.7766  -0.7582  -0.7526  -0.7057  -0.6935
 -0.6821  -0.6642  -0.6319  -0.6252  -0.6158  -0.6067  -0.5861  -0.5745
 -0.5638  -0.5490  -0.5341  -0.5307  -0.5216  -0.5198  -0.5027  -0.4923
 -0.4805  -0.4778  -0.4690  -0.4635  -0.4555  -0.4492  -0.4444  -0.4334
 -0.4286  -0.4250  -0.4189  -0.4129  -0.4083  -0.4047  -0.4029  -0.4008
 -0.3945  -0.3874  -0.3845  -0.3799  -0.3700  -0.3674  -0.3602  -0.3516
 -0.3464  -0.3433  -0.3415  -0.3370  -0.3246  -0.3217  -0.3181  -0.3158
 -0.3090  -0.2985  -0.2903  -0.2824  -0.2768  -0.2757
 -- Virtual --
 -0.0233  -0.0138  -0.0110  -0.0091  -0.0045   0.0003   0.0056   0.0096
  0.0160   0.0214   0.0221   0.0251   0.0278   0.0372   0.0372   0.0430
  0.0462   0.0497   0.0514   0.0552   0.0576   0.0634   0.0657   0.0679
  0.0693   0.0732   0.0784   0.0792   0.0828   0.0858   0.0883   0.0931
  0.0956   0.0989   0.1003   0.1016   0.1050   0.1068   0.1077   0.1093
  0.1127   0.1139   0.1160   0.1190   0.1201   0.1240   0.1259   0.1283
  0.1300   0.1304   0.1339   0.1345   0.1356   0.1384   0.1403   0.1418
  0.1433   0.1470   0.1489   0.1496   0.1521   0.1549   0.1572   0.1589
  0.1602   0.1622   0.1640   0.1659   0.1701   0.1712   0.1736   0.1772
  0.1783   0.1789   0.1808   0.1836   0.1869   0.1896   0.1900   0.1908
  0.1937   0.1970   0.1988   0.2022   0.2056   0.2059   0.2112   0.2134
  0.2154   0.2174   0.2176   0.2204   0.2239   0.2259   0.2271   0.2327
  0.2377   0.2384   0.2428   0.2434   0.2470   0.2499   0.2543   0.2556
  0.2592   0.2608   0.2653   0.2666   0.2686   0.2725   0.2750   0.2779
  0.2787   0.2824   0.2842   0.2868   0.2900   0.2947   0.2972   0.2995
  0.3015   0.3048   0.3054   0.3073   0.3088   0.3116   0.3158   0.3184
  0.3210   0.3215   0.3241   0.3273   0.3296   0.3313   0.3336   0.3377
  0.3400   0.3434   0.3444   0.3469   0.3493   0.3534   0.3586   0.3629
  0.3633   0.3686   0.3724   0.3745   0.3781   0.3793   0.3826   0.3864
  0.3917   0.3954   0.3994   0.4042   0.4077   0.4083   0.4150   0.4180
  0.4196   0.4221   0.4301   0.4329   0.4377   0.4440   0.4454   0.4506
  0.4593   0.4630   0.4719   0.4818   0.4894   0.4912   0.4940   0.4966
  0.5021   0.5078   0.5129   0.5190   0.5256   0.5338   0.5353   0.5427
  0.5468   0.5581   0.5644   0.5687   0.5740   0.5793   0.5859   0.5903
  0.5997   0.6004   0.6075   0.6117   0.6157   0.6211   0.6273   0.6342
  0.6374   0.6407   0.6494   0.6521   0.6552   0.6610   0.6645   0.6706
  0.6715   0.6792   0.6859   0.6919   0.6954   0.7033   0.7075   0.7144
  0.7191   0.7265   0.7344   0.7387   0.7399   0.7411   0.7485   0.7531
  0.7577   0.7625   0.7648   0.7701   0.7759   0.7773   0.7797   0.7830
  0.7867   0.7906   0.7926   0.7964   0.7994   0.8012   0.8099   0.8114
  0.8166   0.8208   0.8357   0.8435   0.8540   0.8648   0.8686   0.8837
  0.9007   0.9120   0.9194   0.9279   0.9331   0.9373   0.9628   0.9706
  0.9771   0.9973   1.0133   1.0237   1.0292   1.0367   1.0467   1.0600
  1.0704   1.0770   1.0873   1.0934   1.1035   1.1078   1.1155   1.1201
  1.1344   1.1425   1.1546   1.1623   1.1650   1.1713   1.1826   1.1868
  1.1959   1.1994   1.2036   1.2202   1.2239   1.2295   1.2324   1.2395
  1.2481   1.2551   1.2580   1.2632   1.2693   1.2805   1.2944   1.3004
  1.3062   1.3170   1.3233   1.3285   1.3384   1.3479   1.3553   1.3714
  1.3748   1.3913   1.4013   1.4321   1.4386   1.4428   1.4445   1.4493
  1.4503   1.4599   1.4621   1.4819   1.4911   1.4980   1.5006   1.5079
  1.5109   1.5161   1.5184   1.5247   1.5315   1.5380   1.5447   1.5540
  1.5616   1.5647   1.5707   1.5764   1.5824   1.5857   1.5968   1.5983
  1.6092   1.6107   1.6147   1.6196   1.6263   1.6319   1.6326   1.6387
  1.6412   1.6456   1.6506   1.6556   1.6579   1.6607   1.6671   1.6738
  1.6848   1.6891   1.6901   1.7046   1.7083   1.7130   1.7168   1.7256
  1.7339   1.7427   1.7502   1.7518   1.7626   1.7721   1.7835   1.7868
  1.7969   1.8075   1.8096   1.8111   1.8199   1.8242   1.8340   1.8428
  1.8486   1.8567   1.8674   1.8744   1.8805   1.8862   1.8923   1.9023
  1.9069   1.9163   1.9185   1.9470   1.9540   1.9616   1.9702   1.9742
  1.9859   1.9887   2.0148   2.0216   2.0310   2.0332   2.0504   2.0569
  2.0583   2.0724   2.0862   2.0930   2.0996   2.1214   2.1273   2.1366
  2.1428   2.1494   2.1580   2.1618   2.1687   2.1783   2.1913   2.1993
  2.2097   2.2211   2.2291   2.2358   2.2433   2.2541   2.2639   2.2676
  2.2854   2.2954   2.2972   2.3153   2.3296   2.3358   2.3499   2.3610
  2.3704   2.3825   2.3908   2.3961   2.4214   2.4317   2.4519   2.4731
  2.4802   2.4911   2.5030   2.5301   2.5386   2.5421   2.5438   2.5505
  2.5546   2.5623   2.5647   2.5758   2.5838   2.5964   2.6088   2.6123
  2.6209   2.6260   2.6351   2.6419   2.6470   2.6612   2.6680   2.6821
  2.6879   2.6894   2.6990   2.7224   2.7258   2.7439   2.7469   2.7520
  2.7658   2.7915   2.7974   2.8069   2.8178   2.8219   2.8276   2.8450
  2.8577   2.8665   2.8761   2.8862   2.8892   2.8988   2.9076   2.9216
  2.9311   2.9371   2.9418   2.9595   2.9679   2.9789   2.9877   2.9892
  3.0029   3.0098   3.0236   3.0323   3.0369   3.0405   3.0490   3.0593
  3.0654   3.0872   3.0980   3.1032   3.1128   3.1169   3.1259   3.1326
  3.1387   3.1476   3.1520   3.1701   3.1808   3.1910   3.1984   3.2043
  3.2221   3.2378   3.2541   3.2598   3.2711   3.2908   3.3079   3.3083
  3.3238   3.3294   3.3379   3.3555   3.3827   3.4025   3.4189   3.4368
  3.4560   3.4900   3.4991   3.5247   3.5506   3.5939   3.6190   3.6871
  3.7726   3.7815   3.7906   3.8068   3.8179   3.8308   3.8550   3.8588
  3.8694   3.8740   3.8905   3.8967   3.9112   3.9253   3.9421   3.9456
  3.9628   3.9732   3.9914   4.0330   4.0428   4.0546   4.0838   4.1196
  4.1372   4.1748   4.1841   4.2109   4.2111   4.2457   4.2544   4.2931
  4.3195   4.3296   4.3465   4.3562   4.4198   5.0063   5.0753   5.0842
  5.1104   5.1213   5.1448   5.1775   5.2053   5.2611   5.3831   5.3924
  5.4106   5.4340   5.4445   5.4604   5.5291   5.5895   5.6157   5.6578
  5.6643   5.7364   5.7524   5.8705   5.9315  23.7551  23.7623  23.7886
 23.8029  23.8101  23.8275  23.8488  23.8501  23.8714  23.8923  23.9184
 23.9437  23.9540  23.9767  24.0051  24.0247  49.8739  49.9156  49.9484
 49.9545  49.9726  49.9841  50.0292  50.0451
 --------------------------------------------------------------

          Ground-State Mulliken Net Atomic Charges

     Atom                 Charge (a.u.)
  ----------------------------------------
      1 C                     0.084297
      2 H                     0.244296
      3 C                    -0.313262
      4 H                     0.201127
      5 O                    -0.237195
      6 H                     0.248655
      7 C                    -0.822194
      8 H                     0.213598
      9 H                     0.118723
     10 C                     0.500713
     11 H                     0.163231
     12 C                    -0.743891
     13 H                     0.137514
     14 H                     0.142637
     15 H                     0.142133
     16 C                    -0.713595
     17 H                     0.178814
     18 H                     0.161449
     19 C                    -0.264984
     20 H                     0.161304
     21 H                     0.161447
     22 C                     0.043206
     23 C                    -0.573840
     24 H                     0.190562
     25 H                     0.181206
     26 H                     0.154693
     27 C                    -0.427296
     28 H                     0.193203
     29 H                     0.182476
     30 H                     0.208840
     31 O                     0.156588
     32 C                     0.024929
     33 H                     0.193030
     34 O                    -0.007130
     35 C                    -0.098774
     36 H                     0.252721
     37 C                    -0.831388
     38 H                     0.247875
     39 O                    -0.269494
     40 H                     0.399174
     41 C                    -0.312082
     42 H                     0.258495
     43 O                    -0.216711
     44 H                     0.269416
     45 C                    -0.181021
     46 H                     0.284896
     47 O                    -0.232078
     48 H                     0.286485
     49 C                    -0.030954
     50 O                    -0.269337
     51 O                    -0.131396
     52 H                     0.288890
  ----------------------------------------
  Sum of atomic charges =    -0.000000

 -----------------------------------------------------------------
                    Cartesian Multipole Moments
 -----------------------------------------------------------------
    Charge (ESU x 10^10)
                -0.0000
    Dipole Moment (Debye)
         X      -5.2739      Y      -3.6011      Z       3.5338
       Tot       7.2986
    Quadrupole Moments (Debye-Ang)
        XX    -141.9595     XY     -18.2910     YY    -159.7547
        XZ       2.9130     YZ       4.5865     ZZ    -145.7343
    Octopole Moments (Debye-Ang^2)
       XXX     -15.9132    XXY     -94.8002    XYY     -46.1941
       YYY     -69.1257    XXZ      41.8354    XYZ      31.7512
       YYZ      40.6192    XZZ       3.4284    YZZ     -17.0713
       ZZZ      33.4583
    Hexadecapole Moments (Debye-Ang^3)
      XXXX  -11303.7084   XXXY    -566.2377   XXYY   -2467.2390
      XYYY    -293.7581   YYYY   -2412.5352   XXXZ     439.2866
      XXYZ     127.3988   XYYZ     208.0666   YYYZ     191.5145
      XXZZ   -2002.1649   XYZZ     -30.0266   YYZZ    -510.5780
      XZZZ     399.6948   YZZZ     155.6709   ZZZZ    -643.0874
 -----------------------------------------------------------------
 Calculating analytic gradient of the SCF energy
 Gradient of SCF Energy
            1           2           3           4           5           6
    1   0.0000852  -0.0001692  -0.0000092  -0.0000091  -0.0012203   0.0002493
    2   0.0007388   0.0000008  -0.0009386   0.0003831   0.0006649   0.0000975
    3  -0.0009577  -0.0001169   0.0006731   0.0003449  -0.0001435  -0.0000405
            7           8           9          10          11          12
    1   0.0001904  -0.0000684   0.0000703   0.0004433   0.0000323   0.0000155
    2  -0.0000798  -0.0001103  -0.0000231   0.0001487  -0.0000268  -0.0000364
    3  -0.0002229  -0.0000531   0.0000627   0.0000795   0.0000319  -0.0002451
           13          14          15          16          17          18
    1  -0.0000680   0.0000763   0.0000575  -0.0000996  -0.0000219  -0.0000361
    2   0.0000127   0.0000422   0.0000680   0.0001109  -0.0000021   0.0000712
    3   0.0000527   0.0000915  -0.0000006  -0.0003217   0.0000927   0.0000258
           19          20          21          22          23          24
    1   0.0002690   0.0001973  -0.0002578  -0.0001777  -0.0006433  -0.0001957
    2  -0.0001106  -0.0000100  -0.0000252   0.0002728   0.0003429  -0.0000074
    3   0.0005912  -0.0001151  -0.0001218   0.0004493  -0.0000173  -0.0000868
           25          26          27          28          29          30
    1  -0.0000281  -0.0000975   0.0000113   0.0000246   0.0001510  -0.0001569
    2   0.0000825  -0.0001364  -0.0003883   0.0000022   0.0002343   0.0002639
    3  -0.0001102  -0.0000869   0.0003584  -0.0001367  -0.0002220   0.0003166
           31          32          33          34          35          36
    1  -0.0007770   0.0003630   0.0004426   0.0000942   0.0008689   0.0000005
    2  -0.0001270  -0.0012272   0.0000620   0.0000172   0.0001868   0.0001774
    3  -0.0004695  -0.0000772   0.0001143   0.0001770  -0.0002282   0.0001069
           37          38          39          40          41          42
    1   0.0008254   0.0003083  -0.0002711   0.0002122  -0.0007571   0.0001119
    2   0.0011676  -0.0003044  -0.0007281  -0.0001782   0.0003847  -0.0001964
    3  -0.0001329   0.0002119  -0.0001865   0.0003718   0.0002611  -0.0003191
           43          44          45          46          47          48
    1   0.0003006   0.0002451  -0.0011609   0.0001802   0.0006521  -0.0001274
    2  -0.0007438   0.0002128  -0.0002651  -0.0000734   0.0002648  -0.0000043
    3  -0.0001414  -0.0000446  -0.0000780   0.0000823  -0.0001669   0.0000692
           49          50          51          52
    1   0.0004322  -0.0003729  -0.0000569  -0.0001286
    2  -0.0003353   0.0002122  -0.0005505   0.0004055
    3   0.0003218  -0.0000799  -0.0000845   0.0001211
 Max gradient component =       1.227E-03
 RMS gradient           =       3.531E-04
 Gradient time:  CPU 538.16 s  wall 90.83 s
 Geometry Optimization Parameters
   NAtoms,    NIC,     NZ,  NCons,   NDum,   NFix, NCnnct, MaxDiis
       52     415       0       0       0       0       0       0

 Cartesian Hessian Update
 Hessian Updated using BFGS Update


** GEOMETRY OPTIMIZATION IN DELOCALIZED INTERNAL COORDINATES **
   Searching for a Minimum

   Optimization Cycle:  11

                       Coordinates (Angstroms)
     ATOM                X               Y               Z
      1  C        -2.5477099224    0.4444191201   -0.1605976081
      2  H        -2.4945511459   -0.0933091409   -1.1154481336
      3  C        -2.9446604845   -0.5759444548    0.9249158986
      4  H        -3.0371894090   -0.0377519621    1.8801173378
      5  O        -1.9282734520   -1.5870842928    1.0761580000
      6  H        -2.2406759140   -2.2240083255    1.7282814210
      7  C        -4.2876107288   -1.2389863323    0.6057433395
      8  H        -4.1801526333   -1.8117320750   -0.3243300292
      9  H        -4.5253787352   -1.9616674944    1.3978399086
     10  C        -5.4319404254   -0.2266462856    0.4686324315
     11  H        -5.5535532929    0.2772609315    1.4385569996
     12  C        -6.7580469898   -0.9104180500    0.1225115355
     13  H        -7.0342526412   -1.6555605226    0.8748810268
     14  H        -7.5714113465   -0.1814549190    0.0618458578
     15  H        -6.6939552220   -1.4195883367   -0.8448322500
     16  C        -5.0472079595    0.8369183317   -0.5669015700
     17  H        -5.8208337126    1.6113173168   -0.6108460872
     18  H        -5.0153542650    0.3722454242   -1.5613097530
     19  C        -3.6881650143    1.4825548261   -0.2660347630
     20  H        -3.4567064475    2.2001180162   -1.0535691892
     21  H        -3.7617755887    2.0555019058    0.6676200377
     22  C        -1.1352578457    1.0875217355    0.0144915199
     23  C        -0.9246456399    2.2722542511   -0.9388958943
     24  H         0.1300902569    2.5477521764   -0.9486673649
     25  H        -1.2091635546    2.0014409912   -1.9591067039
     26  H        -1.5067082527    3.1441187923   -0.6323674888
     27  C        -0.8507948329    1.5123372175    1.4587398426
     28  H        -0.8436833104    0.6622530201    2.1425638135
     29  H        -1.6277643943    2.2082425908    1.7845807462
     30  H         0.1017419294    2.0414950434    1.5368245903
     31  O        -0.2423020094    0.0165043877   -0.4465313307
     32  C         1.0424251131   -0.1334633299    0.0290941234
     33  H         1.1059096734    0.0004776349    1.1189665517
     34  O         1.9102271337    0.8243794195   -0.5964392621
     35  C         3.2523643709    0.7213757143   -0.1734486856
     36  H         3.3260915335    0.8108769647    0.9248486638
     37  C         1.4761138855   -1.5515341188   -0.3504117051
     38  H         1.3584206963   -1.6527708731   -1.4372432485
     39  O         0.7173210466   -2.5354513280    0.3326608316
     40  H        -0.2091976379   -2.2379778371    0.3607540251
     41  C         2.9387753458   -1.7575962851    0.0206878398
     42  H         3.0309576625   -1.7227468841    1.1152325545
     43  O         3.4567304402   -2.9986221830   -0.4560632261
     44  H         2.8704135489   -3.6989225449   -0.1468368777
     45  C         3.8088622423   -0.6591180406   -0.5750992888
     46  H         3.8041681059   -0.7471358004   -1.6679852365
     47  O         5.1536528786   -0.7632120324   -0.0857589291
     48  H         5.4665558343   -1.6607176575   -0.2545691886
     49  C         4.0218724555    1.9299987828   -0.7474227958
     50  O         3.4744841331    2.9199771249   -1.1407276160
     51  O         5.3623595369    1.8201813703   -0.7205320235
     52  H         5.6291402902    0.9240367541   -0.4346935707
   Point Group: c1    Number of degrees of freedom:   150


   Energy is  -1228.729471005

 Hessian Updated using BFGS Update

147 Hessian modes will be used to form the next step
  Hessian Eigenvalues:
     0.002572    0.003110    0.004099    0.004158    0.005228    0.005601
     0.005719    0.006598    0.007365    0.008233    0.008357    0.010093
     0.010469    0.011832    0.013170    0.015145    0.019229    0.020077
     0.022475    0.030305    0.033175    0.033270    0.037562    0.038552
     0.040210    0.043293    0.044579    0.045555    0.046827    0.047623
     0.048116    0.048419    0.049106    0.049776    0.050963    0.051336
     0.052085    0.052666    0.053206    0.054706    0.055828    0.055873
     0.056143    0.057021    0.057416    0.057640    0.058846    0.060217
     0.060724    0.061139    0.067969    0.068790    0.070371    0.073049
     0.074536    0.078411    0.080999    0.081818    0.083318    0.084331
     0.085007    0.092042    0.094879    0.111602    0.117345    0.128568
     0.134481    0.147960    0.150313    0.155542    0.156952    0.158109
     0.158735    0.159733    0.159904    0.160011    0.160052    0.160423
     0.160669    0.162338    0.164352    0.164988    0.169680    0.171794
     0.178562    0.181629    0.198271    0.199028    0.207377    0.215117
     0.234845    0.247682    0.252353    0.264349    0.269710    0.273751
     0.278431    0.280662    0.284216    0.285428    0.288056    0.290172
     0.290640    0.292765    0.295398    0.298162    0.303817    0.335382
     0.336325    0.338188    0.338861    0.338995    0.339170    0.339530
     0.339863    0.340102    0.340265    0.340404    0.340793    0.340876
     0.341439    0.341934    0.342113    0.342146    0.342448    0.342810
     0.342856    0.343301    0.343379    0.344217    0.349713    0.381218
     0.391959    0.394547    0.399199    0.403762    0.406673    0.424034
     0.467263    0.498639    0.503354    0.504954    0.510929    0.522543
     0.533388    0.553774    0.923926

 Minimum Search - Taking Simple RFO Step
 Searching for Lamda that Minimizes Along All modes
 Value Taken    Lamda =  -0.00013848
 Step Taken.  Stepsize is  0.082220

                             Maximum     Tolerance    Cnvgd?
         Gradient           0.002648      0.000300      NO
         Displacement       0.017135      0.001200      NO
         Energy change     -0.000221      0.000001      NO


 New Cartesian Coordinates Obtained by Inverse Iteration

 Displacement from previous Coordinates is:  0.395989
 ----------------------------------------------------------------
             Standard Nuclear Orientation (Angstroms)
    I     Atom           X                Y                Z
 ----------------------------------------------------------------
    1      C      -2.5473323590     0.4407329965    -0.1772229979
    2      H      -2.4971182385    -0.0935550397    -1.1341054267
    3      C      -2.9322213602    -0.5847394858     0.9064085597
    4      H      -3.0065841331    -0.0542010075     1.8667066597
    5      O      -1.9188124291    -1.6033382747     1.0350584243
    6      H      -2.2286245749    -2.2463261252     1.6828995736
    7      C      -4.2832936638    -1.2418373229     0.6071763699
    8      H      -4.1913135277    -1.8124906147    -0.3257098045
    9      H      -4.5106898533    -1.9656164710     1.4012304031
   10      C      -5.4277920051    -0.2278932124     0.4881951390
   11      H      -5.5335312384     0.2776148930     1.4591469344
   12      C      -6.7600780077    -0.9098406058     0.1632727033
   13      H      -7.0266149306    -1.6526889366     0.9212394589
   14      H      -7.5730512419    -0.1796091369     0.1118243453
   15      H      -6.7108029422    -1.4219044034    -0.8034829379
   16      C      -5.0544823401     0.8321705240    -0.5543569008
   17      H      -5.8271481788     1.6079270948    -0.5918024245
   18      H      -5.0348982576     0.3646200793    -1.5478434463
   19      C      -3.6911009094     1.4772584352    -0.2719974349
   20      H      -3.4704148468     2.1940691439    -1.0630844040
   21      H      -3.7517051074     2.0514917384     0.6618930751
   22      C      -1.1362962119     1.0907476960    -0.0092952560
   23      C      -0.9262115127     2.2716656904    -0.9667567767
   24      H       0.1296899752     2.5432092421    -0.9805332707
   25      H      -1.2150037642     1.9977993540    -1.9847819707
   26      H      -1.5032826687     3.1471876563    -0.6606835261
   27      C      -0.8504906805     1.5223239441     1.4323114567
   28      H      -0.8336093464     0.6737649888     2.1180512882
   29      H      -1.6318038460     2.2112661394     1.7630073998
   30      H       0.0999957230     2.0559638064     1.5034681677
   31      O      -0.2373698722     0.0259909402    -0.4664875910
   32      C       1.0412781444    -0.1245636526     0.0211505779
   33      H       1.0923796495     0.0034987085     1.1120855585
   34      O       1.9166625304     0.8320602817    -0.5931023586
   35      C       3.2536859647     0.7228191111    -0.1558361680
   36      H       3.3150795560     0.8059195361     0.9435638548
   37      C       1.4725898912    -1.5420413181    -0.3626179875
   38      H       1.3642692441    -1.6330618731    -1.4517212406
   39      O       0.7028044008    -2.5254101389     0.3062803347
   40      H      -0.2232991215    -2.2246293976     0.3174328143
   41      C       2.9302605983    -1.7558033735     0.0230294784
   42      H       3.0095370884    -1.7269931719     1.1191434663
   43      O       3.4457774998    -2.9965510775    -0.4547095252
   44      H       2.8477602874    -3.6942097445    -0.1611286233
   45      C       3.8116146362    -0.6576100336    -0.5567709145
   46      H       3.8201370104    -0.7404104273    -1.6501276486
   47      O       5.1484409019    -0.7698797615    -0.0492128849
   48      H       5.4622042466    -1.6666819311    -0.2214550439
   49      C       4.0349817481     1.9316171195    -0.7155347612
   50      O       3.4978235230     2.9290922663    -1.1039239229
   51      O       5.3747702777     1.8129027043    -0.6774513607
   52      H       5.6329895774     0.9103111850    -0.4029603580
 ----------------------------------------------------------------
 Molecular Point Group                 C1    NOp =  1
 Largest Abelian Subgroup              C1    NOp =  1
 Nuclear Repulsion Energy =  2379.8609627583 hartrees
 There are       94 alpha and       94 beta electrons
 Applying Cartesian multipole field
    Component          Value
    ---------          -----
     (2,0,0)        1.00000E-12
     (0,2,0)        2.00000E-11
     (0,0,2)       -3.00000E-11
 Nucleus-field energy     =     0.0000000318 hartrees
 Requested basis set is 6-311++G(d,p)
 There are 284 shells and 724 basis functions
 A cutoff of  1.0D-11 yielded  28894 shell pairs
 There are    182881 function pairs (    193599 Cartesian)
 Smallest overlap matrix eigenvalue = 6.90E-07

 Q-Chem warning in module stvman/mkSTV.C, line 306:

 Overlap eigenvalue is smaller than square root of threshold
 Use THRESH >= 12 to get rid of this warning

 Linear dependence detected in AO basis
 Tighter screening thresholds may be required for diffuse basis sets
 Use S2THRESH > 14 and THRESH = 14 in case of SCF convergence issues
 Number of orthogonalized atomic orbitals = 723
 Maximum deviation from orthogonality = 1.968E-10
 Guess MOs from SCF MO coefficient file

 -----------------------------------------------------------------------
  General SCF calculation program by
  Eric Jon Sundstrom, Paul Horn, Yuezhi Mao, Dmitri Zuev, Alec White,
  David Stuck, Shaama M.S., Shane Yost, Joonho Lee, David Small,
  Daniel Levine, Susi Lehtola, Hugh Burton, Evgeny Epifanovsky
 -----------------------------------------------------------------------
 Exchange:     0.2000 Hartree-Fock + 0.0800 Slater + 0.7200 B88
 Correlation:  0.1900 VWN1RPA + 0.8100 LYP
 Using SG-1 standard quadrature grid
 using 6 threads for integral computing
 -------------------------------------------------------
 OpenMP Integral computing Module                
 Release: version 2.0, May 2017, Q-Chem Inc. Pleasanton 
 -------------------------------------------------------
 -------------------------------------------------------
 OpenMP BLAS3 based DFT computing Module                
 Release: version 1.0, May 2013, Q-Chem Inc. Pittsburgh 
 -------------------------------------------------------
 A restricted SCF calculation will be
 performed using DIIS
 SCF converges when DIIS error is below 1.0e-08
 ---------------------------------------
  Cycle       Energy         DIIS error
 ---------------------------------------
    1   -1228.7276165924      1.54e-04  
    2   -1228.7294809940      2.77e-05  
    3   -1228.7294421424      4.25e-05  
    4   -1228.7295236339      3.26e-06  
    5   -1228.7295239534      2.08e-06  
    6   -1228.7295241814      6.50e-07  
    7   -1228.7295241973      3.02e-07  
    8   -1228.7295242019      5.21e-08  
    9   -1228.7295242020      2.03e-08  
   10   -1228.7295242024      6.38e-09  Convergence criterion met
 ---------------------------------------
 SCF time:   CPU 1921.12s  wall 339.00s 
 SCF   energy in the final basis set =    -1228.7295242024
 Total energy in the final basis set =    -1228.7295242024

 --------------------------------------------------------------

                    Orbital Energies (a.u.)
 --------------------------------------------------------------

 Alpha MOs
 -- Occupied --
-19.1650 -19.1589 -19.1474 -19.1466 -19.1450 -19.1382 -19.1255 -19.1075
-10.3047 -10.2845 -10.2589 -10.2548 -10.2468 -10.2430 -10.2401 -10.2325
-10.1886 -10.1884 -10.1817 -10.1801 -10.1771 -10.1733 -10.1706 -10.1557
 -1.1071  -1.0895  -1.0706  -1.0491  -1.0463  -1.0357  -1.0226  -1.0196
 -0.8574  -0.8200  -0.8069  -0.7766  -0.7583  -0.7529  -0.7060  -0.6940
 -0.6819  -0.6641  -0.6324  -0.6251  -0.6158  -0.6066  -0.5865  -0.5747
 -0.5639  -0.5489  -0.5343  -0.5309  -0.5219  -0.5196  -0.5029  -0.4927
 -0.4807  -0.4778  -0.4691  -0.4638  -0.4556  -0.4492  -0.4446  -0.4333
 -0.4286  -0.4253  -0.4192  -0.4128  -0.4087  -0.4049  -0.4032  -0.4008
 -0.3945  -0.3877  -0.3847  -0.3797  -0.3703  -0.3674  -0.3606  -0.3520
 -0.3468  -0.3434  -0.3417  -0.3372  -0.3250  -0.3214  -0.3181  -0.3161
 -0.3088  -0.2990  -0.2901  -0.2826  -0.2768  -0.2751
 -- Virtual --
 -0.0233  -0.0137  -0.0110  -0.0091  -0.0046   0.0001   0.0056   0.0097
  0.0160   0.0214   0.0220   0.0251   0.0277   0.0371   0.0374   0.0431
  0.0462   0.0497   0.0514   0.0552   0.0577   0.0633   0.0656   0.0679
  0.0694   0.0733   0.0783   0.0792   0.0830   0.0859   0.0885   0.0930
  0.0954   0.0992   0.1003   0.1016   0.1049   0.1069   0.1075   0.1093
  0.1127   0.1140   0.1158   0.1193   0.1200   0.1238   0.1261   0.1284
  0.1298   0.1305   0.1338   0.1344   0.1357   0.1387   0.1403   0.1419
  0.1436   0.1469   0.1489   0.1497   0.1521   0.1550   0.1569   0.1590
  0.1605   0.1620   0.1640   0.1658   0.1703   0.1713   0.1736   0.1770
  0.1781   0.1788   0.1804   0.1832   0.1869   0.1898   0.1903   0.1910
  0.1938   0.1973   0.1989   0.2023   0.2055   0.2061   0.2115   0.2134
  0.2158   0.2171   0.2177   0.2205   0.2241   0.2262   0.2275   0.2332
  0.2377   0.2386   0.2427   0.2435   0.2466   0.2496   0.2543   0.2554
  0.2588   0.2608   0.2650   0.2666   0.2692   0.2726   0.2749   0.2779
  0.2789   0.2825   0.2843   0.2869   0.2902   0.2949   0.2973   0.2990
  0.3018   0.3050   0.3058   0.3077   0.3085   0.3114   0.3160   0.3187
  0.3210   0.3214   0.3242   0.3271   0.3296   0.3317   0.3337   0.3378
  0.3400   0.3435   0.3443   0.3467   0.3493   0.3534   0.3585   0.3624
  0.3633   0.3686   0.3723   0.3745   0.3784   0.3791   0.3829   0.3868
  0.3918   0.3955   0.3997   0.4045   0.4079   0.4086   0.4147   0.4178
  0.4199   0.4219   0.4307   0.4327   0.4368   0.4445   0.4459   0.4511
  0.4588   0.4628   0.4715   0.4813   0.4890   0.4914   0.4934   0.4962
  0.5023   0.5080   0.5135   0.5192   0.5255   0.5333   0.5354   0.5423
  0.5477   0.5584   0.5635   0.5684   0.5737   0.5792   0.5867   0.5901
  0.5999   0.6004   0.6065   0.6119   0.6160   0.6208   0.6273   0.6344
  0.6373   0.6406   0.6490   0.6517   0.6551   0.6612   0.6654   0.6705
  0.6712   0.6790   0.6855   0.6908   0.6954   0.7028   0.7074   0.7140
  0.7184   0.7258   0.7335   0.7388   0.7397   0.7418   0.7478   0.7532
  0.7571   0.7622   0.7647   0.7701   0.7762   0.7778   0.7796   0.7829
  0.7867   0.7907   0.7926   0.7963   0.7990   0.8010   0.8096   0.8115
  0.8167   0.8213   0.8355   0.8438   0.8541   0.8647   0.8687   0.8837
  0.9013   0.9113   0.9191   0.9280   0.9334   0.9375   0.9621   0.9717
  0.9779   0.9982   1.0143   1.0234   1.0292   1.0357   1.0477   1.0599
  1.0702   1.0775   1.0877   1.0931   1.1033   1.1078   1.1152   1.1201
  1.1351   1.1418   1.1552   1.1624   1.1651   1.1721   1.1816   1.1865
  1.1955   1.2006   1.2037   1.2207   1.2236   1.2300   1.2322   1.2406
  1.2486   1.2551   1.2578   1.2627   1.2702   1.2796   1.2939   1.3019
  1.3060   1.3158   1.3225   1.3273   1.3386   1.3477   1.3560   1.3710
  1.3764   1.3913   1.4023   1.4330   1.4377   1.4431   1.4440   1.4491
  1.4503   1.4597   1.4624   1.4822   1.4905   1.4968   1.5017   1.5086
  1.5102   1.5159   1.5185   1.5248   1.5306   1.5388   1.5438   1.5542
  1.5607   1.5644   1.5703   1.5766   1.5821   1.5848   1.5968   1.5987
  1.6097   1.6110   1.6143   1.6196   1.6265   1.6322   1.6336   1.6388
  1.6416   1.6450   1.6501   1.6557   1.6585   1.6602   1.6673   1.6749
  1.6845   1.6889   1.6907   1.7043   1.7081   1.7132   1.7174   1.7252
  1.7341   1.7433   1.7512   1.7522   1.7638   1.7713   1.7839   1.7874
  1.7966   1.8066   1.8094   1.8117   1.8189   1.8238   1.8343   1.8431
  1.8490   1.8564   1.8675   1.8745   1.8807   1.8863   1.8921   1.9020
  1.9076   1.9156   1.9187   1.9477   1.9542   1.9614   1.9714   1.9738
  1.9854   1.9878   2.0156   2.0220   2.0312   2.0334   2.0496   2.0570
  2.0583   2.0724   2.0865   2.0920   2.0988   2.1213   2.1280   2.1376
  2.1424   2.1495   2.1582   2.1620   2.1693   2.1782   2.1921   2.1995
  2.2101   2.2214   2.2289   2.2356   2.2446   2.2545   2.2639   2.2681
  2.2859   2.2949   2.2996   2.3158   2.3315   2.3343   2.3514   2.3603
  2.3718   2.3839   2.3924   2.3963   2.4215   2.4320   2.4521   2.4732
  2.4800   2.4915   2.5027   2.5299   2.5382   2.5419   2.5442   2.5506
  2.5548   2.5622   2.5651   2.5756   2.5832   2.5959   2.6082   2.6117
  2.6207   2.6263   2.6355   2.6419   2.6464   2.6608   2.6684   2.6822
  2.6873   2.6885   2.6989   2.7229   2.7250   2.7431   2.7476   2.7514
  2.7660   2.7913   2.7964   2.8074   2.8179   2.8218   2.8286   2.8461
  2.8577   2.8653   2.8764   2.8868   2.8902   2.8993   2.9079   2.9217
  2.9316   2.9372   2.9422   2.9596   2.9674   2.9798   2.9869   2.9906
  3.0015   3.0093   3.0248   3.0320   3.0381   3.0407   3.0480   3.0599
  3.0667   3.0890   3.0987   3.1051   3.1133   3.1173   3.1261   3.1326
  3.1378   3.1490   3.1517   3.1704   3.1801   3.1921   3.1982   3.2058
  3.2234   3.2374   3.2546   3.2605   3.2712   3.2906   3.3087   3.3093
  3.3248   3.3307   3.3373   3.3563   3.3842   3.4029   3.4188   3.4370
  3.4570   3.4902   3.4999   3.5250   3.5511   3.5940   3.6197   3.6877
  3.7727   3.7811   3.7907   3.8061   3.8179   3.8312   3.8548   3.8589
  3.8693   3.8739   3.8906   3.8959   3.9115   3.9246   3.9426   3.9458
  3.9634   3.9736   3.9927   4.0326   4.0433   4.0558   4.0837   4.1199
  4.1366   4.1748   4.1847   4.2094   4.2124   4.2466   4.2542   4.2924
  4.3200   4.3304   4.3479   4.3569   4.4200   5.0066   5.0759   5.0842
  5.1111   5.1220   5.1446   5.1774   5.2058   5.2622   5.3833   5.3934
  5.4120   5.4364   5.4467   5.4622   5.5330   5.5897   5.6155   5.6558
  5.6642   5.7371   5.7497   5.8733   5.9315  23.7556  23.7629  23.7893
 23.8031  23.8103  23.8281  23.8490  23.8494  23.8711  23.8926  23.9171
 23.9438  23.9532  23.9764  24.0047  24.0243  49.8735  49.9161  49.9489
 49.9541  49.9732  49.9845  50.0298  50.0453
 --------------------------------------------------------------

          Ground-State Mulliken Net Atomic Charges

     Atom                 Charge (a.u.)
  ----------------------------------------
      1 C                     0.082797
      2 H                     0.244633
      3 C                    -0.322890
      4 H                     0.200729
      5 O                    -0.234776
      6 H                     0.248871
      7 C                    -0.811847
      8 H                     0.213416
      9 H                     0.118335
     10 C                     0.498686
     11 H                     0.162889
     12 C                    -0.742021
     13 H                     0.137729
     14 H                     0.143011
     15 H                     0.142176
     16 C                    -0.711334
     17 H                     0.178355
     18 H                     0.161636
     19 C                    -0.265346
     20 H                     0.162652
     21 H                     0.160219
     22 C                     0.037013
     23 C                    -0.575546
     24 H                     0.190180
     25 H                     0.180522
     26 H                     0.154445
     27 C                    -0.421745
     28 H                     0.190246
     29 H                     0.183539
     30 H                     0.210101
     31 O                     0.156390
     32 C                     0.019189
     33 H                     0.193057
     34 O                    -0.005888
     35 C                    -0.090317
     36 H                     0.252769
     37 C                    -0.829595
     38 H                     0.246628
     39 O                    -0.268297
     40 H                     0.400998
     41 C                    -0.318540
     42 H                     0.258729
     43 O                    -0.216355
     44 H                     0.269210
     45 C                    -0.184060
     46 H                     0.285198
     47 O                    -0.231473
     48 H                     0.286759
     49 C                    -0.028978
     50 O                    -0.269460
     51 O                    -0.131820
     52 H                     0.289180
  ----------------------------------------
  Sum of atomic charges =    -0.000000

 -----------------------------------------------------------------
                    Cartesian Multipole Moments
 -----------------------------------------------------------------
    Charge (ESU x 10^10)
                -0.0000
    Dipole Moment (Debye)
         X      -5.3639      Y      -3.6132      Z       3.4713
       Tot       7.3400
    Quadrupole Moments (Debye-Ang)
        XX    -142.2387     XY     -18.4224     YY    -159.8649
        XZ       2.7088     YZ       4.3924     ZZ    -145.6704
    Octopole Moments (Debye-Ang^2)
       XXX     -18.9351    XXY     -96.1719    XYY     -47.4915
       YYY     -69.8639    XXZ      40.2827    XYZ      30.9693
       YYZ      39.7809    XZZ       3.9288    YZZ     -16.4803
       ZZZ      32.3892
    Hexadecapole Moments (Debye-Ang^3)
      XXXX  -11315.7200   XXXY    -579.2870   XXYY   -2472.9605
      XYYY    -299.6285   YYYY   -2414.5740   XXXZ     426.6948
      XXYZ     124.0568   XYYZ     203.1368   YYYZ     188.0226
      XXZZ   -1999.6704   XYZZ     -30.3983   YYZZ    -507.5736
      XZZZ     391.2081   YZZZ     153.1832   ZZZZ    -631.7117
 -----------------------------------------------------------------
 Calculating analytic gradient of the SCF energy
 Gradient of SCF Energy
            1           2           3           4           5           6
    1  -0.0001939   0.0000154   0.0002203   0.0000049  -0.0003695  -0.0000093
    2   0.0000372   0.0000517  -0.0003452   0.0001672   0.0002179  -0.0000595
    3   0.0001037   0.0000039   0.0000480   0.0000760  -0.0002195   0.0001304
            7           8           9          10          11          12
    1  -0.0000912   0.0000052   0.0000013   0.0002038   0.0000180   0.0000382
    2   0.0000205  -0.0000178  -0.0000191   0.0002030  -0.0000129  -0.0000733
    3  -0.0000113  -0.0000035   0.0000442  -0.0000908   0.0000353  -0.0000139
           13          14          15          16          17          18
    1  -0.0000554   0.0000329   0.0000475  -0.0001161  -0.0000215   0.0000000
    2  -0.0000017   0.0000780   0.0000280  -0.0002169   0.0000075   0.0000676
    3  -0.0000165   0.0000270  -0.0000051  -0.0000224   0.0000870  -0.0000175
           19          20          21          22          23          24
    1   0.0001669  -0.0001212  -0.0000546  -0.0002163   0.0000545  -0.0000756
    2   0.0000747  -0.0000535  -0.0000150  -0.0000005  -0.0000483   0.0000667
    3   0.0000662   0.0000013  -0.0000249  -0.0002844   0.0000463  -0.0001360
           25          26          27          28          29          30
    1   0.0000388   0.0000570   0.0001035   0.0000455  -0.0001256   0.0000325
    2  -0.0000254  -0.0000608  -0.0001076   0.0000074   0.0001065   0.0000089
    3   0.0000353   0.0000566  -0.0001271  -0.0002110   0.0000747   0.0001193
           31          32          33          34          35          36
    1   0.0003166   0.0002549   0.0000131  -0.0002101   0.0003909  -0.0000529
    2   0.0000647   0.0000923  -0.0000461  -0.0003962  -0.0000517  -0.0000321
    3   0.0000633   0.0000999   0.0001144   0.0001241   0.0000093   0.0000714
           37          38          39          40          41          42
    1  -0.0000337   0.0000770  -0.0003560   0.0002724  -0.0002351   0.0000209
    2   0.0007274  -0.0001276  -0.0004848   0.0001681   0.0002875  -0.0001882
    3  -0.0002575   0.0000184   0.0002452  -0.0001923   0.0003600  -0.0001123
           43          44          45          46          47          48
    1   0.0001205  -0.0000146  -0.0003758   0.0000415   0.0000797   0.0000453
    2  -0.0001271  -0.0000363   0.0001565  -0.0000079   0.0001365  -0.0001934
    3  -0.0001759   0.0000423  -0.0001258   0.0000308   0.0000560   0.0000591
           49          50          51          52
    1   0.0002191  -0.0001973   0.0001396  -0.0001519
    2  -0.0002789   0.0004059  -0.0002591   0.0001051
    3  -0.0002365  -0.0000392   0.0002737  -0.0001996
 Max gradient component =       7.274E-04
 RMS gradient           =       1.622E-04
 Gradient time:  CPU 538.61 s  wall 90.89 s
 Geometry Optimization Parameters
   NAtoms,    NIC,     NZ,  NCons,   NDum,   NFix, NCnnct, MaxDiis
       52     415       0       0       0       0       0       0

 Cartesian Hessian Update
 Hessian Updated using BFGS Update


** GEOMETRY OPTIMIZATION IN DELOCALIZED INTERNAL COORDINATES **
   Searching for a Minimum

   Optimization Cycle:  12

                       Coordinates (Angstroms)
     ATOM                X               Y               Z
      1  C        -2.5473323590    0.4407329965   -0.1772229979
      2  H        -2.4971182385   -0.0935550397   -1.1341054267
      3  C        -2.9322213602   -0.5847394858    0.9064085597
      4  H        -3.0065841331   -0.0542010075    1.8667066597
      5  O        -1.9188124291   -1.6033382747    1.0350584243
      6  H        -2.2286245749   -2.2463261252    1.6828995736
      7  C        -4.2832936638   -1.2418373229    0.6071763699
      8  H        -4.1913135277   -1.8124906147   -0.3257098045
      9  H        -4.5106898533   -1.9656164710    1.4012304031
     10  C        -5.4277920051   -0.2278932124    0.4881951390
     11  H        -5.5335312384    0.2776148930    1.4591469344
     12  C        -6.7600780077   -0.9098406058    0.1632727033
     13  H        -7.0266149306   -1.6526889366    0.9212394589
     14  H        -7.5730512419   -0.1796091369    0.1118243453
     15  H        -6.7108029422   -1.4219044034   -0.8034829379
     16  C        -5.0544823401    0.8321705240   -0.5543569008
     17  H        -5.8271481788    1.6079270948   -0.5918024245
     18  H        -5.0348982576    0.3646200793   -1.5478434463
     19  C        -3.6911009094    1.4772584352   -0.2719974349
     20  H        -3.4704148468    2.1940691439   -1.0630844040
     21  H        -3.7517051074    2.0514917384    0.6618930751
     22  C        -1.1362962119    1.0907476960   -0.0092952560
     23  C        -0.9262115127    2.2716656904   -0.9667567767
     24  H         0.1296899752    2.5432092421   -0.9805332707
     25  H        -1.2150037642    1.9977993540   -1.9847819707
     26  H        -1.5032826687    3.1471876563   -0.6606835261
     27  C        -0.8504906805    1.5223239441    1.4323114567
     28  H        -0.8336093464    0.6737649888    2.1180512882
     29  H        -1.6318038460    2.2112661394    1.7630073998
     30  H         0.0999957230    2.0559638064    1.5034681677
     31  O        -0.2373698722    0.0259909402   -0.4664875910
     32  C         1.0412781444   -0.1245636526    0.0211505779
     33  H         1.0923796495    0.0034987085    1.1120855585
     34  O         1.9166625304    0.8320602817   -0.5931023586
     35  C         3.2536859647    0.7228191111   -0.1558361680
     36  H         3.3150795560    0.8059195361    0.9435638548
     37  C         1.4725898912   -1.5420413181   -0.3626179875
     38  H         1.3642692441   -1.6330618731   -1.4517212406
     39  O         0.7028044008   -2.5254101389    0.3062803347
     40  H        -0.2232991215   -2.2246293976    0.3174328143
     41  C         2.9302605983   -1.7558033735    0.0230294784
     42  H         3.0095370884   -1.7269931719    1.1191434663
     43  O         3.4457774998   -2.9965510775   -0.4547095252
     44  H         2.8477602874   -3.6942097445   -0.1611286233
     45  C         3.8116146362   -0.6576100336   -0.5567709145
     46  H         3.8201370104   -0.7404104273   -1.6501276486
     47  O         5.1484409019   -0.7698797615   -0.0492128849
     48  H         5.4622042466   -1.6666819311   -0.2214550439
     49  C         4.0349817481    1.9316171195   -0.7155347612
     50  O         3.4978235230    2.9290922663   -1.1039239229
     51  O         5.3747702777    1.8129027043   -0.6774513607
     52  H         5.6329895774    0.9103111850   -0.4029603580
   Point Group: c1    Number of degrees of freedom:   150


   Energy is  -1228.729524202

 Hessian Updated using BFGS Update

148 Hessian modes will be used to form the next step
  Hessian Eigenvalues:
     0.002553    0.003179    0.004105    0.004552    0.005009    0.005597
     0.006550    0.006633    0.007436    0.008324    0.008376    0.010041
     0.010375    0.011759    0.013466    0.015346    0.019282    0.020143
     0.022819    0.030306    0.032839    0.033601    0.037596    0.038738
     0.040091    0.043297    0.044494    0.045693    0.046812    0.047576
     0.048115    0.048393    0.048791    0.049628    0.050900    0.051291
     0.051688    0.052732    0.053347    0.054486    0.055529    0.055848
     0.056121    0.057033    0.057475    0.057631    0.058085    0.060268
     0.060717    0.061164    0.067602    0.068781    0.070258    0.073371
     0.075320    0.078498    0.081050    0.081888    0.084109    0.084341
     0.085172    0.092039    0.095324    0.111156    0.118353    0.128392
     0.133357    0.146837    0.150284    0.153464    0.155777    0.157857
     0.159282    0.159642    0.159939    0.160008    0.160034    0.160128
     0.160461    0.160849    0.162801    0.164873    0.165414    0.171019
     0.173062    0.178379    0.181920    0.198638    0.199061    0.211223
     0.218570    0.236597    0.247247    0.253110    0.265181    0.269698
     0.274124    0.278265    0.279838    0.284194    0.285464    0.288993
     0.290274    0.290637    0.292540    0.295620    0.298903    0.304975
     0.335397    0.336111    0.337687    0.338198    0.338987    0.339074
     0.339530    0.339693    0.339978    0.340303    0.340379    0.340765
     0.340880    0.341249    0.341548    0.342112    0.342133    0.342437
     0.342787    0.342934    0.343238    0.343406    0.344399    0.348191
     0.380151    0.386680    0.394401    0.396876    0.403814    0.405742
     0.426257    0.468378    0.496767    0.499749    0.507334    0.511515
     0.519180    0.523365    0.537984    0.922736

 Minimum Search - Taking Simple RFO Step
 Searching for Lamda that Minimizes Along All modes
 Value Taken    Lamda =  -0.00005800
 Step Taken.  Stepsize is  0.083684

                             Maximum     Tolerance    Cnvgd?
         Gradient           0.000660      0.000300      NO
         Displacement       0.025494      0.001200      NO
         Energy change     -0.000053      0.000001      NO


 New Cartesian Coordinates Obtained by Inverse Iteration

 Displacement from previous Coordinates is:  0.550799
 ----------------------------------------------------------------
             Standard Nuclear Orientation (Angstroms)
    I     Atom           X                Y                Z
 ----------------------------------------------------------------
    1      C      -2.5442347772     0.4387568332    -0.1624476592
    2      H      -2.4835143005    -0.0940400220    -1.1194802795
    3      C      -2.9451345385    -0.5876337019     0.9141757762
    4      H      -3.0319676779    -0.0584187849     1.8737161924
    5      O      -1.9345557800    -1.6082841925     1.0574303794
    6      H      -2.2558805044    -2.2508951848     1.6999194877
    7      C      -4.2941081290    -1.2407773567     0.5963500987
    8      H      -4.1914947847    -1.8093209089    -0.3366384007
    9      H      -4.5339139541    -1.9658001359     1.3854352949
   10      C      -5.4350972834    -0.2238193455     0.4650331717
   11      H      -5.5519124687     0.2804108273     1.4353802870
   12      C      -6.7651371200    -0.9018217704     0.1227195333
   13      H      -7.0419500140    -1.6450815218     0.8765332332
   14      H      -7.5762442488    -0.1701991314     0.0623194261
   15      H      -6.7057919757    -1.4130522591    -0.8439234428
   16      C      -5.0451787097     0.8374869579    -0.5705821967
   17      H      -5.8154087194     1.6150802427    -0.6178479220
   18      H      -5.0134165814     0.3708104158    -1.5642095476
   19      C      -3.6838526549     1.4787235811    -0.2699266203
   20      H      -3.4508890785     2.1967132145    -1.0564420214
   21      H      -3.7535523338     2.0514787133     0.6644737616
   22      C      -1.1331786016     1.0818145241     0.0239254829
   23      C      -0.9031646395     2.2694812373    -0.9200532360
   24      H       0.1551696299     2.5323237618    -0.9183147350
   25      H      -1.1819736828     2.0072400298    -1.9438683396
   26      H      -1.4769225720     3.1469343135    -0.6126230777
   27      C      -0.8571049629     1.4978269089     1.4718791518
   28      H      -0.8499490839     0.6432394579     2.1504656427
   29      H      -1.6371622128     2.1880044913     1.8024538649
   30      H       0.0953707914     2.0265001479     1.5539966617
   31      O      -0.2412946334     0.0119752554    -0.4337500683
   32      C       1.0445930575    -0.1253514689     0.0339039438
   33      H       1.1122282855     0.0198230406     1.1216482039
   34      O       1.9055333940     0.8268600438    -0.6079678463
   35      C       3.2485624086     0.7281155011    -0.1883869080
   36      H       3.3255495444     0.8258994148     0.9087247117
   37      C       1.4750460995    -1.5472529711    -0.3344780874
   38      H       1.3485532518    -1.6548130796    -1.4202870016
   39      O       0.7192507895    -2.5200083209     0.3634143497
   40      H      -0.2111857757    -2.2312666010     0.3708571448
   41      C       2.9398409002    -1.7489009287     0.0311664889
   42      H       3.0351284942    -1.7010206552     1.1256353546
   43      O       3.4523773372    -2.9945937619    -0.4345359175
   44      H       2.8621871207    -3.6897459977    -0.1198620220
   45      C       3.8073220609    -0.6554898907    -0.5786753546
   46      H       3.7977561730    -0.7535946877    -1.6708629903
   47      O       5.1520691555    -0.7543848735    -0.0912698220
   48      H       5.4694573711    -1.6500375564    -0.2618935997
   49      C       4.0166784029     1.9327660909    -0.7745922909
   50      O       3.4693013981     2.9195870196    -1.1747494849
   51      O       5.3575613012     1.8228099400    -0.7512141473
   52      H       5.6253901372     0.9270818818    -0.4627955478
 ----------------------------------------------------------------
 Molecular Point Group                 C1    NOp =  1
 Largest Abelian Subgroup              C1    NOp =  1
 Nuclear Repulsion Energy =  2379.9502557837 hartrees
 There are       94 alpha and       94 beta electrons
 Applying Cartesian multipole field
    Component          Value
    ---------          -----
     (2,0,0)        1.00000E-12
     (0,2,0)        2.00000E-11
     (0,0,2)       -3.00000E-11
 Nucleus-field energy     =     0.0000000313 hartrees
 Requested basis set is 6-311++G(d,p)
 There are 284 shells and 724 basis functions
 A cutoff of  1.0D-11 yielded  28887 shell pairs
 There are    182882 function pairs (    193601 Cartesian)
 Smallest overlap matrix eigenvalue = 6.76E-07

 Q-Chem warning in module stvman/mkSTV.C, line 306:

 Overlap eigenvalue is smaller than square root of threshold
 Use THRESH >= 12 to get rid of this warning

 Linear dependence detected in AO basis
 Tighter screening thresholds may be required for diffuse basis sets
 Use S2THRESH > 14 and THRESH = 14 in case of SCF convergence issues
 Number of orthogonalized atomic orbitals = 723
 Maximum deviation from orthogonality = 1.695E-10
 Guess MOs from SCF MO coefficient file

 -----------------------------------------------------------------------
  General SCF calculation program by
  Eric Jon Sundstrom, Paul Horn, Yuezhi Mao, Dmitri Zuev, Alec White,
  David Stuck, Shaama M.S., Shane Yost, Joonho Lee, David Small,
  Daniel Levine, Susi Lehtola, Hugh Burton, Evgeny Epifanovsky
 -----------------------------------------------------------------------
 Exchange:     0.2000 Hartree-Fock + 0.0800 Slater + 0.7200 B88
 Correlation:  0.1900 VWN1RPA + 0.8100 LYP
 Using SG-1 standard quadrature grid
 using 6 threads for integral computing
 -------------------------------------------------------
 OpenMP Integral computing Module                
 Release: version 2.0, May 2017, Q-Chem Inc. Pleasanton 
 -------------------------------------------------------
 -------------------------------------------------------
 OpenMP BLAS3 based DFT computing Module                
 Release: version 1.0, May 2013, Q-Chem Inc. Pittsburgh 
 -------------------------------------------------------
 A restricted SCF calculation will be
 performed using DIIS
 SCF converges when DIIS error is below 1.0e-08
 ---------------------------------------
  Cycle       Energy         DIIS error
 ---------------------------------------
    1   -1228.7255154461      2.21e-04  
    2   -1228.7294048581      4.75e-05  
    3   -1228.7292927881      7.16e-05  
    4   -1228.7295185164      6.19e-06  
    5   -1228.7295196604      4.22e-06  
    6   -1228.7295204878      1.35e-06  
    7   -1228.7295205649      4.53e-07  
    8   -1228.7295205753      1.10e-07  
    9   -1228.7295205759      3.83e-08  
   10   -1228.7295205758      1.15e-08  
   11   -1228.7295205761      4.46e-09  Convergence criterion met
 ---------------------------------------
 SCF time:   CPU 2113.19s  wall 372.00s 
 SCF   energy in the final basis set =    -1228.7295205761
 Total energy in the final basis set =    -1228.7295205761

 --------------------------------------------------------------

                    Orbital Energies (a.u.)
 --------------------------------------------------------------

 Alpha MOs
 -- Occupied --
-19.1651 -19.1590 -19.1474 -19.1462 -19.1451 -19.1382 -19.1260 -19.1075
-10.3046 -10.2841 -10.2589 -10.2549 -10.2464 -10.2431 -10.2398 -10.2326
-10.1884 -10.1883 -10.1816 -10.1799 -10.1770 -10.1732 -10.1705 -10.1552
 -1.1072  -1.0898  -1.0708  -1.0490  -1.0461  -1.0360  -1.0230  -1.0197
 -0.8571  -0.8199  -0.8069  -0.7764  -0.7583  -0.7527  -0.7058  -0.6939
 -0.6819  -0.6642  -0.6321  -0.6250  -0.6157  -0.6066  -0.5864  -0.5745
 -0.5639  -0.5489  -0.5345  -0.5305  -0.5219  -0.5197  -0.5026  -0.4927
 -0.4806  -0.4780  -0.4690  -0.4637  -0.4555  -0.4491  -0.4445  -0.4336
 -0.4286  -0.4251  -0.4191  -0.4128  -0.4086  -0.4047  -0.4032  -0.4007
 -0.3948  -0.3874  -0.3845  -0.3797  -0.3701  -0.3671  -0.3606  -0.3517
 -0.3465  -0.3435  -0.3417  -0.3369  -0.3249  -0.3214  -0.3180  -0.3156
 -0.3088  -0.2986  -0.2905  -0.2829  -0.2769  -0.2751
 -- Virtual --
 -0.0232  -0.0138  -0.0110  -0.0090  -0.0045   0.0003   0.0056   0.0096
  0.0160   0.0215   0.0221   0.0251   0.0278   0.0372   0.0374   0.0430
  0.0463   0.0498   0.0514   0.0552   0.0575   0.0635   0.0658   0.0680
  0.0695   0.0732   0.0784   0.0791   0.0832   0.0859   0.0884   0.0932
  0.0956   0.0992   0.1004   0.1017   0.1050   0.1069   0.1079   0.1095
  0.1127   0.1141   0.1159   0.1188   0.1202   0.1239   0.1263   0.1284
  0.1300   0.1305   0.1339   0.1346   0.1357   0.1384   0.1404   0.1418
  0.1435   0.1469   0.1491   0.1495   0.1523   0.1551   0.1575   0.1588
  0.1603   0.1622   0.1643   0.1661   0.1702   0.1713   0.1737   0.1773
  0.1783   0.1789   0.1809   0.1836   0.1871   0.1896   0.1902   0.1908
  0.1936   0.1972   0.1990   0.2022   0.2054   0.2062   0.2118   0.2135
  0.2157   0.2175   0.2177   0.2207   0.2239   0.2260   0.2271   0.2330
  0.2378   0.2386   0.2428   0.2438   0.2468   0.2502   0.2543   0.2561
  0.2593   0.2611   0.2652   0.2665   0.2687   0.2721   0.2751   0.2781
  0.2787   0.2821   0.2843   0.2870   0.2898   0.2948   0.2975   0.2996
  0.3016   0.3047   0.3057   0.3078   0.3090   0.3121   0.3166   0.3186
  0.3210   0.3218   0.3245   0.3275   0.3294   0.3313   0.3338   0.3378
  0.3402   0.3436   0.3448   0.3470   0.3491   0.3535   0.3587   0.3633
  0.3636   0.3689   0.3724   0.3749   0.3782   0.3793   0.3826   0.3866
  0.3916   0.3956   0.3999   0.4045   0.4075   0.4082   0.4146   0.4178
  0.4201   0.4221   0.4304   0.4333   0.4375   0.4439   0.4463   0.4505
  0.4596   0.4630   0.4716   0.4823   0.4893   0.4914   0.4938   0.4969
  0.5024   0.5084   0.5130   0.5194   0.5255   0.5341   0.5353   0.5427
  0.5467   0.5582   0.5661   0.5688   0.5739   0.5796   0.5869   0.5901
  0.5996   0.6006   0.6067   0.6120   0.6164   0.6207   0.6278   0.6342
  0.6373   0.6411   0.6495   0.6517   0.6551   0.6607   0.6653   0.6706
  0.6714   0.6789   0.6864   0.6915   0.6960   0.7028   0.7075   0.7150
  0.7188   0.7263   0.7339   0.7386   0.7405   0.7415   0.7491   0.7524
  0.7575   0.7624   0.7651   0.7699   0.7755   0.7774   0.7804   0.7833
  0.7869   0.7907   0.7928   0.7964   0.7990   0.8010   0.8097   0.8115
  0.8158   0.8214   0.8351   0.8446   0.8537   0.8652   0.8696   0.8833
  0.9009   0.9114   0.9190   0.9275   0.9336   0.9374   0.9631   0.9715
  0.9775   0.9976   1.0129   1.0244   1.0303   1.0356   1.0467   1.0608
  1.0704   1.0773   1.0877   1.0933   1.1038   1.1076   1.1166   1.1199
  1.1345   1.1425   1.1552   1.1621   1.1649   1.1718   1.1830   1.1875
  1.1961   1.1997   1.2038   1.2208   1.2240   1.2302   1.2329   1.2405
  1.2483   1.2558   1.2580   1.2626   1.2697   1.2805   1.2938   1.3003
  1.3057   1.3174   1.3233   1.3278   1.3386   1.3475   1.3556   1.3726
  1.3756   1.3921   1.4032   1.4319   1.4376   1.4436   1.4448   1.4491
  1.4504   1.4595   1.4624   1.4829   1.4910   1.4979   1.5002   1.5080
  1.5104   1.5153   1.5160   1.5250   1.5320   1.5375   1.5445   1.5539
  1.5623   1.5654   1.5706   1.5769   1.5827   1.5854   1.5957   1.5987
  1.6100   1.6109   1.6136   1.6197   1.6275   1.6320   1.6333   1.6389
  1.6420   1.6454   1.6500   1.6557   1.6582   1.6606   1.6676   1.6750
  1.6844   1.6895   1.6902   1.7040   1.7087   1.7124   1.7169   1.7249
  1.7338   1.7429   1.7508   1.7527   1.7624   1.7714   1.7843   1.7874
  1.7974   1.8086   1.8098   1.8114   1.8191   1.8244   1.8338   1.8434
  1.8495   1.8560   1.8672   1.8743   1.8803   1.8862   1.8924   1.9023
  1.9079   1.9161   1.9186   1.9477   1.9548   1.9613   1.9715   1.9734
  1.9846   1.9881   2.0156   2.0226   2.0310   2.0335   2.0495   2.0572
  2.0587   2.0733   2.0868   2.0915   2.0992   2.1215   2.1286   2.1380
  2.1435   2.1497   2.1590   2.1620   2.1695   2.1779   2.1919   2.2002
  2.2100   2.2209   2.2283   2.2354   2.2437   2.2544   2.2635   2.2684
  2.2866   2.2944   2.2993   2.3153   2.3309   2.3351   2.3506   2.3603
  2.3717   2.3840   2.3913   2.3966   2.4216   2.4319   2.4523   2.4731
  2.4800   2.4913   2.5030   2.5301   2.5381   2.5421   2.5443   2.5505
  2.5547   2.5627   2.5650   2.5760   2.5841   2.5963   2.6080   2.6112
  2.6211   2.6263   2.6349   2.6418   2.6469   2.6605   2.6685   2.6823
  2.6869   2.6883   2.6984   2.7231   2.7254   2.7441   2.7494   2.7517
  2.7665   2.7913   2.7970   2.8073   2.8179   2.8225   2.8287   2.8451
  2.8571   2.8672   2.8767   2.8865   2.8905   2.8992   2.9078   2.9219
  2.9320   2.9372   2.9423   2.9598   2.9678   2.9798   2.9869   2.9905
  3.0013   3.0102   3.0240   3.0322   3.0378   3.0407   3.0481   3.0596
  3.0667   3.0858   3.0988   3.1049   3.1128   3.1174   3.1262   3.1325
  3.1367   3.1489   3.1529   3.1708   3.1799   3.1926   3.1987   3.2056
  3.2227   3.2379   3.2564   3.2592   3.2709   3.2931   3.3075   3.3102
  3.3255   3.3321   3.3373   3.3560   3.3848   3.4030   3.4195   3.4381
  3.4577   3.4904   3.5030   3.5251   3.5522   3.5943   3.6202   3.6874
  3.7729   3.7810   3.7905   3.8070   3.8182   3.8312   3.8547   3.8586
  3.8691   3.8744   3.8899   3.8962   3.9109   3.9246   3.9425   3.9454
  3.9633   3.9736   3.9926   4.0323   4.0426   4.0559   4.0839   4.1200
  4.1368   4.1743   4.1843   4.2091   4.2120   4.2467   4.2548   4.2921
  4.3220   4.3300   4.3482   4.3571   4.4233   5.0065   5.0761   5.0844
  5.1113   5.1222   5.1443   5.1770   5.2055   5.2618   5.3836   5.3944
  5.4124   5.4362   5.4455   5.4615   5.5323   5.5894   5.6160   5.6557
  5.6647   5.7385   5.7524   5.8741   5.9315  23.7559  23.7634  23.7896
 23.8033  23.8114  23.8283  23.8495  23.8498  23.8713  23.8931  23.9177
 23.9440  23.9536  23.9763  24.0047  24.0240  49.8739  49.9159  49.9486
 49.9543  49.9731  49.9848  50.0297  50.0455
 --------------------------------------------------------------

          Ground-State Mulliken Net Atomic Charges

     Atom                 Charge (a.u.)
  ----------------------------------------
      1 C                     0.089632
      2 H                     0.243725
      3 C                    -0.320202
      4 H                     0.200599
      5 O                    -0.234712
      6 H                     0.248229
      7 C                    -0.817599
      8 H                     0.214062
      9 H                     0.118133
     10 C                     0.499777
     11 H                     0.162944
     12 C                    -0.743434
     13 H                     0.137635
     14 H                     0.143000
     15 H                     0.142323
     16 C                    -0.711677
     17 H                     0.178699
     18 H                     0.161536
     19 C                    -0.270156
     20 H                     0.162829
     21 H                     0.160393
     22 C                     0.036499
     23 C                    -0.568756
     24 H                     0.189899
     25 H                     0.181132
     26 H                     0.154217
     27 C                    -0.431591
     28 H                     0.194091
     29 H                     0.182585
     30 H                     0.207782
     31 O                     0.153975
     32 C                     0.025426
     33 H                     0.194832
     34 O                    -0.005089
     35 C                    -0.099474
     36 H                     0.252920
     37 C                    -0.823188
     38 H                     0.246916
     39 O                    -0.270038
     40 H                     0.401935
     41 C                    -0.321007
     42 H                     0.258183
     43 O                    -0.216018
     44 H                     0.269058
     45 C                    -0.175449
     46 H                     0.284672
     47 O                    -0.231799
     48 H                     0.286904
     49 C                    -0.031946
     50 O                    -0.269567
     51 O                    -0.131563
     52 H                     0.288724
  ----------------------------------------
  Sum of atomic charges =    -0.000000

 -----------------------------------------------------------------
                    Cartesian Multipole Moments
 -----------------------------------------------------------------
    Charge (ESU x 10^10)
                -0.0000
    Dipole Moment (Debye)
         X      -5.2876      Y      -3.5990      Z       3.5151
       Tot       7.2984
    Quadrupole Moments (Debye-Ang)
        XX    -141.7188     XY     -18.0823     YY    -159.7342
        XZ       2.9447     YZ       4.8964     ZZ    -145.9728
    Octopole Moments (Debye-Ang^2)
       XXX     -15.5321    XXY     -94.9949    XYY     -46.5745
       YYY     -69.5060    XXZ      42.1062    XYZ      32.7085
       YYZ      41.2790    XZZ       3.1938    YZZ     -17.4543
       ZZZ      33.9031
    Hexadecapole Moments (Debye-Ang^3)
      XXXX  -11287.1968   XXXY    -570.1019   XXYY   -2465.8172
      XYYY    -295.2353   YYYY   -2406.1162   XXXZ     442.9761
      XXYZ     132.6647   XYYZ     210.9911   YYYZ     198.3967
      XXZZ   -2003.9435   XYZZ     -34.3199   YYZZ    -511.7372
      XZZZ     405.2767   YZZZ     163.0440   ZZZZ    -647.4649
 -----------------------------------------------------------------
 Calculating analytic gradient of the SCF energy
 Gradient of SCF Energy
            1           2           3           4           5           6
    1   0.0002260   0.0000532   0.0002280  -0.0000021  -0.0001481   0.0000408
    2   0.0000649   0.0000188  -0.0003631  -0.0000203   0.0001798  -0.0000299
    3   0.0002403   0.0000304  -0.0000833  -0.0001335   0.0000464   0.0000830
            7           8           9          10          11          12
    1  -0.0000963   0.0000511  -0.0000520  -0.0000391  -0.0000207  -0.0000613
    2   0.0001202   0.0000473   0.0000716  -0.0001859   0.0000240   0.0000450
    3   0.0000300   0.0000469  -0.0000384   0.0000455  -0.0000046   0.0000165
           13          14          15          16          17          18
    1   0.0000042  -0.0000465   0.0000040  -0.0000413  -0.0000063  -0.0000008
    2   0.0000231   0.0000056   0.0000229  -0.0000370   0.0000230   0.0000157
    3  -0.0000313  -0.0000137   0.0000045   0.0000416   0.0000048   0.0000028
           19          20          21          22          23          24
    1  -0.0000739  -0.0001597   0.0000605  -0.0000571   0.0004399   0.0002586
    2   0.0000855  -0.0000495   0.0000016   0.0003406  -0.0003210  -0.0000527
    3  -0.0002220   0.0000633   0.0000380   0.0000049   0.0000274   0.0001382
           25          26          27          28          29          30
    1  -0.0000307   0.0001310  -0.0000974  -0.0001303  -0.0000334   0.0000820
    2  -0.0000613   0.0000023  -0.0001126   0.0000144  -0.0000401  -0.0000055
    3   0.0000472   0.0000781  -0.0001468   0.0000046   0.0000715  -0.0001408
           31          32          33          34          35          36
    1   0.0006238  -0.0002738  -0.0000549  -0.0004771  -0.0001221   0.0000197
    2  -0.0001164   0.0001359   0.0000564   0.0002079  -0.0002325  -0.0000013
    3   0.0002698  -0.0002596  -0.0000806  -0.0000709  -0.0000641  -0.0000209
           37          38          39          40          41          42
    1  -0.0002551  -0.0000054   0.0002840  -0.0002565   0.0001370  -0.0000607
    2  -0.0001657   0.0000514   0.0000364  -0.0000365   0.0001049  -0.0000285
    3  -0.0000171  -0.0000733  -0.0000306  -0.0000590   0.0000823   0.0000168
           43          44          45          46          47          48
    1  -0.0000963  -0.0000385   0.0000568  -0.0000440   0.0000304  -0.0000105
    2   0.0001276  -0.0000273  -0.0000063  -0.0000311   0.0001304  -0.0000545
    3  -0.0001318   0.0000817   0.0000828  -0.0000106  -0.0000199  -0.0000261
           49          50          51          52
    1  -0.0000482   0.0001177  -0.0000550   0.0000464
    2   0.0003122  -0.0001457  -0.0000049  -0.0001397
    3   0.0001997  -0.0000509  -0.0001422   0.0000732
 Max gradient component =       6.238E-04
 RMS gradient           =       1.346E-04
 Gradient time:  CPU 538.39 s  wall 90.85 s
 Geometry Optimization Parameters
   NAtoms,    NIC,     NZ,  NCons,   NDum,   NFix, NCnnct, MaxDiis
       52     415       0       0       0       0       0       0

 Cartesian Hessian Update
 Hessian Updated using BFGS Update


** GEOMETRY OPTIMIZATION IN DELOCALIZED INTERNAL COORDINATES **
   Searching for a Minimum

   Optimization Cycle:  13

                       Coordinates (Angstroms)
     ATOM                X               Y               Z
      1  C        -2.5442347772    0.4387568332   -0.1624476592
      2  H        -2.4835143005   -0.0940400220   -1.1194802795
      3  C        -2.9451345385   -0.5876337019    0.9141757762
      4  H        -3.0319676779   -0.0584187849    1.8737161924
      5  O        -1.9345557800   -1.6082841925    1.0574303794
      6  H        -2.2558805044   -2.2508951848    1.6999194877
      7  C        -4.2941081290   -1.2407773567    0.5963500987
      8  H        -4.1914947847   -1.8093209089   -0.3366384007
      9  H        -4.5339139541   -1.9658001359    1.3854352949
     10  C        -5.4350972834   -0.2238193455    0.4650331717
     11  H        -5.5519124687    0.2804108273    1.4353802870
     12  C        -6.7651371200   -0.9018217704    0.1227195333
     13  H        -7.0419500140   -1.6450815218    0.8765332332
     14  H        -7.5762442488   -0.1701991314    0.0623194261
     15  H        -6.7057919757   -1.4130522591   -0.8439234428
     16  C        -5.0451787097    0.8374869579   -0.5705821967
     17  H        -5.8154087194    1.6150802427   -0.6178479220
     18  H        -5.0134165814    0.3708104158   -1.5642095476
     19  C        -3.6838526549    1.4787235811   -0.2699266203
     20  H        -3.4508890785    2.1967132145   -1.0564420214
     21  H        -3.7535523338    2.0514787133    0.6644737616
     22  C        -1.1331786016    1.0818145241    0.0239254829
     23  C        -0.9031646395    2.2694812373   -0.9200532360
     24  H         0.1551696299    2.5323237618   -0.9183147350
     25  H        -1.1819736828    2.0072400298   -1.9438683396
     26  H        -1.4769225720    3.1469343135   -0.6126230777
     27  C        -0.8571049629    1.4978269089    1.4718791518
     28  H        -0.8499490839    0.6432394579    2.1504656427
     29  H        -1.6371622128    2.1880044913    1.8024538649
     30  H         0.0953707914    2.0265001479    1.5539966617
     31  O        -0.2412946334    0.0119752554   -0.4337500683
     32  C         1.0445930575   -0.1253514689    0.0339039438
     33  H         1.1122282855    0.0198230406    1.1216482039
     34  O         1.9055333940    0.8268600438   -0.6079678463
     35  C         3.2485624086    0.7281155011   -0.1883869080
     36  H         3.3255495444    0.8258994148    0.9087247117
     37  C         1.4750460995   -1.5472529711   -0.3344780874
     38  H         1.3485532518   -1.6548130796   -1.4202870016
     39  O         0.7192507895   -2.5200083209    0.3634143497
     40  H        -0.2111857757   -2.2312666010    0.3708571448
     41  C         2.9398409002   -1.7489009287    0.0311664889
     42  H         3.0351284942   -1.7010206552    1.1256353546
     43  O         3.4523773372   -2.9945937619   -0.4345359175
     44  H         2.8621871207   -3.6897459977   -0.1198620220
     45  C         3.8073220609   -0.6554898907   -0.5786753546
     46  H         3.7977561730   -0.7535946877   -1.6708629903
     47  O         5.1520691555   -0.7543848735   -0.0912698220
     48  H         5.4694573711   -1.6500375564   -0.2618935997
     49  C         4.0166784029    1.9327660909   -0.7745922909
     50  O         3.4693013981    2.9195870196   -1.1747494849
     51  O         5.3575613012    1.8228099400   -0.7512141473
     52  H         5.6253901372    0.9270818818   -0.4627955478
   Point Group: c1    Number of degrees of freedom:   150


   Energy is  -1228.729520576

 Hessian Updated using BFGS Update

149 Hessian modes will be used to form the next step
  Hessian Eigenvalues:
     0.002894    0.003123    0.004106    0.004695    0.005560    0.005645
     0.006554    0.006799    0.007959    0.008298    0.008720    0.009940
     0.010501    0.011729    0.014152    0.016488    0.019279    0.020133
     0.023237    0.030310    0.032689    0.033406    0.037606    0.038505
     0.040122    0.043246    0.044455    0.045504    0.046849    0.047636
     0.048120    0.048461    0.049226    0.049897    0.050967    0.051372
     0.052378    0.052704    0.053345    0.054984    0.055819    0.056092
     0.056131    0.057016    0.057299    0.057641    0.059583    0.060455
     0.061080    0.062107    0.067596    0.068904    0.070157    0.073826
     0.075197    0.078848    0.081324    0.081868    0.083327    0.084311
     0.084874    0.092163    0.095234    0.110687    0.118110    0.128363
     0.134402    0.148484    0.152737    0.154813    0.156021    0.157948
     0.158603    0.159675    0.159915    0.159988    0.160007    0.160036
     0.160266    0.160693    0.161777    0.162685    0.164916    0.166561
     0.171841    0.173005    0.179323    0.181664    0.198088    0.204636
     0.211132    0.222316    0.239315    0.248190    0.252426    0.266598
     0.272496    0.275254    0.278914    0.282880    0.285421    0.285828
     0.287464    0.290098    0.292251    0.292513    0.295456    0.298421
     0.304113    0.335396    0.336084    0.337757    0.338248    0.338993
     0.339106    0.339532    0.339956    0.340226    0.340280    0.340388
     0.340758    0.341000    0.341184    0.341594    0.342123    0.342138
     0.342377    0.342619    0.343016    0.343196    0.343689    0.344492
     0.348050    0.381332    0.386502    0.394412    0.396995    0.404197
     0.405640    0.432075    0.469093    0.498419    0.500427    0.505271
     0.511008    0.519662    0.523288    0.538174    0.922549

 Minimum Search - Taking Simple RFO Step
 Searching for Lamda that Minimizes Along All modes
 Value Taken    Lamda =  -0.00005056
 Step Taken.  Stepsize is  0.054059

                             Maximum     Tolerance    Cnvgd?
         Gradient           0.001374      0.000300      NO
         Displacement       0.018957      0.001200      NO
         Energy change      0.000004      0.000001      NO


 New Cartesian Coordinates Obtained by Inverse Iteration

 Displacement from previous Coordinates is:  0.299986
 ----------------------------------------------------------------
             Standard Nuclear Orientation (Angstroms)
    I     Atom           X                Y                Z
 ----------------------------------------------------------------
    1      C      -2.5454257200     0.4397136988    -0.1689728210
    2      H      -2.4898803072    -0.0951002176    -1.1252572694
    3      C      -2.9381265940    -0.5851529538     0.9117932346
    4      H      -3.0193353615    -0.0557373697     1.8718156624
    5      O      -1.9250041744    -1.6043904497     1.0480860270
    6      H      -2.2420687099    -2.2491316409     1.6904202350
    7      C      -4.2878347494    -1.2409152035     0.6028429303
    8      H      -4.1900631193    -1.8109508240    -0.3298109598
    9      H      -4.5216094065    -1.9650658456     1.3946150292
   10      C      -5.4309850234    -0.2256525766     0.4761787285
   11      H      -5.5425185717     0.2806300103     1.4460575857
   12      C      -6.7620749582    -0.9064732633     0.1437687796
   13      H      -7.0331507489    -1.6479642820     0.9014310245
   14      H      -7.5744914089    -0.1761152436     0.0864632385
   15      H      -6.7080675705    -1.4203194517    -0.8218032517
   16      C      -5.0487269004     0.8339084455    -0.5642009172
   17      H      -5.8203257109     1.6102523761    -0.6092344211
   18      H      -5.0214916869     0.3648455514    -1.5568289476
   19      C      -3.6869676322     1.4776827197    -0.2718353641
   20      H      -3.4584770756     2.1946127065    -1.0607711904
   21      H      -3.7528714576     2.0519565045     0.6618220488
   22      C      -1.1350702003     1.0875032212     0.0069649925
   23      C      -0.9204335358     2.2733286792    -0.9438003835
   24      H       0.1350236786     2.5469094851    -0.9474326939
   25      H      -1.2003310975     2.0036387657    -1.9654249750
   26      H      -1.5020822823     3.1464327050    -0.6388458126
   27      C      -0.8512557141     1.5118414266     1.4514081009
   28      H      -0.8374074565     0.6613674694     2.1351821713
   29      H      -1.6310469153     2.2018189403     1.7825477729
   30      H       0.1001835980     2.0433753605     1.5251153847
   31      O      -0.2397950324     0.0209907769    -0.4528466466
   32      C       1.0424093885    -0.1251386350     0.0253885708
   33      H       1.1009721912     0.0114629889     1.1147741732
   34      O       1.9124977698     0.8289265483    -0.6013856107
   35      C       3.2516991188     0.7232760114    -0.1715047239
   36      H       3.3200010272     0.8113248985     0.9269995374
   37      C       1.4728512803    -1.5458237792    -0.3494789816
   38      H       1.3532935883    -1.6459189404    -1.4366770434
   39      O       0.7105901645    -2.5225196889     0.3361630167
   40      H      -0.2176574497    -2.2276212217     0.3497620648
   41      C       2.9348161962    -1.7539650261     0.0246277542
   42      H       3.0224028825    -1.7140904965     1.1200524670
   43      O       3.4481365544    -2.9977560083    -0.4458854005
   44      H       2.8524760885    -3.6935331826    -0.1433459311
   45      C       3.8098388912    -0.6581973099    -0.5698202269
   46      H       3.8084337796    -0.7468404878    -1.6628345845
   47      O       5.1506963028    -0.7647031487    -0.0732122936
   48      H       5.4670468879    -1.6596497107    -0.2488318222
   49      C       4.0269282415     1.9311454862    -0.7408877208
   50      O       3.4844762812     2.9216406161    -1.1385634032
   51      O       5.3674469127     1.8201442178    -0.7043867209
   52      H       5.6321110524     0.9221360855    -0.4205213367
 ----------------------------------------------------------------
 Molecular Point Group                 C1    NOp =  1
 Largest Abelian Subgroup              C1    NOp =  1
 Nuclear Repulsion Energy =  2379.7545919791 hartrees
 There are       94 alpha and       94 beta electrons
 Applying Cartesian multipole field
    Component          Value
    ---------          -----
     (2,0,0)        1.00000E-12
     (0,2,0)        2.00000E-11
     (0,0,2)       -3.00000E-11
 Nucleus-field energy     =     0.0000000315 hartrees
 Requested basis set is 6-311++G(d,p)
 There are 284 shells and 724 basis functions
 A cutoff of  1.0D-11 yielded  28892 shell pairs
 There are    182864 function pairs (    193581 Cartesian)
 Smallest overlap matrix eigenvalue = 6.85E-07

 Q-Chem warning in module stvman/mkSTV.C, line 306:

 Overlap eigenvalue is smaller than square root of threshold
 Use THRESH >= 12 to get rid of this warning

 Linear dependence detected in AO basis
 Tighter screening thresholds may be required for diffuse basis sets
 Use S2THRESH > 14 and THRESH = 14 in case of SCF convergence issues
 Number of orthogonalized atomic orbitals = 723
 Maximum deviation from orthogonality = 2.041E-10
 Guess MOs from SCF MO coefficient file

 -----------------------------------------------------------------------
  General SCF calculation program by
  Eric Jon Sundstrom, Paul Horn, Yuezhi Mao, Dmitri Zuev, Alec White,
  David Stuck, Shaama M.S., Shane Yost, Joonho Lee, David Small,
  Daniel Levine, Susi Lehtola, Hugh Burton, Evgeny Epifanovsky
 -----------------------------------------------------------------------
 Exchange:     0.2000 Hartree-Fock + 0.0800 Slater + 0.7200 B88
 Correlation:  0.1900 VWN1RPA + 0.8100 LYP
 Using SG-1 standard quadrature grid
 using 6 threads for integral computing
 -------------------------------------------------------
 OpenMP Integral computing Module                
 Release: version 2.0, May 2017, Q-Chem Inc. Pleasanton 
 -------------------------------------------------------
 -------------------------------------------------------
 OpenMP BLAS3 based DFT computing Module                
 Release: version 1.0, May 2013, Q-Chem Inc. Pittsburgh 
 -------------------------------------------------------
 A restricted SCF calculation will be
 performed using DIIS
 SCF converges when DIIS error is below 1.0e-08
 ---------------------------------------
  Cycle       Energy         DIIS error
 ---------------------------------------
    1   -1228.7283779732      1.18e-04  
    2   -1228.7295042121      2.74e-05  
    3   -1228.7294625084      4.22e-05  
    4   -1228.7295414390      4.08e-06  
    5   -1228.7295419107      2.86e-06  
    6   -1228.7295422786      7.75e-07  
    7   -1228.7295423066      2.50e-07  
    8   -1228.7295423096      6.34e-08  
    9   -1228.7295423097      2.17e-08  
   10   -1228.7295423097      6.89e-09  Convergence criterion met
 ---------------------------------------
 SCF time:   CPU 1920.61s  wall 339.00s 
 SCF   energy in the final basis set =    -1228.7295423097
 Total energy in the final basis set =    -1228.7295423097

 --------------------------------------------------------------

                    Orbital Energies (a.u.)
 --------------------------------------------------------------

 Alpha MOs
 -- Occupied --
-19.1649 -19.1589 -19.1473 -19.1465 -19.1449 -19.1382 -19.1256 -19.1074
-10.3045 -10.2843 -10.2588 -10.2547 -10.2467 -10.2429 -10.2400 -10.2325
-10.1885 -10.1884 -10.1817 -10.1799 -10.1771 -10.1733 -10.1706 -10.1556
 -1.1071  -1.0895  -1.0706  -1.0490  -1.0462  -1.0358  -1.0227  -1.0196
 -0.8573  -0.8199  -0.8068  -0.7764  -0.7583  -0.7529  -0.7059  -0.6940
 -0.6819  -0.6641  -0.6322  -0.6250  -0.6158  -0.6065  -0.5864  -0.5746
 -0.5638  -0.5489  -0.5343  -0.5307  -0.5218  -0.5196  -0.5028  -0.4927
 -0.4806  -0.4779  -0.4690  -0.4637  -0.4555  -0.4492  -0.4445  -0.4333
 -0.4285  -0.4252  -0.4192  -0.4127  -0.4087  -0.4048  -0.4032  -0.4006
 -0.3945  -0.3876  -0.3846  -0.3797  -0.3702  -0.3673  -0.3605  -0.3518
 -0.3466  -0.3434  -0.3417  -0.3371  -0.3249  -0.3214  -0.3179  -0.3160
 -0.3086  -0.2989  -0.2902  -0.2827  -0.2768  -0.2750
 -- Virtual --
 -0.0232  -0.0137  -0.0110  -0.0091  -0.0045   0.0002   0.0057   0.0097
  0.0159   0.0214   0.0221   0.0251   0.0277   0.0371   0.0374   0.0430
  0.0462   0.0497   0.0515   0.0552   0.0576   0.0634   0.0656   0.0680
  0.0695   0.0733   0.0783   0.0792   0.0831   0.0858   0.0884   0.0932
  0.0955   0.0992   0.1004   0.1017   0.1049   0.1069   0.1075   0.1094
  0.1127   0.1141   0.1159   0.1190   0.1201   0.1238   0.1262   0.1284
  0.1299   0.1305   0.1338   0.1344   0.1357   0.1385   0.1404   0.1419
  0.1435   0.1469   0.1490   0.1495   0.1522   0.1551   0.1571   0.1589
  0.1603   0.1621   0.1641   0.1660   0.1702   0.1713   0.1737   0.1772
  0.1782   0.1789   0.1807   0.1834   0.1870   0.1897   0.1902   0.1909
  0.1937   0.1973   0.1990   0.2022   0.2054   0.2061   0.2116   0.2134
  0.2156   0.2173   0.2178   0.2206   0.2240   0.2261   0.2273   0.2331
  0.2378   0.2386   0.2427   0.2437   0.2466   0.2499   0.2543   0.2557
  0.2591   0.2609   0.2651   0.2666   0.2690   0.2724   0.2750   0.2781
  0.2789   0.2823   0.2843   0.2870   0.2901   0.2947   0.2974   0.2993
  0.3017   0.3051   0.3057   0.3077   0.3087   0.3118   0.3161   0.3186
  0.3210   0.3215   0.3242   0.3273   0.3294   0.3315   0.3336   0.3377
  0.3400   0.3435   0.3445   0.3468   0.3493   0.3535   0.3586   0.3629
  0.3636   0.3688   0.3723   0.3746   0.3785   0.3792   0.3827   0.3867
  0.3918   0.3955   0.3997   0.4046   0.4077   0.4083   0.4148   0.4179
  0.4200   0.4222   0.4306   0.4331   0.4370   0.4440   0.4459   0.4508
  0.4593   0.4628   0.4715   0.4822   0.4893   0.4913   0.4937   0.4964
  0.5024   0.5084   0.5133   0.5192   0.5255   0.5337   0.5355   0.5425
  0.5472   0.5583   0.5647   0.5685   0.5738   0.5796   0.5868   0.5900
  0.5998   0.6005   0.6067   0.6119   0.6162   0.6208   0.6274   0.6343
  0.6373   0.6407   0.6493   0.6517   0.6551   0.6609   0.6651   0.6706
  0.6712   0.6791   0.6860   0.6912   0.6958   0.7028   0.7072   0.7148
  0.7185   0.7265   0.7337   0.7390   0.7399   0.7416   0.7485   0.7529
  0.7573   0.7623   0.7650   0.7700   0.7760   0.7777   0.7800   0.7832
  0.7869   0.7906   0.7928   0.7964   0.7991   0.8010   0.8098   0.8114
  0.8163   0.8214   0.8354   0.8442   0.8539   0.8652   0.8688   0.8835
  0.9007   0.9114   0.9187   0.9276   0.9332   0.9374   0.9623   0.9713
  0.9776   0.9984   1.0137   1.0239   1.0296   1.0356   1.0472   1.0604
  1.0702   1.0772   1.0876   1.0929   1.1036   1.1083   1.1157   1.1200
  1.1350   1.1423   1.1553   1.1621   1.1652   1.1718   1.1824   1.1872
  1.1958   1.2000   1.2035   1.2203   1.2242   1.2299   1.2322   1.2407
  1.2484   1.2554   1.2577   1.2626   1.2697   1.2800   1.2940   1.3009
  1.3060   1.3169   1.3229   1.3276   1.3386   1.3476   1.3556   1.3721
  1.3760   1.3914   1.4023   1.4325   1.4376   1.4432   1.4445   1.4491
  1.4503   1.4595   1.4619   1.4823   1.4906   1.4974   1.5010   1.5081
  1.5104   1.5164   1.5178   1.5251   1.5313   1.5383   1.5442   1.5540
  1.5615   1.5649   1.5706   1.5767   1.5824   1.5851   1.5963   1.5986
  1.6100   1.6109   1.6139   1.6196   1.6266   1.6320   1.6332   1.6388
  1.6417   1.6452   1.6500   1.6559   1.6585   1.6605   1.6674   1.6748
  1.6846   1.6891   1.6904   1.7039   1.7083   1.7128   1.7167   1.7250
  1.7337   1.7431   1.7511   1.7525   1.7632   1.7714   1.7842   1.7875
  1.7968   1.8073   1.8096   1.8117   1.8190   1.8238   1.8339   1.8436
  1.8487   1.8563   1.8674   1.8745   1.8805   1.8866   1.8923   1.9022
  1.9077   1.9157   1.9186   1.9477   1.9544   1.9614   1.9711   1.9736
  1.9850   1.9879   2.0154   2.0219   2.0305   2.0336   2.0494   2.0568
  2.0585   2.0727   2.0865   2.0925   2.0993   2.1218   2.1285   2.1380
  2.1429   2.1496   2.1585   2.1621   2.1693   2.1778   2.1922   2.2000
  2.2098   2.2214   2.2287   2.2355   2.2441   2.2543   2.2639   2.2684
  2.2863   2.2949   2.3001   2.3160   2.3314   2.3346   2.3510   2.3605
  2.3719   2.3837   2.3907   2.3964   2.4214   2.4320   2.4518   2.4730
  2.4799   2.4913   2.5029   2.5300   2.5382   2.5420   2.5441   2.5506
  2.5547   2.5623   2.5653   2.5759   2.5837   2.5963   2.6081   2.6113
  2.6210   2.6265   2.6353   2.6418   2.6466   2.6609   2.6683   2.6822
  2.6869   2.6886   2.6985   2.7231   2.7251   2.7438   2.7477   2.7514
  2.7661   2.7916   2.7970   2.8073   2.8182   2.8222   2.8284   2.8456
  2.8577   2.8662   2.8771   2.8864   2.8902   2.8996   2.9078   2.9216
  2.9316   2.9371   2.9426   2.9596   2.9681   2.9796   2.9867   2.9906
  3.0015   3.0097   3.0242   3.0323   3.0383   3.0408   3.0478   3.0595
  3.0663   3.0880   3.0984   3.1047   3.1129   3.1172   3.1258   3.1322
  3.1375   3.1484   3.1523   3.1705   3.1799   3.1921   3.1986   3.2058
  3.2227   3.2379   3.2556   3.2595   3.2711   3.2916   3.3085   3.3099
  3.3251   3.3312   3.3373   3.3562   3.3847   3.4030   3.4193   3.4375
  3.4572   3.4902   3.5013   3.5249   3.5517   3.5943   3.6197   3.6874
  3.7730   3.7809   3.7909   3.8065   3.8181   3.8305   3.8545   3.8588
  3.8692   3.8736   3.8904   3.8966   3.9109   3.9253   3.9423   3.9457
  3.9637   3.9735   3.9923   4.0320   4.0430   4.0559   4.0840   4.1201
  4.1368   4.1746   4.1841   4.2091   4.2120   4.2463   4.2544   4.2924
  4.3207   4.3296   4.3477   4.3567   4.4215   5.0065   5.0759   5.0845
  5.1112   5.1221   5.1439   5.1774   5.2058   5.2620   5.3830   5.3933
  5.4123   5.4366   5.4463   5.4619   5.5324   5.5893   5.6164   5.6555
  5.6649   5.7379   5.7524   5.8736   5.9313  23.7557  23.7630  23.7894
 23.8032  23.8110  23.8279  23.8491  23.8495  23.8712  23.8928  23.9175
 23.9439  23.9534  23.9763  24.0047  24.0239  49.8740  49.9160  49.9486
 49.9541  49.9732  49.9847  50.0297  50.0456
 --------------------------------------------------------------

          Ground-State Mulliken Net Atomic Charges

     Atom                 Charge (a.u.)
  ----------------------------------------
      1 C                     0.087580
      2 H                     0.244523
      3 C                    -0.322365
      4 H                     0.201068
      5 O                    -0.235019
      6 H                     0.248382
      7 C                    -0.815098
      8 H                     0.213955
      9 H                     0.118258
     10 C                     0.499205
     11 H                     0.162832
     12 C                    -0.742681
     13 H                     0.137681
     14 H                     0.143065
     15 H                     0.142264
     16 C                    -0.712474
     17 H                     0.178735
     18 H                     0.161546
     19 C                    -0.267948
     20 H                     0.162097
     21 H                     0.160703
     22 C                     0.037728
     23 C                    -0.571919
     24 H                     0.190138
     25 H                     0.181350
     26 H                     0.154478
     27 C                    -0.428138
     28 H                     0.192217
     29 H                     0.182928
     30 H                     0.209119
     31 O                     0.155944
     32 C                     0.024198
     33 H                     0.193709
     34 O                    -0.005787
     35 C                    -0.099271
     36 H                     0.252881
     37 C                    -0.828133
     38 H                     0.246769
     39 O                    -0.270170
     40 H                     0.402883
     41 C                    -0.318604
     42 H                     0.258401
     43 O                    -0.216560
     44 H                     0.269294
     45 C                    -0.175195
     46 H                     0.284023
     47 O                    -0.231637
     48 H                     0.286697
     49 C                    -0.031532
     50 O                    -0.269181
     51 O                    -0.131438
     52 H                     0.288498
  ----------------------------------------
  Sum of atomic charges =    -0.000000

 -----------------------------------------------------------------
                    Cartesian Multipole Moments
 -----------------------------------------------------------------
    Charge (ESU x 10^10)
                -0.0000
    Dipole Moment (Debye)
         X      -5.3383      Y      -3.5988      Z       3.4888
       Tot       7.3226
    Quadrupole Moments (Debye-Ang)
        XX    -141.9283     XY     -18.2064     YY    -159.7707
        XZ       2.8037     YZ       4.6627     ZZ    -145.8249
    Octopole Moments (Debye-Ang^2)
       XXX     -17.1092    XXY     -95.4391    XYY     -47.2350
       YYY     -69.5046    XXZ      41.0394    XYZ      31.9352
       YYZ      40.3586    XZZ       3.6089    YZZ     -16.8772
       ZZZ      33.0561
    Hexadecapole Moments (Debye-Ang^3)
      XXXX  -11296.7603   XXXY    -573.0834   XXYY   -2469.9531
      XYYY    -296.2337   YYYY   -2410.9346   XXXZ     433.5507
      XXYZ     128.4738   XYYZ     206.2510   YYYZ     192.5487
      XXZZ   -2001.2540   XYZZ     -31.9558   YYZZ    -509.6758
      XZZZ     397.3497   YZZZ     157.4901   ZZZZ    -639.1064
 -----------------------------------------------------------------
 Calculating analytic gradient of the SCF energy
 Gradient of SCF Energy
            1           2           3           4           5           6
    1   0.0000873  -0.0000011   0.0001189  -0.0000481  -0.0000635   0.0000439
    2  -0.0000289  -0.0000018  -0.0001213  -0.0000127   0.0000418   0.0000313
    3   0.0000882   0.0000033   0.0000442  -0.0000408  -0.0000213  -0.0000157
            7           8           9          10          11          12
    1  -0.0000536   0.0000078   0.0000047  -0.0000078  -0.0000122  -0.0000488
    2   0.0000677   0.0000079   0.0000091  -0.0000513   0.0000184   0.0000241
    3   0.0000089   0.0000137  -0.0000123  -0.0000079  -0.0000077   0.0000080
           13          14          15          16          17          18
    1   0.0000021  -0.0000137  -0.0000097  -0.0000182   0.0000210  -0.0000022
    2   0.0000153   0.0000036   0.0000116  -0.0000113   0.0000332   0.0000091
    3  -0.0000117  -0.0000054   0.0000029   0.0000142  -0.0000073   0.0000084
           19          20          21          22          23          24
    1   0.0000724   0.0000798   0.0000306  -0.0000416  -0.0000549  -0.0000290
    2   0.0000393   0.0000656   0.0000029   0.0001399  -0.0000160  -0.0000118
    3  -0.0000356  -0.0000080  -0.0000004  -0.0000853  -0.0000626   0.0000551
           25          26          27          28          29          30
    1  -0.0000027  -0.0000646  -0.0000001   0.0000241   0.0000430   0.0000106
    2   0.0000243   0.0000472  -0.0000053  -0.0000066  -0.0000321  -0.0000157
    3  -0.0000025  -0.0000055   0.0000361   0.0000420  -0.0000062  -0.0000377
           31          32          33          34          35          36
    1   0.0000474  -0.0001254  -0.0000332   0.0000183  -0.0000054   0.0000212
    2  -0.0000598   0.0000004   0.0000231   0.0000611  -0.0001378   0.0000169
    3   0.0001797  -0.0001911  -0.0000072   0.0000053   0.0000411  -0.0000301
           37          38          39          40          41          42
    1   0.0000934  -0.0000292  -0.0000338  -0.0000840   0.0000263  -0.0000270
    2  -0.0001084   0.0000254   0.0000485  -0.0000634   0.0000261   0.0000189
    3   0.0000514   0.0000111  -0.0000696   0.0000598  -0.0000713   0.0000003
           43          44          45          46          47          48
    1   0.0000289   0.0000060  -0.0000268  -0.0000096   0.0000370  -0.0000450
    2  -0.0000745  -0.0000095  -0.0000117  -0.0000342   0.0000034   0.0000236
    3  -0.0000375   0.0000096   0.0000613  -0.0000074  -0.0000379  -0.0000190
           49          50          51          52
    1  -0.0000246   0.0000700  -0.0001162   0.0001375
    2   0.0002009  -0.0001988   0.0000194  -0.0000470
    3   0.0000811   0.0000392  -0.0001392   0.0001191
 Max gradient component =       2.009E-04
 RMS gradient           =       5.711E-05
 Gradient time:  CPU 538.93 s  wall 90.95 s
 Geometry Optimization Parameters
   NAtoms,    NIC,     NZ,  NCons,   NDum,   NFix, NCnnct, MaxDiis
       52     415       0       0       0       0       0       0

 Cartesian Hessian Update
 Hessian Updated using BFGS Update


** GEOMETRY OPTIMIZATION IN DELOCALIZED INTERNAL COORDINATES **
   Searching for a Minimum

   Optimization Cycle:  14

                       Coordinates (Angstroms)
     ATOM                X               Y               Z
      1  C        -2.5454257200    0.4397136988   -0.1689728210
      2  H        -2.4898803072   -0.0951002176   -1.1252572694
      3  C        -2.9381265940   -0.5851529538    0.9117932346
      4  H        -3.0193353615   -0.0557373697    1.8718156624
      5  O        -1.9250041744   -1.6043904497    1.0480860270
      6  H        -2.2420687099   -2.2491316409    1.6904202350
      7  C        -4.2878347494   -1.2409152035    0.6028429303
      8  H        -4.1900631193   -1.8109508240   -0.3298109598
      9  H        -4.5216094065   -1.9650658456    1.3946150292
     10  C        -5.4309850234   -0.2256525766    0.4761787285
     11  H        -5.5425185717    0.2806300103    1.4460575857
     12  C        -6.7620749582   -0.9064732633    0.1437687796
     13  H        -7.0331507489   -1.6479642820    0.9014310245
     14  H        -7.5744914089   -0.1761152436    0.0864632385
     15  H        -6.7080675705   -1.4203194517   -0.8218032517
     16  C        -5.0487269004    0.8339084455   -0.5642009172
     17  H        -5.8203257109    1.6102523761   -0.6092344211
     18  H        -5.0214916869    0.3648455514   -1.5568289476
     19  C        -3.6869676322    1.4776827197   -0.2718353641
     20  H        -3.4584770756    2.1946127065   -1.0607711904
     21  H        -3.7528714576    2.0519565045    0.6618220488
     22  C        -1.1350702003    1.0875032212    0.0069649925
     23  C        -0.9204335358    2.2733286792   -0.9438003835
     24  H         0.1350236786    2.5469094851   -0.9474326939
     25  H        -1.2003310975    2.0036387657   -1.9654249750
     26  H        -1.5020822823    3.1464327050   -0.6388458126
     27  C        -0.8512557141    1.5118414266    1.4514081009
     28  H        -0.8374074565    0.6613674694    2.1351821713
     29  H        -1.6310469153    2.2018189403    1.7825477729
     30  H         0.1001835980    2.0433753605    1.5251153847
     31  O        -0.2397950324    0.0209907769   -0.4528466466
     32  C         1.0424093885   -0.1251386350    0.0253885708
     33  H         1.1009721912    0.0114629889    1.1147741732
     34  O         1.9124977698    0.8289265483   -0.6013856107
     35  C         3.2516991188    0.7232760114   -0.1715047239
     36  H         3.3200010272    0.8113248985    0.9269995374
     37  C         1.4728512803   -1.5458237792   -0.3494789816
     38  H         1.3532935883   -1.6459189404   -1.4366770434
     39  O         0.7105901645   -2.5225196889    0.3361630167
     40  H        -0.2176574497   -2.2276212217    0.3497620648
     41  C         2.9348161962   -1.7539650261    0.0246277542
     42  H         3.0224028825   -1.7140904965    1.1200524670
     43  O         3.4481365544   -2.9977560083   -0.4458854005
     44  H         2.8524760885   -3.6935331826   -0.1433459311
     45  C         3.8098388912   -0.6581973099   -0.5698202269
     46  H         3.8084337796   -0.7468404878   -1.6628345845
     47  O         5.1506963028   -0.7647031487   -0.0732122936
     48  H         5.4670468879   -1.6596497107   -0.2488318222
     49  C         4.0269282415    1.9311454862   -0.7408877208
     50  O         3.4844762812    2.9216406161   -1.1385634032
     51  O         5.3674469127    1.8201442178   -0.7043867209
     52  H         5.6321110524    0.9221360855   -0.4205213367
   Point Group: c1    Number of degrees of freedom:   150


   Energy is  -1228.729542310

 Hessian Updated using BFGS Update

150 Hessian modes will be used to form the next step
  Hessian Eigenvalues:
     0.002967    0.003169    0.004106    0.004763    0.005587    0.005842
     0.006557    0.006775    0.008117    0.008320    0.008694    0.009949
     0.010318    0.011704    0.014047    0.016382    0.019292    0.020181
     0.022767    0.030357    0.032682    0.033369    0.037600    0.038512
     0.040085    0.043236    0.044477    0.045312    0.046900    0.047538
     0.048151    0.048444    0.049138    0.049782    0.050914    0.051422
     0.052508    0.052729    0.053352    0.055082    0.055806    0.056069
     0.056215    0.057016    0.057378    0.057651    0.059588    0.060587
     0.061115    0.062031    0.067518    0.069095    0.070251    0.074025
     0.075232    0.079232    0.081548    0.081859    0.084092    0.084558
     0.084962    0.091956    0.095188    0.110756    0.118008    0.128526
     0.134194    0.148234    0.153229    0.154017    0.155845    0.158013
     0.158670    0.159668    0.159957    0.159991    0.160000    0.160009
     0.160081    0.160247    0.160724    0.161083    0.162245    0.164975
     0.169374    0.171625    0.173129    0.181406    0.186877    0.198093
     0.205815    0.210680    0.221899    0.238189    0.247977    0.253230
     0.266142    0.271975    0.276754    0.279067    0.283318    0.285077
     0.287309    0.287841    0.290055    0.291637    0.292785    0.295559
     0.299101    0.304111    0.335392    0.336078    0.337699    0.338208
     0.338993    0.339080    0.339535    0.339932    0.340181    0.340286
     0.340379    0.340769    0.341036    0.341266    0.341592    0.342114
     0.342133    0.342392    0.342656    0.343116    0.343222    0.343736
     0.345581    0.348098    0.381096    0.386759    0.394490    0.397483
     0.403769    0.405340    0.425876    0.469752    0.499087    0.499834
     0.506831    0.511179    0.519256    0.523210    0.537990    0.921918

 Minimum Search - Taking Simple RFO Step
 Searching for Lamda that Minimizes Along All modes
 Value Taken    Lamda =  -0.00000629
 Step Taken.  Stepsize is  0.022700

                             Maximum     Tolerance    Cnvgd?
         Gradient           0.000292      0.000300     YES
         Displacement       0.008964      0.001200      NO
         Energy change     -0.000022      0.000001      NO


 New Cartesian Coordinates Obtained by Inverse Iteration

 Displacement from previous Coordinates is:  0.073750
 ----------------------------------------------------------------
             Standard Nuclear Orientation (Angstroms)
    I     Atom           X                Y                Z
 ----------------------------------------------------------------
    1      C      -2.5457704769     0.4394177384    -0.1689572207
    2      H      -2.4893576006    -0.0944129997    -1.1257493914
    3      C      -2.9396428325    -0.5861848214     0.9107698865
    4      H      -3.0208857529    -0.0575317541     1.8713222680
    5      O      -1.9275399697    -1.6064337418     1.0470392244
    6      H      -2.2462573270    -2.2516524589     1.6881314167
    7      C      -4.2891660142    -1.2414855139     0.6004590254
    8      H      -4.1911677916    -1.8105764886    -0.3327800628
    9      H      -4.5234153838    -1.9663579845     1.3914667131
   10      C      -5.4318417643    -0.2258015121     0.4744568491
   11      H      -5.5434576195     0.2795648076     1.4448059277
   12      C      -6.7628840456    -0.9059786673     0.1409028637
   13      H      -7.0346200475    -1.6481231946     0.8977179586
   14      H      -7.5749209676    -0.1751683630     0.0840272546
   15      H      -6.7085749739    -1.4187863713    -0.8252052618
   16      C      -5.0490814338     0.8343571089    -0.5649407493
   17      H      -5.8206275372     1.6107825094    -0.6094424946
   18      H      -5.0215959264     0.3662033632    -1.5579940185
   19      C      -3.6873711562     1.4775513666    -0.2714078063
   20      H      -3.4588505963     2.1948636704    -1.0598886331
   21      H      -3.7539152351     2.0511910272     0.6625805752
   22      C      -1.1351791817     1.0867995451     0.0097832643
   23      C      -0.9193820966     2.2742646253    -0.9387174717
   24      H       0.1366043432     2.5458131632    -0.9439016964
   25      H      -1.2014502752     2.0072498789    -1.9604584269
   26      H      -1.4986228086     3.1478691095    -0.6309747821
   27      C      -0.8543457516     1.5089565639     1.4554699201
   28      H      -0.8413642154     0.6569768241     2.1373398677
   29      H      -1.6355587697     2.1975262288     1.7864025509
   30      H       0.0964185051     2.0411858932     1.5327444341
   31      O      -0.2386231895     0.0216505598    -0.4505637259
   32      C       1.0444013600    -0.1233005494     0.0270586402
   33      H       1.1044442148     0.0148245166     1.1161905838
   34      O       1.9137294812     0.8291908702    -0.6028963949
   35      C       3.2537029780     0.7246772535    -0.1749545289
   36      H       3.3235746100     0.8158664815     0.9232284472
   37      C       1.4742781019    -1.5444145775    -0.3460867702
   38      H       1.3542335592    -1.6465175077    -1.4330477950
   39      O       0.7125193108    -2.5198384687     0.3418784290
   40      H      -0.2156459018    -2.2248341814     0.3531993577
   41      C       2.9361715463    -1.7523810496     0.0275521888
   42      H       3.0247691282    -1.7110384260     1.1228011923
   43      O       3.4485796902    -2.9971630509    -0.4413692566
   44      H       2.8521006381    -3.6920309739    -0.1383688206
   45      C       3.8112100603    -0.6581764990    -0.5697421612
   46      H       3.8098421152    -0.7495246819    -1.6625138528
   47      O       5.1520389901    -0.7642660048    -0.0726383115
   48      H       5.4678301662    -1.6600980473    -0.2450213001
   49      C       4.0282728627     1.9306627940    -0.7491965380
   50      O       3.4860091353     2.9230067674    -1.1428772829
   51      O       5.3686607896     1.8167838779    -0.7186107369
   52      H       5.6314803613     0.9169800821    -0.4391442714
 ----------------------------------------------------------------
 Molecular Point Group                 C1    NOp =  1
 Largest Abelian Subgroup              C1    NOp =  1
 Nuclear Repulsion Energy =  2379.5321298623 hartrees
 There are       94 alpha and       94 beta electrons
 Applying Cartesian multipole field
    Component          Value
    ---------          -----
     (2,0,0)        1.00000E-12
     (0,2,0)        2.00000E-11
     (0,0,2)       -3.00000E-11
 Nucleus-field energy     =     0.0000000315 hartrees
 Requested basis set is 6-311++G(d,p)
 There are 284 shells and 724 basis functions
 A cutoff of  1.0D-11 yielded  28887 shell pairs
 There are    182845 function pairs (    193562 Cartesian)
 Smallest overlap matrix eigenvalue = 6.86E-07

 Q-Chem warning in module stvman/mkSTV.C, line 306:

 Overlap eigenvalue is smaller than square root of threshold
 Use THRESH >= 12 to get rid of this warning

 Linear dependence detected in AO basis
 Tighter screening thresholds may be required for diffuse basis sets
 Use S2THRESH > 14 and THRESH = 14 in case of SCF convergence issues
 Number of orthogonalized atomic orbitals = 723
 Maximum deviation from orthogonality = 5.226E-10
 Guess MOs from SCF MO coefficient file

 -----------------------------------------------------------------------
  General SCF calculation program by
  Eric Jon Sundstrom, Paul Horn, Yuezhi Mao, Dmitri Zuev, Alec White,
  David Stuck, Shaama M.S., Shane Yost, Joonho Lee, David Small,
  Daniel Levine, Susi Lehtola, Hugh Burton, Evgeny Epifanovsky
 -----------------------------------------------------------------------
 Exchange:     0.2000 Hartree-Fock + 0.0800 Slater + 0.7200 B88
 Correlation:  0.1900 VWN1RPA + 0.8100 LYP
 Using SG-1 standard quadrature grid
 using 6 threads for integral computing
 -------------------------------------------------------
 OpenMP Integral computing Module                
 Release: version 2.0, May 2017, Q-Chem Inc. Pleasanton 
 -------------------------------------------------------
 -------------------------------------------------------
 OpenMP BLAS3 based DFT computing Module                
 Release: version 1.0, May 2013, Q-Chem Inc. Pittsburgh 
 -------------------------------------------------------
 A restricted SCF calculation will be
 performed using DIIS
 SCF converges when DIIS error is below 1.0e-08
 ---------------------------------------
  Cycle       Energy         DIIS error
 ---------------------------------------
    1   -1228.7294568168      3.07e-05  
    2   -1228.7295404856      6.64e-06  
    3   -1228.7295381255      1.03e-05  
    4   -1228.7295428225      1.34e-06  
    5   -1228.7295428813      8.47e-07  
    6   -1228.7295429135      2.03e-07  
    7   -1228.7295429152      7.88e-08  
    8   -1228.7295429155      1.79e-08  
    9   -1228.7295429155      7.42e-09  Convergence criterion met
 ---------------------------------------
 SCF time:   CPU 1729.16s  wall 305.00s 
 SCF   energy in the final basis set =    -1228.7295429155
 Total energy in the final basis set =    -1228.7295429155

 --------------------------------------------------------------

                    Orbital Energies (a.u.)
 --------------------------------------------------------------

 Alpha MOs
 -- Occupied --
-19.1650 -19.1589 -19.1474 -19.1465 -19.1450 -19.1383 -19.1257 -19.1074
-10.3046 -10.2844 -10.2588 -10.2548 -10.2467 -10.2430 -10.2400 -10.2325
-10.1885 -10.1885 -10.1817 -10.1800 -10.1771 -10.1734 -10.1706 -10.1556
 -1.1072  -1.0895  -1.0707  -1.0490  -1.0462  -1.0358  -1.0228  -1.0196
 -0.8573  -0.8199  -0.8068  -0.7765  -0.7583  -0.7529  -0.7059  -0.6940
 -0.6819  -0.6642  -0.6322  -0.6250  -0.6157  -0.6065  -0.5865  -0.5747
 -0.5639  -0.5489  -0.5344  -0.5306  -0.5218  -0.5196  -0.5028  -0.4928
 -0.4807  -0.4779  -0.4691  -0.4638  -0.4555  -0.4492  -0.4446  -0.4334
 -0.4286  -0.4253  -0.4192  -0.4127  -0.4087  -0.4049  -0.4032  -0.4007
 -0.3946  -0.3876  -0.3847  -0.3797  -0.3702  -0.3673  -0.3605  -0.3518
 -0.3466  -0.3435  -0.3417  -0.3371  -0.3250  -0.3214  -0.3180  -0.3159
 -0.3087  -0.2989  -0.2902  -0.2828  -0.2768  -0.2750
 -- Virtual --
 -0.0232  -0.0137  -0.0110  -0.0091  -0.0046   0.0002   0.0057   0.0097
  0.0159   0.0214   0.0220   0.0251   0.0278   0.0371   0.0374   0.0430
  0.0463   0.0497   0.0514   0.0552   0.0576   0.0634   0.0657   0.0679
  0.0695   0.0733   0.0783   0.0792   0.0831   0.0858   0.0884   0.0931
  0.0955   0.0992   0.1003   0.1017   0.1049   0.1069   0.1076   0.1094
  0.1127   0.1140   0.1159   0.1190   0.1201   0.1238   0.1262   0.1284
  0.1299   0.1305   0.1338   0.1345   0.1356   0.1385   0.1403   0.1419
  0.1435   0.1468   0.1490   0.1495   0.1522   0.1551   0.1572   0.1588
  0.1603   0.1621   0.1641   0.1659   0.1702   0.1713   0.1736   0.1772
  0.1781   0.1788   0.1806   0.1834   0.1870   0.1896   0.1902   0.1909
  0.1936   0.1973   0.1990   0.2022   0.2054   0.2061   0.2117   0.2134
  0.2156   0.2173   0.2177   0.2206   0.2239   0.2261   0.2272   0.2330
  0.2378   0.2386   0.2427   0.2437   0.2466   0.2499   0.2543   0.2558
  0.2591   0.2609   0.2651   0.2666   0.2690   0.2723   0.2750   0.2780
  0.2787   0.2823   0.2843   0.2870   0.2900   0.2947   0.2974   0.2993
  0.3017   0.3050   0.3056   0.3077   0.3087   0.3117   0.3162   0.3186
  0.3210   0.3215   0.3242   0.3272   0.3294   0.3315   0.3338   0.3377
  0.3401   0.3436   0.3445   0.3468   0.3492   0.3534   0.3585   0.3629
  0.3635   0.3688   0.3723   0.3747   0.3783   0.3791   0.3827   0.3866
  0.3917   0.3955   0.3997   0.4045   0.4075   0.4082   0.4146   0.4178
  0.4200   0.4219   0.4306   0.4331   0.4370   0.4439   0.4460   0.4509
  0.4590   0.4628   0.4715   0.4818   0.4893   0.4912   0.4937   0.4965
  0.5024   0.5082   0.5131   0.5193   0.5254   0.5335   0.5355   0.5425
  0.5472   0.5583   0.5649   0.5686   0.5737   0.5795   0.5870   0.5899
  0.5998   0.6005   0.6066   0.6121   0.6162   0.6208   0.6275   0.6342
  0.6373   0.6408   0.6492   0.6517   0.6551   0.6609   0.6650   0.6706
  0.6712   0.6788   0.6861   0.6912   0.6958   0.7027   0.7073   0.7146
  0.7185   0.7264   0.7338   0.7387   0.7397   0.7416   0.7485   0.7528
  0.7571   0.7621   0.7649   0.7700   0.7759   0.7777   0.7801   0.7831
  0.7869   0.7906   0.7926   0.7964   0.7989   0.8009   0.8096   0.8114
  0.8162   0.8215   0.8353   0.8441   0.8539   0.8650   0.8688   0.8832
  0.9007   0.9113   0.9189   0.9277   0.9334   0.9372   0.9621   0.9714
  0.9777   0.9980   1.0136   1.0239   1.0299   1.0357   1.0473   1.0606
  1.0702   1.0774   1.0877   1.0932   1.1036   1.1080   1.1157   1.1199
  1.1350   1.1422   1.1554   1.1624   1.1650   1.1721   1.1824   1.1870
  1.1958   1.2001   1.2034   1.2205   1.2238   1.2301   1.2322   1.2406
  1.2484   1.2554   1.2576   1.2625   1.2700   1.2800   1.2938   1.3005
  1.3060   1.3167   1.3231   1.3273   1.3387   1.3475   1.3559   1.3721
  1.3758   1.3914   1.4022   1.4323   1.4375   1.4432   1.4443   1.4491
  1.4504   1.4596   1.4622   1.4825   1.4904   1.4974   1.5005   1.5080
  1.5101   1.5157   1.5174   1.5248   1.5311   1.5381   1.5440   1.5540
  1.5615   1.5648   1.5705   1.5766   1.5824   1.5850   1.5961   1.5986
  1.6099   1.6109   1.6137   1.6196   1.6268   1.6320   1.6331   1.6387
  1.6418   1.6451   1.6499   1.6560   1.6584   1.6605   1.6674   1.6747
  1.6844   1.6891   1.6904   1.7040   1.7084   1.7128   1.7168   1.7251
  1.7338   1.7430   1.7509   1.7524   1.7629   1.7713   1.7842   1.7872
  1.7970   1.8075   1.8093   1.8118   1.8189   1.8238   1.8338   1.8432
  1.8489   1.8562   1.8672   1.8743   1.8805   1.8863   1.8923   1.9021
  1.9077   1.9155   1.9186   1.9476   1.9543   1.9615   1.9711   1.9736
  1.9849   1.9878   2.0156   2.0223   2.0306   2.0335   2.0495   2.0569
  2.0586   2.0728   2.0868   2.0923   2.0991   2.1217   2.1282   2.1379
  2.1428   2.1496   2.1586   2.1620   2.1693   2.1778   2.1922   2.1999
  2.2098   2.2212   2.2287   2.2353   2.2440   2.2542   2.2638   2.2683
  2.2860   2.2947   2.2999   2.3157   2.3313   2.3344   2.3510   2.3603
  2.3719   2.3837   2.3917   2.3963   2.4213   2.4319   2.4520   2.4730
  2.4799   2.4913   2.5027   2.5299   2.5381   2.5420   2.5440   2.5505
  2.5547   2.5623   2.5651   2.5758   2.5835   2.5962   2.6080   2.6112
  2.6209   2.6262   2.6350   2.6417   2.6465   2.6606   2.6683   2.6822
  2.6869   2.6885   2.6986   2.7233   2.7250   2.7436   2.7479   2.7515
  2.7661   2.7915   2.7969   2.8074   2.8181   2.8224   2.8284   2.8455
  2.8574   2.8661   2.8765   2.8864   2.8903   2.8995   2.9078   2.9217
  2.9315   2.9371   2.9424   2.9597   2.9676   2.9795   2.9866   2.9905
  3.0014   3.0097   3.0242   3.0322   3.0381   3.0408   3.0478   3.0600
  3.0665   3.0875   3.0982   3.1050   3.1129   3.1172   3.1260   3.1322
  3.1372   3.1490   3.1523   3.1705   3.1798   3.1920   3.1983   3.2057
  3.2232   3.2379   3.2554   3.2596   3.2710   3.2914   3.3082   3.3096
  3.3249   3.3311   3.3370   3.3562   3.3846   3.4028   3.4192   3.4374
  3.4570   3.4901   3.5012   3.5249   3.5516   3.5945   3.6194   3.6877
  3.7729   3.7809   3.7907   3.8063   3.8181   3.8307   3.8545   3.8588
  3.8692   3.8737   3.8903   3.8959   3.9112   3.9251   3.9424   3.9455
  3.9638   3.9736   3.9925   4.0322   4.0430   4.0559   4.0838   4.1202
  4.1368   4.1743   4.1842   4.2091   4.2120   4.2461   4.2543   4.2923
  4.3206   4.3297   4.3477   4.3567   4.4212   5.0065   5.0761   5.0843
  5.1113   5.1221   5.1440   5.1770   5.2056   5.2620   5.3833   5.3934
  5.4121   5.4364   5.4460   5.4616   5.5326   5.5897   5.6162   5.6553
  5.6648   5.7375   5.7524   5.8733   5.9315  23.7557  23.7628  23.7893
 23.8031  23.8107  23.8280  23.8490  23.8495  23.8712  23.8926  23.9174
 23.9439  23.9534  23.9763  24.0045  24.0239  49.8737  49.9161  49.9487
 49.9542  49.9732  49.9848  50.0295  50.0455
 --------------------------------------------------------------

          Ground-State Mulliken Net Atomic Charges

     Atom                 Charge (a.u.)
  ----------------------------------------
      1 C                     0.087253
      2 H                     0.244678
      3 C                    -0.322049
      4 H                     0.200990
      5 O                    -0.234516
      6 H                     0.248323
      7 C                    -0.815508
      8 H                     0.214004
      9 H                     0.118118
     10 C                     0.499160
     11 H                     0.162826
     12 C                    -0.742640
     13 H                     0.137683
     14 H                     0.143040
     15 H                     0.142238
     16 C                    -0.711637
     17 H                     0.178685
     18 H                     0.161560
     19 C                    -0.268645
     20 H                     0.162351
     21 H                     0.160663
     22 C                     0.040560
     23 C                    -0.572720
     24 H                     0.190289
     25 H                     0.181153
     26 H                     0.154482
     27 C                    -0.430087
     28 H                     0.192540
     29 H                     0.182805
     30 H                     0.208720
     31 O                     0.154960
     32 C                     0.022110
     33 H                     0.194489
     34 O                    -0.006266
     35 C                    -0.096778
     36 H                     0.252821
     37 C                    -0.825614
     38 H                     0.246871
     39 O                    -0.270282
     40 H                     0.403366
     41 C                    -0.318340
     42 H                     0.258375
     43 O                    -0.216437
     44 H                     0.269224
     45 C                    -0.178721
     46 H                     0.284540
     47 O                    -0.231568
     48 H                     0.286820
     49 C                    -0.031213
     50 O                    -0.269656
     51 O                    -0.131703
     52 H                     0.288686
  ----------------------------------------
  Sum of atomic charges =    -0.000000

 -----------------------------------------------------------------
                    Cartesian Multipole Moments
 -----------------------------------------------------------------
    Charge (ESU x 10^10)
                -0.0000
    Dipole Moment (Debye)
         X      -5.3447      Y      -3.6048      Z       3.4830
       Tot       7.3274
    Quadrupole Moments (Debye-Ang)
        XX    -141.9591     XY     -18.2318     YY    -159.7716
        XZ       2.7925     YZ       4.7060     ZZ    -145.8497
    Octopole Moments (Debye-Ang^2)
       XXX     -17.6974    XXY     -95.6585    XYY     -47.3152
       YYY     -69.6105    XXZ      41.0452    XYZ      32.0526
       YYZ      40.5054    XZZ       3.4979    YZZ     -16.9484
       ZZZ      33.1655
    Hexadecapole Moments (Debye-Ang^3)
      XXXX  -11305.9631   XXXY    -574.5792   XXYY   -2470.5961
      XYYY    -296.1125   YYYY   -2409.9957   XXXZ     434.5128
      XXYZ     129.3070   XYYZ     207.1924   YYYZ     194.0675
      XXZZ   -2002.7548   XYZZ     -32.4580   YYZZ    -509.8965
      XZZZ     398.9748   YZZZ     158.9594   ZZZZ    -640.4113
 -----------------------------------------------------------------
 Calculating analytic gradient of the SCF energy
 Gradient of SCF Energy
            1           2           3           4           5           6
    1  -0.0000337  -0.0000063   0.0000815   0.0000053  -0.0001562  -0.0000070
    2   0.0000378  -0.0000072  -0.0000266   0.0000105   0.0000214   0.0000184
    3  -0.0000463  -0.0000137   0.0000296   0.0000393  -0.0000075   0.0000225
            7           8           9          10          11          12
    1  -0.0000292  -0.0000032   0.0000063   0.0000453  -0.0000037   0.0000027
    2   0.0000157  -0.0000049   0.0000058   0.0000307   0.0000082   0.0000065
    3  -0.0000257  -0.0000091   0.0000031   0.0000033   0.0000047  -0.0000107
           13          14          15          16          17          18
    1  -0.0000069   0.0000095   0.0000002  -0.0000180  -0.0000011   0.0000027
    2   0.0000101   0.0000192   0.0000162   0.0000091   0.0000096   0.0000190
    3   0.0000002   0.0000051  -0.0000035  -0.0000080   0.0000087  -0.0000011
           19          20          21          22          23          24
    1   0.0000171   0.0000017  -0.0000126  -0.0000268  -0.0000218  -0.0000143
    2  -0.0000028  -0.0000080   0.0000078  -0.0000666   0.0000152   0.0000015
    3   0.0000277  -0.0000009   0.0000024  -0.0000232   0.0000132  -0.0000064
           25          26          27          28          29          30
    1  -0.0000069   0.0000178   0.0000007  -0.0000179   0.0000067  -0.0000060
    2   0.0000037  -0.0000051   0.0000447  -0.0000071  -0.0000094  -0.0000056
    3   0.0000070   0.0000027   0.0000083   0.0000038   0.0000156   0.0000230
           31          32          33          34          35          36
    1   0.0000310   0.0000391   0.0000369   0.0000182   0.0000698  -0.0000236
    2   0.0000307   0.0000198  -0.0000379  -0.0000299   0.0000031  -0.0000322
    3  -0.0000310   0.0000071   0.0000170   0.0000322   0.0000226   0.0000162
           37          38          39          40          41          42
    1  -0.0000048   0.0000026   0.0000130   0.0000655  -0.0000431  -0.0000080
    2   0.0000299  -0.0000096  -0.0000316   0.0000468   0.0000173  -0.0000381
    3  -0.0000441   0.0000016   0.0000123  -0.0000309   0.0000619  -0.0000122
           43          44          45          46          47          48
    1   0.0000033   0.0000054   0.0000175  -0.0000098   0.0000050   0.0000093
    2  -0.0000455   0.0000016   0.0000694   0.0000014  -0.0000811  -0.0000058
    3  -0.0000314  -0.0000054  -0.0000408   0.0000016   0.0000603   0.0000242
           49          50          51          52
    1   0.0000141   0.0000370   0.0000175  -0.0001217
    2  -0.0001391   0.0000388   0.0000142   0.0000099
    3  -0.0001756   0.0000504   0.0001600  -0.0001601
 Max gradient component =       1.756E-04
 RMS gradient           =       3.923E-05
 Gradient time:  CPU 538.37 s  wall 90.86 s
 Geometry Optimization Parameters
   NAtoms,    NIC,     NZ,  NCons,   NDum,   NFix, NCnnct, MaxDiis
       52     415       0       0       0       0       0       0

 Cartesian Hessian Update
 Hessian Updated using BFGS Update


** GEOMETRY OPTIMIZATION IN DELOCALIZED INTERNAL COORDINATES **
   Searching for a Minimum

   Optimization Cycle:  15

                       Coordinates (Angstroms)
     ATOM                X               Y               Z
      1  C        -2.5457704769    0.4394177384   -0.1689572207
      2  H        -2.4893576006   -0.0944129997   -1.1257493914
      3  C        -2.9396428325   -0.5861848214    0.9107698865
      4  H        -3.0208857529   -0.0575317541    1.8713222680
      5  O        -1.9275399697   -1.6064337418    1.0470392244
      6  H        -2.2462573270   -2.2516524589    1.6881314167
      7  C        -4.2891660142   -1.2414855139    0.6004590254
      8  H        -4.1911677916   -1.8105764886   -0.3327800628
      9  H        -4.5234153838   -1.9663579845    1.3914667131
     10  C        -5.4318417643   -0.2258015121    0.4744568491
     11  H        -5.5434576195    0.2795648076    1.4448059277
     12  C        -6.7628840456   -0.9059786673    0.1409028637
     13  H        -7.0346200475   -1.6481231946    0.8977179586
     14  H        -7.5749209676   -0.1751683630    0.0840272546
     15  H        -6.7085749739   -1.4187863713   -0.8252052618
     16  C        -5.0490814338    0.8343571089   -0.5649407493
     17  H        -5.8206275372    1.6107825094   -0.6094424946
     18  H        -5.0215959264    0.3662033632   -1.5579940185
     19  C        -3.6873711562    1.4775513666   -0.2714078063
     20  H        -3.4588505963    2.1948636704   -1.0598886331
     21  H        -3.7539152351    2.0511910272    0.6625805752
     22  C        -1.1351791817    1.0867995451    0.0097832643
     23  C        -0.9193820966    2.2742646253   -0.9387174717
     24  H         0.1366043432    2.5458131632   -0.9439016964
     25  H        -1.2014502752    2.0072498789   -1.9604584269
     26  H        -1.4986228086    3.1478691095   -0.6309747821
     27  C        -0.8543457516    1.5089565639    1.4554699201
     28  H        -0.8413642154    0.6569768241    2.1373398677
     29  H        -1.6355587697    2.1975262288    1.7864025509
     30  H         0.0964185051    2.0411858932    1.5327444341
     31  O        -0.2386231895    0.0216505598   -0.4505637259
     32  C         1.0444013600   -0.1233005494    0.0270586402
     33  H         1.1044442148    0.0148245166    1.1161905838
     34  O         1.9137294812    0.8291908702   -0.6028963949
     35  C         3.2537029780    0.7246772535   -0.1749545289
     36  H         3.3235746100    0.8158664815    0.9232284472
     37  C         1.4742781019   -1.5444145775   -0.3460867702
     38  H         1.3542335592   -1.6465175077   -1.4330477950
     39  O         0.7125193108   -2.5198384687    0.3418784290
     40  H        -0.2156459018   -2.2248341814    0.3531993577
     41  C         2.9361715463   -1.7523810496    0.0275521888
     42  H         3.0247691282   -1.7110384260    1.1228011923
     43  O         3.4485796902   -2.9971630509   -0.4413692566
     44  H         2.8521006381   -3.6920309739   -0.1383688206
     45  C         3.8112100603   -0.6581764990   -0.5697421612
     46  H         3.8098421152   -0.7495246819   -1.6625138528
[truncated: 639,540 more chars]
