# Supplementary material for: An in silico investigation of menthol metabolism
Source: PLoS One. 2019 Sep 27;14(9):e0216577. doi: 10.1371/journal.pone.0216577 (PMC6764827; doi:10.1371/journal.pone.0216577)
Supplement: S2 File — (ZIP) [file pone.0216577.s002.zip › B3LYP/g-series/Ooeee.out]

Q-Chem Developer Version!
                  Welcome to Q-Chem
     A Quantum Leap Into The Future Of Chemistry


 Q-Chem 5.1, Q-Chem, Inc., Pleasanton, CA (2018)

 Yihan Shao,  Zhengting Gan,  E. Epifanovsky,  A. T. B. Gilbert,  M. Wormit,  
 J. Kussmann,  A. W. Lange,  A. Behn,  Jia Deng,  Xintian Feng,  D. Ghosh,  
 M. Goldey,  P. R. Horn,  L. D. Jacobson,  I. Kaliman,  T. Kus,  A. Landau,  
 Jie Liu,  E. I. Proynov,  R. M. Richard,  R. P. Steele,  E. J. Sundstrom,  
 H. L. Woodcock III,  P. M. Zimmerman,  D. Zuev,  B. Albrecht,  E. Alguire,  
 S. A. Baeppler,  D. Barton,  Z. Benda,  Y. A. Bernard,  E. J. Berquist,  
 K. B. Bravaya,  H. Burton,  D. Casanova,  Chun-Min Chang,  Yunqing Chen,  
 A. Chien,  K. D. Closser,  M. P. Coons,  S. Coriani,  S. Dasgupta,  
 A. L. Dempwolff,  M. Diedenhofen,  Hainam Do,  R. G. Edgar,  Po-Tung Fang,  
 S. Faraji,  S. Fatehi,  Qingguo Feng,  K. D. Fenk,  J. Fosso-Tande,  
 Qinghui Ge,  A. Ghysels,  G. Gidofalvi,  J. Gomes,  J. Gonthier,  A. Gunina,  
 D. Hait,  M. W. D. Hanson-Heine,  P. H. P. Harbach,  A. W. Hauser,  
 J. E. Herr,  E. G. Hohenstein,  Z. C. Holden,  Kerwin Hui,  B. C. Huynh,  
 T.-C. Jagau,  Hyunjun Ji,  B. Kaduk,  K. Khistyaev,  Jaehoon Kim,  
 P. Klunzinger,  K. Koh,  D. Kosenkov,  L. Koulias,  T. Kowalczyk,  
 C. M. Krauter,  A. Kunitsa,  Ka Un Lao,  A. Laurent,  K. V. Lawler,  
 Joonho Lee,  D. Lefrancois,  S. Lehtola,  D. S. Levine,  Yi-Pei Li,  
 You-Sheng Lin,  Fenglai Liu,  E. Livshits,  A. Luenser,  P. Manohar,  
 E. Mansoor,  S. F. Manzer,  Shan-Ping Mao,  Yuezhi Mao,  N. Mardirossian,  
 A. V. Marenich,  T. Markovich,  L. A. Martinez-Martinez,  S. A. Maurer,  
 N. J. Mayhall,  S. C. McKenzie,  J.-M. Mewes,  A. F. Morrison,  
 J. W. Mullinax,  K. Nanda,  T. S. Nguyen-Beck,  R. Olivares-Amaya,  
 J. A. Parkhill,  T. M. Perrine,  F. Plasser,  P. Pokhilko,  S. Prager,  
 A. Prociuk,  E. Ramos,  D. R. Rehn,  F. Rob,  M. Schneider,  N. Sergueev,  
 S. M. Sharada,  S. Sharma,  D. W. Small,  T. Stauch,  T. Stein,  
 Yu-Chuan Su,  A. J. W. Thom,  A. Tkatchenko,  T. Tsuchimochi,  N. M. Tubman,  
 L. Vogt,  M. L. Vidal,  O. Vydrov,  M. A. Watson,  J. Wenzel,  
 M. de Wergifosse,  T. A. Wesolowski,  A. White,  J. Witte,  A. Yamada,  
 Jun Yang,  K. Yao,  S. Yeganeh,  S. R. Yost,  Zhi-Qiang You,  A. Zech,  
 Igor Ying Zhang,  Xing Zhang,  Yan Zhao,  Ying Zhu,  B. R. Brooks,  
 G. K. L. Chan,  C. J. Cramer,  M. S. Gordon,  W. J. Hehre,  A. Klamt,  
 M. W. Schmidt,  C. D. Sherrill,  D. G. Truhlar,  A. Aspuru-Guzik,  R. Baer,  
 A. T. Bell,  N. A. Besley,  Jeng-Da Chai,  A. E. DePrince, III,  
 R. A. DiStasio Jr.,  A. Dreuw,  B. D. Dunietz,  T. R. Furlani,  
 Chao-Ping Hsu,  Yousung Jung,  Jing Kong,  D. S. Lambrecht,  WanZhen Liang,  
 C. Ochsenfeld,  V. A. Rassolov,  L. V. Slipchenko,  J. E. Subotnik,  
 T. Van Voorhis,  J. M. Herbert,  A. I. Krylov,  P. M. W. Gill,  M. Head-Gordon

 Contributors to earlier versions of Q-Chem not listed above: 
 R. D. Adamson,  B. Austin,  J. Baker,  G. J. O. Beran,  K. Brandhorst,  
 S. T. Brown,  E. F. C. Byrd,  A. K. Chakraborty,  C.-L. Cheng,  
 Siu Hung Chien,  D. M. Chipman,  D. L. Crittenden,  H. Dachsel,  
 R. J. Doerksen,  A. D. Dutoi,  L. Fusti-Molnar,  W. A. Goddard III,  
 A. Golubeva-Zadorozhnaya,  S. R. Gwaltney,  G. Hawkins,  A. Heyden,  
 S. Hirata,  G. Kedziora,  F. J. Keil,  C. Kelley,  Jihan Kim,  R. A. King,  
 R. Z. Khaliullin,  P. P. Korambath,  W. Kurlancheek,  A. M. Lee,  M. S. Lee,  
 S. V. Levchenko,  Ching Yeh Lin,  D. Liotard,  R. C. Lochan,  I. Lotan,  
 P. E. Maslen,  N. Nair,  D. P. O'Neill,  D. Neuhauser,  E. Neuscamman,  
 C. M. Oana,  R. Olson,  B. Peters,  R. Peverati,  P. A. Pieniazek,  
 Y. M. Rhee,  J. Ritchie,  M. A. Rohrdanz,  E. Rosta,  N. J. Russ,  
 H. F. Schaefer III,  N. E. Schultz,  N. Shenvi,  A. C. Simmonett,  A. Sodt,  
 D. Stuck,  K. S. Thanthiriwatte,  V. Vanovschi,  Tao Wang,  A. Warshel,  
 C. F. Williams,  Q. Wu,  X. Xu,  W. Zhang

 Please cite Q-Chem as follows:
 Y. Shao et al., Mol. Phys. 113, 184-215 (2015)
 DOI: 10.1080/00268976.2014.952696

 Q-Chem 5.1.2 for Intel X86 EM64T Linux

 Parts of Q-Chem use Armadillo 8.300.2 (Tropical Shenanigans).
 http://arma.sourceforge.net/

 Q-Chem begins on Tue Mar 26 21:37:50 2019  

Host: 
0

     Scratch files written to /scratch/taweetham/qchem6671//
Input Ideriv = 2
Curr. Ideriv = -1
Max.  Ideriv = 2

Checking the input file for inconsistencies... 	...done.

--------------------------------------------------------------
User input:
--------------------------------------------------------------
$molecule
0 1
  C   -1.6104190    0.4798925   -0.4456901
  H   -1.4786010    0.4126999   -1.5361361
  C   -1.0115039    1.8422628   -0.0114857
  H   -1.2001042    2.0015378    1.0568598
  O   -1.6421937    2.8635589   -0.7919243
  C    0.5001674    1.8992382   -0.2835837
  H    0.6728918    1.9204805   -1.3683922
  H    0.8960496    2.8503134    0.0918054
  C    1.2598398    0.7244039    0.3453314
  H    1.1525464    0.8078222    1.4355293
  C    2.7550384    0.7675448    0.0111916
  O    3.3593866    1.9347510    0.5513353
  H    3.2656934   -0.0959761    0.4503565
  H    2.9325140    0.7453948   -1.0697689
  C    0.6581401   -0.6073699   -0.1134163
  H    1.1688954   -1.4398041    0.3855120
  H    0.8140858   -0.7399323   -1.1917415
  C   -0.8340395   -0.6828932    0.1945440
  H   -1.2176322   -1.6428465   -0.1673329
  H   -0.9630952   -0.6754002    1.2832626
  C   -3.1469553    0.4048075   -0.1847927
  H   -3.5989765    1.3442810   -0.5263751
  C   -3.8013258   -0.7094219   -1.0097192
  H   -4.8904876   -0.6821726   -0.8939273
  H   -3.5797573   -0.5868651   -2.0749943
  H   -3.4594704   -1.7017497   -0.7004788
  C   -3.5207340    0.2275334    1.2903107
  H   -3.0200052    0.9593581    1.9290254
  H   -3.2646873   -0.7723258    1.6558777
  H   -4.6003034    0.3566015    1.4259982
  H    3.1434690    2.6769092   -0.0388887
  O   -1.3317396    5.1026264   -1.1808346
  C   -1.3884674    6.4582389   -0.7321085
  H   -0.6893106    6.6016094    0.1018255
  C   -1.6799745    4.1527428   -0.1741836
  H   -0.9502710    4.2165084    0.6426828
  C   -0.9124276    7.3556340   -1.8642293
  O    0.1197984    8.0105016   -1.8755844
  O   -1.7128380    7.3409423   -2.9522814
  H   -1.2388233    7.9109768   -3.5934786
  C   -2.8122211    6.8346814   -0.3193407
  H   -3.4976031    6.8110280   -1.1751090
  O   -2.8653325    8.1561560    0.2287330
  H   -3.7279115    8.2377253    0.6825440
  C   -3.3026701    5.8556547    0.7480864
  H   -2.7803858    6.0472718    1.6939995
  O   -4.6922471    6.1081535    1.0370280
  H   -5.2097400    5.9267935    0.2301639
  C   -3.1132959    4.3962519    0.3414186
  H   -3.8399481    4.1235633   -0.4339274
  O   -3.4081828    3.5742036    1.4817840
  H   -4.2525894    3.9007901    1.8481331
$end

$rem
   job_type 	optimization
   basis 	6-311++g**
   method 	b3lyp
   scf_guess sad
$end

--------------------------------------------------------------
 ----------------------------------------------------------------
             Standard Nuclear Orientation (Angstroms)
    I     Atom           X                Y                Z
 ----------------------------------------------------------------
    1      C      -2.7289709233     0.8255117078    -0.7213097249
    2      H      -2.7106223506     0.4845764149    -1.7674405797
    3      C      -1.6384527225     0.0160641059     0.0262531324
    4      H      -1.5508499913     0.3832399321     1.0557230835
    5      O      -0.4048300183     0.1936242605    -0.6784079005
    6      C      -1.9685107880    -1.4850444224     0.0392337681
    7      H      -1.8774761008    -1.8852571826    -0.9799015848
    8      H      -1.2089933961    -2.0136803916     0.6273333108
    9      C      -3.3676944526    -1.7790187373     0.5948740886
   10      H      -3.3772296068    -1.4653211525     1.6477296598
   11      C      -3.6997081247    -3.2743949654     0.5424693703
   12      O      -2.8086997812    -4.0182104463     1.3623504221
   13      H      -4.7125442656    -3.4502996015     0.9199918118
   14      H      -3.6518580927    -3.6675735609    -0.4790906035
   15      C      -4.4255418661    -0.9797282290    -0.1720724341
   16      H      -5.4152036727    -1.1506310098     0.2685054483
   17      H      -4.4775873142    -1.3247572931    -1.2127084437
   18      C      -4.1224498982     0.5151902773    -0.1497746241
   19      H      -4.8952880068     1.0372853226    -0.7240102986
   20      H      -4.1984142952     0.8678714181     0.8855345723
   21      C      -2.4081873317     2.3521991084    -0.7524943354
   22      H      -1.3494548862     2.4747863878    -1.0126291585
   23      C      -3.2038782542     3.0694054450    -1.8491723484
   24      H      -2.8920716372     4.1169678323    -1.9254179605
   25      H      -3.0315367915     2.6022029679    -2.8243359622
   26      H      -4.2794178370     3.0570841664    -1.6484935149
   27      C      -2.6357170006     3.0643125859     0.5847383702
   28      H      -2.1430867512     2.5468932200     1.4116880832
   29      H      -3.7010762824     3.1469921290     0.8236761398
   30      H      -2.2314083773     4.0819416849     0.5459399765
   31      H      -1.9761366974    -4.1232404816     0.8708313716
   32      O       1.6920294221    -0.7352091826    -0.6396114851
   33      C       2.9541189695    -0.9201285247     0.0047433996
   34      H       2.8088379910    -1.4382673063     0.9614287648
   35      C       0.7701991967     0.0432800669     0.1226720311
   36      H       0.5423395234    -0.4877431297     1.0553554174
   37      C       3.8044355653    -1.8332795623    -0.8651682234
   38      O       4.1486707627    -2.9729715238    -0.5875436773
   39      O       4.1280698956    -1.3054460847    -2.0657441964
   40      H       4.6127014288    -2.0310785629    -2.5122337258
   41      C       3.6589450957     0.4210095816     0.2138594497
   42      H       3.9172266059     0.8919336640    -0.7422621548
   43      O       4.8766114512     0.2623118830     0.9497972237
   44      H       5.1414691525     1.1544900839     1.2506442973
   45      C       2.7416113877     1.3540992459     1.0052358844
   46      H       2.6787004757     1.0151692801     2.0470699840
   47      O       3.3321134908     2.6670561988     1.0801921204
   48      H       3.3883813605     3.0286260668     0.1758574565
   49      C       1.3394284590     1.4482166767     0.4084756616
   50      H       1.3622934819     2.0367582197    -0.5170728001
   51      O       0.5105880440     2.1733046602     1.3306610657
   52      H       1.0141163270     2.9691865976     1.5893580332
 ----------------------------------------------------------------
 Molecular Point Group                 C1    NOp =  1
 Largest Abelian Subgroup              C1    NOp =  1
 Nuclear Repulsion Energy =  2346.3491117410 hartrees
 There are       94 alpha and       94 beta electrons
 Requested basis set is 6-311++G(d,p)
 There are 284 shells and 724 basis functions

 Total QAlloc Memory Limit   2000 MB
 Mega-Array Size       188 MB
 MEM_STATIC part       192 MB
 A cutoff of  1.0D-11 yielded  28972 shell pairs
 There are    182558 function pairs (    193112 Cartesian)

 -------------------------------------------------------
 OpenMP Integral Computing Module                       
 Release: version 1.0, May 2013, Q-Chem Inc. Pittsburgh 
 -------------------------------------------------------
 Integral Job Info:
 Integral job number is                      11
 Integral operator is                         1
 short-range coefficients                     0
 long-range coefficients              100000000
 Omega coefficients                           0
 if combine SR and LR in K                    0
 Integral screening is                        0
 Integral computing path is                   2
 max size of driver memory is            800000
 size of driver memory is                593474
 size of scratch memory is              2361544
 max col of scratch BK array               1296
 max len of scratch array in speh3          155
 max len of scratch index in speh4           18
 max int batch size is                      520
 min int batch size is                       52
 fixed nKL is                                52
 max L of basis functions is                  2
 order of int derivative is                   0
 number of shells is                        284
 number of basis is                         748
 number of cartesian basis is               748
 number of contracted shell pairs         28972
 number of primitive shell pairs          60807
 maxK2 (contraction) of shell pair           36
 max number of K2 of shell pair               1
 max number of CS2 of shell pair           5767
 max number of PS2 of shell pair           9240
 mem total for path MDJ                  786988
 -------------------------------------------------------
 Smallest overlap matrix eigenvalue = 7.82E-07

 Q-Chem warning in module stvman/mkSTV.C, line 306:

 Overlap eigenvalue is smaller than square root of threshold
 Use THRESH >= 12 to get rid of this warning

 Linear dependence detected in AO basis
 Tighter screening thresholds may be required for diffuse basis sets
 Use S2THRESH > 14 and THRESH = 14 in case of SCF convergence issues
 Number of orthogonalized atomic orbitals = 723
 Maximum deviation from orthogonality = 4.040E-10

 Scale SEOQF with 1.000000e-02/1.000000e-01/1.000000e-01

 Standard Electronic Orientation quadrupole field applied
 Nucleus-field energy     =     0.0000000425 hartrees
 Guess from superposition of atomic densities
 Warning:  Energy on first SCF cycle will be non-variational
 SAD guess density has 188.000000 electrons

 -----------------------------------------------------------------------
  General SCF calculation program by
  Eric Jon Sundstrom, Paul Horn, Yuezhi Mao, Dmitri Zuev, Alec White,
  David Stuck, Shaama M.S., Shane Yost, Joonho Lee, David Small,
  Daniel Levine, Susi Lehtola, Hugh Burton, Evgeny Epifanovsky
 -----------------------------------------------------------------------
 Exchange:     0.2000 Hartree-Fock + 0.0800 Slater + 0.7200 B88
 Correlation:  0.1900 VWN1RPA + 0.8100 LYP
 Using SG-1 standard quadrature grid
 using 6 threads for integral computing
 -------------------------------------------------------
 OpenMP Integral computing Module                
 Release: version 2.0, May 2017, Q-Chem Inc. Pleasanton 
 -------------------------------------------------------
 -------------------------------------------------------
 OpenMP BLAS3 based DFT computing Module                
 Release: version 1.0, May 2013, Q-Chem Inc. Pittsburgh 
 -------------------------------------------------------
 A restricted SCF calculation will be
 performed using DIIS
 SCF converges when DIIS error is below 1.0e-08
 ---------------------------------------
  Cycle       Energy         DIIS error
 ---------------------------------------
    1   -1233.3448226248      2.30e-02  
    2   -1228.1656589901      3.11e-03  
    3   -1227.5470394607      4.72e-03  
    4   -1228.6554709679      9.51e-04  
    5   -1228.6960486033      3.47e-04  
    6   -1228.7010028935      1.19e-04  
    7   -1228.7017012120      2.89e-05  
    8   -1228.7017433864      8.06e-06  
    9   -1228.7017465704      2.27e-06  
   10   -1228.7017467936      7.58e-07  
   11   -1228.7017468188      2.09e-07  
   12   -1228.7017468209      6.01e-08  
   13   -1228.7017468211      1.75e-08  
   14   -1228.7017468211      6.52e-09  Convergence criterion met
 ---------------------------------------
 SCF time:   CPU 2556.29s  wall 450.00s 
 SCF   energy in the final basis set =    -1228.7017468211
 Total energy in the final basis set =    -1228.7017468211

 --------------------------------------------------------------

                    Orbital Energies (a.u.)
 --------------------------------------------------------------

 Alpha MOs
 -- Occupied --
-19.191 -19.171 -19.168 -19.149 -19.148 -19.143 -19.135 -19.124
-10.330 -10.305 -10.273 -10.258 -10.257 -10.253 -10.230 -10.217
-10.176 -10.176 -10.171 -10.169 -10.169 -10.169 -10.155 -10.151
 -1.133  -1.098  -1.076  -1.051  -1.039  -1.036  -1.033  -1.026
 -0.848  -0.816  -0.804  -0.799  -0.747  -0.745  -0.702  -0.681
 -0.679  -0.669  -0.641  -0.627  -0.615  -0.611  -0.574  -0.563
 -0.558  -0.547  -0.544  -0.525  -0.519  -0.516  -0.506  -0.505
 -0.496  -0.488  -0.480  -0.464  -0.455  -0.452  -0.451  -0.443
 -0.439  -0.431  -0.427  -0.424  -0.408  -0.399  -0.398  -0.396
 -0.389  -0.384  -0.375  -0.372  -0.369  -0.364  -0.353  -0.345
 -0.342  -0.341  -0.340  -0.334  -0.330  -0.319  -0.318  -0.314
 -0.309  -0.304  -0.299  -0.289  -0.281  -0.266
 -- Virtual --
 -0.041  -0.030  -0.014  -0.011  -0.007  -0.003   0.001   0.005
  0.010   0.015   0.022   0.026   0.029   0.033   0.035   0.038
  0.045   0.047   0.050   0.053   0.055   0.059   0.062   0.068
  0.069   0.074   0.076   0.076   0.080   0.084   0.086   0.088
  0.089   0.095   0.097   0.099   0.100   0.103   0.108   0.109
  0.110   0.114   0.115   0.116   0.118   0.120   0.124   0.124
  0.128   0.130   0.132   0.134   0.138   0.138   0.141   0.142
  0.143   0.145   0.149   0.152   0.153   0.155   0.156   0.157
  0.160   0.162   0.164   0.167   0.168   0.172   0.174   0.177
  0.179   0.181   0.186   0.186   0.186   0.190   0.192   0.194
  0.197   0.199   0.200   0.203   0.205   0.209   0.210   0.211
  0.213   0.216   0.217   0.221   0.222   0.225   0.229   0.233
  0.235   0.238   0.240   0.243   0.243   0.245   0.249   0.254
  0.255   0.258   0.262   0.265   0.267   0.271   0.272   0.274
  0.277   0.278   0.283   0.285   0.289   0.291   0.293   0.294
  0.298   0.299   0.301   0.303   0.307   0.310   0.314   0.316
  0.320   0.324   0.327   0.329   0.333   0.334   0.339   0.341
  0.342   0.344   0.345   0.348   0.350   0.356   0.358   0.360
  0.364   0.367   0.368   0.371   0.376   0.377   0.379   0.384
  0.385   0.390   0.394   0.396   0.400   0.408   0.411   0.414
  0.417   0.425   0.430   0.433   0.436   0.440   0.443   0.446
  0.457   0.464   0.465   0.474   0.477   0.481   0.490   0.494
  0.503   0.508   0.513   0.521   0.522   0.528   0.534   0.545
  0.551   0.558   0.562   0.568   0.573   0.580   0.586   0.590
  0.595   0.597   0.602   0.605   0.609   0.612   0.614   0.622
  0.628   0.636   0.639   0.649   0.653   0.656   0.660   0.669
  0.672   0.677   0.680   0.687   0.695   0.698   0.704   0.708
  0.712   0.717   0.729   0.733   0.734   0.745   0.746   0.747
  0.757   0.764   0.768   0.772   0.774   0.775   0.782   0.784
  0.786   0.790   0.796   0.796   0.803   0.808   0.813   0.816
  0.819   0.827   0.830   0.836   0.849   0.850   0.859   0.865
  0.895   0.908   0.924   0.936   0.944   0.952   0.953   0.979
  0.984   0.993   1.007   1.015   1.022   1.025   1.040   1.055
  1.058   1.062   1.074   1.090   1.098   1.113   1.117   1.124
  1.132   1.136   1.141   1.147   1.154   1.160   1.164   1.170
  1.181   1.184   1.194   1.199   1.204   1.212   1.226   1.234
  1.235   1.242   1.246   1.253   1.259   1.265   1.273   1.279
  1.287   1.291   1.313   1.330   1.332   1.344   1.355   1.365
  1.369   1.378   1.387   1.406   1.422   1.424   1.427   1.453
  1.456   1.461   1.475   1.477   1.489   1.493   1.500   1.503
  1.509   1.517   1.520   1.528   1.532   1.535   1.551   1.555
  1.561   1.563   1.570   1.577   1.587   1.589   1.594   1.600
  1.602   1.608   1.611   1.615   1.620   1.624   1.626   1.630
  1.639   1.649   1.650   1.654   1.663   1.668   1.670   1.672
  1.681   1.692   1.696   1.700   1.706   1.712   1.716   1.720
  1.727   1.736   1.739   1.752   1.759   1.762   1.775   1.780
  1.785   1.790   1.800   1.804   1.814   1.821   1.829   1.840
  1.855   1.858   1.859   1.869   1.872   1.880   1.890   1.902
  1.912   1.918   1.925   1.928   1.945   1.947   1.953   1.973
  1.984   1.994   2.004   2.007   2.027   2.033   2.040   2.053
  2.055   2.065   2.072   2.088   2.093   2.104   2.110   2.119
  2.120   2.126   2.131   2.144   2.153   2.157   2.171   2.182
  2.193   2.204   2.208   2.212   2.219   2.226   2.257   2.259
  2.261   2.284   2.303   2.306   2.311   2.317   2.335   2.368
  2.377   2.389   2.395   2.408   2.419   2.428   2.434   2.439
  2.490   2.497   2.511   2.529   2.532   2.538   2.541   2.552
  2.560   2.562   2.567   2.575   2.579   2.590   2.596   2.606
  2.610   2.629   2.637   2.652   2.657   2.665   2.673   2.685
  2.687   2.700   2.708   2.728   2.737   2.747   2.754   2.777
  2.780   2.792   2.796   2.803   2.810   2.819   2.824   2.838
  2.847   2.852   2.871   2.875   2.886   2.895   2.901   2.919
  2.926   2.933   2.948   2.958   2.959   2.971   2.979   2.981
  2.987   2.995   3.010   3.024   3.034   3.039   3.054   3.063
  3.072   3.079   3.089   3.092   3.092   3.111   3.115   3.124
  3.132   3.140   3.143   3.155   3.157   3.176   3.179   3.186
  3.197   3.205   3.228   3.244   3.256   3.262   3.275   3.291
  3.295   3.306   3.317   3.332   3.341   3.350   3.368   3.396
  3.440   3.447   3.495   3.532   3.534   3.553   3.602   3.661
  3.767   3.781   3.786   3.797   3.803   3.806   3.841   3.844
  3.853   3.875   3.884   3.889   3.901   3.919   3.937   3.963
  3.980   4.003   4.011   4.046   4.061   4.068   4.096   4.116
  4.127   4.159   4.173   4.185   4.214   4.251   4.275   4.285
  4.291   4.294   4.319   4.376   4.393   4.981   5.071   5.100
  5.123   5.128   5.142   5.146   5.181   5.242   5.351   5.359
  5.404   5.418   5.426   5.451   5.491   5.549   5.588   5.609
  5.634   5.644   5.667   5.791   5.835  23.740  23.756  23.787
 23.791  23.804  23.824  23.846  23.848  23.864  23.883  23.899
 23.937  23.962  23.980  23.995  24.020  49.858  49.896  49.930
 49.937  49.947  49.957  50.003  50.010
 --------------------------------------------------------------

          Ground-State Mulliken Net Atomic Charges

     Atom                 Charge (a.u.)
  ----------------------------------------
      1 C                     0.505208
      2 H                     0.233411
      3 C                    -0.683765
      4 H                     0.169291
      5 O                     0.148818
      6 C                    -1.172875
      7 H                     0.212015
      8 H                     0.064777
      9 C                     0.773741
     10 H                     0.212237
     11 C                    -0.536948
     12 O                    -0.223888
     13 H                     0.189366
     14 H                     0.156932
     15 C                    -0.705583
     16 H                     0.162697
     17 H                     0.150480
     18 C                    -0.440743
     19 H                     0.170981
     20 H                     0.162444
     21 C                     0.637567
     22 H                     0.176728
     23 C                    -0.627620
     24 H                     0.153672
     25 H                     0.134375
     26 H                     0.132742
     27 C                    -0.783012
     28 H                     0.183253
     29 H                     0.144294
     30 H                     0.142189
     31 H                     0.241811
     32 O                     0.039659
     33 C                    -0.128911
     34 H                     0.257124
     35 C                    -0.495855
     36 H                     0.261453
     37 C                     0.054909
     38 O                    -0.215866
     39 O                    -0.099636
     40 H                     0.289477
     41 C                    -0.462615
     42 H                     0.280234
     43 O                    -0.147732
     44 H                     0.262365
     45 C                    -0.523224
     46 H                     0.303448
     47 O                    -0.210479
     48 H                     0.278961
     49 C                    -0.211823
     50 H                     0.254724
     51 O                    -0.134093
     52 H                     0.263289
  ----------------------------------------
  Sum of atomic charges =    -0.000000

 -----------------------------------------------------------------
                    Cartesian Multipole Moments
 -----------------------------------------------------------------
    Charge (ESU x 10^10)
                -0.0000
    Dipole Moment (Debye)
         X       0.0524      Y       3.8843      Z      -1.6370
       Tot       4.2154
    Quadrupole Moments (Debye-Ang)
        XX    -148.2263     XY      11.2251     YY    -155.9704
        XZ      -3.1044     YZ       7.1113     ZZ    -150.4980
    Octopole Moments (Debye-Ang^2)
       XXX      14.0999    XXY      56.2319    XYY      42.8518
       YYY      70.9160    XXZ     -53.6975    XYZ     -10.9916
       YYZ     -46.2749    XZZ      49.2630    YZZ      -6.1116
       ZZZ     -12.7188
    Hexadecapole Moments (Debye-Ang^3)
      XXXX   -8698.3113   XXXY     283.1904   XXYY   -2255.7928
      XYYY      75.6955   YYYY   -3991.6115   XXXZ    -257.2030
      XXYZ     150.3303   XYYZ      17.0718   YYYZ     165.0645
      XXZZ   -1540.4478   XYZZ     -90.7095   YYZZ    -836.6071
      XZZZ     -71.5259   YZZZ     105.6560   ZZZZ    -958.4663
 -----------------------------------------------------------------
 Calculating analytic gradient of the SCF energy
 Gradient of SCF Energy
            1           2           3           4           5           6
    1  -0.0072182  -0.0009842   0.0143725  -0.0011701  -0.0244456   0.0007225
    2  -0.0081387   0.0013715   0.0088541  -0.0013762   0.0011154   0.0019970
    3  -0.0012242  -0.0017207   0.0070833   0.0012749  -0.0124732  -0.0014352
            7           8           9          10          11          12
    1   0.0012173   0.0004960   0.0034232   0.0026968  -0.0041766  -0.0107038
    2  -0.0039630  -0.0009640   0.0017709   0.0021110  -0.0033524   0.0096938
    3   0.0010546  -0.0013483   0.0064621  -0.0002907  -0.0044246   0.0012408
           13          14          15          16          17          18
    1  -0.0020238   0.0023474   0.0018843  -0.0003155  -0.0005576  -0.0000017
    2   0.0003270  -0.0036693  -0.0005630   0.0012858   0.0010814   0.0012766
    3  -0.0009814   0.0034987  -0.0018740   0.0005496  -0.0002086   0.0003375
           19          20          21          22          23          24
    1  -0.0021831  -0.0004163   0.0014250   0.0017035  -0.0007936   0.0009885
    2  -0.0020816  -0.0011074  -0.0021784   0.0045149   0.0004266   0.0006386
    3  -0.0008917   0.0010860   0.0012219  -0.0011233   0.0035463  -0.0000743
           25          26          27          28          29          30
    1   0.0010879   0.0001838  -0.0002880  -0.0005939  -0.0001492   0.0003123
    2  -0.0006583  -0.0003423   0.0003503  -0.0014833  -0.0000501   0.0011373
    3   0.0004398   0.0006071  -0.0045250   0.0001489   0.0004492  -0.0001891
           31          32          33          34          35          36
    1   0.0087228  -0.0007923  -0.0042757  -0.0032384   0.0168028   0.0009104
    2  -0.0000666  -0.0068936   0.0023002  -0.0014400  -0.0119758  -0.0015192
    3  -0.0074123   0.0022344  -0.0012268  -0.0000922   0.0124266  -0.0020626
           37          38          39          40          41          42
    1  -0.0049181   0.0098370  -0.0023393   0.0035806  -0.0066376   0.0067803
    2   0.0357401  -0.0261204   0.0036916  -0.0095113  -0.0159176   0.0040297
    3   0.0088946  -0.0045290  -0.0015944  -0.0010325  -0.0152150   0.0045244
           43          44          45          46          47          48
    1   0.0002549   0.0032594  -0.0009633  -0.0001990  -0.0003214   0.0004429
    2  -0.0011242   0.0114240  -0.0040606   0.0001959  -0.0020860   0.0033677
    3  -0.0005317   0.0041993   0.0102806   0.0031440   0.0037539  -0.0085830
           49          50          51          52
    1  -0.0052042  -0.0021640  -0.0021103   0.0057324
    2  -0.0068155   0.0080313   0.0012885   0.0094376
    3  -0.0117930   0.0058125  -0.0000780   0.0026643
 Max gradient component =       3.574E-02
 RMS gradient           =       6.348E-03
 Gradient time:  CPU 536.98 s  wall 90.70 s
 Geometry Optimization Parameters
   NAtoms,    NIC,     NZ,  NCons,   NDum,   NFix, NCnnct, MaxDiis
       52     415       0       0       0       0       0       0


** GEOMETRY OPTIMIZATION IN DELOCALIZED INTERNAL COORDINATES **
   Searching for a Minimum

   Optimization Cycle:   1

                       Coordinates (Angstroms)
     ATOM                X               Y               Z
      1  C        -2.7289709233    0.8255117078   -0.7213097249
      2  H        -2.7106223506    0.4845764149   -1.7674405797
      3  C        -1.6384527225    0.0160641059    0.0262531324
      4  H        -1.5508499913    0.3832399321    1.0557230835
      5  O        -0.4048300183    0.1936242605   -0.6784079005
      6  C        -1.9685107880   -1.4850444224    0.0392337681
      7  H        -1.8774761008   -1.8852571826   -0.9799015848
      8  H        -1.2089933961   -2.0136803916    0.6273333108
      9  C        -3.3676944526   -1.7790187373    0.5948740886
     10  H        -3.3772296068   -1.4653211525    1.6477296598
     11  C        -3.6997081247   -3.2743949654    0.5424693703
     12  O        -2.8086997812   -4.0182104463    1.3623504221
     13  H        -4.7125442656   -3.4502996015    0.9199918118
     14  H        -3.6518580927   -3.6675735609   -0.4790906035
     15  C        -4.4255418661   -0.9797282290   -0.1720724341
     16  H        -5.4152036727   -1.1506310098    0.2685054483
     17  H        -4.4775873142   -1.3247572931   -1.2127084437
     18  C        -4.1224498982    0.5151902773   -0.1497746241
     19  H        -4.8952880068    1.0372853226   -0.7240102986
     20  H        -4.1984142952    0.8678714181    0.8855345723
     21  C        -2.4081873317    2.3521991084   -0.7524943354
     22  H        -1.3494548862    2.4747863878   -1.0126291585
     23  C        -3.2038782542    3.0694054450   -1.8491723484
     24  H        -2.8920716372    4.1169678323   -1.9254179605
     25  H        -3.0315367915    2.6022029679   -2.8243359622
     26  H        -4.2794178370    3.0570841664   -1.6484935149
     27  C        -2.6357170006    3.0643125859    0.5847383702
     28  H        -2.1430867512    2.5468932200    1.4116880832
     29  H        -3.7010762824    3.1469921290    0.8236761398
     30  H        -2.2314083773    4.0819416849    0.5459399765
     31  H        -1.9761366974   -4.1232404816    0.8708313716
     32  O         1.6920294221   -0.7352091826   -0.6396114851
     33  C         2.9541189695   -0.9201285247    0.0047433996
     34  H         2.8088379910   -1.4382673063    0.9614287648
     35  C         0.7701991967    0.0432800669    0.1226720311
     36  H         0.5423395234   -0.4877431297    1.0553554174
     37  C         3.8044355653   -1.8332795623   -0.8651682234
     38  O         4.1486707627   -2.9729715238   -0.5875436773
     39  O         4.1280698956   -1.3054460847   -2.0657441964
     40  H         4.6127014288   -2.0310785629   -2.5122337258
     41  C         3.6589450957    0.4210095816    0.2138594497
     42  H         3.9172266059    0.8919336640   -0.7422621548
     43  O         4.8766114512    0.2623118830    0.9497972237
     44  H         5.1414691525    1.1544900839    1.2506442973
     45  C         2.7416113877    1.3540992459    1.0052358844
     46  H         2.6787004757    1.0151692801    2.0470699840
     47  O         3.3321134908    2.6670561988    1.0801921204
     48  H         3.3883813605    3.0286260668    0.1758574565
     49  C         1.3394284590    1.4482166767    0.4084756616
     50  H         1.3622934819    2.0367582197   -0.5170728001
     51  O         0.5105880440    2.1733046602    1.3306610657
     52  H         1.0141163270    2.9691865976    1.5893580332
   Point Group: c1    Number of degrees of freedom:   150


   Energy is  -1228.701746821


 Attempting to Generate Delocalized Internal Coordinates

150 Hessian modes will be used to form the next step
  Hessian Eigenvalues:
     0.002000    0.004808    0.004855    0.004944    0.005636    0.006393
     0.006518    0.006893    0.007748    0.007848    0.010029    0.010145
     0.010835    0.011446    0.011464    0.011671    0.012862    0.014085
     0.019536    0.020534    0.022150    0.030417    0.031913    0.033602
     0.034488    0.037732    0.040010    0.043678    0.045240    0.045491
     0.046275    0.047273    0.047514    0.048757    0.049243    0.049406
     0.049706    0.050038    0.050984    0.052478    0.054452    0.054683
     0.054941    0.055442    0.055969    0.056617    0.056750    0.057048
     0.057291    0.058562    0.060487    0.061050    0.066580    0.068439
     0.071584    0.074838    0.076176    0.081778    0.082367    0.082715
     0.084372    0.092169    0.092727    0.098354    0.114307    0.115926
     0.119432    0.128046    0.138548    0.142751    0.144597    0.157387
     0.160000    0.160000    0.160000    0.160000    0.160000    0.160000
     0.160000    0.160000    0.160000    0.160000    0.160000    0.167178
     0.168040    0.168572    0.174301    0.174697    0.180354    0.187592
     0.192909    0.194528    0.200160    0.220006    0.249805    0.250000
     0.250000    0.264213    0.267908    0.269902    0.273518    0.277546
     0.286681    0.287334    0.288588    0.289098    0.290958    0.291445
     0.291767    0.292382    0.294570    0.302645    0.336338    0.338287
     0.338334    0.339441    0.339514    0.339732    0.339959    0.340057
     0.340092    0.340499    0.340550    0.340727    0.340787    0.340871
     0.341631    0.341670    0.341691    0.342111    0.342268    0.342464
     0.342467    0.343351    0.344889    0.393688    0.394913    0.399379
     0.400877    0.407393    0.407592    0.409830    0.423037    0.513488
     0.517595    0.520361    0.522566    0.528666    0.548461    0.942904

 Minimum Search - Taking Simple RFO Step
 Searching for Lamda that Minimizes Along All modes
 Value Taken    Lamda =  -0.01930396
 Calculated Step too Large.  Step scaled by  0.709255
 Step Taken.  Stepsize is  0.300000

                             Maximum     Tolerance    Cnvgd?
         Gradient           0.016898      0.000300      NO
         Displacement       0.093405      0.001200      NO
         Energy change     *********      0.000001      NO


 New Cartesian Coordinates Obtained by Inverse Iteration

 Displacement from previous Coordinates is:  1.581236
 ----------------------------------------------------------------
             Standard Nuclear Orientation (Angstroms)
    I     Atom           X                Y                Z
 ----------------------------------------------------------------
    1      C      -2.7358897328     0.8520792533    -0.7255060124
    2      H      -2.6751777430     0.4969476606    -1.7639628232
    3      C      -1.6469530628     0.0776165615     0.0490087993
    4      H      -1.5924805067     0.4531687396     1.0770287784
    5      O      -0.3918650648     0.3027086815    -0.6189398473
    6      C      -1.9299833837    -1.4335096478     0.0664928853
    7      H      -1.8055680445    -1.8187178523    -0.9542507078
    8      H      -1.1643981021    -1.9303189958     0.6739799899
    9      C      -3.3272949318    -1.7845361118     0.5953616259
   10      H      -3.3825332867    -1.4737138146     1.6473371282
   11      C      -3.5975666858    -3.2942514223     0.5549985437
   12      O      -2.7312891506    -4.0433509422     1.4103018317
   13      H      -4.6138461310    -3.4943285652     0.9058569089
   14      H      -3.5238802832    -3.6695396704    -0.4737782825
   15      C      -4.3899240875    -1.0186812337    -0.2012556667
   16      H      -5.3843714511    -1.2241503185     0.2121520236
   17      H      -4.4001259846    -1.3754889529    -1.2392956698
   18      C      -4.1308426623     0.4916403826    -0.1860501387
   19      H      -4.8978953189     0.9944520381    -0.7828109180
   20      H      -4.2419896930     0.8558015967     0.8413019571
   21      C      -2.4728692626     2.3853620427    -0.7718302360
   22      H      -1.4116271642     2.5227727765    -1.0020170229
   23      C      -3.2584058527     3.0520495091    -1.9135020074
   24      H      -2.9821898021     4.1074639412    -2.0040487717
   25      H      -3.0454080100     2.5730183975    -2.8747339216
   26      H      -4.3390638014     3.0097544986    -1.7470012762
   27      C      -2.7561751401     3.1110090792     0.5522238857
   28      H      -2.2653694318     2.6291662505     1.4007189157
   29      H      -3.8291953038     3.1633383743     0.7625732510
   30      H      -2.3846721654     4.1394152990     0.5048862088
   31      H      -1.8797171618    -4.1469506182     0.9687502467
   32      O       1.6473946663    -0.6482806561    -0.6269433225
   33      C       2.9042129181    -0.9184650616    -0.0109329031
   34      H       2.7647050323    -1.4465506529     0.9399346210
   35      C       0.7706569885     0.1398507819     0.1684866393
   36      H       0.5355244147    -0.4001276589     1.0956959883
   37      C       3.6584307273    -1.8717694116    -0.9249386476
   38      O       3.9491975136    -3.0142077413    -0.6421109700
   39      O       3.9992648382    -1.3108665624    -2.1052999465
   40      H       4.4500069749    -2.0152976971    -2.6039033475
   41      C       3.6775415646     0.3810874222     0.2149456338
   42      H       3.9143227454     0.8452796709    -0.7507145214
   43      O       4.8972585337     0.0889338543     0.8983738212
   44      H       5.2467693309     0.9347406613     1.2176489729
   45      C       2.8183825551     1.3381820317     1.0431295149
   46      H       2.7554042108     0.9641438417     2.0696098480
   47      O       3.4682037846     2.6173582980     1.1737018332
   48      H       3.5344581137     3.0159081903     0.2927640800
   49      C       1.4061534573     1.5013642422     0.4777149184
   50      H       1.4407221884     2.0832763338    -0.4524407783
   51      O       0.5859259576     2.1966692442     1.4233048004
   52      H       1.0940224595     2.9688537745     1.7133117501
 ----------------------------------------------------------------
 Molecular Point Group                 C1    NOp =  1
 Largest Abelian Subgroup              C1    NOp =  1
 Nuclear Repulsion Energy =  2343.7266819234 hartrees
 There are       94 alpha and       94 beta electrons
 Applying Cartesian multipole field
    Component          Value
    ---------          -----
     (2,0,0)        1.00000E-12
     (0,2,0)        2.00000E-11
     (0,0,2)       -3.00000E-11
 Nucleus-field energy     =     0.0000000417 hartrees
 Requested basis set is 6-311++G(d,p)
 There are 284 shells and 724 basis functions
 A cutoff of  1.0D-11 yielded  28919 shell pairs
 There are    182246 function pairs (    192777 Cartesian)
 Smallest overlap matrix eigenvalue = 8.01E-07

 Q-Chem warning in module stvman/mkSTV.C, line 306:

 Overlap eigenvalue is smaller than square root of threshold
 Use THRESH >= 12 to get rid of this warning

 Linear dependence detected in AO basis
 Tighter screening thresholds may be required for diffuse basis sets
 Use S2THRESH > 14 and THRESH = 14 in case of SCF convergence issues
 Number of orthogonalized atomic orbitals = 723
 Maximum deviation from orthogonality = 3.541E-10
 Guess MOs from SCF MO coefficient file

 -----------------------------------------------------------------------
  General SCF calculation program by
  Eric Jon Sundstrom, Paul Horn, Yuezhi Mao, Dmitri Zuev, Alec White,
  David Stuck, Shaama M.S., Shane Yost, Joonho Lee, David Small,
  Daniel Levine, Susi Lehtola, Hugh Burton, Evgeny Epifanovsky
 -----------------------------------------------------------------------
 Exchange:     0.2000 Hartree-Fock + 0.0800 Slater + 0.7200 B88
 Correlation:  0.1900 VWN1RPA + 0.8100 LYP
 Using SG-1 standard quadrature grid
 using 6 threads for integral computing
 -------------------------------------------------------
 OpenMP Integral computing Module                
 Release: version 2.0, May 2017, Q-Chem Inc. Pleasanton 
 -------------------------------------------------------
 -------------------------------------------------------
 OpenMP BLAS3 based DFT computing Module                
 Release: version 1.0, May 2013, Q-Chem Inc. Pittsburgh 
 -------------------------------------------------------
 A restricted SCF calculation will be
 performed using DIIS
 SCF converges when DIIS error is below 1.0e-08
 ---------------------------------------
  Cycle       Energy         DIIS error
 ---------------------------------------
    1   -1228.6677244341      7.45e-04  
    2   -1228.7096434371      1.46e-04  
    3   -1228.7087643390      2.12e-04  
    4   -1228.7107786354      3.24e-05  
    5   -1228.7108180911      1.58e-05  
    6   -1228.7108282355      6.57e-06  
    7   -1228.7108303681      1.19e-06  
    8   -1228.7108304414      2.90e-07  
    9   -1228.7108304454      1.15e-07  
   10   -1228.7108304461      3.74e-08  
   11   -1228.7108304463      1.05e-08  
   12   -1228.7108304461      3.23e-09  Convergence criterion met
 ---------------------------------------
 SCF time:   CPU 2296.47s  wall 404.00s 
 SCF   energy in the final basis set =    -1228.7108304461
 Total energy in the final basis set =    -1228.7108304461

 --------------------------------------------------------------

                    Orbital Energies (a.u.)
 --------------------------------------------------------------

 Alpha MOs
 -- Occupied --
-19.190 -19.169 -19.162 -19.149 -19.149 -19.141 -19.134 -19.125
-10.327 -10.299 -10.266 -10.257 -10.256 -10.252 -10.230 -10.218
-10.177 -10.175 -10.171 -10.171 -10.170 -10.169 -10.156 -10.153
 -1.133  -1.098  -1.075  -1.053  -1.041  -1.039  -1.034  -1.025
 -0.849  -0.814  -0.804  -0.799  -0.746  -0.746  -0.702  -0.682
 -0.680  -0.669  -0.642  -0.626  -0.615  -0.611  -0.573  -0.564
 -0.559  -0.548  -0.544  -0.524  -0.517  -0.516  -0.504  -0.503
 -0.494  -0.487  -0.479  -0.463  -0.455  -0.452  -0.450  -0.442
 -0.435  -0.430  -0.426  -0.423  -0.407  -0.399  -0.397  -0.396
 -0.386  -0.383  -0.376  -0.373  -0.371  -0.363  -0.354  -0.344
 -0.343  -0.343  -0.340  -0.335  -0.330  -0.320  -0.319  -0.313
 -0.308  -0.304  -0.298  -0.289  -0.282  -0.267
 -- Virtual --
 -0.037  -0.027  -0.013  -0.011  -0.006  -0.002   0.001   0.006
  0.010   0.016   0.023   0.026   0.029   0.033   0.036   0.038
  0.046   0.047   0.051   0.053   0.056   0.060   0.062   0.068
  0.070   0.074   0.076   0.077   0.081   0.084   0.086   0.088
  0.089   0.096   0.098   0.099   0.101   0.104   0.108   0.109
  0.111   0.114   0.115   0.117   0.118   0.121   0.124   0.125
  0.128   0.132   0.133   0.134   0.138   0.138   0.141   0.142
  0.143   0.146   0.149   0.152   0.153   0.154   0.156   0.159
  0.160   0.163   0.165   0.167   0.169   0.172   0.174   0.178
  0.179   0.182   0.186   0.186   0.188   0.192   0.193   0.196
  0.197   0.199   0.200   0.201   0.204   0.209   0.209   0.211
  0.214   0.216   0.218   0.222   0.224   0.227   0.230   0.233
  0.237   0.237   0.239   0.243   0.244   0.245   0.249   0.253
  0.254   0.259   0.263   0.264   0.267   0.271   0.273   0.274
  0.278   0.278   0.284   0.286   0.287   0.290   0.293   0.294
  0.297   0.299   0.303   0.305   0.308   0.311   0.313   0.317
  0.321   0.324   0.327   0.328   0.333   0.335   0.339   0.340
  0.342   0.344   0.347   0.349   0.351   0.356   0.359   0.360
  0.362   0.366   0.367   0.374   0.375   0.377   0.379   0.383
  0.385   0.392   0.394   0.396   0.401   0.411   0.412   0.415
  0.417   0.421   0.428   0.435   0.438   0.441   0.444   0.447
  0.458   0.465   0.466   0.474   0.476   0.485   0.493   0.496
  0.504   0.505   0.513   0.518   0.523   0.528   0.535   0.547
  0.552   0.559   0.567   0.572   0.576   0.582   0.584   0.588
  0.593   0.597   0.602   0.604   0.609   0.613   0.618   0.623
  0.628   0.633   0.641   0.651   0.655   0.657   0.661   0.667
  0.671   0.678   0.681   0.689   0.695   0.696   0.705   0.706
  0.711   0.716   0.729   0.732   0.736   0.743   0.745   0.750
  0.757   0.766   0.769   0.772   0.776   0.777   0.782   0.786
  0.787   0.790   0.795   0.797   0.805   0.809   0.815   0.817
  0.819   0.822   0.831   0.835   0.847   0.849   0.859   0.862
  0.893   0.909   0.925   0.934   0.938   0.943   0.961   0.980
  0.983   0.992   1.007   1.015   1.023   1.026   1.037   1.055
  1.062   1.063   1.073   1.085   1.097   1.113   1.117   1.126
  1.133   1.140   1.145   1.147   1.151   1.162   1.163   1.172
  1.179   1.183   1.191   1.204   1.204   1.211   1.228   1.232
  1.233   1.241   1.245   1.253   1.257   1.269   1.271   1.280
  1.289   1.300   1.321   1.332   1.333   1.351   1.353   1.367
  1.369   1.379   1.390   1.409   1.423   1.427   1.434   1.454
  1.457   1.462   1.471   1.474   1.486   1.494   1.499   1.511
  1.513   1.519   1.525   1.528   1.534   1.540   1.553   1.557
  1.562   1.565   1.567   1.583   1.590   1.593   1.599   1.601
  1.604   1.611   1.612   1.617   1.620   1.622   1.627   1.631
  1.640   1.647   1.651   1.655   1.663   1.667   1.669   1.671
  1.679   1.689   1.691   1.699   1.703   1.709   1.716   1.719
  1.728   1.734   1.741   1.748   1.756   1.763   1.772   1.781
  1.784   1.790   1.799   1.805   1.813   1.819   1.827   1.837
  1.849   1.853   1.856   1.867   1.873   1.884   1.890   1.900
  1.915   1.922   1.925   1.928   1.945   1.949   1.956   1.974
  1.987   1.994   2.002   2.012   2.030   2.043   2.045   2.054
  2.056   2.072   2.076   2.088   2.093   2.105   2.108   2.117
  2.120   2.128   2.137   2.146   2.152   2.164   2.173   2.182
  2.194   2.205   2.206   2.212   2.219   2.225   2.258   2.260
  2.264   2.283   2.303   2.306   2.314   2.324   2.342   2.370
  2.373   2.388   2.396   2.409   2.419   2.425   2.437   2.441
  2.492   2.493   2.512   2.530   2.534   2.538   2.543   2.555
  2.556   2.558   2.567   2.574   2.577   2.587   2.595   2.605
  2.609   2.628   2.637   2.649   2.652   2.663   2.672   2.684
  2.687   2.696   2.703   2.721   2.737   2.747   2.758   2.774
  2.777   2.790   2.795   2.805   2.810   2.814   2.825   2.838
  2.847   2.851   2.874   2.879   2.888   2.900   2.903   2.923
  2.926   2.929   2.945   2.957   2.962   2.971   2.971   2.976
  2.985   2.994   3.006   3.025   3.038   3.040   3.052   3.057
  3.072   3.078   3.090   3.091   3.094   3.114   3.117   3.126
  3.133   3.141   3.148   3.153   3.160   3.177   3.179   3.187
  3.201   3.208   3.229   3.241   3.262   3.268   3.280   3.293
  3.301   3.311   3.317   3.330   3.344   3.359   3.377   3.410
  3.439   3.455   3.493   3.535   3.539   3.561   3.609   3.671
  3.773   3.780   3.790   3.798   3.803   3.807   3.840   3.846
  3.853   3.874   3.887   3.898   3.909   3.921   3.938   3.956
  3.984   3.998   4.004   4.040   4.063   4.068   4.096   4.120
  4.126   4.163   4.168   4.182   4.219   4.252   4.278   4.295
  4.299   4.309   4.317   4.384   4.398   4.985   5.074   5.099
  5.116   5.119   5.133   5.151   5.187   5.243   5.360   5.367
  5.399   5.423   5.430   5.456   5.494   5.576   5.600   5.630
  5.647   5.652   5.696   5.800   5.840  23.744  23.766  23.796
 23.798  23.806  23.827  23.844  23.851  23.867  23.879  23.896
 23.936  23.962  23.979  23.993  24.019  49.864  49.899  49.931
 49.938  49.949  49.962  50.006  50.012
 --------------------------------------------------------------

          Ground-State Mulliken Net Atomic Charges

     Atom                 Charge (a.u.)
  ----------------------------------------
      1 C                     0.513930
      2 H                     0.232045
      3 C                    -0.796382
      4 H                     0.172448
      5 O                     0.148492
      6 C                    -1.066033
      7 H                     0.214753
      8 H                     0.056695
      9 C                     0.758078
     10 H                     0.209005
     11 C                    -0.519639
     12 O                    -0.231561
     13 H                     0.190770
     14 H                     0.154934
     15 C                    -0.711756
     16 H                     0.163593
     17 H                     0.151106
     18 C                    -0.439594
     19 H                     0.170343
     20 H                     0.160169
     21 C                     0.616751
     22 H                     0.172176
     23 C                    -0.650399
     24 H                     0.155312
     25 H                     0.134164
     26 H                     0.133091
     27 C                    -0.759593
     28 H                     0.173110
     29 H                     0.148473
     30 H                     0.145620
     31 H                     0.243241
     32 O                     0.040264
     33 C                    -0.262312
     34 H                     0.260035
     35 C                    -0.440995
     36 H                     0.260583
     37 C                     0.091723
     38 O                    -0.209482
     39 O                    -0.105184
     40 H                     0.291672
     41 C                    -0.411913
     42 H                     0.282333
     43 O                    -0.142413
     44 H                     0.259865
     45 C                    -0.510310
     46 H                     0.303471
     47 O                    -0.200808
     48 H                     0.275211
     49 C                    -0.212581
     50 H                     0.259355
     51 O                    -0.132015
     52 H                     0.260160
  ----------------------------------------
  Sum of atomic charges =    -0.000000

 -----------------------------------------------------------------
                    Cartesian Multipole Moments
 -----------------------------------------------------------------
    Charge (ESU x 10^10)
                -0.0000
    Dipole Moment (Debye)
         X       0.2855      Y       3.9203      Z      -1.6857
       Tot       4.2769
    Quadrupole Moments (Debye-Ang)
        XX    -145.8754     XY      10.8433     YY    -156.1528
        XZ      -2.9086     YZ       7.3868     ZZ    -149.9293
    Octopole Moments (Debye-Ang^2)
       XXX      33.0206    XXY      56.4495    XYY      43.4504
       YYY      73.0775    XXZ     -51.7403    XYZ     -11.0198
       YYZ     -45.3528    XZZ      51.7245    YZZ      -7.8491
       ZZZ     -18.1851
    Hexadecapole Moments (Debye-Ang^3)
      XXXX   -8524.9239   XXXY     298.0349   XXYY   -2244.0127
      XYYY      91.5972   YYYY   -4020.4834   XXXZ    -256.8158
      XXYZ     138.4621   XYYZ       9.4205   YYYZ     162.8109
      XXZZ   -1531.9977   XYZZ     -93.7175   YYZZ    -849.2392
      XZZZ    -106.3659   YZZZ     112.5708   ZZZZ    -996.3952
 -----------------------------------------------------------------
 Calculating analytic gradient of the SCF energy
 Gradient of SCF Energy
            1           2           3           4           5           6
    1  -0.0043437  -0.0001709   0.0079516  -0.0009677  -0.0125833  -0.0012922
    2  -0.0030952   0.0008330   0.0057648  -0.0010836  -0.0041068   0.0014529
    3  -0.0000499  -0.0005625   0.0031949   0.0003409  -0.0099480  -0.0007919
            7           8           9          10          11          12
    1   0.0012163   0.0003460  -0.0005621   0.0011042  -0.0014800  -0.0024377
    2  -0.0017737  -0.0001966   0.0002775   0.0004273  -0.0008156   0.0013797
    3   0.0004564  -0.0003067   0.0017327  -0.0001404  -0.0019365   0.0015982
           13          14          15          16          17          18
    1  -0.0006891   0.0004634   0.0020098  -0.0000836  -0.0002545   0.0001000
    2   0.0001389  -0.0011634  -0.0000030   0.0002139   0.0004126   0.0022811
    3  -0.0004892   0.0012615  -0.0008352   0.0004821   0.0000228  -0.0002652
           19          20          21          22          23          24
    1  -0.0006335  -0.0003660   0.0012683   0.0001888  -0.0010282   0.0004896
    2  -0.0008766  -0.0004386  -0.0016066   0.0023468   0.0003609   0.0001237
    3  -0.0006042   0.0003822   0.0009451  -0.0005957   0.0009277  -0.0001559
           25          26          27          28          29          30
    1   0.0003199   0.0002009  -0.0000056  -0.0006998  -0.0002742   0.0002065
    2  -0.0001121  -0.0001378   0.0000637  -0.0002968   0.0001808   0.0002390
    3  -0.0001480   0.0001883  -0.0011893  -0.0000273   0.0000530   0.0000653
           31          32          33          34          35          36
    1   0.0027081  -0.0028669   0.0008083  -0.0011977   0.0130441  -0.0002704
    2  -0.0001932  -0.0019327   0.0013780  -0.0007247  -0.0011392  -0.0015517
    3  -0.0022276   0.0011665   0.0005977  -0.0004709   0.0101733  -0.0023237
           37          38          39          40          41          42
    1  -0.0068839   0.0056198   0.0003243   0.0011111  -0.0052227   0.0034568
    2   0.0163074  -0.0133707   0.0041231  -0.0043440  -0.0064524   0.0015787
    3   0.0008170   0.0008915  -0.0007937  -0.0001504  -0.0075566   0.0022716
           43          44          45          46          47          48
    1   0.0032160   0.0003682  -0.0018902   0.0004824   0.0010862   0.0000053
    2  -0.0023709   0.0042517  -0.0020807   0.0008505   0.0006510   0.0011282
    3   0.0007699   0.0011344   0.0039438   0.0008472   0.0015058  -0.0030343
           49          50          51          52
    1  -0.0009742  -0.0008172  -0.0031695   0.0030687
    2  -0.0044647   0.0034095   0.0014060   0.0027507
    3  -0.0067869   0.0031280   0.0022224   0.0002701
 Max gradient component =       1.631E-02
 RMS gradient           =       3.298E-03
 Gradient time:  CPU 534.08 s  wall 90.21 s
 Geometry Optimization Parameters
   NAtoms,    NIC,     NZ,  NCons,   NDum,   NFix, NCnnct, MaxDiis
       52     415       0       0       0       0       0       0

 Cartesian Hessian Update
 Hessian Updated using BFGS Update


** GEOMETRY OPTIMIZATION IN DELOCALIZED INTERNAL COORDINATES **
   Searching for a Minimum

   Optimization Cycle:   2

                       Coordinates (Angstroms)
     ATOM                X               Y               Z
      1  C        -2.7358897328    0.8520792533   -0.7255060124
      2  H        -2.6751777430    0.4969476606   -1.7639628232
      3  C        -1.6469530628    0.0776165615    0.0490087993
      4  H        -1.5924805067    0.4531687396    1.0770287784
      5  O        -0.3918650648    0.3027086815   -0.6189398473
      6  C        -1.9299833837   -1.4335096478    0.0664928853
      7  H        -1.8055680445   -1.8187178523   -0.9542507078
      8  H        -1.1643981021   -1.9303189958    0.6739799899
      9  C        -3.3272949318   -1.7845361118    0.5953616259
     10  H        -3.3825332867   -1.4737138146    1.6473371282
     11  C        -3.5975666858   -3.2942514223    0.5549985437
     12  O        -2.7312891506   -4.0433509422    1.4103018317
     13  H        -4.6138461310   -3.4943285652    0.9058569089
     14  H        -3.5238802832   -3.6695396704   -0.4737782825
     15  C        -4.3899240875   -1.0186812337   -0.2012556667
     16  H        -5.3843714511   -1.2241503185    0.2121520236
     17  H        -4.4001259846   -1.3754889529   -1.2392956698
     18  C        -4.1308426623    0.4916403826   -0.1860501387
     19  H        -4.8978953189    0.9944520381   -0.7828109180
     20  H        -4.2419896930    0.8558015967    0.8413019571
     21  C        -2.4728692626    2.3853620427   -0.7718302360
     22  H        -1.4116271642    2.5227727765   -1.0020170229
     23  C        -3.2584058527    3.0520495091   -1.9135020074
     24  H        -2.9821898021    4.1074639412   -2.0040487717
     25  H        -3.0454080100    2.5730183975   -2.8747339216
     26  H        -4.3390638014    3.0097544986   -1.7470012762
     27  C        -2.7561751401    3.1110090792    0.5522238857
     28  H        -2.2653694318    2.6291662505    1.4007189157
     29  H        -3.8291953038    3.1633383743    0.7625732510
     30  H        -2.3846721654    4.1394152990    0.5048862088
     31  H        -1.8797171618   -4.1469506182    0.9687502467
     32  O         1.6473946663   -0.6482806561   -0.6269433225
     33  C         2.9042129181   -0.9184650616   -0.0109329031
     34  H         2.7647050323   -1.4465506529    0.9399346210
     35  C         0.7706569885    0.1398507819    0.1684866393
     36  H         0.5355244147   -0.4001276589    1.0956959883
     37  C         3.6584307273   -1.8717694116   -0.9249386476
     38  O         3.9491975136   -3.0142077413   -0.6421109700
     39  O         3.9992648382   -1.3108665624   -2.1052999465
     40  H         4.4500069749   -2.0152976971   -2.6039033475
     41  C         3.6775415646    0.3810874222    0.2149456338
     42  H         3.9143227454    0.8452796709   -0.7507145214
     43  O         4.8972585337    0.0889338543    0.8983738212
     44  H         5.2467693309    0.9347406613    1.2176489729
     45  C         2.8183825551    1.3381820317    1.0431295149
     46  H         2.7554042108    0.9641438417    2.0696098480
     47  O         3.4682037846    2.6173582980    1.1737018332
     48  H         3.5344581137    3.0159081903    0.2927640800
     49  C         1.4061534573    1.5013642422    0.4777149184
     50  H         1.4407221884    2.0832763338   -0.4524407783
     51  O         0.5859259576    2.1966692442    1.4233048004
     52  H         1.0940224595    2.9688537745    1.7133117501
   Point Group: c1    Number of degrees of freedom:   150


   Energy is  -1228.710830446

 Hessian Updated using BFGS Update

141 Hessian modes will be used to form the next step
  Hessian Eigenvalues:
     0.002003    0.004808    0.004855    0.004940    0.005619    0.006393
     0.006518    0.006879    0.007735    0.007845    0.010144    0.010415
     0.010839    0.011460    0.011521    0.012419    0.012864    0.014069
     0.019533    0.020561    0.022151    0.030506    0.032342    0.033542
     0.034535    0.037730    0.040066    0.043651    0.045232    0.045435
     0.046419    0.047149    0.047858    0.048533    0.049242    0.049365
     0.049575    0.050566    0.050980    0.052421    0.054458    0.054619
     0.054944    0.055452    0.055858    0.056616    0.056742    0.057037
     0.057661    0.058475    0.060464    0.061792    0.066559    0.068309
     0.070383    0.074883    0.076064    0.081830    0.082422    0.082678
     0.084441    0.092005    0.093792    0.099243    0.114479    0.115830
     0.118335    0.128258    0.137849    0.143073    0.144654    0.154254
     0.157799    0.160934    0.167172    0.168057    0.169082    0.174692
     0.175255    0.180544    0.192165    0.192369    0.195567    0.202923
     0.225827    0.247839    0.249924    0.250400    0.264346    0.267739
     0.269415    0.273820    0.277472    0.287210    0.287307    0.288941
     0.289085    0.291087    0.291511    0.292143    0.293178    0.296849
     0.304992    0.336347    0.338266    0.338343    0.339432    0.339489
     0.339547    0.339931    0.340038    0.340366    0.340499    0.340566
     0.340780    0.340835    0.340896    0.341600    0.341652    0.341699
     0.342097    0.342256    0.342465    0.342496    0.343356    0.344963
     0.387775    0.394337    0.395813    0.401023    0.401852    0.407847
     0.409055    0.428939    0.511562    0.516935    0.519767    0.522203
     0.528617    0.548690    0.919898

 Minimum Search - Taking Simple RFO Step
 Searching for Lamda that Minimizes Along All modes
 Value Taken    Lamda =  -0.00557903
 Calculated Step too Large.  Step scaled by  0.731418
 Step Taken.  Stepsize is  0.300000

                             Maximum     Tolerance    Cnvgd?
         Gradient           0.008176      0.000300      NO
         Displacement       0.083235      0.001200      NO
         Energy change     -0.009084      0.000001      NO


 New Cartesian Coordinates Obtained by Inverse Iteration

 Displacement from previous Coordinates is:  1.039231
 ----------------------------------------------------------------
             Standard Nuclear Orientation (Angstroms)
    I     Atom           X                Y                Z
 ----------------------------------------------------------------
    1      C      -2.7356249841     0.8533197885    -0.7213342614
    2      H      -2.6793153059     0.5003197846    -1.7602900737
    3      C      -1.6501429929     0.0777801612     0.0415634263
    4      H      -1.6010667924     0.4405577198     1.0745821499
    5      O      -0.3884954329     0.3507670694    -0.6051416718
    6      C      -1.9146304632    -1.4348758506     0.0308638406
    7      H      -1.8030432593    -1.7850540096    -1.0032732488
    8      H      -1.1392704464    -1.9378069297     0.6201681171
    9      C      -3.3033226882    -1.8098832762     0.5655616334
   10      H      -3.3584291621    -1.5235357489     1.6245820616
   11      C      -3.5540915054    -3.3202522254     0.4995727173
   12      O      -2.6801650145    -4.0887335284     1.3319410717
   13      H      -4.5635889204    -3.5391225034     0.8562868871
   14      H      -3.4888772605    -3.6606352818    -0.5431844414
   15      C      -4.3809445634    -1.0370288515    -0.2063464031
   16      H      -5.3708344986    -1.2560156170     0.2100777542
   17      H      -4.3962086467    -1.3787840331    -1.2496468406
   18      C      -4.1234824033     0.4758851677    -0.1712371069
   19      H      -4.8951448487     0.9920098380    -0.7492352835
   20      H      -4.2205165152     0.8281556549     0.8612122884
   21      C      -2.4730312773     2.3840889748    -0.7619434080
   22      H      -1.4170297185     2.5037756045    -1.0194691121
   23      C      -3.2855501208     3.0614799322    -1.8796535281
   24      H      -3.0088946720     4.1161896970    -1.9716208780
   25      H      -3.1033319545     2.5870981285    -2.8490562212
   26      H      -4.3619798572     3.0246750592    -1.6850981659
   27      C      -2.7030882054     3.0993538552     0.5796040720
   28      H      -2.1726358379     2.6144808497     1.4025137168
   29      H      -3.7659271624     3.1469690936     0.8353667258
   30      H      -2.3364611736     4.1285178279     0.5233321836
   31      H      -1.8285347965    -4.1751621562     0.8954557354
   32      O       1.6322790720    -0.6204651882    -0.5953192686
   33      C       2.8764730721    -0.8989438180     0.0391201135
   34      H       2.7272556450    -1.3832045684     1.0114007568
   35      C       0.7608251318     0.2004802775     0.1726910088
   36      H       0.5224784322    -0.2962343902     1.1251881230
   37      C       3.6004651302    -1.9181658523    -0.8335876529
   38      O       3.8071182616    -3.0581935952    -0.5084206872
   39      O       3.9033123732    -1.4253190970    -2.0527263792
   40      H       4.3083711813    -2.1471689773    -2.5571446768
   41      C       3.6713213833     0.3963398067     0.2288375702
   42      H       3.8969639798     0.8164477764    -0.7604889618
   43      O       4.8785269783     0.0765921084     0.9116296495
   44      H       5.2724859094     0.9050075065     1.2091341844
   45      C       2.8244123933     1.3866262272     1.0259498906
   46      H       2.7400741610     1.0273590899     2.0552389228
   47      O       3.4899274878     2.6548802602     1.1534078255
   48      H       3.5798807308     3.0429432955     0.2739624914
   49      C       1.4203428628     1.5545845934     0.4426870453
   50      H       1.4772488129     2.0824543457    -0.5197586557
   51      O       0.5797553048     2.2714269139     1.3452565587
   52      H       1.0641327494     3.0543289318     1.6321160670
 ----------------------------------------------------------------
 Molecular Point Group                 C1    NOp =  1
 Largest Abelian Subgroup              C1    NOp =  1
 Nuclear Repulsion Energy =  2348.4756627626 hartrees
 There are       94 alpha and       94 beta electrons
 Applying Cartesian multipole field
    Component          Value
    ---------          -----
     (2,0,0)        1.00000E-12
     (0,2,0)        2.00000E-11
     (0,0,2)       -3.00000E-11
 Nucleus-field energy     =     0.0000000440 hartrees
 Requested basis set is 6-311++G(d,p)
 There are 284 shells and 724 basis functions
 A cutoff of  1.0D-11 yielded  28975 shell pairs
 There are    182724 function pairs (    193289 Cartesian)
 Smallest overlap matrix eigenvalue = 7.99E-07

 Q-Chem warning in module stvman/mkSTV.C, line 306:

 Overlap eigenvalue is smaller than square root of threshold
 Use THRESH >= 12 to get rid of this warning

 Linear dependence detected in AO basis
 Tighter screening thresholds may be required for diffuse basis sets
 Use S2THRESH > 14 and THRESH = 14 in case of SCF convergence issues
 Number of orthogonalized atomic orbitals = 723
 Maximum deviation from orthogonality = 6.782E-10
 Guess MOs from SCF MO coefficient file

 -----------------------------------------------------------------------
  General SCF calculation program by
  Eric Jon Sundstrom, Paul Horn, Yuezhi Mao, Dmitri Zuev, Alec White,
  David Stuck, Shaama M.S., Shane Yost, Joonho Lee, David Small,
  Daniel Levine, Susi Lehtola, Hugh Burton, Evgeny Epifanovsky
 -----------------------------------------------------------------------
 Exchange:     0.2000 Hartree-Fock + 0.0800 Slater + 0.7200 B88
 Correlation:  0.1900 VWN1RPA + 0.8100 LYP
 Using SG-1 standard quadrature grid
 using 6 threads for integral computing
 -------------------------------------------------------
 OpenMP Integral computing Module                
 Release: version 2.0, May 2017, Q-Chem Inc. Pleasanton 
 -------------------------------------------------------
 -------------------------------------------------------
 OpenMP BLAS3 based DFT computing Module                
 Release: version 1.0, May 2013, Q-Chem Inc. Pittsburgh 
 -------------------------------------------------------
 A restricted SCF calculation will be
 performed using DIIS
 SCF converges when DIIS error is below 1.0e-08
 ---------------------------------------
  Cycle       Energy         DIIS error
 ---------------------------------------
    1   -1228.6930621268      4.91e-04  
    2   -1228.7127757036      7.36e-05  
    3   -1228.7126827233      9.68e-05  
    4   -1228.7130945001      1.83e-05  
    5   -1228.7131058853      9.55e-06  
    6   -1228.7131101520      3.17e-06  
    7   -1228.7131105798      1.07e-06  
    8   -1228.7131106412      2.52e-07  
    9   -1228.7131106442      1.09e-07  
   10   -1228.7131106449      3.02e-08  
   11   -1228.7131106448      8.61e-09  Convergence criterion met
 ---------------------------------------
 SCF time:   CPU 2114.22s  wall 372.00s 
 SCF   energy in the final basis set =    -1228.7131106448
 Total energy in the final basis set =    -1228.7131106448

 --------------------------------------------------------------

                    Orbital Energies (a.u.)
 --------------------------------------------------------------

 Alpha MOs
 -- Occupied --
-19.189 -19.167 -19.159 -19.149 -19.148 -19.140 -19.133 -19.125
-10.325 -10.296 -10.262 -10.255 -10.254 -10.249 -10.229 -10.218
-10.177 -10.174 -10.172 -10.171 -10.169 -10.169 -10.156 -10.152
 -1.133  -1.098  -1.074  -1.054  -1.043  -1.042  -1.035  -1.025
 -0.850  -0.813  -0.804  -0.797  -0.747  -0.746  -0.701  -0.682
 -0.680  -0.668  -0.643  -0.626  -0.615  -0.612  -0.574  -0.564
 -0.561  -0.548  -0.545  -0.523  -0.517  -0.515  -0.505  -0.502
 -0.492  -0.487  -0.479  -0.463  -0.454  -0.452  -0.449  -0.440
 -0.433  -0.429  -0.426  -0.422  -0.407  -0.399  -0.396  -0.395
 -0.385  -0.381  -0.376  -0.373  -0.370  -0.362  -0.354  -0.345
 -0.343  -0.342  -0.339  -0.335  -0.330  -0.319  -0.319  -0.312
 -0.307  -0.304  -0.296  -0.289  -0.282  -0.268
 -- Virtual --
 -0.035  -0.025  -0.013  -0.011  -0.006  -0.002   0.001   0.006
  0.010   0.017   0.023   0.026   0.029   0.033   0.037   0.039
  0.046   0.048   0.051   0.054   0.056   0.061   0.063   0.068
  0.072   0.075   0.075   0.078   0.082   0.084   0.087   0.089
  0.089   0.096   0.099   0.100   0.102   0.105   0.109   0.109
  0.111   0.114   0.115   0.118   0.119   0.122   0.124   0.125
  0.129   0.132   0.133   0.135   0.138   0.140   0.141   0.142
  0.144   0.147   0.149   0.152   0.154   0.154   0.156   0.159
  0.161   0.164   0.165   0.168   0.169   0.173   0.175   0.179
  0.180   0.183   0.186   0.187   0.189   0.193   0.193   0.197
  0.198   0.200   0.201   0.202   0.205   0.209   0.210   0.212
  0.215   0.215   0.218   0.223   0.225   0.229   0.231   0.233
  0.237   0.238   0.240   0.243   0.246   0.247   0.250   0.253
  0.256   0.259   0.263   0.264   0.268   0.272   0.274   0.276
  0.278   0.280   0.284   0.286   0.289   0.292   0.293   0.296
  0.297   0.300   0.303   0.306   0.309   0.312   0.314   0.319
  0.321   0.324   0.328   0.328   0.333   0.336   0.340   0.341
  0.343   0.345   0.347   0.350   0.352   0.357   0.359   0.360
  0.363   0.365   0.366   0.375   0.377   0.379   0.383   0.384
  0.387   0.393   0.395   0.396   0.400   0.411   0.415   0.416
  0.418   0.422   0.430   0.435   0.438   0.443   0.445   0.447
  0.459   0.463   0.467   0.472   0.480   0.486   0.496   0.499
  0.504   0.505   0.514   0.520   0.527   0.529   0.535   0.547
  0.552   0.562   0.571   0.573   0.577   0.581   0.586   0.589
  0.594   0.597   0.603   0.607   0.611   0.614   0.620   0.625
  0.631   0.637   0.644   0.653   0.658   0.659   0.662   0.670
  0.673   0.678   0.683   0.691   0.697   0.698   0.707   0.708
  0.712   0.716   0.731   0.733   0.737   0.743   0.746   0.751
  0.757   0.766   0.769   0.774   0.777   0.779   0.782   0.786
  0.788   0.791   0.796   0.798   0.807   0.811   0.815   0.819
  0.820   0.824   0.832   0.835   0.851   0.851   0.860   0.862
  0.893   0.910   0.926   0.934   0.935   0.947   0.963   0.980
  0.986   1.000   1.006   1.017   1.026   1.030   1.039   1.054
  1.063   1.066   1.077   1.083   1.096   1.112   1.117   1.125
  1.132   1.143   1.145   1.149   1.152   1.162   1.163   1.171
  1.181   1.186   1.192   1.206   1.208   1.211   1.227   1.231
  1.233   1.240   1.243   1.254   1.260   1.267   1.275   1.284
  1.292   1.305   1.317   1.332   1.336   1.351   1.356   1.366
  1.376   1.386   1.395   1.412   1.425   1.431   1.432   1.455
  1.460   1.462   1.468   1.476   1.488   1.498   1.503   1.515
  1.516   1.520   1.528   1.530   1.538   1.540   1.554   1.555
  1.565   1.569   1.572   1.584   1.590   1.597   1.599   1.602
  1.605   1.612   1.615   1.620   1.620   1.624   1.626   1.633
  1.642   1.648   1.652   1.656   1.664   1.666   1.668   1.676
  1.679   1.686   1.691   1.701   1.703   1.708   1.716   1.719
  1.730   1.732   1.742   1.750   1.758   1.768   1.771   1.779
  1.784   1.790   1.798   1.806   1.812   1.822   1.826   1.835
  1.851   1.852   1.857   1.868   1.872   1.886   1.891   1.900
  1.917   1.918   1.926   1.933   1.945   1.951   1.963   1.976
  1.990   1.995   2.002   2.015   2.033   2.047   2.052   2.056
  2.060   2.075   2.078   2.090   2.094   2.103   2.108   2.118
  2.126   2.130   2.144   2.149   2.156   2.172   2.175   2.184
  2.195   2.202   2.205   2.213   2.221   2.233   2.259   2.262
  2.270   2.286   2.304   2.308   2.320   2.330   2.347   2.371
  2.373   2.389   2.398   2.410   2.417   2.426   2.441   2.445
  2.492   2.494   2.512   2.531   2.537   2.538   2.544   2.553
  2.557   2.558   2.570   2.578   2.579   2.588   2.595   2.605
  2.610   2.626   2.639   2.650   2.651   2.659   2.670   2.684
  2.687   2.698   2.704   2.722   2.742   2.748   2.759   2.775
  2.778   2.790   2.796   2.803   2.813   2.819   2.828   2.839
  2.850   2.852   2.876   2.883   2.892   2.904   2.906   2.923
  2.928   2.933   2.942   2.958   2.962   2.970   2.976   2.978
  2.982   2.995   3.005   3.030   3.042   3.045   3.054   3.057
  3.071   3.081   3.092   3.094   3.099   3.115   3.122   3.128
  3.140   3.143   3.153   3.156   3.167   3.179   3.182   3.190
  3.205   3.210   3.233   3.243   3.270   3.275   3.284   3.299
  3.307   3.318   3.320   3.335   3.350   3.363   3.391   3.419
  3.439   3.466   3.498   3.537   3.546   3.571   3.618   3.682
  3.780   3.780   3.792   3.804   3.805   3.810   3.842   3.850
  3.853   3.874   3.889   3.905   3.921   3.923   3.939   3.956
  3.988   3.995   4.003   4.036   4.063   4.068   4.094   4.122
  4.130   4.167   4.169   4.184   4.221   4.256   4.282   4.299
  4.310   4.317   4.319   4.386   4.404   4.986   5.075   5.097
  5.113   5.117   5.132   5.155   5.193   5.249   5.364   5.374
  5.398   5.424   5.432   5.458   5.495   5.598   5.612   5.645
  5.660   5.664   5.706   5.813   5.852  23.749  23.772  23.796
 23.807  23.813  23.832  23.844  23.855  23.874  23.877  23.896
 23.938  23.962  23.982  23.993  24.021  49.870  49.902  49.932
 49.939  49.951  49.965  50.011  50.016
 --------------------------------------------------------------

          Ground-State Mulliken Net Atomic Charges

     Atom                 Charge (a.u.)
  ----------------------------------------
      1 C                     0.484924
      2 H                     0.229229
      3 C                    -0.762745
      4 H                     0.157683
      5 O                     0.145656
      6 C                    -1.068305
      7 H                     0.213376
      8 H                     0.070664
      9 C                     0.752431
     10 H                     0.208840
     11 C                    -0.522475
     12 O                    -0.232510
     13 H                     0.191313
     14 H                     0.153370
     15 C                    -0.712772
     16 H                     0.164014
     17 H                     0.151531
     18 C                    -0.419224
     19 H                     0.169150
     20 H                     0.159753
     21 C                     0.608687
     22 H                     0.169950
     23 C                    -0.652174
     24 H                     0.155873
     25 H                     0.134686
     26 H                     0.134569
     27 C                    -0.773488
     28 H                     0.178564
     29 H                     0.147492
     30 H                     0.144962
     31 H                     0.243139
     32 O                     0.040349
     33 C                    -0.316352
     34 H                     0.262167
     35 C                    -0.396903
     36 H                     0.257278
     37 C                     0.119174
     38 O                    -0.204543
     39 O                    -0.109722
     40 H                     0.293299
     41 C                    -0.388350
     42 H                     0.278517
     43 O                    -0.141591
     44 H                     0.258897
     45 C                    -0.518175
     46 H                     0.302162
     47 O                    -0.199475
     48 H                     0.272163
     49 C                    -0.224021
     50 H                     0.261488
     51 O                    -0.129923
     52 H                     0.257398
  ----------------------------------------
  Sum of atomic charges =     0.000000

 -----------------------------------------------------------------
                    Cartesian Multipole Moments
 -----------------------------------------------------------------
    Charge (ESU x 10^10)
                 0.0000
    Dipole Moment (Debye)
         X       0.4140      Y       3.8986      Z      -1.8040
       Tot       4.3157
    Quadrupole Moments (Debye-Ang)
        XX    -144.2936     XY      10.3072     YY    -156.3830
        XZ      -3.5945     YZ       7.9705     ZZ    -149.3888
    Octopole Moments (Debye-Ang^2)
       XXX      46.4475    XXY      51.7672    XYY      47.7631
       YYY      75.2685    XXZ     -51.2441    XYZ      -8.4285
       YYZ     -49.4732    XZZ      49.7876    YZZ      -9.8391
       ZZZ     -18.9929
    Hexadecapole Moments (Debye-Ang^3)
      XXXX   -8336.8249   XXXY     273.6810   XXYY   -2217.8576
      XYYY      62.8213   YYYY   -4110.0280   XXXZ    -281.8154
      XXYZ     135.9188   XYYZ     -21.4762   YYYZ     168.6002
      XXZZ   -1511.3468   XYZZ     -94.8969   YYZZ    -845.1644
      XZZZ    -138.8683   YZZZ     102.2297   ZZZZ    -949.1772
 -----------------------------------------------------------------
 Calculating analytic gradient of the SCF energy
 Gradient of SCF Energy
            1           2           3           4           5           6
    1  -0.0010433   0.0001466   0.0028153   0.0000611  -0.0044514  -0.0019365
    2  -0.0007811   0.0003733   0.0029300  -0.0000786  -0.0034274   0.0001043
    3   0.0000244   0.0001404   0.0008541  -0.0001445  -0.0051990  -0.0003632
            7           8           9          10          11          12
    1   0.0005286  -0.0000045  -0.0005721   0.0002323  -0.0006133   0.0013617
    2  -0.0002182  -0.0002496  -0.0005521  -0.0002215   0.0004090  -0.0006156
    3   0.0001369   0.0003711  -0.0001623  -0.0000176  -0.0004720   0.0006396
           13          14          15          16          17          18
    1  -0.0000055   0.0000968   0.0005140  -0.0001278  -0.0000289   0.0004220
    2   0.0000749   0.0002051  -0.0003183  -0.0001180   0.0000294   0.0010676
    3  -0.0000640   0.0001018  -0.0001364   0.0001216   0.0000650   0.0003963
           19          20          21          22          23          24
    1   0.0001996  -0.0000587   0.0008132   0.0000932  -0.0005417   0.0001086
    2  -0.0002458  -0.0001358  -0.0012564   0.0007248   0.0002619  -0.0000673
    3  -0.0002996  -0.0001970   0.0007653  -0.0000410  -0.0005052  -0.0001273
           25          26          27          28          29          30
    1   0.0000260   0.0000881   0.0002680  -0.0003487   0.0002279   0.0001786
    2   0.0000531  -0.0000306   0.0005216  -0.0003038   0.0001384  -0.0000997
    3  -0.0001180  -0.0000127  -0.0001276   0.0004890  -0.0000738   0.0001544
           31          32          33          34          35          36
    1  -0.0006923  -0.0028561  -0.0008162   0.0000345   0.0066922  -0.0010181
    2  -0.0001591   0.0017322  -0.0014250  -0.0002396   0.0030071  -0.0004796
    3   0.0001217   0.0010497  -0.0011558  -0.0003123   0.0041709  -0.0011522
           37          38          39          40          41          42
    1   0.0072271  -0.0025777  -0.0024140  -0.0000227  -0.0025419   0.0009747
    2   0.0056194  -0.0022036  -0.0007448  -0.0003791  -0.0013346   0.0002589
    3   0.0038998  -0.0009433  -0.0019613   0.0002107  -0.0023104   0.0009240
           43          44          45          46          47          48
    1   0.0024584  -0.0008381  -0.0008392   0.0003363   0.0007347  -0.0000786
    2  -0.0006541   0.0000483  -0.0012103   0.0008945   0.0011632  -0.0002115
    3   0.0013623  -0.0002776   0.0005538  -0.0001367  -0.0005292   0.0001970
           49          50          51          52
    1   0.0001758  -0.0003491  -0.0023526   0.0003137
    2  -0.0034214   0.0006001   0.0013008  -0.0003354
    3  -0.0022211   0.0009323   0.0019110  -0.0005323
 Max gradient component =       7.227E-03
 RMS gradient           =       1.531E-03
 Gradient time:  CPU 535.61 s  wall 90.45 s
 Geometry Optimization Parameters
   NAtoms,    NIC,     NZ,  NCons,   NDum,   NFix, NCnnct, MaxDiis
       52     415       0       0       0       0       0       0

 Cartesian Hessian Update
 Hessian Updated using BFGS Update


** GEOMETRY OPTIMIZATION IN DELOCALIZED INTERNAL COORDINATES **
   Searching for a Minimum

   Optimization Cycle:   3

                       Coordinates (Angstroms)
     ATOM                X               Y               Z
      1  C        -2.7356249841    0.8533197885   -0.7213342614
      2  H        -2.6793153059    0.5003197846   -1.7602900737
      3  C        -1.6501429929    0.0777801612    0.0415634263
      4  H        -1.6010667924    0.4405577198    1.0745821499
      5  O        -0.3884954329    0.3507670694   -0.6051416718
      6  C        -1.9146304632   -1.4348758506    0.0308638406
      7  H        -1.8030432593   -1.7850540096   -1.0032732488
      8  H        -1.1392704464   -1.9378069297    0.6201681171
      9  C        -3.3033226882   -1.8098832762    0.5655616334
     10  H        -3.3584291621   -1.5235357489    1.6245820616
     11  C        -3.5540915054   -3.3202522254    0.4995727173
     12  O        -2.6801650145   -4.0887335284    1.3319410717
     13  H        -4.5635889204   -3.5391225034    0.8562868871
     14  H        -3.4888772605   -3.6606352818   -0.5431844414
     15  C        -4.3809445634   -1.0370288515   -0.2063464031
     16  H        -5.3708344986   -1.2560156170    0.2100777542
     17  H        -4.3962086467   -1.3787840331   -1.2496468406
     18  C        -4.1234824033    0.4758851677   -0.1712371069
     19  H        -4.8951448487    0.9920098380   -0.7492352835
     20  H        -4.2205165152    0.8281556549    0.8612122884
     21  C        -2.4730312773    2.3840889748   -0.7619434080
     22  H        -1.4170297185    2.5037756045   -1.0194691121
     23  C        -3.2855501208    3.0614799322   -1.8796535281
     24  H        -3.0088946720    4.1161896970   -1.9716208780
     25  H        -3.1033319545    2.5870981285   -2.8490562212
     26  H        -4.3619798572    3.0246750592   -1.6850981659
     27  C        -2.7030882054    3.0993538552    0.5796040720
     28  H        -2.1726358379    2.6144808497    1.4025137168
     29  H        -3.7659271624    3.1469690936    0.8353667258
     30  H        -2.3364611736    4.1285178279    0.5233321836
     31  H        -1.8285347965   -4.1751621562    0.8954557354
     32  O         1.6322790720   -0.6204651882   -0.5953192686
     33  C         2.8764730721   -0.8989438180    0.0391201135
     34  H         2.7272556450   -1.3832045684    1.0114007568
     35  C         0.7608251318    0.2004802775    0.1726910088
     36  H         0.5224784322   -0.2962343902    1.1251881230
     37  C         3.6004651302   -1.9181658523   -0.8335876529
     38  O         3.8071182616   -3.0581935952   -0.5084206872
     39  O         3.9033123732   -1.4253190970   -2.0527263792
     40  H         4.3083711813   -2.1471689773   -2.5571446768
     41  C         3.6713213833    0.3963398067    0.2288375702
     42  H         3.8969639798    0.8164477764   -0.7604889618
     43  O         4.8785269783    0.0765921084    0.9116296495
     44  H         5.2724859094    0.9050075065    1.2091341844
     45  C         2.8244123933    1.3866262272    1.0259498906
     46  H         2.7400741610    1.0273590899    2.0552389228
     47  O         3.4899274878    2.6548802602    1.1534078255
     48  H         3.5798807308    3.0429432955    0.2739624914
     49  C         1.4203428628    1.5545845934    0.4426870453
     50  H         1.4772488129    2.0824543457   -0.5197586557
     51  O         0.5797553048    2.2714269139    1.3452565587
     52  H         1.0641327494    3.0543289318    1.6321160670
   Point Group: c1    Number of degrees of freedom:   150


   Energy is  -1228.713110645

 Hessian Updated using BFGS Update

142 Hessian modes will be used to form the next step
  Hessian Eigenvalues:
     0.002022    0.004807    0.004851    0.004872    0.005542    0.006357
     0.006508    0.006772    0.007491    0.007839    0.010020    0.010152
     0.010837    0.011399    0.011470    0.012849    0.013853    0.017897
     0.019621    0.020762    0.022194    0.030462    0.032181    0.034020
     0.034548    0.037805    0.040062    0.043631    0.045131    0.045550
     0.046477    0.047217    0.047899    0.049028    0.049238    0.049429
     0.049768    0.050586    0.051132    0.052428    0.054414    0.054942
     0.055077    0.055547    0.055675    0.056610    0.056737    0.057080
     0.057676    0.058388    0.060492    0.061995    0.066613    0.068320
     0.070568    0.074919    0.077600    0.081843    0.082433    0.082790
     0.084423    0.093079    0.093564    0.099868    0.113873    0.116034
     0.120134    0.128367    0.137836    0.142100    0.145587    0.152597
     0.158168    0.160106    0.161006    0.167166    0.168132    0.169178
     0.174685    0.177587    0.182612    0.191265    0.192520    0.195654
     0.203137    0.226981    0.242808    0.250094    0.252365    0.266143
     0.267781    0.272567    0.275269    0.277728    0.287184    0.287765
     0.289046    0.289319    0.291021    0.292032    0.292568    0.293302
     0.299094    0.305550    0.336412    0.338241    0.338343    0.338874
     0.339464    0.339520    0.339960    0.340032    0.340387    0.340498
     0.340560    0.340781    0.340823    0.341011    0.341626    0.341672
     0.341771    0.342149    0.342328    0.342491    0.342560    0.343355
     0.345022    0.374177    0.394217    0.395650    0.400950    0.403801
     0.408611    0.409364    0.429611    0.513191    0.518500    0.521226
     0.523634    0.532339    0.548746    0.923557

 Minimum Search - Taking Simple RFO Step
 Searching for Lamda that Minimizes Along All modes
 Value Taken    Lamda =  -0.00342767
 Calculated Step too Large.  Step scaled by  0.611809
 Step Taken.  Stepsize is  0.300000

                             Maximum     Tolerance    Cnvgd?
         Gradient           0.003257      0.000300      NO
         Displacement       0.068247      0.001200      NO
         Energy change     -0.002280      0.000001      NO


 New Cartesian Coordinates Obtained by Inverse Iteration

 Displacement from previous Coordinates is:  1.315140
 ----------------------------------------------------------------
             Standard Nuclear Orientation (Angstroms)
    I     Atom           X                Y                Z
 ----------------------------------------------------------------
    1      C      -2.7567276368     0.8776302940    -0.7133659961
    2      H      -2.6916090813     0.5324144408    -1.7545843455
    3      C      -1.6594263627     0.1200195644     0.0457278232
    4      H      -1.6267476849     0.4651054666     1.0857820408
    5      O      -0.3941029598     0.4426052569    -0.5766666395
    6      C      -1.8794782339    -1.3966826919     0.0030843002
    7      H      -1.7665515753    -1.7164349724    -1.0404498002
    8      H      -1.0895499411    -1.8913916983     0.5790125511
    9      C      -3.2571920573    -1.8163953826     0.5320775846
   10      H      -3.3217835651    -1.5507066263     1.5961366556
   11      C      -3.4643675035    -3.3305619256     0.4380134398
   12      O      -2.5682283633    -4.0885492324     1.2540254153
   13      H      -4.4654423332    -3.5873400967     0.7924918882
   14      H      -3.3904022741    -3.6456718818    -0.6127464964
   15      C      -4.3577998658    -1.0605135488    -0.2252948836
   16      H      -5.3414145356    -1.3107648032     0.1874300032
   17      H      -4.3649038745    -1.3862236712    -1.2740159622
   18      C      -4.1350731148     0.4569801361    -0.1667027608
   19      H      -4.9197299560     0.9667861285    -0.7324358003
   20      H      -4.2357185378     0.7923356807     0.8710848409
   21      C      -2.5341829953     2.4137732334    -0.7436833130
   22      H      -1.4836085794     2.5541630868    -1.0107988444
   23      C      -3.3749210398     3.0784475458    -1.8467848308
   24      H      -3.1273155355     4.1406959267    -1.9332153767
   25      H      -3.1921425444     2.6153882265    -2.8212214856
   26      H      -4.4481862815     3.0133657550    -1.6411729499
   27      C      -2.7636319163     3.1115758305     0.6067947088
   28      H      -2.1944599053     2.6434883306     1.4132716887
   29      H      -3.8216483996     3.1165600574     0.8858140132
   30      H      -2.4380049249     4.1542216586     0.5483898895
   31      H      -1.7118150340    -4.1348333394     0.8227821138
   32      O       1.5896089829    -0.6082202958    -0.5648401012
   33      C       2.8194180581    -0.9181120498     0.0802465454
   34      H       2.6527329782    -1.3563589384     1.0715789152
   35      C       0.7496276729     0.2662050248     0.1838104803
   36      H       0.5101314654    -0.1889985617     1.1582521444
   37      C       3.4902041818    -2.0090442447    -0.7535909606
   38      O       3.6764863765    -3.1286054929    -0.3671163058
   39      O       3.8864344259    -1.5514747170    -1.9584709516
   40      H       4.3004531453    -2.2858148241    -2.4332843372
   41      C       3.6665557474     0.3524212603     0.2256264197
   42      H       3.8866214776     0.7300112627    -0.7830325703
   43      O       4.8626686913    -0.0033566556     0.9013381285
   44      H       5.3100115704     0.8050756164     1.1724173513
   45      C       2.8633172019     1.3909373487     1.0019719286
   46      H       2.7607697253     1.0492588699     2.0359479254
   47      O       3.5751253957     2.6325063413     1.1132981711
   48      H       3.6846903797     3.0051386077     0.2306749008
   49      C       1.4680520282     1.6000170960     0.4131452646
   50      H       1.5483190388     2.0848639183    -0.5715035596
   51      O       0.6526379834     2.3691727361     1.2878896322
   52      H       1.1522906589     3.1452007902     1.5621891693
 ----------------------------------------------------------------
 Molecular Point Group                 C1    NOp =  1
 Largest Abelian Subgroup              C1    NOp =  1
 Nuclear Repulsion Energy =  2349.7840164184 hartrees
 There are       94 alpha and       94 beta electrons
 Applying Cartesian multipole field
    Component          Value
    ---------          -----
     (2,0,0)        1.00000E-12
     (0,2,0)        2.00000E-11
     (0,0,2)       -3.00000E-11
 Nucleus-field energy     =     0.0000000464 hartrees
 Requested basis set is 6-311++G(d,p)
 There are 284 shells and 724 basis functions
 A cutoff of  1.0D-11 yielded  28993 shell pairs
 There are    182926 function pairs (    193514 Cartesian)
 Smallest overlap matrix eigenvalue = 7.93E-07

 Q-Chem warning in module stvman/mkSTV.C, line 306:

 Overlap eigenvalue is smaller than square root of threshold
 Use THRESH >= 12 to get rid of this warning

 Linear dependence detected in AO basis
 Tighter screening thresholds may be required for diffuse basis sets
 Use S2THRESH > 14 and THRESH = 14 in case of SCF convergence issues
 Number of orthogonalized atomic orbitals = 723
 Maximum deviation from orthogonality = 4.535E-10
 Guess MOs from SCF MO coefficient file

 -----------------------------------------------------------------------
  General SCF calculation program by
  Eric Jon Sundstrom, Paul Horn, Yuezhi Mao, Dmitri Zuev, Alec White,
  David Stuck, Shaama M.S., Shane Yost, Joonho Lee, David Small,
  Daniel Levine, Susi Lehtola, Hugh Burton, Evgeny Epifanovsky
 -----------------------------------------------------------------------
 Exchange:     0.2000 Hartree-Fock + 0.0800 Slater + 0.7200 B88
 Correlation:  0.1900 VWN1RPA + 0.8100 LYP
 Using SG-1 standard quadrature grid
 using 6 threads for integral computing
 -------------------------------------------------------
 OpenMP Integral computing Module                
 Release: version 2.0, May 2017, Q-Chem Inc. Pleasanton 
 -------------------------------------------------------
 -------------------------------------------------------
 OpenMP BLAS3 based DFT computing Module                
 Release: version 1.0, May 2013, Q-Chem Inc. Pittsburgh 
 -------------------------------------------------------
 A restricted SCF calculation will be
 performed using DIIS
 SCF converges when DIIS error is below 1.0e-08
 ---------------------------------------
  Cycle       Energy         DIIS error
 ---------------------------------------
    1   -1228.6861152258      6.00e-04  
    2   -1228.7136913038      9.34e-05  
    3   -1228.7133371816      1.37e-04  
    4   -1228.7141767511      1.86e-05  
    5   -1228.7141851413      1.31e-05  
    6   -1228.7141929035      3.50e-06  
    7   -1228.7141934781      9.16e-07  
    8   -1228.7141935230      2.37e-07  
    9   -1228.7141935257      7.98e-08  
   10   -1228.7141935259      1.94e-08  
   11   -1228.7141935260      8.20e-09  Convergence criterion met
 ---------------------------------------
 SCF time:   CPU 2113.94s  wall 372.00s 
 SCF   energy in the final basis set =    -1228.7141935260
 Total energy in the final basis set =    -1228.7141935260

 --------------------------------------------------------------

                    Orbital Energies (a.u.)
 --------------------------------------------------------------

 Alpha MOs
 -- Occupied --
-19.188 -19.166 -19.156 -19.148 -19.147 -19.140 -19.133 -19.124
-10.324 -10.294 -10.261 -10.254 -10.253 -10.248 -10.230 -10.218
-10.177 -10.174 -10.172 -10.172 -10.170 -10.169 -10.156 -10.152
 -1.133  -1.098  -1.074  -1.055  -1.044  -1.043  -1.035  -1.025
 -0.850  -0.812  -0.804  -0.796  -0.748  -0.746  -0.701  -0.682
 -0.680  -0.668  -0.643  -0.626  -0.615  -0.612  -0.574  -0.563
 -0.561  -0.549  -0.545  -0.523  -0.516  -0.515  -0.505  -0.501
 -0.491  -0.487  -0.478  -0.463  -0.454  -0.452  -0.450  -0.438
 -0.432  -0.429  -0.426  -0.421  -0.407  -0.398  -0.396  -0.394
 -0.384  -0.380  -0.375  -0.373  -0.369  -0.361  -0.354  -0.345
 -0.343  -0.343  -0.338  -0.335  -0.330  -0.319  -0.318  -0.311
 -0.307  -0.304  -0.296  -0.289  -0.282  -0.269
 -- Virtual --
 -0.034  -0.024  -0.012  -0.010  -0.006  -0.001   0.002   0.006
  0.011   0.017   0.023   0.026   0.030   0.033   0.037   0.039
  0.046   0.048   0.051   0.055   0.056   0.060   0.064   0.069
  0.073   0.075   0.076   0.078   0.083   0.083   0.087   0.089
  0.089   0.097   0.100   0.100   0.102   0.106   0.109   0.110
  0.111   0.114   0.115   0.117   0.120   0.122   0.125   0.125
  0.129   0.132   0.134   0.136   0.138   0.140   0.141   0.142
  0.145   0.147   0.149   0.151   0.154   0.155   0.156   0.159
  0.161   0.165   0.167   0.168   0.171   0.173   0.175   0.178
  0.180   0.184   0.187   0.187   0.189   0.192   0.194   0.196
  0.199   0.201   0.201   0.203   0.206   0.208   0.210   0.213
  0.214   0.216   0.220   0.223   0.225   0.230   0.232   0.234
  0.237   0.238   0.240   0.243   0.246   0.248   0.250   0.253
  0.256   0.258   0.263   0.264   0.268   0.271   0.274   0.277
  0.279   0.281   0.284   0.286   0.288   0.293   0.294   0.297
  0.298   0.300   0.304   0.308   0.311   0.311   0.315   0.321
  0.322   0.323   0.325   0.328   0.334   0.336   0.340   0.341
  0.343   0.347   0.347   0.351   0.352   0.357   0.358   0.361
  0.362   0.364   0.367   0.375   0.377   0.380   0.383   0.385
  0.389   0.392   0.395   0.397   0.402   0.410   0.416   0.417
  0.421   0.423   0.431   0.435   0.438   0.442   0.445   0.449
  0.458   0.462   0.468   0.472   0.481   0.486   0.495   0.500
  0.502   0.506   0.512   0.519   0.528   0.531   0.535   0.548
  0.551   0.563   0.572   0.574   0.577   0.579   0.585   0.590
  0.593   0.597   0.604   0.608   0.612   0.614   0.620   0.626
  0.631   0.639   0.644   0.655   0.657   0.659   0.662   0.670
  0.672   0.679   0.684   0.691   0.696   0.700   0.707   0.710
  0.712   0.718   0.730   0.732   0.739   0.743   0.745   0.755
  0.757   0.767   0.768   0.774   0.778   0.781   0.782   0.786
  0.788   0.792   0.796   0.798   0.807   0.813   0.815   0.819
  0.822   0.824   0.832   0.833   0.851   0.853   0.859   0.863
  0.895   0.912   0.926   0.931   0.936   0.950   0.967   0.978
  0.983   0.997   1.007   1.016   1.029   1.030   1.039   1.052
  1.063   1.066   1.079   1.082   1.095   1.111   1.115   1.125
  1.132   1.142   1.146   1.150   1.152   1.164   1.165   1.170
  1.181   1.188   1.190   1.205   1.212   1.213   1.226   1.229
  1.232   1.239   1.245   1.256   1.260   1.267   1.273   1.284
  1.294   1.309   1.324   1.334   1.336   1.352   1.355   1.365
  1.375   1.386   1.393   1.411   1.423   1.430   1.432   1.454
  1.461   1.463   1.467   1.479   1.486   1.499   1.504   1.515
  1.521   1.524   1.527   1.532   1.538   1.542   1.553   1.556
  1.568   1.569   1.574   1.586   1.591   1.596   1.599   1.602
  1.606   1.613   1.615   1.618   1.620   1.625   1.626   1.635
  1.642   1.648   1.654   1.655   1.662   1.665   1.669   1.675
  1.681   1.684   1.690   1.697   1.703   1.709   1.716   1.718
  1.728   1.735   1.743   1.750   1.757   1.766   1.771   1.778
  1.784   1.790   1.799   1.807   1.810   1.824   1.825   1.836
  1.848   1.851   1.857   1.869   1.870   1.888   1.891   1.901
  1.916   1.919   1.929   1.935   1.945   1.950   1.961   1.975
  1.991   1.998   2.002   2.019   2.032   2.048   2.053   2.055
  2.061   2.074   2.077   2.093   2.095   2.102   2.110   2.119
  2.126   2.131   2.147   2.150   2.160   2.174   2.176   2.186
  2.195   2.199   2.204   2.213   2.222   2.238   2.259   2.262
  2.273   2.286   2.304   2.308   2.322   2.332   2.350   2.367
  2.375   2.390   2.398   2.412   2.415   2.426   2.443   2.446
  2.492   2.494   2.512   2.530   2.537   2.537   2.545   2.551
  2.556   2.558   2.574   2.577   2.579   2.590   2.595   2.605
  2.611   2.627   2.639   2.649   2.650   2.658   2.672   2.682
  2.690   2.694   2.706   2.721   2.745   2.747   2.759   2.773
  2.778   2.788   2.796   2.800   2.811   2.823   2.827   2.837
  2.850   2.853   2.880   2.886   2.892   2.902   2.910   2.924
  2.929   2.932   2.942   2.957   2.965   2.973   2.977   2.981
  2.983   2.998   3.007   3.034   3.043   3.045   3.053   3.057
  3.068   3.081   3.092   3.095   3.102   3.114   3.125   3.132
  3.141   3.145   3.157   3.160   3.170   3.179   3.183   3.191
  3.206   3.212   3.233   3.243   3.271   3.279   3.286   3.303
  3.308   3.320   3.321   3.336   3.352   3.375   3.391   3.423
  3.440   3.473   3.498   3.539   3.548   3.574   3.621   3.687
  3.780   3.782   3.792   3.806   3.806   3.811   3.843   3.852
  3.852   3.874   3.891   3.908   3.924   3.931   3.941   3.954
  3.990   3.996   4.003   4.032   4.064   4.066   4.092   4.122
  4.133   4.168   4.171   4.185   4.224   4.260   4.283   4.301
  4.313   4.317   4.324   4.386   4.407   4.990   5.077   5.099
  5.112   5.117   5.128   5.158   5.199   5.249   5.366   5.378
  5.399   5.422   5.432   5.457   5.491   5.605   5.619   5.656
  5.665   5.674   5.711   5.829   5.851  23.752  23.774  23.795
 23.811  23.818  23.831  23.845  23.855  23.877  23.879  23.898
 23.940  23.962  23.984  23.993  24.021  49.870  49.903  49.933
 49.940  49.952  49.967  50.013  50.017
 --------------------------------------------------------------

          Ground-State Mulliken Net Atomic Charges

     Atom                 Charge (a.u.)
  ----------------------------------------
      1 C                     0.471404
      2 H                     0.228922
      3 C                    -0.765111
      4 H                     0.147977
      5 O                     0.141233
      6 C                    -1.040815
      7 H                     0.215587
      8 H                     0.077668
      9 C                     0.753643
     10 H                     0.209643
     11 C                    -0.520990
     12 O                    -0.231472
     13 H                     0.191186
     14 H                     0.152883
     15 C                    -0.722468
     16 H                     0.164399
     17 H                     0.151986
     18 C                    -0.411126
     19 H                     0.168342
     20 H                     0.158703
     21 C                     0.572620
     22 H                     0.174012
     23 C                    -0.664589
     24 H                     0.156039
     25 H                     0.133932
     26 H                     0.135073
     27 C                    -0.753836
     28 H                     0.175109
     29 H                     0.149640
     30 H                     0.146000
     31 H                     0.243227
     32 O                     0.036637
     33 C                    -0.354121
     34 H                     0.260959
     35 C                    -0.287165
     36 H                     0.252181
     37 C                     0.109638
     38 O                    -0.203443
     39 O                    -0.114897
     40 H                     0.294420
     41 C                    -0.346870
     42 H                     0.281810
     43 O                    -0.136998
     44 H                     0.257615
     45 C                    -0.536434
     46 H                     0.302865
     47 O                    -0.201730
     48 H                     0.270757
     49 C                    -0.274987
     50 H                     0.256437
     51 O                    -0.130401
     52 H                     0.254904
  ----------------------------------------
  Sum of atomic charges =     0.000000

 -----------------------------------------------------------------
                    Cartesian Multipole Moments
 -----------------------------------------------------------------
    Charge (ESU x 10^10)
                 0.0000
    Dipole Moment (Debye)
         X       0.5166      Y       3.8389      Z      -1.9442
       Tot       4.3341
    Quadrupole Moments (Debye-Ang)
        XX    -142.1579     XY       9.8998     YY    -157.0134
        XZ      -4.4324     YZ       8.3555     ZZ    -149.2490
    Octopole Moments (Debye-Ang^2)
       XXX      59.2841    XXY      46.3080    XYY      49.8693
       YYY      79.1558    XXZ     -52.0736    XYZ      -5.1015
       YYZ     -53.0451    XZZ      47.0167    YZZ     -10.3352
       ZZZ     -18.2140
    Hexadecapole Moments (Debye-Ang^3)
      XXXX   -8202.2442   XXXY     298.3181   XXYY   -2194.2191
      XYYY      95.0300   YYYY   -4196.9663   XXXZ    -328.3103
      XXYZ     131.9346   XYYZ     -55.7661   YYYZ     175.4023
      XXZZ   -1500.6645   XYZZ     -73.5173   YYZZ    -841.1477
      XZZZ    -170.3038   YZZZ      89.1381   ZZZZ    -904.6888
 -----------------------------------------------------------------
 Calculating analytic gradient of the SCF energy
 Gradient of SCF Energy
            1           2           3           4           5           6
    1   0.0004659   0.0000663  -0.0007473   0.0005608   0.0003049  -0.0007406
    2   0.0006032   0.0001308   0.0023349   0.0001118  -0.0044518  -0.0003006
    3   0.0003930   0.0001215   0.0003038  -0.0003239  -0.0016977  -0.0002785
            7           8           9          10          11          12
    1   0.0000042  -0.0000880   0.0002029  -0.0001023  -0.0004044   0.0018421
    2   0.0003991  -0.0002779  -0.0004149  -0.0002296   0.0004989  -0.0001257
    3  -0.0000070   0.0005281  -0.0005407   0.0001093  -0.0000587  -0.0001755
           13          14          15          16          17          18
    1   0.0002630   0.0002427  -0.0004645  -0.0001245   0.0000537   0.0005817
    2   0.0000261   0.0005809  -0.0006818  -0.0000092  -0.0000863  -0.0000384
    3   0.0001600  -0.0002493   0.0002066  -0.0001329   0.0000238   0.0004387
           19          20          21          22          23          24
    1   0.0003242   0.0000631   0.0002334  -0.0001503  -0.0001504  -0.0000719
    2  -0.0000279   0.0000605  -0.0004800  -0.0001358   0.0000558  -0.0000556
    3  -0.0000997  -0.0003630   0.0005174   0.0000308  -0.0006233  -0.0000352
           25          26          27          28          29          30
    1  -0.0000211  -0.0000568  -0.0000633  -0.0001649   0.0000998   0.0001965
    2   0.0000133  -0.0000298   0.0003702  -0.0002311   0.0001767  -0.0001817
    3   0.0000579  -0.0000428   0.0002843   0.0001794  -0.0001877   0.0000816
           31          32          33          34          35          36
    1  -0.0014536  -0.0008110   0.0023588   0.0005931   0.0020197  -0.0008708
    2  -0.0002007   0.0019848   0.0003448   0.0000939   0.0031726  -0.0000755
    3   0.0006577   0.0002887   0.0006888  -0.0001615  -0.0002068  -0.0001973
           37          38          39          40          41          42
    1  -0.0047360   0.0010744   0.0018716  -0.0004257  -0.0016847  -0.0002712
    2  -0.0067910   0.0055959  -0.0010476   0.0013797   0.0016013  -0.0002161
    3  -0.0020821   0.0000195   0.0008103   0.0001002   0.0011062  -0.0001198
           43          44          45          46          47          48
    1   0.0007492  -0.0006344   0.0006396   0.0001229   0.0000806  -0.0001184
    2   0.0005337  -0.0014119  -0.0001209   0.0004671   0.0007786  -0.0005295
    3   0.0007981  -0.0003113  -0.0009653  -0.0002780  -0.0012057   0.0012574
           49          50          51          52
    1   0.0006598  -0.0001041  -0.0000833  -0.0011313
    2  -0.0024367  -0.0004676   0.0006540  -0.0009128
    3   0.0006492  -0.0001575   0.0010205  -0.0003316
 Max gradient component =       6.791E-03
 RMS gradient           =       1.155E-03
 Gradient time:  CPU 537.25 s  wall 90.69 s
 Geometry Optimization Parameters
   NAtoms,    NIC,     NZ,  NCons,   NDum,   NFix, NCnnct, MaxDiis
       52     415       0       0       0       0       0       0

 Cartesian Hessian Update
 Hessian Updated using BFGS Update


** GEOMETRY OPTIMIZATION IN DELOCALIZED INTERNAL COORDINATES **
   Searching for a Minimum

   Optimization Cycle:   4

                       Coordinates (Angstroms)
     ATOM                X               Y               Z
      1  C        -2.7567276368    0.8776302940   -0.7133659961
      2  H        -2.6916090813    0.5324144408   -1.7545843455
      3  C        -1.6594263627    0.1200195644    0.0457278232
      4  H        -1.6267476849    0.4651054666    1.0857820408
      5  O        -0.3941029598    0.4426052569   -0.5766666395
      6  C        -1.8794782339   -1.3966826919    0.0030843002
      7  H        -1.7665515753   -1.7164349724   -1.0404498002
      8  H        -1.0895499411   -1.8913916983    0.5790125511
      9  C        -3.2571920573   -1.8163953826    0.5320775846
     10  H        -3.3217835651   -1.5507066263    1.5961366556
     11  C        -3.4643675035   -3.3305619256    0.4380134398
     12  O        -2.5682283633   -4.0885492324    1.2540254153
     13  H        -4.4654423332   -3.5873400967    0.7924918882
     14  H        -3.3904022741   -3.6456718818   -0.6127464964
     15  C        -4.3577998658   -1.0605135488   -0.2252948836
     16  H        -5.3414145356   -1.3107648032    0.1874300032
     17  H        -4.3649038745   -1.3862236712   -1.2740159622
     18  C        -4.1350731148    0.4569801361   -0.1667027608
     19  H        -4.9197299560    0.9667861285   -0.7324358003
     20  H        -4.2357185378    0.7923356807    0.8710848409
     21  C        -2.5341829953    2.4137732334   -0.7436833130
     22  H        -1.4836085794    2.5541630868   -1.0107988444
     23  C        -3.3749210398    3.0784475458   -1.8467848308
     24  H        -3.1273155355    4.1406959267   -1.9332153767
     25  H        -3.1921425444    2.6153882265   -2.8212214856
     26  H        -4.4481862815    3.0133657550   -1.6411729499
     27  C        -2.7636319163    3.1115758305    0.6067947088
     28  H        -2.1944599053    2.6434883306    1.4132716887
     29  H        -3.8216483996    3.1165600574    0.8858140132
     30  H        -2.4380049249    4.1542216586    0.5483898895
     31  H        -1.7118150340   -4.1348333394    0.8227821138
     32  O         1.5896089829   -0.6082202958   -0.5648401012
     33  C         2.8194180581   -0.9181120498    0.0802465454
     34  H         2.6527329782   -1.3563589384    1.0715789152
     35  C         0.7496276729    0.2662050248    0.1838104803
     36  H         0.5101314654   -0.1889985617    1.1582521444
     37  C         3.4902041818   -2.0090442447   -0.7535909606
     38  O         3.6764863765   -3.1286054929   -0.3671163058
     39  O         3.8864344259   -1.5514747170   -1.9584709516
     40  H         4.3004531453   -2.2858148241   -2.4332843372
     41  C         3.6665557474    0.3524212603    0.2256264197
     42  H         3.8866214776    0.7300112627   -0.7830325703
     43  O         4.8626686913   -0.0033566556    0.9013381285
     44  H         5.3100115704    0.8050756164    1.1724173513
     45  C         2.8633172019    1.3909373487    1.0019719286
     46  H         2.7607697253    1.0492588699    2.0359479254
     47  O         3.5751253957    2.6325063413    1.1132981711
     48  H         3.6846903797    3.0051386077    0.2306749008
     49  C         1.4680520282    1.6000170960    0.4131452646
     50  H         1.5483190388    2.0848639183   -0.5715035596
     51  O         0.6526379834    2.3691727361    1.2878896322
     52  H         1.1522906589    3.1452007902    1.5621891693
   Point Group: c1    Number of degrees of freedom:   150


   Energy is  -1228.714193526

 Hessian Updated using BFGS Update

143 Hessian modes will be used to form the next step
  Hessian Eigenvalues:
     0.002028    0.004673    0.004811    0.004857    0.005484    0.006133
     0.006505    0.006657    0.007180    0.007837    0.008559    0.010146
     0.010841    0.011468    0.011741    0.012862    0.014099    0.019563
     0.020515    0.022157    0.030406    0.032070    0.033636    0.034307
     0.037798    0.040027    0.041201    0.044211    0.045295    0.045769
     0.046551    0.047297    0.047994    0.049044    0.049341    0.049511
     0.049772    0.050578    0.051245    0.052646    0.054435    0.054945
     0.055142    0.055581    0.055666    0.056614    0.056746    0.057081
     0.057738    0.058639    0.060496    0.061938    0.066837    0.068521
     0.072071    0.074909    0.077400    0.081855    0.082442    0.082855
     0.084418    0.092870    0.093694    0.100954    0.114564    0.116113
     0.120254    0.129138    0.138663    0.143255    0.145561    0.157776
     0.158214    0.160017    0.160290    0.161208    0.167177    0.168105
     0.170043    0.174708    0.177765    0.181929    0.192504    0.194308
     0.196202    0.207982    0.227170    0.244282    0.250064    0.252410
     0.266016    0.267847    0.272299    0.274656    0.277537    0.287364
     0.287917    0.289105    0.289200    0.290813    0.291898    0.292581
     0.293247    0.298396    0.305141    0.336399    0.338275    0.338351
     0.339031    0.339480    0.339524    0.339925    0.340031    0.340383
     0.340483    0.340545    0.340789    0.340817    0.340937    0.341630
     0.341673    0.341754    0.342140    0.342342    0.342485    0.342513
     0.343358    0.344980    0.374507    0.394202    0.396036    0.400868
     0.403851    0.408432    0.409296    0.428720    0.513646    0.518507
     0.521266    0.524016    0.532446    0.548729    0.940588

 Minimum Search - Taking Simple RFO Step
 Searching for Lamda that Minimizes Along All modes
 Value Taken    Lamda =  -0.00170142
 Calculated Step too Large.  Step scaled by  0.713240
 Step Taken.  Stepsize is  0.300000

                             Maximum     Tolerance    Cnvgd?
         Gradient           0.003051      0.000300      NO
         Displacement       0.101277      0.001200      NO
         Energy change     -0.001083      0.000001      NO


 New Cartesian Coordinates Obtained by Inverse Iteration

 Displacement from previous Coordinates is:  1.881344
 ----------------------------------------------------------------
             Standard Nuclear Orientation (Angstroms)
    I     Atom           X                Y                Z
 ----------------------------------------------------------------
    1      C      -2.7776485151     0.9106847552    -0.7077183614
    2      H      -2.6847684993     0.5779230595    -1.7511385814
    3      C      -1.6629244504     0.1870192020     0.0610775032
    4      H      -1.6677256038     0.5080332880     1.1097055336
    5      O      -0.3955525551     0.5742042361    -0.5230792622
    6      C      -1.8160764097    -1.3350662543    -0.0177409857
    7      H      -1.6803333431    -1.6269351775    -1.0667415683
    8      H      -1.0115190740    -1.8072045421     0.5557931274
    9      C      -3.1821678577    -1.8201513206     0.4864775266
   10      H      -3.2712425662    -1.5746987298     1.5536333448
   11      C      -3.3266664276    -3.3403938748     0.3649146506
   12      O      -2.4123241884    -4.0753558087     1.1801697023
   13      H      -4.3209107820    -3.6436540676     0.7017482970
   14      H      -3.2279070627    -3.6362718412    -0.6895932585
   15      C      -4.3046374268    -1.0968186426    -0.2714697340
   16      H      -5.2812604563    -1.3944195969     0.1255141023
   17      H      -4.2866793739    -1.4046186769    -1.3255441111
   18      C      -4.1455140272     0.4265726440    -0.1852884466
   19      H      -4.9445700600     0.9145612087    -0.7504153767
   20      H      -4.2708232251     0.7400742377     0.8570561555
   21      C      -2.6231448088     2.4554781807    -0.7229423090
   22      H      -1.5797581719     2.6439225369    -0.9882531886
   23      C      -3.4936450948     3.0923960076    -1.8177717757
   24      H      -3.2940665505     4.1655274885    -1.8933617568
   25      H      -3.2923105815     2.6475986764    -2.7970170097
   26      H      -4.5626821291     2.9778276694    -1.6115341499
   27      C      -2.8839747933     3.1282017481     0.6338845381
   28      H      -2.2754466960     2.6944987865     1.4303680731
   29      H      -3.9371793126     3.0623633831     0.9240039793
   30      H      -2.6279227203     4.1902971023     0.5783500065
   31      H      -1.5458652921    -4.0724877553     0.7652854062
   32      O       1.5318895385    -0.5850459136    -0.5083340876
   33      C       2.7472234464    -0.9407000963     0.1396774686
   34      H       2.5633063408    -1.3298090368     1.1487147745
   35      C       0.7467367069     0.3582603491     0.2218408660
   36      H       0.5078718973    -0.0549133150     1.2156226310
   37      C       3.3487636120    -2.1005752033    -0.6548080930
   38      O       3.4436313000    -3.2215225472    -0.2395103318
   39      O       3.7563587607    -1.7112281236    -1.8794437876
   40      H       4.1110554847    -2.4873495718    -2.3357473188
   41      C       3.6663743112     0.2853758451     0.2292425440
   42      H       3.8841663293     0.6178276052    -0.7961772971
   43      O       4.8524117497    -0.1130503245     0.8941021848
   44      H       5.3526477054     0.6758920121     1.1294684671
   45      C       2.9294794497     1.3856439904     0.9856635256
   46      H       2.8130581409     1.0706889972     2.0272214575
   47      O       3.7107077296     2.5857486735     1.0673005257
   48      H       3.8359368332     2.9343427130     0.1764762635
   49      C       1.5446818107     1.6596363270     0.3986730254
   50      H       1.6464773049     2.1020936566    -0.6044658867
   51      O       0.7875423840     2.5045877664     1.2507732127
   52      H       1.3369177923     3.2552981153     1.5006654473
 ----------------------------------------------------------------
 Molecular Point Group                 C1    NOp =  1
 Largest Abelian Subgroup              C1    NOp =  1
 Nuclear Repulsion Energy =  2350.2191139465 hartrees
 There are       94 alpha and       94 beta electrons
 Applying Cartesian multipole field
    Component          Value
    ---------          -----
     (2,0,0)        1.00000E-12
     (0,2,0)        2.00000E-11
     (0,0,2)       -3.00000E-11
 Nucleus-field energy     =     0.0000000488 hartrees
 Requested basis set is 6-311++G(d,p)
 There are 284 shells and 724 basis functions
 A cutoff of  1.0D-11 yielded  28974 shell pairs
 There are    182908 function pairs (    193495 Cartesian)
 Smallest overlap matrix eigenvalue = 7.82E-07

 Q-Chem warning in module stvman/mkSTV.C, line 306:

 Overlap eigenvalue is smaller than square root of threshold
 Use THRESH >= 12 to get rid of this warning

 Linear dependence detected in AO basis
 Tighter screening thresholds may be required for diffuse basis sets
 Use S2THRESH > 14 and THRESH = 14 in case of SCF convergence issues
 Number of orthogonalized atomic orbitals = 723
 Maximum deviation from orthogonality = 5.142E-10
 Guess MOs from SCF MO coefficient file

 -----------------------------------------------------------------------
  General SCF calculation program by
  Eric Jon Sundstrom, Paul Horn, Yuezhi Mao, Dmitri Zuev, Alec White,
  David Stuck, Shaama M.S., Shane Yost, Joonho Lee, David Small,
  Daniel Levine, Susi Lehtola, Hugh Burton, Evgeny Epifanovsky
 -----------------------------------------------------------------------
 Exchange:     0.2000 Hartree-Fock + 0.0800 Slater + 0.7200 B88
 Correlation:  0.1900 VWN1RPA + 0.8100 LYP
 Using SG-1 standard quadrature grid
 using 6 threads for integral computing
 -------------------------------------------------------
 OpenMP Integral computing Module                
 Release: version 2.0, May 2017, Q-Chem Inc. Pleasanton 
 -------------------------------------------------------
 -------------------------------------------------------
 OpenMP BLAS3 based DFT computing Module                
 Release: version 1.0, May 2013, Q-Chem Inc. Pittsburgh 
 -------------------------------------------------------
 A restricted SCF calculation will be
 performed using DIIS
 SCF converges when DIIS error is below 1.0e-08
 ---------------------------------------
  Cycle       Energy         DIIS error
 ---------------------------------------
    1   -1228.6658388907      7.85e-04  
    2   -1228.7141136492      1.29e-04  
    3   -1228.7134251978      1.91e-04  
    4   -1228.7150493167      2.40e-05  
    5   -1228.7150625283      1.76e-05  
    6   -1228.7150765079      4.84e-06  
    7   -1228.7150776157      1.19e-06  
    8   -1228.7150776900      3.15e-07  
    9   -1228.7150776946      1.17e-07  
   10   -1228.7150776952      3.01e-08  
   11   -1228.7150776949      1.11e-08  
   12   -1228.7150776952      3.48e-09  Convergence criterion met
 ---------------------------------------
 SCF time:   CPU 2306.77s  wall 406.00s 
 SCF   energy in the final basis set =    -1228.7150776952
 Total energy in the final basis set =    -1228.7150776952

 --------------------------------------------------------------

                    Orbital Energies (a.u.)
 --------------------------------------------------------------

 Alpha MOs
 -- Occupied --
-19.188 -19.165 -19.156 -19.148 -19.146 -19.141 -19.133 -19.124
-10.324 -10.294 -10.260 -10.253 -10.252 -10.248 -10.231 -10.217
-10.177 -10.175 -10.172 -10.171 -10.170 -10.169 -10.156 -10.153
 -1.133  -1.098  -1.074  -1.055  -1.044  -1.042  -1.036  -1.024
 -0.851  -0.811  -0.804  -0.795  -0.748  -0.746  -0.700  -0.682
 -0.680  -0.667  -0.642  -0.626  -0.615  -0.613  -0.574  -0.563
 -0.561  -0.550  -0.544  -0.523  -0.516  -0.514  -0.505  -0.501
 -0.491  -0.487  -0.478  -0.463  -0.454  -0.451  -0.450  -0.438
 -0.432  -0.429  -0.426  -0.421  -0.408  -0.398  -0.397  -0.394
 -0.384  -0.379  -0.375  -0.373  -0.368  -0.361  -0.354  -0.345
 -0.344  -0.343  -0.337  -0.335  -0.330  -0.320  -0.318  -0.311
 -0.308  -0.304  -0.295  -0.288  -0.281  -0.269
 -- Virtual --
 -0.034  -0.023  -0.013  -0.010  -0.006  -0.001   0.002   0.006
  0.011   0.017   0.023   0.026   0.030   0.033   0.038   0.039
  0.047   0.048   0.051   0.055   0.056   0.060   0.064   0.069
  0.073   0.075   0.076   0.079   0.082   0.084   0.087   0.089
  0.090   0.097   0.100   0.100   0.101   0.106   0.109   0.110
  0.111   0.114   0.115   0.117   0.120   0.123   0.125   0.126
  0.128   0.132   0.134   0.136   0.138   0.140   0.140   0.142
  0.145   0.147   0.148   0.151   0.154   0.156   0.157   0.158
  0.161   0.164   0.168   0.169   0.172   0.173   0.175   0.177
  0.179   0.185   0.185   0.186   0.189   0.192   0.194   0.195
  0.199   0.202   0.203   0.204   0.206   0.208   0.210   0.212
  0.215   0.216   0.221   0.222   0.225   0.229   0.232   0.234
  0.237   0.238   0.241   0.243   0.246   0.250   0.251   0.253
  0.256   0.257   0.261   0.263   0.267   0.270   0.274   0.278
  0.278   0.282   0.284   0.285   0.288   0.293   0.295   0.296
  0.298   0.300   0.305   0.308   0.312   0.314   0.315   0.321
  0.322   0.323   0.324   0.327   0.335   0.336   0.339   0.340
  0.344   0.346   0.350   0.351   0.353   0.356   0.358   0.360
  0.362   0.363   0.369   0.371   0.377   0.380   0.380   0.385
  0.392   0.393   0.394   0.398   0.406   0.407   0.413   0.418
  0.423   0.424   0.431   0.434   0.438   0.443   0.445   0.450
  0.457   0.462   0.467   0.472   0.481   0.484   0.496   0.500
  0.502   0.506   0.509   0.518   0.529   0.530   0.537   0.548
  0.551   0.563   0.569   0.572   0.573   0.578   0.586   0.590
  0.591   0.599   0.604   0.608   0.612   0.615   0.621   0.626
  0.627   0.641   0.643   0.652   0.655   0.657   0.664   0.670
  0.673   0.677   0.684   0.690   0.696   0.702   0.707   0.710
  0.712   0.720   0.726   0.730   0.739   0.742   0.746   0.754
  0.760   0.765   0.770   0.774   0.778   0.779   0.783   0.785
  0.787   0.792   0.796   0.800   0.804   0.811   0.814   0.819
  0.823   0.826   0.828   0.835   0.849   0.853   0.857   0.864
  0.895   0.912   0.925   0.933   0.938   0.955   0.971   0.978
  0.984   0.993   1.010   1.013   1.029   1.033   1.040   1.050
  1.062   1.066   1.078   1.084   1.094   1.110   1.113   1.122
  1.131   1.142   1.146   1.151   1.153   1.163   1.166   1.168
  1.182   1.188   1.191   1.204   1.213   1.216   1.222   1.229
  1.230   1.237   1.249   1.255   1.256   1.264   1.274   1.285
  1.291   1.313   1.323   1.327   1.333   1.349   1.353   1.358
  1.371   1.389   1.393   1.411   1.419   1.430   1.435   1.449
  1.460   1.463   1.468   1.480   1.486   1.499   1.504   1.515
  1.522   1.523   1.527   1.535   1.537   1.544   1.552   1.558
  1.567   1.572   1.575   1.587   1.589   1.593   1.596   1.602
  1.604   1.611   1.615   1.616   1.620   1.625   1.627   1.636
  1.641   1.647   1.651   1.654   1.658   1.664   1.669   1.673
  1.678   1.682   1.691   1.693   1.701   1.708   1.715   1.719
  1.723   1.737   1.744   1.751   1.759   1.766   1.771   1.779
  1.785   1.790   1.800   1.807   1.810   1.825   1.826   1.835
  1.845   1.850   1.856   1.866   1.873   1.888   1.890   1.901
  1.914   1.921   1.929   1.935   1.942   1.950   1.959   1.976
  1.989   1.998   2.002   2.023   2.031   2.047   2.051   2.054
  2.059   2.071   2.079   2.092   2.096   2.099   2.110   2.118
  2.126   2.132   2.146   2.151   2.161   2.172   2.176   2.187
  2.193   2.197   2.202   2.211   2.225   2.240   2.258   2.264
  2.271   2.285   2.304   2.308   2.320   2.332   2.351   2.360
  2.377   2.392   2.396   2.411   2.414   2.426   2.444   2.445
  2.492   2.494   2.514   2.529   2.537   2.537   2.543   2.548
  2.557   2.558   2.574   2.577   2.579   2.589   2.595   2.604
  2.611   2.628   2.638   2.645   2.648   2.659   2.671   2.678
  2.690   2.692   2.705   2.720   2.745   2.748   2.756   2.772
  2.776   2.786   2.796   2.798   2.808   2.823   2.826   2.835
  2.849   2.854   2.880   2.890   2.892   2.899   2.912   2.922
  2.929   2.930   2.941   2.953   2.964   2.974   2.975   2.982
  2.987   3.002   3.010   3.037   3.042   3.043   3.051   3.057
  3.066   3.081   3.088   3.096   3.101   3.113   3.126   3.135
  3.139   3.149   3.157   3.162   3.173   3.177   3.182   3.189
  3.205   3.212   3.229   3.242   3.268   3.280   3.287   3.303
  3.308   3.318   3.321   3.336   3.349   3.372   3.392   3.423
  3.440   3.477   3.491   3.538   3.547   3.571   3.620   3.689
  3.779   3.781   3.792   3.805   3.807   3.813   3.844   3.850
  3.852   3.874   3.894   3.909   3.926   3.928   3.940   3.955
  3.990   3.997   4.003   4.028   4.063   4.064   4.091   4.121
  4.135   4.169   4.170   4.185   4.226   4.262   4.280   4.301
  4.311   4.315   4.325   4.383   4.407   4.991   5.076   5.098
  5.110   5.117   5.121   5.161   5.202   5.245   5.366   5.377
  5.399   5.420   5.431   5.454   5.484   5.605   5.620   5.657
  5.666   5.674   5.712   5.831   5.852  23.753  23.774  23.794
 23.812  23.820  23.825  23.844  23.853  23.877  23.880  23.900
 23.941  23.963  23.986  23.993  24.019  49.870  49.903  49.934
 49.940  49.951  49.967  50.013  50.017
 --------------------------------------------------------------

          Ground-State Mulliken Net Atomic Charges

     Atom                 Charge (a.u.)
  ----------------------------------------
      1 C                     0.420979
      2 H                     0.228769
      3 C                    -0.755965
      4 H                     0.146309
      5 O                     0.131627
      6 C                    -1.002589
      7 H                     0.222249
      8 H                     0.085995
      9 C                     0.748802
     10 H                     0.210603
     11 C                    -0.521325
     12 O                    -0.230783
     13 H                     0.190527
     14 H                     0.152793
     15 C                    -0.729760
     16 H                     0.164330
     17 H                     0.152739
     18 C                    -0.408816
     19 H                     0.167651
     20 H                     0.156799
     21 C                     0.516804
     22 H                     0.182627
     23 C                    -0.681103
     24 H                     0.155019
     25 H                     0.132811
     26 H                     0.135656
     27 C                    -0.717462
     28 H                     0.165635
     29 H                     0.152941
     30 H                     0.148313
     31 H                     0.243640
     32 O                     0.038869
     33 C                    -0.346301
     34 H                     0.263572
     35 C                    -0.114611
     36 H                     0.242981
     37 C                     0.073666
     38 O                    -0.201081
     39 O                    -0.111741
     40 H                     0.292863
     41 C                    -0.362321
     42 H                     0.282126
     43 O                    -0.134305
     44 H                     0.256729
     45 C                    -0.522321
     46 H                     0.305666
     47 O                    -0.205585
     48 H                     0.269084
     49 C                    -0.371210
     50 H                     0.251628
     51 O                    -0.125085
     52 H                     0.251563
  ----------------------------------------
  Sum of atomic charges =     0.000000

 -----------------------------------------------------------------
                    Cartesian Multipole Moments
 -----------------------------------------------------------------
    Charge (ESU x 10^10)
                 0.0000
    Dipole Moment (Debye)
         X       0.6594      Y       3.7381      Z      -2.1046
       Tot       4.3403
    Quadrupole Moments (Debye-Ang)
        XX    -140.2335     XY       9.5197     YY    -157.9938
        XZ      -4.9046     YZ       8.6952     ZZ    -149.0240
    Octopole Moments (Debye-Ang^2)
       XXX      68.2206    XXY      41.3905    XYY      52.0673
       YYY      81.4920    XXZ     -50.4596    XYZ      -2.4514
       YYZ     -57.5979    XZZ      43.7432    YZZ     -11.3991
       ZZZ     -19.5345
    Hexadecapole Moments (Debye-Ang^3)
      XXXX   -8066.6747   XXXY     338.5300   XXYY   -2159.1940
      XYYY     136.8085   YYYY   -4299.1470   XXXZ    -370.4079
      XXYZ     115.8437   XYYZ     -94.2226   YYYZ     180.8957
      XXZZ   -1494.5082   XYZZ     -47.2792   YYZZ    -839.5785
      XZZZ    -216.6916   YZZZ      76.1057   ZZZZ    -865.5754
 -----------------------------------------------------------------
 Calculating analytic gradient of the SCF energy
 Gradient of SCF Energy
            1           2           3           4           5           6
    1   0.0002111  -0.0000919  -0.0022758   0.0003075   0.0016450   0.0005647
    2   0.0006641  -0.0000473   0.0027034  -0.0003679  -0.0063343  -0.0000741
    3   0.0008012  -0.0000895   0.0008447  -0.0003362  -0.0010841  -0.0004518
            7           8           9          10          11          12
    1  -0.0001304  -0.0000403   0.0003019  -0.0001796  -0.0001961   0.0009666
    2   0.0004032  -0.0001072   0.0001994  -0.0000777   0.0000364   0.0000467
    3  -0.0001414   0.0004026  -0.0002923   0.0000776  -0.0000474  -0.0001293
           13          14          15          16          17          18
    1   0.0003059   0.0003011  -0.0005946   0.0000220   0.0001011   0.0003582
    2  -0.0001111   0.0005517  -0.0006242   0.0001360  -0.0000023  -0.0000507
    3   0.0001614  -0.0002260   0.0001516  -0.0001309   0.0000069   0.0000605
           19          20          21          22          23          24
    1   0.0001256   0.0000451  -0.0001118  -0.0003613   0.0000851  -0.0001175
    2   0.0002547   0.0001904   0.0003648  -0.0003798  -0.0001723   0.0000093
    3  -0.0000033  -0.0003535   0.0001954  -0.0001225  -0.0002354   0.0000091
           25          26          27          28          29          30
    1  -0.0000369  -0.0001352  -0.0002894  -0.0000683  -0.0002585   0.0001669
    2  -0.0000183  -0.0000643  -0.0001489   0.0000175   0.0002554  -0.0001392
    3   0.0001007  -0.0000109   0.0004777  -0.0003292  -0.0002131  -0.0000423
           31          32          33          34          35          36
    1  -0.0008216  -0.0011346   0.0001125   0.0004391   0.0003117  -0.0000688
    2  -0.0002244   0.0024869   0.0003749  -0.0000137   0.0022312  -0.0005352
    3   0.0003384   0.0002440   0.0003486  -0.0000710  -0.0015403   0.0000626
           37          38          39          40          41          42
    1  -0.0004858  -0.0001427   0.0004053  -0.0003705   0.0002584  -0.0005018
    2  -0.0059880   0.0046995  -0.0010775   0.0013178   0.0017752  -0.0002181
    3  -0.0002571  -0.0005688   0.0003189   0.0000714   0.0016846  -0.0003923
           43          44          45          46          47          48
    1  -0.0004349  -0.0000846   0.0007156   0.0000193  -0.0002092  -0.0000941
    2   0.0006860  -0.0010960   0.0007462   0.0001371  -0.0000244  -0.0003178
    3   0.0000796  -0.0000798  -0.0011106  -0.0000926  -0.0006995   0.0008621
           49          50          51          52
    1   0.0014671  -0.0000308   0.0010941  -0.0010640
    2  -0.0009053  -0.0005725  -0.0001403  -0.0004550
    3   0.0019561  -0.0004247   0.0004838  -0.0002637
 Max gradient component =       6.334E-03
 RMS gradient           =       1.027E-03
 Gradient time:  CPU 535.16 s  wall 90.38 s
 Geometry Optimization Parameters
   NAtoms,    NIC,     NZ,  NCons,   NDum,   NFix, NCnnct, MaxDiis
       52     415       0       0       0       0       0       0

 Cartesian Hessian Update
 Hessian Updated using BFGS Update


** GEOMETRY OPTIMIZATION IN DELOCALIZED INTERNAL COORDINATES **
   Searching for a Minimum

   Optimization Cycle:   5

                       Coordinates (Angstroms)
     ATOM                X               Y               Z
      1  C        -2.7776485151    0.9106847552   -0.7077183614
      2  H        -2.6847684993    0.5779230595   -1.7511385814
      3  C        -1.6629244504    0.1870192020    0.0610775032
      4  H        -1.6677256038    0.5080332880    1.1097055336
      5  O        -0.3955525551    0.5742042361   -0.5230792622
      6  C        -1.8160764097   -1.3350662543   -0.0177409857
      7  H        -1.6803333431   -1.6269351775   -1.0667415683
      8  H        -1.0115190740   -1.8072045421    0.5557931274
      9  C        -3.1821678577   -1.8201513206    0.4864775266
     10  H        -3.2712425662   -1.5746987298    1.5536333448
     11  C        -3.3266664276   -3.3403938748    0.3649146506
     12  O        -2.4123241884   -4.0753558087    1.1801697023
     13  H        -4.3209107820   -3.6436540676    0.7017482970
     14  H        -3.2279070627   -3.6362718412   -0.6895932585
     15  C        -4.3046374268   -1.0968186426   -0.2714697340
     16  H        -5.2812604563   -1.3944195969    0.1255141023
     17  H        -4.2866793739   -1.4046186769   -1.3255441111
     18  C        -4.1455140272    0.4265726440   -0.1852884466
     19  H        -4.9445700600    0.9145612087   -0.7504153767
     20  H        -4.2708232251    0.7400742377    0.8570561555
     21  C        -2.6231448088    2.4554781807   -0.7229423090
     22  H        -1.5797581719    2.6439225369   -0.9882531886
     23  C        -3.4936450948    3.0923960076   -1.8177717757
     24  H        -3.2940665505    4.1655274885   -1.8933617568
     25  H        -3.2923105815    2.6475986764   -2.7970170097
     26  H        -4.5626821291    2.9778276694   -1.6115341499
     27  C        -2.8839747933    3.1282017481    0.6338845381
     28  H        -2.2754466960    2.6944987865    1.4303680731
     29  H        -3.9371793126    3.0623633831    0.9240039793
     30  H        -2.6279227203    4.1902971023    0.5783500065
     31  H        -1.5458652921   -4.0724877553    0.7652854062
     32  O         1.5318895385   -0.5850459136   -0.5083340876
     33  C         2.7472234464   -0.9407000963    0.1396774686
     34  H         2.5633063408   -1.3298090368    1.1487147745
     35  C         0.7467367069    0.3582603491    0.2218408660
     36  H         0.5078718973   -0.0549133150    1.2156226310
     37  C         3.3487636120   -2.1005752033   -0.6548080930
     38  O         3.4436313000   -3.2215225472   -0.2395103318
     39  O         3.7563587607   -1.7112281236   -1.8794437876
     40  H         4.1110554847   -2.4873495718   -2.3357473188
     41  C         3.6663743112    0.2853758451    0.2292425440
     42  H         3.8841663293    0.6178276052   -0.7961772971
     43  O         4.8524117497   -0.1130503245    0.8941021848
     44  H         5.3526477054    0.6758920121    1.1294684671
     45  C         2.9294794497    1.3856439904    0.9856635256
     46  H         2.8130581409    1.0706889972    2.0272214575
     47  O         3.7107077296    2.5857486735    1.0673005257
     48  H         3.8359368332    2.9343427130    0.1764762635
     49  C         1.5446818107    1.6596363270    0.3986730254
     50  H         1.6464773049    2.1020936566   -0.6044658867
     51  O         0.7875423840    2.5045877664    1.2507732127
     52  H         1.3369177923    3.2552981153    1.5006654473
   Point Group: c1    Number of degrees of freedom:   150


   Energy is  -1228.715077695

 Hessian Updated using BFGS Update

144 Hessian modes will be used to form the next step
  Hessian Eigenvalues:
     0.001972    0.003278    0.004814    0.004857    0.005162    0.005879
     0.006483    0.006591    0.007165    0.007839    0.008171    0.010146
     0.010879    0.011479    0.012095    0.012866    0.014209    0.019574
     0.020744    0.022165    0.030409    0.032415    0.033913    0.034854
     0.037781    0.040053    0.043761    0.045217    0.045559    0.046465
     0.047158    0.047563    0.047997    0.049044    0.049348    0.049766
     0.050474    0.050837    0.051434    0.052602    0.054520    0.054928
     0.054998    0.055578    0.056459    0.056620    0.056760    0.057137
     0.057793    0.058657    0.060490    0.062865    0.066983    0.068452
     0.071577    0.074858    0.078161    0.081921    0.082473    0.082819
     0.084430    0.093032    0.093704    0.103123    0.114471    0.115942
     0.120501    0.131143    0.138278    0.143194    0.147230    0.155758
     0.158276    0.159962    0.160012    0.160177    0.161275    0.167221
     0.168078    0.170909    0.174710    0.177845    0.187362    0.193086
     0.195220    0.196213    0.204476    0.226960    0.248009    0.250859
     0.253600    0.267364    0.267831    0.272232    0.276204    0.283078
     0.287252    0.288240    0.288602    0.290085    0.291270    0.292107
     0.293195    0.296860    0.302511    0.310155    0.336513    0.338287
     0.338345    0.339174    0.339454    0.339529    0.340029    0.340061
     0.340370    0.340464    0.340530    0.340761    0.340851    0.340960
     0.341633    0.341663    0.341753    0.342204    0.342281    0.342489
     0.342937    0.343417    0.345755    0.374375    0.394460    0.395391
     0.400653    0.403296    0.408233    0.420054    0.428199    0.512355
     0.518200    0.520462    0.522577    0.529977    0.548735    0.923122

 Minimum Search - Taking Simple RFO Step
 Searching for Lamda that Minimizes Along All modes
 Value Taken    Lamda =  -0.00155952
 Calculated Step too Large.  Step scaled by  0.595924
 Step Taken.  Stepsize is  0.300000

                             Maximum     Tolerance    Cnvgd?
         Gradient           0.003108      0.000300      NO
         Displacement       0.082736      0.001200      NO
         Energy change     -0.000884      0.000001      NO


 New Cartesian Coordinates Obtained by Inverse Iteration

 Displacement from previous Coordinates is:  1.543301
 ----------------------------------------------------------------
             Standard Nuclear Orientation (Angstroms)
    I     Atom           X                Y                Z
 ----------------------------------------------------------------
    1      C      -2.7905730530     0.9286860188    -0.7052382628
    2      H      -2.6806902799     0.6156791141    -1.7530855500
    3      C      -1.6651701349     0.2228152158     0.0628873909
    4      H      -1.7008014405     0.5164614886     1.1197355979
    5      O      -0.4054132026     0.6824805393    -0.4842018699
    6      C      -1.7691163795    -1.3010967383    -0.0540359677
    7      H      -1.6205058535    -1.5667330724    -1.1082095137
    8      H      -0.9527027272    -1.7602834060     0.5120212959
    9      C      -3.1244814671    -1.8337282490     0.4344294181
   10      H      -3.2245533603    -1.6074945498     1.5047592281
   11      C      -3.2325888997    -3.3559456598     0.2905032551
   12      O      -2.3070456350    -4.0811257212     1.1007017711
   13      H      -4.2218705453    -3.6853243059     0.6181426497
   14      H      -3.1252371940    -3.6389502189    -0.7667516083
   15      C      -4.2630727533    -1.1265146149    -0.3150734826
   16      H      -5.2318289321    -1.4599452103     0.0725943840
   17      H      -4.2332634888    -1.4140067651    -1.3746753834
   18      C      -4.1484858662     0.3981470300    -0.1990003441
   19      H      -4.9597533773     0.8736297297    -0.7573590370
   20      H      -4.2865594571     0.6863166827     0.8496250149
   21      C      -2.6721701097     2.4771104518    -0.6919394627
   22      H      -1.6357327072     2.6951826431    -0.9632940822
   23      C      -3.5683742442     3.1175007756    -1.7628806289
   24      H      -3.3906737787     4.1956521991    -1.8186866518
   25      H      -3.3705255679     2.6969427290    -2.7536022949
   26      H      -4.6322360071     2.9780429978    -1.5462814142
   27      C      -2.9297091961     3.1154031807     0.6818023449
   28      H      -2.2854761138     2.6949274155     1.4572965472
   29      H      -3.9718391350     2.9993247313     0.9947321708
   30      H      -2.7203747090     4.1884224405     0.6398422086
   31      H      -1.4355147253    -4.0451276537     0.6960650205
   32      O       1.4732827786    -0.5728441287    -0.4467202689
   33      C       2.6783371968    -0.9495286624     0.2082393625
   34      H       2.4843243837    -1.2833179866     1.2354245540
   35      C       0.7356099133     0.4399212439     0.2485425718
   36      H       0.4989663871     0.0833560086     1.2645737861
   37      C       3.2284162515    -2.1662281826    -0.5358525108
   38      O       3.2620352552    -3.2774574481    -0.0813685020
   39      O       3.6594000850    -1.8444477070    -1.7720590395
   40      H       3.9785907001    -2.6562562488    -2.1930637266
   41      C       3.6484080782     0.2399060394     0.2332412003
   42      H       3.8662203883     0.5188217003    -0.8080553298
   43      O       4.8263116622    -0.1733901332     0.9011528194
   44      H       5.3573599971     0.6076501394     1.0949968207
   45      C       2.9628006654     1.4001255827     0.9493032324
   46      H       2.8347169761     1.1286032452     2.0020798303
   47      O       3.7976675084     2.5656117919     0.9853448109
   48      H       3.9357509738     2.8758761360     0.0814488738
   49      C       1.5905523186     1.7151642252     0.3525114636
   50      H       1.7090587694     2.1017201148    -0.6718815910
   51      O       0.8820701120     2.6371909522     1.1628864907
   52      H       1.4764505131     3.3633839411     1.3837600704
 ----------------------------------------------------------------
 Molecular Point Group                 C1    NOp =  1
 Largest Abelian Subgroup              C1    NOp =  1
 Nuclear Repulsion Energy =  2353.0299245339 hartrees
 There are       94 alpha and       94 beta electrons
 Applying Cartesian multipole field
    Component          Value
    ---------          -----
     (2,0,0)        1.00000E-12
     (0,2,0)        2.00000E-11
     (0,0,2)       -3.00000E-11
 Nucleus-field energy     =     0.0000000515 hartrees
 Requested basis set is 6-311++G(d,p)
 There are 284 shells and 724 basis functions
 A cutoff of  1.0D-11 yielded  29005 shell pairs
 There are    183132 function pairs (    193719 Cartesian)
 Smallest overlap matrix eigenvalue = 7.71E-07

 Q-Chem warning in module stvman/mkSTV.C, line 306:

 Overlap eigenvalue is smaller than square root of threshold
 Use THRESH >= 12 to get rid of this warning

 Linear dependence detected in AO basis
 Tighter screening thresholds may be required for diffuse basis sets
 Use S2THRESH > 14 and THRESH = 14 in case of SCF convergence issues
 Number of orthogonalized atomic orbitals = 723
 Maximum deviation from orthogonality = 3.430E-10
 Guess MOs from SCF MO coefficient file

 -----------------------------------------------------------------------
  General SCF calculation program by
  Eric Jon Sundstrom, Paul Horn, Yuezhi Mao, Dmitri Zuev, Alec White,
  David Stuck, Shaama M.S., Shane Yost, Joonho Lee, David Small,
  Daniel Levine, Susi Lehtola, Hugh Burton, Evgeny Epifanovsky
 -----------------------------------------------------------------------
 Exchange:     0.2000 Hartree-Fock + 0.0800 Slater + 0.7200 B88
 Correlation:  0.1900 VWN1RPA + 0.8100 LYP
 Using SG-1 standard quadrature grid
 using 6 threads for integral computing
 -------------------------------------------------------
 OpenMP Integral computing Module                
 Release: version 2.0, May 2017, Q-Chem Inc. Pleasanton 
 -------------------------------------------------------
 -------------------------------------------------------
 OpenMP BLAS3 based DFT computing Module                
 Release: version 1.0, May 2013, Q-Chem Inc. Pittsburgh 
 -------------------------------------------------------
 A restricted SCF calculation will be
 performed using DIIS
 SCF converges when DIIS error is below 1.0e-08
 ---------------------------------------
  Cycle       Energy         DIIS error
 ---------------------------------------
    1   -1228.6804337345      6.59e-04  
    2   -1228.7152337906      1.03e-04  
    3   -1228.7148207382      1.51e-04  
    4   -1228.7158409427      1.97e-05  
    5   -1228.7158482482      1.55e-05  
    6   -1228.7158591127      3.64e-06  
    7   -1228.7158597411      8.91e-07  
    8   -1228.7158597823      2.30e-07  
    9   -1228.7158597846      8.39e-08  
   10   -1228.7158597850      2.09e-08  
   11   -1228.7158597850      7.22e-09  Convergence criterion met
 ---------------------------------------
 SCF time:   CPU 2119.93s  wall 374.00s 
 SCF   energy in the final basis set =    -1228.7158597850
 Total energy in the final basis set =    -1228.7158597850

 --------------------------------------------------------------

                    Orbital Energies (a.u.)
 --------------------------------------------------------------

 Alpha MOs
 -- Occupied --
-19.189 -19.166 -19.156 -19.149 -19.145 -19.143 -19.134 -19.123
-10.325 -10.295 -10.260 -10.253 -10.252 -10.248 -10.231 -10.217
-10.177 -10.175 -10.172 -10.171 -10.170 -10.169 -10.156 -10.153
 -1.133  -1.098  -1.074  -1.055  -1.044  -1.042  -1.036  -1.024
 -0.851  -0.811  -0.803  -0.795  -0.749  -0.746  -0.700  -0.682
 -0.680  -0.667  -0.642  -0.626  -0.615  -0.613  -0.574  -0.563
 -0.560  -0.550  -0.544  -0.523  -0.516  -0.514  -0.505  -0.500
 -0.492  -0.486  -0.478  -0.463  -0.454  -0.451  -0.450  -0.438
 -0.433  -0.429  -0.426  -0.422  -0.408  -0.398  -0.397  -0.393
 -0.385  -0.379  -0.374  -0.373  -0.367  -0.361  -0.355  -0.345
 -0.345  -0.342  -0.337  -0.334  -0.329  -0.320  -0.317  -0.311
 -0.308  -0.304  -0.295  -0.289  -0.282  -0.271
 -- Virtual --
 -0.034  -0.024  -0.013  -0.010  -0.006   0.000   0.002   0.006
  0.011   0.017   0.023   0.025   0.030   0.033   0.038   0.039
  0.047   0.048   0.051   0.055   0.057   0.060   0.064   0.069
  0.074   0.075   0.076   0.079   0.082   0.084   0.087   0.088
  0.090   0.097   0.099   0.101   0.101   0.106   0.109   0.110
  0.110   0.114   0.115   0.117   0.120   0.123   0.125   0.127
  0.128   0.132   0.135   0.135   0.138   0.139   0.141   0.143
  0.146   0.147   0.148   0.151   0.154   0.156   0.157   0.158
  0.161   0.164   0.167   0.169   0.171   0.174   0.174   0.177
  0.180   0.183   0.185   0.186   0.190   0.192   0.193   0.195
  0.199   0.202   0.204   0.205   0.207   0.208   0.210   0.212
  0.216   0.217   0.220   0.222   0.225   0.228   0.231   0.235
  0.237   0.239   0.241   0.243   0.245   0.250   0.251   0.253
  0.255   0.257   0.261   0.263   0.267   0.269   0.274   0.277
  0.278   0.283   0.285   0.285   0.288   0.292   0.295   0.296
  0.300   0.301   0.305   0.308   0.312   0.315   0.317   0.319
  0.321   0.324   0.325   0.327   0.334   0.336   0.339   0.340
  0.344   0.346   0.350   0.351   0.353   0.356   0.358   0.360
  0.362   0.364   0.369   0.372   0.375   0.379   0.381   0.386
  0.391   0.394   0.396   0.399   0.405   0.410   0.411   0.420
  0.424   0.426   0.429   0.434   0.438   0.443   0.444   0.450
  0.455   0.462   0.465   0.473   0.481   0.483   0.495   0.498
  0.504   0.506   0.512   0.519   0.529   0.530   0.539   0.546
  0.553   0.560   0.564   0.570   0.571   0.578   0.588   0.588
  0.590   0.600   0.604   0.609   0.611   0.617   0.620   0.624
  0.627   0.641   0.643   0.651   0.654   0.659   0.663   0.669
  0.673   0.677   0.683   0.690   0.698   0.703   0.708   0.710
  0.713   0.722   0.725   0.730   0.737   0.744   0.747   0.755
  0.762   0.764   0.770   0.772   0.776   0.780   0.782   0.785
  0.788   0.792   0.795   0.802   0.803   0.809   0.814   0.820
  0.824   0.827   0.829   0.841   0.851   0.855   0.857   0.866
  0.895   0.911   0.925   0.935   0.941   0.962   0.972   0.977
  0.982   0.992   1.010   1.018   1.028   1.033   1.044   1.048
  1.061   1.066   1.077   1.087   1.094   1.110   1.111   1.121
  1.130   1.141   1.143   1.152   1.154   1.163   1.166   1.167
  1.181   1.188   1.193   1.203   1.211   1.218   1.220   1.227
  1.228   1.237   1.250   1.256   1.256   1.263   1.273   1.286
  1.290   1.315   1.318   1.322   1.332   1.348   1.353   1.356
  1.372   1.390   1.394   1.411   1.415   1.428   1.437   1.446
  1.459   1.463   1.466   1.481   1.486   1.499   1.503   1.513
  1.521   1.523   1.530   1.534   1.537   1.544   1.552   1.559
  1.567   1.573   1.576   1.586   1.587   1.592   1.594   1.602
  1.604   1.610   1.614   1.618   1.620   1.627   1.628   1.635
  1.639   1.646   1.650   1.655   1.657   1.663   1.667   1.672
  1.677   1.679   1.690   1.695   1.700   1.706   1.713   1.718
  1.723   1.738   1.745   1.751   1.760   1.765   1.770   1.780
  1.788   1.789   1.800   1.806   1.811   1.824   1.826   1.835
  1.844   1.851   1.858   1.864   1.876   1.888   1.889   1.899
  1.912   1.925   1.927   1.937   1.940   1.951   1.959   1.977
  1.988   1.998   2.002   2.023   2.030   2.047   2.049   2.053
  2.057   2.069   2.080   2.091   2.096   2.098   2.109   2.117
  2.126   2.135   2.144   2.151   2.164   2.169   2.176   2.187
  2.191   2.197   2.202   2.209   2.227   2.241   2.256   2.266
  2.270   2.284   2.303   2.307   2.319   2.332   2.351   2.357
  2.378   2.392   2.397   2.408   2.414   2.428   2.444   2.446
  2.490   2.495   2.515   2.528   2.536   2.538   2.541   2.547
  2.558   2.558   2.573   2.577   2.580   2.590   2.597   2.604
  2.610   2.628   2.639   2.642   2.648   2.660   2.670   2.675
  2.690   2.692   2.705   2.720   2.746   2.751   2.753   2.771
  2.776   2.786   2.793   2.799   2.808   2.821   2.825   2.833
  2.847   2.855   2.881   2.889   2.894   2.897   2.913   2.921
  2.927   2.934   2.942   2.950   2.963   2.969   2.977   2.983
  2.994   3.004   3.011   3.038   3.041   3.043   3.052   3.057
  3.066   3.082   3.085   3.094   3.098   3.112   3.127   3.135
  3.139   3.152   3.156   3.161   3.174   3.176   3.182   3.189
  3.202   3.212   3.229   3.245   3.267   3.280   3.287   3.302
  3.309   3.316   3.323   3.335   3.346   3.369   3.391   3.423
  3.441   3.480   3.486   3.537   3.549   3.568   3.618   3.687
  3.778   3.780   3.791   3.803   3.808   3.814   3.844   3.848
  3.853   3.875   3.896   3.910   3.921   3.928   3.940   3.958
  3.989   3.998   4.003   4.023   4.060   4.064   4.091   4.120
  4.138   4.167   4.173   4.184   4.229   4.262   4.278   4.303
  4.309   4.312   4.327   4.377   4.407   4.993   5.076   5.097
  5.108   5.116   5.119   5.162   5.204   5.241   5.366   5.376
  5.399   5.419   5.432   5.454   5.482   5.601   5.620   5.655
  5.665   5.672   5.710   5.832   5.852  23.754  23.773  23.793
 23.812  23.820  23.823  23.844  23.853  23.876  23.879  23.902
 23.942  23.962  23.987  23.993  24.019  49.870  49.903  49.934
 49.939  49.950  49.967  50.013  50.016
 --------------------------------------------------------------

          Ground-State Mulliken Net Atomic Charges

     Atom                 Charge (a.u.)
  ----------------------------------------
      1 C                     0.331347
      2 H                     0.226026
      3 C                    -0.668030
      4 H                     0.141921
      5 O                     0.122878
      6 C                    -1.017251
      7 H                     0.226222
      8 H                     0.105567
      9 C                     0.739715
     10 H                     0.211953
     11 C                    -0.533166
     12 O                    -0.229723
     13 H                     0.189030
     14 H                     0.152538
     15 C                    -0.722630
     16 H                     0.163827
     17 H                     0.153311
     18 C                    -0.410242
     19 H                     0.168768
     20 H                     0.154803
     21 C                     0.475763
     22 H                     0.192932
     23 C                    -0.690429
     24 H                     0.153757
     25 H                     0.132617
     26 H                     0.136991
     27 C                    -0.696241
     28 H                     0.160660
     29 H                     0.153862
     30 H                     0.149632
     31 H                     0.243391
     32 O                     0.043414
     33 C                    -0.329010
     34 H                     0.265942
     35 C                     0.073760
     36 H                     0.232759
     37 C                     0.034778
     38 O                    -0.199034
     39 O                    -0.107082
     40 H                     0.291217
     41 C                    -0.376739
     42 H                     0.283462
     43 O                    -0.131560
     44 H                     0.256205
     45 C                    -0.522196
     46 H                     0.307043
     47 O                    -0.208126
     48 H                     0.267873
     49 C                    -0.478602
     50 H                     0.247154
     51 O                    -0.118822
     52 H                     0.247766
  ----------------------------------------
  Sum of atomic charges =     0.000000

 -----------------------------------------------------------------
                    Cartesian Multipole Moments
 -----------------------------------------------------------------
    Charge (ESU x 10^10)
                 0.0000
    Dipole Moment (Debye)
         X       0.8103      Y       3.5930      Z      -2.2686
       Tot       4.3259
    Quadrupole Moments (Debye-Ang)
        XX    -139.0964     XY       9.1346     YY    -158.8738
        XZ      -5.4936     YZ       8.9890     ZZ    -148.8792
    Octopole Moments (Debye-Ang^2)
       XXX      75.8093    XXY      36.5388    XYY      55.3601
       YYY      79.8184    XXZ     -50.4154    XYZ      -0.7673
       YYZ     -62.1906    XZZ      40.9855    YZZ     -11.0556
       ZZZ     -19.5236
    Hexadecapole Moments (Debye-Ang^3)
      XXXX   -7941.8248   XXXY     347.1351   XXYY   -2129.4432
      XYYY     142.1868   YYYY   -4394.4989   XXXZ    -408.2799
      XXYZ     105.3577   XYYZ    -124.8013   YYYZ     191.6556
      XXZZ   -1481.7320   XYZZ     -26.8167   YYZZ    -840.5579
      XZZZ    -248.0826   YZZZ      66.1102   ZZZZ    -815.7745
 -----------------------------------------------------------------
 Calculating analytic gradient of the SCF energy
 Gradient of SCF Energy
            1           2           3           4           5           6
    1   0.0007039   0.0000464  -0.0021221   0.0000043   0.0016903   0.0003799
    2  -0.0001720  -0.0001588   0.0019492  -0.0001891  -0.0041192  -0.0002574
    3   0.0002648  -0.0000890   0.0011626  -0.0002244  -0.0011085  -0.0006692
            7           8           9          10          11          12
    1  -0.0000798  -0.0000852   0.0001723  -0.0001880  -0.0000683   0.0000452
    2   0.0003718   0.0000926   0.0003054   0.0000370  -0.0002829  -0.0000058
    3  -0.0000819   0.0002941   0.0001304  -0.0000647   0.0000370   0.0001007
           13          14          15          16          17          18
    1   0.0001776   0.0000698  -0.0005013   0.0001287   0.0001153  -0.0000113
    2  -0.0002336   0.0002886  -0.0001534   0.0000430   0.0000910  -0.0001737
    3   0.0000200  -0.0001106   0.0000529  -0.0000519  -0.0000492   0.0002282
           19          20          21          22          23          24
    1  -0.0000212   0.0000268  -0.0004312  -0.0000668   0.0002686  -0.0001260
    2   0.0003075   0.0001327   0.0005141  -0.0002886  -0.0001922   0.0000348
    3   0.0001006  -0.0000946   0.0001497  -0.0000468  -0.0001899   0.0000378
           25          26          27          28          29          30
    1  -0.0000625  -0.0000300  -0.0000777  -0.0000267  -0.0001196   0.0001170
    2   0.0000202   0.0000059  -0.0003160  -0.0000142   0.0001906  -0.0000043
    3   0.0000569  -0.0000166   0.0004036  -0.0002564  -0.0002688  -0.0000721
           31          32          33          34          35          36
    1  -0.0000701  -0.0003986  -0.0006436  -0.0000449  -0.0009677   0.0002899
    2  -0.0001984   0.0018675   0.0005479  -0.0000620   0.0004843  -0.0004811
    3  -0.0000249  -0.0000706  -0.0000367   0.0000906  -0.0010861   0.0001453
           37          38          39          40          41          42
    1   0.0003475  -0.0000819  -0.0001880  -0.0000497   0.0013563  -0.0002541
    2  -0.0031227   0.0018081  -0.0000551   0.0005581   0.0008918  -0.0001871
    3  -0.0001279  -0.0001058   0.0003981  -0.0000503   0.0012844  -0.0003983
           43          44          45          46          47          48
    1  -0.0010739   0.0002587   0.0002370  -0.0000163  -0.0004081  -0.0000530
    2   0.0003066  -0.0003571   0.0007347  -0.0001398  -0.0005207   0.0000385
    3  -0.0004026  -0.0001106  -0.0006725   0.0000929  -0.0000294   0.0001665
           49          50          51          52
    1   0.0012462   0.0000818   0.0009576  -0.0004538
    2   0.0011460  -0.0003936  -0.0007343   0.0000451
    3   0.0018446  -0.0003981   0.0001582  -0.0003114
 Max gradient component =       4.119E-03
 RMS gradient           =       6.767E-04
 Gradient time:  CPU 536.99 s  wall 90.66 s
 Geometry Optimization Parameters
   NAtoms,    NIC,     NZ,  NCons,   NDum,   NFix, NCnnct, MaxDiis
       52     415       0       0       0       0       0       0

 Cartesian Hessian Update
 Hessian Updated using BFGS Update


** GEOMETRY OPTIMIZATION IN DELOCALIZED INTERNAL COORDINATES **
   Searching for a Minimum

   Optimization Cycle:   6

                       Coordinates (Angstroms)
     ATOM                X               Y               Z
      1  C        -2.7905730530    0.9286860188   -0.7052382628
      2  H        -2.6806902799    0.6156791141   -1.7530855500
      3  C        -1.6651701349    0.2228152158    0.0628873909
      4  H        -1.7008014405    0.5164614886    1.1197355979
      5  O        -0.4054132026    0.6824805393   -0.4842018699
      6  C        -1.7691163795   -1.3010967383   -0.0540359677
      7  H        -1.6205058535   -1.5667330724   -1.1082095137
      8  H        -0.9527027272   -1.7602834060    0.5120212959
      9  C        -3.1244814671   -1.8337282490    0.4344294181
     10  H        -3.2245533603   -1.6074945498    1.5047592281
     11  C        -3.2325888997   -3.3559456598    0.2905032551
     12  O        -2.3070456350   -4.0811257212    1.1007017711
     13  H        -4.2218705453   -3.6853243059    0.6181426497
     14  H        -3.1252371940   -3.6389502189   -0.7667516083
     15  C        -4.2630727533   -1.1265146149   -0.3150734826
     16  H        -5.2318289321   -1.4599452103    0.0725943840
     17  H        -4.2332634888   -1.4140067651   -1.3746753834
     18  C        -4.1484858662    0.3981470300   -0.1990003441
     19  H        -4.9597533773    0.8736297297   -0.7573590370
     20  H        -4.2865594571    0.6863166827    0.8496250149
     21  C        -2.6721701097    2.4771104518   -0.6919394627
     22  H        -1.6357327072    2.6951826431   -0.9632940822
     23  C        -3.5683742442    3.1175007756   -1.7628806289
     24  H        -3.3906737787    4.1956521991   -1.8186866518
     25  H        -3.3705255679    2.6969427290   -2.7536022949
     26  H        -4.6322360071    2.9780429978   -1.5462814142
     27  C        -2.9297091961    3.1154031807    0.6818023449
     28  H        -2.2854761138    2.6949274155    1.4572965472
     29  H        -3.9718391350    2.9993247313    0.9947321708
     30  H        -2.7203747090    4.1884224405    0.6398422086
     31  H        -1.4355147253   -4.0451276537    0.6960650205
     32  O         1.4732827786   -0.5728441287   -0.4467202689
     33  C         2.6783371968   -0.9495286624    0.2082393625
     34  H         2.4843243837   -1.2833179866    1.2354245540
     35  C         0.7356099133    0.4399212439    0.2485425718
     36  H         0.4989663871    0.0833560086    1.2645737861
     37  C         3.2284162515   -2.1662281826   -0.5358525108
     38  O         3.2620352552   -3.2774574481   -0.0813685020
     39  O         3.6594000850   -1.8444477070   -1.7720590395
     40  H         3.9785907001   -2.6562562488   -2.1930637266
     41  C         3.6484080782    0.2399060394    0.2332412003
     42  H         3.8662203883    0.5188217003   -0.8080553298
     43  O         4.8263116622   -0.1733901332    0.9011528194
     44  H         5.3573599971    0.6076501394    1.0949968207
     45  C         2.9628006654    1.4001255827    0.9493032324
     46  H         2.8347169761    1.1286032452    2.0020798303
     47  O         3.7976675084    2.5656117919    0.9853448109
     48  H         3.9357509738    2.8758761360    0.0814488738
     49  C         1.5905523186    1.7151642252    0.3525114636
     50  H         1.7090587694    2.1017201148   -0.6718815910
     51  O         0.8820701120    2.6371909522    1.1628864907
     52  H         1.4764505131    3.3633839411    1.3837600704
   Point Group: c1    Number of degrees of freedom:   150


   Energy is  -1228.715859785

 Hessian Updated using BFGS Update

145 Hessian modes will be used to form the next step
  Hessian Eigenvalues:
     0.001645    0.002354    0.004814    0.004857    0.005130    0.005972
     0.006483    0.006607    0.007110    0.007838    0.008261    0.010169
     0.010910    0.011573    0.012095    0.012867    0.014289    0.019605
     0.020751    0.022189    0.030417    0.032324    0.033909    0.035183
     0.037811    0.040035    0.043478    0.045197    0.045601    0.046460
     0.047312    0.047554    0.047951    0.049102    0.049397    0.049782
     0.050476    0.050811    0.051439    0.052508    0.054508    0.054942
     0.054959    0.055579    0.056446    0.056627    0.056748    0.057220
     0.057806    0.058769    0.060504    0.062990    0.067241    0.068350
     0.070889    0.075075    0.078219    0.082014    0.082477    0.082738
     0.084509    0.092988    0.093692    0.105934    0.114074    0.116263
     0.120695    0.131742    0.137771    0.143413    0.147585    0.154331
     0.158265    0.159932    0.160011    0.160046    0.160407    0.161255
     0.167285    0.168019    0.172467    0.174707    0.178023    0.187984
     0.194805    0.195813    0.196920    0.208679    0.226416    0.245248
     0.251100    0.253648    0.267823    0.269693    0.275136    0.276980
     0.284167    0.287613    0.288243    0.289927    0.291162    0.291923
     0.293135    0.295310    0.298863    0.303677    0.308481    0.336497
     0.338289    0.338402    0.339109    0.339515    0.339557    0.340035
     0.340061    0.340403    0.340517    0.340618    0.340793    0.340839
     0.341171    0.341632    0.341692    0.341888    0.342221    0.342445
     0.342742    0.342909    0.343457    0.345589    0.376600    0.393015
     0.395097    0.398520    0.403286    0.408505    0.416512    0.428197
     0.513524    0.518658    0.521082    0.524311    0.534682    0.548874
     0.934867

 Minimum Search - Taking Simple RFO Step
 Searching for Lamda that Minimizes Along All modes
 Value Taken    Lamda =  -0.00150845
 Calculated Step too Large.  Step scaled by  0.477841
 Step Taken.  Stepsize is  0.300000

                             Maximum     Tolerance    Cnvgd?
         Gradient           0.002081      0.000300      NO
         Displacement       0.095752      0.001200      NO
         Energy change     -0.000782      0.000001      NO


 New Cartesian Coordinates Obtained by Inverse Iteration

 Displacement from previous Coordinates is:  1.791669
 ----------------------------------------------------------------
             Standard Nuclear Orientation (Angstroms)
    I     Atom           X                Y                Z
 ----------------------------------------------------------------
    1      C      -2.7995702754     0.9566317903    -0.7049145808
    2      H      -2.6649074859     0.6749971081    -1.7585918655
    3      C      -1.6614418695     0.2699690763     0.0634190602
    4      H      -1.7256443792     0.5354055840     1.1271790722
    5      O      -0.4127720690     0.7976930523    -0.4434072724
    6      C      -1.7090322994    -1.2536160795    -0.0870657588
    7      H      -1.5414242987    -1.4956927652    -1.1440704092
    8      H      -0.8823336697    -1.6951948799     0.4771648661
    9      C      -3.0513052429    -1.8384878317     0.3774166513
   10      H      -3.1708448151    -1.6292907119     1.4492589913
   11      C      -3.1103431353    -3.3613304433     0.2164462833
   12      O      -2.1737380412    -4.0646769020     1.0320697373
   13      H      -4.0938613373    -3.7219591116     0.5288740130
   14      H      -2.9834112882    -3.6340702370    -0.8414169690
   15      C      -4.2029683541    -1.1587013906    -0.3767116549
   16      H      -5.1642667099    -1.5330943061    -0.0079504882
   17      H      -4.1495816886    -1.4280080256    -1.4401830979
   18      C      -4.1457926857     0.3661944830    -0.2323841348
   19      H      -4.9660339943     0.8206204430    -0.7949032506
   20      H      -4.3112210338     0.6278830976     0.8196087943
   21      C      -2.7322468498     2.5074088879    -0.6497355322
   22      H      -1.7050120025     2.7687111962    -0.9186953209
   23      C      -3.6553470354     3.1477374930    -1.6969272990
   24      H      -3.5106006681     4.2318452108    -1.7244881634
   25      H      -3.4512536838     2.7604871265    -2.7000321064
   26      H      -4.7128796942     2.9698925528    -1.4777951422
   27      C      -3.0016410670     3.0983486671     0.7429774713
   28      H      -2.3256040260     2.6930848005     1.4996190715
   29      H      -4.0310969516     2.9206347271     1.0686402458
   30      H      -2.8481645393     4.1814471304     0.7258787066
   31      H      -1.2963007818    -3.9887569817     0.6451932885
   32      O       1.4043377039    -0.5622694710    -0.3742884323
   33      C       2.6007165765    -0.9618659325     0.2832397860
   34      H       2.4057180483    -1.2353213753     1.3279665899
   35      C       0.7257372880     0.5250107769     0.2771892586
   36      H       0.4915773652     0.2335694445     1.3142669193
   37      C       3.0850582525    -2.2357219981    -0.4073649630
   38      O       3.0590514876    -3.3288306481     0.0926093569
   39      O       3.5247777578    -1.9944455232    -1.6588720531
   40      H       3.7969629759    -2.8426514516    -2.0407485736
   41      C       3.6235148365     0.1817127038     0.2378664303
   42      H       3.8400759975     0.3998972135    -0.8178360909
   43      O       4.7909724864    -0.2476867693     0.9137739086
   44      H       5.3513918784     0.5217814947     1.0692154873
   45      C       2.9999021254     1.4067529997     0.9026671910
   46      H       2.8674886379     1.1920372015     1.9680220681
   47      O       3.8919120538     2.5298546635     0.8774652268
   48      H       4.0400353654     2.7873652386    -0.0416976726
   49      C       1.6395001974     1.7618259524     0.2994957490
   50      H       1.7665353036     2.0872222130    -0.7448675605
   51      O       0.9875657485     2.7606618066     1.0639095538
   52      H       1.6278004585     3.4552985409     1.2588422759
 ----------------------------------------------------------------
 Molecular Point Group                 C1    NOp =  1
 Largest Abelian Subgroup              C1    NOp =  1
 Nuclear Repulsion Energy =  2357.5460270192 hartrees
 There are       94 alpha and       94 beta electrons
 Applying Cartesian multipole field
    Component          Value
    ---------          -----
     (2,0,0)        1.00000E-12
     (0,2,0)        2.00000E-11
     (0,0,2)       -3.00000E-11
 Nucleus-field energy     =     0.0000000539 hartrees
 Requested basis set is 6-311++G(d,p)
 There are 284 shells and 724 basis functions
 A cutoff of  1.0D-11 yielded  29047 shell pairs
 There are    183649 function pairs (    194280 Cartesian)
 Smallest overlap matrix eigenvalue = 7.44E-07

 Q-Chem warning in module stvman/mkSTV.C, line 306:

 Overlap eigenvalue is smaller than square root of threshold
 Use THRESH >= 12 to get rid of this warning

 Linear dependence detected in AO basis
 Tighter screening thresholds may be required for diffuse basis sets
 Use S2THRESH > 14 and THRESH = 14 in case of SCF convergence issues
 Number of orthogonalized atomic orbitals = 723
 Maximum deviation from orthogonality = 2.877E-10
 Guess MOs from SCF MO coefficient file

 -----------------------------------------------------------------------
  General SCF calculation program by
  Eric Jon Sundstrom, Paul Horn, Yuezhi Mao, Dmitri Zuev, Alec White,
  David Stuck, Shaama M.S., Shane Yost, Joonho Lee, David Small,
  Daniel Levine, Susi Lehtola, Hugh Burton, Evgeny Epifanovsky
 -----------------------------------------------------------------------
 Exchange:     0.2000 Hartree-Fock + 0.0800 Slater + 0.7200 B88
 Correlation:  0.1900 VWN1RPA + 0.8100 LYP
 Using SG-1 standard quadrature grid
 using 6 threads for integral computing
 -------------------------------------------------------
 OpenMP Integral computing Module                
 Release: version 2.0, May 2017, Q-Chem Inc. Pleasanton 
 -------------------------------------------------------
 -------------------------------------------------------
 OpenMP BLAS3 based DFT computing Module                
 Release: version 1.0, May 2013, Q-Chem Inc. Pittsburgh 
 -------------------------------------------------------
 A restricted SCF calculation will be
 performed using DIIS
 SCF converges when DIIS error is below 1.0e-08
 ---------------------------------------
  Cycle       Energy         DIIS error
 ---------------------------------------
    1   -1228.6724345922      7.28e-04  
    2   -1228.7157141764      1.14e-04  
    3   -1228.7151897917      1.68e-04  
    4   -1228.7164700308      2.30e-05  
    5   -1228.7164800405      1.80e-05  
    6   -1228.7164948007      4.03e-06  
    7   -1228.7164955810      9.78e-07  
    8   -1228.7164956300      2.54e-07  
    9   -1228.7164956329      9.58e-08  
   10   -1228.7164956335      2.44e-08  
   11   -1228.7164956334      8.05e-09  Convergence criterion met
 ---------------------------------------
 SCF time:   CPU 2127.94s  wall 375.00s 
 SCF   energy in the final basis set =    -1228.7164956334
 Total energy in the final basis set =    -1228.7164956334

 --------------------------------------------------------------

                    Orbital Energies (a.u.)
 --------------------------------------------------------------

 Alpha MOs
 -- Occupied --
-19.190 -19.166 -19.156 -19.149 -19.145 -19.144 -19.134 -19.122
-10.325 -10.295 -10.261 -10.254 -10.253 -10.248 -10.231 -10.216
-10.177 -10.175 -10.171 -10.171 -10.170 -10.169 -10.155 -10.153
 -1.133  -1.098  -1.075  -1.055  -1.044  -1.042  -1.037  -1.023
 -0.851  -0.811  -0.803  -0.795  -0.749  -0.746  -0.700  -0.682
 -0.680  -0.667  -0.641  -0.626  -0.615  -0.613  -0.574  -0.563
 -0.560  -0.551  -0.544  -0.524  -0.516  -0.513  -0.506  -0.500
 -0.493  -0.486  -0.477  -0.463  -0.455  -0.452  -0.450  -0.438
 -0.433  -0.429  -0.426  -0.423  -0.408  -0.398  -0.397  -0.393
 -0.385  -0.379  -0.374  -0.373  -0.367  -0.361  -0.354  -0.346
 -0.345  -0.342  -0.336  -0.334  -0.329  -0.320  -0.317  -0.311
 -0.308  -0.303  -0.295  -0.289  -0.282  -0.271
 -- Virtual --
 -0.035  -0.024  -0.014  -0.010  -0.006   0.001   0.003   0.005
  0.012   0.017   0.023   0.025   0.031   0.032   0.038   0.040
  0.046   0.048   0.051   0.054   0.058   0.060   0.064   0.068
  0.074   0.075   0.076   0.080   0.082   0.085   0.087   0.088
  0.091   0.097   0.099   0.101   0.102   0.106   0.108   0.110
  0.112   0.115   0.115   0.117   0.120   0.124   0.125   0.128
  0.129   0.131   0.134   0.136   0.138   0.139   0.142   0.143
  0.145   0.147   0.149   0.151   0.155   0.155   0.158   0.160
  0.162   0.163   0.167   0.168   0.171   0.173   0.175   0.177
  0.180   0.181   0.184   0.187   0.190   0.191   0.193   0.196
  0.199   0.202   0.204   0.206   0.208   0.210   0.210   0.212
  0.217   0.218   0.220   0.223   0.226   0.228   0.230   0.235
  0.236   0.239   0.241   0.242   0.245   0.251   0.251   0.253
  0.254   0.259   0.261   0.263   0.266   0.269   0.273   0.276
  0.279   0.283   0.285   0.286   0.289   0.292   0.294   0.297
  0.300   0.302   0.305   0.308   0.313   0.315   0.319   0.319
  0.321   0.324   0.325   0.327   0.333   0.336   0.338   0.339
  0.343   0.345   0.350   0.351   0.352   0.355   0.359   0.360
  0.364   0.365   0.369   0.373   0.374   0.379   0.381   0.388
  0.390   0.393   0.398   0.399   0.403   0.409   0.414   0.420
  0.424   0.428   0.430   0.432   0.440   0.442   0.444   0.449
  0.453   0.464   0.465   0.474   0.481   0.483   0.493   0.498
  0.502   0.508   0.516   0.521   0.529   0.531   0.541   0.546
  0.551   0.557   0.561   0.569   0.570   0.578   0.585   0.589
  0.592   0.599   0.606   0.609   0.612   0.619   0.620   0.625
  0.627   0.639   0.645   0.650   0.654   0.661   0.664   0.669
  0.672   0.677   0.682   0.690   0.700   0.703   0.708   0.711
  0.716   0.724   0.726   0.729   0.733   0.743   0.749   0.757
  0.762   0.764   0.772   0.772   0.775   0.779   0.782   0.784
  0.789   0.791   0.794   0.801   0.803   0.812   0.813   0.820
  0.825   0.827   0.829   0.847   0.852   0.854   0.859   0.870
  0.893   0.909   0.927   0.938   0.942   0.968   0.972   0.977
  0.982   0.996   1.011   1.021   1.027   1.034   1.046   1.047
  1.063   1.066   1.076   1.089   1.096   1.107   1.114   1.123
  1.128   1.137   1.141   1.153   1.155   1.162   1.166   1.168
  1.183   1.187   1.194   1.203   1.210   1.217   1.221   1.228
  1.229   1.238   1.246   1.254   1.256   1.267   1.271   1.286
  1.291   1.308   1.317   1.321   1.332   1.350   1.352   1.362
  1.374   1.390   1.396   1.412   1.414   1.425   1.441   1.444
  1.459   1.462   1.465   1.480   1.484   1.498   1.503   1.510
  1.519   1.523   1.530   1.532   1.541   1.543   1.550   1.558
  1.566   1.572   1.575   1.584   1.587   1.590   1.596   1.600
  1.605   1.607   1.614   1.618   1.622   1.626   1.628   1.635
  1.639   1.646   1.651   1.655   1.657   1.661   1.666   1.671
  1.676   1.679   1.690   1.698   1.699   1.705   1.712   1.717
  1.726   1.739   1.746   1.751   1.761   1.764   1.770   1.782
  1.789   1.790   1.800   1.806   1.814   1.824   1.824   1.835
  1.844   1.851   1.861   1.862   1.880   1.886   1.893   1.898
  1.912   1.921   1.929   1.937   1.941   1.953   1.962   1.978
  1.987   2.000   2.004   2.022   2.028   2.047   2.049   2.052
  2.057   2.069   2.081   2.091   2.096   2.100   2.107   2.116
  2.126   2.138   2.144   2.150   2.167   2.167   2.176   2.187
  2.191   2.196   2.203   2.208   2.229   2.241   2.254   2.268
  2.269   2.285   2.302   2.308   2.320   2.332   2.349   2.356
  2.378   2.393   2.397   2.407   2.415   2.429   2.444   2.447
  2.490   2.496   2.518   2.528   2.534   2.537   2.541   2.547
  2.557   2.559   2.571   2.577   2.580   2.589   2.599   2.604
  2.609   2.630   2.638   2.641   2.649   2.660   2.669   2.674
  2.689   2.692   2.706   2.720   2.745   2.753   2.754   2.770
  2.777   2.785   2.792   2.801   2.809   2.820   2.824   2.833
  2.847   2.856   2.881   2.886   2.896   2.900   2.913   2.922
  2.926   2.936   2.944   2.946   2.964   2.965   2.977   2.983
  3.000   3.004   3.014   3.038   3.040   3.045   3.052   3.056
  3.066   3.084   3.084   3.092   3.095   3.112   3.128   3.132
  3.142   3.153   3.157   3.161   3.172   3.174   3.181   3.190
  3.205   3.213   3.228   3.252   3.267   3.280   3.284   3.304
  3.308   3.316   3.325   3.335   3.345   3.368   3.389   3.422
  3.442   3.475   3.488   3.538   3.552   3.567   3.617   3.686
  3.778   3.780   3.792   3.802   3.808   3.815   3.844   3.847
  3.854   3.876   3.898   3.911   3.918   3.928   3.940   3.960
  3.988   3.999   4.002   4.018   4.058   4.065   4.092   4.119
  4.142   4.164   4.177   4.183   4.234   4.263   4.276   4.305
  4.307   4.310   4.331   4.374   4.407   4.996   5.076   5.095
  5.106   5.113   5.119   5.163   5.206   5.235   5.366   5.374
  5.400   5.419   5.433   5.457   5.481   5.598   5.619   5.654
  5.666   5.671   5.708   5.833   5.852  23.754  23.774  23.793
 23.810  23.819  23.826  23.845  23.852  23.876  23.880  23.904
 23.942  23.963  23.987  23.993  24.019  49.871  49.903  49.934
 49.938  49.950  49.966  50.013  50.015
 --------------------------------------------------------------

          Ground-State Mulliken Net Atomic Charges

     Atom                 Charge (a.u.)
  ----------------------------------------
      1 C                     0.257672
      2 H                     0.223558
      3 C                    -0.588717
      4 H                     0.142436
      5 O                     0.111119
      6 C                    -1.039128
      7 H                     0.230871
      8 H                     0.123858
      9 C                     0.719806
     10 H                     0.213017
     11 C                    -0.546676
     12 O                    -0.228065
     13 H                     0.187273
     14 H                     0.152233
     15 C                    -0.710523
     16 H                     0.164055
     17 H                     0.153499
     18 C                    -0.414005
     19 H                     0.168894
     20 H                     0.152784
     21 C                     0.444202
     22 H                     0.204574
     23 C                    -0.692469
     24 H                     0.152740
     25 H                     0.132138
     26 H                     0.138647
     27 C                    -0.682251
     28 H                     0.154586
     29 H                     0.153849
     30 H                     0.151339
     31 H                     0.242987
     32 O                     0.052011
     33 C                    -0.308354
     34 H                     0.269031
     35 C                     0.243886
     36 H                     0.221715
     37 C                    -0.013705
     38 O                    -0.194871
     39 O                    -0.099786
     40 H                     0.289242
     41 C                    -0.388950
     42 H                     0.283211
     43 O                    -0.129753
     44 H                     0.256615
     45 C                    -0.525230
     46 H                     0.307713
     47 O                    -0.208973
     48 H                     0.267669
     49 C                    -0.569891
     50 H                     0.243390
     51 O                    -0.114593
     52 H                     0.245320
  ----------------------------------------
  Sum of atomic charges =     0.000000

 -----------------------------------------------------------------
                    Cartesian Multipole Moments
 -----------------------------------------------------------------
    Charge (ESU x 10^10)
                 0.0000
    Dipole Moment (Debye)
         X       0.9706      Y       3.4226      Z      -2.4371
       Tot       4.3123
    Quadrupole Moments (Debye-Ang)
        XX    -138.1395     XY       8.5348     YY    -159.7969
        XZ      -5.9447     YZ       9.4065     ZZ    -148.6735
    Octopole Moments (Debye-Ang^2)
       XXX      82.1708    XXY      31.6420    XYY      57.5819
       YYY      75.3176    XXZ     -49.7512    XYZ       0.7532
       YYZ     -66.5301    XZZ      38.9086    YZZ      -9.5163
       ZZZ     -19.8145
    Hexadecapole Moments (Debye-Ang^3)
      XXXX   -7805.2799   XXXY     368.1795   XXYY   -2095.2287
      XYYY     154.7508   YYYY   -4477.0290   XXXZ    -440.5916
      XXYZ      92.4388   XYYZ    -153.7607   YYYZ     206.9262
      XXZZ   -1462.9565   XYZZ       0.2955   YYZZ    -841.8135
      XZZZ    -278.2175   YZZZ      60.5817   ZZZZ    -768.9557
 -----------------------------------------------------------------
 Calculating analytic gradient of the SCF energy
 Gradient of SCF Energy
            1           2           3           4           5           6
    1   0.0007634  -0.0000415  -0.0012486   0.0000057   0.0013954   0.0006821
    2  -0.0003307  -0.0001079   0.0012326  -0.0000618  -0.0022098  -0.0000956
    3  -0.0003149   0.0000658   0.0007649  -0.0001083  -0.0002349  -0.0007134
            7           8           9          10          11          12
    1  -0.0000549   0.0001733   0.0000721  -0.0000896   0.0000317  -0.0003116
    2   0.0002233   0.0001176   0.0002352   0.0000623  -0.0001888   0.0001067
    3   0.0000288   0.0002405   0.0004531  -0.0001368   0.0000688   0.0001060
           13          14          15          16          17          18
    1   0.0000165  -0.0000692  -0.0003579   0.0001629   0.0000511  -0.0003224
    2  -0.0001374   0.0000254   0.0002428  -0.0001687   0.0001313  -0.0003414
    3  -0.0000849  -0.0000554  -0.0000253  -0.0000028  -0.0000750   0.0001163
           19          20          21          22          23          24
    1  -0.0001770   0.0001213  -0.0002815  -0.0000859   0.0003381  -0.0000858
    2   0.0002011   0.0001763   0.0006153  -0.0000974  -0.0002377   0.0000449
    3   0.0001593   0.0000646  -0.0001507   0.0000368  -0.0000363   0.0000464
           25          26          27          28          29          30
    1  -0.0000556  -0.0000748  -0.0000986   0.0000820  -0.0000576   0.0001134
    2   0.0000064   0.0000437  -0.0003118   0.0000800   0.0000301   0.0000506
    3   0.0000519  -0.0000191   0.0004191  -0.0001987  -0.0002952  -0.0000298
           31          32          33          34          35          36
    1   0.0001591  -0.0000841  -0.0008625  -0.0002592  -0.0017189   0.0002893
    2  -0.0001439   0.0004958   0.0001460   0.0000229  -0.0003533  -0.0002903
    3  -0.0001660  -0.0000410  -0.0004427   0.0001459  -0.0005821   0.0000621
           37          38          39          40          41          42
    1   0.0010420  -0.0000867  -0.0005223   0.0001471   0.0015871  -0.0002304
    2  -0.0008747   0.0001645   0.0002790   0.0000009   0.0001527  -0.0001745
    3   0.0002438  -0.0000792   0.0003134  -0.0001585   0.0005772  -0.0002737
           43          44          45          46          47          48
    1  -0.0010710   0.0002728  -0.0001930  -0.0000422  -0.0003001  -0.0000228
    2   0.0002363  -0.0000443   0.0003984  -0.0002884  -0.0004816   0.0001781
    3  -0.0002815  -0.0001953  -0.0000870   0.0000907   0.0002540  -0.0001246
           49          50          51          52
    1   0.0009022   0.0001567   0.0003984  -0.0001580
    2   0.0022186  -0.0000910  -0.0011724   0.0002846
    3   0.0011534  -0.0003137  -0.0001275  -0.0001082
 Max gradient component =       2.219E-03
 RMS gradient           =       4.819E-04
 Gradient time:  CPU 538.94 s  wall 91.02 s
 Geometry Optimization Parameters
   NAtoms,    NIC,     NZ,  NCons,   NDum,   NFix, NCnnct, MaxDiis
       52     415       0       0       0       0       0       0

 Cartesian Hessian Update
 Hessian Updated using BFGS Update


** GEOMETRY OPTIMIZATION IN DELOCALIZED INTERNAL COORDINATES **
   Searching for a Minimum

   Optimization Cycle:   7

                       Coordinates (Angstroms)
     ATOM                X               Y               Z
      1  C        -2.7995702754    0.9566317903   -0.7049145808
      2  H        -2.6649074859    0.6749971081   -1.7585918655
      3  C        -1.6614418695    0.2699690763    0.0634190602
      4  H        -1.7256443792    0.5354055840    1.1271790722
      5  O        -0.4127720690    0.7976930523   -0.4434072724
      6  C        -1.7090322994   -1.2536160795   -0.0870657588
      7  H        -1.5414242987   -1.4956927652   -1.1440704092
      8  H        -0.8823336697   -1.6951948799    0.4771648661
      9  C        -3.0513052429   -1.8384878317    0.3774166513
     10  H        -3.1708448151   -1.6292907119    1.4492589913
     11  C        -3.1103431353   -3.3613304433    0.2164462833
     12  O        -2.1737380412   -4.0646769020    1.0320697373
     13  H        -4.0938613373   -3.7219591116    0.5288740130
     14  H        -2.9834112882   -3.6340702370   -0.8414169690
     15  C        -4.2029683541   -1.1587013906   -0.3767116549
     16  H        -5.1642667099   -1.5330943061   -0.0079504882
     17  H        -4.1495816886   -1.4280080256   -1.4401830979
     18  C        -4.1457926857    0.3661944830   -0.2323841348
     19  H        -4.9660339943    0.8206204430   -0.7949032506
     20  H        -4.3112210338    0.6278830976    0.8196087943
     21  C        -2.7322468498    2.5074088879   -0.6497355322
     22  H        -1.7050120025    2.7687111962   -0.9186953209
     23  C        -3.6553470354    3.1477374930   -1.6969272990
     24  H        -3.5106006681    4.2318452108   -1.7244881634
     25  H        -3.4512536838    2.7604871265   -2.7000321064
     26  H        -4.7128796942    2.9698925528   -1.4777951422
     27  C        -3.0016410670    3.0983486671    0.7429774713
     28  H        -2.3256040260    2.6930848005    1.4996190715
     29  H        -4.0310969516    2.9206347271    1.0686402458
     30  H        -2.8481645393    4.1814471304    0.7258787066
     31  H        -1.2963007818   -3.9887569817    0.6451932885
     32  O         1.4043377039   -0.5622694710   -0.3742884323
     33  C         2.6007165765   -0.9618659325    0.2832397860
     34  H         2.4057180483   -1.2353213753    1.3279665899
     35  C         0.7257372880    0.5250107769    0.2771892586
     36  H         0.4915773652    0.2335694445    1.3142669193
     37  C         3.0850582525   -2.2357219981   -0.4073649630
     38  O         3.0590514876   -3.3288306481    0.0926093569
     39  O         3.5247777578   -1.9944455232   -1.6588720531
     40  H         3.7969629759   -2.8426514516   -2.0407485736
     41  C         3.6235148365    0.1817127038    0.2378664303
     42  H         3.8400759975    0.3998972135   -0.8178360909
     43  O         4.7909724864   -0.2476867693    0.9137739086
     44  H         5.3513918784    0.5217814947    1.0692154873
     45  C         2.9999021254    1.4067529997    0.9026671910
     46  H         2.8674886379    1.1920372015    1.9680220681
     47  O         3.8919120538    2.5298546635    0.8774652268
     48  H         4.0400353654    2.7873652386   -0.0416976726
     49  C         1.6395001974    1.7618259524    0.2994957490
     50  H         1.7665353036    2.0872222130   -0.7448675605
     51  O         0.9875657485    2.7606618066    1.0639095538
     52  H         1.6278004585    3.4552985409    1.2588422759
   Point Group: c1    Number of degrees of freedom:   150


   Energy is  -1228.716495633

 Hessian Updated using BFGS Update

146 Hessian modes will be used to form the next step
  Hessian Eigenvalues:
     0.001090    0.002098    0.004815    0.004858    0.005086    0.006038
     0.006490    0.006621    0.007072    0.007837    0.008258    0.010170
     0.010925    0.011531    0.012856    0.013614    0.015167    0.019664
     0.020978    0.022195    0.030580    0.032727    0.034122    0.035200
     0.037971    0.040182    0.043754    0.045165    0.045611    0.046714
     0.047293    0.047682    0.048174    0.049072    0.049497    0.049875
     0.050611    0.050930    0.051879    0.052559    0.054490    0.054951
     0.055004    0.055934    0.056551    0.056688    0.056742    0.057195
     0.057883    0.058770    0.060644    0.063952    0.067244    0.068373
     0.070405    0.075096    0.078599    0.082260    0.082580    0.082709
     0.084461    0.093399    0.093740    0.105904    0.113716    0.116320
     0.122128    0.131748    0.138714    0.143476    0.147972    0.154153
     0.158718    0.159909    0.160001    0.160026    0.160398    0.160576
     0.161245    0.167274    0.168547    0.172663    0.174843    0.178569
     0.188707    0.194830    0.196416    0.196924    0.217285    0.226539
     0.245938    0.252610    0.260437    0.267968    0.270183    0.275077
     0.277258    0.284163    0.287652    0.288823    0.289809    0.291119
     0.292199    0.293148    0.296711    0.299821    0.303057    0.307181
     0.336613    0.338304    0.338423    0.339027    0.339514    0.339571
     0.340050    0.340113    0.340395    0.340488    0.340518    0.340821
     0.341026    0.341276    0.341654    0.341692    0.341881    0.342204
     0.342451    0.342697    0.342988    0.343457    0.345510    0.377620
     0.394665    0.395772    0.399886    0.403490    0.410205    0.425597
     0.433769    0.514793    0.518658    0.521329    0.525135    0.536926
     0.548936    0.943958

 Minimum Search - Taking Simple RFO Step
 Searching for Lamda that Minimizes Along All modes
 Value Taken    Lamda =  -0.00150890
 Calculated Step too Large.  Step scaled by  0.410354
 Step Taken.  Stepsize is  0.300000

                             Maximum     Tolerance    Cnvgd?
         Gradient           0.001020      0.000300      NO
         Displacement       0.129852      0.001200      NO
         Energy change     -0.000636      0.000001      NO


 New Cartesian Coordinates Obtained by Inverse Iteration

 Displacement from previous Coordinates is:  2.239886
 ----------------------------------------------------------------
             Standard Nuclear Orientation (Angstroms)
    I     Atom           X                Y                Z
 ----------------------------------------------------------------
    1      C      -2.8057995196     0.9858009426    -0.6915769055
    2      H      -2.6465306748     0.7520720745    -1.7535086384
    3      C      -1.6551169138     0.3077224065     0.0668929264
    4      H      -1.7413438567     0.5355323858     1.1385627991
    5      O      -0.4220400878     0.9015865921    -0.4023504247
    6      C      -1.6517354059    -1.2114827354    -0.1303868820
    7      H      -1.4637474166    -1.4190856958    -1.1913986694
    8      H      -0.8182509909    -1.6437913912     0.4296584666
    9      C      -2.9805644940    -1.8511684400     0.2978383884
   10      H      -3.1222612181    -1.6736700378     1.3728355307
   11      C      -2.9889477014    -3.3703560340     0.1001426829
   12      O      -2.0434337811    -4.0618093266     0.9148510736
   13      H      -3.9658957955    -3.7671734546     0.3889370589
   14      H      -2.8384466978    -3.6168214033    -0.9611317587
   15      C      -4.1406328615    -1.1882974131    -0.4571996029
   16      H      -5.0952745944    -1.6042923574    -0.1164012234
   17      H      -4.0609013499    -1.4257198762    -1.5266003952
   18      C      -4.1388470510     0.3320555564    -0.2659809288
   19      H      -4.9641477605     0.7737906453    -0.8307946183
   20      H      -4.3345785953     0.5522749600     0.7905351715
   21      C      -2.7881425217     2.5342429835    -0.5726200723
   22      H      -1.7682241482     2.8394000121    -0.8238851170
   23      C      -3.7263589218     3.1892180332    -1.5966863654
   24      H      -3.6131516990     4.2772089263    -1.5788092493
   25      H      -3.5067981948     2.8502286652    -2.6140581305
   26      H      -4.7787722001     2.9712475992    -1.3902060652
   27      C      -3.0805372056     3.0587159290     0.8421342794
   28      H      -2.3871379162     2.6535699188     1.5833719555
   29      H      -4.1001446833     2.8242093558     1.1629072880
   30      H      -2.9739459198     4.1471985862     0.8680299829
   31      H      -1.1611670628    -3.9394382556     0.5509280061
   32      O       1.3311024939    -0.5503964996    -0.2722152271
   33      C       2.5207522535    -0.9573647733     0.3929057616
   34      H       2.3345230535    -1.1411860071     1.4585585090
   35      C       0.7184633516     0.6188393496     0.3074051299
   36      H       0.4986379254     0.4180487302     1.3688424902
   37      C       2.9268236222    -2.3013551116    -0.2074495970
   38      O       2.8417678870    -3.3542616897     0.3687699489
   39      O       3.3666689795    -2.1789096933    -1.4762522075
   40      H       3.5836441462    -3.0690451764    -1.7934932398
   41      C       3.5947822384     0.1283091279     0.2431233193
   42      H       3.8027702918     0.2548655003    -0.8288573065
   43      O       4.7539204621    -0.3001863294     0.9345049297
   44      H       5.3441561419     0.4568453495     1.0311232573
   45      C       3.0418040197     1.4311660887     0.8179403260
   46      H       2.9196769724     1.3092309296     1.8990735721
   47      O       3.9873062071     2.5026589080     0.6885953020
   48      H       4.1338148775     2.6744515594    -0.2508551283
   49      C       1.6879311617     1.8065094616     0.2096826094
   50      H       1.8090068837     2.0393088782    -0.8595677027
   51      O       1.1046470691     2.8981671455     0.8985773673
   52      H       1.7906677741     3.5616449415     1.0408849852
 ----------------------------------------------------------------
 Molecular Point Group                 C1    NOp =  1
 Largest Abelian Subgroup              C1    NOp =  1
 Nuclear Repulsion Energy =  2363.0890265791 hartrees
 There are       94 alpha and       94 beta electrons
 Applying Cartesian multipole field
    Component          Value
    ---------          -----
     (2,0,0)        1.00000E-12
     (0,2,0)        2.00000E-11
     (0,0,2)       -3.00000E-11
 Nucleus-field energy     =     0.0000000569 hartrees
 Requested basis set is 6-311++G(d,p)
 There are 284 shells and 724 basis functions
 A cutoff of  1.0D-11 yielded  29092 shell pairs
 There are    184004 function pairs (    194620 Cartesian)
 Smallest overlap matrix eigenvalue = 7.14E-07

 Q-Chem warning in module stvman/mkSTV.C, line 306:

 Overlap eigenvalue is smaller than square root of threshold
 Use THRESH >= 12 to get rid of this warning

 Linear dependence detected in AO basis
 Tighter screening thresholds may be required for diffuse basis sets
 Use S2THRESH > 14 and THRESH = 14 in case of SCF convergence issues
 Number of orthogonalized atomic orbitals = 723
 Maximum deviation from orthogonality = 5.412E-10
 Guess MOs from SCF MO coefficient file

 -----------------------------------------------------------------------
  General SCF calculation program by
  Eric Jon Sundstrom, Paul Horn, Yuezhi Mao, Dmitri Zuev, Alec White,
  David Stuck, Shaama M.S., Shane Yost, Joonho Lee, David Small,
  Daniel Levine, Susi Lehtola, Hugh Burton, Evgeny Epifanovsky
 -----------------------------------------------------------------------
 Exchange:     0.2000 Hartree-Fock + 0.0800 Slater + 0.7200 B88
 Correlation:  0.1900 VWN1RPA + 0.8100 LYP
 Using SG-1 standard quadrature grid
 using 6 threads for integral computing
 -------------------------------------------------------
 OpenMP Integral computing Module                
 Release: version 2.0, May 2017, Q-Chem Inc. Pleasanton 
 -------------------------------------------------------
 -------------------------------------------------------
 OpenMP BLAS3 based DFT computing Module                
 Release: version 1.0, May 2013, Q-Chem Inc. Pittsburgh 
 -------------------------------------------------------
 A restricted SCF calculation will be
 performed using DIIS
 SCF converges when DIIS error is below 1.0e-08
 ---------------------------------------
  Cycle       Energy         DIIS error
 ---------------------------------------
    1   -1228.6452703560      9.27e-04  
    2   -1228.7155858036      1.44e-04  
    3   -1228.7147589381      2.12e-04  
    4   -1228.7167928703      2.91e-05  
    5   -1228.7168087817      2.29e-05  
    6   -1228.7168325956      4.93e-06  
    7   -1228.7168337517      1.28e-06  
    8   -1228.7168338363      3.38e-07  
    9   -1228.7168338416      1.25e-07  
   10   -1228.7168338423      3.06e-08  
   11   -1228.7168338425      1.12e-08  
   12   -1228.7168338426      4.54e-09  Convergence criterion met
 ---------------------------------------
 SCF time:   CPU 2330.55s  wall 410.00s 
 SCF   energy in the final basis set =    -1228.7168338426
 Total energy in the final basis set =    -1228.7168338426

 --------------------------------------------------------------

                    Orbital Energies (a.u.)
 --------------------------------------------------------------

 Alpha MOs
 -- Occupied --
-19.191 -19.167 -19.156 -19.149 -19.145 -19.145 -19.135 -19.121
-10.327 -10.295 -10.262 -10.254 -10.253 -10.249 -10.231 -10.216
-10.176 -10.175 -10.170 -10.170 -10.169 -10.169 -10.155 -10.153
 -1.134  -1.099  -1.075  -1.055  -1.044  -1.042  -1.038  -1.022
 -0.850  -0.812  -0.803  -0.795  -0.749  -0.745  -0.700  -0.682
 -0.679  -0.667  -0.641  -0.627  -0.615  -0.613  -0.574  -0.563
 -0.560  -0.551  -0.544  -0.524  -0.517  -0.512  -0.507  -0.501
 -0.493  -0.486  -0.476  -0.463  -0.455  -0.452  -0.449  -0.438
 -0.434  -0.428  -0.425  -0.423  -0.408  -0.399  -0.397  -0.393
 -0.385  -0.378  -0.374  -0.372  -0.367  -0.361  -0.354  -0.347
 -0.346  -0.341  -0.335  -0.333  -0.328  -0.321  -0.317  -0.311
 -0.308  -0.303  -0.294  -0.290  -0.283  -0.271
 -- Virtual --
 -0.035  -0.025  -0.015  -0.009  -0.006   0.002   0.004   0.005
  0.012   0.017   0.023   0.025   0.031   0.032   0.039   0.040
  0.045   0.048   0.051   0.053   0.059   0.061   0.064   0.068
  0.074   0.076   0.077   0.080   0.081   0.086   0.088   0.088
  0.093   0.097   0.098   0.101   0.103   0.106   0.107   0.110
  0.113   0.114   0.115   0.119   0.121   0.124   0.126   0.127
  0.129   0.131   0.133   0.137   0.137   0.139   0.142   0.144
  0.145   0.148   0.149   0.151   0.154   0.157   0.158   0.161
  0.162   0.163   0.166   0.167   0.172   0.174   0.174   0.176
  0.180   0.181   0.183   0.188   0.190   0.191   0.192   0.196
  0.199   0.202   0.203   0.206   0.208   0.210   0.211   0.213
  0.217   0.218   0.221   0.224   0.227   0.229   0.230   0.235
  0.236   0.239   0.240   0.242   0.245   0.250   0.251   0.252
  0.254   0.260   0.261   0.264   0.269   0.270   0.272   0.275
  0.280   0.283   0.284   0.287   0.291   0.293   0.294   0.299
  0.300   0.303   0.305   0.309   0.312   0.315   0.318   0.321
  0.323   0.324   0.326   0.328   0.332   0.335   0.337   0.340
  0.343   0.345   0.347   0.350   0.353   0.354   0.359   0.362
  0.365   0.367   0.370   0.373   0.374   0.379   0.382   0.387
  0.390   0.392   0.397   0.400   0.402   0.407   0.415   0.418
  0.424   0.425   0.431   0.433   0.439   0.443   0.444   0.446
  0.451   0.461   0.467   0.473   0.483   0.485   0.490   0.497
  0.500   0.512   0.515   0.521   0.533   0.535   0.542   0.542
  0.548   0.556   0.561   0.569   0.572   0.578   0.580   0.588
  0.595   0.598   0.606   0.610   0.614   0.618   0.622   0.626
  0.633   0.638   0.644   0.651   0.654   0.664   0.665   0.669
  0.673   0.676   0.682   0.690   0.701   0.701   0.707   0.714
  0.718   0.724   0.729   0.732   0.732   0.744   0.750   0.756
  0.761   0.764   0.772   0.773   0.775   0.779   0.782   0.785
  0.789   0.791   0.794   0.801   0.804   0.813   0.816   0.819
  0.825   0.829   0.832   0.851   0.853   0.855   0.861   0.873
  0.892   0.908   0.928   0.940   0.946   0.964   0.971   0.978
  0.985   0.998   1.010   1.021   1.024   1.036   1.046   1.048
  1.063   1.068   1.076   1.087   1.096   1.102   1.120   1.123
  1.127   1.135   1.142   1.153   1.157   1.163   1.168   1.169
  1.182   1.192   1.197   1.202   1.210   1.218   1.221   1.229
  1.232   1.237   1.242   1.252   1.256   1.270   1.272   1.285
  1.291   1.304   1.317   1.323   1.332   1.349   1.357   1.365
  1.380   1.395   1.398   1.411   1.416   1.424   1.442   1.444
  1.459   1.464   1.466   1.480   1.481   1.496   1.501   1.508
  1.516   1.524   1.527   1.530   1.539   1.547   1.549   1.558
  1.561   1.572   1.576   1.582   1.586   1.590   1.596   1.600
  1.604   1.606   1.614   1.616   1.624   1.626   1.628   1.635
  1.640   1.648   1.651   1.655   1.657   1.661   1.666   1.671
  1.677   1.680   1.691   1.697   1.701   1.707   1.712   1.716
  1.727   1.739   1.747   1.752   1.761   1.765   1.770   1.786
  1.787   1.793   1.801   1.805   1.817   1.822   1.825   1.835
  1.845   1.851   1.861   1.864   1.883   1.884   1.896   1.897
  1.912   1.916   1.928   1.935   1.943   1.953   1.967   1.979
  1.987   2.002   2.007   2.021   2.028   2.046   2.050   2.053
  2.059   2.068   2.083   2.091   2.098   2.105   2.105   2.116
  2.127   2.134   2.147   2.150   2.166   2.168   2.176   2.188
  2.193   2.197   2.204   2.210   2.233   2.242   2.253   2.267
  2.271   2.285   2.300   2.310   2.320   2.333   2.348   2.355
  2.376   2.393   2.398   2.408   2.416   2.430   2.444   2.448
  2.491   2.495   2.520   2.528   2.533   2.537   2.542   2.546
  2.554   2.560   2.569   2.575   2.580   2.587   2.600   2.604
  2.610   2.634   2.635   2.642   2.650   2.662   2.670   2.675
  2.686   2.693   2.710   2.723   2.744   2.754   2.758   2.769
  2.778   2.785   2.792   2.802   2.810   2.820   2.825   2.833
  2.846   2.856   2.882   2.884   2.897   2.905   2.912   2.922
  2.927   2.936   2.943   2.947   2.958   2.970   2.976   2.981
  2.999   3.004   3.018   3.034   3.040   3.045   3.052   3.056
  3.064   3.082   3.086   3.089   3.095   3.113   3.128   3.129
  3.141   3.151   3.157   3.164   3.167   3.173   3.182   3.187
  3.209   3.214   3.227   3.255   3.269   3.278   3.283   3.306
  3.308   3.317   3.326   3.336   3.344   3.369   3.389   3.422
  3.443   3.468   3.491   3.540   3.553   3.569   3.616   3.687
  3.779   3.780   3.792   3.803   3.808   3.816   3.843   3.848
  3.855   3.879   3.901   3.911   3.916   3.929   3.939   3.959
  3.988   3.999   4.001   4.014   4.057   4.067   4.093   4.118
  4.145   4.160   4.177   4.186   4.236   4.264   4.275   4.303
  4.307   4.311   4.337   4.372   4.408   5.000   5.078   5.093
  5.104   5.110   5.119   5.162   5.208   5.226   5.367   5.373
  5.401   5.419   5.434   5.460   5.481   5.595   5.617   5.653
  5.666   5.670   5.707   5.833   5.852  23.755  23.774  23.793
 23.807  23.818  23.830  23.847  23.853  23.875  23.882  23.904
 23.941  23.963  23.987  23.993  24.018  49.872  49.903  49.934
 49.939  49.950  49.964  50.011  50.014
 --------------------------------------------------------------

          Ground-State Mulliken Net Atomic Charges

     Atom                 Charge (a.u.)
  ----------------------------------------
      1 C                     0.200201
      2 H                     0.222270
      3 C                    -0.542389
      4 H                     0.146914
      5 O                     0.099425
      6 C                    -1.046773
      7 H                     0.233002
      8 H                     0.144452
      9 C                     0.696930
     10 H                     0.213416
     11 C                    -0.561846
     12 O                    -0.225209
     13 H                     0.185600
     14 H                     0.152197
     15 C                    -0.704844
     16 H                     0.164445
     17 H                     0.153128
     18 C                    -0.418548
     19 H                     0.169069
     20 H                     0.151681
     21 C                     0.438070
     22 H                     0.217857
     23 C                    -0.691510
     24 H                     0.152389
     25 H                     0.131119
     26 H                     0.139572
     27 C                    -0.679051
     28 H                     0.147219
     29 H                     0.154521
     30 H                     0.153045
     31 H                     0.241515
     32 O                     0.061137
     33 C                    -0.286357
     34 H                     0.271071
     35 C                     0.379009
     36 H                     0.212774
     37 C                    -0.082131
     38 O                    -0.187434
     39 O                    -0.090180
     40 H                     0.286686
     41 C                    -0.369927
     42 H                     0.281739
     43 O                    -0.130005
     44 H                     0.258134
     45 C                    -0.552832
     46 H                     0.306924
     47 O                    -0.208109
     48 H                     0.268863
     49 C                    -0.627972
     50 H                     0.240404
     51 O                    -0.113833
     52 H                     0.244168
  ----------------------------------------
  Sum of atomic charges =     0.000000

 -----------------------------------------------------------------
                    Cartesian Multipole Moments
 -----------------------------------------------------------------
    Charge (ESU x 10^10)
                 0.0000
    Dipole Moment (Debye)
         X       1.1573      Y       3.1952      Z      -2.6514
       Tot       4.3103
    Quadrupole Moments (Debye-Ang)
        XX    -137.4567     XY       7.4678     YY    -160.7081
        XZ      -6.5954     YZ       9.9024     ZZ    -148.5092
    Octopole Moments (Debye-Ang^2)
       XXX      88.1128    XXY      25.8380    XYY      60.7191
       YYY      66.5063    XXZ     -49.7509    XYZ       2.0031
       YYZ     -71.5093    XZZ      36.4449    YZZ      -5.9378
       ZZZ     -20.6588
    Hexadecapole Moments (Debye-Ang^3)
      XXXX   -7673.6093   XXXY     372.0582   XXYY   -2065.6834
      XYYY     137.6102   YYYY   -4564.3354   XXXZ    -472.0739
      XXYZ      79.2932   XYYZ    -182.4624   YYYZ     230.6188
      XXZZ   -1439.9702   XYZZ      33.3679   YYZZ    -846.8806
      XZZZ    -307.3335   YZZZ      57.2232   ZZZZ    -707.7835
 -----------------------------------------------------------------
 Calculating analytic gradient of the SCF energy
 Gradient of SCF Energy
            1           2           3           4           5           6
    1   0.0008741  -0.0000964  -0.0002223  -0.0000889   0.0006261   0.0007893
    2   0.0000368   0.0000395   0.0002757   0.0002079  -0.0000164   0.0006767
    3  -0.0005616   0.0002020  -0.0000256  -0.0000674   0.0007343  -0.0006534
            7           8           9          10          11          12
    1  -0.0001717   0.0006952   0.0002118  -0.0000172   0.0000294  -0.0003740
    2  -0.0000084   0.0000632  -0.0003742   0.0000235   0.0000337   0.0003241
    3   0.0001122   0.0001867   0.0006099  -0.0001621   0.0001051   0.0001520
           13          14          15          16          17          18
    1  -0.0001228  -0.0002075   0.0000079   0.0001716  -0.0000560  -0.0005436
    2  -0.0000436  -0.0002550   0.0007866  -0.0002935  -0.0000167  -0.0007401
    3  -0.0001779  -0.0000013  -0.0000223   0.0000057  -0.0000811  -0.0001804
           19          20          21          22          23          24
    1  -0.0001619   0.0001810  -0.0002353   0.0000812   0.0002927  -0.0000462
    2  -0.0000923   0.0000485   0.0002363   0.0001012  -0.0001319   0.0000026
    3   0.0001494   0.0002824  -0.0005124   0.0001152   0.0000755   0.0000354
           25          26          27          28          29          30
    1   0.0000022  -0.0000460  -0.0002163   0.0000915   0.0001172   0.0000175
    2   0.0000130   0.0000532  -0.0000949   0.0001793  -0.0002083   0.0000801
    3   0.0000239  -0.0000446   0.0005448  -0.0001213  -0.0003427   0.0000737
           31          32          33          34          35          36
    1   0.0001562  -0.0006232  -0.0008526  -0.0002488  -0.0018261   0.0004273
    2  -0.0002117  -0.0012040  -0.0004581   0.0001902  -0.0005029   0.0002495
    3  -0.0003544   0.0000576  -0.0005875   0.0000172   0.0000499  -0.0001224
           37          38          39          40          41          42
    1   0.0010619  -0.0000568  -0.0003675   0.0000165   0.0016132  -0.0003229
    2   0.0007076  -0.0008724   0.0004884  -0.0003980  -0.0001710  -0.0000675
    3   0.0002936   0.0002102  -0.0000275  -0.0000439   0.0001611  -0.0001105
           43          44          45          46          47          48
    1  -0.0007640   0.0001354  -0.0004553  -0.0000879  -0.0001799   0.0001455
    2   0.0000933   0.0001733  -0.0000049  -0.0001290  -0.0001816   0.0000101
    3  -0.0001246  -0.0001614   0.0001420   0.0001715   0.0004116  -0.0003750
           49          50          51          52
    1   0.0006794   0.0000712  -0.0001589   0.0000546
    2   0.0021416   0.0002196  -0.0012803   0.0003014
    3   0.0004612  -0.0001533  -0.0004354   0.0000658
 Max gradient component =       2.142E-03
 RMS gradient           =       4.386E-04
 Gradient time:  CPU 543.22 s  wall 91.73 s
 Geometry Optimization Parameters
   NAtoms,    NIC,     NZ,  NCons,   NDum,   NFix, NCnnct, MaxDiis
       52     415       0       0       0       0       0       0

 Cartesian Hessian Update
 Hessian Updated using BFGS Update


** GEOMETRY OPTIMIZATION IN DELOCALIZED INTERNAL COORDINATES **
   Searching for a Minimum

   Optimization Cycle:   8

                       Coordinates (Angstroms)
     ATOM                X               Y               Z
      1  C        -2.8057995196    0.9858009426   -0.6915769055
      2  H        -2.6465306748    0.7520720745   -1.7535086384
      3  C        -1.6551169138    0.3077224065    0.0668929264
      4  H        -1.7413438567    0.5355323858    1.1385627991
      5  O        -0.4220400878    0.9015865921   -0.4023504247
      6  C        -1.6517354059   -1.2114827354   -0.1303868820
      7  H        -1.4637474166   -1.4190856958   -1.1913986694
      8  H        -0.8182509909   -1.6437913912    0.4296584666
      9  C        -2.9805644940   -1.8511684400    0.2978383884
     10  H        -3.1222612181   -1.6736700378    1.3728355307
     11  C        -2.9889477014   -3.3703560340    0.1001426829
     12  O        -2.0434337811   -4.0618093266    0.9148510736
     13  H        -3.9658957955   -3.7671734546    0.3889370589
     14  H        -2.8384466978   -3.6168214033   -0.9611317587
     15  C        -4.1406328615   -1.1882974131   -0.4571996029
     16  H        -5.0952745944   -1.6042923574   -0.1164012234
     17  H        -4.0609013499   -1.4257198762   -1.5266003952
     18  C        -4.1388470510    0.3320555564   -0.2659809288
     19  H        -4.9641477605    0.7737906453   -0.8307946183
     20  H        -4.3345785953    0.5522749600    0.7905351715
     21  C        -2.7881425217    2.5342429835   -0.5726200723
     22  H        -1.7682241482    2.8394000121   -0.8238851170
     23  C        -3.7263589218    3.1892180332   -1.5966863654
     24  H        -3.6131516990    4.2772089263   -1.5788092493
     25  H        -3.5067981948    2.8502286652   -2.6140581305
     26  H        -4.7787722001    2.9712475992   -1.3902060652
     27  C        -3.0805372056    3.0587159290    0.8421342794
     28  H        -2.3871379162    2.6535699188    1.5833719555
     29  H        -4.1001446833    2.8242093558    1.1629072880
     30  H        -2.9739459198    4.1471985862    0.8680299829
     31  H        -1.1611670628   -3.9394382556    0.5509280061
     32  O         1.3311024939   -0.5503964996   -0.2722152271
     33  C         2.5207522535   -0.9573647733    0.3929057616
     34  H         2.3345230535   -1.1411860071    1.4585585090
     35  C         0.7184633516    0.6188393496    0.3074051299
     36  H         0.4986379254    0.4180487302    1.3688424902
     37  C         2.9268236222   -2.3013551116   -0.2074495970
     38  O         2.8417678870   -3.3542616897    0.3687699489
     39  O         3.3666689795   -2.1789096933   -1.4762522075
     40  H         3.5836441462   -3.0690451764   -1.7934932398
     41  C         3.5947822384    0.1283091279    0.2431233193
     42  H         3.8027702918    0.2548655003   -0.8288573065
     43  O         4.7539204621   -0.3001863294    0.9345049297
     44  H         5.3441561419    0.4568453495    1.0311232573
     45  C         3.0418040197    1.4311660887    0.8179403260
     46  H         2.9196769724    1.3092309296    1.8990735721
     47  O         3.9873062071    2.5026589080    0.6885953020
     48  H         4.1338148775    2.6744515594   -0.2508551283
     49  C         1.6879311617    1.8065094616    0.2096826094
     50  H         1.8090068837    2.0393088782   -0.8595677027
     51  O         1.1046470691    2.8981671455    0.8985773673
     52  H         1.7906677741    3.5616449415    1.0408849852
   Point Group: c1    Number of degrees of freedom:   150


   Energy is  -1228.716833843

 Hessian Updated using BFGS Update

147 Hessian modes will be used to form the next step
  Hessian Eigenvalues:
     0.002011    0.004781    0.004821    0.005014    0.005713    0.006032
     0.006612    0.006773    0.007830    0.008071    0.008901    0.010246
     0.011002    0.011505    0.013142    0.013698    0.015173    0.020037
     0.020979    0.022245    0.030527    0.032768    0.034168    0.035158
     0.037953    0.040171    0.043684    0.045166    0.045616    0.046698
     0.047264    0.047681    0.048189    0.049067    0.049515    0.049901
     0.050609    0.050965    0.051726    0.052571    0.054503    0.054945
     0.054996    0.055933    0.056415    0.056633    0.056764    0.057056
     0.057886    0.058772    0.060611    0.063962    0.067267    0.068308
     0.069963    0.075122    0.078592    0.082268    0.082643    0.082669
     0.084368    0.093483    0.094537    0.106396    0.113480    0.116316
     0.121335    0.131736    0.138945    0.143475    0.149750    0.154319
     0.158676    0.159886    0.160000    0.160021    0.160061    0.160407
     0.160816    0.161265    0.167517    0.168003    0.173014    0.174831
     0.178450    0.188676    0.194766    0.196836    0.197539    0.217454
     0.226350    0.245218    0.252931    0.264774    0.267978    0.270308
     0.275152    0.279181    0.284006    0.287646    0.288892    0.289591
     0.291030    0.292270    0.293151    0.297412    0.300139    0.301530
     0.306325    0.336643    0.338281    0.338383    0.338997    0.339529
     0.339570    0.340018    0.340073    0.340362    0.340457    0.340518
     0.340821    0.341107    0.341348    0.341669    0.341696    0.341883
     0.342227    0.342452    0.342650    0.343006    0.343458    0.345458
     0.375940    0.394719    0.395844    0.399673    0.403622    0.409767
     0.426786    0.440809    0.514923    0.518652    0.521335    0.525213
     0.536546    0.548834    0.945182

 Minimum Search - Taking Simple RFO Step
 Searching for Lamda that Minimizes Along All modes
 Value Taken    Lamda =  -0.00024445
 Step Taken.  Stepsize is  0.130106

                             Maximum     Tolerance    Cnvgd?
         Gradient           0.002842      0.000300      NO
         Displacement       0.050558      0.001200      NO
         Energy change     -0.000338      0.000001      NO


 New Cartesian Coordinates Obtained by Inverse Iteration

 Displacement from previous Coordinates is:  0.545208
 ----------------------------------------------------------------
             Standard Nuclear Orientation (Angstroms)
    I     Atom           X                Y                Z
 ----------------------------------------------------------------
    1      C      -2.8038420195     0.9759022918    -0.6957382482
    2      H      -2.6433606682     0.7416365983    -1.7576122344
    3      C      -1.6592480606     0.2864196373     0.0639852890
    4      H      -1.7423218378     0.5182957592     1.1350561670
    5      O      -0.4230629376     0.8714399704    -0.4108175768
    6      C      -1.6760680660    -1.2341451434    -0.1259570352
    7      H      -1.4830162162    -1.4499957008    -1.1846323495
    8      H      -0.8534223662    -1.6762499267     0.4410974052
    9      C      -3.0144839462    -1.8559391930     0.2964210143
   10      H      -3.1606510738    -1.6730523611     1.3700970974
   11      C      -3.0324826113    -3.3755530808     0.1051506839
   12      O      -2.1026484045    -4.0696876055     0.9361029431
   13      H      -4.0159927569    -3.7641512748     0.3823671600
   14      H      -2.8677431977    -3.6263306595    -0.9529088843
   15      C      -4.1623561811    -1.1839177308    -0.4684080032
   16      H      -5.1247028292    -1.5871174348    -0.1336407903
   17      H      -4.0771594046    -1.4247388358    -1.5365150343
   18      C      -4.1458518329     0.3372480324    -0.2798733053
   19      H      -4.9603042259     0.7862629595    -0.8545905186
   20      H      -4.3505158113     0.5617561684     0.7737143210
   21      C      -2.7693158894     2.5238945086    -0.5773511655
   22      H      -1.7538296903     2.8194786923    -0.8562126006
   23      C      -3.7284047771     3.1872274295    -1.5769302209
   24      H      -3.6030398862     4.2739753888    -1.5644618892
   25      H      -3.5400467282     2.8442633941    -2.5992944436
   26      H      -4.7768394597     2.9802298235    -1.3412298164
   27      C      -3.0189076164     3.0533693040     0.8436131775
   28      H      -2.3136541030     2.6382673873     1.5681342325
   29      H      -4.0333574113     2.8356203601     1.1921700886
   30      H      -2.8952918574     4.1400367126     0.8651283423
   31      H      -1.2134390813    -3.9456960227     0.5903962943
   32      O       1.3528063536    -0.5556995739    -0.2791895266
   33      C       2.5447906677    -0.9514267119     0.3888739048
   34      H       2.3568886448    -1.1454284129     1.4523317506
   35      C       0.7215366318     0.6015661908     0.3022366412
   36      H       0.4994328405     0.3955580521     1.3623307414
   37      C       2.9661815080    -2.2864643691    -0.2194738275
   38      O       2.8795002876    -3.3451044523     0.3461142099
   39      O       3.4259737431    -2.1509483404    -1.4800219639
   40      H       3.6530830678    -3.0374000429    -1.8001249343
   41      C       3.6062429903     0.1466840780     0.2497531225
   42      H       3.8255970456     0.2772113525    -0.8192602060
   43      O       4.7650470695    -0.2676386377     0.9529417714
   44      H       5.3405297926     0.4989602587     1.0621212565
   45      C       3.0337151703     1.4437841178     0.8180535196
   46      H       2.9106239799     1.3253287632     1.8991788565
   47      O       3.9652365424     2.5278749130     0.6866661784
   48      H       4.1090639971     2.6995574504    -0.2529999185
   49      C       1.6760213171     1.7989157307     0.2048615147
   50      H       1.7976163638     2.0292190982    -0.8644299004
   51      O       1.0812604443     2.8903373804     0.8873259118
   52      H       1.7642030626     3.5566735483     1.0307784601
 ----------------------------------------------------------------
 Molecular Point Group                 C1    NOp =  1
 Largest Abelian Subgroup              C1    NOp =  1
 Nuclear Repulsion Energy =  2361.0152379965 hartrees
 There are       94 alpha and       94 beta electrons
 Applying Cartesian multipole field
    Component          Value
    ---------          -----
     (2,0,0)        1.00000E-12
     (0,2,0)        2.00000E-11
     (0,0,2)       -3.00000E-11
 Nucleus-field energy     =     0.0000000568 hartrees
 Requested basis set is 6-311++G(d,p)
 There are 284 shells and 724 basis functions
 A cutoff of  1.0D-11 yielded  29081 shell pairs
 There are    183975 function pairs (    194603 Cartesian)
 Smallest overlap matrix eigenvalue = 7.22E-07

 Q-Chem warning in module stvman/mkSTV.C, line 306:

 Overlap eigenvalue is smaller than square root of threshold
 Use THRESH >= 12 to get rid of this warning

 Linear dependence detected in AO basis
 Tighter screening thresholds may be required for diffuse basis sets
 Use S2THRESH > 14 and THRESH = 14 in case of SCF convergence issues
 Number of orthogonalized atomic orbitals = 723
 Maximum deviation from orthogonality = 4.181E-10
 Guess MOs from SCF MO coefficient file

 -----------------------------------------------------------------------
  General SCF calculation program by
  Eric Jon Sundstrom, Paul Horn, Yuezhi Mao, Dmitri Zuev, Alec White,
  David Stuck, Shaama M.S., Shane Yost, Joonho Lee, David Small,
  Daniel Levine, Susi Lehtola, Hugh Burton, Evgeny Epifanovsky
 -----------------------------------------------------------------------
 Exchange:     0.2000 Hartree-Fock + 0.0800 Slater + 0.7200 B88
 Correlation:  0.1900 VWN1RPA + 0.8100 LYP
 Using SG-1 standard quadrature grid
 using 6 threads for integral computing
 -------------------------------------------------------
 OpenMP Integral computing Module                
 Release: version 2.0, May 2017, Q-Chem Inc. Pleasanton 
 -------------------------------------------------------
 -------------------------------------------------------
 OpenMP BLAS3 based DFT computing Module                
 Release: version 1.0, May 2013, Q-Chem Inc. Pittsburgh 
 -------------------------------------------------------
 A restricted SCF calculation will be
 performed using DIIS
 SCF converges when DIIS error is below 1.0e-08
 ---------------------------------------
  Cycle       Energy         DIIS error
 ---------------------------------------
    1   -1228.7136459867      2.01e-04  
    2   -1228.7168651357      3.31e-05  
    3   -1228.7168166361      5.02e-05  
    4   -1228.7169286932      5.11e-06  
    5   -1228.7169291655      4.14e-06  
    6   -1228.7169299206      1.18e-06  
    7   -1228.7169299873      2.98e-07  
    8   -1228.7169299914      9.48e-08  
    9   -1228.7169299918      2.66e-08  
   10   -1228.7169299918      8.32e-09  Convergence criterion met
 ---------------------------------------
 SCF time:   CPU 1940.94s  wall 342.00s 
 SCF   energy in the final basis set =    -1228.7169299918
 Total energy in the final basis set =    -1228.7169299918

 --------------------------------------------------------------

                    Orbital Energies (a.u.)
 --------------------------------------------------------------

 Alpha MOs
 -- Occupied --
-19.191 -19.167 -19.157 -19.149 -19.145 -19.144 -19.135 -19.122
-10.327 -10.295 -10.262 -10.255 -10.253 -10.249 -10.231 -10.216
-10.176 -10.175 -10.171 -10.170 -10.169 -10.168 -10.155 -10.153
 -1.134  -1.098  -1.075  -1.055  -1.044  -1.042  -1.038  -1.022
 -0.850  -0.812  -0.803  -0.796  -0.749  -0.745  -0.700  -0.682
 -0.679  -0.667  -0.641  -0.627  -0.615  -0.613  -0.574  -0.563
 -0.560  -0.551  -0.544  -0.524  -0.517  -0.512  -0.507  -0.501
 -0.493  -0.486  -0.477  -0.463  -0.455  -0.452  -0.449  -0.438
 -0.434  -0.428  -0.426  -0.423  -0.408  -0.399  -0.397  -0.392
 -0.385  -0.379  -0.374  -0.373  -0.367  -0.361  -0.354  -0.347
 -0.346  -0.341  -0.336  -0.333  -0.328  -0.320  -0.317  -0.311
 -0.308  -0.304  -0.294  -0.290  -0.283  -0.272
 -- Virtual --
 -0.035  -0.025  -0.014  -0.010  -0.006   0.002   0.004   0.005
  0.012   0.017   0.023   0.025   0.030   0.032   0.038   0.040
  0.045   0.047   0.051   0.053   0.059   0.061   0.064   0.068
  0.074   0.076   0.076   0.079   0.081   0.086   0.087   0.088
  0.092   0.097   0.098   0.101   0.103   0.106   0.107   0.110
  0.113   0.114   0.115   0.118   0.120   0.124   0.126   0.128
  0.130   0.131   0.133   0.137   0.137   0.139   0.142   0.144
  0.145   0.148   0.149   0.151   0.154   0.156   0.157   0.161
  0.162   0.163   0.166   0.167   0.171   0.173   0.174   0.175
  0.180   0.180   0.184   0.188   0.190   0.191   0.192   0.197
  0.199   0.203   0.204   0.206   0.208   0.210   0.211   0.213
  0.217   0.218   0.221   0.223   0.226   0.229   0.229   0.235
  0.236   0.239   0.240   0.242   0.244   0.250   0.251   0.252
  0.253   0.261   0.261   0.263   0.268   0.271   0.271   0.275
  0.279   0.283   0.284   0.286   0.290   0.293   0.295   0.299
  0.299   0.303   0.305   0.308   0.312   0.314   0.318   0.321
  0.323   0.324   0.326   0.327   0.332   0.335   0.337   0.340
  0.343   0.345   0.347   0.349   0.353   0.354   0.359   0.361
  0.365   0.367   0.370   0.372   0.374   0.378   0.382   0.386
  0.389   0.392   0.397   0.399   0.401   0.408   0.415   0.418
  0.423   0.425   0.431   0.432   0.440   0.443   0.444   0.447
  0.451   0.462   0.465   0.473   0.482   0.485   0.491   0.496
  0.501   0.512   0.516   0.522   0.532   0.534   0.542   0.544
  0.547   0.556   0.561   0.570   0.572   0.578   0.580   0.588
  0.593   0.597   0.606   0.609   0.615   0.618   0.621   0.626
  0.632   0.638   0.644   0.651   0.653   0.662   0.664   0.669
  0.673   0.677   0.681   0.689   0.701   0.702   0.707   0.714
  0.718   0.724   0.728   0.730   0.733   0.743   0.749   0.756
  0.760   0.765   0.771   0.773   0.775   0.778   0.782   0.785
  0.789   0.791   0.793   0.800   0.803   0.812   0.816   0.819
  0.826   0.829   0.831   0.850   0.853   0.855   0.862   0.874
  0.890   0.909   0.927   0.940   0.945   0.964   0.970   0.981
  0.984   0.996   1.009   1.020   1.023   1.036   1.044   1.046
  1.062   1.067   1.075   1.086   1.095   1.103   1.118   1.123
  1.127   1.133   1.141   1.152   1.156   1.160   1.167   1.170
  1.183   1.189   1.196   1.203   1.210   1.216   1.221   1.228
  1.229   1.237   1.244   1.252   1.256   1.269   1.271   1.285
  1.291   1.304   1.316   1.323   1.333   1.348   1.353   1.365
  1.378   1.394   1.397   1.408   1.415   1.424   1.441   1.446
  1.460   1.464   1.467   1.478   1.482   1.497   1.502   1.508
  1.517   1.525   1.527   1.530   1.539   1.548   1.548   1.558
  1.562   1.573   1.577   1.582   1.586   1.589   1.596   1.599
  1.604   1.607   1.615   1.616   1.624   1.626   1.628   1.635
  1.640   1.647   1.652   1.654   1.656   1.661   1.665   1.672
  1.676   1.679   1.692   1.696   1.700   1.706   1.712   1.717
  1.727   1.739   1.748   1.752   1.760   1.765   1.770   1.786
  1.787   1.793   1.800   1.805   1.816   1.822   1.825   1.835
  1.844   1.851   1.860   1.865   1.882   1.884   1.895   1.896
  1.911   1.916   1.928   1.934   1.942   1.954   1.964   1.978
  1.986   2.001   2.007   2.021   2.028   2.047   2.050   2.053
  2.058   2.068   2.082   2.090   2.098   2.105   2.105   2.114
  2.126   2.134   2.146   2.149   2.165   2.168   2.175   2.188
  2.191   2.197   2.203   2.209   2.233   2.242   2.252   2.267
  2.271   2.285   2.300   2.308   2.320   2.332   2.347   2.356
  2.378   2.392   2.399   2.408   2.416   2.429   2.445   2.446
  2.491   2.495   2.519   2.528   2.533   2.537   2.542   2.546
  2.555   2.560   2.569   2.574   2.580   2.586   2.600   2.604
  2.609   2.633   2.635   2.641   2.650   2.662   2.671   2.674
  2.687   2.694   2.709   2.721   2.746   2.755   2.756   2.768
  2.777   2.785   2.792   2.802   2.809   2.819   2.824   2.832
  2.844   2.858   2.882   2.883   2.896   2.903   2.911   2.922
  2.925   2.936   2.943   2.946   2.955   2.969   2.976   2.980
  2.999   3.004   3.018   3.034   3.039   3.045   3.052   3.057
  3.064   3.083   3.086   3.088   3.094   3.114   3.128   3.129
  3.139   3.150   3.158   3.163   3.167   3.172   3.183   3.188
  3.207   3.211   3.226   3.252   3.268   3.276   3.282   3.304
  3.306   3.316   3.326   3.336   3.342   3.368   3.388   3.420
  3.443   3.468   3.491   3.540   3.552   3.569   3.616   3.686
  3.778   3.780   3.793   3.803   3.809   3.816   3.843   3.847
  3.856   3.878   3.902   3.912   3.917   3.929   3.939   3.962
  3.989   3.999   4.000   4.013   4.057   4.067   4.093   4.116
  4.145   4.158   4.176   4.183   4.234   4.264   4.276   4.302
  4.310   4.311   4.336   4.372   4.408   4.999   5.077   5.094
  5.104   5.111   5.118   5.161   5.207   5.228   5.366   5.372
  5.401   5.418   5.433   5.459   5.481   5.593   5.617   5.653
  5.665   5.669   5.706   5.833   5.851  23.754  23.773  23.793
 23.807  23.818  23.829  23.847  23.853  23.874  23.882  23.904
 23.939  23.963  23.986  23.993  24.018  49.871  49.903  49.934
 49.938  49.950  49.964  50.010  50.013
 --------------------------------------------------------------

          Ground-State Mulliken Net Atomic Charges

     Atom                 Charge (a.u.)
  ----------------------------------------
      1 C                     0.216278
      2 H                     0.221798
      3 C                    -0.486510
      4 H                     0.142266
      5 O                     0.101068
      6 C                    -1.107404
      7 H                     0.231714
      8 H                     0.140649
      9 C                     0.702018
     10 H                     0.213616
     11 C                    -0.563020
     12 O                    -0.225160
     13 H                     0.186368
     14 H                     0.152265
     15 C                    -0.698692
     16 H                     0.164829
     17 H                     0.154420
     18 C                    -0.413817
     19 H                     0.165423
     20 H                     0.153386
     21 C                     0.425660
     22 H                     0.216222
     23 C                    -0.687633
     24 H                     0.151869
     25 H                     0.132092
     26 H                     0.141325
     27 C                    -0.675771
     28 H                     0.148688
     29 H                     0.152772
     30 H                     0.152969
     31 H                     0.241055
     32 O                     0.058409
     33 C                    -0.279704
     34 H                     0.271441
     35 C                     0.359518
     36 H                     0.214018
     37 C                    -0.069560
     38 O                    -0.190354
     39 O                    -0.093316
     40 H                     0.287236
     41 C                    -0.382035
     42 H                     0.282284
     43 O                    -0.131699
     44 H                     0.258509
     45 C                    -0.548533
     46 H                     0.307131
     47 O                    -0.207626
     48 H                     0.269146
     49 C                    -0.626498
     50 H                     0.240445
     51 O                    -0.113845
     52 H                     0.244289
  ----------------------------------------
  Sum of atomic charges =     0.000000

 -----------------------------------------------------------------
                    Cartesian Multipole Moments
 -----------------------------------------------------------------
    Charge (ESU x 10^10)
                 0.0000
    Dipole Moment (Debye)
         X       1.1541      Y       3.2145      Z      -2.6034
       Tot       4.2945
    Quadrupole Moments (Debye-Ang)
        XX    -137.6990     XY       7.3572     YY    -160.7982
        XZ      -6.3875     YZ       9.7513     ZZ    -148.4585
    Octopole Moments (Debye-Ang^2)
       XXX      86.4896    XXY      26.2144    XYY      61.6226
       YYY      67.4091    XXZ     -50.1392    XYZ       1.5795
       YYZ     -70.9137    XZZ      37.0603    YZZ      -5.7585
       ZZZ     -20.3067
    Hexadecapole Moments (Debye-Ang^3)
      XXXX   -7727.9771   XXXY     352.0646   XXYY   -2076.1653
      XYYY     116.1534   YYYY   -4565.1671   XXXZ    -469.1876
      XXYZ      85.9356   XYYZ    -178.6429   YYYZ     225.9799
      XXZZ   -1445.6985   XYZZ      25.1964   YYZZ    -846.3291
      XZZZ    -304.1403   YZZZ      57.2447   ZZZZ    -708.0566
 -----------------------------------------------------------------
 Calculating analytic gradient of the SCF energy
 Gradient of SCF Energy
            1           2           3           4           5           6
    1   0.0002008  -0.0001408   0.0002605  -0.0002245  -0.0002089  -0.0002871
    2   0.0000501   0.0000164  -0.0001508   0.0001197   0.0010119  -0.0004001
    3  -0.0001266   0.0001521  -0.0002889   0.0000221   0.0001915   0.0003682
            7           8           9          10          11          12
    1   0.0000083  -0.0001854   0.0002329   0.0000364  -0.0000086  -0.0000270
    2  -0.0000683  -0.0000105  -0.0003166  -0.0000093   0.0000535   0.0003708
    3   0.0000701  -0.0002134   0.0002047  -0.0000522   0.0000001   0.0001371
           13          14          15          16          17          18
    1  -0.0001683  -0.0000567   0.0000598  -0.0000160  -0.0000179  -0.0003229
    2   0.0000147  -0.0000572   0.0003843  -0.0000566  -0.0000428  -0.0003076
    3  -0.0001411   0.0000229  -0.0001802   0.0000014  -0.0000091  -0.0001134
           19          20          21          22          23          24
    1  -0.0001189   0.0001110   0.0000332   0.0000253   0.0001342  -0.0000273
    2   0.0000613  -0.0000976   0.0000048   0.0000818  -0.0000649   0.0000161
    3  -0.0000179  -0.0000014  -0.0003190  -0.0000370   0.0000545  -0.0000153
           25          26          27          28          29          30
    1   0.0000437  -0.0001383  -0.0000189   0.0001631   0.0000851   0.0000046
    2   0.0000334  -0.0000979   0.0000447  -0.0000888   0.0001557   0.0000309
    3   0.0000488   0.0000551  -0.0000661   0.0000414   0.0001292   0.0000397
           31          32          33          34          35          36
    1   0.0000732   0.0003971  -0.0005650  -0.0002113  -0.0000339   0.0001837
    2  -0.0001863  -0.0005236  -0.0003100   0.0000363  -0.0003868   0.0001533
    3  -0.0001730   0.0000919  -0.0003746  -0.0000098   0.0003141  -0.0000248
           37          38          39          40          41          42
    1   0.0003778   0.0001028  -0.0001367   0.0000402   0.0006268  -0.0001098
    2   0.0013491  -0.0009362   0.0002623  -0.0003216  -0.0005769   0.0000521
    3   0.0001083   0.0002386  -0.0001675   0.0000274  -0.0001299  -0.0000050
           43          44          45          46          47          48
    1  -0.0001718   0.0001034  -0.0001625  -0.0000254   0.0001372   0.0000062
    2  -0.0000204   0.0001611   0.0001548  -0.0000426   0.0000470   0.0000174
    3   0.0000392  -0.0000334   0.0003186  -0.0000101   0.0001278  -0.0001536
           49          50          51          52
    1   0.0001125   0.0000759  -0.0003412   0.0000897
    2   0.0003944   0.0002304  -0.0003813   0.0001465
    3  -0.0001379   0.0001170  -0.0001180  -0.0000027
 Max gradient component =       1.349E-03
 RMS gradient           =       2.429E-04
 Gradient time:  CPU 541.19 s  wall 91.36 s
 Geometry Optimization Parameters
   NAtoms,    NIC,     NZ,  NCons,   NDum,   NFix, NCnnct, MaxDiis
       52     415       0       0       0       0       0       0

 Cartesian Hessian Update
 Hessian Updated using BFGS Update


** GEOMETRY OPTIMIZATION IN DELOCALIZED INTERNAL COORDINATES **
   Searching for a Minimum

   Optimization Cycle:   9

                       Coordinates (Angstroms)
     ATOM                X               Y               Z
      1  C        -2.8038420195    0.9759022918   -0.6957382482
      2  H        -2.6433606682    0.7416365983   -1.7576122344
      3  C        -1.6592480606    0.2864196373    0.0639852890
      4  H        -1.7423218378    0.5182957592    1.1350561670
      5  O        -0.4230629376    0.8714399704   -0.4108175768
      6  C        -1.6760680660   -1.2341451434   -0.1259570352
      7  H        -1.4830162162   -1.4499957008   -1.1846323495
      8  H        -0.8534223662   -1.6762499267    0.4410974052
      9  C        -3.0144839462   -1.8559391930    0.2964210143
     10  H        -3.1606510738   -1.6730523611    1.3700970974
     11  C        -3.0324826113   -3.3755530808    0.1051506839
     12  O        -2.1026484045   -4.0696876055    0.9361029431
     13  H        -4.0159927569   -3.7641512748    0.3823671600
     14  H        -2.8677431977   -3.6263306595   -0.9529088843
     15  C        -4.1623561811   -1.1839177308   -0.4684080032
     16  H        -5.1247028292   -1.5871174348   -0.1336407903
     17  H        -4.0771594046   -1.4247388358   -1.5365150343
     18  C        -4.1458518329    0.3372480324   -0.2798733053
     19  H        -4.9603042259    0.7862629595   -0.8545905186
     20  H        -4.3505158113    0.5617561684    0.7737143210
     21  C        -2.7693158894    2.5238945086   -0.5773511655
     22  H        -1.7538296903    2.8194786923   -0.8562126006
     23  C        -3.7284047771    3.1872274295   -1.5769302209
     24  H        -3.6030398862    4.2739753888   -1.5644618892
     25  H        -3.5400467282    2.8442633941   -2.5992944436
     26  H        -4.7768394597    2.9802298235   -1.3412298164
     27  C        -3.0189076164    3.0533693040    0.8436131775
     28  H        -2.3136541030    2.6382673873    1.5681342325
     29  H        -4.0333574113    2.8356203601    1.1921700886
     30  H        -2.8952918574    4.1400367126    0.8651283423
     31  H        -1.2134390813   -3.9456960227    0.5903962943
     32  O         1.3528063536   -0.5556995739   -0.2791895266
     33  C         2.5447906677   -0.9514267119    0.3888739048
     34  H         2.3568886448   -1.1454284129    1.4523317506
     35  C         0.7215366318    0.6015661908    0.3022366412
     36  H         0.4994328405    0.3955580521    1.3623307414
     37  C         2.9661815080   -2.2864643691   -0.2194738275
     38  O         2.8795002876   -3.3451044523    0.3461142099
     39  O         3.4259737431   -2.1509483404   -1.4800219639
     40  H         3.6530830678   -3.0374000429   -1.8001249343
     41  C         3.6062429903    0.1466840780    0.2497531225
     42  H         3.8255970456    0.2772113525   -0.8192602060
     43  O         4.7650470695   -0.2676386377    0.9529417714
     44  H         5.3405297926    0.4989602587    1.0621212565
     45  C         3.0337151703    1.4437841178    0.8180535196
     46  H         2.9106239799    1.3253287632    1.8991788565
     47  O         3.9652365424    2.5278749130    0.6866661784
     48  H         4.1090639971    2.6995574504   -0.2529999185
     49  C         1.6760213171    1.7989157307    0.2048615147
     50  H         1.7976163638    2.0292190982   -0.8644299004
     51  O         1.0812604443    2.8903373804    0.8873259118
     52  H         1.7642030626    3.5566735483    1.0307784601
   Point Group: c1    Number of degrees of freedom:   150


   Energy is  -1228.716929992

 Hessian Updated using BFGS Update

148 Hessian modes will be used to form the next step
  Hessian Eigenvalues:
     0.002520    0.004549    0.004822    0.005039    0.005330    0.006009
     0.006605    0.006754    0.007806    0.007891    0.009399    0.010274
     0.011094    0.011538    0.012545    0.013660    0.015179    0.020154
     0.021060    0.022245    0.030372    0.032546    0.034219    0.035229
     0.037963    0.040137    0.044636    0.045431    0.045635    0.046650
     0.047194    0.047724    0.048154    0.049088    0.049436    0.049952
     0.050506    0.050865    0.051584    0.052565    0.054471    0.054970
     0.054981    0.055345    0.055954    0.056662    0.056741    0.057036
     0.057834    0.058765    0.060582    0.064129    0.066593    0.068449
     0.069950    0.075128    0.078966    0.082267    0.082436    0.082645
     0.084511    0.092864    0.095290    0.107096    0.113011    0.116140
     0.117723    0.132214    0.138221    0.143630    0.149784    0.154368
     0.158542    0.159685    0.159954    0.160000    0.160018    0.160090
     0.160408    0.160772    0.162054    0.166636    0.168813    0.173117
     0.175234    0.178435    0.188924    0.194374    0.196783    0.201276
     0.223232    0.232456    0.246086    0.253849    0.266537    0.268057
     0.271782    0.275150    0.281422    0.287203    0.288350    0.288848
     0.290102    0.291398    0.292226    0.295729    0.296798    0.300197
     0.301236    0.309225    0.336492    0.338220    0.338351    0.339055
     0.339519    0.339565    0.339970    0.340065    0.340415    0.340514
     0.340705    0.340859    0.341159    0.341612    0.341681    0.341732
     0.341884    0.342244    0.342452    0.342861    0.343223    0.343813
     0.347017    0.375583    0.394586    0.395672    0.402429    0.404015
     0.408094    0.427646    0.442752    0.514240    0.518689    0.521292
     0.524370    0.534635    0.548830    0.941302

 Minimum Search - Taking Simple RFO Step
 Searching for Lamda that Minimizes Along All modes
 Value Taken    Lamda =  -0.00012329
 Step Taken.  Stepsize is  0.147571

                             Maximum     Tolerance    Cnvgd?
         Gradient           0.001745      0.000300      NO
         Displacement       0.049613      0.001200      NO
         Energy change     -0.000096      0.000001      NO


 New Cartesian Coordinates Obtained by Inverse Iteration

 Displacement from previous Coordinates is:  0.469919
 ----------------------------------------------------------------
             Standard Nuclear Orientation (Angstroms)
    I     Atom           X                Y                Z
 ----------------------------------------------------------------
    1      C      -2.8033539070     0.9777954094    -0.6825804210
    2      H      -2.6368383267     0.7523183967    -1.7457612280
    3      C      -1.6578766027     0.2859210861     0.0741576389
    4      H      -1.7358508252     0.5157432396     1.1460915899
    5      O      -0.4243681585     0.8717141466    -0.4063345017
    6      C      -1.6751921442    -1.2338526978    -0.1177738558
    7      H      -1.4782298019    -1.4486631952    -1.1760939551
    8      H      -0.8549234496    -1.6769094023     0.4517994723
    9      C      -3.0144996002    -1.8563525028     0.2996534266
   10      H      -3.1652014018    -1.6740696221     1.3729530141
   11      C      -3.0256721152    -3.3760355151     0.1079444428
   12      O      -2.1019615871    -4.0668055241     0.9485967480
   13      H      -4.0100127864    -3.7691019884     0.3751777571
   14      H      -2.8476941990    -3.6248498428    -0.9484312944
   15      C      -4.1598026640    -1.1859393358    -0.4695038738
   16      H      -5.1237474245    -1.5901690227    -0.1405984495
   17      H      -4.0683692308    -1.4242580452    -1.5376010223
   18      C      -4.1461613750     0.3353219474    -0.2777291169
   19      H      -4.9563591357     0.7839161963    -0.8584776659
   20      H      -4.3605348122     0.5579367281     0.7742611892
   21      C      -2.7719117816     2.5246323726    -0.5513432728
   22      H      -1.7446678876     2.8200493290    -0.7831273071
   23      C      -3.6842713020     3.1981206136    -1.5876727488
   24      H      -3.5532412275     4.2840200115    -1.5641562199
   25      H      -3.4544206170     2.8591929341    -2.6029744594
   26      H      -4.7427424282     2.9962178384    -1.3980022787
   27      C      -3.0848119005     3.0440585290     0.8604019036
   28      H      -2.4150885214     2.6222103082     1.6140603227
   29      H      -4.1146659519     2.8255199884     1.1603935713
   30      H      -2.9607929313     4.1302663909     0.8952064563
   31      H      -1.2082858953    -3.9269233877     0.6211024433
   32      O       1.3520742233    -0.5538402165    -0.2804709212
   33      C       2.5457489404    -0.9519882881     0.3834149207
   34      H       2.3620311022    -1.1463006988     1.4475604085
   35      C       0.7233558214     0.6034244561     0.3023676441
   36      H       0.5039785710     0.3989603631     1.3635628505
   37      C       2.9576875151    -2.2889810975    -0.2276448410
   38      O       2.8506113200    -3.3487927671     0.3315868531
   39      O       3.4313235572    -2.1537592498    -1.4830382794
   40      H       3.6513722211    -3.0409343448    -1.8054476114
   41      C       3.6080481054     0.1437224803     0.2399038628
   42      H       3.8290491752     0.2708696922    -0.8290820897
   43      O       4.7671775989    -0.2702390645     0.9439316043
   44      H       5.3416194468     0.4967885255     1.0547279834
   45      C       3.0385744572     1.4434472372     0.8040924713
   46      H       2.9196817822     1.3304707682     1.8861946751
   47      O       3.9700657074     2.5265422264     0.6643309483
   48      H       4.1083539174     2.6959710066    -0.2763982586
   49      C       1.6787374443     1.7977011843     0.1947300980
   50      H       1.7964408717     2.0196193546    -0.8766821880
   51      O       1.0932280253     2.8979021718     0.8726095928
   52      H       1.7823807611     3.5587007182     1.0114396334
 ----------------------------------------------------------------
 Molecular Point Group                 C1    NOp =  1
 Largest Abelian Subgroup              C1    NOp =  1
 Nuclear Repulsion Energy =  2360.8024942016 hartrees
 There are       94 alpha and       94 beta electrons
 Applying Cartesian multipole field
    Component          Value
    ---------          -----
     (2,0,0)        1.00000E-12
     (0,2,0)        2.00000E-11
     (0,0,2)       -3.00000E-11
 Nucleus-field energy     =     0.0000000569 hartrees
 Requested basis set is 6-311++G(d,p)
 There are 284 shells and 724 basis functions
 A cutoff of  1.0D-11 yielded  29068 shell pairs
 There are    183913 function pairs (    194541 Cartesian)
 Smallest overlap matrix eigenvalue = 7.16E-07

 Q-Chem warning in module stvman/mkSTV.C, line 306:

 Overlap eigenvalue is smaller than square root of threshold
 Use THRESH >= 12 to get rid of this warning

 Linear dependence detected in AO basis
 Tighter screening thresholds may be required for diffuse basis sets
 Use S2THRESH > 14 and THRESH = 14 in case of SCF convergence issues
 Number of orthogonalized atomic orbitals = 723
 Maximum deviation from orthogonality = 2.806E-10
 Guess MOs from SCF MO coefficient file

 -----------------------------------------------------------------------
  General SCF calculation program by
  Eric Jon Sundstrom, Paul Horn, Yuezhi Mao, Dmitri Zuev, Alec White,
  David Stuck, Shaama M.S., Shane Yost, Joonho Lee, David Small,
  Daniel Levine, Susi Lehtola, Hugh Burton, Evgeny Epifanovsky
 -----------------------------------------------------------------------
 Exchange:     0.2000 Hartree-Fock + 0.0800 Slater + 0.7200 B88
 Correlation:  0.1900 VWN1RPA + 0.8100 LYP
 Using SG-1 standard quadrature grid
 using 6 threads for integral computing
 -------------------------------------------------------
 OpenMP Integral computing Module                
 Release: version 2.0, May 2017, Q-Chem Inc. Pleasanton 
 -------------------------------------------------------
 -------------------------------------------------------
 OpenMP BLAS3 based DFT computing Module                
 Release: version 1.0, May 2013, Q-Chem Inc. Pittsburgh 
 -------------------------------------------------------
 A restricted SCF calculation will be
 performed using DIIS
 SCF converges when DIIS error is below 1.0e-08
 ---------------------------------------
  Cycle       Energy         DIIS error
 ---------------------------------------
    1   -1228.7137166862      2.04e-04  
    2   -1228.7169332391      2.23e-05  
    3   -1228.7169321692      2.90e-05  
    4   -1228.7169698749      4.82e-06  
    5   -1228.7169706117      2.69e-06  
    6   -1228.7169709545      8.46e-07  
    7   -1228.7169709828      3.45e-07  
    8   -1228.7169709888      6.57e-08  
    9   -1228.7169709890      2.55e-08  
   10   -1228.7169709889      6.99e-09  Convergence criterion met
 ---------------------------------------
 SCF time:   CPU 1940.61s  wall 342.00s 
 SCF   energy in the final basis set =    -1228.7169709889
 Total energy in the final basis set =    -1228.7169709889

 --------------------------------------------------------------

                    Orbital Energies (a.u.)
 --------------------------------------------------------------

 Alpha MOs
 -- Occupied --
-19.191 -19.167 -19.157 -19.149 -19.146 -19.144 -19.136 -19.121
-10.327 -10.296 -10.262 -10.255 -10.253 -10.249 -10.231 -10.216
-10.176 -10.175 -10.171 -10.170 -10.169 -10.168 -10.155 -10.153
 -1.135  -1.099  -1.075  -1.055  -1.045  -1.042  -1.038  -1.022
 -0.850  -0.812  -0.803  -0.796  -0.749  -0.745  -0.701  -0.682
 -0.680  -0.667  -0.642  -0.627  -0.615  -0.613  -0.574  -0.563
 -0.560  -0.551  -0.544  -0.524  -0.517  -0.512  -0.507  -0.501
 -0.493  -0.486  -0.477  -0.463  -0.455  -0.452  -0.450  -0.438
 -0.434  -0.428  -0.426  -0.424  -0.408  -0.399  -0.397  -0.393
 -0.385  -0.379  -0.374  -0.373  -0.367  -0.362  -0.354  -0.347
 -0.347  -0.341  -0.335  -0.333  -0.328  -0.320  -0.317  -0.311
 -0.308  -0.304  -0.295  -0.290  -0.283  -0.272
 -- Virtual --
 -0.035  -0.025  -0.014  -0.010  -0.006   0.002   0.004   0.005
  0.012   0.017   0.023   0.025   0.030   0.032   0.038   0.040
  0.045   0.047   0.051   0.053   0.058   0.061   0.064   0.067
  0.074   0.075   0.077   0.079   0.081   0.086   0.087   0.088
  0.092   0.097   0.098   0.100   0.103   0.105   0.107   0.109
  0.113   0.114   0.115   0.119   0.120   0.124   0.126   0.127
  0.129   0.131   0.133   0.136   0.137   0.139   0.142   0.144
  0.145   0.148   0.149   0.151   0.154   0.157   0.157   0.160
  0.161   0.163   0.166   0.167   0.171   0.174   0.174   0.175
  0.180   0.181   0.183   0.188   0.190   0.191   0.192   0.197
  0.199   0.202   0.203   0.206   0.208   0.210   0.212   0.214
  0.217   0.217   0.221   0.223   0.226   0.229   0.229   0.234
  0.236   0.238   0.240   0.242   0.244   0.250   0.251   0.251
  0.254   0.260   0.261   0.263   0.268   0.270   0.272   0.276
  0.279   0.282   0.284   0.286   0.290   0.293   0.294   0.298
  0.299   0.303   0.305   0.308   0.312   0.314   0.318   0.321
  0.323   0.323   0.326   0.327   0.332   0.335   0.337   0.340
  0.343   0.345   0.347   0.349   0.353   0.354   0.359   0.361
  0.365   0.366   0.371   0.372   0.373   0.378   0.382   0.386
  0.389   0.392   0.398   0.400   0.402   0.407   0.415   0.417
  0.423   0.426   0.432   0.434   0.440   0.443   0.444   0.446
  0.451   0.462   0.466   0.472   0.482   0.485   0.490   0.497
  0.500   0.511   0.514   0.521   0.533   0.534   0.542   0.544
  0.549   0.556   0.562   0.569   0.572   0.578   0.580   0.588
  0.593   0.597   0.605   0.609   0.614   0.618   0.621   0.625
  0.632   0.638   0.643   0.651   0.653   0.663   0.666   0.668
  0.673   0.676   0.681   0.689   0.701   0.702   0.707   0.713
  0.717   0.724   0.728   0.731   0.734   0.744   0.749   0.755
  0.760   0.765   0.771   0.773   0.774   0.780   0.782   0.785
  0.789   0.791   0.793   0.800   0.804   0.813   0.816   0.819
  0.825   0.828   0.831   0.850   0.854   0.855   0.862   0.871
  0.890   0.907   0.928   0.940   0.944   0.965   0.969   0.977
  0.985   0.996   1.009   1.019   1.024   1.037   1.044   1.047
  1.062   1.068   1.076   1.086   1.095   1.102   1.118   1.123
  1.127   1.133   1.142   1.152   1.157   1.162   1.168   1.171
  1.183   1.189   1.196   1.203   1.210   1.217   1.220   1.229
  1.233   1.238   1.244   1.251   1.254   1.268   1.271   1.283
  1.289   1.304   1.317   1.323   1.333   1.348   1.355   1.365
  1.379   1.395   1.397   1.411   1.416   1.423   1.443   1.444
  1.458   1.465   1.467   1.479   1.481   1.495   1.500   1.509
  1.517   1.525   1.527   1.531   1.538   1.547   1.548   1.557
  1.561   1.572   1.576   1.582   1.585   1.589   1.596   1.599
  1.602   1.607   1.615   1.616   1.624   1.626   1.628   1.635
  1.639   1.647   1.652   1.654   1.656   1.661   1.665   1.671
  1.677   1.679   1.690   1.695   1.700   1.707   1.711   1.717
  1.727   1.739   1.747   1.752   1.760   1.765   1.772   1.786
  1.788   1.794   1.800   1.805   1.816   1.821   1.824   1.835
  1.844   1.850   1.860   1.866   1.882   1.886   1.894   1.896
  1.912   1.916   1.928   1.935   1.941   1.953   1.965   1.978
  1.986   2.000   2.008   2.021   2.030   2.047   2.050   2.053
  2.058   2.068   2.082   2.092   2.099   2.103   2.104   2.114
  2.126   2.135   2.145   2.149   2.164   2.168   2.176   2.188
  2.193   2.197   2.205   2.209   2.233   2.242   2.254   2.265
  2.271   2.284   2.298   2.307   2.319   2.332   2.348   2.356
  2.377   2.393   2.398   2.407   2.416   2.429   2.444   2.446
  2.492   2.495   2.519   2.528   2.533   2.537   2.541   2.546
  2.554   2.560   2.568   2.573   2.580   2.586   2.599   2.604
  2.609   2.634   2.636   2.641   2.650   2.662   2.670   2.673
  2.686   2.693   2.709   2.722   2.743   2.753   2.755   2.770
  2.778   2.785   2.792   2.800   2.810   2.820   2.824   2.834
  2.847   2.856   2.881   2.884   2.897   2.903   2.911   2.922
  2.925   2.935   2.943   2.946   2.957   2.970   2.976   2.980
  2.999   3.004   3.018   3.034   3.039   3.043   3.051   3.057
  3.064   3.081   3.085   3.088   3.094   3.113   3.127   3.129
  3.138   3.149   3.159   3.163   3.169   3.172   3.183   3.189
  3.207   3.211   3.227   3.251   3.266   3.275   3.284   3.304
  3.306   3.317   3.326   3.336   3.343   3.368   3.388   3.420
  3.442   3.467   3.490   3.541   3.552   3.569   3.617   3.686
  3.779   3.780   3.793   3.804   3.808   3.816   3.842   3.848
  3.855   3.878   3.904   3.912   3.917   3.929   3.939   3.957
  3.990   3.998   4.000   4.014   4.057   4.068   4.093   4.119
  4.145   4.159   4.176   4.184   4.234   4.263   4.275   4.303
  4.311   4.312   4.337   4.375   4.407   4.999   5.076   5.093
  5.104   5.111   5.118   5.161   5.208   5.225   5.366   5.372
  5.401   5.417   5.433   5.459   5.481   5.592   5.617   5.654
  5.665   5.669   5.706   5.834   5.852  23.754  23.773  23.793
 23.807  23.818  23.830  23.847  23.854  23.874  23.882  23.904
 23.939  23.964  23.985  23.993  24.018  49.871  49.903  49.934
 49.939  49.949  49.963  50.010  50.013
 --------------------------------------------------------------

          Ground-State Mulliken Net Atomic Charges

     Atom                 Charge (a.u.)
  ----------------------------------------
      1 C                     0.191548
      2 H                     0.223514
      3 C                    -0.543002
      4 H                     0.144786
      5 O                     0.100811
      6 C                    -1.050679
      7 H                     0.232152
      8 H                     0.137957
      9 C                     0.685926
     10 H                     0.214071
     11 C                    -0.554487
     12 O                    -0.224440
     13 H                     0.186770
     14 H                     0.152565
     15 C                    -0.708270
     16 H                     0.164835
     17 H                     0.154158
     18 C                    -0.415166
     19 H                     0.168421
     20 H                     0.152035
     21 C                     0.456459
     22 H                     0.221491
     23 C                    -0.693984
     24 H                     0.152718
     25 H                     0.131162
     26 H                     0.139543
     27 C                    -0.686755
     28 H                     0.145739
     29 H                     0.155339
     30 H                     0.153318
     31 H                     0.240458
     32 O                     0.056622
     33 C                    -0.265141
     34 H                     0.271753
     35 C                     0.398809
     36 H                     0.209972
     37 C                    -0.065435
     38 O                    -0.191984
     39 O                    -0.093967
     40 H                     0.287236
     41 C                    -0.392866
     42 H                     0.282566
     43 O                    -0.132494
     44 H                     0.258654
     45 C                    -0.560395
     46 H                     0.307223
     47 O                    -0.207703
     48 H                     0.269317
     49 C                    -0.631173
     50 H                     0.241285
     51 O                    -0.114924
     52 H                     0.243651
  ----------------------------------------
  Sum of atomic charges =     0.000000

 -----------------------------------------------------------------
                    Cartesian Multipole Moments
 -----------------------------------------------------------------
    Charge (ESU x 10^10)
                 0.0000
    Dipole Moment (Debye)
         X       1.1965      Y       3.2108      Z      -2.5779
       Tot       4.2879
    Quadrupole Moments (Debye-Ang)
        XX    -137.6282     XY       7.1335     YY    -161.1174
        XZ      -6.3191     YZ       9.6664     ZZ    -148.3458
    Octopole Moments (Debye-Ang^2)
       XXX      86.5115    XXY      25.5238    XYY      62.4271
       YYY      67.9707    XXZ     -49.8102    XYZ       1.2083
       YYZ     -70.4864    XZZ      37.8910    YZZ      -5.7856
       ZZZ     -19.9617
    Hexadecapole Moments (Debye-Ang^3)
      XXXX   -7729.3033   XXXY     348.5249   XXYY   -2073.5984
      XYYY     113.5114   YYYY   -4575.5858   XXXZ    -453.2687
      XXYZ      85.5292   XYYZ    -173.6683   YYYZ     226.4588
      XXZZ   -1444.4089   XYZZ      25.3834   YYZZ    -846.2464
      XZZZ    -291.8202   YZZZ      59.2061   ZZZZ    -706.8438
 -----------------------------------------------------------------
 Calculating analytic gradient of the SCF energy
 Gradient of SCF Energy
            1           2           3           4           5           6
    1   0.0000534  -0.0000656   0.0004951  -0.0000716  -0.0004430  -0.0003358
    2   0.0001300   0.0001115  -0.0004504  -0.0000543   0.0010297  -0.0004635
    3   0.0000024  -0.0001106  -0.0002322   0.0000226   0.0000538   0.0004538
            7           8           9          10          11          12
    1   0.0000881  -0.0003336   0.0001736   0.0000240  -0.0000296   0.0001170
    2  -0.0000797  -0.0000055  -0.0000548   0.0000128   0.0000550   0.0003844
    3  -0.0000468  -0.0001980   0.0000073   0.0000191  -0.0001115   0.0001164
           13          14          15          16          17          18
    1  -0.0001014   0.0000540   0.0000370  -0.0001036   0.0000192  -0.0001753
    2   0.0000089   0.0000339   0.0000415   0.0000347  -0.0000073  -0.0000106
    3  -0.0000754   0.0000340  -0.0000378  -0.0000240   0.0000183   0.0000285
           19          20          21          22          23          24
    1   0.0000822   0.0000587  -0.0000957   0.0001787  -0.0000600   0.0000484
    2  -0.0001730   0.0000937  -0.0001116  -0.0000298   0.0000062   0.0000043
    3   0.0000732   0.0000544  -0.0000155  -0.0000147   0.0000986   0.0000025
           25          26          27          28          29          30
    1   0.0000011   0.0001953   0.0000109  -0.0001077   0.0000138  -0.0000964
    2  -0.0000159   0.0001091   0.0000663   0.0001039  -0.0001576  -0.0000096
    3  -0.0000799  -0.0000760   0.0001695  -0.0000772  -0.0000315  -0.0000381
           31          32          33          34          35          36
    1  -0.0000598   0.0005127  -0.0004959  -0.0001281   0.0003652  -0.0001192
    2  -0.0001743  -0.0000240  -0.0002006  -0.0000620  -0.0003880   0.0000577
    3  -0.0000769   0.0000539  -0.0001764  -0.0000055   0.0002209   0.0000499
           37          38          39          40          41          42
    1   0.0003776   0.0000560  -0.0001662   0.0000692  -0.0000336   0.0000808
    2   0.0010320  -0.0004730  -0.0000599  -0.0001173  -0.0005180   0.0000775
    3   0.0003330  -0.0000191  -0.0002336   0.0000365  -0.0001511   0.0000423
           43          44          45          46          47          48
    1   0.0000570   0.0000334  -0.0000406   0.0000210   0.0001553  -0.0000663
    2   0.0000303   0.0000880   0.0000299   0.0000040   0.0000654   0.0000417
    3  -0.0000153   0.0000470   0.0002713  -0.0000630  -0.0000657   0.0000168
           49          50          51          52
    1  -0.0003421   0.0000950  -0.0000554   0.0000527
    2  -0.0004048   0.0001138   0.0002250   0.0000544
    3  -0.0004886   0.0001487   0.0001261  -0.0000364
 Max gradient component =       1.032E-03
 RMS gradient           =       2.093E-04
 Gradient time:  CPU 540.65 s  wall 91.27 s
 Geometry Optimization Parameters
   NAtoms,    NIC,     NZ,  NCons,   NDum,   NFix, NCnnct, MaxDiis
       52     415       0       0       0       0       0       0

 Cartesian Hessian Update
 Hessian Updated using BFGS Update


** GEOMETRY OPTIMIZATION IN DELOCALIZED INTERNAL COORDINATES **
   Searching for a Minimum

   Optimization Cycle:  10

                       Coordinates (Angstroms)
     ATOM                X               Y               Z
      1  C        -2.8033539070    0.9777954094   -0.6825804210
      2  H        -2.6368383267    0.7523183967   -1.7457612280
      3  C        -1.6578766027    0.2859210861    0.0741576389
      4  H        -1.7358508252    0.5157432396    1.1460915899
      5  O        -0.4243681585    0.8717141466   -0.4063345017
      6  C        -1.6751921442   -1.2338526978   -0.1177738558
      7  H        -1.4782298019   -1.4486631952   -1.1760939551
      8  H        -0.8549234496   -1.6769094023    0.4517994723
      9  C        -3.0144996002   -1.8563525028    0.2996534266
     10  H        -3.1652014018   -1.6740696221    1.3729530141
     11  C        -3.0256721152   -3.3760355151    0.1079444428
     12  O        -2.1019615871   -4.0668055241    0.9485967480
     13  H        -4.0100127864   -3.7691019884    0.3751777571
     14  H        -2.8476941990   -3.6248498428   -0.9484312944
     15  C        -4.1598026640   -1.1859393358   -0.4695038738
     16  H        -5.1237474245   -1.5901690227   -0.1405984495
     17  H        -4.0683692308   -1.4242580452   -1.5376010223
     18  C        -4.1461613750    0.3353219474   -0.2777291169
     19  H        -4.9563591357    0.7839161963   -0.8584776659
     20  H        -4.3605348122    0.5579367281    0.7742611892
     21  C        -2.7719117816    2.5246323726   -0.5513432728
     22  H        -1.7446678876    2.8200493290   -0.7831273071
     23  C        -3.6842713020    3.1981206136   -1.5876727488
     24  H        -3.5532412275    4.2840200115   -1.5641562199
     25  H        -3.4544206170    2.8591929341   -2.6029744594
     26  H        -4.7427424282    2.9962178384   -1.3980022787
     27  C        -3.0848119005    3.0440585290    0.8604019036
     28  H        -2.4150885214    2.6222103082    1.6140603227
     29  H        -4.1146659519    2.8255199884    1.1603935713
     30  H        -2.9607929313    4.1302663909    0.8952064563
     31  H        -1.2082858953   -3.9269233877    0.6211024433
     32  O         1.3520742233   -0.5538402165   -0.2804709212
     33  C         2.5457489404   -0.9519882881    0.3834149207
     34  H         2.3620311022   -1.1463006988    1.4475604085
     35  C         0.7233558214    0.6034244561    0.3023676441
     36  H         0.5039785710    0.3989603631    1.3635628505
     37  C         2.9576875151   -2.2889810975   -0.2276448410
     38  O         2.8506113200   -3.3487927671    0.3315868531
     39  O         3.4313235572   -2.1537592498   -1.4830382794
     40  H         3.6513722211   -3.0409343448   -1.8054476114
     41  C         3.6080481054    0.1437224803    0.2399038628
     42  H         3.8290491752    0.2708696922   -0.8290820897
     43  O         4.7671775989   -0.2702390645    0.9439316043
     44  H         5.3416194468    0.4967885255    1.0547279834
     45  C         3.0385744572    1.4434472372    0.8040924713
     46  H         2.9196817822    1.3304707682    1.8861946751
     47  O         3.9700657074    2.5265422264    0.6643309483
     48  H         4.1083539174    2.6959710066   -0.2763982586
     49  C         1.6787374443    1.7977011843    0.1947300980
     50  H         1.7964408717    2.0196193546   -0.8766821880
     51  O         1.0932280253    2.8979021718    0.8726095928
     52  H         1.7823807611    3.5587007182    1.0114396334
   Point Group: c1    Number of degrees of freedom:   150


   Energy is  -1228.716970989

 Hessian Updated using BFGS Update

149 Hessian modes will be used to form the next step
  Hessian Eigenvalues:
     0.003674    0.004105    0.004823    0.005023    0.005564    0.006269
     0.006678    0.006977    0.007802    0.007939    0.009564    0.010257
     0.011201    0.011531    0.012549    0.013657    0.015417    0.020141
     0.020980    0.022259    0.030481    0.032180    0.034333    0.035216
     0.037978    0.040063    0.043647    0.045398    0.045983    0.046656
     0.047362    0.047689    0.048137    0.049109    0.049429    0.049952
     0.050451    0.050826    0.051666    0.052592    0.054576    0.054970
     0.055001    0.055841    0.056118    0.056727    0.056824    0.057096
     0.057823    0.058832    0.060566    0.063786    0.067035    0.068345
     0.070233    0.075134    0.078843    0.082163    0.082399    0.082649
     0.084442    0.092763    0.095077    0.106488    0.112514    0.116262
     0.116670    0.131577    0.137699    0.143842    0.150425    0.153683
     0.158445    0.159554    0.159921    0.160000    0.160003    0.160034
     0.160091    0.160405    0.160925    0.162552    0.166931    0.169229
     0.174681    0.177852    0.179562    0.188808    0.194899    0.197076
     0.200389    0.212957    0.226539    0.245276    0.251545    0.266181
     0.267924    0.270869    0.275248    0.281600    0.282474    0.287367
     0.288778    0.289078    0.290321    0.291518    0.293160    0.296055
     0.297930    0.301145    0.306686    0.336570    0.338299    0.338360
     0.338983    0.339523    0.339567    0.340006    0.340132    0.340406
     0.340518    0.340563    0.340839    0.341199    0.341531    0.341688
     0.341755    0.342075    0.342263    0.342447    0.342593    0.342875
     0.344345    0.346764    0.375593    0.393679    0.395463    0.397765
     0.403623    0.407839    0.427064    0.439905    0.513812    0.518598
     0.521185    0.524071    0.534217    0.548875    0.935768

 Minimum Search - Taking Simple RFO Step
 Searching for Lamda that Minimizes Along All modes
 Value Taken    Lamda =  -0.00008017
 Step Taken.  Stepsize is  0.091261

                             Maximum     Tolerance    Cnvgd?
         Gradient           0.001774      0.000300      NO
         Displacement       0.027416      0.001200      NO
         Energy change     -0.000041      0.000001      NO


 New Cartesian Coordinates Obtained by Inverse Iteration

 Displacement from previous Coordinates is:  0.455599
 ----------------------------------------------------------------
             Standard Nuclear Orientation (Angstroms)
    I     Atom           X                Y                Z
 ----------------------------------------------------------------
    1      C      -2.8054501515     0.9837238464    -0.6852184272
    2      H      -2.6348412666     0.7637736964    -1.7489776830
    3      C      -1.6562724254     0.2971892292     0.0699566872
    4      H      -1.7334499029     0.5237011104     1.1426964229
    5      O      -0.4250266727     0.8872644281    -0.4103761256
    6      C      -1.6624972182    -1.2211699642    -0.1274200538
    7      H      -1.4621691574    -1.4300027880    -1.1862620477
    8      H      -0.8392390400    -1.6593301424     0.4423582289
    9      C      -2.9979902474    -1.8558146367     0.2851380011
   10      H      -3.1523380953    -1.6792927312     1.3589069374
   11      C      -2.9957457522    -3.3752535378     0.0867367143
   12      O      -2.0697773948    -4.0636756545     0.9269189101
   13      H      -3.9771437005    -3.7784722586     0.3489720895
   14      H      -2.8120060822    -3.6169348029    -0.9703911709
   15      C      -4.1468346041    -1.1909175223    -0.4833110404
   16      H      -5.1082432887    -1.6034069654    -0.1576026488
   17      H      -4.0517506168    -1.4241113965    -1.5522360558
   18      C      -4.1441997249     0.3300592590    -0.2858666806
   19      H      -4.9556036712     0.7756141626    -0.8675108393
   20      H      -4.3639132241     0.5471734523     0.7661122770
   21      C      -2.7852178618     2.5300328992    -0.5459029225
   22      H      -1.7646935795     2.8352863203    -0.7930680891
   23      C      -3.7214508614     3.2012993816    -1.5624569253
   24      H      -3.5992871187     4.2881336852    -1.5353964017
   25      H      -3.5069978347     2.8695927910    -2.5834464483
   26      H      -4.7747041567     2.9892593917    -1.3549235575
   27      C      -3.0774407166     3.0388584360     0.8738063510
   28      H      -2.3957857347     2.6126954116     1.6144618257
   29      H      -4.1023722409     2.8170438429     1.1880331406
   30      H      -2.9541211607     4.1249505644     0.9142230669
   31      H      -1.1750291875    -3.9037764871     0.6117066227
   32      O       1.3386239185    -0.5485493957    -0.2686310125
   33      C       2.5275168998    -0.9510828233     0.4013350004
   34      H       2.3413472658    -1.1297555385     1.4678203779
   35      C       0.7203552916     0.6206482318     0.3005679776
   36      H       0.4996891570     0.4291817585     1.3640118461
   37      C       2.9207001843    -2.3020113540    -0.1926751445
   38      O       2.7816906398    -3.3537414788     0.3739208819
   39      O       3.4180297303    -2.1862900506    -1.4406487599
   40      H       3.6246090738    -3.0796277233    -1.7542104371
   41      C       3.6004508794     0.1320204178     0.2450421284
   42      H       3.8242827963     0.2430808197    -0.8251539037
   43      O       4.7542717965    -0.2858458162     0.9553975934
   44      H       5.3367723406     0.4760223320     1.0579669450
   45      C       3.0429195702     1.4436843780     0.7926543804
   46      H       2.9218436823     1.3445561699     1.8759533717
   47      O       3.9845879006     2.5161061087     0.6419405882
   48      H       4.1266824879     2.6731196523    -0.3002895915
   49      C       1.6868845522     1.8043127939     0.1783668530
   50      H       1.8065825809     2.0098186428    -0.8962672172
   51      O       1.1132812991     2.9190276122     0.8421744486
   52      H       1.8104612159     3.5721420835     0.9763911780
 ----------------------------------------------------------------
 Molecular Point Group                 C1    NOp =  1
 Largest Abelian Subgroup              C1    NOp =  1
 Nuclear Repulsion Energy =  2362.6615771800 hartrees
 There are       94 alpha and       94 beta electrons
 Applying Cartesian multipole field
    Component          Value
    ---------          -----
     (2,0,0)        1.00000E-12
     (0,2,0)        2.00000E-11
     (0,0,2)       -3.00000E-11
 Nucleus-field energy     =     0.0000000573 hartrees
 Requested basis set is 6-311++G(d,p)
 There are 284 shells and 724 basis functions
 A cutoff of  1.0D-11 yielded  29096 shell pairs
 There are    184071 function pairs (    194699 Cartesian)
 Smallest overlap matrix eigenvalue = 7.08E-07

 Q-Chem warning in module stvman/mkSTV.C, line 306:

 Overlap eigenvalue is smaller than square root of threshold
 Use THRESH >= 12 to get rid of this warning

 Linear dependence detected in AO basis
 Tighter screening thresholds may be required for diffuse basis sets
 Use S2THRESH > 14 and THRESH = 14 in case of SCF convergence issues
 Number of orthogonalized atomic orbitals = 723
 Maximum deviation from orthogonality = 3.666E-10
 Guess MOs from SCF MO coefficient file

 -----------------------------------------------------------------------
  General SCF calculation program by
  Eric Jon Sundstrom, Paul Horn, Yuezhi Mao, Dmitri Zuev, Alec White,
  David Stuck, Shaama M.S., Shane Yost, Joonho Lee, David Small,
  Daniel Levine, Susi Lehtola, Hugh Burton, Evgeny Epifanovsky
 -----------------------------------------------------------------------
 Exchange:     0.2000 Hartree-Fock + 0.0800 Slater + 0.7200 B88
 Correlation:  0.1900 VWN1RPA + 0.8100 LYP
 Using SG-1 standard quadrature grid
 using 6 threads for integral computing
 -------------------------------------------------------
 OpenMP Integral computing Module                
 Release: version 2.0, May 2017, Q-Chem Inc. Pleasanton 
 -------------------------------------------------------
 -------------------------------------------------------
 OpenMP BLAS3 based DFT computing Module                
 Release: version 1.0, May 2013, Q-Chem Inc. Pittsburgh 
 -------------------------------------------------------
 A restricted SCF calculation will be
 performed using DIIS
 SCF converges when DIIS error is below 1.0e-08
 ---------------------------------------
  Cycle       Energy         DIIS error
 ---------------------------------------
    1   -1228.7139732392      1.90e-04  
    2   -1228.7169604795      2.88e-05  
    3   -1228.7169333061      4.11e-05  
    4   -1228.7170081608      6.71e-06  
    5   -1228.7170093682      4.44e-06  
    6   -1228.7170102643      9.66e-07  
    7   -1228.7170103045      3.61e-07  
    8   -1228.7170103108      8.65e-08  
    9   -1228.7170103110      2.90e-08  
   10   -1228.7170103113      7.86e-09  Convergence criterion met
 ---------------------------------------
 SCF time:   CPU 1941.55s  wall 342.00s 
 SCF   energy in the final basis set =    -1228.7170103113
 Total energy in the final basis set =    -1228.7170103113

 --------------------------------------------------------------

                    Orbital Energies (a.u.)
 --------------------------------------------------------------

 Alpha MOs
 -- Occupied --
-19.191 -19.167 -19.157 -19.149 -19.146 -19.144 -19.136 -19.121
-10.327 -10.295 -10.262 -10.255 -10.253 -10.249 -10.231 -10.215
-10.176 -10.175 -10.171 -10.169 -10.169 -10.168 -10.155 -10.153
 -1.135  -1.099  -1.075  -1.055  -1.045  -1.042  -1.038  -1.021
 -0.850  -0.812  -0.803  -0.796  -0.749  -0.745  -0.701  -0.682
 -0.679  -0.667  -0.642  -0.627  -0.615  -0.613  -0.574  -0.563
 -0.560  -0.551  -0.545  -0.524  -0.518  -0.512  -0.507  -0.501
 -0.494  -0.486  -0.477  -0.463  -0.455  -0.453  -0.449  -0.438
 -0.434  -0.428  -0.426  -0.424  -0.408  -0.399  -0.397  -0.393
 -0.385  -0.379  -0.374  -0.373  -0.367  -0.362  -0.354  -0.348
 -0.347  -0.341  -0.335  -0.333  -0.328  -0.320  -0.317  -0.311
 -0.308  -0.304  -0.294  -0.290  -0.283  -0.271
 -- Virtual --
 -0.036  -0.025  -0.014  -0.010  -0.006   0.002   0.004   0.005
  0.012   0.017   0.023   0.025   0.030   0.032   0.038   0.040
  0.045   0.047   0.051   0.053   0.058   0.061   0.064   0.067
  0.074   0.075   0.077   0.079   0.081   0.086   0.087   0.088
  0.092   0.097   0.098   0.100   0.103   0.105   0.106   0.110
  0.113   0.114   0.115   0.119   0.120   0.124   0.126   0.127
  0.129   0.132   0.133   0.137   0.137   0.139   0.142   0.145
  0.145   0.148   0.149   0.151   0.154   0.157   0.157   0.161
  0.161   0.163   0.166   0.167   0.172   0.173   0.174   0.175
  0.180   0.181   0.183   0.189   0.190   0.191   0.192   0.197
  0.198   0.202   0.204   0.206   0.208   0.210   0.212   0.214
  0.217   0.217   0.221   0.223   0.226   0.229   0.230   0.234
  0.236   0.239   0.240   0.242   0.244   0.250   0.251   0.252
  0.254   0.261   0.261   0.263   0.268   0.270   0.272   0.276
  0.279   0.282   0.284   0.287   0.291   0.293   0.294   0.299
  0.299   0.303   0.305   0.308   0.311   0.314   0.318   0.321
  0.323   0.324   0.326   0.327   0.332   0.335   0.336   0.340
  0.343   0.345   0.347   0.349   0.353   0.354   0.359   0.362
  0.365   0.367   0.371   0.372   0.373   0.378   0.382   0.386
  0.390   0.392   0.397   0.399   0.402   0.407   0.415   0.417
  0.423   0.425   0.432   0.435   0.439   0.443   0.444   0.446
  0.451   0.462   0.466   0.472   0.482   0.485   0.489   0.497
  0.500   0.512   0.514   0.522   0.533   0.535   0.543   0.543
  0.548   0.556   0.562   0.570   0.573   0.578   0.580   0.587
  0.594   0.598   0.606   0.610   0.615   0.619   0.621   0.625
  0.633   0.638   0.643   0.651   0.653   0.663   0.666   0.670
  0.674   0.676   0.681   0.689   0.701   0.702   0.707   0.714
  0.718   0.723   0.729   0.732   0.735   0.744   0.749   0.755
  0.761   0.764   0.771   0.773   0.775   0.780   0.782   0.785
  0.789   0.791   0.793   0.800   0.804   0.812   0.817   0.819
  0.825   0.828   0.833   0.850   0.853   0.856   0.863   0.872
  0.890   0.908   0.928   0.940   0.945   0.963   0.969   0.979
  0.986   0.997   1.008   1.019   1.025   1.037   1.043   1.047
  1.061   1.069   1.076   1.085   1.095   1.102   1.119   1.122
  1.128   1.132   1.142   1.152   1.157   1.161   1.169   1.171
  1.183   1.191   1.197   1.203   1.210   1.217   1.221   1.229
  1.233   1.237   1.244   1.250   1.255   1.268   1.272   1.284
  1.290   1.304   1.316   1.323   1.334   1.348   1.355   1.366
  1.380   1.396   1.397   1.409   1.416   1.423   1.443   1.444
  1.459   1.466   1.468   1.478   1.481   1.495   1.500   1.509
  1.517   1.524   1.526   1.531   1.537   1.547   1.550   1.557
  1.561   1.573   1.577   1.582   1.586   1.589   1.597   1.599
  1.602   1.608   1.615   1.616   1.625   1.626   1.628   1.635
  1.640   1.648   1.652   1.654   1.656   1.661   1.665   1.671
  1.677   1.680   1.691   1.695   1.700   1.706   1.712   1.717
  1.727   1.738   1.747   1.752   1.759   1.764   1.772   1.787
  1.788   1.794   1.800   1.806   1.817   1.822   1.824   1.836
  1.844   1.851   1.860   1.866   1.881   1.886   1.894   1.895
  1.912   1.915   1.927   1.934   1.942   1.954   1.966   1.978
  1.986   2.001   2.009   2.021   2.030   2.047   2.050   2.054
  2.058   2.068   2.083   2.091   2.100   2.103   2.105   2.113
  2.125   2.135   2.146   2.149   2.165   2.168   2.176   2.188
  2.193   2.198   2.204   2.210   2.234   2.242   2.254   2.265
  2.272   2.285   2.299   2.308   2.319   2.333   2.348   2.356
  2.377   2.392   2.399   2.408   2.416   2.430   2.445   2.446
  2.493   2.494   2.520   2.528   2.533   2.537   2.541   2.546
  2.554   2.560   2.568   2.573   2.579   2.585   2.600   2.604
  2.609   2.634   2.635   2.641   2.650   2.662   2.671   2.674
  2.686   2.693   2.710   2.722   2.744   2.754   2.755   2.769
  2.778   2.785   2.792   2.801   2.811   2.820   2.825   2.834
  2.846   2.857   2.881   2.884   2.897   2.904   2.910   2.922
  2.925   2.935   2.943   2.947   2.955   2.971   2.976   2.980
  2.999   3.005   3.019   3.034   3.040   3.045   3.052   3.057
  3.064   3.082   3.085   3.088   3.094   3.114   3.127   3.129
  3.139   3.149   3.159   3.164   3.170   3.172   3.184   3.190
  3.208   3.211   3.226   3.252   3.267   3.276   3.284   3.305
  3.307   3.317   3.326   3.337   3.344   3.369   3.389   3.421
  3.443   3.467   3.491   3.541   3.552   3.569   3.616   3.687
  3.779   3.779   3.793   3.804   3.808   3.817   3.842   3.848
  3.855   3.879   3.906   3.913   3.917   3.929   3.939   3.959
  3.990   3.997   4.000   4.015   4.057   4.069   4.092   4.117
  4.146   4.159   4.176   4.184   4.234   4.264   4.275   4.302
  4.311   4.315   4.337   4.376   4.407   5.000   5.076   5.093
  5.104   5.110   5.117   5.161   5.209   5.225   5.366   5.372
  5.402   5.417   5.434   5.460   5.481   5.592   5.617   5.655
  5.666   5.669   5.707   5.834   5.852  23.755  23.773  23.793
 23.807  23.818  23.831  23.847  23.854  23.874  23.882  23.904
 23.939  23.964  23.985  23.993  24.017  49.871  49.904  49.934
 49.939  49.949  49.963  50.010  50.013
 --------------------------------------------------------------

          Ground-State Mulliken Net Atomic Charges

     Atom                 Charge (a.u.)
  ----------------------------------------
      1 C                     0.200218
      2 H                     0.223017
      3 C                    -0.524040
      4 H                     0.142882
      5 O                     0.099949
      6 C                    -1.067939
      7 H                     0.232962
      8 H                     0.140506
      9 C                     0.685748
     10 H                     0.214302
     11 C                    -0.557972
     12 O                    -0.223677
     13 H                     0.186457
     14 H                     0.152818
     15 C                    -0.709630
     16 H                     0.165277
     17 H                     0.154413
     18 C                    -0.414387
     19 H                     0.166738
     20 H                     0.153028
     21 C                     0.447689
     22 H                     0.220799
     23 C                    -0.691554
     24 H                     0.152542
     25 H                     0.131454
     26 H                     0.140413
     27 C                    -0.683440
     28 H                     0.144688
     29 H                     0.154834
     30 H                     0.153566
     31 H                     0.239998
     32 O                     0.057352
     33 C                    -0.250308
     34 H                     0.271994
     35 C                     0.413398
     36 H                     0.209785
     37 C                    -0.078425
     38 O                    -0.191974
     39 O                    -0.093608
     40 H                     0.286751
     41 C                    -0.399492
     42 H                     0.282458
     43 O                    -0.132640
     44 H                     0.258812
     45 C                    -0.556065
     46 H                     0.306905
     47 O                    -0.207889
     48 H                     0.269245
     49 C                    -0.647817
     50 H                     0.240632
     51 O                    -0.114195
     52 H                     0.243418
  ----------------------------------------
  Sum of atomic charges =     0.000000

 -----------------------------------------------------------------
                    Cartesian Multipole Moments
 -----------------------------------------------------------------
    Charge (ESU x 10^10)
                 0.0000
    Dipole Moment (Debye)
         X       1.2701      Y       3.1960      Z      -2.5923
       Tot       4.3067
    Quadrupole Moments (Debye-Ang)
        XX    -137.1879     XY       6.7152     YY    -161.3931
        XZ      -6.3786     YZ       9.6995     ZZ    -148.3259
    Octopole Moments (Debye-Ang^2)
       XXX      89.4217    XXY      23.6457    XYY      63.8142
       YYY      67.2868    XXZ     -49.3370    XYZ       1.3503
       YYZ     -70.7446    XZZ      37.4541    YZZ      -5.1651
       ZZZ     -20.1004
    Hexadecapole Moments (Debye-Ang^3)
      XXXX   -7688.8750   XXXY     348.1242   XXYY   -2060.5766
      XYYY     110.6806   YYYY   -4589.5913   XXXZ    -460.6016
      XXYZ      82.1559   XYYZ    -178.6368   YYYZ     229.0142
      XXZZ   -1438.3150   XYZZ      31.4015   YYZZ    -846.7065
      XZZZ    -300.2813   YZZZ      58.5306   ZZZZ    -697.2274
 -----------------------------------------------------------------
 Calculating analytic gradient of the SCF energy
 Gradient of SCF Energy
            1           2           3           4           5           6
    1  -0.0000892   0.0000601   0.0003265   0.0000630  -0.0000283   0.0001566
    2   0.0000432  -0.0000217  -0.0001756   0.0000119  -0.0000600   0.0002422
    3  -0.0001559  -0.0000787  -0.0000014   0.0001547   0.0001291  -0.0000624
            7           8           9          10          11          12
    1   0.0000430   0.0000764  -0.0000542  -0.0000144  -0.0000389   0.0001908
    2  -0.0000046  -0.0000055   0.0001361   0.0000199   0.0000199   0.0001754
    3  -0.0000870   0.0000662  -0.0000622   0.0000117  -0.0000954   0.0001686
           13          14          15          16          17          18
    1   0.0000284   0.0000347  -0.0000354  -0.0000424   0.0000243   0.0000587
    2  -0.0000379   0.0000247  -0.0000338  -0.0000058   0.0000041   0.0000677
    3  -0.0000343   0.0000206   0.0000635  -0.0000275   0.0000030   0.0000634
           19          20          21          22          23          24
    1   0.0000629  -0.0000324   0.0000941  -0.0000517  -0.0000747   0.0000196
    2   0.0000105  -0.0000075  -0.0000492  -0.0000291   0.0000390  -0.0000048
    3  -0.0000207  -0.0000043   0.0000958   0.0000936  -0.0000058  -0.0000089
           25          26          27          28          29          30
    1  -0.0000036  -0.0000013   0.0000437  -0.0000026   0.0000151  -0.0000354
    2  -0.0000041   0.0000182   0.0000066  -0.0000496  -0.0000437  -0.0000062
    3  -0.0000295  -0.0000391  -0.0000636   0.0000303  -0.0000151  -0.0000202
           31          32          33          34          35          36
    1  -0.0001643  -0.0000962  -0.0002640  -0.0000267   0.0000465  -0.0001781
    2  -0.0001890   0.0001693  -0.0000895  -0.0000642  -0.0000703  -0.0000327
    3  -0.0000749   0.0000397  -0.0000053  -0.0000285  -0.0000574  -0.0000028
           37          38          39          40          41          42
    1  -0.0001178   0.0001691  -0.0000243   0.0000225  -0.0001096   0.0000981
    2  -0.0000425   0.0001200  -0.0000531   0.0001012   0.0000014   0.0000037
    3   0.0002179   0.0000026  -0.0001717   0.0000611   0.0000919   0.0000171
           43          44          45          46          47          48
    1   0.0000771  -0.0001025  -0.0000742   0.0000295   0.0000620  -0.0000429
    2  -0.0000016  -0.0000221  -0.0000599   0.0000383  -0.0000102   0.0000121
    3  -0.0001222   0.0000302   0.0000386  -0.0000249  -0.0000736   0.0000776
           49          50          51          52
    1  -0.0001686   0.0000532   0.0000368  -0.0000192
    2  -0.0002582  -0.0000860   0.0003358  -0.0000824
    3  -0.0002955   0.0000315   0.0002094  -0.0000495
 Max gradient component =       3.358E-04
 RMS gradient           =       9.484E-05
 Gradient time:  CPU 541.63 s  wall 91.44 s
 Geometry Optimization Parameters
   NAtoms,    NIC,     NZ,  NCons,   NDum,   NFix, NCnnct, MaxDiis
       52     415       0       0       0       0       0       0

 Cartesian Hessian Update
 Hessian Updated using BFGS Update


** GEOMETRY OPTIMIZATION IN DELOCALIZED INTERNAL COORDINATES **
   Searching for a Minimum

   Optimization Cycle:  11

                       Coordinates (Angstroms)
     ATOM                X               Y               Z
      1  C        -2.8054501515    0.9837238464   -0.6852184272
      2  H        -2.6348412666    0.7637736964   -1.7489776830
      3  C        -1.6562724254    0.2971892292    0.0699566872
      4  H        -1.7334499029    0.5237011104    1.1426964229
      5  O        -0.4250266727    0.8872644281   -0.4103761256
      6  C        -1.6624972182   -1.2211699642   -0.1274200538
      7  H        -1.4621691574   -1.4300027880   -1.1862620477
      8  H        -0.8392390400   -1.6593301424    0.4423582289
      9  C        -2.9979902474   -1.8558146367    0.2851380011
     10  H        -3.1523380953   -1.6792927312    1.3589069374
     11  C        -2.9957457522   -3.3752535378    0.0867367143
     12  O        -2.0697773948   -4.0636756545    0.9269189101
     13  H        -3.9771437005   -3.7784722586    0.3489720895
     14  H        -2.8120060822   -3.6169348029   -0.9703911709
     15  C        -4.1468346041   -1.1909175223   -0.4833110404
     16  H        -5.1082432887   -1.6034069654   -0.1576026488
     17  H        -4.0517506168   -1.4241113965   -1.5522360558
     18  C        -4.1441997249    0.3300592590   -0.2858666806
     19  H        -4.9556036712    0.7756141626   -0.8675108393
     20  H        -4.3639132241    0.5471734523    0.7661122770
     21  C        -2.7852178618    2.5300328992   -0.5459029225
     22  H        -1.7646935795    2.8352863203   -0.7930680891
     23  C        -3.7214508614    3.2012993816   -1.5624569253
     24  H        -3.5992871187    4.2881336852   -1.5353964017
     25  H        -3.5069978347    2.8695927910   -2.5834464483
     26  H        -4.7747041567    2.9892593917   -1.3549235575
     27  C        -3.0774407166    3.0388584360    0.8738063510
     28  H        -2.3957857347    2.6126954116    1.6144618257
     29  H        -4.1023722409    2.8170438429    1.1880331406
     30  H        -2.9541211607    4.1249505644    0.9142230669
     31  H        -1.1750291875   -3.9037764871    0.6117066227
     32  O         1.3386239185   -0.5485493957   -0.2686310125
     33  C         2.5275168998   -0.9510828233    0.4013350004
     34  H         2.3413472658   -1.1297555385    1.4678203779
     35  C         0.7203552916    0.6206482318    0.3005679776
     36  H         0.4996891570    0.4291817585    1.3640118461
     37  C         2.9207001843   -2.3020113540   -0.1926751445
     38  O         2.7816906398   -3.3537414788    0.3739208819
     39  O         3.4180297303   -2.1862900506   -1.4406487599
     40  H         3.6246090738   -3.0796277233   -1.7542104371
     41  C         3.6004508794    0.1320204178    0.2450421284
     42  H         3.8242827963    0.2430808197   -0.8251539037
     43  O         4.7542717965   -0.2858458162    0.9553975934
     44  H         5.3367723406    0.4760223320    1.0579669450
     45  C         3.0429195702    1.4436843780    0.7926543804
     46  H         2.9218436823    1.3445561699    1.8759533717
     47  O         3.9845879006    2.5161061087    0.6419405882
     48  H         4.1266824879    2.6731196523   -0.3002895915
     49  C         1.6868845522    1.8043127939    0.1783668530
     50  H         1.8065825809    2.0098186428   -0.8962672172
     51  O         1.1132812991    2.9190276122    0.8421744486
     52  H         1.8104612159    3.5721420835    0.9763911780
   Point Group: c1    Number of degrees of freedom:   150


   Energy is  -1228.717010311

 Hessian Updated using BFGS Update

150 Hessian modes will be used to form the next step
  Hessian Eigenvalues:
     0.003371    0.004181    0.004821    0.004913    0.005838    0.006198
     0.006585    0.006748    0.007803    0.007898    0.009545    0.010215
     0.011091    0.011518    0.011586    0.013750    0.015602    0.020174
     0.021102    0.022222    0.030422    0.032216    0.034251    0.035536
     0.037940    0.040105    0.044612    0.045443    0.046161    0.046702
     0.047290    0.047762    0.048143    0.049103    0.049449    0.050005
     0.050545    0.051049    0.051652    0.052677    0.054542    0.054945
     0.055007    0.055516    0.055906    0.056710    0.056738    0.057027
     0.057784    0.058789    0.060573    0.064087    0.066878    0.068265
     0.069648    0.075084    0.079229    0.082190    0.082413    0.082647
     0.084506    0.093029    0.095589    0.107125    0.112424    0.116230
     0.117399    0.130986    0.137378    0.143239    0.151156    0.153284
     0.158526    0.159651    0.159916    0.159997    0.160000    0.160004
     0.160049    0.160090    0.160422    0.161343    0.162442    0.166926
     0.169349    0.174149    0.177016    0.180002    0.189039    0.191382
     0.196901    0.201495    0.216699    0.226842    0.246384    0.250963
     0.266575    0.268220    0.272848    0.275159    0.281994    0.287351
     0.288118    0.288879    0.290217    0.291265    0.292453    0.293696
     0.297449    0.301002    0.304151    0.308268    0.336558    0.338203
     0.338357    0.339143    0.339522    0.339566    0.339900    0.340155
     0.340270    0.340493    0.340538    0.340819    0.341244    0.341632
     0.341688    0.341879    0.342226    0.342412    0.342539    0.342810
     0.343380    0.344828    0.346905    0.376864    0.394431    0.396115
     0.401261    0.403641    0.407881    0.428515    0.470612    0.514053
     0.518727    0.521279    0.524131    0.535442    0.548919    0.937322

 Minimum Search - Taking Simple RFO Step
 Searching for Lamda that Minimizes Along All modes
 Value Taken    Lamda =  -0.00002811
 Step Taken.  Stepsize is  0.054237

                             Maximum     Tolerance    Cnvgd?
         Gradient           0.000764      0.000300      NO
         Displacement       0.017828      0.001200      NO
         Energy change     -0.000039      0.000001      NO


 New Cartesian Coordinates Obtained by Inverse Iteration

 Displacement from previous Coordinates is:  0.142393
 ----------------------------------------------------------------
             Standard Nuclear Orientation (Angstroms)
    I     Atom           X                Y                Z
 ----------------------------------------------------------------
    1      C      -2.8070178081     0.9822795241    -0.6849710802
    2      H      -2.6397892626     0.7581879526    -1.7482849052
    3      C      -1.6572409690     0.2958728300     0.0688107310
    4      H      -1.7322583162     0.5238872539     1.1411141362
    5      O      -0.4246351058     0.8822907139    -0.4139730368
    6      C      -1.6659212742    -1.2228066653    -0.1272494368
    7      H      -1.4690967167    -1.4319996444    -1.1865097911
    8      H      -0.8411445742    -1.6612900174     0.4403118752
    9      C      -3.0007482011    -1.8568224982     0.2890145080
   10      H      -3.1516127130    -1.6815479458     1.3634505078
   11      C      -3.0004531701    -3.3760957117     0.0880014214
   12      O      -2.0717338554    -4.0673986368     0.9226619321
   13      H      -3.9809589336    -3.7793635377     0.3533087893
   14      H      -2.8210838526    -3.6152663536    -0.9705168892
   15      C      -4.1512606477    -1.1900568465    -0.4754148642
   16      H      -5.1118669532    -1.6007619177    -0.1454266804
   17      H      -4.0610034586    -1.4242610377    -1.5445594850
   18      C      -4.1454078145     0.3313450127    -0.2798551017
   19      H      -4.9583387677     0.7773618687    -0.8591277739
   20      H      -4.3609749079     0.5504382919     0.7725569128
   21      C      -2.7841826500     2.5293487766    -0.5522026925
   22      H      -1.7645226349     2.8321570222    -0.8060367066
   23      C      -3.7242645976     3.1970857582    -1.5673927645
   24      H      -3.6010014690     4.2839156044    -1.5457592410
   25      H      -3.5150161070     2.8604970319    -2.5878116342
   26      H      -4.7767080138     2.9870119615    -1.3537195717
   27      C      -3.0692129740     3.0454752827     0.8664213370
   28      H      -2.3864128213     2.6202017960     1.6064452408
   29      H      -4.0939526535     2.8293134840     1.1852183819
   30      H      -2.9411945941     4.1312227959     0.9015592371
   31      H      -1.1773207933    -3.8981577924     0.6110826575
   32      O       1.3435389241    -0.5484306278    -0.2750125802
   33      C       2.5322501998    -0.9508938147     0.3957585038
   34      H       2.3442896899    -1.1325172435     1.4614456698
   35      C       0.7211384591     0.6169480203     0.2973131855
   36      H       0.5007344064     0.4208640606     1.3599209045
   37      C       2.9250419119    -2.3010563881    -0.2015244368
   38      O       2.7686946389    -3.3550412224     0.3559123123
   39      O       3.4416104616    -2.1806420482    -1.4410159206
   40      H       3.6442062128    -3.0732433464    -1.7591965591
   41      C       3.6033459608     0.1348057602     0.2454629064
   42      H       3.8285588940     0.2499846846    -0.8240012203
   43      O       4.7560506619    -0.2840375697     0.9571649458
   44      H       5.3387088277     0.4773298832     1.0621410849
   45      C       3.0415997957     1.4428819152     0.7973689065
   46      H       2.9182934611     1.3383007744     1.8799872917
   47      O       3.9809168314     2.5181928970     0.6540068141
   48      H       4.1272721276     2.6781326804    -0.2870847986
   49      C       1.6855883563     1.8033003519     0.1826353875
   50      H       1.8057273845     2.0148354599    -0.8909150274
   51      O       1.1071035611     2.9120630210     0.8512857441
   52      H       1.8016564163     3.5664682370     0.9925285353
 ----------------------------------------------------------------
 Molecular Point Group                 C1    NOp =  1
 Largest Abelian Subgroup              C1    NOp =  1
 Nuclear Repulsion Energy =  2362.2055890059 hartrees
 There are       94 alpha and       94 beta electrons
 Applying Cartesian multipole field
    Component          Value
    ---------          -----
     (2,0,0)        1.00000E-12
     (0,2,0)        2.00000E-11
     (0,0,2)       -3.00000E-11
 Nucleus-field energy     =     0.0000000573 hartrees
 Requested basis set is 6-311++G(d,p)
 There are 284 shells and 724 basis functions
 A cutoff of  1.0D-11 yielded  29086 shell pairs
 There are    183953 function pairs (    194566 Cartesian)
 Smallest overlap matrix eigenvalue = 7.12E-07

 Q-Chem warning in module stvman/mkSTV.C, line 306:

 Overlap eigenvalue is smaller than square root of threshold
 Use THRESH >= 12 to get rid of this warning

 Linear dependence detected in AO basis
 Tighter screening thresholds may be required for diffuse basis sets
 Use S2THRESH > 14 and THRESH = 14 in case of SCF convergence issues
 Number of orthogonalized atomic orbitals = 723
 Maximum deviation from orthogonality = 4.321E-10
 Guess MOs from SCF MO coefficient file

 -----------------------------------------------------------------------
  General SCF calculation program by
  Eric Jon Sundstrom, Paul Horn, Yuezhi Mao, Dmitri Zuev, Alec White,
  David Stuck, Shaama M.S., Shane Yost, Joonho Lee, David Small,
  Daniel Levine, Susi Lehtola, Hugh Burton, Evgeny Epifanovsky
 -----------------------------------------------------------------------
 Exchange:     0.2000 Hartree-Fock + 0.0800 Slater + 0.7200 B88
 Correlation:  0.1900 VWN1RPA + 0.8100 LYP
 Using SG-1 standard quadrature grid
 using 6 threads for integral computing
 -------------------------------------------------------
 OpenMP Integral computing Module                
 Release: version 2.0, May 2017, Q-Chem Inc. Pleasanton 
 -------------------------------------------------------
 -------------------------------------------------------
 OpenMP BLAS3 based DFT computing Module                
 Release: version 1.0, May 2013, Q-Chem Inc. Pittsburgh 
 -------------------------------------------------------
 A restricted SCF calculation will be
 performed using DIIS
 SCF converges when DIIS error is below 1.0e-08
 ---------------------------------------
  Cycle       Energy         DIIS error
 ---------------------------------------
    1   -1228.7164073055      8.03e-05  
    2   -1228.7170189197      1.28e-05  
    3   -1228.7170188879      1.54e-05  
    4   -1228.7170288913      3.26e-06  
    5   -1228.7170293133      1.18e-06  
    6   -1228.7170293711      4.97e-07  
    7   -1228.7170293817      1.45e-07  
    8   -1228.7170293832      2.41e-08  
    9   -1228.7170293827      1.53e-08  
   10   -1228.7170293830      3.86e-09  Convergence criterion met
 ---------------------------------------
 SCF time:   CPU 1942.62s  wall 342.00s 
 SCF   energy in the final basis set =    -1228.7170293830
 Total energy in the final basis set =    -1228.7170293830

 --------------------------------------------------------------

                    Orbital Energies (a.u.)
 --------------------------------------------------------------

 Alpha MOs
 -- Occupied --
-19.191 -19.167 -19.157 -19.149 -19.146 -19.144 -19.136 -19.121
-10.327 -10.295 -10.262 -10.255 -10.253 -10.249 -10.231 -10.215
-10.176 -10.175 -10.171 -10.170 -10.169 -10.168 -10.155 -10.153
 -1.135  -1.099  -1.075  -1.055  -1.045  -1.042  -1.038  -1.021
 -0.850  -0.812  -0.803  -0.796  -0.749  -0.745  -0.701  -0.682
 -0.679  -0.667  -0.642  -0.627  -0.615  -0.613  -0.574  -0.563
 -0.560  -0.551  -0.545  -0.524  -0.518  -0.512  -0.507  -0.501
 -0.493  -0.486  -0.477  -0.463  -0.455  -0.453  -0.449  -0.438
 -0.434  -0.428  -0.426  -0.424  -0.408  -0.399  -0.397  -0.393
 -0.385  -0.379  -0.374  -0.373  -0.367  -0.362  -0.354  -0.348
 -0.347  -0.341  -0.335  -0.333  -0.328  -0.320  -0.317  -0.311
 -0.308  -0.304  -0.294  -0.290  -0.283  -0.271
 -- Virtual --
 -0.036  -0.025  -0.014  -0.010  -0.006   0.002   0.004   0.005
  0.012   0.017   0.023   0.025   0.031   0.032   0.038   0.040
  0.045   0.048   0.051   0.053   0.058   0.061   0.064   0.067
  0.074   0.075   0.077   0.079   0.081   0.086   0.087   0.088
  0.092   0.097   0.098   0.100   0.103   0.105   0.106   0.110
  0.113   0.114   0.115   0.119   0.121   0.124   0.126   0.127
  0.130   0.132   0.133   0.137   0.137   0.139   0.142   0.144
  0.145   0.148   0.149   0.151   0.154   0.156   0.157   0.161
  0.161   0.163   0.166   0.167   0.172   0.173   0.174   0.175
  0.180   0.181   0.183   0.189   0.190   0.191   0.192   0.197
  0.198   0.202   0.204   0.206   0.208   0.210   0.212   0.214
  0.217   0.217   0.221   0.223   0.226   0.229   0.230   0.234
  0.236   0.239   0.239   0.242   0.245   0.250   0.251   0.252
  0.254   0.261   0.262   0.263   0.268   0.270   0.272   0.276
  0.279   0.282   0.285   0.287   0.291   0.293   0.294   0.299
  0.299   0.303   0.305   0.308   0.312   0.315   0.318   0.321
  0.323   0.324   0.326   0.327   0.332   0.335   0.336   0.340
  0.343   0.345   0.347   0.349   0.353   0.354   0.358   0.362
  0.365   0.367   0.371   0.372   0.373   0.378   0.382   0.386
  0.389   0.392   0.397   0.399   0.401   0.407   0.414   0.417
  0.423   0.426   0.432   0.435   0.440   0.443   0.444   0.446
  0.451   0.462   0.466   0.472   0.482   0.484   0.489   0.497
  0.500   0.512   0.515   0.522   0.533   0.535   0.543   0.544
  0.548   0.556   0.562   0.570   0.573   0.578   0.580   0.587
  0.594   0.598   0.606   0.610   0.615   0.619   0.621   0.625
  0.633   0.638   0.643   0.651   0.653   0.662   0.666   0.670
  0.674   0.676   0.681   0.689   0.701   0.702   0.708   0.714
  0.718   0.723   0.729   0.732   0.735   0.744   0.749   0.755
  0.761   0.764   0.771   0.773   0.775   0.779   0.782   0.785
  0.789   0.791   0.793   0.800   0.803   0.812   0.817   0.819
  0.825   0.828   0.832   0.850   0.853   0.856   0.863   0.872
  0.890   0.907   0.928   0.940   0.944   0.963   0.968   0.979
  0.986   0.997   1.008   1.018   1.025   1.038   1.043   1.047
  1.061   1.069   1.076   1.085   1.095   1.102   1.119   1.123
  1.127   1.132   1.143   1.152   1.156   1.160   1.169   1.171
  1.183   1.190   1.197   1.203   1.210   1.217   1.221   1.229
  1.232   1.237   1.243   1.250   1.255   1.268   1.272   1.284
  1.290   1.304   1.316   1.323   1.334   1.347   1.354   1.366
  1.381   1.395   1.396   1.408   1.416   1.423   1.442   1.444
  1.459   1.466   1.468   1.478   1.481   1.495   1.500   1.509
  1.517   1.524   1.526   1.530   1.538   1.547   1.550   1.557
  1.561   1.573   1.578   1.582   1.586   1.589   1.596   1.599
  1.602   1.608   1.616   1.616   1.625   1.626   1.628   1.634
  1.640   1.648   1.652   1.653   1.656   1.661   1.665   1.672
  1.677   1.680   1.690   1.695   1.700   1.706   1.712   1.717
  1.727   1.738   1.747   1.752   1.759   1.764   1.772   1.787
  1.788   1.794   1.800   1.806   1.817   1.822   1.824   1.836
  1.844   1.850   1.860   1.865   1.881   1.886   1.893   1.894
  1.912   1.916   1.927   1.934   1.942   1.954   1.965   1.978
  1.986   2.000   2.009   2.021   2.030   2.047   2.051   2.054
  2.058   2.068   2.083   2.091   2.100   2.103   2.105   2.113
  2.124   2.136   2.145   2.149   2.165   2.168   2.176   2.188
  2.193   2.198   2.204   2.210   2.233   2.242   2.253   2.265
  2.272   2.285   2.299   2.308   2.319   2.333   2.348   2.356
  2.377   2.392   2.399   2.408   2.416   2.430   2.445   2.446
  2.493   2.494   2.519   2.527   2.533   2.537   2.542   2.546
  2.554   2.559   2.568   2.573   2.579   2.585   2.599   2.604
  2.609   2.634   2.635   2.641   2.650   2.662   2.671   2.674
  2.686   2.693   2.709   2.722   2.744   2.753   2.755   2.769
  2.778   2.785   2.792   2.801   2.811   2.820   2.825   2.834
  2.846   2.857   2.881   2.883   2.896   2.904   2.910   2.922
  2.925   2.935   2.943   2.947   2.955   2.971   2.976   2.980
  2.999   3.004   3.019   3.034   3.040   3.044   3.052   3.057
  3.064   3.082   3.085   3.088   3.094   3.113   3.127   3.129
  3.138   3.148   3.159   3.164   3.170   3.173   3.185   3.190
  3.208   3.211   3.225   3.252   3.267   3.276   3.284   3.305
  3.308   3.317   3.327   3.338   3.343   3.368   3.389   3.421
  3.443   3.467   3.490   3.541   3.552   3.569   3.616   3.688
  3.778   3.779   3.793   3.804   3.808   3.817   3.842   3.847
  3.855   3.879   3.907   3.913   3.917   3.928   3.939   3.959
  3.990   3.997   4.000   4.014   4.056   4.069   4.092   4.117
  4.145   4.159   4.175   4.184   4.233   4.264   4.275   4.302
  4.311   4.316   4.337   4.375   4.407   5.000   5.075   5.093
  5.104   5.110   5.117   5.161   5.209   5.225   5.366   5.372
  5.402   5.416   5.433   5.459   5.481   5.591   5.618   5.656
  5.666   5.670   5.707   5.834   5.852  23.755  23.773  23.792
 23.807  23.818  23.830  23.846  23.854  23.874  23.882  23.903
 23.939  23.964  23.985  23.993  24.017  49.870  49.904  49.934
 49.939  49.949  49.963  50.009  50.013
 --------------------------------------------------------------

          Ground-State Mulliken Net Atomic Charges

     Atom                 Charge (a.u.)
  ----------------------------------------
      1 C                     0.206069
      2 H                     0.222739
      3 C                    -0.517054
      4 H                     0.142472
      5 O                     0.099536
      6 C                    -1.068873
      7 H                     0.232853
      8 H                     0.139904
      9 C                     0.685932
     10 H                     0.214539
     11 C                    -0.558129
     12 O                    -0.223500
     13 H                     0.186252
     14 H                     0.153045
     15 C                    -0.711711
     16 H                     0.165278
     17 H                     0.154571
     18 C                    -0.415653
     19 H                     0.166514
     20 H                     0.153497
     21 C                     0.444288
     22 H                     0.219962
     23 C                    -0.691546
     24 H                     0.152529
     25 H                     0.131548
     26 H                     0.140429
     27 C                    -0.682450
     28 H                     0.145241
     29 H                     0.154662
     30 H                     0.153413
     31 H                     0.239905
     32 O                     0.055492
     33 C                    -0.238760
     34 H                     0.272086
     35 C                     0.405846
     36 H                     0.209865
     37 C                    -0.078148
     38 O                    -0.193793
     39 O                    -0.094876
     40 H                     0.286671
     41 C                    -0.409922
     42 H                     0.282785
     43 O                    -0.132501
     44 H                     0.258550
     45 C                    -0.551386
     46 H                     0.306801
     47 O                    -0.208151
     48 H                     0.269107
     49 C                    -0.645688
     50 H                     0.240225
     51 O                    -0.114058
     52 H                     0.243594
  ----------------------------------------
  Sum of atomic charges =     0.000000

 -----------------------------------------------------------------
                    Cartesian Multipole Moments
 -----------------------------------------------------------------
    Charge (ESU x 10^10)
                 0.0000
    Dipole Moment (Debye)
         X       1.2912      Y       3.2258      Z      -2.5625
       Tot       4.3173
    Quadrupole Moments (Debye-Ang)
        XX    -136.9657     XY       6.6109     YY    -161.5113
        XZ      -6.3312     YZ       9.6201     ZZ    -148.2799
    Octopole Moments (Debye-Ang^2)
       XXX      90.1713    XXY      23.1051    XYY      64.4152
       YYY      68.8236    XXZ     -48.9789    XYZ       1.3147
       YYZ     -70.1872    XZZ      37.4766    YZZ      -5.4742
       ZZZ     -19.8630
    Hexadecapole Moments (Debye-Ang^3)
      XXXX   -7691.5169   XXXY     345.5678   XXYY   -2058.5384
      XYYY     107.9581   YYYY   -4594.7256   XXXZ    -459.6810
      XXYZ      81.3384   XYYZ    -177.9125   YYYZ     226.2014
      XXZZ   -1439.3649   XYZZ      30.0640   YYZZ    -845.7606
      XZZZ    -300.1503   YZZZ      57.2775   ZZZZ    -697.8676
 -----------------------------------------------------------------
 Calculating analytic gradient of the SCF energy
 Gradient of SCF Energy
            1           2           3           4           5           6
    1  -0.0001461   0.0000703   0.0000180   0.0000558  -0.0000142   0.0001338
    2  -0.0000919  -0.0000552   0.0000270  -0.0000262  -0.0002787   0.0002055
    3  -0.0000037   0.0000238  -0.0000655   0.0000090   0.0000915  -0.0001627
            7           8           9          10          11          12
    1  -0.0000096   0.0000742  -0.0001143  -0.0000110  -0.0001183   0.0001784
    2   0.0000424  -0.0000273   0.0000887   0.0000028  -0.0000345   0.0000949
    3  -0.0000045   0.0000934  -0.0000473   0.0000072  -0.0000486   0.0001470
           13          14          15          16          17          18
    1   0.0000405   0.0000317  -0.0000603   0.0000314   0.0000127   0.0000891
    2  -0.0000476   0.0000573  -0.0001052  -0.0000152   0.0000217   0.0000923
    3  -0.0000348   0.0000053   0.0000555  -0.0000196  -0.0000231   0.0000243
           19          20          21          22          23          24
    1   0.0000117  -0.0000396   0.0000733  -0.0000822   0.0000041   0.0000075
    2   0.0000423  -0.0000103   0.0000667  -0.0000004   0.0000282   0.0000018
    3  -0.0000308  -0.0000577   0.0000978   0.0000164  -0.0000357  -0.0000072
           25          26          27          28          29          30
    1  -0.0000047  -0.0000147   0.0000157  -0.0000011  -0.0000116   0.0000073
    2  -0.0000095   0.0000019   0.0000005  -0.0000005   0.0000335  -0.0000116
    3  -0.0000005   0.0000046  -0.0000560   0.0000121   0.0000119  -0.0000132
           31          32          33          34          35          36
    1  -0.0001051  -0.0000322  -0.0001233  -0.0000027  -0.0000409  -0.0000237
    2  -0.0001501   0.0002636  -0.0000487  -0.0000220   0.0001540  -0.0000451
    3  -0.0000521   0.0001443  -0.0000625  -0.0000390  -0.0002886  -0.0000019
           37          38          39          40          41          42
    1  -0.0001553   0.0001746  -0.0000132   0.0000040   0.0000313  -0.0000191
    2  -0.0005447   0.0003551  -0.0000454   0.0001328   0.0002242  -0.0000470
    3   0.0001808  -0.0000472  -0.0000604   0.0000234   0.0001589  -0.0000196
           43          44          45          46          47          48
    1   0.0000852  -0.0000703  -0.0000038   0.0000080   0.0000178   0.0000035
    2  -0.0000026  -0.0000648  -0.0000249   0.0000247  -0.0000342  -0.0000022
    3  -0.0000549   0.0000257  -0.0000595   0.0000060  -0.0000344   0.0000737
           49          50          51          52
    1   0.0000945  -0.0000416   0.0000385  -0.0000542
    2  -0.0000996  -0.0000904   0.0000423  -0.0000682
    3   0.0001079  -0.0000454   0.0000475   0.0000082
 Max gradient component =       5.447E-04
 RMS gradient           =       9.462E-05
 Gradient time:  CPU 541.65 s  wall 91.46 s
 Geometry Optimization Parameters
   NAtoms,    NIC,     NZ,  NCons,   NDum,   NFix, NCnnct, MaxDiis
       52     415       0       0       0       0       0       0

 Cartesian Hessian Update
 Hessian Updated using BFGS Update


** GEOMETRY OPTIMIZATION IN DELOCALIZED INTERNAL COORDINATES **
   Searching for a Minimum

   Optimization Cycle:  12

                       Coordinates (Angstroms)
     ATOM                X               Y               Z
      1  C        -2.8070178081    0.9822795241   -0.6849710802
      2  H        -2.6397892626    0.7581879526   -1.7482849052
      3  C        -1.6572409690    0.2958728300    0.0688107310
      4  H        -1.7322583162    0.5238872539    1.1411141362
      5  O        -0.4246351058    0.8822907139   -0.4139730368
      6  C        -1.6659212742   -1.2228066653   -0.1272494368
      7  H        -1.4690967167   -1.4319996444   -1.1865097911
      8  H        -0.8411445742   -1.6612900174    0.4403118752
      9  C        -3.0007482011   -1.8568224982    0.2890145080
     10  H        -3.1516127130   -1.6815479458    1.3634505078
     11  C        -3.0004531701   -3.3760957117    0.0880014214
     12  O        -2.0717338554   -4.0673986368    0.9226619321
     13  H        -3.9809589336   -3.7793635377    0.3533087893
     14  H        -2.8210838526   -3.6152663536   -0.9705168892
     15  C        -4.1512606477   -1.1900568465   -0.4754148642
     16  H        -5.1118669532   -1.6007619177   -0.1454266804
     17  H        -4.0610034586   -1.4242610377   -1.5445594850
     18  C        -4.1454078145    0.3313450127   -0.2798551017
     19  H        -4.9583387677    0.7773618687   -0.8591277739
     20  H        -4.3609749079    0.5504382919    0.7725569128
     21  C        -2.7841826500    2.5293487766   -0.5522026925
     22  H        -1.7645226349    2.8321570222   -0.8060367066
     23  C        -3.7242645976    3.1970857582   -1.5673927645
     24  H        -3.6010014690    4.2839156044   -1.5457592410
     25  H        -3.5150161070    2.8604970319   -2.5878116342
     26  H        -4.7767080138    2.9870119615   -1.3537195717
     27  C        -3.0692129740    3.0454752827    0.8664213370
     28  H        -2.3864128213    2.6202017960    1.6064452408
     29  H        -4.0939526535    2.8293134840    1.1852183819
     30  H        -2.9411945941    4.1312227959    0.9015592371
     31  H        -1.1773207933   -3.8981577924    0.6110826575
     32  O         1.3435389241   -0.5484306278   -0.2750125802
     33  C         2.5322501998   -0.9508938147    0.3957585038
     34  H         2.3442896899   -1.1325172435    1.4614456698
     35  C         0.7211384591    0.6169480203    0.2973131855
     36  H         0.5007344064    0.4208640606    1.3599209045
     37  C         2.9250419119   -2.3010563881   -0.2015244368
     38  O         2.7686946389   -3.3550412224    0.3559123123
     39  O         3.4416104616   -2.1806420482   -1.4410159206
     40  H         3.6442062128   -3.0732433464   -1.7591965591
     41  C         3.6033459608    0.1348057602    0.2454629064
     42  H         3.8285588940    0.2499846846   -0.8240012203
     43  O         4.7560506619   -0.2840375697    0.9571649458
     44  H         5.3387088277    0.4773298832    1.0621410849
     45  C         3.0415997957    1.4428819152    0.7973689065
     46  H         2.9182934611    1.3383007744    1.8799872917
     47  O         3.9809168314    2.5181928970    0.6540068141
     48  H         4.1272721276    2.6781326804   -0.2870847986
     49  C         1.6855883563    1.8033003519    0.1826353875
     50  H         1.8057273845    2.0148354599   -0.8909150274
     51  O         1.1071035611    2.9120630210    0.8512857441
     52  H         1.8016564163    3.5664682370    0.9925285353
   Point Group: c1    Number of degrees of freedom:   150


   Energy is  -1228.717029383

 Hessian Updated using BFGS Update

150 Hessian modes will be used to form the next step
  Hessian Eigenvalues:
     0.001971    0.004122    0.004747    0.004851    0.005555    0.006269
     0.006682    0.006827    0.007811    0.007969    0.009729    0.010199
     0.010901    0.011388    0.011898    0.013760    0.015529    0.020504
     0.021202    0.022188    0.030479    0.032222    0.034485    0.035682
     0.038012    0.040107    0.044038    0.045303    0.046177    0.046657
     0.047389    0.047883    0.048478    0.049072    0.049420    0.050330
     0.050479    0.050823    0.051731    0.052584    0.054645    0.054934
     0.055005    0.055876    0.056677    0.056707    0.056810    0.057171
     0.058044    0.058630    0.060571    0.063913    0.066725    0.068360
     0.072434    0.075190    0.079138    0.082250    0.082455    0.082645
     0.084495    0.092918    0.095825    0.106940    0.112436    0.116192
     0.116943    0.131679    0.137951    0.142555    0.150882    0.154251
     0.158542    0.159522    0.159929    0.159988    0.160001    0.160006
     0.160075    0.160113    0.160600    0.160970    0.162424    0.166935
     0.171107    0.175246    0.177995    0.180278    0.188031    0.190438
     0.196928    0.204003    0.216961    0.227136    0.246614    0.251031
     0.266516    0.269772    0.274170    0.275521    0.283442    0.287300
     0.287812    0.289029    0.290361    0.291280    0.291721    0.293849
     0.297366    0.301045    0.302968    0.307030    0.336651    0.338338
     0.338444    0.339054    0.339544    0.339554    0.340048    0.340151
     0.340437    0.340522    0.340732    0.340889    0.341559    0.341628
     0.341702    0.342067    0.342267    0.342414    0.342571    0.342757
     0.343017    0.344755    0.346880    0.377384    0.394099    0.395514
     0.399185    0.404756    0.407868    0.427000    0.466607    0.514201
     0.518640    0.521299    0.524250    0.533576    0.548283    0.939663

 Minimum Search - Taking Simple RFO Step
 Searching for Lamda that Minimizes Along All modes
 Value Taken    Lamda =  -0.00002492
 Step Taken.  Stepsize is  0.099196

                             Maximum     Tolerance    Cnvgd?
         Gradient           0.000334      0.000300      NO
         Displacement       0.034048      0.001200      NO
         Energy change     -0.000019      0.000001      NO


 New Cartesian Coordinates Obtained by Inverse Iteration

 Displacement from previous Coordinates is:  0.138349
 ----------------------------------------------------------------
             Standard Nuclear Orientation (Angstroms)
    I     Atom           X                Y                Z
 ----------------------------------------------------------------
    1      C      -2.8081976084     0.9820829591    -0.6835405608
    2      H      -2.6435823364     0.7577852065    -1.7471964895
    3      C      -1.6575419916     0.2954904689     0.0684345474
    4      H      -1.7312916188     0.5237597402     1.1406152290
    5      O      -0.4246155504     0.8815983206    -0.4158563657
    6      C      -1.6674125159    -1.2235959841    -0.1278757389
    7      H      -1.4721335805    -1.4322099313    -1.1874576989
    8      H      -0.8416726955    -1.6624173212     0.4377651991
    9      C      -3.0013373717    -1.8589657143     0.2888761173
   10      H      -3.1504752537    -1.6875182546     1.3641535328
   11      C      -3.0003365179    -3.3774177191     0.0817145417
   12      O      -2.0702744632    -4.0720425092     0.9116878195
   13      H      -3.9801311733    -3.7824640420     0.3468338069
   14      H      -2.8222817065    -3.6115090165    -0.9782731544
   15      C      -4.1529815519    -1.1900211732    -0.4719578365
   16      H      -5.1131495435    -1.5997257546    -0.1395283738
   17      H      -4.0661316831    -1.4236359340    -1.5414870568
   18      C      -4.1456882523     0.3313142509    -0.2754548332
   19      H      -4.9600682009     0.7778071692    -0.8523518528
   20      H      -4.3584619684     0.5499360662     0.7776739599
   21      C      -2.7851156952     2.5290454601    -0.5520829073
   22      H      -1.7660286424     2.8317166958    -0.8089711896
   23      C      -3.7280694222     3.1956693684    -1.5652605140
   24      H      -3.6063726514     4.2826652249    -1.5436269755
   25      H      -3.5203481357     2.8596304253    -2.5861430382
   26      H      -4.7797234522     2.9839183778    -1.3493671475
   27      C      -3.0669567993     3.0460080210     0.8669241972
   28      H      -2.3840212348     2.6194057248     1.6060430490
   29      H      -4.0917147940     2.8319950430     1.1872270342
   30      H      -2.9364153584     4.1314785758     0.9019142106
   31      H      -1.1751283550    -3.8819330428     0.6139386962
   32      O       1.3454977589    -0.5473642063    -0.2770762458
   33      C       2.5334899146    -0.9497835061     0.3954568031
   34      H       2.3435106349    -1.1303734661     1.4610443698
   35      C       0.7222397495     0.6179588997     0.2948968048
   36      H       0.5033711331     0.4229666910     1.3580034672
   37      C       2.9194943246    -2.3022954761    -0.2016737088
   38      O       2.7250524992    -3.3572281035     0.3419647072
   39      O       3.4725521436    -2.1830584930    -1.4251840453
   40      H       3.6637559263    -3.0773124495    -1.7460702431
   41      C       3.6052872611     0.1349433481     0.2467208631
   42      H       3.8346186714     0.2483658023    -0.8219693058
   43      O       4.7546635052    -0.2833794501     0.9644945858
   44      H       5.3386458315     0.4770832500     1.0689542300
   45      C       3.0420903878     1.4442592072     0.7948535250
   46      H       2.9167379860     1.3412402491     1.8774349239
   47      O       3.9811000577     2.5197659537     0.6515851887
   48      H       4.1309601612     2.6765564899    -0.2895201000
   49      C       1.6865475547     1.8041410502     0.1782312694
   50      H       1.8072689830     2.0140422272    -0.8955951790
   51      O       1.1078330263     2.9142204917     0.8441062412
   52      H       1.8029331866     3.5677106302     0.9872993032
 ----------------------------------------------------------------
 Molecular Point Group                 C1    NOp =  1
 Largest Abelian Subgroup              C1    NOp =  1
 Nuclear Repulsion Energy =  2362.1505627242 hartrees
 There are       94 alpha and       94 beta electrons
 Applying Cartesian multipole field
    Component          Value
    ---------          -----
     (2,0,0)        1.00000E-12
     (0,2,0)        2.00000E-11
     (0,0,2)       -3.00000E-11
 Nucleus-field energy     =     0.0000000574 hartrees
 Requested basis set is 6-311++G(d,p)
 There are 284 shells and 724 basis functions
 A cutoff of  1.0D-11 yielded  29087 shell pairs
 There are    183968 function pairs (    194560 Cartesian)
 Smallest overlap matrix eigenvalue = 7.14E-07

 Q-Chem warning in module stvman/mkSTV.C, line 306:

 Overlap eigenvalue is smaller than square root of threshold
 Use THRESH >= 12 to get rid of this warning

 Linear dependence detected in AO basis
 Tighter screening thresholds may be required for diffuse basis sets
 Use S2THRESH > 14 and THRESH = 14 in case of SCF convergence issues
 Number of orthogonalized atomic orbitals = 723
 Maximum deviation from orthogonality = 2.827E-10
 Guess MOs from SCF MO coefficient file

 -----------------------------------------------------------------------
  General SCF calculation program by
  Eric Jon Sundstrom, Paul Horn, Yuezhi Mao, Dmitri Zuev, Alec White,
  David Stuck, Shaama M.S., Shane Yost, Joonho Lee, David Small,
  Daniel Levine, Susi Lehtola, Hugh Burton, Evgeny Epifanovsky
 -----------------------------------------------------------------------
 Exchange:     0.2000 Hartree-Fock + 0.0800 Slater + 0.7200 B88
 Correlation:  0.1900 VWN1RPA + 0.8100 LYP
 Using SG-1 standard quadrature grid
 using 6 threads for integral computing
 -------------------------------------------------------
 OpenMP Integral computing Module                
 Release: version 2.0, May 2017, Q-Chem Inc. Pleasanton 
 -------------------------------------------------------
 -------------------------------------------------------
 OpenMP BLAS3 based DFT computing Module                
 Release: version 1.0, May 2013, Q-Chem Inc. Pittsburgh 
 -------------------------------------------------------
 A restricted SCF calculation will be
 performed using DIIS
 SCF converges when DIIS error is below 1.0e-08
 ---------------------------------------
  Cycle       Energy         DIIS error
 ---------------------------------------
    1   -1228.7154813422      1.23e-04  
    2   -1228.7170227331      1.81e-05  
    3   -1228.7170415046      9.07e-06  
    4   -1228.7170431567      6.95e-06  
    5   -1228.7170453417      1.13e-06  
    6   -1228.7170453699      8.73e-07  
    7   -1228.7170454056      1.24e-07  
    8   -1228.7170454062      3.59e-08  
    9   -1228.7170454063      1.50e-08  
   10   -1228.7170454065      4.18e-09  Convergence criterion met
 ---------------------------------------
 SCF time:   CPU 1942.92s  wall 342.00s 
 SCF   energy in the final basis set =    -1228.7170454065
 Total energy in the final basis set =    -1228.7170454065

 --------------------------------------------------------------

                    Orbital Energies (a.u.)
 --------------------------------------------------------------

 Alpha MOs
 -- Occupied --
-19.192 -19.167 -19.157 -19.149 -19.146 -19.144 -19.136 -19.120
-10.327 -10.295 -10.262 -10.255 -10.253 -10.249 -10.231 -10.215
-10.176 -10.175 -10.171 -10.170 -10.170 -10.168 -10.155 -10.153
 -1.135  -1.099  -1.075  -1.055  -1.046  -1.042  -1.038  -1.021
 -0.850  -0.812  -0.803  -0.796  -0.749  -0.745  -0.701  -0.682
 -0.679  -0.667  -0.642  -0.627  -0.615  -0.613  -0.574  -0.563
 -0.560  -0.551  -0.545  -0.524  -0.518  -0.511  -0.508  -0.501
 -0.493  -0.486  -0.477  -0.463  -0.455  -0.453  -0.449  -0.438
 -0.434  -0.428  -0.426  -0.424  -0.408  -0.398  -0.397  -0.393
 -0.385  -0.379  -0.374  -0.373  -0.367  -0.362  -0.354  -0.348
 -0.347  -0.341  -0.335  -0.333  -0.328  -0.320  -0.317  -0.311
 -0.308  -0.304  -0.294  -0.290  -0.283  -0.271
 -- Virtual --
 -0.036  -0.025  -0.014  -0.010  -0.006   0.002   0.004   0.005
  0.013   0.018   0.023   0.025   0.031   0.032   0.038   0.041
  0.045   0.048   0.051   0.053   0.058   0.061   0.064   0.067
  0.074   0.075   0.077   0.079   0.081   0.086   0.087   0.088
  0.092   0.097   0.098   0.100   0.103   0.105   0.106   0.110
  0.113   0.114   0.115   0.119   0.121   0.124   0.126   0.127
  0.130   0.132   0.133   0.136   0.137   0.139   0.142   0.144
  0.145   0.148   0.149   0.151   0.154   0.156   0.157   0.161
  0.161   0.163   0.166   0.167   0.171   0.173   0.174   0.176
  0.180   0.181   0.183   0.189   0.190   0.191   0.192   0.197
  0.198   0.202   0.204   0.206   0.208   0.210   0.212   0.214
  0.217   0.218   0.221   0.223   0.226   0.229   0.230   0.234
  0.236   0.239   0.239   0.242   0.245   0.250   0.251   0.252
  0.254   0.261   0.262   0.263   0.268   0.270   0.272   0.276
  0.279   0.282   0.285   0.287   0.291   0.293   0.294   0.299
  0.299   0.303   0.306   0.308   0.312   0.315   0.318   0.321
  0.323   0.324   0.326   0.328   0.332   0.334   0.336   0.340
  0.343   0.345   0.346   0.349   0.353   0.354   0.358   0.363
  0.365   0.367   0.371   0.371   0.373   0.378   0.382   0.385
  0.389   0.391   0.396   0.399   0.401   0.407   0.414   0.416
  0.422   0.426   0.432   0.435   0.439   0.443   0.444   0.447
  0.451   0.462   0.467   0.472   0.480   0.484   0.489   0.497
  0.500   0.512   0.514   0.522   0.533   0.534   0.543   0.544
  0.548   0.556   0.562   0.570   0.573   0.579   0.580   0.587
  0.594   0.599   0.606   0.610   0.615   0.620   0.621   0.624
  0.633   0.639   0.643   0.651   0.654   0.662   0.666   0.671
  0.674   0.675   0.680   0.688   0.701   0.703   0.708   0.714
  0.718   0.723   0.729   0.733   0.735   0.744   0.748   0.755
  0.761   0.764   0.771   0.772   0.775   0.779   0.782   0.785
  0.789   0.791   0.793   0.800   0.803   0.812   0.817   0.819
  0.824   0.829   0.832   0.850   0.853   0.856   0.863   0.872
  0.890   0.907   0.928   0.939   0.944   0.962   0.968   0.979
  0.986   0.997   1.008   1.017   1.026   1.038   1.042   1.048
  1.060   1.069   1.076   1.084   1.095   1.103   1.118   1.122
  1.127   1.131   1.143   1.151   1.156   1.161   1.169   1.172
  1.183   1.190   1.197   1.203   1.210   1.217   1.221   1.229
  1.232   1.237   1.243   1.249   1.255   1.268   1.272   1.284
  1.290   1.304   1.315   1.322   1.335   1.346   1.354   1.366
  1.381   1.395   1.396   1.407   1.415   1.423   1.442   1.444
  1.459   1.466   1.468   1.478   1.481   1.495   1.500   1.509
  1.517   1.523   1.526   1.530   1.538   1.547   1.550   1.557
  1.561   1.573   1.578   1.581   1.586   1.589   1.596   1.598
  1.602   1.608   1.615   1.616   1.625   1.626   1.628   1.634
  1.640   1.648   1.653   1.653   1.656   1.661   1.665   1.672
  1.677   1.680   1.690   1.695   1.699   1.706   1.712   1.717
  1.728   1.738   1.746   1.752   1.758   1.764   1.773   1.787
  1.788   1.795   1.800   1.806   1.817   1.822   1.824   1.836
  1.844   1.850   1.859   1.865   1.879   1.886   1.892   1.894
  1.912   1.916   1.927   1.935   1.942   1.954   1.964   1.978
  1.985   2.000   2.009   2.021   2.030   2.047   2.051   2.054
  2.057   2.068   2.083   2.091   2.100   2.103   2.104   2.113
  2.124   2.136   2.144   2.149   2.165   2.169   2.176   2.188
  2.193   2.198   2.204   2.209   2.233   2.242   2.254   2.265
  2.272   2.285   2.299   2.308   2.319   2.333   2.347   2.356
  2.377   2.392   2.399   2.408   2.416   2.429   2.445   2.446
  2.493   2.494   2.519   2.527   2.533   2.537   2.542   2.546
  2.554   2.559   2.569   2.573   2.579   2.585   2.600   2.604
  2.609   2.633   2.635   2.641   2.650   2.662   2.671   2.674
  2.686   2.694   2.709   2.722   2.744   2.753   2.754   2.769
  2.778   2.785   2.792   2.800   2.811   2.820   2.824   2.834
  2.846   2.857   2.880   2.883   2.896   2.904   2.910   2.922
  2.925   2.935   2.943   2.947   2.955   2.972   2.977   2.980
  2.999   3.004   3.020   3.034   3.040   3.044   3.053   3.056
  3.064   3.081   3.085   3.088   3.093   3.113   3.126   3.129
  3.137   3.147   3.159   3.163   3.171   3.173   3.186   3.191
  3.208   3.211   3.225   3.252   3.266   3.275   3.284   3.305
  3.308   3.318   3.327   3.338   3.343   3.367   3.390   3.420
  3.442   3.467   3.490   3.542   3.552   3.569   3.616   3.689
  3.778   3.779   3.794   3.805   3.808   3.817   3.842   3.847
  3.855   3.879   3.909   3.913   3.918   3.928   3.939   3.959
  3.990   3.996   4.000   4.014   4.055   4.070   4.091   4.116
  4.144   4.158   4.174   4.183   4.232   4.263   4.274   4.302
  4.311   4.319   4.336   4.375   4.408   5.000   5.074   5.093
  5.103   5.110   5.116   5.161   5.209   5.225   5.365   5.372
  5.403   5.414   5.433   5.459   5.481   5.588   5.618   5.657
  5.666   5.670   5.707   5.835   5.851  23.755  23.773  23.792
 23.806  23.818  23.830  23.847  23.854  23.873  23.882  23.903
 23.939  23.964  23.985  23.993  24.017  49.870  49.904  49.934
 49.940  49.949  49.963  50.009  50.013
 --------------------------------------------------------------

          Ground-State Mulliken Net Atomic Charges

     Atom                 Charge (a.u.)
  ----------------------------------------
      1 C                     0.207295
      2 H                     0.222594
      3 C                    -0.506491
      4 H                     0.142202
      5 O                     0.098727
      6 C                    -1.069193
      7 H                     0.232916
      8 H                     0.140114
      9 C                     0.680727
     10 H                     0.215083
     11 C                    -0.558379
     12 O                    -0.222726
     13 H                     0.185790
     14 H                     0.153502
     15 C                    -0.715283
     16 H                     0.165308
     17 H                     0.154724
     18 C                    -0.414646
     19 H                     0.166388
     20 H                     0.153660
     21 C                     0.442881
     22 H                     0.220137
     23 C                    -0.691380
     24 H                     0.152563
     25 H                     0.131521
     26 H                     0.140347
     27 C                    -0.681937
     28 H                     0.145127
     29 H                     0.154839
     30 H                     0.153394
     31 H                     0.239405
     32 O                     0.053159
     33 C                    -0.211230
     34 H                     0.272279
     35 C                     0.407577
     36 H                     0.209523
     37 C                    -0.082846
     38 O                    -0.197309
     39 O                    -0.096616
     40 H                     0.286427
     41 C                    -0.427698
     42 H                     0.283189
     43 O                    -0.132904
     44 H                     0.258457
     45 C                    -0.548036
     46 H                     0.306578
     47 O                    -0.208440
     48 H                     0.269064
     49 C                    -0.649246
     50 H                     0.239523
     51 O                    -0.114153
     52 H                     0.243491
  ----------------------------------------
  Sum of atomic charges =     0.000000

 -----------------------------------------------------------------
                    Cartesian Multipole Moments
 -----------------------------------------------------------------
    Charge (ESU x 10^10)
                 0.0000
    Dipole Moment (Debye)
         X       1.3496      Y       3.2540      Z      -2.5231
       Tot       4.3331
    Quadrupole Moments (Debye-Ang)
        XX    -136.6121     XY       6.2783     YY    -161.8443
        XZ      -6.2731     YZ       9.4630     ZZ    -148.1687
    Octopole Moments (Debye-Ang^2)
       XXX      91.6254    XXY      21.6293    XYY      65.8755
       YYY      70.5168    XXZ     -48.4118    XYZ       1.1017
       YYZ     -69.4218    XZZ      37.5642    YZZ      -5.6587
       ZZZ     -19.5300
    Hexadecapole Moments (Debye-Ang^3)
      XXXX   -7687.4777   XXXY     338.2369   XXYY   -2052.5963
      XYYY      99.4166   YYYY   -4607.8949   XXXZ    -457.1530
      XXYZ      79.4519   XYYZ    -177.0468   YYYZ     222.9743
      XXZZ   -1438.6212   XYZZ      29.7153   YYZZ    -844.6458
      XZZZ    -299.7511   YZZZ      55.8194   ZZZZ    -694.3885
 -----------------------------------------------------------------
 Calculating analytic gradient of the SCF energy
 Gradient of SCF Energy
            1           2           3           4           5           6
    1  -0.0001344   0.0000208  -0.0001835   0.0000152   0.0000502  -0.0000221
    2  -0.0000423  -0.0000010   0.0001362  -0.0000166  -0.0001608  -0.0000314
    3   0.0001460   0.0000279  -0.0000412  -0.0000761  -0.0000421  -0.0000094
            7           8           9          10          11          12
    1  -0.0000424  -0.0000354  -0.0000857   0.0000101  -0.0000989   0.0000817
    2   0.0000335  -0.0000433  -0.0000477  -0.0000164  -0.0000375   0.0000161
    3   0.0000461   0.0000097  -0.0000413   0.0000100  -0.0000547   0.0000966
           13          14          15          16          17          18
    1   0.0000229   0.0000108   0.0000181   0.0000396  -0.0000132   0.0001314
    2  -0.0000108   0.0000582  -0.0001316   0.0000294   0.0000118   0.0001284
    3  -0.0000165  -0.0000091  -0.0000039  -0.0000018  -0.0000207  -0.0000326
           19          20          21          22          23          24
    1  -0.0000087  -0.0000386   0.0000183  -0.0000096   0.0000053   0.0000036
    2   0.0000440  -0.0000046   0.0000079   0.0000033   0.0000109  -0.0000033
    3  -0.0000439  -0.0000449   0.0000272  -0.0000431  -0.0000458  -0.0000097
           25          26          27          28          29          30
    1   0.0000022  -0.0000217  -0.0000104  -0.0000089  -0.0000393   0.0000355
    2   0.0000024  -0.0000240  -0.0000397   0.0000028   0.0000458  -0.0000032
    3   0.0000154   0.0000285  -0.0000700   0.0000116   0.0000331   0.0000017
           31          32          33          34          35          36
    1  -0.0000029   0.0000737  -0.0000357  -0.0000152   0.0001222   0.0000439
    2  -0.0000201   0.0001689   0.0000390   0.0000014   0.0001638   0.0000250
    3  -0.0000127   0.0000303  -0.0000675  -0.0000239  -0.0000884   0.0000166
           37          38          39          40          41          42
    1  -0.0001038   0.0001087  -0.0000299  -0.0000091   0.0000910  -0.0001026
    2  -0.0005051   0.0002990  -0.0000143   0.0000681   0.0002159  -0.0000397
    3   0.0001220  -0.0000565   0.0000191  -0.0000119   0.0000930  -0.0000237
           43          44          45          46          47          48
    1   0.0000940  -0.0000244   0.0001130  -0.0000265  -0.0000403   0.0000246
    2  -0.0000415  -0.0000381  -0.0000563   0.0000078   0.0000157  -0.0000244
    3   0.0000241   0.0000504  -0.0001257   0.0000133   0.0000119   0.0000318
           49          50          51          52
    1   0.0000974  -0.0000657   0.0000055  -0.0000307
    2  -0.0000664  -0.0000281  -0.0000592  -0.0000278
    3   0.0002510  -0.0000501  -0.0000953   0.0000450
 Max gradient component =       5.051E-04
 RMS gradient           =       7.967E-05
 Gradient time:  CPU 541.70 s  wall 91.44 s
 Geometry Optimization Parameters
   NAtoms,    NIC,     NZ,  NCons,   NDum,   NFix, NCnnct, MaxDiis
       52     415       0       0       0       0       0       0

 Cartesian Hessian Update
 Hessian Updated using BFGS Update


** GEOMETRY OPTIMIZATION IN DELOCALIZED INTERNAL COORDINATES **
   Searching for a Minimum

   Optimization Cycle:  13

                       Coordinates (Angstroms)
     ATOM                X               Y               Z
      1  C        -2.8081976084    0.9820829591   -0.6835405608
      2  H        -2.6435823364    0.7577852065   -1.7471964895
      3  C        -1.6575419916    0.2954904689    0.0684345474
      4  H        -1.7312916188    0.5237597402    1.1406152290
      5  O        -0.4246155504    0.8815983206   -0.4158563657
      6  C        -1.6674125159   -1.2235959841   -0.1278757389
      7  H        -1.4721335805   -1.4322099313   -1.1874576989
      8  H        -0.8416726955   -1.6624173212    0.4377651991
      9  C        -3.0013373717   -1.8589657143    0.2888761173
     10  H        -3.1504752537   -1.6875182546    1.3641535328
     11  C        -3.0003365179   -3.3774177191    0.0817145417
     12  O        -2.0702744632   -4.0720425092    0.9116878195
     13  H        -3.9801311733   -3.7824640420    0.3468338069
     14  H        -2.8222817065   -3.6115090165   -0.9782731544
     15  C        -4.1529815519   -1.1900211732   -0.4719578365
     16  H        -5.1131495435   -1.5997257546   -0.1395283738
     17  H        -4.0661316831   -1.4236359340   -1.5414870568
     18  C        -4.1456882523    0.3313142509   -0.2754548332
     19  H        -4.9600682009    0.7778071692   -0.8523518528
     20  H        -4.3584619684    0.5499360662    0.7776739599
     21  C        -2.7851156952    2.5290454601   -0.5520829073
     22  H        -1.7660286424    2.8317166958   -0.8089711896
     23  C        -3.7280694222    3.1956693684   -1.5652605140
     24  H        -3.6063726514    4.2826652249   -1.5436269755
     25  H        -3.5203481357    2.8596304253   -2.5861430382
     26  H        -4.7797234522    2.9839183778   -1.3493671475
     27  C        -3.0669567993    3.0460080210    0.8669241972
     28  H        -2.3840212348    2.6194057248    1.6060430490
     29  H        -4.0917147940    2.8319950430    1.1872270342
     30  H        -2.9364153584    4.1314785758    0.9019142106
     31  H        -1.1751283550   -3.8819330428    0.6139386962
     32  O         1.3454977589   -0.5473642063   -0.2770762458
     33  C         2.5334899146   -0.9497835061    0.3954568031
     34  H         2.3435106349   -1.1303734661    1.4610443698
     35  C         0.7222397495    0.6179588997    0.2948968048
     36  H         0.5033711331    0.4229666910    1.3580034672
     37  C         2.9194943246   -2.3022954761   -0.2016737088
     38  O         2.7250524992   -3.3572281035    0.3419647072
     39  O         3.4725521436   -2.1830584930   -1.4251840453
     40  H         3.6637559263   -3.0773124495   -1.7460702431
     41  C         3.6052872611    0.1349433481    0.2467208631
     42  H         3.8346186714    0.2483658023   -0.8219693058
     43  O         4.7546635052   -0.2833794501    0.9644945858
     44  H         5.3386458315    0.4770832500    1.0689542300
     45  C         3.0420903878    1.4442592072    0.7948535250
     46  H         2.9167379860    1.3412402491    1.8774349239
     47  O         3.9811000577    2.5197659537    0.6515851887
     48  H         4.1309601612    2.6765564899   -0.2895201000
     49  C         1.6865475547    1.8041410502    0.1782312694
     50  H         1.8072689830    2.0140422272   -0.8955951790
     51  O         1.1078330263    2.9142204917    0.8441062412
     52  H         1.8029331866    3.5677106302    0.9872993032
   Point Group: c1    Number of degrees of freedom:   150


   Energy is  -1228.717045406

 Hessian Updated using BFGS Update

150 Hessian modes will be used to form the next step
  Hessian Eigenvalues:
     0.001270    0.004110    0.004685    0.004850    0.005498    0.006260
     0.006696    0.006824    0.007828    0.007955    0.009717    0.010317
     0.011028    0.011409    0.012016    0.013762    0.015495    0.020437
     0.021249    0.022265    0.030478    0.032295    0.034609    0.035753
     0.038033    0.040115    0.044246    0.045281    0.046199    0.046625
     0.047377    0.047865    0.048338    0.049132    0.049426    0.050302
     0.050513    0.051029    0.051851    0.052828    0.054637    0.054935
     0.055006    0.056006    0.056706    0.056739    0.056807    0.057153
     0.058034    0.058704    0.060581    0.063850    0.066793    0.068429
     0.071879    0.075245    0.079201    0.082255    0.082485    0.082645
     0.084622    0.092915    0.096612    0.106810    0.112435    0.116147
     0.117094    0.131880    0.137838    0.142894    0.150992    0.154132
     0.158488    0.159404    0.159943    0.160000    0.160006    0.160028
     0.160091    0.160145    0.160573    0.161150    0.162684    0.166973
     0.171102    0.175065    0.177886    0.180047    0.188011    0.190916
     0.197446    0.203524    0.214851    0.227677    0.244781    0.251041
     0.266362    0.270577    0.274008    0.275477    0.282372    0.287195
     0.287744    0.289004    0.290354    0.291466    0.291596    0.293667
     0.298150    0.301048    0.306182    0.309958    0.336674    0.338338
     0.338439    0.339163    0.339541    0.339552    0.340090    0.340173
     0.340464    0.340543    0.340725    0.341023    0.341429    0.341594
     0.341702    0.342034    0.342290    0.342423    0.342553    0.342639
     0.343802    0.344480    0.346798    0.377552    0.393974    0.395497
     0.399206    0.404613    0.408332    0.426687    0.504069    0.514345
     0.518669    0.521219    0.524283    0.533516    0.548318    0.934772

 Minimum Search - Taking Simple RFO Step
 Searching for Lamda that Minimizes Along All modes
 Value Taken    Lamda =  -0.00001081
 Step Taken.  Stepsize is  0.073529

                             Maximum     Tolerance    Cnvgd?
         Gradient           0.000290      0.000300     YES
         Displacement       0.024894      0.001200      NO
         Energy change     -0.000016      0.000001      NO


 New Cartesian Coordinates Obtained by Inverse Iteration

 Displacement from previous Coordinates is:  0.114403
 ----------------------------------------------------------------
             Standard Nuclear Orientation (Angstroms)
    I     Atom           X                Y                Z
 ----------------------------------------------------------------
    1      C      -2.8094762630     0.9818314493    -0.6823732541
    2      H      -2.6476935967     0.7557242736    -1.7460995530
    3      C      -1.6575938152     0.2962834071     0.0683864663
    4      H      -1.7305880111     0.5243917494     1.1406789509
    5      O      -0.4254791615     0.8833470311    -0.4168345196
    6      C      -1.6664273587    -1.2227246934    -0.1283151540
    7      H      -1.4729010827    -1.4310088543    -1.1883418209
    8      H      -0.8388341590    -1.6603873294     0.4354259288
    9      C      -2.9988291863    -1.8595438368     0.2909969635
   10      H      -3.1454158870    -1.6899941227     1.3669086362
   11      C      -2.9975823089    -3.3776141164     0.0806976591
   12      O      -2.0655162193    -4.0745424924     0.9060515839
   13      H      -3.9765340185    -3.7834336889     0.3477820415
   14      H      -2.8225300772    -3.6092974612    -0.9803897947
   15      C      -4.1531093352    -1.1902748865    -0.4657828983
   16      H      -5.1122123352    -1.6001091665    -0.1302848929
   17      H      -4.0697687057    -1.4238786352    -1.5355611498
   18      C      -4.1455592986     0.3309544324    -0.2693349740
   19      H      -4.9623364566     0.7770266086    -0.8430811823
   20      H      -4.3541697068     0.5495780866     0.7846565242
   21      C      -2.7860379080     2.5290543927    -0.5537586782
   22      H      -1.7667188151     2.8308614309    -0.8108698693
   23      C      -3.7281587133     3.1942045521    -1.5686282276
   24      H      -3.6069901311     4.2812826139    -1.5479244066
   25      H      -3.5190161269     2.8572964419    -2.5889450421
   26      H      -4.7799651542     2.9822366828    -1.3538679397
   27      C      -3.0679740920     3.0488905292     0.8642288363
   28      H      -2.3849579410     2.6237989126     1.6041376900
   29      H      -4.0926687539     2.8351718862     1.1847831188
   30      H      -2.9377152600     4.1344599405     0.8971577077
   31      H      -1.1706373273    -3.8728968402     0.6149179651
   32      O       1.3445289295    -0.5459231538    -0.2808328889
   33      C       2.5316252031    -0.9504205920     0.3923863124
   34      H       2.3398693813    -1.1334170244     1.4573147689
   35      C       0.7215041531     0.6186614636     0.2931306035
   36      H       0.5028078911     0.4217979847     1.3559198723
   37      C       2.9136166118    -2.3024296167    -0.2085157036
   38      O       2.6907921687    -3.3593386004     0.3205353975
   39      O       3.4955540352    -2.1808974447    -1.4181913227
   40      H       3.6798136941    -3.0752858784    -1.7429549959
   41      C       3.6042924744     0.1336178606     0.2479505051
   42      H       3.8379765454     0.2481592413    -0.8196269113
   43      O       4.7506865285    -0.2862704022     0.9695252123
   44      H       5.3364155477     0.4728600800     1.0740918889
   45      C       3.0407844707     1.4431108763     0.7959765841
   46      H       2.9138361180     1.3391993941     1.8782903163
   47      O       3.9806508080     2.5181409857     0.6549301104
   48      H       4.1319556060     2.6754843231    -0.2858641042
   49      C       1.6862849061     1.8046829278     0.1779436074
   50      H       1.8085123557     2.0154800096    -0.8954784156
   51      O       1.1081265154     2.9147890646     0.8442644647
   52      H       1.8037538347     3.5676200457     0.9881156452
 ----------------------------------------------------------------
 Molecular Point Group                 C1    NOp =  1
 Largest Abelian Subgroup              C1    NOp =  1
 Nuclear Repulsion Energy =  2362.4230827438 hartrees
 There are       94 alpha and       94 beta electrons
 Applying Cartesian multipole field
    Component          Value
    ---------          -----
     (2,0,0)        1.00000E-12
     (0,2,0)        2.00000E-11
     (0,0,2)       -3.00000E-11
 Nucleus-field energy     =     0.0000000574 hartrees
 Requested basis set is 6-311++G(d,p)
 There are 284 shells and 724 basis functions
 A cutoff of  1.0D-11 yielded  29092 shell pairs
 There are    184009 function pairs (    194608 Cartesian)
 Smallest overlap matrix eigenvalue = 7.15E-07

 Q-Chem warning in module stvman/mkSTV.C, line 306:

 Overlap eigenvalue is smaller than square root of threshold
 Use THRESH >= 12 to get rid of this warning

 Linear dependence detected in AO basis
 Tighter screening thresholds may be required for diffuse basis sets
 Use S2THRESH > 14 and THRESH = 14 in case of SCF convergence issues
 Number of orthogonalized atomic orbitals = 723
 Maximum deviation from orthogonality = 2.678E-10
 Guess MOs from SCF MO coefficient file

 -----------------------------------------------------------------------
  General SCF calculation program by
  Eric Jon Sundstrom, Paul Horn, Yuezhi Mao, Dmitri Zuev, Alec White,
  David Stuck, Shaama M.S., Shane Yost, Joonho Lee, David Small,
  Daniel Levine, Susi Lehtola, Hugh Burton, Evgeny Epifanovsky
 -----------------------------------------------------------------------
 Exchange:     0.2000 Hartree-Fock + 0.0800 Slater + 0.7200 B88
 Correlation:  0.1900 VWN1RPA + 0.8100 LYP
 Using SG-1 standard quadrature grid
 using 6 threads for integral computing
 -------------------------------------------------------
 OpenMP Integral computing Module                
 Release: version 2.0, May 2017, Q-Chem Inc. Pleasanton 
 -------------------------------------------------------
 -------------------------------------------------------
 OpenMP BLAS3 based DFT computing Module                
 Release: version 1.0, May 2013, Q-Chem Inc. Pittsburgh 
 -------------------------------------------------------
 A restricted SCF calculation will be
 performed using DIIS
 SCF converges when DIIS error is below 1.0e-08
 ---------------------------------------
  Cycle       Energy         DIIS error
 ---------------------------------------
    1   -1228.7160802966      9.65e-05  
    2   -1228.7170373771      1.45e-05  
    3   -1228.7170484058      8.65e-06  
    4   -1228.7170504237      5.58e-06  
    5   -1228.7170517939      7.76e-07  
    6   -1228.7170518047      6.57e-07  
    7   -1228.7170518244      1.39e-07  
    8   -1228.7170518254      2.73e-08  
    9   -1228.7170518255      1.63e-08  
   10   -1228.7170518254      3.51e-09  Convergence criterion met
 ---------------------------------------
 SCF time:   CPU 1940.49s  wall 342.00s 
 SCF   energy in the final basis set =    -1228.7170518254
 Total energy in the final basis set =    -1228.7170518254

 --------------------------------------------------------------

                    Orbital Energies (a.u.)
 --------------------------------------------------------------

 Alpha MOs
 -- Occupied --
-19.192 -19.167 -19.157 -19.149 -19.146 -19.144 -19.136 -19.120
-10.327 -10.295 -10.262 -10.255 -10.253 -10.249 -10.231 -10.215
-10.176 -10.175 -10.171 -10.170 -10.170 -10.168 -10.155 -10.153
 -1.135  -1.099  -1.075  -1.055  -1.046  -1.042  -1.038  -1.021
 -0.850  -0.812  -0.803  -0.796  -0.749  -0.745  -0.701  -0.682
 -0.679  -0.667  -0.642  -0.627  -0.615  -0.613  -0.574  -0.563
 -0.560  -0.551  -0.545  -0.524  -0.518  -0.511  -0.508  -0.500
 -0.494  -0.486  -0.477  -0.463  -0.455  -0.453  -0.449  -0.438
 -0.434  -0.428  -0.426  -0.424  -0.408  -0.398  -0.397  -0.393
 -0.385  -0.379  -0.374  -0.373  -0.367  -0.362  -0.354  -0.348
 -0.347  -0.341  -0.335  -0.333  -0.328  -0.320  -0.317  -0.311
 -0.308  -0.304  -0.294  -0.290  -0.283  -0.271
 -- Virtual --
 -0.036  -0.025  -0.014  -0.010  -0.006   0.002   0.004   0.005
  0.013   0.018   0.023   0.025   0.031   0.032   0.038   0.041
  0.045   0.048   0.051   0.053   0.058   0.061   0.064   0.068
  0.074   0.075   0.077   0.079   0.081   0.086   0.087   0.088
  0.093   0.097   0.098   0.100   0.103   0.105   0.106   0.110
  0.113   0.114   0.115   0.119   0.121   0.124   0.126   0.127
  0.130   0.132   0.133   0.136   0.137   0.139   0.142   0.144
  0.145   0.148   0.149   0.151   0.154   0.156   0.157   0.161
  0.161   0.163   0.166   0.167   0.171   0.173   0.174   0.176
  0.180   0.181   0.183   0.189   0.190   0.191   0.192   0.197
  0.198   0.202   0.204   0.206   0.209   0.210   0.212   0.214
  0.217   0.218   0.221   0.223   0.226   0.229   0.230   0.234
  0.235   0.238   0.239   0.242   0.245   0.250   0.251   0.252
  0.254   0.260   0.262   0.263   0.269   0.270   0.272   0.276
  0.279   0.282   0.285   0.287   0.291   0.293   0.294   0.299
  0.299   0.303   0.306   0.308   0.312   0.315   0.318   0.321
  0.323   0.324   0.326   0.328   0.332   0.334   0.336   0.339
  0.343   0.345   0.346   0.349   0.353   0.355   0.358   0.363
  0.365   0.367   0.371   0.371   0.373   0.378   0.381   0.385
  0.389   0.391   0.396   0.398   0.401   0.407   0.414   0.416
  0.422   0.426   0.432   0.436   0.439   0.443   0.444   0.447
  0.451   0.463   0.467   0.472   0.479   0.484   0.489   0.497
  0.499   0.512   0.514   0.522   0.533   0.534   0.543   0.544
  0.549   0.556   0.562   0.570   0.574   0.579   0.581   0.587
  0.594   0.599   0.606   0.610   0.615   0.620   0.621   0.624
  0.633   0.639   0.643   0.651   0.654   0.661   0.666   0.672
  0.674   0.675   0.680   0.688   0.701   0.703   0.709   0.714
  0.718   0.723   0.729   0.733   0.736   0.744   0.748   0.755
  0.761   0.764   0.771   0.772   0.775   0.779   0.782   0.785
  0.789   0.791   0.793   0.800   0.803   0.812   0.817   0.820
  0.824   0.829   0.832   0.850   0.853   0.856   0.863   0.871
  0.891   0.906   0.928   0.939   0.944   0.962   0.968   0.979
  0.986   0.996   1.009   1.015   1.026   1.038   1.041   1.048
  1.060   1.070   1.076   1.084   1.095   1.103   1.118   1.122
  1.127   1.130   1.144   1.151   1.156   1.161   1.169   1.173
  1.183   1.190   1.197   1.203   1.210   1.217   1.221   1.229
  1.232   1.237   1.243   1.249   1.255   1.268   1.272   1.285
  1.290   1.305   1.315   1.322   1.335   1.346   1.354   1.367
  1.381   1.395   1.396   1.407   1.415   1.422   1.442   1.444
  1.459   1.466   1.468   1.478   1.481   1.495   1.500   1.509
  1.517   1.522   1.525   1.530   1.538   1.546   1.550   1.557
  1.562   1.573   1.578   1.581   1.586   1.589   1.596   1.598
  1.602   1.608   1.615   1.617   1.625   1.626   1.629   1.634
  1.640   1.649   1.652   1.653   1.656   1.661   1.665   1.673
  1.677   1.680   1.689   1.695   1.699   1.707   1.712   1.717
  1.728   1.737   1.746   1.752   1.758   1.764   1.773   1.787
  1.788   1.795   1.800   1.806   1.817   1.822   1.824   1.836
  1.845   1.849   1.859   1.864   1.878   1.885   1.892   1.894
  1.912   1.916   1.927   1.935   1.943   1.954   1.964   1.978
  1.985   2.000   2.009   2.021   2.030   2.047   2.050   2.054
  2.057   2.068   2.084   2.090   2.100   2.103   2.104   2.113
  2.123   2.137   2.144   2.149   2.165   2.169   2.176   2.188
  2.193   2.199   2.204   2.209   2.233   2.242   2.254   2.265
  2.271   2.285   2.299   2.308   2.319   2.333   2.347   2.357
  2.377   2.392   2.399   2.408   2.416   2.430   2.445   2.446
  2.493   2.494   2.519   2.527   2.533   2.538   2.542   2.546
  2.554   2.559   2.569   2.574   2.579   2.585   2.600   2.604
  2.608   2.633   2.635   2.641   2.650   2.662   2.671   2.674
  2.686   2.694   2.708   2.722   2.744   2.752   2.754   2.770
  2.778   2.785   2.792   2.800   2.811   2.820   2.824   2.834
  2.846   2.856   2.880   2.883   2.896   2.904   2.910   2.922
  2.925   2.935   2.943   2.948   2.955   2.972   2.977   2.980
  2.999   3.003   3.020   3.034   3.040   3.043   3.053   3.056
  3.063   3.081   3.084   3.088   3.094   3.113   3.126   3.129
  3.136   3.146   3.159   3.163   3.171   3.173   3.187   3.192
  3.208   3.211   3.225   3.252   3.266   3.274   3.285   3.305
  3.308   3.318   3.327   3.339   3.343   3.366   3.390   3.420
  3.442   3.467   3.491   3.542   3.552   3.569   3.616   3.689
  3.778   3.779   3.794   3.805   3.808   3.817   3.842   3.848
  3.855   3.878   3.910   3.914   3.918   3.927   3.939   3.959
  3.991   3.996   4.001   4.014   4.055   4.070   4.091   4.116
  4.143   4.158   4.174   4.184   4.231   4.262   4.274   4.302
  4.311   4.321   4.336   4.375   4.408   5.000   5.073   5.093
  5.103   5.110   5.115   5.162   5.210   5.225   5.365   5.372
  5.403   5.413   5.433   5.459   5.481   5.586   5.618   5.657
  5.667   5.670   5.707   5.835   5.851  23.755  23.773  23.791
 23.806  23.819  23.830  23.847  23.853  23.873  23.882  23.903
 23.939  23.964  23.985  23.993  24.018  49.869  49.904  49.934
 49.940  49.949  49.962  50.009  50.013
 --------------------------------------------------------------

          Ground-State Mulliken Net Atomic Charges

     Atom                 Charge (a.u.)
  ----------------------------------------
      1 C                     0.210424
      2 H                     0.222539
      3 C                    -0.505212
      4 H                     0.142784
      5 O                     0.098576
      6 C                    -1.065379
      7 H                     0.233018
      8 H                     0.140507
      9 C                     0.677568
     10 H                     0.215416
     11 C                    -0.558079
     12 O                    -0.222310
     13 H                     0.185380
     14 H                     0.153786
     15 C                    -0.717985
     16 H                     0.165254
     17 H                     0.154666
     18 C                    -0.415634
     19 H                     0.166807
     20 H                     0.153548
     21 C                     0.441838
     22 H                     0.220057
     23 C                    -0.691526
     24 H                     0.152595
     25 H                     0.131420
     26 H                     0.140147
     27 C                    -0.681648
     28 H                     0.145271
     29 H                     0.155013
     30 H                     0.153305
     31 H                     0.239144
     32 O                     0.051481
     33 C                    -0.190558
     34 H                     0.272334
     35 C                     0.408557
     36 H                     0.209386
     37 C                    -0.085866
     38 O                    -0.200315
     39 O                    -0.098056
     40 H                     0.286309
     41 C                    -0.441063
     42 H                     0.283497
     43 O                    -0.133232
     44 H                     0.258374
     45 C                    -0.546345
     46 H                     0.306483
     47 O                    -0.208580
     48 H                     0.268987
     49 C                    -0.650759
     50 H                     0.238935
     51 O                    -0.114113
     52 H                     0.243257
  ----------------------------------------
  Sum of atomic charges =     0.000000

 -----------------------------------------------------------------
                    Cartesian Multipole Moments
 -----------------------------------------------------------------
    Charge (ESU x 10^10)
                 0.0000
    Dipole Moment (Debye)
         X       1.3959      Y       3.2707      Z      -2.4939
       Tot       4.3435
    Quadrupole Moments (Debye-Ang)
        XX    -136.3602     XY       6.0558     YY    -162.0600
        XZ      -6.2317     YZ       9.3197     ZZ    -148.0922
    Octopole Moments (Debye-Ang^2)
       XXX      92.8774    XXY      20.4382    XYY      66.8901
       YYY      71.7692    XXZ     -47.9265    XYZ       0.8917
       YYZ     -68.7413    XZZ      37.7384    YZZ      -5.9716
       ZZZ     -19.2609
    Hexadecapole Moments (Debye-Ang^3)
      XXXX   -7678.6528   XXXY     333.6533   XXYY   -2046.8946
      XYYY      96.1021   YYYY   -4615.1647   XXXZ    -454.5602
      XXYZ      77.7576   XYYZ    -175.7364   YYYZ     219.5865
      XXZZ   -1437.1317   XYZZ      29.2569   YYZZ    -843.8718
      XZZZ    -298.6943   YZZZ      54.6371   ZZZZ    -693.3143
 -----------------------------------------------------------------
 Calculating analytic gradient of the SCF energy
 Gradient of SCF Energy
            1           2           3           4           5           6
    1  -0.0000061  -0.0000006  -0.0001944   0.0000164   0.0000582  -0.0000149
    2  -0.0000372  -0.0000008   0.0000798  -0.0000291  -0.0001150  -0.0000581
    3   0.0001094  -0.0000015   0.0000724  -0.0000673  -0.0001160   0.0000133
            7           8           9          10          11          12
    1  -0.0000210  -0.0000339  -0.0000463  -0.0000097   0.0000012  -0.0000021
    2   0.0000135   0.0000177  -0.0000219  -0.0000152   0.0000060  -0.0000915
    3   0.0000032  -0.0000094  -0.0000260   0.0000001  -0.0000291  -0.0000096
           13          14          15          16          17          18
    1   0.0000175   0.0000031   0.0000239  -0.0000031  -0.0000059   0.0000737
    2   0.0000070   0.0000212  -0.0000623   0.0000375  -0.0000002   0.0000466
    3   0.0000150  -0.0000102  -0.0000059   0.0000001  -0.0000016  -0.0000255
           19          20          21          22          23          24
    1   0.0000043  -0.0000253  -0.0000358   0.0000160   0.0000040   0.0000023
    2   0.0000001  -0.0000069  -0.0000002   0.0000016   0.0000134   0.0000002
    3  -0.0000182  -0.0000307   0.0000122  -0.0000370  -0.0000318  -0.0000087
           25          26          27          28          29          30
    1   0.0000074   0.0000146  -0.0000010  -0.0000143  -0.0000208   0.0000281
    2   0.0000055  -0.0000026  -0.0000013   0.0000162   0.0000395   0.0000009
    3   0.0000034   0.0000128  -0.0000347   0.0000000   0.0000111   0.0000074
           31          32          33          34          35          36
    1   0.0000074   0.0000268  -0.0000264  -0.0000140   0.0000780   0.0000070
    2   0.0000677   0.0000641   0.0000326  -0.0000041   0.0000687   0.0000030
    3   0.0000339  -0.0000497   0.0000076  -0.0000050   0.0000190   0.0000095
           37          38          39          40          41          42
    1  -0.0000330   0.0000427  -0.0000227  -0.0000109   0.0000845  -0.0000466
    2  -0.0002449   0.0001422   0.0000147   0.0000197   0.0001018  -0.0000368
    3   0.0000790  -0.0000356   0.0000319  -0.0000116   0.0000619  -0.0000154
           43          44          45          46          47          48
    1   0.0000089  -0.0000022   0.0000945  -0.0000141  -0.0000551   0.0000144
    2  -0.0000140  -0.0000105  -0.0000196  -0.0000084   0.0000160  -0.0000184
    3  -0.0000285   0.0000507  -0.0000815   0.0000167   0.0000267   0.0000156
           49          50          51          52
    1   0.0000248  -0.0000253   0.0000378  -0.0000120
    2   0.0000165  -0.0000044  -0.0000463  -0.0000040
    3   0.0001258  -0.0000149  -0.0000713   0.0000383
 Max gradient component =       2.449E-04
 RMS gradient           =       4.681E-05
 Gradient time:  CPU 541.70 s  wall 91.48 s
 Geometry Optimization Parameters
   NAtoms,    NIC,     NZ,  NCons,   NDum,   NFix, NCnnct, MaxDiis
       52     415       0       0       0       0       0       0

 Cartesian Hessian Update
 Hessian Updated using BFGS Update


** GEOMETRY OPTIMIZATION IN DELOCALIZED INTERNAL COORDINATES **
   Searching for a Minimum

   Optimization Cycle:  14

                       Coordinates (Angstroms)
     ATOM                X               Y               Z
      1  C        -2.8094762630    0.9818314493   -0.6823732541
      2  H        -2.6476935967    0.7557242736   -1.7460995530
      3  C        -1.6575938152    0.2962834071    0.0683864663
      4  H        -1.7305880111    0.5243917494    1.1406789509
      5  O        -0.4254791615    0.8833470311   -0.4168345196
      6  C        -1.6664273587   -1.2227246934   -0.1283151540
      7  H        -1.4729010827   -1.4310088543   -1.1883418209
      8  H        -0.8388341590   -1.6603873294    0.4354259288
      9  C        -2.9988291863   -1.8595438368    0.2909969635
     10  H        -3.1454158870   -1.6899941227    1.3669086362
     11  C        -2.9975823089   -3.3776141164    0.0806976591
     12  O        -2.0655162193   -4.0745424924    0.9060515839
     13  H        -3.9765340185   -3.7834336889    0.3477820415
     14  H        -2.8225300772   -3.6092974612   -0.9803897947
     15  C        -4.1531093352   -1.1902748865   -0.4657828983
     16  H        -5.1122123352   -1.6001091665   -0.1302848929
     17  H        -4.0697687057   -1.4238786352   -1.5355611498
     18  C        -4.1455592986    0.3309544324   -0.2693349740
     19  H        -4.9623364566    0.7770266086   -0.8430811823
     20  H        -4.3541697068    0.5495780866    0.7846565242
     21  C        -2.7860379080    2.5290543927   -0.5537586782
     22  H        -1.7667188151    2.8308614309   -0.8108698693
     23  C        -3.7281587133    3.1942045521   -1.5686282276
     24  H        -3.6069901311    4.2812826139   -1.5479244066
     25  H        -3.5190161269    2.8572964419   -2.5889450421
     26  H        -4.7799651542    2.9822366828   -1.3538679397
     27  C        -3.0679740920    3.0488905292    0.8642288363
     28  H        -2.3849579410    2.6237989126    1.6041376900
     29  H        -4.0926687539    2.8351718862    1.1847831188
     30  H        -2.9377152600    4.1344599405    0.8971577077
     31  H        -1.1706373273   -3.8728968402    0.6149179651
     32  O         1.3445289295   -0.5459231538   -0.2808328889
     33  C         2.5316252031   -0.9504205920    0.3923863124
     34  H         2.3398693813   -1.1334170244    1.4573147689
     35  C         0.7215041531    0.6186614636    0.2931306035
     36  H         0.5028078911    0.4217979847    1.3559198723
     37  C         2.9136166118   -2.3024296167   -0.2085157036
     38  O         2.6907921687   -3.3593386004    0.3205353975
     39  O         3.4955540352   -2.1808974447   -1.4181913227
     40  H         3.6798136941   -3.0752858784   -1.7429549959
     41  C         3.6042924744    0.1336178606    0.2479505051
     42  H         3.8379765454    0.2481592413   -0.8196269113
     43  O         4.7506865285   -0.2862704022    0.9695252123
     44  H         5.3364155477    0.4728600800    1.0740918889
     45  C         3.0407844707    1.4431108763    0.7959765841
     46  H         2.9138361180    1.3391993941    1.8782903163
     47  O         3.9806508080    2.5181409857    0.6549301104
     48  H         4.1319556060    2.6754843231   -0.2858641042
     49  C         1.6862849061    1.8046829278    0.1779436074
     50  H         1.8085123557    2.0154800096   -0.8954784156
     51  O         1.1081265154    2.9147890646    0.8442644647
     52  H         1.8037538347    3.5676200457    0.9881156452
   Point Group: c1    Number of degrees of freedom:   150


   Energy is  -1228.717051825

 Hessian Updated using BFGS Update

150 Hessian modes will be used to form the next step
  Hessian Eigenvalues:
     0.001223    0.004195    0.004564    0.004851    0.005385    0.006252
     0.006666    0.006821    0.007768    0.007957    0.009661    0.010196
     0.011195    0.011514    0.011955    0.013892    0.015636    0.020369
     0.021317    0.022236    0.030491    0.032183    0.034933    0.035841
     0.037876    0.040078    0.044227    0.045303    0.046298    0.046617
     0.047348    0.047844    0.048342    0.049127    0.049410    0.050300
     0.050509    0.050988    0.051830    0.052718    0.054580    0.054939
     0.055010    0.055904    0.056703    0.056715    0.056837    0.057155
     0.057911    0.058720    0.060550    0.063838    0.066861    0.068167
     0.071342    0.075176    0.079363    0.082262    0.082492    0.082668
     0.084669    0.092985    0.096101    0.106612    0.112456    0.116079
     0.117238    0.131370    0.137275    0.142912    0.151049    0.153166
     0.158478    0.159544    0.159908    0.159998    0.160003    0.160025
     0.160077    0.160213    0.160464    0.161126    0.162438    0.166944
     0.171283    0.174457    0.177879    0.179946    0.188390    0.190914
     0.196968    0.202752    0.213128    0.227854    0.242685    0.251058
     0.266007    0.270865    0.273574    0.276079    0.282215    0.287252
     0.287753    0.289268    0.290314    0.291484    0.291650    0.293611
     0.298142    0.301014    0.305346    0.308274    0.336673    0.338341
     0.338456    0.339172    0.339527    0.339568    0.340080    0.340187
     0.340433    0.340519    0.340648    0.340901    0.341292    0.341608
     0.341702    0.341948    0.342188    0.342430    0.342572    0.342687
     0.343421    0.344719    0.346994    0.377644    0.393881    0.395571
     0.399003    0.404468    0.408368    0.426710    0.477311    0.513320
     0.518668    0.521158    0.523874    0.533578    0.548337    0.928605

 Minimum Search - Taking Simple RFO Step
 Searching for Lamda that Minimizes Along All modes
 Value Taken    Lamda =  -0.00000401
 Step Taken.  Stepsize is  0.028493

                             Maximum     Tolerance    Cnvgd?
         Gradient           0.000193      0.000300     YES
         Displacement       0.007589      0.001200      NO
         Energy change     -0.000006      0.000001      NO


 New Cartesian Coordinates Obtained by Inverse Iteration

 Displacement from previous Coordinates is:  0.048529
 ----------------------------------------------------------------
             Standard Nuclear Orientation (Angstroms)
    I     Atom           X                Y                Z
 ----------------------------------------------------------------
    1      C      -2.8096483214     0.9824049372    -0.6828934511
    2      H      -2.6485506139     0.7565490542    -1.7467673289
    3      C      -1.6572173750     0.2973067125     0.0676632355
    4      H      -1.7311644984     0.5248071719     1.1401396439
    5      O      -0.4256428131     0.8862933305    -0.4161856457
    6      C      -1.6649275776    -1.2216672425    -0.1296054737
    7      H      -1.4716086520    -1.4298044366    -1.1897194735
    8      H      -0.8368456534    -1.6589648766     0.4336778269
    9      C      -2.9968267671    -1.8589541910     0.2904915962
   10      H      -3.1426782953    -1.6892202022     1.3664687434
   11      C      -2.9961421445    -3.3770556502     0.0805021967
   12      O      -2.0630348024    -4.0742705210     0.9042436214
   13      H      -3.9748979409    -3.7822926477     0.3493492384
   14      H      -2.8231794926    -3.6093031403    -0.9808159934
   15      C      -4.1519959529    -1.1901313510    -0.4654314814
   16      H      -5.1105879847    -1.6008395943    -0.1294629193
   17      H      -4.0691472741    -1.4234570496    -1.5353084394
   18      C      -4.1451522023     0.3308746898    -0.2684845486
   19      H      -4.9630030176     0.7768320647    -0.8407756534
   20      H      -4.3520779151     0.5489813781     0.7859805473
   21      C      -2.7871522592     2.5294867311    -0.5536839112
   22      H      -1.7681275852     2.8323607835    -0.8106316147
   23      C      -3.7300596153     3.1942461231    -1.5680207933
   24      H      -3.6104267505     4.2814768181    -1.5462289055
   25      H      -3.5201570317     2.8586434446    -2.5886291878
   26      H      -4.7816617606     2.9805934258    -1.3538881115
   27      C      -3.0693513757     3.0479290490     0.8647594899
   28      H      -2.3840516320     2.6247561088     1.6036750466
   29      H      -4.0929096305     2.8303392130     1.1862272318
   30      H      -2.9429609048     4.1339391480     0.8979632633
   31      H      -1.1684918531    -3.8733864489     0.6115322418
   32      O       1.3431100105    -0.5452740476    -0.2805167861
   33      C       2.5298501776    -0.9507822183     0.3928061216
   34      H       2.3376043395    -1.1338170211     1.4576675330
   35      C       0.7212830744     0.6202641273     0.2931542563
   36      H       0.5030023240     0.4239314324     1.3561184630
   37      C       2.9101521489    -2.3029879737    -0.2085648644
   38      O       2.6771391181    -3.3601363786     0.3159268250
   39      O       3.5026306963    -2.1820791073    -1.4131628290
   40      H       3.6848810277    -3.0769376224    -1.7378856508
   41      C       3.6034606017     0.1322058127     0.2489871467
   42      H       3.8388508375     0.2461770867    -0.8182496306
   43      O       4.7485905274    -0.2881906130     0.9722347810
   44      H       5.3359401986     0.4699931733     1.0746665323
   45      C       3.0409753094     1.4428700024     0.7956823972
   46      H       2.9137583522     1.3401694221     1.8780537064
   47      O       3.9823044000     2.5165444281     0.6535755179
   48      H       4.1332414251     2.6732423126    -0.2873987317
   49      C       1.6870778212     1.8053444412     0.1768765976
   50      H       1.8099581391     2.0150427595    -0.8966404804
   51      O       1.1098979001     2.9166995502     0.8420789432
   52      H       1.8059618363     3.5695574427     0.9837768232
 ----------------------------------------------------------------
 Molecular Point Group                 C1    NOp =  1
 Largest Abelian Subgroup              C1    NOp =  1
 Nuclear Repulsion Energy =  2362.5962069463 hartrees
 There are       94 alpha and       94 beta electrons
 Applying Cartesian multipole field
    Component          Value
    ---------          -----
     (2,0,0)        1.00000E-12
     (0,2,0)        2.00000E-11
     (0,0,2)       -3.00000E-11
 Nucleus-field energy     =     0.0000000575 hartrees
 Requested basis set is 6-311++G(d,p)
 There are 284 shells and 724 basis functions
 A cutoff of  1.0D-11 yielded  29092 shell pairs
 There are    184031 function pairs (    194633 Cartesian)
 Smallest overlap matrix eigenvalue = 7.15E-07

 Q-Chem warning in module stvman/mkSTV.C, line 306:

 Overlap eigenvalue is smaller than square root of threshold
 Use THRESH >= 12 to get rid of this warning

 Linear dependence detected in AO basis
 Tighter screening thresholds may be required for diffuse basis sets
 Use S2THRESH > 14 and THRESH = 14 in case of SCF convergence issues
 Number of orthogonalized atomic orbitals = 723
 Maximum deviation from orthogonality = 4.291E-10
 Guess MOs from SCF MO coefficient file

 -----------------------------------------------------------------------
  General SCF calculation program by
  Eric Jon Sundstrom, Paul Horn, Yuezhi Mao, Dmitri Zuev, Alec White,
  David Stuck, Shaama M.S., Shane Yost, Joonho Lee, David Small,
  Daniel Levine, Susi Lehtola, Hugh Burton, Evgeny Epifanovsky
 -----------------------------------------------------------------------
 Exchange:     0.2000 Hartree-Fock + 0.0800 Slater + 0.7200 B88
 Correlation:  0.1900 VWN1RPA + 0.8100 LYP
 Using SG-1 standard quadrature grid
 using 6 threads for integral computing
 -------------------------------------------------------
 OpenMP Integral computing Module                
 Release: version 2.0, May 2017, Q-Chem Inc. Pleasanton 
 -------------------------------------------------------
 -------------------------------------------------------
 OpenMP BLAS3 based DFT computing Module                
 Release: version 1.0, May 2013, Q-Chem Inc. Pittsburgh 
 -------------------------------------------------------
 A restricted SCF calculation will be
 performed using DIIS
 SCF converges when DIIS error is below 1.0e-08
 ---------------------------------------
  Cycle       Energy         DIIS error
 ---------------------------------------
    1   -1228.7169219010      3.56e-05  
    2   -1228.7170524675      5.02e-06  
    3   -1228.7170540456      2.33e-06  
    4   -1228.7170541239      2.02e-06  
    5   -1228.7170543128      4.08e-07  
    6   -1228.7170543192      1.95e-07  
    7   -1228.7170543209      5.10e-08  
    8   -1228.7170543210      9.61e-09  Convergence criterion met
 ---------------------------------------
 SCF time:   CPU 1554.95s  wall 275.00s 
 SCF   energy in the final basis set =    -1228.7170543210
 Total energy in the final basis set =    -1228.7170543210

 --------------------------------------------------------------

                    Orbital Energies (a.u.)
 --------------------------------------------------------------

 Alpha MOs
 -- Occupied --
-19.192 -19.167 -19.157 -19.149 -19.146 -19.144 -19.136 -19.120
-10.328 -10.296 -10.262 -10.255 -10.253 -10.249 -10.231 -10.215
-10.176 -10.175 -10.171 -10.170 -10.169 -10.168 -10.155 -10.153
 -1.136  -1.099  -1.075  -1.055  -1.046  -1.042  -1.038  -1.021
 -0.850  -0.812  -0.803  -0.796  -0.749  -0.745  -0.701  -0.682
 -0.679  -0.667  -0.642  -0.627  -0.615  -0.613  -0.574  -0.563
 -0.560  -0.551  -0.545  -0.524  -0.518  -0.511  -0.508  -0.500
 -0.494  -0.486  -0.477  -0.463  -0.455  -0.453  -0.449  -0.438
 -0.434  -0.428  -0.426  -0.424  -0.408  -0.398  -0.397  -0.393
 -0.385  -0.379  -0.374  -0.373  -0.367  -0.362  -0.354  -0.348
 -0.347  -0.341  -0.335  -0.333  -0.328  -0.320  -0.317  -0.311
 -0.308  -0.304  -0.294  -0.290  -0.283  -0.271
 -- Virtual --
 -0.036  -0.025  -0.014  -0.010  -0.006   0.002   0.005   0.005
  0.013   0.018   0.023   0.025   0.031   0.032   0.038   0.041
  0.045   0.048   0.051   0.053   0.058   0.061   0.064   0.068
  0.074   0.075   0.077   0.079   0.081   0.086   0.087   0.088
  0.093   0.097   0.098   0.100   0.103   0.105   0.106   0.110
  0.113   0.114   0.115   0.119   0.121   0.124   0.126   0.127
  0.130   0.132   0.133   0.136   0.137   0.139   0.142   0.144
  0.145   0.148   0.149   0.151   0.154   0.156   0.157   0.161
  0.161   0.163   0.166   0.167   0.171   0.173   0.174   0.176
  0.180   0.181   0.183   0.189   0.190   0.191   0.192   0.197
  0.199   0.202   0.204   0.206   0.209   0.210   0.212   0.214
  0.217   0.218   0.221   0.223   0.226   0.229   0.230   0.234
  0.235   0.238   0.239   0.242   0.245   0.250   0.251   0.253
  0.254   0.260   0.262   0.263   0.269   0.270   0.272   0.276
  0.279   0.282   0.285   0.287   0.291   0.293   0.294   0.299
  0.300   0.303   0.306   0.308   0.312   0.315   0.318   0.321
  0.323   0.324   0.326   0.328   0.332   0.334   0.336   0.340
  0.343   0.345   0.346   0.349   0.353   0.355   0.358   0.363
  0.365   0.367   0.370   0.371   0.373   0.378   0.381   0.385
  0.389   0.391   0.396   0.398   0.401   0.407   0.414   0.416
  0.422   0.427   0.432   0.436   0.439   0.443   0.444   0.447
  0.451   0.463   0.467   0.472   0.479   0.484   0.489   0.497
  0.499   0.512   0.514   0.522   0.533   0.534   0.543   0.545
  0.549   0.556   0.562   0.570   0.574   0.579   0.581   0.587
  0.594   0.599   0.606   0.610   0.615   0.620   0.621   0.624
  0.633   0.640   0.643   0.651   0.654   0.661   0.666   0.672
  0.674   0.675   0.680   0.687   0.701   0.703   0.709   0.714
  0.718   0.723   0.729   0.733   0.736   0.744   0.748   0.755
  0.761   0.764   0.771   0.772   0.775   0.779   0.782   0.785
  0.789   0.791   0.793   0.800   0.803   0.812   0.817   0.819
  0.825   0.829   0.832   0.850   0.853   0.856   0.863   0.872
  0.891   0.906   0.928   0.939   0.944   0.962   0.968   0.979
  0.987   0.996   1.009   1.015   1.026   1.038   1.041   1.048
  1.060   1.070   1.076   1.084   1.095   1.103   1.118   1.122
  1.127   1.129   1.144   1.150   1.156   1.161   1.169   1.173
  1.183   1.190   1.197   1.203   1.211   1.217   1.221   1.229
  1.232   1.236   1.243   1.249   1.255   1.268   1.272   1.285
  1.290   1.305   1.315   1.322   1.336   1.346   1.354   1.367
  1.382   1.395   1.396   1.408   1.414   1.422   1.442   1.444
  1.459   1.466   1.468   1.478   1.481   1.495   1.500   1.509
  1.517   1.522   1.525   1.530   1.538   1.547   1.551   1.557
  1.562   1.573   1.578   1.581   1.586   1.589   1.596   1.598
  1.602   1.608   1.615   1.617   1.625   1.626   1.629   1.634
  1.640   1.649   1.652   1.653   1.656   1.661   1.664   1.673
  1.677   1.680   1.688   1.695   1.699   1.707   1.712   1.717
  1.729   1.737   1.746   1.751   1.758   1.764   1.774   1.787
  1.788   1.795   1.800   1.807   1.817   1.822   1.824   1.836
  1.845   1.849   1.859   1.864   1.878   1.885   1.892   1.894
  1.913   1.916   1.927   1.935   1.943   1.954   1.964   1.978
  1.985   2.000   2.009   2.021   2.030   2.047   2.050   2.054
  2.056   2.068   2.084   2.090   2.100   2.103   2.104   2.113
  2.123   2.137   2.143   2.149   2.165   2.169   2.176   2.188
  2.193   2.199   2.204   2.209   2.233   2.242   2.254   2.265
  2.272   2.285   2.299   2.308   2.319   2.333   2.347   2.357
  2.377   2.392   2.399   2.408   2.416   2.430   2.445   2.446
  2.493   2.494   2.519   2.527   2.533   2.538   2.542   2.546
  2.554   2.559   2.569   2.574   2.579   2.585   2.600   2.604
  2.608   2.633   2.635   2.641   2.650   2.662   2.671   2.674
  2.686   2.694   2.708   2.722   2.744   2.752   2.754   2.770
  2.778   2.785   2.792   2.800   2.812   2.820   2.824   2.835
  2.846   2.856   2.880   2.883   2.896   2.904   2.910   2.922
  2.925   2.935   2.943   2.948   2.955   2.972   2.977   2.980
  2.999   3.003   3.020   3.034   3.040   3.043   3.053   3.056
  3.063   3.081   3.084   3.088   3.094   3.113   3.126   3.129
  3.136   3.146   3.158   3.163   3.170   3.173   3.187   3.192
  3.208   3.212   3.225   3.252   3.266   3.274   3.285   3.305
  3.308   3.319   3.327   3.339   3.343   3.366   3.390   3.420
  3.442   3.467   3.491   3.542   3.552   3.569   3.616   3.690
  3.778   3.779   3.794   3.805   3.808   3.817   3.842   3.848
  3.855   3.878   3.911   3.914   3.918   3.927   3.939   3.959
  3.991   3.996   4.001   4.013   4.055   4.070   4.090   4.117
  4.143   4.158   4.174   4.184   4.231   4.262   4.274   4.302
  4.311   4.322   4.336   4.375   4.408   5.000   5.073   5.093
  5.103   5.110   5.116   5.162   5.210   5.225   5.365   5.372
  5.403   5.413   5.433   5.459   5.481   5.585   5.617   5.657
  5.667   5.670   5.707   5.835   5.851  23.755  23.773  23.791
 23.806  23.819  23.830  23.847  23.854  23.872  23.882  23.903
 23.939  23.964  23.985  23.993  24.018  49.869  49.904  49.934
 49.940  49.949  49.962  50.009  50.013
 --------------------------------------------------------------

          Ground-State Mulliken Net Atomic Charges

     Atom                 Charge (a.u.)
  ----------------------------------------
      1 C                     0.208449
      2 H                     0.222533
      3 C                    -0.504004
      4 H                     0.143189
      5 O                     0.098648
      6 C                    -1.066171
      7 H                     0.232878
      8 H                     0.141344
      9 C                     0.676954
     10 H                     0.215360
     11 C                    -0.558515
     12 O                    -0.222317
     13 H                     0.185166
     14 H                     0.153757
     15 C                    -0.717161
     16 H                     0.165206
     17 H                     0.154545
     18 C                    -0.414577
     19 H                     0.166985
     20 H                     0.153190
     21 C                     0.441128
     22 H                     0.220144
     23 C                    -0.691259
     24 H                     0.152536
     25 H                     0.131371
     26 H                     0.140111
     27 C                    -0.681276
     28 H                     0.145398
     29 H                     0.155014
     30 H                     0.153283
     31 H                     0.239221
     32 O                     0.051009
     33 C                    -0.183346
     34 H                     0.272426
     35 C                     0.409961
     36 H                     0.209373
     37 C                    -0.087817
     38 O                    -0.201356
     39 O                    -0.098488
     40 H                     0.286246
     41 C                    -0.444758
     42 H                     0.283518
     43 O                    -0.133346
     44 H                     0.258363
     45 C                    -0.546404
     46 H                     0.306454
     47 O                    -0.208565
     48 H                     0.268953
     49 C                    -0.650943
     50 H                     0.238631
     51 O                    -0.114119
     52 H                     0.243076
  ----------------------------------------
  Sum of atomic charges =     0.000000

 -----------------------------------------------------------------
                    Cartesian Multipole Moments
 -----------------------------------------------------------------
    Charge (ESU x 10^10)
                 0.0000
    Dipole Moment (Debye)
         X       1.4139      Y       3.2636      Z      -2.4951
       Tot       4.3447
    Quadrupole Moments (Debye-Ang)
        XX    -136.2743     XY       5.9655     YY    -162.0703
        XZ      -6.2329     YZ       9.2824     ZZ    -148.0884
    Octopole Moments (Debye-Ang^2)
       XXX      93.4306    XXY      19.8879    XYY      67.2007
       YYY      71.6509    XXZ     -47.8446    XYZ       0.7779
       YYZ     -68.6238    XZZ      37.7388    YZZ      -6.0128
       ZZZ     -19.2335
    Hexadecapole Moments (Debye-Ang^3)
      XXXX   -7674.9913   XXXY     331.8230   XXYY   -2044.7398
      XYYY      95.3915   YYYY   -4615.0889   XXXZ    -454.6140
      XXYZ      77.0707   XYYZ    -175.5282   YYYZ     218.9412
      XXZZ   -1436.7074   XYZZ      29.5146   YYZZ    -843.8353
      XZZZ    -298.7909   YZZZ      54.3828   ZZZZ    -692.5395
 -----------------------------------------------------------------
 Calculating analytic gradient of the SCF energy
 Gradient of SCF Energy
            1           2           3           4           5           6
    1   0.0000301  -0.0000079  -0.0000799  -0.0000008   0.0000273  -0.0000398
    2   0.0000176   0.0000097   0.0000122   0.0000029   0.0000340  -0.0000428
    3   0.0000241  -0.0000113   0.0000191  -0.0000184  -0.0000393   0.0000204
            7           8           9          10          11          12
    1  -0.0000003  -0.0000119   0.0000014  -0.0000082   0.0000152  -0.0000278
    2  -0.0000037   0.0000217  -0.0000089  -0.0000098   0.0000216  -0.0000799
    3  -0.0000003  -0.0000139  -0.0000032  -0.0000071   0.0000109  -0.0000636
           13          14          15          16          17          18
    1  -0.0000055  -0.0000030   0.0000266  -0.0000083  -0.0000039   0.0000048
    2   0.0000145  -0.0000110   0.0000111   0.0000157  -0.0000067   0.0000048
    3   0.0000146  -0.0000057  -0.0000168   0.0000001  -0.0000015  -0.0000179
           19          20          21          22          23          24
    1  -0.0000054  -0.0000024  -0.0000078   0.0000140   0.0000011   0.0000040
    2  -0.0000017   0.0000091  -0.0000140  -0.0000003  -0.0000117  -0.0000000
    3  -0.0000058   0.0000053  -0.0000256  -0.0000131   0.0000001  -0.0000035
           25          26          27          28          29          30
    1   0.0000100   0.0000030  -0.0000121  -0.0000049  -0.0000068   0.0000113
    2   0.0000050  -0.0000040   0.0000028   0.0000017  -0.0000068   0.0000034
    3  -0.0000038  -0.0000053  -0.0000056   0.0000003  -0.0000164   0.0000008
           31          32          33          34          35          36
    1   0.0000062   0.0000210  -0.0000334  -0.0000189   0.0000059   0.0000176
    2   0.0000547  -0.0000070  -0.0000255   0.0000079  -0.0000066   0.0000089
    3   0.0000381  -0.0000186   0.0000078   0.0000037   0.0000357   0.0000002
           37          38          39          40          41          42
    1   0.0000291   0.0000023  -0.0000079  -0.0000038   0.0000818  -0.0000132
    2   0.0000270  -0.0000223   0.0000109  -0.0000155  -0.0000055  -0.0000202
    3   0.0000420   0.0000053   0.0000009   0.0000006   0.0000401   0.0000001
           43          44          45          46          47          48
    1  -0.0000158  -0.0000015   0.0000335  -0.0000057  -0.0000218   0.0000095
    2   0.0000051   0.0000075   0.0000039  -0.0000136  -0.0000012  -0.0000057
    3  -0.0000440   0.0000375  -0.0000099   0.0000123   0.0000224  -0.0000017
           49          50          51          52
    1  -0.0000059   0.0000001   0.0000001   0.0000087
    2   0.0000374   0.0000017  -0.0000256  -0.0000026
    3   0.0000210   0.0000122  -0.0000350   0.0000118
 Max gradient component =       8.180E-05
 RMS gradient           =       2.085E-05
 Gradient time:  CPU 541.18 s  wall 91.35 s
 Geometry Optimization Parameters
   NAtoms,    NIC,     NZ,  NCons,   NDum,   NFix, NCnnct, MaxDiis
       52     415       0       0       0       0       0       0

 Cartesian Hessian Update
 Hessian Updated using BFGS Update


** GEOMETRY OPTIMIZATION IN DELOCALIZED INTERNAL COORDINATES **
   Searching for a Minimum

   Optimization Cycle:  15

                       Coordinates (Angstroms)
     ATOM                X               Y               Z
      1  C        -2.8096483214    0.9824049372   -0.6828934511
      2  H        -2.6485506139    0.7565490542   -1.7467673289
      3  C        -1.6572173750    0.2973067125    0.0676632355
      4  H        -1.7311644984    0.5248071719    1.1401396439
      5  O        -0.4256428131    0.8862933305   -0.4161856457
      6  C        -1.6649275776   -1.2216672425   -0.1296054737
      7  H        -1.4716086520   -1.4298044366   -1.1897194735
      8  H        -0.8368456534   -1.6589648766    0.4336778269
      9  C        -2.9968267671   -1.8589541910    0.2904915962
     10  H        -3.1426782953   -1.6892202022    1.3664687434
     11  C        -2.9961421445   -3.3770556502    0.0805021967
     12  O        -2.0630348024   -4.0742705210    0.9042436214
     13  H        -3.9748979409   -3.7822926477    0.3493492384
     14  H        -2.8231794926   -3.6093031403   -0.9808159934
     15  C        -4.1519959529   -1.1901313510   -0.4654314814
     16  H        -5.1105879847   -1.6008395943   -0.1294629193
     17  H        -4.0691472741   -1.4234570496   -1.5353084394
     18  C        -4.1451522023    0.3308746898   -0.2684845486
     19  H        -4.9630030176    0.7768320647   -0.8407756534
     20  H        -4.3520779151    0.5489813781    0.7859805473
     21  C        -2.7871522592    2.5294867311   -0.5536839112
     22  H        -1.7681275852    2.8323607835   -0.8106316147
     23  C        -3.7300596153    3.1942461231   -1.5680207933
     24  H        -3.6104267505    4.2814768181   -1.5462289055
     25  H        -3.5201570317    2.8586434446   -2.5886291878
     26  H        -4.7816617606    2.9805934258   -1.3538881115
     27  C        -3.0693513757    3.0479290490    0.8647594899
     28  H        -2.3840516320    2.6247561088    1.6036750466
     29  H        -4.0929096305    2.8303392130    1.1862272318
     30  H        -2.9429609048    4.1339391480    0.8979632633
     31  H        -1.1684918531   -3.8733864489    0.6115322418
     32  O         1.3431100105   -0.5452740476   -0.2805167861
     33  C         2.5298501776   -0.9507822183    0.3928061216
     34  H         2.3376043395   -1.1338170211    1.4576675330
     35  C         0.7212830744    0.6202641273    0.2931542563
     36  H         0.5030023240    0.4239314324    1.3561184630
     37  C         2.9101521489   -2.3029879737   -0.2085648644
     38  O         2.6771391181   -3.3601363786    0.3159268250
     39  O         3.5026306963   -2.1820791073   -1.4131628290
     40  H         3.6848810277   -3.0769376224   -1.7378856508
     41  C         3.6034606017    0.1322058127    0.2489871467
     42  H         3.8388508375    0.2461770867   -0.8182496306
     43  O         4.7485905274   -0.2881906130    0.9722347810
     44  H         5.3359401986    0.4699931733    1.0746665323
     45  C         3.0409753094    1.4428700024    0.7956823972
     46  H         2.9137583522    1.3401694221    1.8780537064
     47  O         3.9823044000    2.5165444281    0.6535755179
     48  H         4.1332414251    2.6732423126   -0.2873987317
     49  C         1.6870778212    1.8053444412    0.1768765976
     50  H         1.8099581391    2.0150427595   -0.8966404804
     51  O         1.1098979001    2.9166995502    0.8420789432
     52  H         1.8059618363    3.5695574427    0.9837768232
   Point Group: c1    Number of degrees of freedom:   150


   Energy is  -1228.717054321

 Hessian Updated using BFGS Update

150 Hessian modes will be used to form the next step
  Hessian Eigenvalues:
     0.001217    0.004051    0.004392    0.004858    0.005287    0.006238
     0.006442    0.006879    0.007217    0.007967    0.008859    0.009926
     0.010620    0.011225    0.011731    0.013805    0.015659    0.020821
     0.021584    0.022185    0.030473    0.032258    0.035095    0.036642
     0.038145    0.040033    0.044414    0.045341    0.046345    0.046636
     0.047376    0.047901    0.048372    0.049128    0.049412    0.050310
     0.050492    0.050946    0.051802    0.052560    0.054755    0.054996
     0.055013    0.055788    0.056700    0.056732    0.056809    0.057161
     0.057875    0.058713    0.060542    0.063891    0.067548    0.068082
     0.071241    0.075225    0.079422    0.082274    0.082548    0.082725
     0.084680    0.092875    0.095930    0.106425    0.112349    0.116207
     0.117481    0.131090    0.137558    0.143149    0.151114    0.153472
     0.159240    0.159656    0.159793    0.159962    0.160009    0.160067
     0.160073    0.160358    0.160694    0.161394    0.163457    0.166660
     0.172495    0.176131    0.178139    0.180149    0.189657    0.191467
     0.196720    0.203460    0.217760    0.228348    0.242569    0.251048
     0.265921    0.272506    0.274117    0.277389    0.282299    0.287263
     0.287778    0.289243    0.289925    0.291504    0.291740    0.294008
     0.298208    0.300969    0.304828    0.307541    0.336678    0.338337
     0.338497    0.339195    0.339518    0.339586    0.340053    0.340186
     0.340453    0.340481    0.340703    0.340861    0.341564    0.341614
     0.341725    0.342067    0.342248    0.342423    0.342566    0.342671
     0.343166    0.344624    0.346998    0.377830    0.394238    0.395887
     0.399679    0.404424    0.408834    0.427195    0.455882    0.513554
     0.518639    0.521179    0.524076    0.533466    0.548397    0.932341

 Minimum Search - Taking Simple RFO Step
 Searching for Lamda that Minimizes Along All modes
 Value Taken    Lamda =  -0.00000153
 Step Taken.  Stepsize is  0.016413

                             Maximum     Tolerance    Cnvgd?
         Gradient           0.000149      0.000300     YES
         Displacement       0.004545      0.001200      NO
         Energy change     -0.000002      0.000001      NO


 New Cartesian Coordinates Obtained by Inverse Iteration

 Displacement from previous Coordinates is:  0.037496
 ----------------------------------------------------------------
             Standard Nuclear Orientation (Angstroms)
    I     Atom           X                Y                Z
 ----------------------------------------------------------------
    1      C      -2.8097421517     0.9825750611    -0.6834140667
    2      H      -2.6480252548     0.7563939173    -1.7471172328
    3      C      -1.6572240702     0.2983307351     0.0679157213
    4      H      -1.7321568305     0.5257246418     1.1404116026
    5      O      -0.4260508517     0.8884348957    -0.4149891252
    6      C      -1.6636402720    -1.2205899459    -0.1291774083
    7      H      -1.4699164611    -1.4289743112    -1.1891787501
    8      H      -0.8355471359    -1.6573883942     0.4345135514
    9      C      -2.9953147266    -1.8581130930     0.2911003158
   10      H      -3.1414746165    -1.6870456718     1.3668330209
   11      C      -2.9939864283    -3.3764729238     0.0832330216
   12      O      -2.0603280823    -4.0718174403     0.9078932398
   13      H      -3.9725393817    -3.7817036384     0.3528766960
   14      H      -2.8212159301    -3.6103517412    -0.9777474967
   15      C      -4.1506927367    -1.1906954414    -0.4657824820
   16      H      -5.1090837727    -1.6022677980    -0.1302915352
   17      H      -4.0669086866    -1.4242804184    -1.5355336777
   18      C      -4.1450839450     0.3303416869    -0.2692940188
   19      H      -4.9630238747     0.7756331663    -0.8419504484
   20      H      -4.3523858897     0.5485663056     0.7850573095
   21      C      -2.7878608215     2.5297721895    -0.5546435379
   22      H      -1.7689890480     2.8329067100    -0.8118079277
   23      C      -3.7309999816     3.1940213283    -1.5691249062
   24      H      -3.6112868114     4.2812604683    -1.5479882159
   25      H      -3.5213481709     2.8578226908    -2.5896008533
   26      H      -4.7825858749     2.9806044393    -1.3547313444
   27      C      -3.0696814308     3.0486287658     0.8637277643
   28      H      -2.3828840859     2.6271040261     1.6021875028
   29      H      -4.0925141281     2.8294980749     1.1863883026
   30      H      -2.9452436977     4.1348828918     0.8960365335
   31      H      -1.1660521711    -3.8739905300     0.6123164216
   32      O       1.3416003675    -0.5442820421    -0.2813081786
   33      C       2.5281315389    -0.9514308114     0.3912956803
   34      H       2.3358410579    -1.1360978381     1.4558795821
   35      C       0.7206636621     0.6209694291     0.2938653602
   36      H       0.5022835324     0.4234373369     1.3566038105
   37      C       2.9073853525    -2.3029457419    -0.2122697760
   38      O       2.6701271288    -3.3608336715     0.3089075938
   39      O       3.5041060101    -2.1806907667    -1.4146254465
   40      H       3.6857027826    -3.0752752528    -1.7404656346
   41      C       3.6022897524     0.1311031645     0.2491694852
   42      H       3.8385028222     0.2462430491    -0.8177506201
   43      O       4.7467837934    -0.2908243704     0.9725998758
   44      H       5.3355700121     0.4663727842     1.0740541983
   45      C       3.0406970256     1.4417478702     0.7969982043
   46      H       2.9136595671     1.3384441178     1.8793089159
   47      O       3.9829030460     2.5147564748     0.6553396225
   48      H       4.1330699660     2.6724791666    -0.2855817980
   49      C       1.6870301117     1.8056496454     0.1786460632
   50      H       1.8100045913     2.0163279953    -0.8946678881
   51      O       1.1106134831     2.9167381203     0.8451190216
   52      H       1.8068122900     3.5696105349     0.9860916139
 ----------------------------------------------------------------
 Molecular Point Group                 C1    NOp =  1
 Largest Abelian Subgroup              C1    NOp =  1
 Nuclear Repulsion Energy =  2362.7977206366 hartrees
 There are       94 alpha and       94 beta electrons
 Applying Cartesian multipole field
    Component          Value
    ---------          -----
     (2,0,0)        1.00000E-12
     (0,2,0)        2.00000E-11
     (0,0,2)       -3.00000E-11
 Nucleus-field energy     =     0.0000000574 hartrees
 Requested basis set is 6-311++G(d,p)
 There are 284 shells and 724 basis functions
 A cutoff of  1.0D-11 yielded  29095 shell pairs
 There are    184081 function pairs (    194699 Cartesian)
 Smallest overlap matrix eigenvalue = 7.15E-07

 Q-Chem warning in module stvman/mkSTV.C, line 306:

 Overlap eigenvalue is smaller than square root of threshold
 Use THRESH >= 12 to get rid of this warning

 Linear dependence detected in AO basis
 Tighter screening thresholds may be required for diffuse basis sets
 Use S2THRESH > 14 and THRESH = 14 in case of SCF convergence issues
 Number of orthogonalized atomic orbitals = 723
 Maximum deviation from orthogonality = 3.519E-10
 Guess MOs from SCF MO coefficient file

 -----------------------------------------------------------------------
  General SCF calculation program by
  Eric Jon Sundstrom, Paul Horn, Yuezhi Mao, Dmitri Zuev, Alec White,
  David Stuck, Shaama M.S., Shane Yost, Joonho Lee, David Small,
  Daniel Levine, Susi Lehtola, Hugh Burton, Evgeny Epifanovsky
 -----------------------------------------------------------------------
 Exchange:     0.2000 Hartree-Fock + 0.0800 Slater + 0.7200 B88
 Correlation:  0.1900 VWN1RPA + 0.8100 LYP
 Using SG-1 standard quadrature grid
 using 6 threads for integral computing
 -------------------------------------------------------
 OpenMP Integral computing Module                
 Release: version 2.0, May 2017, Q-Chem Inc. Pleasanton 
 -------------------------------------------------------
 -------------------------------------------------------
 OpenMP BLAS3 based DFT computing Module                
 Release: version 1.0, May 2013, Q-Chem Inc. Pittsburgh 
 -------------------------------------------------------
 A restricted SCF calculation will be
 performed using DIIS
 SCF converges when DIIS error is below 1.0e-08
 ---------------------------------------
  Cycle       Energy         DIIS error
 ---------------------------------------
    1   -1228.7170128839      2.12e-05  
    2   -1228.7170546524      3.19e-06  
    3   -1228.7170548535      3.15e-06  
    4   -1228.7170552463      1.04e-06  
    5   -1228.7170552904      3.13e-07  
    6   -1228.7170552944      1.29e-07  
    7   -1228.7170552948      4.36e-08  
    8   -1228.7170552950      5.88e-09  Convergence criterion met
 ---------------------------------------
 SCF time:   CPU 1555.81s  wall 275.00s 
 SCF   energy in the final basis set =    -1228.7170552950
 Total energy in the final basis set =    -1228.7170552950

 --------------------------------------------------------------

                    Orbital Energies (a.u.)
 --------------------------------------------------------------

 Alpha MOs
 -- Occupied --
-19.192 -19.167 -19.157 -19.149 -19.146 -19.144 -19.136 -19.120
-10.328 -10.295 -10.262 -10.255 -10.253 -10.249 -10.231 -10.215
-10.176 -10.175 -10.170 -10.170 -10.169 -10.168 -10.155 -10.153
 -1.136  -1.099  -1.075  -1.055  -1.046  -1.042  -1.038  -1.021
 -0.850  -0.812  -0.803  -0.796  -0.749  -0.745  -0.701  -0.682
 -0.679  -0.667  -0.642  -0.627  -0.615  -0.613  -0.574  -0.563
 -0.560  -0.551  -0.545  -0.524  -0.518  -0.511  -0.508  -0.500
 -0.494  -0.486  -0.477  -0.463  -0.455  -0.453  -0.449  -0.438
 -0.434  -0.428  -0.426  -0.424  -0.408  -0.398  -0.397  -0.393
 -0.385  -0.379  -0.374  -0.373  -0.367  -0.362  -0.353  -0.348
 -0.347  -0.341  -0.335  -0.333  -0.328  -0.320  -0.317  -0.311
 -0.308  -0.304  -0.294  -0.290  -0.283  -0.271
 -- Virtual --
 -0.036  -0.025  -0.014  -0.010  -0.006   0.002   0.005   0.005
  0.013   0.018   0.023   0.025   0.031   0.032   0.038   0.041
  0.045   0.048   0.051   0.053   0.058   0.061   0.064   0.068
[truncated: 651,205 more chars]
