# Supplementary material for: An in silico investigation of menthol metabolism
Source: PLoS One. 2019 Sep 27;14(9):e0216577. doi: 10.1371/journal.pone.0216577 (PMC6764827; doi:10.1371/journal.pone.0216577)
Supplement: S2 File — (ZIP) [file pone.0216577.s002.zip › B3LYP/g-series/oOeee.out]

Q-Chem Developer Version!
                  Welcome to Q-Chem
     A Quantum Leap Into The Future Of Chemistry


 Q-Chem 5.1, Q-Chem, Inc., Pleasanton, CA (2018)

 Yihan Shao,  Zhengting Gan,  E. Epifanovsky,  A. T. B. Gilbert,  M. Wormit,  
 J. Kussmann,  A. W. Lange,  A. Behn,  Jia Deng,  Xintian Feng,  D. Ghosh,  
 M. Goldey,  P. R. Horn,  L. D. Jacobson,  I. Kaliman,  T. Kus,  A. Landau,  
 Jie Liu,  E. I. Proynov,  R. M. Richard,  R. P. Steele,  E. J. Sundstrom,  
 H. L. Woodcock III,  P. M. Zimmerman,  D. Zuev,  B. Albrecht,  E. Alguire,  
 S. A. Baeppler,  D. Barton,  Z. Benda,  Y. A. Bernard,  E. J. Berquist,  
 K. B. Bravaya,  H. Burton,  D. Casanova,  Chun-Min Chang,  Yunqing Chen,  
 A. Chien,  K. D. Closser,  M. P. Coons,  S. Coriani,  S. Dasgupta,  
 A. L. Dempwolff,  M. Diedenhofen,  Hainam Do,  R. G. Edgar,  Po-Tung Fang,  
 S. Faraji,  S. Fatehi,  Qingguo Feng,  K. D. Fenk,  J. Fosso-Tande,  
 J. Gayvert,  Qinghui Ge,  A. Ghysels,  G. Gidofalvi,  J. Gomes,  
 J. Gonthier,  A. Gunina,  D. Hait,  M. W. D. Hanson-Heine,  
 P. H. P. Harbach,  A. W. Hauser,  J. E. Herr,  E. G. Hohenstein,  
 Z. C. Holden,  Kerwin Hui,  B. C. Huynh,  T.-C. Jagau,  Hyunjun Ji,  
 B. Kaduk,  K. Khistyaev,  Jaehoon Kim,  P. Klunzinger,  K. Koh,  
 D. Kosenkov,  L. Koulias,  T. Kowalczyk,  C. M. Krauter,  A. Kunitsa,  
 Ka Un Lao,  A. Laurent,  K. V. Lawler,  Joonho Lee,  D. Lefrancois,  
 S. Lehtola,  D. S. Levine,  Yi-Pei Li,  You-Sheng Lin,  Fenglai Liu,  
 E. Livshits,  A. Luenser,  P. Manohar,  E. Mansoor,  S. F. Manzer,  
 Shan-Ping Mao,  Yuezhi Mao,  N. Mardirossian,  A. V. Marenich,  
 T. Markovich,  L. A. Martinez-Martinez,  S. A. Maurer,  N. J. Mayhall,  
 S. C. McKenzie,  J.-M. Mewes,  A. F. Morrison,  J. W. Mullinax,  K. Nanda,  
 T. S. Nguyen-Beck,  R. Olivares-Amaya,  J. A. Parkhill,  T. M. Perrine,  
 F. Plasser,  P. Pokhilko,  S. Prager,  A. Prociuk,  E. Ramos,  D. R. Rehn,  
 F. Rob,  M. Schneider,  N. Sergueev,  S. M. Sharada,  S. Sharma,  
 D. W. Small,  T. Stauch,  T. Stein,  Yu-Chuan Su,  A. J. W. Thom,  
 A. Tkatchenko,  T. Tsuchimochi,  N. M. Tubman,  L. Vogt,  M. L. Vidal,  
 O. Vydrov,  M. A. Watson,  J. Wenzel,  M. de Wergifosse,  T. A. Wesolowski,  
 A. White,  J. Witte,  A. Yamada,  Jun Yang,  K. Yao,  S. Yeganeh,  
 S. R. Yost,  Zhi-Qiang You,  A. Zech,  Igor Ying Zhang,  Xing Zhang,  
 Yan Zhao,  Ying Zhu,  B. R. Brooks,  G. K. L. Chan,  C. J. Cramer,  
 M. S. Gordon,  W. J. Hehre,  A. Klamt,  M. W. Schmidt,  C. D. Sherrill,  
 D. G. Truhlar,  A. Aspuru-Guzik,  R. Baer,  A. T. Bell,  N. A. Besley,  
 Jeng-Da Chai,  A. E. DePrince, III,  R. A. DiStasio Jr.,  A. Dreuw,  
 B. D. Dunietz,  T. R. Furlani,  Chao-Ping Hsu,  Yousung Jung,  Jing Kong,  
 D. S. Lambrecht,  WanZhen Liang,  C. Ochsenfeld,  V. A. Rassolov,  
 L. V. Slipchenko,  J. E. Subotnik,  T. Van Voorhis,  J. M. Herbert,  
 A. I. Krylov,  P. M. W. Gill,  M. Head-Gordon

 Contributors to earlier versions of Q-Chem not listed above: 
 R. D. Adamson,  B. Austin,  J. Baker,  G. J. O. Beran,  K. Brandhorst,  
 S. T. Brown,  E. F. C. Byrd,  A. K. Chakraborty,  C.-L. Cheng,  
 Siu Hung Chien,  D. M. Chipman,  D. L. Crittenden,  H. Dachsel,  
 R. J. Doerksen,  A. D. Dutoi,  L. Fusti-Molnar,  W. A. Goddard III,  
 A. Golubeva-Zadorozhnaya,  S. R. Gwaltney,  G. Hawkins,  A. Heyden,  
 S. Hirata,  G. Kedziora,  F. J. Keil,  C. Kelley,  Jihan Kim,  R. A. King,  
 R. Z. Khaliullin,  P. P. Korambath,  W. Kurlancheek,  A. M. Lee,  M. S. Lee,  
 S. V. Levchenko,  Ching Yeh Lin,  D. Liotard,  R. C. Lochan,  I. Lotan,  
 P. E. Maslen,  N. Nair,  D. P. O'Neill,  D. Neuhauser,  E. Neuscamman,  
 C. M. Oana,  R. Olson,  B. Peters,  R. Peverati,  P. A. Pieniazek,  
 Y. M. Rhee,  J. Ritchie,  M. A. Rohrdanz,  E. Rosta,  N. J. Russ,  
 H. F. Schaefer III,  N. E. Schultz,  N. Shenvi,  A. C. Simmonett,  A. Sodt,  
 D. Stuck,  K. S. Thanthiriwatte,  V. Vanovschi,  Tao Wang,  A. Warshel,  
 C. F. Williams,  Q. Wu,  X. Xu,  W. Zhang

 Please cite Q-Chem as follows:
 Y. Shao et al., Mol. Phys. 113, 184-215 (2015)
 DOI: 10.1080/00268976.2014.952696

 Q-Chem 5.1.2 for Intel X86 EM64T Linux

 Parts of Q-Chem use Armadillo 8.300.2 (Tropical Shenanigans).
 http://arma.sourceforge.net/

 Q-Chem begins on Sun Mar 31 12:17:38 2019  

Host: 
0

     Scratch files written to /scratch/taweetham/qchem4700//
Input Ideriv = 2
Curr. Ideriv = -1
Max.  Ideriv = 2

Checking the input file for inconsistencies... 	...done.

--------------------------------------------------------------
User input:
--------------------------------------------------------------
$molecule
0 1
  C   -4.4355493    0.2440751    0.0903550
  H   -4.2767465    1.1917916   -0.4444513
  C   -3.3998964    0.2260050    1.2234030
  H   -3.5191267   -0.7030379    1.8010123
  O   -3.6688634    1.3451456    2.0812461
  H   -2.9979766    1.3682643    2.7709112
  C   -1.9689668    0.2900778    0.6817173
  H   -1.8338357    1.2560334    0.1782602
  H   -1.2549182    0.2600558    1.5113266
  C   -1.6662007   -0.8519527   -0.2999110
  H   -1.7406398   -1.8054166    0.2399257
  C   -0.2541600   -0.7579991   -0.8636339
  O    0.6880942   -0.8336469    0.2183785
  H   -0.0631985   -1.5871916   -1.5585057
  H   -0.1157312    0.1856243   -1.4028019
  C   -2.7006021   -0.8553376   -1.4367535
  H   -2.5252542   -1.7083367   -2.1016785
  H   -2.5685026    0.0492976   -2.0448402
  C   -4.1354002   -0.9037827   -0.8941539
  H   -4.8411459   -0.8675352   -1.7284019
  H   -4.2940623   -1.8686144   -0.3983094
  C   -5.8997885    0.2773096    0.6070325
  H   -5.9326779    1.0916719    1.3369401
  C   -6.8898787    0.6289108   -0.5134316
  H   -7.8909405    0.7933784   -0.1037909
  H   -6.5919376    1.5433368   -1.0357389
  H   -6.9729931   -0.1707703   -1.2565720
  C   -6.3434278   -1.0028387    1.3329894
  H   -5.6843986   -1.2556798    2.1681126
  H   -6.3808656   -1.8651693    0.6598883
  H   -7.3486725   -0.8716247    1.7446629
  O    2.3235398    0.5329090   -0.5873507
  C    3.6613035    0.6807147   -1.0463684
  H    3.8838540   -0.0221175   -1.8584554
  C    2.0096833   -0.8035521   -0.1613622
  H    2.2033941   -1.4969983   -0.9982795
  C    3.7750871    2.0785487   -1.6505780
  O    3.9213084    2.2986637   -2.8232712
  O    3.6773722    3.0449669   -0.7144666
  H    3.7369685    3.8973845   -1.1716163
  C    4.6280522    0.4414796    0.1199955
  H    4.4305256    1.2043995    0.8861839
  O    5.9517726    0.5578608   -0.3736016
  H    6.5547583    0.2176216    0.2978631
  C    4.3626345   -0.9485634    0.6978971
  H    4.6703916   -1.6949086   -0.0411328
  O    5.2024484   -1.2079852    1.8317269
  H    4.9652223   -0.5938835    2.5383736
  C    2.8868791   -1.1766532    1.0375157
  H    2.5891737   -0.5188895    1.8686231
  O    2.6480410   -2.5352205    1.3627573
  H    3.3472152   -2.8236267    1.9613977
$end

$rem
   job_type 	optimization
   basis 	6-311++g**
   method 	b3lyp
   scf_guess sad
$end

--------------------------------------------------------------
 ----------------------------------------------------------------
             Standard Nuclear Orientation (Angstroms)
    I     Atom           X                Y                Z
 ----------------------------------------------------------------
    1      C       4.5632111910     0.4461962245    -0.1148247029
    2      H       4.3342724718     1.5053229739    -0.3025486058
    3      C       3.5940340460    -0.3527617716    -0.9974701641
    4      H       3.7850807320    -1.4271308064    -0.8553384694
    5      O       3.8620337488    -0.0093500184    -2.3652999199
    6      H       3.2302435963    -0.4720488126    -2.9247751668
    7      C       2.1337158974    -0.0599012013    -0.6413917560
    8      H       1.9293530527     0.9951987373    -0.8645500726
    9      H       1.4689523130    -0.6548469981    -1.2763304852
   10      C       1.8260875019    -0.3453264403     0.8362388802
   11      H       1.9713989491    -1.4178492050     1.0223510861
   12      C       0.3820993318    -0.0141737423     1.1907889905
   13      O      -0.4942797005    -0.8191025877     0.3855773746
   14      H       0.1885309179    -0.2306874245     2.2502824589
   15      H       0.1734169926     1.0459320049     1.0093578138
   16      C       2.7947269170     0.4393431593     1.7353717328
   17      H       2.6194251513     0.1866150648     2.7869787923
   18      H       2.5901937674     1.5131588843     1.6320734411
   19      C       4.2582832507     0.1582586067     1.3687640760
   20      H       4.9142384961     0.7603736108     2.0032251368
   21      H       4.4856462978    -0.8895624199     1.5974839497
   22      C       6.0511808776     0.2466375098    -0.5125421114
   23      H       6.0896585549     0.4187710278    -1.5923209282
   24      C       6.9612749414     1.2925046912     0.1486934301
   25      H       7.9756113301     1.2301586184    -0.2565404280
   26      H       6.5956700174     2.3084730999    -0.0298841616
   27      H       7.0371452205     1.1480138043     1.2312928960
   28      C       6.5891878970    -1.1705406186    -0.2580553365
   29      H       5.9891908604    -1.9375249265    -0.7554661276
   30      H       6.6260898434    -1.4107529679     0.8091920654
   31      H       7.6092392531    -1.2596002509    -0.6437659845
   32      O      -2.2292970669     0.6335102119     0.1191422519
   33      C      -3.5956727882     0.9454206880     0.3597347165
   34      H      -3.8327136703     0.8983385591     1.4295861152
   35      C      -1.8350447397    -0.6470825931     0.6394763241
   36      H      -2.0451043135    -0.6692817947     1.7230833766
   37      C      -3.8029160899     2.3995005020    -0.0581862669
   38      O      -4.0235758412     3.2987234918     0.7084609218
   39      O      -3.6948192725     2.5637357208    -1.3927868675
   40      H      -3.8163747462     3.5070166731    -1.5787939746
   41      C      -4.4847550056    -0.0408651553    -0.4077379378
   42      H      -4.2778158439     0.0798996780    -1.4804449035
   43      O      -5.8376983941     0.2694941243    -0.1202667508
   44      H      -6.3871534889    -0.4581125973    -0.4347613747
   45      C      -4.1280541769    -1.4619502728     0.0280578449
   46      H      -4.4441497006    -1.5945636466     1.0674846563
   47      O      -4.8914614254    -2.4346490070    -0.6994197271
   48      H      -4.6418428536    -2.3887419911    -1.6312618777
   49      C      -2.6272311289    -1.7512568185    -0.0670823261
   50      H      -2.3122249066    -1.7458681444    -1.1219582158
   51      O      -2.3124746355    -2.9905995466     0.5440549720
   52      H      -2.9641651326    -3.6388164708     0.2516385876
 ----------------------------------------------------------------
 Molecular Point Group                 C1    NOp =  1
 Largest Abelian Subgroup              C1    NOp =  1
 Nuclear Repulsion Energy =  2247.6729380998 hartrees
 There are       94 alpha and       94 beta electrons
 Requested basis set is 6-311++G(d,p)
 There are 284 shells and 724 basis functions

 Total QAlloc Memory Limit   2000 MB
 Mega-Array Size       188 MB
 MEM_STATIC part       192 MB
 A cutoff of  1.0D-11 yielded  27214 shell pairs
 There are    171155 function pairs (    181030 Cartesian)

 -------------------------------------------------------
 OpenMP Integral Computing Module                       
 Release: version 1.0, May 2013, Q-Chem Inc. Pittsburgh 
 -------------------------------------------------------
 Integral Job Info:
 Integral job number is                      11
 Integral operator is                         1
 short-range coefficients                     0
 long-range coefficients              100000000
 Omega coefficients                           0
 if combine SR and LR in K                    0
 Integral screening is                        0
 Integral computing path is                   2
 max size of driver memory is            800000
 size of driver memory is                593474
 size of scratch memory is              2361544
 max col of scratch BK array               1296
 max len of scratch array in speh3          155
 max len of scratch index in speh4           18
 max int batch size is                      520
 min int batch size is                       52
 fixed nKL is                                52
 max L of basis functions is                  2
 order of int derivative is                   0
 number of shells is                        284
 number of basis is                         748
 number of cartesian basis is               748
 number of contracted shell pairs         27214
 number of primitive shell pairs          57327
 maxK2 (contraction) of shell pair           36
 max number of K2 of shell pair               1
 max number of CS2 of shell pair           5399
 max number of PS2 of shell pair           8646
 mem total for path MDJ                  766396
 -------------------------------------------------------
 Smallest overlap matrix eigenvalue = 1.16E-06

 Q-Chem warning in module stvman/mkSTV.C, line 306:

 Overlap eigenvalue is smaller than square root of threshold
 Use THRESH >= 12 to get rid of this warning


 Scale SEOQF with 1.000000e-02/1.000000e-01/1.000000e-01

 Standard Electronic Orientation quadrupole field applied
 Nucleus-field energy     =     0.0000000220 hartrees
 Guess from superposition of atomic densities
 Warning:  Energy on first SCF cycle will be non-variational
 SAD guess density has 188.000000 electrons

 -----------------------------------------------------------------------
  General SCF calculation program by
  Eric Jon Sundstrom, Paul Horn, Yuezhi Mao, Dmitri Zuev, Alec White,
  David Stuck, Shaama M.S., Shane Yost, Joonho Lee, David Small,
  Daniel Levine, Susi Lehtola, Hugh Burton, Evgeny Epifanovsky
 -----------------------------------------------------------------------
 Exchange:     0.2000 Hartree-Fock + 0.0800 Slater + 0.7200 B88
 Correlation:  0.1900 VWN1RPA + 0.8100 LYP
 Using SG-1 standard quadrature grid
 using 6 threads for integral computing
 -------------------------------------------------------
 OpenMP Integral computing Module                
 Release: version 2.0, May 2017, Q-Chem Inc. Pleasanton 
 -------------------------------------------------------
 -------------------------------------------------------
 OpenMP BLAS3 based DFT computing Module                
 Release: version 1.0, May 2013, Q-Chem Inc. Pittsburgh 
 -------------------------------------------------------
 A restricted SCF calculation will be
 performed using DIIS
 SCF converges when DIIS error is below 1.0e-08
 ---------------------------------------
  Cycle       Energy         DIIS error
 ---------------------------------------
    1   -1233.4834990577      2.32e-02  
    2   -1228.1917570917      3.08e-03  
    3   -1227.6260918980      4.59e-03  
    4   -1228.6828555401      8.54e-04  
    5   -1228.7146361938      3.33e-04  
    6   -1228.7193389227      1.08e-04  
    7   -1228.7199032601      2.73e-05  
    8   -1228.7199407071      7.38e-06  
    9   -1228.7199434549      1.98e-06  
   10   -1228.7199436352      6.81e-07  
   11   -1228.7199436556      2.06e-07  
   12   -1228.7199436577      5.88e-08  
   13   -1228.7199436578      1.81e-08  
   14   -1228.7199436579      6.27e-09  Convergence criterion met
 ---------------------------------------
 SCF time:   CPU 2228.91s  wall 395.00s 
 SCF   energy in the final basis set =    -1228.7199436579
 Total energy in the final basis set =    -1228.7199436579

 --------------------------------------------------------------

                    Orbital Energies (a.u.)
 --------------------------------------------------------------

 Alpha MOs
 -- Occupied --
-19.1893 -19.1668 -19.1579 -19.1490 -19.1486 -19.1436 -19.1339 -19.1210
-10.3251 -10.2952 -10.2618 -10.2544 -10.2533 -10.2496 -10.2255 -10.2183
-10.1809 -10.1718 -10.1688 -10.1671 -10.1654 -10.1652 -10.1522 -10.1522
 -1.1331  -1.1015  -1.0754  -1.0545  -1.0433  -1.0416  -1.0389  -1.0227
 -0.8454  -0.8112  -0.8092  -0.7912  -0.7490  -0.7390  -0.7089  -0.6812
 -0.6800  -0.6597  -0.6365  -0.6262  -0.6187  -0.6054  -0.5724  -0.5641
 -0.5595  -0.5484  -0.5423  -0.5228  -0.5164  -0.5135  -0.5062  -0.5018
 -0.4927  -0.4870  -0.4790  -0.4721  -0.4537  -0.4487  -0.4456  -0.4405
 -0.4366  -0.4271  -0.4221  -0.4144  -0.4094  -0.3970  -0.3964  -0.3903
 -0.3821  -0.3797  -0.3728  -0.3697  -0.3679  -0.3597  -0.3529  -0.3493
 -0.3447  -0.3390  -0.3375  -0.3334  -0.3301  -0.3175  -0.3169  -0.3067
 -0.3056  -0.2994  -0.2931  -0.2916  -0.2841  -0.2725
 -- Virtual --
 -0.0345  -0.0245  -0.0116  -0.0088  -0.0070  -0.0011   0.0032   0.0048
  0.0083   0.0170   0.0241   0.0260   0.0301   0.0328   0.0346   0.0388
  0.0412   0.0439   0.0511   0.0553   0.0571   0.0607   0.0632   0.0648
  0.0685   0.0717   0.0741   0.0796   0.0804   0.0815   0.0882   0.0895
  0.0916   0.0946   0.0954   0.0984   0.1019   0.1041   0.1059   0.1068
  0.1093   0.1119   0.1143   0.1163   0.1181   0.1216   0.1243   0.1260
  0.1286   0.1306   0.1335   0.1345   0.1368   0.1382   0.1392   0.1418
  0.1435   0.1459   0.1471   0.1479   0.1481   0.1513   0.1537   0.1553
  0.1567   0.1576   0.1628   0.1641   0.1675   0.1690   0.1691   0.1704
  0.1732   0.1774   0.1791   0.1826   0.1830   0.1866   0.1890   0.1932
  0.1938   0.1973   0.1982   0.2009   0.2023   0.2043   0.2068   0.2083
  0.2112   0.2154   0.2188   0.2195   0.2231   0.2256   0.2271   0.2307
  0.2319   0.2345   0.2388   0.2412   0.2415   0.2438   0.2482   0.2522
  0.2552   0.2565   0.2577   0.2600   0.2617   0.2673   0.2691   0.2731
  0.2762   0.2782   0.2810   0.2847   0.2869   0.2890   0.2916   0.2928
  0.2945   0.2987   0.3014   0.3029   0.3079   0.3090   0.3134   0.3145
  0.3163   0.3179   0.3231   0.3237   0.3272   0.3293   0.3315   0.3340
  0.3356   0.3384   0.3395   0.3436   0.3448   0.3494   0.3545   0.3548
  0.3566   0.3597   0.3618   0.3675   0.3713   0.3718   0.3764   0.3779
  0.3790   0.3836   0.3887   0.3912   0.3953   0.3975   0.4022   0.4031
  0.4097   0.4122   0.4157   0.4196   0.4244   0.4297   0.4320   0.4382
  0.4411   0.4480   0.4523   0.4536   0.4654   0.4688   0.4730   0.4772
  0.4806   0.4897   0.4955   0.5015   0.5100   0.5152   0.5237   0.5289
  0.5449   0.5502   0.5595   0.5623   0.5632   0.5674   0.5744   0.5768
  0.5808   0.5873   0.5923   0.5950   0.6047   0.6074   0.6151   0.6168
  0.6264   0.6313   0.6347   0.6456   0.6473   0.6480   0.6569   0.6584
  0.6604   0.6668   0.6701   0.6820   0.6854   0.6876   0.6988   0.7009
  0.7050   0.7127   0.7157   0.7215   0.7281   0.7346   0.7409   0.7435
  0.7466   0.7513   0.7558   0.7610   0.7661   0.7733   0.7759   0.7779
  0.7791   0.7820   0.7915   0.7932   0.7949   0.7980   0.8026   0.8043
  0.8082   0.8143   0.8164   0.8181   0.8253   0.8345   0.8458   0.8579
  0.8712   0.8856   0.9056   0.9219   0.9285   0.9420   0.9521   0.9634
  0.9686   0.9745   0.9966   1.0063   1.0122   1.0179   1.0316   1.0341
  1.0557   1.0586   1.0616   1.0742   1.0811   1.0869   1.0949   1.1086
  1.1228   1.1344   1.1385   1.1431   1.1482   1.1553   1.1596   1.1626
  1.1704   1.1742   1.1823   1.1908   1.1952   1.2001   1.2066   1.2138
  1.2190   1.2249   1.2343   1.2388   1.2470   1.2527   1.2623   1.2665
  1.2834   1.2930   1.3022   1.3090   1.3254   1.3308   1.3323   1.3394
  1.3578   1.3647   1.3759   1.3814   1.3951   1.4079   1.4196   1.4351
  1.4400   1.4544   1.4582   1.4653   1.4733   1.4814   1.4908   1.4936
  1.4995   1.5003   1.5178   1.5199   1.5215   1.5350   1.5411   1.5496
  1.5578   1.5630   1.5711   1.5751   1.5828   1.5848   1.5870   1.5936
  1.6013   1.6032   1.6111   1.6133   1.6144   1.6151   1.6214   1.6297
  1.6329   1.6379   1.6423   1.6456   1.6516   1.6561   1.6594   1.6616
  1.6703   1.6743   1.6767   1.6844   1.6914   1.6995   1.7020   1.7087
  1.7095   1.7213   1.7257   1.7390   1.7516   1.7563   1.7595   1.7630
  1.7743   1.7788   1.7879   1.7964   1.8039   1.8126   1.8173   1.8226
  1.8318   1.8355   1.8422   1.8574   1.8621   1.8707   1.8818   1.8903
  1.9074   1.9095   1.9137   1.9210   1.9312   1.9404   1.9543   1.9672
  1.9800   1.9808   2.0045   2.0097   2.0118   2.0343   2.0460   2.0539
  2.0556   2.0568   2.0642   2.0715   2.0799   2.0977   2.1002   2.1044
  2.1153   2.1308   2.1332   2.1399   2.1519   2.1568   2.1617   2.1707
  2.1835   2.1872   2.1944   2.2095   2.2218   2.2236   2.2292   2.2417
  2.2673   2.2744   2.2856   2.2950   2.3105   2.3166   2.3301   2.3367
  2.3526   2.3625   2.3810   2.3924   2.4013   2.4186   2.4262   2.4359
  2.4505   2.4861   2.4986   2.5077   2.5200   2.5251   2.5307   2.5345
  2.5431   2.5478   2.5520   2.5657   2.5688   2.5735   2.5905   2.5966
  2.5978   2.6052   2.6170   2.6306   2.6434   2.6487   2.6515   2.6588
  2.6625   2.6798   2.6865   2.6999   2.7013   2.7217   2.7400   2.7448
  2.7632   2.7710   2.7844   2.7926   2.7949   2.8024   2.8180   2.8238
  2.8327   2.8491   2.8614   2.8752   2.8800   2.8848   2.8958   2.9069
  2.9118   2.9169   2.9220   2.9363   2.9473   2.9594   2.9728   2.9766
  2.9814   2.9882   2.9969   3.0151   3.0256   3.0286   3.0354   3.0412
  3.0521   3.0606   3.0667   3.0786   3.0873   3.0899   3.1027   3.1128
  3.1172   3.1326   3.1430   3.1489   3.1541   3.1625   3.1683   3.1917
  3.1930   3.2013   3.2116   3.2179   3.2433   3.2507   3.2675   3.2831
  3.2924   3.2947   3.3078   3.3272   3.3317   3.3525   3.3665   3.3926
  3.4177   3.4463   3.4680   3.4941   3.5354   3.5460   3.5638   3.6169
  3.6841   3.7772   3.7802   3.7982   3.8024   3.8043   3.8155   3.8377
  3.8450   3.8557   3.8743   3.8984   3.9057   3.9253   3.9289   3.9342
  3.9463   3.9843   3.9928   3.9975   4.0141   4.0485   4.0811   4.0925
  4.1232   4.1522   4.1559   4.1701   4.1790   4.2345   4.2539   4.2869
  4.2956   4.3067   4.3076   4.3449   4.3717   4.4113   4.9864   5.0762
  5.0902   5.0920   5.1042   5.1355   5.1457   5.1603   5.1888   5.3686
  5.3718   5.4156   5.4266   5.4424   5.4537   5.4633   5.5946   5.6160
  5.6456   5.6608   5.6809   5.6994   5.8136   5.8455  23.7495  23.7699
 23.7947  23.8095  23.8112  23.8200  23.8477  23.8608  23.8729  23.8854
 23.9121  23.9366  23.9588  23.9786  23.9916  24.0127  49.8676  49.9015
 49.9353  49.9479  49.9639  49.9648  49.9973  50.0148
 --------------------------------------------------------------

          Ground-State Mulliken Net Atomic Charges

     Atom                 Charge (a.u.)
  ----------------------------------------
      1 C                     0.619914
      2 H                     0.204988
      3 C                    -0.600951
      4 H                     0.191426
      5 O                    -0.172450
      6 H                     0.243027
      7 C                    -0.391374
      8 H                     0.204282
      9 H                     0.138454
     10 C                     0.732837
     11 H                     0.202579
     12 C                    -1.203322
     13 O                     0.082660
     14 H                     0.115662
     15 H                     0.249953
     16 C                    -0.741633
     17 H                     0.157697
     18 H                     0.152552
     19 C                    -0.443843
     20 H                     0.160962
     21 H                     0.149819
     22 C                     0.116212
     23 H                     0.226687
     24 C                    -0.672579
     25 H                     0.147936
     26 H                     0.127272
     27 H                     0.140689
     28 C                    -0.629027
     29 H                     0.135698
     30 H                     0.146364
     31 H                     0.153570
     32 O                     0.047547
     33 C                    -0.327798
     34 H                     0.275422
     35 C                     0.150736
     36 H                     0.212439
     37 C                    -0.041359
     38 O                    -0.198097
     39 O                    -0.118725
     40 H                     0.290155
     41 C                    -0.252415
     42 H                     0.276535
     43 O                    -0.149261
     44 H                     0.262606
     45 C                    -0.576300
     46 H                     0.301307
     47 O                    -0.211339
     48 H                     0.268454
     49 C                    -0.512136
     50 H                     0.247720
     51 O                    -0.146770
     52 H                     0.255216
  ----------------------------------------
  Sum of atomic charges =    -0.000000

 -----------------------------------------------------------------
                    Cartesian Multipole Moments
 -----------------------------------------------------------------
    Charge (ESU x 10^10)
                -0.0000
    Dipole Moment (Debye)
         X      -1.2146      Y      -2.1014      Z      -1.6098
       Tot       2.9125
    Quadrupole Moments (Debye-Ang)
        XX    -156.2549     XY       8.9015     YY    -151.6365
        XZ      18.4622     YZ       0.1605     ZZ    -142.0239
    Octopole Moments (Debye-Ang^2)
       XXX    -102.8425    XXY     -62.7794    XYY     -16.5623
       YYY      -0.5716    XXZ     -41.9243    XYZ      24.2160
       YYZ     -53.4455    XZZ     -55.8935    YZZ     -14.8292
       ZZZ     -23.0637
    Hexadecapole Moments (Debye-Ang^3)
      XXXX  -15478.2069   XXXY     226.1244   XXYY   -2967.8136
      XYYY      20.9180   YYYY   -1987.0165   XXXZ     382.1848
      XXYZ     -59.1939   XYYZ     164.0169   YYYZ    -118.3477
      XXZZ   -2653.8334   XYZZ      -4.0117   YYZZ    -475.7301
      XZZZ      50.7914   YZZZ      21.3235   ZZZZ    -940.0979
 -----------------------------------------------------------------
 Calculating analytic gradient of the SCF energy
 Gradient of SCF Energy
            1           2           3           4           5           6
    1  -0.0006571  -0.0002074   0.0000719   0.0000702  -0.0001276   0.0000225
    2  -0.0000289  -0.0000361  -0.0003166   0.0001222  -0.0000220   0.0000426
    3  -0.0001896   0.0001944   0.0000541   0.0000840   0.0000874   0.0000358
            7           8           9          10          11          12
    1  -0.0002187  -0.0001676  -0.0002691   0.0001658   0.0001619  -0.0000831
    2   0.0001280  -0.0000143   0.0000922  -0.0003102   0.0000786   0.0000696
    3  -0.0001297   0.0000030   0.0001213   0.0002227  -0.0001150   0.0001845
           13          14          15          16          17          18
    1   0.0001264  -0.0001489   0.0001049   0.0001016  -0.0001282  -0.0002528
    2  -0.0000506  -0.0000849   0.0001173   0.0005959  -0.0000924  -0.0002050
    3  -0.0002321  -0.0000480   0.0000411   0.0001719  -0.0000392   0.0001980
           19          20          21          22          23          24
    1   0.0006333   0.0002340   0.0002417  -0.0000568   0.0001044  -0.0000653
    2  -0.0003489  -0.0001420   0.0004626   0.0005391  -0.0000376  -0.0002450
    3  -0.0000106  -0.0002722  -0.0002815   0.0002303  -0.0001255  -0.0001482
           25          26          27          28          29          30
    1  -0.0000815   0.0001178   0.0001290  -0.0000676   0.0001187   0.0001211
    2   0.0000182  -0.0000945   0.0000480   0.0003057  -0.0002308  -0.0003550
    3   0.0000430  -0.0000975   0.0001022  -0.0001907  -0.0000100   0.0001735
           31          32          33          34          35          36
    1  -0.0000276   0.0003107   0.0001123  -0.0002289  -0.0002883   0.0001155
    2  -0.0000178   0.0000721  -0.0002495   0.0002396   0.0001759  -0.0001125
    3   0.0000342   0.0000001  -0.0000555   0.0000865   0.0000596  -0.0001339
           37          38          39          40          41          42
    1   0.0000093   0.0000001  -0.0000309   0.0000037  -0.0000757   0.0001207
    2  -0.0000425  -0.0000076   0.0000309  -0.0000214   0.0001087   0.0000184
    3   0.0000625  -0.0000513  -0.0000857   0.0000469   0.0001856   0.0000128
           43          44          45          46          47          48
    1   0.0000768  -0.0000561   0.0002345   0.0000098  -0.0002207   0.0000676
    2  -0.0000907   0.0000327  -0.0001322  -0.0001053   0.0002783   0.0001008
    3   0.0000240   0.0000275  -0.0003949   0.0001055  -0.0000010   0.0000310
           49          50          51          52
    1  -0.0001882  -0.0000335  -0.0000082   0.0001037
    2  -0.0002548  -0.0000958   0.0001515  -0.0000840
    3  -0.0000358  -0.0000879   0.0000712   0.0000416
 Max gradient component =       6.571E-04
 RMS gradient           =       1.779E-04
 Gradient time:  CPU 463.77 s  wall 78.29 s
 Geometry Optimization Parameters
   NAtoms,    NIC,     NZ,  NCons,   NDum,   NFix, NCnnct, MaxDiis
       52     415       0       0       0       0       0       0


** GEOMETRY OPTIMIZATION IN DELOCALIZED INTERNAL COORDINATES **
   Searching for a Minimum

   Optimization Cycle:   1

                       Coordinates (Angstroms)
     ATOM                X               Y               Z
      1  C         4.5632111910    0.4461962245   -0.1148247029
      2  H         4.3342724718    1.5053229739   -0.3025486058
      3  C         3.5940340460   -0.3527617716   -0.9974701641
      4  H         3.7850807320   -1.4271308064   -0.8553384694
      5  O         3.8620337488   -0.0093500184   -2.3652999199
      6  H         3.2302435963   -0.4720488126   -2.9247751668
      7  C         2.1337158974   -0.0599012013   -0.6413917560
      8  H         1.9293530527    0.9951987373   -0.8645500726
      9  H         1.4689523130   -0.6548469981   -1.2763304852
     10  C         1.8260875019   -0.3453264403    0.8362388802
     11  H         1.9713989491   -1.4178492050    1.0223510861
     12  C         0.3820993318   -0.0141737423    1.1907889905
     13  O        -0.4942797005   -0.8191025877    0.3855773746
     14  H         0.1885309179   -0.2306874245    2.2502824589
     15  H         0.1734169926    1.0459320049    1.0093578138
     16  C         2.7947269170    0.4393431593    1.7353717328
     17  H         2.6194251513    0.1866150648    2.7869787923
     18  H         2.5901937674    1.5131588843    1.6320734411
     19  C         4.2582832507    0.1582586067    1.3687640760
     20  H         4.9142384961    0.7603736108    2.0032251368
     21  H         4.4856462978   -0.8895624199    1.5974839497
     22  C         6.0511808776    0.2466375098   -0.5125421114
     23  H         6.0896585549    0.4187710278   -1.5923209282
     24  C         6.9612749414    1.2925046912    0.1486934301
     25  H         7.9756113301    1.2301586184   -0.2565404280
     26  H         6.5956700174    2.3084730999   -0.0298841616
     27  H         7.0371452205    1.1480138043    1.2312928960
     28  C         6.5891878970   -1.1705406186   -0.2580553365
     29  H         5.9891908604   -1.9375249265   -0.7554661276
     30  H         6.6260898434   -1.4107529679    0.8091920654
     31  H         7.6092392531   -1.2596002509   -0.6437659845
     32  O        -2.2292970669    0.6335102119    0.1191422519
     33  C        -3.5956727882    0.9454206880    0.3597347165
     34  H        -3.8327136703    0.8983385591    1.4295861152
     35  C        -1.8350447397   -0.6470825931    0.6394763241
     36  H        -2.0451043135   -0.6692817947    1.7230833766
     37  C        -3.8029160899    2.3995005020   -0.0581862669
     38  O        -4.0235758412    3.2987234918    0.7084609218
     39  O        -3.6948192725    2.5637357208   -1.3927868675
     40  H        -3.8163747462    3.5070166731   -1.5787939746
     41  C        -4.4847550056   -0.0408651553   -0.4077379378
     42  H        -4.2778158439    0.0798996780   -1.4804449035
     43  O        -5.8376983941    0.2694941243   -0.1202667508
     44  H        -6.3871534889   -0.4581125973   -0.4347613747
     45  C        -4.1280541769   -1.4619502728    0.0280578449
     46  H        -4.4441497006   -1.5945636466    1.0674846563
     47  O        -4.8914614254   -2.4346490070   -0.6994197271
     48  H        -4.6418428536   -2.3887419911   -1.6312618777
     49  C        -2.6272311289   -1.7512568185   -0.0670823261
     50  H        -2.3122249066   -1.7458681444   -1.1219582158
     51  O        -2.3124746355   -2.9905995466    0.5440549720
     52  H        -2.9641651326   -3.6388164708    0.2516385876
   Point Group: c1    Number of degrees of freedom:   150


   Energy is  -1228.719943658


 Attempting to Generate Delocalized Internal Coordinates

150 Hessian modes will be used to form the next step
  Hessian Eigenvalues:
     0.002157    0.004274    0.004415    0.005597    0.006095    0.006160
     0.006485    0.007438    0.007566    0.007763    0.009760    0.010781
     0.010947    0.011065    0.013325    0.013367    0.014836    0.018900
     0.019618    0.020016    0.022391    0.029952    0.031585    0.031742
     0.033999    0.037892    0.038884    0.042687    0.044525    0.046555
     0.047494    0.047783    0.048600    0.049005    0.049194    0.049452
     0.049785    0.050683    0.051446    0.052950    0.053314    0.054232
     0.055006    0.055604    0.055966    0.056198    0.056935    0.057707
     0.058993    0.059556    0.061361    0.062636    0.066132    0.066841
     0.069028    0.073851    0.076884    0.082034    0.083152    0.083628
     0.083708    0.092001    0.092343    0.098021    0.112504    0.113453
     0.117454    0.128428    0.136810    0.142391    0.144951    0.157831
     0.160000    0.160000    0.160000    0.160000    0.160000    0.160000
     0.160000    0.160000    0.160000    0.160000    0.160000    0.169416
     0.170781    0.170984    0.171515    0.176955    0.180016    0.188313
     0.193671    0.196658    0.202432    0.220082    0.249989    0.250000
     0.250000    0.268681    0.273466    0.273910    0.274067    0.277309
     0.284895    0.286539    0.287480    0.287793    0.288716    0.288749
     0.291569    0.291893    0.296953    0.300501    0.332433    0.335808
     0.336335    0.337122    0.337774    0.338399    0.338812    0.339052
     0.339452    0.340376    0.340914    0.341662    0.341760    0.342415
     0.342602    0.342900    0.342987    0.343071    0.343351    0.343442
     0.343470    0.344146    0.344311    0.384920    0.400314    0.402065
     0.403315    0.404594    0.428331    0.428808    0.499541    0.535614
     0.542468    0.545022    0.545211    0.549551    0.552334    1.037757

 Minimum Search - Taking Simple RFO Step
 Searching for Lamda that Minimizes Along All modes
 Value Taken    Lamda =  -0.00032927
 Step Taken.  Stepsize is  0.151560

                             Maximum     Tolerance    Cnvgd?
         Gradient           0.002720      0.000300      NO
         Displacement       0.088672      0.001200      NO
         Energy change     *********      0.000001      NO


 New Cartesian Coordinates Obtained by Inverse Iteration

 Displacement from previous Coordinates is:  1.520232
 ----------------------------------------------------------------
             Standard Nuclear Orientation (Angstroms)
    I     Atom           X                Y                Z
 ----------------------------------------------------------------
    1      C       4.6104042511     0.4375854578    -0.1218452742
    2      H       4.4193214128     1.4999677209    -0.3323822065
    3      C       3.6495070404    -0.3457429953    -1.0286177625
    4      H       3.8104570864    -1.4231911627    -0.8721635607
    5      O       3.9696256199    -0.0217187838    -2.3901672377
    6      H       3.3457538855    -0.4751735380    -2.9659548966
    7      C       2.1842128193    -0.0190518035    -0.7227421762
    8      H       2.0092889127     1.0368316081    -0.9661963464
    9      H       1.5299529288    -0.6101258277    -1.3719348544
   10      C       1.8251126983    -0.2777162392     0.7487852151
   11      H       1.9490403756    -1.3490649044     0.9565876413
   12      C       0.3786543749     0.0764883149     1.0702151775
   13      O      -0.4989537693    -0.7479881620     0.2869743686
   14      H       0.1754724511    -0.1087126630     2.1338457445
   15      H       0.1773746578     1.1322089867     0.8582874854
   16      C       2.7794743867     0.5044217420     1.6632010426
   17      H       2.5633484817     0.2801809377     2.7136626346
   18      H       2.6070856974     1.5806560159     1.5285080390
   19      C       4.2453521548     0.1798410115     1.3544636856
   20      H       4.8916605462     0.7753965164     2.0050482586
   21      H       4.4339581294    -0.8705503248     1.6086210364
   22      C       6.1044051751     0.1927311645    -0.4661087366
   23      H       6.1831390800     0.3495223559    -1.5458675836
   24      C       7.0177668804     1.2242159745     0.2136151390
   25      H       8.0431702642     1.1337612085    -0.1574210591
   26      H       6.6817540463     2.2466750236     0.0141210093
   27      H       7.0539473425     1.0887766519     1.2992611864
   28      C       6.5936570227    -1.2342226571    -0.1744100914
   29      H       5.9860187401    -1.9902722324    -0.6789222896
   30      H       6.5891814705    -1.4562432704     0.8969683553
   31      H       7.6222227168    -1.3586869982    -0.5264238325
   32      O      -2.2845084981     0.6618399018     0.0959813671
   33      C      -3.6481813524     0.9296505838     0.3974475696
   34      H      -3.8367097005     0.8546949884     1.4751580878
   35      C      -1.8349586449    -0.6127955210     0.5849911320
   36      H      -2.0082503756    -0.6525312427     1.6748330160
   37      C      -3.9147645930     2.3847747955     0.0185349850
   38      O      -4.1286197742     3.2617560473     0.8124356820
   39      O      -3.8654920705     2.5787359983    -1.3154549333
   40      H      -4.0213555554     3.5215842983    -1.4765817881
   41      C      -4.5400721458    -0.0703737900    -0.3495936619
   42      H      -4.3811475466     0.0707666476    -1.4279459402
   43      O      -5.8884095499     0.1969902398    -0.0031372490
   44      H      -6.4288832194    -0.5422729618    -0.3057718056
   45      C      -4.1253715772    -1.4858517201     0.0522318570
   46      H      -4.3949211993    -1.6394849896     1.1016575033
   47      O      -4.8874486278    -2.4743215466    -0.6555908539
   48      H      -4.6778508964    -2.4120178638    -1.5963062004
   49      C      -2.6218030149    -1.7289964606    -0.1072337900
   50      H      -2.3491410919    -1.6976046230    -1.1732711386
   51      O      -2.2485606598    -2.9686411931     0.4693484301
   52      H      -2.8945482895    -3.6290512800     0.1918468681
 ----------------------------------------------------------------
 Molecular Point Group                 C1    NOp =  1
 Largest Abelian Subgroup              C1    NOp =  1
 Nuclear Repulsion Energy =  2243.3291016673 hartrees
 There are       94 alpha and       94 beta electrons
 Applying Cartesian multipole field
    Component          Value
    ---------          -----
     (2,0,0)        1.00000E-12
     (0,2,0)        2.00000E-11
     (0,0,2)       -3.00000E-11
 Nucleus-field energy     =     0.0000000228 hartrees
 Requested basis set is 6-311++G(d,p)
 There are 284 shells and 724 basis functions
 A cutoff of  1.0D-11 yielded  27145 shell pairs
 There are    170645 function pairs (    180495 Cartesian)
 Smallest overlap matrix eigenvalue = 1.16E-06

 Q-Chem warning in module stvman/mkSTV.C, line 306:

 Overlap eigenvalue is smaller than square root of threshold
 Use THRESH >= 12 to get rid of this warning

 Guess MOs from SCF MO coefficient file

 -----------------------------------------------------------------------
  General SCF calculation program by
  Eric Jon Sundstrom, Paul Horn, Yuezhi Mao, Dmitri Zuev, Alec White,
  David Stuck, Shaama M.S., Shane Yost, Joonho Lee, David Small,
  Daniel Levine, Susi Lehtola, Hugh Burton, Evgeny Epifanovsky
 -----------------------------------------------------------------------
 Exchange:     0.2000 Hartree-Fock + 0.0800 Slater + 0.7200 B88
 Correlation:  0.1900 VWN1RPA + 0.8100 LYP
 Using SG-1 standard quadrature grid
 using 6 threads for integral computing
 -------------------------------------------------------
 OpenMP Integral computing Module                
 Release: version 2.0, May 2017, Q-Chem Inc. Pleasanton 
 -------------------------------------------------------
 -------------------------------------------------------
 OpenMP BLAS3 based DFT computing Module                
 Release: version 1.0, May 2013, Q-Chem Inc. Pittsburgh 
 -------------------------------------------------------
 A restricted SCF calculation will be
 performed using DIIS
 SCF converges when DIIS error is below 1.0e-08
 ---------------------------------------
  Cycle       Energy         DIIS error
 ---------------------------------------
    1   -1228.6945788728      5.61e-04  
    2   -1228.7196400133      8.22e-05  
    3   -1228.7193422159      1.25e-04  
    4   -1228.7200498751      1.49e-05  
    5   -1228.7200557459      1.02e-05  
    6   -1228.7200603297      3.27e-06  
    7   -1228.7200608055      9.67e-07  
    8   -1228.7200608504      2.50e-07  
    9   -1228.7200608532      7.77e-08  
   10   -1228.7200608534      1.96e-08  
   11   -1228.7200608535      7.92e-09  Convergence criterion met
 ---------------------------------------
 SCF time:   CPU 1833.94s  wall 326.00s 
 SCF   energy in the final basis set =    -1228.7200608535
 Total energy in the final basis set =    -1228.7200608535

 --------------------------------------------------------------

                    Orbital Energies (a.u.)
 --------------------------------------------------------------

 Alpha MOs
 -- Occupied --
-19.1894 -19.1669 -19.1579 -19.1491 -19.1488 -19.1434 -19.1340 -19.1212
-10.3252 -10.2952 -10.2619 -10.2544 -10.2534 -10.2494 -10.2256 -10.2187
-10.1810 -10.1716 -10.1691 -10.1672 -10.1659 -10.1654 -10.1523 -10.1521
 -1.1332  -1.1015  -1.0753  -1.0546  -1.0434  -1.0416  -1.0390  -1.0229
 -0.8456  -0.8113  -0.8092  -0.7913  -0.7490  -0.7394  -0.7090  -0.6812
 -0.6801  -0.6598  -0.6364  -0.6264  -0.6186  -0.6055  -0.5727  -0.5641
 -0.5593  -0.5483  -0.5424  -0.5230  -0.5164  -0.5135  -0.5063  -0.5017
 -0.4928  -0.4869  -0.4792  -0.4721  -0.4537  -0.4490  -0.4457  -0.4405
 -0.4367  -0.4274  -0.4223  -0.4145  -0.4093  -0.3971  -0.3964  -0.3904
 -0.3820  -0.3799  -0.3728  -0.3699  -0.3679  -0.3597  -0.3529  -0.3496
 -0.3447  -0.3392  -0.3375  -0.3337  -0.3303  -0.3175  -0.3170  -0.3069
 -0.3059  -0.2998  -0.2930  -0.2913  -0.2842  -0.2727
 -- Virtual --
 -0.0345  -0.0244  -0.0116  -0.0089  -0.0069  -0.0011   0.0032   0.0046
  0.0084   0.0171   0.0241   0.0264   0.0299   0.0324   0.0344   0.0387
  0.0417   0.0439   0.0509   0.0555   0.0566   0.0609   0.0630   0.0646
  0.0684   0.0720   0.0744   0.0794   0.0801   0.0811   0.0883   0.0892
  0.0920   0.0944   0.0954   0.0986   0.1015   0.1042   0.1056   0.1060
  0.1087   0.1122   0.1147   0.1159   0.1181   0.1212   0.1240   0.1261
  0.1285   0.1311   0.1334   0.1347   0.1368   0.1384   0.1393   0.1415
  0.1433   0.1460   0.1471   0.1478   0.1488   0.1514   0.1534   0.1551
  0.1568   0.1574   0.1628   0.1641   0.1671   0.1687   0.1689   0.1706
  0.1736   0.1771   0.1789   0.1810   0.1826   0.1863   0.1890   0.1926
  0.1941   0.1973   0.1981   0.2011   0.2029   0.2040   0.2065   0.2070
  0.2119   0.2152   0.2181   0.2196   0.2229   0.2255   0.2266   0.2307
  0.2318   0.2342   0.2389   0.2406   0.2421   0.2452   0.2478   0.2516
  0.2548   0.2559   0.2585   0.2601   0.2615   0.2675   0.2692   0.2733
  0.2762   0.2775   0.2810   0.2844   0.2866   0.2890   0.2909   0.2924
  0.2943   0.2973   0.3004   0.3029   0.3072   0.3089   0.3126   0.3146
  0.3162   0.3178   0.3220   0.3237   0.3271   0.3293   0.3314   0.3327
  0.3350   0.3376   0.3404   0.3440   0.3452   0.3489   0.3537   0.3551
  0.3564   0.3604   0.3625   0.3661   0.3710   0.3716   0.3761   0.3775
  0.3784   0.3838   0.3891   0.3909   0.3955   0.3965   0.4018   0.4031
  0.4101   0.4116   0.4161   0.4195   0.4249   0.4286   0.4318   0.4387
  0.4410   0.4475   0.4513   0.4521   0.4653   0.4660   0.4727   0.4786
  0.4813   0.4892   0.4944   0.5015   0.5090   0.5140   0.5230   0.5283
  0.5418   0.5508   0.5582   0.5616   0.5632   0.5681   0.5738   0.5773
  0.5814   0.5878   0.5897   0.5949   0.6045   0.6079   0.6155   0.6174
  0.6269   0.6294   0.6351   0.6450   0.6468   0.6483   0.6567   0.6569
  0.6609   0.6670   0.6724   0.6823   0.6858   0.6866   0.6978   0.7002
  0.7044   0.7118   0.7160   0.7201   0.7268   0.7353   0.7412   0.7417
  0.7468   0.7510   0.7560   0.7601   0.7658   0.7715   0.7764   0.7772
  0.7780   0.7818   0.7903   0.7934   0.7942   0.7982   0.8023   0.8043
  0.8100   0.8131   0.8167   0.8192   0.8263   0.8338   0.8459   0.8574
  0.8667   0.8836   0.9069   0.9206   0.9273   0.9430   0.9517   0.9621
  0.9681   0.9758   0.9988   1.0018   1.0126   1.0170   1.0301   1.0344
  1.0551   1.0588   1.0621   1.0740   1.0796   1.0886   1.0928   1.1063
  1.1217   1.1342   1.1383   1.1428   1.1472   1.1554   1.1577   1.1625
  1.1703   1.1740   1.1830   1.1899   1.1944   1.1999   1.2072   1.2122
  1.2184   1.2247   1.2329   1.2391   1.2469   1.2525   1.2611   1.2663
  1.2810   1.2944   1.3014   1.3087   1.3232   1.3298   1.3327   1.3379
  1.3560   1.3659   1.3740   1.3802   1.3938   1.4071   1.4194   1.4333
  1.4414   1.4541   1.4585   1.4657   1.4724   1.4808   1.4890   1.4929
  1.4999   1.4999   1.5178   1.5201   1.5216   1.5336   1.5431   1.5501
  1.5556   1.5632   1.5711   1.5769   1.5817   1.5846   1.5860   1.5936
  1.6015   1.6036   1.6100   1.6130   1.6146   1.6158   1.6215   1.6292
  1.6328   1.6376   1.6419   1.6463   1.6529   1.6558   1.6585   1.6607
  1.6698   1.6740   1.6767   1.6829   1.6903   1.6981   1.7016   1.7048
  1.7090   1.7206   1.7240   1.7393   1.7508   1.7565   1.7601   1.7629
  1.7747   1.7779   1.7879   1.7962   1.8031   1.8121   1.8186   1.8213
  1.8313   1.8359   1.8430   1.8555   1.8615   1.8696   1.8787   1.8888
  1.9054   1.9074   1.9126   1.9209   1.9337   1.9417   1.9526   1.9652
  1.9794   1.9806   2.0044   2.0098   2.0132   2.0348   2.0455   2.0530
  2.0554   2.0573   2.0646   2.0712   2.0796   2.0972   2.1015   2.1043
  2.1150   2.1304   2.1314   2.1411   2.1500   2.1570   2.1611   2.1706
  2.1828   2.1872   2.1951   2.2101   2.2212   2.2233   2.2303   2.2437
  2.2668   2.2753   2.2857   2.2954   2.3093   2.3154   2.3310   2.3364
  2.3518   2.3625   2.3806   2.3940   2.4013   2.4179   2.4255   2.4365
  2.4487   2.4855   2.4995   2.5079   2.5193   2.5261   2.5310   2.5350
  2.5421   2.5483   2.5519   2.5656   2.5683   2.5728   2.5892   2.5961
  2.5975   2.6058   2.6167   2.6305   2.6429   2.6484   2.6516   2.6581
  2.6626   2.6795   2.6851   2.6997   2.7005   2.7209   2.7398   2.7444
  2.7629   2.7709   2.7837   2.7911   2.7954   2.8026   2.8186   2.8239
  2.8321   2.8491   2.8605   2.8755   2.8809   2.8844   2.8941   2.9088
  2.9129   2.9182   2.9223   2.9337   2.9482   2.9575   2.9709   2.9750
  2.9814   2.9892   2.9978   3.0141   3.0246   3.0284   3.0332   3.0424
  3.0536   3.0596   3.0655   3.0783   3.0884   3.0899   3.1028   3.1125
  3.1163   3.1323   3.1418   3.1492   3.1536   3.1624   3.1683   3.1912
  3.1931   3.2011   3.2122   3.2171   3.2443   3.2496   3.2668   3.2834
  3.2925   3.2953   3.3080   3.3268   3.3319   3.3540   3.3660   3.3920
  3.4177   3.4466   3.4677   3.4946   3.5368   3.5448   3.5644   3.6164
  3.6842   3.7768   3.7808   3.7992   3.8019   3.8041   3.8153   3.8381
  3.8455   3.8561   3.8753   3.8986   3.9058   3.9254   3.9286   3.9342
  3.9449   3.9832   3.9931   3.9959   4.0094   4.0469   4.0805   4.0926
  4.1228   4.1515   4.1562   4.1709   4.1803   4.2338   4.2529   4.2861
  4.2959   4.3055   4.3072   4.3444   4.3713   4.4128   4.9860   5.0754
  5.0901   5.0917   5.1043   5.1348   5.1449   5.1575   5.1884   5.3687
  5.3709   5.4155   5.4260   5.4424   5.4530   5.4629   5.5943   5.6160
  5.6441   5.6606   5.6801   5.6984   5.8147   5.8451  23.7490  23.7688
 23.7944  23.8094  23.8105  23.8186  23.8479  23.8595  23.8722  23.8861
 23.9121  23.9363  23.9596  23.9778  23.9916  24.0126  49.8677  49.9015
 49.9347  49.9476  49.9633  49.9642  49.9973  50.0146
 --------------------------------------------------------------

          Ground-State Mulliken Net Atomic Charges

     Atom                 Charge (a.u.)
  ----------------------------------------
      1 C                     0.583908
      2 H                     0.206735
      3 C                    -0.559731
      4 H                     0.190585
      5 O                    -0.173787
      6 H                     0.243137
      7 C                    -0.392315
      8 H                     0.200887
      9 H                     0.138566
     10 C                     0.772699
     11 H                     0.201509
     12 C                    -1.229664
     13 O                     0.076772
     14 H                     0.113946
     15 H                     0.246998
     16 C                    -0.754900
     17 H                     0.155589
     18 H                     0.154227
     19 C                    -0.448250
     20 H                     0.162063
     21 H                     0.150867
     22 C                     0.131105
     23 H                     0.226486
     24 C                    -0.673585
     25 H                     0.148256
     26 H                     0.127170
     27 H                     0.140798
     28 C                    -0.626750
     29 H                     0.135196
     30 H                     0.145971
     31 H                     0.153756
     32 O                     0.041989
     33 C                    -0.337936
     34 H                     0.277745
     35 C                     0.202127
     36 H                     0.211830
     37 C                    -0.045313
     38 O                    -0.198343
     39 O                    -0.117705
     40 H                     0.289609
     41 C                    -0.253234
     42 H                     0.277674
     43 O                    -0.147865
     44 H                     0.261958
     45 C                    -0.569122
     46 H                     0.301345
     47 O                    -0.212980
     48 H                     0.268467
     49 C                    -0.553165
     50 H                     0.245911
     51 O                    -0.145195
     52 H                     0.253956
  ----------------------------------------
  Sum of atomic charges =    -0.000000

 -----------------------------------------------------------------
                    Cartesian Multipole Moments
 -----------------------------------------------------------------
    Charge (ESU x 10^10)
                -0.0000
    Dipole Moment (Debye)
         X      -1.2914      Y      -2.0317      Z      -1.6523
       Tot       2.9199
    Quadrupole Moments (Debye-Ang)
        XX    -156.1593     XY       8.7281     YY    -151.0884
        XZ      19.0635     YZ      -0.0555     ZZ    -142.6239
    Octopole Moments (Debye-Ang^2)
       XXX    -107.1361    XXY     -61.5167    XYY     -19.2443
       YYY       1.7459    XXZ     -46.7100    XYZ      26.3524
       YYZ     -53.1259    XZZ     -52.6297    YZZ     -17.4443
       ZZZ     -23.9089
    Hexadecapole Moments (Debye-Ang^3)
      XXXX  -15748.5548   XXXY     244.5111   XXYY   -2989.8918
      XYYY      26.2733   YYYY   -1963.4900   XXXZ     451.9079
      XXYZ     -75.5868   XYYZ     179.4099   YYYZ    -141.8988
      XXZZ   -2710.0607   XYZZ      11.9966   YYZZ    -475.0123
      XZZZ      73.6853   YZZZ      -1.3068   ZZZZ    -907.6663
 -----------------------------------------------------------------
 Calculating analytic gradient of the SCF energy
 Gradient of SCF Energy
            1           2           3           4           5           6
    1   0.0004420   0.0000371  -0.0004986   0.0001485   0.0000811  -0.0000464
    2  -0.0000662  -0.0000530   0.0003927  -0.0000633  -0.0001169   0.0000464
    3  -0.0004989  -0.0000083  -0.0000009   0.0000047  -0.0001733   0.0000092
            7           8           9          10          11          12
    1   0.0009850  -0.0000002   0.0000639  -0.0000608   0.0000316  -0.0001080
    2  -0.0002267  -0.0000086   0.0001301  -0.0000023   0.0000805   0.0004256
    3  -0.0010817  -0.0000370   0.0001202   0.0004414   0.0001162  -0.0001578
           13          14          15          16          17          18
    1   0.0002412  -0.0000827   0.0001031   0.0002265   0.0000325   0.0000345
    2  -0.0008011  -0.0004359   0.0001324  -0.0001410  -0.0000748   0.0000146
    3   0.0005654  -0.0002645   0.0002240  -0.0000799  -0.0000421  -0.0001259
           19          20          21          22          23          24
    1  -0.0010460  -0.0001510   0.0001715  -0.0003181   0.0000557  -0.0000029
    2  -0.0000625   0.0000436  -0.0000731   0.0004039  -0.0000638  -0.0000584
    3   0.0009323   0.0000075  -0.0001012   0.0003165  -0.0000093  -0.0000814
           25          26          27          28          29          30
    1   0.0000033  -0.0000514   0.0000437   0.0000074   0.0000484  -0.0000542
    2   0.0000318   0.0000049   0.0000170   0.0000883  -0.0000217  -0.0000124
    3  -0.0000330   0.0000402   0.0000466  -0.0000651  -0.0000553   0.0000023
           31          32          33          34          35          36
    1   0.0001167  -0.0004255   0.0001586   0.0001177   0.0000932  -0.0002224
    2  -0.0001104   0.0003317  -0.0002182  -0.0000850   0.0004971  -0.0000303
    3  -0.0000467   0.0001535  -0.0000149  -0.0000367  -0.0002705  -0.0001109
           37          38          39          40          41          42
    1  -0.0002970   0.0000766   0.0000793   0.0000137  -0.0001669   0.0000472
    2   0.0000538   0.0000436   0.0000087   0.0000368   0.0002995  -0.0000908
    3   0.0000068   0.0000139   0.0000351  -0.0000189   0.0000978   0.0000670
           43          44          45          46          47          48
    1   0.0001389  -0.0000257  -0.0000702   0.0002035  -0.0000959  -0.0000227
    2  -0.0000871   0.0000347  -0.0004192  -0.0000393   0.0000692  -0.0000459
    3   0.0000430  -0.0000075   0.0000649   0.0000084  -0.0000915   0.0000225
           49          50          51          52
    1  -0.0000191  -0.0000490  -0.0000716   0.0000841
    2   0.0002003  -0.0000394   0.0000724  -0.0000127
    3  -0.0000225   0.0001035   0.0000109  -0.0000182
 Max gradient component =       1.082E-03
 RMS gradient           =       2.396E-04
 Gradient time:  CPU 462.32 s  wall 78.07 s
 Geometry Optimization Parameters
   NAtoms,    NIC,     NZ,  NCons,   NDum,   NFix, NCnnct, MaxDiis
       52     415       0       0       0       0       0       0

 Cartesian Hessian Update
 Hessian Updated using BFGS Update


** GEOMETRY OPTIMIZATION IN DELOCALIZED INTERNAL COORDINATES **
   Searching for a Minimum

   Optimization Cycle:   2

                       Coordinates (Angstroms)
     ATOM                X               Y               Z
      1  C         4.6104042511    0.4375854578   -0.1218452742
      2  H         4.4193214128    1.4999677209   -0.3323822065
      3  C         3.6495070404   -0.3457429953   -1.0286177625
      4  H         3.8104570864   -1.4231911627   -0.8721635607
      5  O         3.9696256199   -0.0217187838   -2.3901672377
      6  H         3.3457538855   -0.4751735380   -2.9659548966
      7  C         2.1842128193   -0.0190518035   -0.7227421762
      8  H         2.0092889127    1.0368316081   -0.9661963464
      9  H         1.5299529288   -0.6101258277   -1.3719348544
     10  C         1.8251126983   -0.2777162392    0.7487852151
     11  H         1.9490403756   -1.3490649044    0.9565876413
     12  C         0.3786543749    0.0764883149    1.0702151775
     13  O        -0.4989537693   -0.7479881620    0.2869743686
     14  H         0.1754724511   -0.1087126630    2.1338457445
     15  H         0.1773746578    1.1322089867    0.8582874854
     16  C         2.7794743867    0.5044217420    1.6632010426
     17  H         2.5633484817    0.2801809377    2.7136626346
     18  H         2.6070856974    1.5806560159    1.5285080390
     19  C         4.2453521548    0.1798410115    1.3544636856
     20  H         4.8916605462    0.7753965164    2.0050482586
     21  H         4.4339581294   -0.8705503248    1.6086210364
     22  C         6.1044051751    0.1927311645   -0.4661087366
     23  H         6.1831390800    0.3495223559   -1.5458675836
     24  C         7.0177668804    1.2242159745    0.2136151390
     25  H         8.0431702642    1.1337612085   -0.1574210591
     26  H         6.6817540463    2.2466750236    0.0141210093
     27  H         7.0539473425    1.0887766519    1.2992611864
     28  C         6.5936570227   -1.2342226571   -0.1744100914
     29  H         5.9860187401   -1.9902722324   -0.6789222896
     30  H         6.5891814705   -1.4562432704    0.8969683553
     31  H         7.6222227168   -1.3586869982   -0.5264238325
     32  O        -2.2845084981    0.6618399018    0.0959813671
     33  C        -3.6481813524    0.9296505838    0.3974475696
     34  H        -3.8367097005    0.8546949884    1.4751580878
     35  C        -1.8349586449   -0.6127955210    0.5849911320
     36  H        -2.0082503756   -0.6525312427    1.6748330160
     37  C        -3.9147645930    2.3847747955    0.0185349850
     38  O        -4.1286197742    3.2617560473    0.8124356820
     39  O        -3.8654920705    2.5787359983   -1.3154549333
     40  H        -4.0213555554    3.5215842983   -1.4765817881
     41  C        -4.5400721458   -0.0703737900   -0.3495936619
     42  H        -4.3811475466    0.0707666476   -1.4279459402
     43  O        -5.8884095499    0.1969902398   -0.0031372490
     44  H        -6.4288832194   -0.5422729618   -0.3057718056
     45  C        -4.1253715772   -1.4858517201    0.0522318570
     46  H        -4.3949211993   -1.6394849896    1.1016575033
     47  O        -4.8874486278   -2.4743215466   -0.6555908539
     48  H        -4.6778508964   -2.4120178638   -1.5963062004
     49  C        -2.6218030149   -1.7289964606   -0.1072337900
     50  H        -2.3491410919   -1.6976046230   -1.1732711386
     51  O        -2.2485606598   -2.9686411931    0.4693484301
     52  H        -2.8945482895   -3.6290512800    0.1918468681
   Point Group: c1    Number of degrees of freedom:   150


   Energy is  -1228.720060853

 Hessian Updated using BFGS Update

141 Hessian modes will be used to form the next step
  Hessian Eigenvalues:
     0.002157    0.004253    0.004426    0.005597    0.005842    0.006185
     0.006401    0.007480    0.007565    0.007776    0.009638    0.010526
     0.010975    0.011069    0.013326    0.013365    0.015184    0.018822
     0.019678    0.020059    0.022392    0.029965    0.031331    0.031726
     0.033958    0.037964    0.038831    0.042707    0.044490    0.046561
     0.047493    0.048046    0.048681    0.049009    0.049235    0.049573
     0.049779    0.050586    0.051482    0.053301    0.054214    0.054729
     0.055564    0.055600    0.055949    0.056201    0.057572    0.058055
     0.059072    0.060827    0.061458    0.063219    0.066223    0.067817
     0.069547    0.073859    0.077244    0.081889    0.082889    0.083336
     0.083743    0.092271    0.092969    0.098436    0.112549    0.113522
     0.117211    0.128171    0.135714    0.142297    0.148958    0.158833
     0.159795    0.161394    0.169119    0.170956    0.171228    0.172026
     0.176894    0.183922    0.188161    0.193644    0.196643    0.202404
     0.233923    0.249954    0.249996    0.260743    0.269012    0.273787
     0.273942    0.275144    0.278944    0.284895    0.287456    0.287566
     0.288662    0.288718    0.290331    0.291888    0.296823    0.299709
     0.315808    0.332374    0.335935    0.336486    0.337133    0.337809
     0.338519    0.338790    0.339138    0.339453    0.340419    0.341200
     0.341675    0.341766    0.342556    0.342647    0.342914    0.343034
     0.343091    0.343418    0.343460    0.344033    0.344148    0.344349
     0.385327    0.400507    0.402258    0.403401    0.404758    0.428358
     0.428824    0.500742    0.535625    0.542473    0.545022    0.545212
     0.549552    0.552315    1.037761

 Minimum Search - Taking Simple RFO Step
 Searching for Lamda that Minimizes Along All modes
 Value Taken    Lamda =  -0.00008596
 Step Taken.  Stepsize is  0.044652

                             Maximum     Tolerance    Cnvgd?
         Gradient           0.002914      0.000300      NO
         Displacement       0.012708      0.001200      NO
         Energy change     -0.000117      0.000001      NO


 New Cartesian Coordinates Obtained by Inverse Iteration

 Displacement from previous Coordinates is:  0.352221
 ----------------------------------------------------------------
             Standard Nuclear Orientation (Angstroms)
    I     Atom           X                Y                Z
 ----------------------------------------------------------------
    1      C       4.6059788035     0.4391833157    -0.1227953439
    2      H       4.4213685957     1.5024456306    -0.3350624233
    3      C       3.6334877751    -0.3396950055    -1.0208664544
    4      H       3.7895522788    -1.4179717240    -0.8657881687
    5      O       3.9441657404    -0.0167813120    -2.3847616360
    6      H       3.3144649523    -0.4681049790    -2.9558617859
    7      C       2.1720023972    -0.0058747751    -0.7033893376
    8      H       1.9997921444     1.0508675093    -0.9450649350
    9      H       1.5105032859    -0.5944177311    -1.3478467381
   10      C       1.8243181058    -0.2635349052     0.7694359974
   11      H       1.9488500290    -1.3350921458     0.9762359495
   12      C       0.3790347821     0.0894567239     1.0952860929
   13      O      -0.4944696157    -0.7374050564     0.3098436936
   14      H       0.1775928250    -0.0923033675     2.1600418192
   15      H       0.1751962802     1.1438245801     0.8796408074
   16      C       2.7870257750     0.5188176244     1.6754259057
   17      H       2.5779431109     0.2980730627     2.7280919082
   18      H       2.6170245035     1.5952872483     1.5395527697
   19      C       4.2503325637     0.1880950676     1.3563563278
   20      H       4.9043755840     0.7820883302     2.0007584491
   21      H       4.4347363578    -0.8624903018     1.6129104594
   22      C       6.0954501992     0.1810282258    -0.4777422056
   23      H       6.1665138657     0.3308867818    -1.5589872265
   24      C       7.0214219285     1.2098176253     0.1891198971
   25      H       8.0440760696     1.1075137365    -0.1864155225
   26      H       6.6933308213     2.2337167937    -0.0161964328
   27      H       7.0618678272     1.0819333090     1.2754571241
   28      C       6.5757549246    -1.2474559912    -0.1799501138
   29      H       5.9560195106    -2.0020903471    -0.6716143453
   30      H       6.5813418153    -1.4604673135     0.8931646712
   31      H       7.5992377653    -1.3827840426    -0.5421858960
   32      O      -2.2826544048     0.6629312497     0.1137034255
   33      C      -3.6514194087     0.9237960881     0.3983040018
   34      H      -3.8549336944     0.8415737281     1.4727956923
   35      C      -1.8322334014    -0.6114676793     0.6022106416
   36      H      -2.0115498036    -0.6561416528     1.6910096720
   37      C      -3.9186631421     2.3799660838     0.0248332708
   38      O      -4.1497232467     3.2503694878     0.8211438212
   39      O      -3.8583022639     2.5814162749    -1.3075509248
   40      H      -4.0196411584     3.5239662457    -1.4648593051
   41      C      -4.5280318214    -0.0755214392    -0.3674504546
   42      H      -4.3529614804     0.0709624791    -1.4426575017
   43      O      -5.8827685588     0.1854738667    -0.0412751728
   44      H      -6.4151753005    -0.5551293064    -0.3547695601
   45      C      -4.1140810130    -1.4903256439     0.0362644380
   46      H      -4.3996814029    -1.6479413674     1.0808523772
   47      O      -4.8612075896    -2.4799032182    -0.6857445950
   48      H      -4.6378450261    -2.4136819117    -1.6230501207
   49      C      -2.6075117651    -1.7282507598    -0.1024394974
   50      H      -2.3209787660    -1.6924507298    -1.1648197143
   51      O      -2.2384568716    -2.9690731248     0.4744089675
   52      H      -2.8801023852    -3.6294858010     0.1868844802
 ----------------------------------------------------------------
 Molecular Point Group                 C1    NOp =  1
 Largest Abelian Subgroup              C1    NOp =  1
 Nuclear Repulsion Energy =  2244.2730595444 hartrees
 There are       94 alpha and       94 beta electrons
 Applying Cartesian multipole field
    Component          Value
    ---------          -----
     (2,0,0)        1.00000E-12
     (0,2,0)        2.00000E-11
     (0,0,2)       -3.00000E-11
 Nucleus-field energy     =     0.0000000226 hartrees
 Requested basis set is 6-311++G(d,p)
 There are 284 shells and 724 basis functions
 A cutoff of  1.0D-11 yielded  27163 shell pairs
 There are    170826 function pairs (    180686 Cartesian)
 Smallest overlap matrix eigenvalue = 1.16E-06

 Q-Chem warning in module stvman/mkSTV.C, line 306:

 Overlap eigenvalue is smaller than square root of threshold
 Use THRESH >= 12 to get rid of this warning

 Guess MOs from SCF MO coefficient file

 -----------------------------------------------------------------------
  General SCF calculation program by
  Eric Jon Sundstrom, Paul Horn, Yuezhi Mao, Dmitri Zuev, Alec White,
  David Stuck, Shaama M.S., Shane Yost, Joonho Lee, David Small,
  Daniel Levine, Susi Lehtola, Hugh Burton, Evgeny Epifanovsky
 -----------------------------------------------------------------------
 Exchange:     0.2000 Hartree-Fock + 0.0800 Slater + 0.7200 B88
 Correlation:  0.1900 VWN1RPA + 0.8100 LYP
 Using SG-1 standard quadrature grid
 using 6 threads for integral computing
 -------------------------------------------------------
 OpenMP Integral computing Module                
 Release: version 2.0, May 2017, Q-Chem Inc. Pleasanton 
 -------------------------------------------------------
 -------------------------------------------------------
 OpenMP BLAS3 based DFT computing Module                
 Release: version 1.0, May 2013, Q-Chem Inc. Pittsburgh 
 -------------------------------------------------------
 A restricted SCF calculation will be
 performed using DIIS
 SCF converges when DIIS error is below 1.0e-08
 ---------------------------------------
  Cycle       Energy         DIIS error
 ---------------------------------------
    1   -1228.7184411240      1.41e-04  
    2   -1228.7200768535      2.50e-05  
    3   -1228.7200529636      3.66e-05  
    4   -1228.7201106690      4.07e-06  
    5   -1228.7201109633      3.31e-06  
    6   -1228.7201114603      7.28e-07  
    7   -1228.7201114847      2.11e-07  
    8   -1228.7201114874      3.30e-08  
    9   -1228.7201114875      1.81e-08  
   10   -1228.7201114873      6.31e-09  Convergence criterion met
 ---------------------------------------
 SCF time:   CPU 1668.96s  wall 296.00s 
 SCF   energy in the final basis set =    -1228.7201114873
 Total energy in the final basis set =    -1228.7201114873

 --------------------------------------------------------------

                    Orbital Energies (a.u.)
 --------------------------------------------------------------

 Alpha MOs
 -- Occupied --
-19.1894 -19.1669 -19.1579 -19.1491 -19.1487 -19.1435 -19.1340 -19.1211
-10.3251 -10.2952 -10.2619 -10.2544 -10.2534 -10.2494 -10.2256 -10.2186
-10.1808 -10.1716 -10.1690 -10.1672 -10.1656 -10.1653 -10.1522 -10.1521
 -1.1332  -1.1016  -1.0754  -1.0545  -1.0434  -1.0415  -1.0389  -1.0228
 -0.8456  -0.8113  -0.8093  -0.7913  -0.7490  -0.7392  -0.7091  -0.6812
 -0.6801  -0.6597  -0.6365  -0.6264  -0.6186  -0.6054  -0.5726  -0.5641
 -0.5594  -0.5484  -0.5424  -0.5232  -0.5165  -0.5136  -0.5064  -0.5017
 -0.4927  -0.4869  -0.4792  -0.4720  -0.4537  -0.4490  -0.4457  -0.4404
 -0.4367  -0.4274  -0.4223  -0.4145  -0.4093  -0.3969  -0.3965  -0.3905
 -0.3820  -0.3799  -0.3729  -0.3699  -0.3678  -0.3597  -0.3527  -0.3496
 -0.3447  -0.3392  -0.3375  -0.3337  -0.3302  -0.3175  -0.3169  -0.3069
 -0.3060  -0.2998  -0.2930  -0.2913  -0.2841  -0.2725
 -- Virtual --
 -0.0346  -0.0245  -0.0115  -0.0089  -0.0069  -0.0011   0.0032   0.0046
  0.0084   0.0170   0.0240   0.0263   0.0300   0.0325   0.0345   0.0387
  0.0416   0.0439   0.0509   0.0554   0.0567   0.0609   0.0630   0.0646
  0.0684   0.0721   0.0744   0.0794   0.0802   0.0812   0.0883   0.0893
  0.0919   0.0945   0.0953   0.0985   0.1016   0.1041   0.1056   0.1059
  0.1086   0.1121   0.1147   0.1159   0.1182   0.1213   0.1240   0.1260
  0.1284   0.1310   0.1335   0.1348   0.1368   0.1385   0.1396   0.1416
  0.1433   0.1460   0.1470   0.1477   0.1487   0.1514   0.1534   0.1551
  0.1568   0.1575   0.1628   0.1641   0.1672   0.1687   0.1690   0.1706
  0.1735   0.1769   0.1788   0.1812   0.1826   0.1867   0.1890   0.1927
  0.1943   0.1971   0.1982   0.2010   0.2029   0.2040   0.2065   0.2069
  0.2118   0.2152   0.2179   0.2200   0.2229   0.2254   0.2265   0.2312
  0.2317   0.2342   0.2392   0.2407   0.2422   0.2453   0.2479   0.2517
  0.2548   0.2558   0.2584   0.2601   0.2618   0.2671   0.2694   0.2733
  0.2762   0.2777   0.2810   0.2847   0.2867   0.2888   0.2907   0.2926
  0.2939   0.2976   0.3005   0.3030   0.3072   0.3089   0.3127   0.3146
  0.3163   0.3179   0.3222   0.3239   0.3270   0.3295   0.3316   0.3328
  0.3348   0.3378   0.3403   0.3443   0.3450   0.3491   0.3536   0.3552
  0.3563   0.3604   0.3625   0.3662   0.3708   0.3719   0.3762   0.3779
  0.3787   0.3834   0.3890   0.3912   0.3955   0.3966   0.4017   0.4031
  0.4107   0.4115   0.4160   0.4193   0.4252   0.4286   0.4319   0.4385
  0.4410   0.4478   0.4513   0.4519   0.4651   0.4663   0.4726   0.4784
  0.4810   0.4893   0.4949   0.5016   0.5093   0.5140   0.5232   0.5283
  0.5421   0.5507   0.5579   0.5617   0.5632   0.5685   0.5741   0.5771
  0.5815   0.5879   0.5903   0.5946   0.6042   0.6078   0.6156   0.6170
  0.6273   0.6297   0.6351   0.6448   0.6464   0.6485   0.6568   0.6573
  0.6608   0.6671   0.6722   0.6825   0.6863   0.6868   0.6979   0.7003
  0.7041   0.7120   0.7161   0.7199   0.7269   0.7356   0.7411   0.7421
  0.7469   0.7510   0.7561   0.7602   0.7657   0.7722   0.7764   0.7773
  0.7780   0.7820   0.7903   0.7938   0.7940   0.7983   0.8023   0.8042
  0.8099   0.8135   0.8172   0.8193   0.8266   0.8340   0.8459   0.8577
  0.8672   0.8832   0.9069   0.9208   0.9265   0.9429   0.9519   0.9622
  0.9676   0.9758   0.9988   1.0025   1.0128   1.0167   1.0305   1.0353
  1.0551   1.0586   1.0612   1.0746   1.0798   1.0884   1.0932   1.1065
  1.1216   1.1343   1.1388   1.1432   1.1474   1.1559   1.1582   1.1627
  1.1705   1.1742   1.1826   1.1901   1.1944   1.1997   1.2073   1.2122
  1.2185   1.2249   1.2334   1.2396   1.2469   1.2527   1.2611   1.2664
  1.2809   1.2936   1.3016   1.3090   1.3235   1.3303   1.3328   1.3383
  1.3563   1.3660   1.3747   1.3801   1.3938   1.4078   1.4197   1.4338
  1.4415   1.4543   1.4586   1.4659   1.4721   1.4809   1.4892   1.4930
  1.5001   1.5003   1.5176   1.5198   1.5217   1.5336   1.5432   1.5500
  1.5558   1.5629   1.5710   1.5771   1.5821   1.5846   1.5861   1.5940
  1.6013   1.6037   1.6098   1.6131   1.6146   1.6159   1.6216   1.6297
  1.6329   1.6376   1.6420   1.6467   1.6528   1.6562   1.6587   1.6608
  1.6697   1.6746   1.6772   1.6832   1.6901   1.6982   1.7014   1.7058
  1.7090   1.7207   1.7243   1.7396   1.7510   1.7566   1.7603   1.7628
  1.7746   1.7783   1.7883   1.7971   1.8040   1.8124   1.8184   1.8217
  1.8311   1.8363   1.8430   1.8554   1.8616   1.8697   1.8795   1.8885
  1.9058   1.9078   1.9132   1.9212   1.9326   1.9418   1.9532   1.9655
  1.9798   1.9807   2.0046   2.0098   2.0131   2.0346   2.0455   2.0538
  2.0552   2.0568   2.0647   2.0712   2.0798   2.0972   2.1018   2.1045
  2.1148   2.1305   2.1317   2.1406   2.1505   2.1567   2.1616   2.1706
  2.1828   2.1872   2.1946   2.2098   2.2212   2.2232   2.2302   2.2429
  2.2669   2.2747   2.2850   2.2958   2.3087   2.3150   2.3311   2.3368
  2.3523   2.3623   2.3807   2.3945   2.4018   2.4178   2.4258   2.4366
  2.4488   2.4854   2.4999   2.5073   2.5195   2.5260   2.5311   2.5349
  2.5419   2.5486   2.5519   2.5653   2.5684   2.5728   2.5897   2.5961
  2.5976   2.6056   2.6168   2.6306   2.6434   2.6490   2.6520   2.6580
  2.6624   2.6797   2.6850   2.6997   2.7007   2.7211   2.7397   2.7448
  2.7633   2.7714   2.7841   2.7914   2.7957   2.8024   2.8186   2.8238
  2.8326   2.8496   2.8607   2.8755   2.8811   2.8847   2.8942   2.9087
  2.9134   2.9176   2.9222   2.9339   2.9483   2.9581   2.9709   2.9744
  2.9813   2.9890   2.9973   3.0145   3.0246   3.0287   3.0331   3.0424
  3.0530   3.0601   3.0656   3.0785   3.0881   3.0898   3.1030   3.1123
  3.1164   3.1325   3.1418   3.1493   3.1540   3.1626   3.1681   3.1912
  3.1932   3.2020   3.2121   3.2168   3.2441   3.2503   3.2665   3.2837
  3.2925   3.2950   3.3084   3.3270   3.3321   3.3539   3.3665   3.3916
  3.4175   3.4466   3.4680   3.4943   3.5374   3.5450   3.5643   3.6164
  3.6842   3.7768   3.7804   3.7986   3.8019   3.8042   3.8156   3.8384
  3.8457   3.8560   3.8754   3.8985   3.9060   3.9253   3.9286   3.9343
  3.9450   3.9836   3.9936   3.9959   4.0100   4.0473   4.0807   4.0925
  4.1230   4.1525   4.1568   4.1707   4.1809   4.2336   4.2536   4.2867
  4.2966   4.3053   4.3075   4.3456   4.3714   4.4128   4.9863   5.0757
  5.0904   5.0918   5.1045   5.1349   5.1446   5.1579   5.1883   5.3686
  5.3716   5.4154   5.4263   5.4417   5.4533   5.4630   5.5943   5.6159
  5.6448   5.6605   5.6804   5.6987   5.8153   5.8448  23.7491  23.7693
 23.7944  23.8093  23.8106  23.8187  23.8481  23.8602  23.8723  23.8863
 23.9125  23.9359  23.9598  23.9781  23.9918  24.0126  49.8676  49.9016
 49.9349  49.9476  49.9630  49.9644  49.9977  50.0144
 --------------------------------------------------------------

          Ground-State Mulliken Net Atomic Charges

     Atom                 Charge (a.u.)
  ----------------------------------------
      1 C                     0.582822
      2 H                     0.207378
      3 C                    -0.570830
      4 H                     0.191059
      5 O                    -0.173473
      6 H                     0.243200
      7 C                    -0.386102
      8 H                     0.201000
      9 H                     0.137463
     10 C                     0.768948
     11 H                     0.201031
     12 C                    -1.221987
     13 O                     0.077166
     14 H                     0.115059
     15 H                     0.246490
     16 C                    -0.753322
     17 H                     0.155778
     18 H                     0.154229
     19 C                    -0.448027
     20 H                     0.162624
     21 H                     0.150717
     22 C                     0.133826
     23 H                     0.226453
     24 C                    -0.672729
     25 H                     0.148268
     26 H                     0.127057
     27 H                     0.140513
     28 C                    -0.626756
     29 H                     0.134479
     30 H                     0.146070
     31 H                     0.153745
     32 O                     0.042510
     33 C                    -0.340073
     34 H                     0.277396
     35 C                     0.190309
     36 H                     0.212719
     37 C                    -0.042786
     38 O                    -0.198637
     39 O                    -0.117956
     40 H                     0.289671
     41 C                    -0.247087
     42 H                     0.277310
     43 O                    -0.148410
     44 H                     0.261989
     45 C                    -0.572186
     46 H                     0.301217
     47 O                    -0.212412
     48 H                     0.268436
     49 C                    -0.550215
     50 H                     0.247071
     51 O                    -0.145361
     52 H                     0.254347
  ----------------------------------------
  Sum of atomic charges =    -0.000000

 -----------------------------------------------------------------
                    Cartesian Multipole Moments
 -----------------------------------------------------------------
    Charge (ESU x 10^10)
                -0.0000
    Dipole Moment (Debye)
         X      -1.2542      Y      -2.0154      Z      -1.6542
       Tot       2.8933
    Quadrupole Moments (Debye-Ang)
        XX    -156.6050     XY       8.7233     YY    -151.0098
        XZ      19.0540     YZ       0.0245     ZZ    -142.5586
    Octopole Moments (Debye-Ang^2)
       XXX    -103.1095    XXY     -61.3446    XYY     -19.2567
       YYY       2.6101    XXZ     -46.3489    XYZ      26.3932
       YYZ     -53.0945    XZZ     -52.9049    YZZ     -17.5716
       ZZZ     -24.2995
    Hexadecapole Moments (Debye-Ang^3)
      XXXX  -15726.4046   XXXY     246.4010   XXYY   -2984.2459
      XYYY      25.2824   YYYY   -1958.8278   XXXZ     442.6577
      XXYZ     -78.0664   XYYZ     176.8955   YYYZ    -143.3038
      XXZZ   -2702.7808   XYZZ      13.8433   YYZZ    -476.6889
      XZZZ      71.0419   YZZZ      -3.1111   ZZZZ    -913.5938
 -----------------------------------------------------------------
 Calculating analytic gradient of the SCF energy
 Gradient of SCF Energy
            1           2           3           4           5           6
    1   0.0004155   0.0000583  -0.0002297   0.0000791   0.0000174  -0.0000369
    2  -0.0000236   0.0000179   0.0001551  -0.0000695  -0.0000482   0.0000385
    3  -0.0002856  -0.0000016   0.0000659  -0.0000039  -0.0000220  -0.0000006
            7           8           9          10          11          12
    1   0.0003306  -0.0000547  -0.0000288  -0.0002249  -0.0000048  -0.0000022
    2  -0.0000487   0.0000132  -0.0000023  -0.0000550   0.0000171   0.0000842
    3  -0.0001976   0.0000177   0.0000441   0.0000315  -0.0000088   0.0000857
           13          14          15          16          17          18
    1  -0.0000596   0.0001330   0.0000427   0.0002048  -0.0000201   0.0000863
    2  -0.0001124  -0.0001158  -0.0000093  -0.0001161  -0.0000363   0.0000405
    3  -0.0000515   0.0000001   0.0000164  -0.0000781  -0.0000327  -0.0000602
           19          20          21          22          23          24
    1  -0.0004901  -0.0000406   0.0000798  -0.0002336   0.0000224  -0.0000013
    2   0.0001070   0.0000210  -0.0001048   0.0001191  -0.0000106  -0.0000122
    3   0.0004279   0.0000503  -0.0000581   0.0000668  -0.0000207  -0.0000087
           25          26          27          28          29          30
    1   0.0000001  -0.0000647   0.0000381   0.0000218  -0.0000173  -0.0000608
    2   0.0000244   0.0000420  -0.0000071   0.0000300   0.0000547   0.0000335
    3  -0.0000332   0.0000561  -0.0000225  -0.0000006  -0.0000523  -0.0000199
           31          32          33          34          35          36
    1   0.0000508  -0.0000182  -0.0002174   0.0000755  -0.0000199  -0.0001114
    2  -0.0000345   0.0001080  -0.0002526  -0.0000670   0.0001629  -0.0000083
    3  -0.0000091  -0.0000785   0.0000339  -0.0000253   0.0000408   0.0000751
           37          38          39          40          41          42
    1   0.0007653  -0.0003092  -0.0002479   0.0000031  -0.0000625  -0.0000032
    2   0.0002705  -0.0000862  -0.0000987   0.0000111   0.0000923  -0.0000475
    3   0.0000772  -0.0000010   0.0000130   0.0000163   0.0000708  -0.0000197
           43          44          45          46          47          48
    1   0.0000971   0.0000029  -0.0000549   0.0000640   0.0000048   0.0000098
    2  -0.0000014   0.0000162  -0.0001575  -0.0000519   0.0000938  -0.0000195
    3   0.0000356  -0.0000239   0.0000104  -0.0000175   0.0000024  -0.0000058
           49          50          51          52
    1   0.0000419  -0.0000538  -0.0000316   0.0000551
    2   0.0001377  -0.0000625  -0.0000292  -0.0000023
    3  -0.0000847   0.0000113   0.0000243  -0.0000497
 Max gradient component =       7.653E-04
 RMS gradient           =       1.246E-04
 Gradient time:  CPU 461.77 s  wall 77.96 s
 Geometry Optimization Parameters
   NAtoms,    NIC,     NZ,  NCons,   NDum,   NFix, NCnnct, MaxDiis
       52     415       0       0       0       0       0       0

 Cartesian Hessian Update
 Hessian Updated using BFGS Update


** GEOMETRY OPTIMIZATION IN DELOCALIZED INTERNAL COORDINATES **
   Searching for a Minimum

   Optimization Cycle:   3

                       Coordinates (Angstroms)
     ATOM                X               Y               Z
      1  C         4.6059788035    0.4391833157   -0.1227953439
      2  H         4.4213685957    1.5024456306   -0.3350624233
      3  C         3.6334877751   -0.3396950055   -1.0208664544
      4  H         3.7895522788   -1.4179717240   -0.8657881687
      5  O         3.9441657404   -0.0167813120   -2.3847616360
      6  H         3.3144649523   -0.4681049790   -2.9558617859
      7  C         2.1720023972   -0.0058747751   -0.7033893376
      8  H         1.9997921444    1.0508675093   -0.9450649350
      9  H         1.5105032859   -0.5944177311   -1.3478467381
     10  C         1.8243181058   -0.2635349052    0.7694359974
     11  H         1.9488500290   -1.3350921458    0.9762359495
     12  C         0.3790347821    0.0894567239    1.0952860929
     13  O        -0.4944696157   -0.7374050564    0.3098436936
     14  H         0.1775928250   -0.0923033675    2.1600418192
     15  H         0.1751962802    1.1438245801    0.8796408074
     16  C         2.7870257750    0.5188176244    1.6754259057
     17  H         2.5779431109    0.2980730627    2.7280919082
     18  H         2.6170245035    1.5952872483    1.5395527697
     19  C         4.2503325637    0.1880950676    1.3563563278
     20  H         4.9043755840    0.7820883302    2.0007584491
     21  H         4.4347363578   -0.8624903018    1.6129104594
     22  C         6.0954501992    0.1810282258   -0.4777422056
     23  H         6.1665138657    0.3308867818   -1.5589872265
     24  C         7.0214219285    1.2098176253    0.1891198971
     25  H         8.0440760696    1.1075137365   -0.1864155225
     26  H         6.6933308213    2.2337167937   -0.0161964328
     27  H         7.0618678272    1.0819333090    1.2754571241
     28  C         6.5757549246   -1.2474559912   -0.1799501138
     29  H         5.9560195106   -2.0020903471   -0.6716143453
     30  H         6.5813418153   -1.4604673135    0.8931646712
     31  H         7.5992377653   -1.3827840426   -0.5421858960
     32  O        -2.2826544048    0.6629312497    0.1137034255
     33  C        -3.6514194087    0.9237960881    0.3983040018
     34  H        -3.8549336944    0.8415737281    1.4727956923
     35  C        -1.8322334014   -0.6114676793    0.6022106416
     36  H        -2.0115498036   -0.6561416528    1.6910096720
     37  C        -3.9186631421    2.3799660838    0.0248332708
     38  O        -4.1497232467    3.2503694878    0.8211438212
     39  O        -3.8583022639    2.5814162749   -1.3075509248
     40  H        -4.0196411584    3.5239662457   -1.4648593051
     41  C        -4.5280318214   -0.0755214392   -0.3674504546
     42  H        -4.3529614804    0.0709624791   -1.4426575017
     43  O        -5.8827685588    0.1854738667   -0.0412751728
     44  H        -6.4151753005   -0.5551293064   -0.3547695601
     45  C        -4.1140810130   -1.4903256439    0.0362644380
     46  H        -4.3996814029   -1.6479413674    1.0808523772
     47  O        -4.8612075896   -2.4799032182   -0.6857445950
     48  H        -4.6378450261   -2.4136819117   -1.6230501207
     49  C        -2.6075117651   -1.7282507598   -0.1024394974
     50  H        -2.3209787660   -1.6924507298   -1.1648197143
     51  O        -2.2384568716   -2.9690731248    0.4744089675
     52  H        -2.8801023852   -3.6294858010    0.1868844802
   Point Group: c1    Number of degrees of freedom:   150


   Energy is  -1228.720111487

 Hessian Updated using BFGS Update

142 Hessian modes will be used to form the next step
  Hessian Eigenvalues:
     0.002147    0.004051    0.004360    0.005486    0.005620    0.006157
     0.006406    0.007434    0.007540    0.007580    0.010101    0.010866
     0.011059    0.011498    0.013308    0.013349    0.015143    0.018739
     0.019735    0.019881    0.022388    0.029852    0.031374    0.031743
     0.033863    0.037884    0.038768    0.042716    0.044485    0.046589
     0.047493    0.048073    0.048625    0.048921    0.049215    0.049552
     0.049778    0.050609    0.051466    0.053284    0.054224    0.054888
     0.055444    0.055658    0.055961    0.056178    0.057337    0.058424
     0.059034    0.061331    0.061612    0.063856    0.066420    0.067344
     0.070658    0.073817    0.077053    0.081901    0.082753    0.083400
     0.083930    0.092195    0.092601    0.097488    0.113007    0.113224
     0.117163    0.127838    0.136251    0.142081    0.146009    0.159068
     0.159690    0.159934    0.161061    0.168904    0.170842    0.171298
     0.171875    0.176902    0.182770    0.188031    0.193736    0.196664
     0.202409    0.227745    0.249024    0.249983    0.253923    0.268593
     0.273164    0.273963    0.276142    0.278294    0.284871    0.287306
     0.287687    0.287969    0.288725    0.290763    0.291847    0.292711
     0.296887    0.306106    0.332951    0.335811    0.336341    0.337144
     0.337873    0.338617    0.338798    0.339049    0.339465    0.340368
     0.340838    0.341653    0.341786    0.342565    0.342688    0.342889
     0.342985    0.343125    0.343308    0.343467    0.343519    0.344137
     0.344395    0.385758    0.400745    0.402261    0.403950    0.404365
     0.428255    0.428901    0.500922    0.535619    0.542473    0.545002
     0.545210    0.549550    0.552322    1.037774

 Minimum Search - Taking Simple RFO Step
 Searching for Lamda that Minimizes Along All modes
 Value Taken    Lamda =  -0.00004584
 Step Taken.  Stepsize is  0.074453

                             Maximum     Tolerance    Cnvgd?
         Gradient           0.000661      0.000300      NO
         Displacement       0.022002      0.001200      NO
         Energy change     -0.000051      0.000001      NO


 New Cartesian Coordinates Obtained by Inverse Iteration

 Displacement from previous Coordinates is:  0.349876
 ----------------------------------------------------------------
             Standard Nuclear Orientation (Angstroms)
    I     Atom           X                Y                Z
 ----------------------------------------------------------------
    1      C       4.6054378540     0.4408984379    -0.1246562883
    2      H       4.4320995403     1.5054170765    -0.3402961245
    3      C       3.6228407106    -0.3298068168    -1.0185038637
    4      H       3.7691630478    -1.4093382372    -0.8641287313
    5      O       3.9314749346    -0.0087554905    -2.3832664710
    6      H       3.2975638331    -0.4561949630    -2.9527436710
    7      C       2.1652046455     0.0165578520    -0.6954664273
    8      H       2.0011634285     1.0747970248    -0.9361901215
    9      H       1.4971085962    -0.5666071214    -1.3381677473
   10      C       1.8222862948    -0.2389983739     0.7777579016
   11      H       1.9451224383    -1.3108203403     0.9846638886
   12      C       0.3770810010     0.1144623905     1.1032187588
   13      O      -0.4914709608    -0.7178769299     0.3181658874
   14      H       0.1740169117    -0.0615240505     2.1687479664
   15      H       0.1708297574     1.1670429709     0.8813984282
   16      C       2.7910642045     0.5414163366     1.6791729889
   17      H       2.5844020547     0.3247554079     2.7332295935
   18      H       2.6261633145     1.6183664207     1.5413554924
   19      C       4.2521147867     0.1994019207     1.3557498247
   20      H       4.9133439522     0.7904226401     1.9955580391
   21      H       4.4278608705    -0.8513614710     1.6170453847
   22      C       6.0913456300     0.1630946040    -0.4826566863
   23      H       6.1604277605     0.3046043525    -1.5651025231
   24      C       7.0309585441     1.1858919351     0.1744719513
   25      H       8.0531940999     1.0631032315    -0.1959932151
   26      H       6.7196979087     2.2121035661    -0.0447293716
   27      H       7.0654932073     1.0706865059     1.2624259732
   28      C       6.5565093485    -1.2683735248    -0.1754801846
   29      H       5.9235309450    -2.0202834819    -0.6542304605
   30      H       6.5700004838    -1.4712927968     0.8994759286
   31      H       7.5748534135    -1.4185830609    -0.5457683230
   32      O      -2.2904984906     0.6666696975     0.1280003871
   33      C      -3.6638558392     0.9145569588     0.4033544429
   34      H      -3.8762815550     0.8237221574     1.4755243893
   35      C      -1.8302676948    -0.6065139586     0.6107001568
   36      H      -2.0093973889    -0.6587059476     1.6990851787
   37      C      -3.9407693630     2.3706848263     0.0378490738
   38      O      -4.1696254090     3.2364001056     0.8398988396
   39      O      -3.8525021037     2.5864109639    -1.2907174412
   40      H      -4.0083473991     3.5310536151    -1.4407296710
   41      C      -4.5250261250    -0.0874408180    -0.3764525602
   42      H      -4.3410794531     0.0664701565    -1.4491336883
   43      O      -5.8852545599     0.1600553701    -0.0620102709
   44      H      -6.4076824123    -0.5846093813    -0.3826425725
   45      C      -4.1028226052    -1.5000650266     0.0251868571
   46      H      -4.3966516109    -1.6635036246     1.0666324984
   47      O      -4.8355838880    -2.4934635930    -0.7064343241
   48      H      -4.6058913256    -2.4211384683    -1.6417766780
   49      C      -2.5933881306    -1.7262042857    -0.1027508116
   50      H      -2.2996050284    -1.6831106978    -1.1630007306
   51      O      -2.2194839989    -2.9670699108     0.4708326661
   52      H      -2.8564996793    -3.6297547170     0.1781137093
 ----------------------------------------------------------------
 Molecular Point Group                 C1    NOp =  1
 Largest Abelian Subgroup              C1    NOp =  1
 Nuclear Repulsion Energy =  2244.6958092044 hartrees
 There are       94 alpha and       94 beta electrons
 Applying Cartesian multipole field
    Component          Value
    ---------          -----
     (2,0,0)        1.00000E-12
     (0,2,0)        2.00000E-11
     (0,0,2)       -3.00000E-11
 Nucleus-field energy     =     0.0000000225 hartrees
 Requested basis set is 6-311++G(d,p)
 There are 284 shells and 724 basis functions
 A cutoff of  1.0D-11 yielded  27165 shell pairs
 There are    170800 function pairs (    180650 Cartesian)
 Smallest overlap matrix eigenvalue = 1.17E-06

 Q-Chem warning in module stvman/mkSTV.C, line 306:

 Overlap eigenvalue is smaller than square root of threshold
 Use THRESH >= 12 to get rid of this warning

 Guess MOs from SCF MO coefficient file

 -----------------------------------------------------------------------
  General SCF calculation program by
  Eric Jon Sundstrom, Paul Horn, Yuezhi Mao, Dmitri Zuev, Alec White,
  David Stuck, Shaama M.S., Shane Yost, Joonho Lee, David Small,
  Daniel Levine, Susi Lehtola, Hugh Burton, Evgeny Epifanovsky
 -----------------------------------------------------------------------
 Exchange:     0.2000 Hartree-Fock + 0.0800 Slater + 0.7200 B88
 Correlation:  0.1900 VWN1RPA + 0.8100 LYP
 Using SG-1 standard quadrature grid
 using 6 threads for integral computing
 -------------------------------------------------------
 OpenMP Integral computing Module                
 Release: version 2.0, May 2017, Q-Chem Inc. Pleasanton 
 -------------------------------------------------------
 -------------------------------------------------------
 OpenMP BLAS3 based DFT computing Module                
 Release: version 1.0, May 2013, Q-Chem Inc. Pittsburgh 
 -------------------------------------------------------
 A restricted SCF calculation will be
 performed using DIIS
 SCF converges when DIIS error is below 1.0e-08
 ---------------------------------------
  Cycle       Energy         DIIS error
 ---------------------------------------
    1   -1228.7184046343      1.43e-04  
    2   -1228.7200656824      1.85e-05  
    3   -1228.7200605668      2.52e-05  
    4   -1228.7200880536      4.46e-06  
    5   -1228.7200885586      3.08e-06  
    6   -1228.7200889889      6.83e-07  
    7   -1228.7200890109      2.06e-07  
    8   -1228.7200890133      4.27e-08  
    9   -1228.7200890137      2.34e-08  
   10   -1228.7200890136      7.94e-09  Convergence criterion met
 ---------------------------------------
 SCF time:   CPU 1669.21s  wall 296.00s 
 SCF   energy in the final basis set =    -1228.7200890136
 Total energy in the final basis set =    -1228.7200890136

 --------------------------------------------------------------

                    Orbital Energies (a.u.)
 --------------------------------------------------------------

 Alpha MOs
 -- Occupied --
-19.1894 -19.1670 -19.1578 -19.1492 -19.1486 -19.1435 -19.1339 -19.1211
-10.3251 -10.2953 -10.2619 -10.2545 -10.2535 -10.2495 -10.2257 -10.2184
-10.1807 -10.1717 -10.1689 -10.1672 -10.1654 -10.1653 -10.1522 -10.1521
 -1.1332  -1.1016  -1.0754  -1.0546  -1.0434  -1.0415  -1.0389  -1.0228
 -0.8456  -0.8113  -0.8094  -0.7913  -0.7490  -0.7390  -0.7092  -0.6813
 -0.6801  -0.6597  -0.6365  -0.6264  -0.6186  -0.6053  -0.5726  -0.5640
 -0.5594  -0.5484  -0.5424  -0.5234  -0.5165  -0.5137  -0.5064  -0.5016
 -0.4927  -0.4870  -0.4791  -0.4719  -0.4538  -0.4489  -0.4457  -0.4403
 -0.4368  -0.4273  -0.4222  -0.4145  -0.4092  -0.3969  -0.3966  -0.3905
 -0.3820  -0.3798  -0.3729  -0.3700  -0.3678  -0.3597  -0.3525  -0.3495
 -0.3447  -0.3393  -0.3375  -0.3338  -0.3302  -0.3176  -0.3168  -0.3069
 -0.3061  -0.2999  -0.2931  -0.2911  -0.2842  -0.2724
 -- Virtual --
 -0.0347  -0.0243  -0.0118  -0.0089  -0.0070  -0.0012   0.0032   0.0047
  0.0084   0.0170   0.0239   0.0263   0.0300   0.0325   0.0345   0.0387
  0.0416   0.0439   0.0509   0.0553   0.0567   0.0610   0.0630   0.0646
  0.0683   0.0722   0.0743   0.0793   0.0802   0.0813   0.0881   0.0893
  0.0921   0.0942   0.0954   0.0984   0.1017   0.1042   0.1056   0.1057
  0.1086   0.1121   0.1148   0.1159   0.1183   0.1213   0.1241   0.1260
  0.1283   0.1310   0.1336   0.1347   0.1366   0.1386   0.1399   0.1417
  0.1434   0.1459   0.1471   0.1478   0.1487   0.1513   0.1533   0.1550
  0.1566   0.1577   0.1628   0.1642   0.1672   0.1684   0.1691   0.1707
  0.1735   0.1766   0.1787   0.1813   0.1826   0.1871   0.1891   0.1926
  0.1945   0.1968   0.1982   0.2010   0.2030   0.2038   0.2065   0.2068
  0.2118   0.2150   0.2175   0.2198   0.2230   0.2252   0.2261   0.2313
  0.2317   0.2341   0.2393   0.2407   0.2424   0.2458   0.2478   0.2519
  0.2546   0.2556   0.2581   0.2602   0.2621   0.2668   0.2695   0.2732
  0.2764   0.2779   0.2808   0.2848   0.2867   0.2886   0.2903   0.2928
  0.2936   0.2979   0.3003   0.3032   0.3071   0.3089   0.3124   0.3147
  0.3162   0.3179   0.3222   0.3240   0.3269   0.3297   0.3317   0.3328
  0.3347   0.3378   0.3406   0.3445   0.3450   0.3492   0.3532   0.3553
  0.3566   0.3605   0.3625   0.3660   0.3707   0.3720   0.3762   0.3778
  0.3790   0.3832   0.3891   0.3914   0.3955   0.3965   0.4011   0.4032
  0.4110   0.4116   0.4157   0.4191   0.4255   0.4289   0.4320   0.4387
  0.4408   0.4481   0.4509   0.4519   0.4648   0.4661   0.4725   0.4787
  0.4808   0.4892   0.4955   0.5017   0.5089   0.5139   0.5234   0.5284
  0.5418   0.5503   0.5572   0.5615   0.5635   0.5687   0.5743   0.5773
  0.5816   0.5879   0.5906   0.5941   0.6039   0.6077   0.6156   0.6166
  0.6277   0.6299   0.6353   0.6446   0.6457   0.6486   0.6567   0.6573
  0.6608   0.6669   0.6724   0.6825   0.6868   0.6874   0.6974   0.7003
  0.7036   0.7122   0.7161   0.7196   0.7267   0.7360   0.7413   0.7424
  0.7470   0.7510   0.7563   0.7604   0.7659   0.7726   0.7760   0.7771
  0.7779   0.7822   0.7902   0.7936   0.7942   0.7982   0.8020   0.8042
  0.8098   0.8140   0.8174   0.8197   0.8270   0.8339   0.8459   0.8575
  0.8667   0.8824   0.9069   0.9207   0.9259   0.9430   0.9519   0.9633
  0.9675   0.9757   0.9995   1.0026   1.0125   1.0165   1.0307   1.0361
  1.0549   1.0583   1.0614   1.0751   1.0797   1.0885   1.0931   1.1066
  1.1216   1.1336   1.1393   1.1438   1.1478   1.1560   1.1583   1.1633
  1.1709   1.1741   1.1833   1.1900   1.1947   1.1997   1.2074   1.2127
  1.2188   1.2252   1.2337   1.2396   1.2469   1.2512   1.2613   1.2659
  1.2804   1.2931   1.3018   1.3079   1.3228   1.3297   1.3328   1.3376
  1.3568   1.3663   1.3749   1.3809   1.3948   1.4087   1.4205   1.4340
  1.4417   1.4542   1.4590   1.4665   1.4719   1.4816   1.4891   1.4933
  1.5000   1.5003   1.5173   1.5200   1.5221   1.5337   1.5435   1.5499
  1.5557   1.5625   1.5713   1.5775   1.5821   1.5844   1.5867   1.5937
  1.6011   1.6039   1.6097   1.6130   1.6149   1.6160   1.6217   1.6300
  1.6329   1.6377   1.6422   1.6469   1.6529   1.6561   1.6583   1.6606
  1.6691   1.6750   1.6780   1.6833   1.6897   1.6977   1.7010   1.7059
  1.7091   1.7208   1.7246   1.7397   1.7511   1.7563   1.7611   1.7639
  1.7744   1.7786   1.7887   1.7979   1.8050   1.8124   1.8183   1.8220
  1.8300   1.8370   1.8431   1.8550   1.8617   1.8695   1.8797   1.8881
  1.9057   1.9080   1.9131   1.9215   1.9317   1.9414   1.9537   1.9654
  1.9794   1.9809   2.0038   2.0097   2.0132   2.0341   2.0455   2.0544
  2.0550   2.0564   2.0650   2.0712   2.0795   2.0970   2.1023   2.1046
  2.1147   2.1303   2.1321   2.1403   2.1512   2.1567   2.1620   2.1707
  2.1824   2.1874   2.1941   2.2094   2.2215   2.2231   2.2305   2.2421
  2.2671   2.2744   2.2843   2.2962   2.3080   2.3145   2.3311   2.3375
  2.3526   2.3622   2.3805   2.3951   2.4023   2.4175   2.4261   2.4368
  2.4487   2.4854   2.5002   2.5065   2.5194   2.5260   2.5312   2.5348
  2.5418   2.5488   2.5520   2.5649   2.5685   2.5732   2.5898   2.5963
  2.5978   2.6057   2.6169   2.6305   2.6438   2.6494   2.6525   2.6578
  2.6624   2.6785   2.6847   2.7000   2.7010   2.7212   2.7396   2.7456
  2.7635   2.7719   2.7843   2.7914   2.7959   2.8029   2.8184   2.8236
  2.8332   2.8499   2.8611   2.8750   2.8806   2.8852   2.8940   2.9085
  2.9137   2.9170   2.9220   2.9333   2.9483   2.9581   2.9704   2.9731
  2.9810   2.9886   2.9969   3.0149   3.0239   3.0285   3.0330   3.0429
  3.0527   3.0607   3.0660   3.0783   3.0879   3.0900   3.1029   3.1120
  3.1164   3.1327   3.1420   3.1490   3.1542   3.1627   3.1686   3.1911
  3.1935   3.2032   3.2119   3.2163   3.2440   3.2511   3.2660   3.2838
  3.2925   3.2949   3.3087   3.3276   3.3321   3.3539   3.3647   3.3921
  3.4172   3.4464   3.4678   3.4937   3.5381   3.5453   3.5642   3.6166
  3.6845   3.7769   3.7799   3.7980   3.8020   3.8042   3.8159   3.8385
  3.8458   3.8559   3.8755   3.8985   3.9057   3.9251   3.9286   3.9343
  3.9450   3.9835   3.9942   3.9952   4.0098   4.0474   4.0805   4.0928
  4.1233   4.1531   4.1575   4.1704   4.1814   4.2336   4.2540   4.2872
  4.2972   4.3052   4.3076   4.3465   4.3715   4.4121   4.9856   5.0750
  5.0901   5.0919   5.1042   5.1349   5.1444   5.1580   5.1878   5.3685
  5.3719   5.4157   5.4257   5.4408   5.4534   5.4627   5.5948   5.6157
  5.6438   5.6602   5.6807   5.6983   5.8149   5.8459  23.7490  23.7696
 23.7944  23.8092  23.8107  23.8187  23.8481  23.8606  23.8721  23.8866
 23.9127  23.9354  23.9601  23.9785  23.9920  24.0126  49.8680  49.9015
 49.9351  49.9474  49.9623  49.9645  49.9979  50.0150
 --------------------------------------------------------------

          Ground-State Mulliken Net Atomic Charges

     Atom                 Charge (a.u.)
  ----------------------------------------
      1 C                     0.578260
      2 H                     0.208462
      3 C                    -0.576715
      4 H                     0.191419
      5 O                    -0.173341
      6 H                     0.243283
      7 C                    -0.381055
      8 H                     0.200713
      9 H                     0.136381
     10 C                     0.773828
     11 H                     0.200331
     12 C                    -1.217709
     13 O                     0.076943
     14 H                     0.116133
     15 H                     0.245805
     16 C                    -0.754718
     17 H                     0.155788
     18 H                     0.154398
     19 C                    -0.447697
     20 H                     0.162782
     21 H                     0.150978
     22 C                     0.137443
     23 H                     0.226637
     24 C                    -0.671886
     25 H                     0.148189
     26 H                     0.127115
     27 H                     0.140065
     28 C                    -0.627372
     29 H                     0.133749
     30 H                     0.146232
     31 H                     0.153643
     32 O                     0.042971
     33 C                    -0.344482
     34 H                     0.277780
     35 C                     0.184119
     36 H                     0.213215
     37 C                    -0.041732
     38 O                    -0.198373
     39 O                    -0.116666
     40 H                     0.289501
     41 C                    -0.244570
     42 H                     0.276436
     43 O                    -0.149338
     44 H                     0.262094
     45 C                    -0.571684
     46 H                     0.301093
     47 O                    -0.212231
     48 H                     0.268314
     49 C                    -0.552065
     50 H                     0.248152
     51 O                    -0.145207
     52 H                     0.254587
  ----------------------------------------
  Sum of atomic charges =    -0.000000

 -----------------------------------------------------------------
                    Cartesian Multipole Moments
 -----------------------------------------------------------------
    Charge (ESU x 10^10)
                -0.0000
    Dipole Moment (Debye)
         X      -1.2314      Y      -1.9983      Z      -1.6581
       Tot       2.8738
    Quadrupole Moments (Debye-Ang)
        XX    -156.9789     XY       8.7481     YY    -150.8638
        XZ      19.0244     YZ       0.0700     ZZ    -142.5754
    Octopole Moments (Debye-Ang^2)
       XXX     -99.7878    XXY     -61.4911    XYY     -19.4413
       YYY       3.7301    XXZ     -45.9992    XYZ      26.4235
       YYZ     -52.9576    XZZ     -52.6196    YZZ     -17.9751
       ZZZ     -24.7599
    Hexadecapole Moments (Debye-Ang^3)
      XXXX  -15726.5875   XXXY     248.6640   XXYY   -2981.1004
      XYYY      22.5162   YYYY   -1952.7087   XXXZ     439.7067
      XXYZ     -79.5328   XYYZ     175.6034   YYYZ    -147.3381
      XXZZ   -2701.7749   XYZZ      16.6204   YYZZ    -478.3766
      XZZZ      71.6481   YZZZ      -7.0680   ZZZZ    -915.6473
 -----------------------------------------------------------------
 Calculating analytic gradient of the SCF energy
 Gradient of SCF Energy
            1           2           3           4           5           6
    1   0.0001755   0.0000085   0.0000141  -0.0000050  -0.0000163  -0.0000143
    2  -0.0000014   0.0000519  -0.0000539  -0.0000074   0.0000242   0.0000402
    3  -0.0000207   0.0000226   0.0000709  -0.0000053   0.0000514  -0.0000116
            7           8           9          10          11          12
    1  -0.0002085  -0.0000462  -0.0000449  -0.0001720  -0.0000018   0.0000228
    2   0.0000600   0.0000180  -0.0000700  -0.0000294  -0.0000300  -0.0001146
    3   0.0004341   0.0000265  -0.0000535  -0.0002776  -0.0000571   0.0001165
           13          14          15          16          17          18
    1  -0.0000471   0.0001303  -0.0000222   0.0000700  -0.0000368   0.0000126
    2   0.0002455   0.0000734  -0.0000726  -0.0000520   0.0000124   0.0000251
    3  -0.0001923   0.0001064  -0.0000748  -0.0000156   0.0000033   0.0000226
           19          20          21          22          23          24
    1   0.0001003   0.0000558  -0.0000043  -0.0000421  -0.0000135   0.0000446
    2   0.0001554  -0.0000173  -0.0000679  -0.0001461   0.0000238   0.0000411
    3  -0.0001196   0.0000395   0.0000052  -0.0001045  -0.0000194   0.0000160
           25          26          27          28          29          30
    1  -0.0000050  -0.0000592   0.0000116   0.0000465  -0.0000372  -0.0000256
    2   0.0000431   0.0000430  -0.0000377  -0.0000401   0.0000811   0.0000540
    3  -0.0000295   0.0000598  -0.0000111   0.0000422  -0.0000419  -0.0000596
           31          32          33          34          35          36
    1  -0.0000312   0.0003891   0.0008977   0.0000103   0.0000596   0.0000176
    2   0.0000413  -0.0004641   0.0004410  -0.0000067  -0.0000876   0.0000155
    3   0.0000255  -0.0000828   0.0001618   0.0000156   0.0000152   0.0001055
           37          38          39          40          41          42
    1  -0.0035606   0.0013046   0.0010996  -0.0000186  -0.0001153  -0.0000412
    2  -0.0007609   0.0001788   0.0002899  -0.0000028   0.0001455  -0.0000098
    3  -0.0001944   0.0000524   0.0001190   0.0000331  -0.0001100  -0.0000046
           43          44          45          46          47          48
    1  -0.0000018   0.0000095  -0.0000001  -0.0000569   0.0000733   0.0000215
    2  -0.0000552   0.0000053   0.0000215  -0.0000420   0.0000859   0.0000115
    3   0.0000323  -0.0000276   0.0000640  -0.0000358   0.0000430  -0.0000241
           49          50          51          52
    1   0.0000440  -0.0000182   0.0000059   0.0000205
    2   0.0000406   0.0000072  -0.0000956  -0.0000107
    3  -0.0000504  -0.0000422   0.0000378  -0.0000560
 Max gradient component =       3.561E-03
 RMS gradient           =       3.452E-04
 Gradient time:  CPU 462.70 s  wall 78.10 s
 Geometry Optimization Parameters
   NAtoms,    NIC,     NZ,  NCons,   NDum,   NFix, NCnnct, MaxDiis
       52     415       0       0       0       0       0       0

 Cartesian Hessian Update
 Hessian Updated using BFGS Update


** GEOMETRY OPTIMIZATION IN DELOCALIZED INTERNAL COORDINATES **
   Searching for a Minimum

   Optimization Cycle:   4

                       Coordinates (Angstroms)
     ATOM                X               Y               Z
      1  C         4.6054378540    0.4408984379   -0.1246562883
      2  H         4.4320995403    1.5054170765   -0.3402961245
      3  C         3.6228407106   -0.3298068168   -1.0185038637
      4  H         3.7691630478   -1.4093382372   -0.8641287313
      5  O         3.9314749346   -0.0087554905   -2.3832664710
      6  H         3.2975638331   -0.4561949630   -2.9527436710
      7  C         2.1652046455    0.0165578520   -0.6954664273
      8  H         2.0011634285    1.0747970248   -0.9361901215
      9  H         1.4971085962   -0.5666071214   -1.3381677473
     10  C         1.8222862948   -0.2389983739    0.7777579016
     11  H         1.9451224383   -1.3108203403    0.9846638886
     12  C         0.3770810010    0.1144623905    1.1032187588
     13  O        -0.4914709608   -0.7178769299    0.3181658874
     14  H         0.1740169117   -0.0615240505    2.1687479664
     15  H         0.1708297574    1.1670429709    0.8813984282
     16  C         2.7910642045    0.5414163366    1.6791729889
     17  H         2.5844020547    0.3247554079    2.7332295935
     18  H         2.6261633145    1.6183664207    1.5413554924
     19  C         4.2521147867    0.1994019207    1.3557498247
     20  H         4.9133439522    0.7904226401    1.9955580391
     21  H         4.4278608705   -0.8513614710    1.6170453847
     22  C         6.0913456300    0.1630946040   -0.4826566863
     23  H         6.1604277605    0.3046043525   -1.5651025231
     24  C         7.0309585441    1.1858919351    0.1744719513
     25  H         8.0531940999    1.0631032315   -0.1959932151
     26  H         6.7196979087    2.2121035661   -0.0447293716
     27  H         7.0654932073    1.0706865059    1.2624259732
     28  C         6.5565093485   -1.2683735248   -0.1754801846
     29  H         5.9235309450   -2.0202834819   -0.6542304605
     30  H         6.5700004838   -1.4712927968    0.8994759286
     31  H         7.5748534135   -1.4185830609   -0.5457683230
     32  O        -2.2904984906    0.6666696975    0.1280003871
     33  C        -3.6638558392    0.9145569588    0.4033544429
     34  H        -3.8762815550    0.8237221574    1.4755243893
     35  C        -1.8302676948   -0.6065139586    0.6107001568
     36  H        -2.0093973889   -0.6587059476    1.6990851787
     37  C        -3.9407693630    2.3706848263    0.0378490738
     38  O        -4.1696254090    3.2364001056    0.8398988396
     39  O        -3.8525021037    2.5864109639   -1.2907174412
     40  H        -4.0083473991    3.5310536151   -1.4407296710
     41  C        -4.5250261250   -0.0874408180   -0.3764525602
     42  H        -4.3410794531    0.0664701565   -1.4491336883
     43  O        -5.8852545599    0.1600553701   -0.0620102709
     44  H        -6.4076824123   -0.5846093813   -0.3826425725
     45  C        -4.1028226052   -1.5000650266    0.0251868571
     46  H        -4.3966516109   -1.6635036246    1.0666324984
     47  O        -4.8355838880   -2.4934635930   -0.7064343241
     48  H        -4.6058913256   -2.4211384683   -1.6417766780
     49  C        -2.5933881306   -1.7262042857   -0.1027508116
     50  H        -2.2996050284   -1.6831106978   -1.1630007306
     51  O        -2.2194839989   -2.9670699108    0.4708326661
     52  H        -2.8564996793   -3.6297547170    0.1781137093
   Point Group: c1    Number of degrees of freedom:   150


   Energy is  -1228.720089014

 Hessian Updated using BFGS Update

143 Hessian modes will be used to form the next step
  Hessian Eigenvalues:
     0.002122    0.003302    0.004314    0.005326    0.005624    0.006184
     0.006405    0.007488    0.007541    0.007629    0.009944    0.010971
     0.011064    0.013220    0.013342    0.014877    0.018651    0.019671
     0.019723    0.022387    0.029828    0.031358    0.031739    0.033692
     0.037851    0.038726    0.042705    0.044474    0.044974    0.046693
     0.047493    0.048080    0.048561    0.048896    0.049263    0.049772
     0.049938    0.050689    0.051469    0.053183    0.054230    0.054882
     0.055547    0.055717    0.055975    0.056180    0.057197    0.058448
     0.059024    0.061303    0.061657    0.063943    0.066347    0.067459
     0.070717    0.073779    0.077079    0.081901    0.082550    0.083382
     0.083923    0.092088    0.092493    0.096994    0.112108    0.113486
     0.116994    0.127508    0.135995    0.141487    0.145844    0.159147
     0.159465    0.159880    0.160020    0.161600    0.169027    0.170781
     0.171284    0.171899    0.176727    0.183319    0.188443    0.195166
     0.196671    0.202271    0.229119    0.249395    0.250023    0.253934
     0.267219    0.272786    0.273936    0.275802    0.278626    0.284910
     0.287105    0.287592    0.288198    0.288735    0.290433    0.291886
     0.294910    0.296877    0.311005    0.333068    0.335812    0.336270
     0.337167    0.337871    0.338737    0.338811    0.339026    0.339472
     0.340329    0.340697    0.341651    0.341793    0.342583    0.342814
     0.342903    0.342975    0.343133    0.343332    0.343465    0.343666
     0.344137    0.344523    0.386034    0.400740    0.402281    0.403979
     0.406314    0.428150    0.428976    0.501311    0.535619    0.542478
     0.544993    0.545208    0.549547    0.552328    1.037829

 Minimum Search - Taking Simple RFO Step
 Searching for Lamda that Minimizes Along All modes
 Value Taken    Lamda =  -0.00008100
 Step Taken.  Stepsize is  0.047126

                             Maximum     Tolerance    Cnvgd?
         Gradient           0.000892      0.000300      NO
         Displacement       0.016896      0.001200      NO
         Energy change      0.000022      0.000001      NO


 New Cartesian Coordinates Obtained by Inverse Iteration

 Displacement from previous Coordinates is:  0.216508
 ----------------------------------------------------------------
             Standard Nuclear Orientation (Angstroms)
    I     Atom           X                Y                Z
 ----------------------------------------------------------------
    1      C       4.6115776141     0.4396138970    -0.1249162411
    2      H       4.4436024588     1.5046821910    -0.3419490674
    3      C       3.6293925876    -0.3270640430    -1.0226142030
    4      H       3.7707691443    -1.4071392060    -0.8679693616
    5      O       3.9443921196    -0.0067788681    -2.3861405295
    6      H       3.3114713674    -0.4522923310    -2.9582123643
    7      C       2.1719592117     0.0249102996    -0.7045360112
    8      H       2.0131822667     1.0838345688    -0.9457073224
    9      H       1.5039366183    -0.5553996717    -1.3497804186
   10      C       1.8233380997    -0.2296077415     0.7678577486
   11      H       1.9434680503    -1.3015860711     0.9755759385
   12      C       0.3775274858     0.1261308386     1.0892941168
   13      O      -0.4906925054    -0.7082346410     0.3061280920
   14      H       0.1718856268    -0.0474323345     2.1546808020
   15      H       0.1720465592     1.1783978850     0.8650998655
   16      C       2.7908684047     0.5484460463     1.6723889618
   17      H       2.5800286608     0.3328004505     2.7258405757
   18      H       2.6295420416     1.6257669329     1.5335882530
   19      C       4.2518857132     0.2008309665     1.3541974801
   20      H       4.9130501932     0.7900483680     1.9956555075
   21      H       4.4226841611    -0.8501795009     1.6173701245
   22      C       6.0979674076     0.1548077056    -0.4766329794
   23      H       6.1717590554     0.2936858907    -1.5590859440
   24      C       7.0395383800     1.1749514304     0.1817690005
   25      H       8.0635990157     1.0432739447    -0.1804869654
   26      H       6.7369444035     2.2019463765    -0.0455047157
   27      H       7.0653519837     1.0655988022     1.2705916479
   28      C       6.5564104882    -1.2779674127    -0.1649260198
   29      H       5.9212343644    -2.0288109958    -0.6424591355
   30      H       6.5679810297    -1.4782798745     0.9105730077
   31      H       7.5745892905    -1.4332248597    -0.5335762731
   32      O      -2.2959119802     0.6711663937     0.1263757383
   33      C      -3.6688885161     0.9135878376     0.4081206991
   34      H      -3.8764862233     0.8202689395     1.4810533086
   35      C      -1.8288134678    -0.6016230836     0.6038301701
   36      H      -2.0029232018    -0.6568098661     1.6927424322
   37      C      -3.9519604312     2.3694871773     0.0465281177
   38      O      -4.1915067492     3.2307363525     0.8502943857
   39      O      -3.8887806801     2.5842872415    -1.2836119325
   40      H      -4.0592081962     3.5266354722    -1.4321891057
   41      C      -4.5298975546    -0.0902383548    -0.3696594280
   42      H      -4.3511953790     0.0663638357    -1.4428116760
   43      O      -5.8896761812     0.1516628306    -0.0487203133
   44      H      -6.4106938520    -0.5948422288    -0.3673800563
   45      C      -4.1008696644    -1.5020020355     0.0275755715
   46      H      -4.3888966729    -1.6677596864     1.0702935745
   47      O      -4.8339093010    -2.4970871978    -0.7016948994
   48      H      -4.6096891822    -2.4223865059    -1.6381705724
   49      C      -2.5913261459    -1.7226616749    -0.1080622776
   50      H      -2.3025285419    -1.6764531256    -1.1695502616
   51      O      -2.2104329265    -2.9631373529     0.4616091186
   52      H      -2.8473279535    -3.6272745747     0.1719010847
 ----------------------------------------------------------------
 Molecular Point Group                 C1    NOp =  1
 Largest Abelian Subgroup              C1    NOp =  1
 Nuclear Repulsion Energy =  2244.0464403151 hartrees
 There are       94 alpha and       94 beta electrons
 Applying Cartesian multipole field
    Component          Value
    ---------          -----
     (2,0,0)        1.00000E-12
     (0,2,0)        2.00000E-11
     (0,0,2)       -3.00000E-11
 Nucleus-field energy     =     0.0000000226 hartrees
 Requested basis set is 6-311++G(d,p)
 There are 284 shells and 724 basis functions
 A cutoff of  1.0D-11 yielded  27152 shell pairs
 There are    170752 function pairs (    180610 Cartesian)
 Smallest overlap matrix eigenvalue = 1.16E-06

 Q-Chem warning in module stvman/mkSTV.C, line 306:

 Overlap eigenvalue is smaller than square root of threshold
 Use THRESH >= 12 to get rid of this warning

 Guess MOs from SCF MO coefficient file

 -----------------------------------------------------------------------
  General SCF calculation program by
  Eric Jon Sundstrom, Paul Horn, Yuezhi Mao, Dmitri Zuev, Alec White,
  David Stuck, Shaama M.S., Shane Yost, Joonho Lee, David Small,
  Daniel Levine, Susi Lehtola, Hugh Burton, Evgeny Epifanovsky
 -----------------------------------------------------------------------
 Exchange:     0.2000 Hartree-Fock + 0.0800 Slater + 0.7200 B88
 Correlation:  0.1900 VWN1RPA + 0.8100 LYP
 Using SG-1 standard quadrature grid
 using 6 threads for integral computing
 -------------------------------------------------------
 OpenMP Integral computing Module                
 Release: version 2.0, May 2017, Q-Chem Inc. Pleasanton 
 -------------------------------------------------------
 -------------------------------------------------------
 OpenMP BLAS3 based DFT computing Module                
 Release: version 1.0, May 2013, Q-Chem Inc. Pittsburgh 
 -------------------------------------------------------
 A restricted SCF calculation will be
 performed using DIIS
 SCF converges when DIIS error is below 1.0e-08
 ---------------------------------------
  Cycle       Energy         DIIS error
 ---------------------------------------
    1   -1228.7194860329      8.26e-05  
    2   -1228.7201194087      1.18e-05  
    3   -1228.7201185208      1.58e-05  
    4   -1228.7201294941      3.00e-06  
    5   -1228.7201298195      1.52e-06  
    6   -1228.7201299202      5.80e-07  
    7   -1228.7201299351      1.91e-07  
    8   -1228.7201299374      4.38e-08  
    9   -1228.7201299373      2.25e-08  
   10   -1228.7201299374      5.67e-09  Convergence criterion met
 ---------------------------------------
 SCF time:   CPU 1669.39s  wall 296.00s 
 SCF   energy in the final basis set =    -1228.7201299374
 Total energy in the final basis set =    -1228.7201299374

 --------------------------------------------------------------

                    Orbital Energies (a.u.)
 --------------------------------------------------------------

 Alpha MOs
 -- Occupied --
-19.1894 -19.1670 -19.1578 -19.1491 -19.1486 -19.1435 -19.1340 -19.1211
-10.3252 -10.2953 -10.2619 -10.2546 -10.2535 -10.2495 -10.2257 -10.2185
-10.1807 -10.1717 -10.1690 -10.1672 -10.1655 -10.1654 -10.1522 -10.1522
 -1.1332  -1.1016  -1.0754  -1.0545  -1.0434  -1.0415  -1.0389  -1.0228
 -0.8456  -0.8114  -0.8093  -0.7913  -0.7490  -0.7390  -0.7093  -0.6813
 -0.6801  -0.6597  -0.6365  -0.6264  -0.6187  -0.6052  -0.5726  -0.5640
 -0.5594  -0.5484  -0.5424  -0.5234  -0.5166  -0.5136  -0.5064  -0.5016
 -0.4927  -0.4870  -0.4790  -0.4719  -0.4538  -0.4489  -0.4457  -0.4403
 -0.4367  -0.4274  -0.4223  -0.4145  -0.4092  -0.3969  -0.3966  -0.3906
 -0.3820  -0.3798  -0.3729  -0.3700  -0.3678  -0.3597  -0.3525  -0.3496
 -0.3447  -0.3394  -0.3375  -0.3338  -0.3302  -0.3176  -0.3168  -0.3070
 -0.3061  -0.2999  -0.2931  -0.2911  -0.2842  -0.2724
 -- Virtual --
 -0.0347  -0.0245  -0.0116  -0.0089  -0.0070  -0.0012   0.0032   0.0046
  0.0084   0.0170   0.0239   0.0264   0.0300   0.0324   0.0345   0.0387
  0.0417   0.0439   0.0509   0.0553   0.0566   0.0610   0.0630   0.0646
  0.0683   0.0724   0.0743   0.0793   0.0802   0.0812   0.0881   0.0893
  0.0920   0.0944   0.0954   0.0985   0.1016   0.1041   0.1055   0.1057
  0.1085   0.1120   0.1149   0.1159   0.1183   0.1212   0.1239   0.1260
  0.1282   0.1311   0.1336   0.1348   0.1367   0.1386   0.1399   0.1416
  0.1433   0.1459   0.1471   0.1476   0.1487   0.1514   0.1534   0.1550
  0.1566   0.1577   0.1628   0.1642   0.1671   0.1684   0.1690   0.1708
  0.1735   0.1766   0.1787   0.1811   0.1827   0.1870   0.1890   0.1925
  0.1944   0.1968   0.1981   0.2010   0.2030   0.2038   0.2062   0.2068
  0.2118   0.2150   0.2175   0.2202   0.2230   0.2252   0.2261   0.2314
  0.2317   0.2341   0.2393   0.2405   0.2426   0.2458   0.2479   0.2516
  0.2546   0.2555   0.2581   0.2602   0.2621   0.2668   0.2696   0.2733
  0.2762   0.2780   0.2809   0.2848   0.2866   0.2885   0.2902   0.2927
  0.2935   0.2978   0.3001   0.3032   0.3068   0.3089   0.3122   0.3147
  0.3162   0.3179   0.3221   0.3239   0.3269   0.3297   0.3315   0.3327
  0.3346   0.3378   0.3407   0.3445   0.3450   0.3490   0.3531   0.3554
  0.3564   0.3605   0.3627   0.3658   0.3706   0.3721   0.3761   0.3779
  0.3791   0.3832   0.3891   0.3914   0.3953   0.3966   0.4013   0.4031
  0.4107   0.4117   0.4160   0.4192   0.4256   0.4285   0.4320   0.4385
  0.4410   0.4481   0.4507   0.4517   0.4648   0.4658   0.4724   0.4788
  0.4809   0.4892   0.4952   0.5018   0.5091   0.5139   0.5230   0.5283
  0.5415   0.5504   0.5571   0.5618   0.5633   0.5688   0.5742   0.5772
  0.5816   0.5878   0.5903   0.5940   0.6039   0.6077   0.6156   0.6168
  0.6276   0.6295   0.6353   0.6442   0.6460   0.6485   0.6566   0.6573
  0.6608   0.6670   0.6726   0.6824   0.6868   0.6870   0.6972   0.7005
  0.7035   0.7121   0.7160   0.7193   0.7265   0.7360   0.7411   0.7421
  0.7471   0.7509   0.7564   0.7604   0.7656   0.7724   0.7763   0.7770
  0.7778   0.7823   0.7899   0.7935   0.7943   0.7983   0.8021   0.8041
  0.8099   0.8141   0.8177   0.8199   0.8274   0.8339   0.8460   0.8575
  0.8662   0.8823   0.9074   0.9205   0.9255   0.9429   0.9518   0.9621
  0.9674   0.9757   0.9995   1.0022   1.0127   1.0162   1.0305   1.0362
  1.0549   1.0581   1.0608   1.0749   1.0797   1.0891   1.0929   1.1062
  1.1215   1.1339   1.1394   1.1439   1.1475   1.1561   1.1583   1.1636
  1.1708   1.1743   1.1826   1.1899   1.1942   1.1995   1.2073   1.2122
  1.2186   1.2253   1.2334   1.2399   1.2469   1.2524   1.2608   1.2662
  1.2800   1.2933   1.3016   1.3086   1.3228   1.3305   1.3329   1.3381
  1.3562   1.3663   1.3747   1.3801   1.3940   1.4085   1.4201   1.4338
  1.4420   1.4541   1.4590   1.4666   1.4719   1.4812   1.4890   1.4934
  1.5003   1.5006   1.5174   1.5197   1.5219   1.5331   1.5436   1.5500
  1.5553   1.5624   1.5710   1.5776   1.5820   1.5842   1.5863   1.5941
  1.6010   1.6039   1.6095   1.6130   1.6148   1.6160   1.6216   1.6299
  1.6331   1.6380   1.6422   1.6470   1.6528   1.6563   1.6583   1.6607
  1.6687   1.6750   1.6781   1.6831   1.6896   1.6976   1.7013   1.7058
  1.7092   1.7205   1.7243   1.7397   1.7509   1.7566   1.7608   1.7630
  1.7746   1.7786   1.7887   1.7979   1.8048   1.8120   1.8183   1.8221
  1.8306   1.8369   1.8435   1.8547   1.8617   1.8694   1.8792   1.8880
  1.9053   1.9080   1.9136   1.9215   1.9317   1.9417   1.9538   1.9648
  1.9796   1.9808   2.0038   2.0097   2.0133   2.0340   2.0452   2.0544
  2.0548   2.0563   2.0649   2.0710   2.0799   2.0967   2.1024   2.1045
  2.1146   2.1301   2.1321   2.1405   2.1512   2.1564   2.1621   2.1708
  2.1823   2.1874   2.1942   2.2093   2.2211   2.2230   2.2302   2.2423
  2.2670   2.2744   2.2843   2.2963   2.3078   2.3145   2.3310   2.3372
  2.3525   2.3621   2.3803   2.3953   2.4023   2.4172   2.4260   2.4367
  2.4484   2.4853   2.5002   2.5067   2.5194   2.5260   2.5313   2.5347
  2.5415   2.5487   2.5519   2.5648   2.5683   2.5728   2.5898   2.5962
  2.5978   2.6059   2.6168   2.6303   2.6437   2.6497   2.6527   2.6576
  2.6625   2.6792   2.6845   2.6995   2.7009   2.7210   2.7395   2.7459
  2.7634   2.7718   2.7842   2.7913   2.7959   2.8023   2.8180   2.8234
  2.8333   2.8498   2.8606   2.8753   2.8810   2.8850   2.8939   2.9086
  2.9137   2.9167   2.9220   2.9332   2.9483   2.9579   2.9700   2.9734
  2.9808   2.9884   2.9969   3.0148   3.0234   3.0281   3.0326   3.0427
  3.0526   3.0606   3.0656   3.0785   3.0878   3.0898   3.1028   3.1117
  3.1166   3.1327   3.1417   3.1492   3.1540   3.1627   3.1681   3.1910
  3.1936   3.2036   3.2120   3.2162   3.2440   3.2510   3.2657   3.2838
  3.2923   3.2947   3.3085   3.3270   3.3321   3.3539   3.3660   3.3911
  3.4173   3.4462   3.4679   3.4937   3.5382   3.5452   3.5644   3.6164
  3.6841   3.7767   3.7798   3.7980   3.8017   3.8040   3.8158   3.8383
  3.8457   3.8559   3.8755   3.8985   3.9060   3.9249   3.9284   3.9343
  3.9449   3.9834   3.9942   3.9951   4.0092   4.0474   4.0807   4.0927
  4.1234   4.1530   4.1577   4.1703   4.1814   4.2337   4.2538   4.2872
  4.2971   4.3052   4.3075   4.3463   4.3714   4.4117   4.9861   5.0754
  5.0903   5.0918   5.1045   5.1348   5.1441   5.1579   5.1880   5.3685
  5.3716   5.4153   5.4260   5.4407   5.4533   5.4627   5.5942   5.6156
  5.6447   5.6604   5.6806   5.6982   5.8159   5.8448  23.7488  23.7695
 23.7943  23.8092  23.8106  23.8186  23.8479  23.8603  23.8718  23.8865
 23.9126  23.9353  23.9602  23.9786  23.9920  24.0125  49.8676  49.9015
 49.9350  49.9473  49.9624  49.9645  49.9979  50.0144
 --------------------------------------------------------------

          Ground-State Mulliken Net Atomic Charges

     Atom                 Charge (a.u.)
  ----------------------------------------
      1 C                     0.574884
      2 H                     0.208846
      3 C                    -0.573004
      4 H                     0.191357
      5 O                    -0.173532
      6 H                     0.243331
      7 C                    -0.381177
      8 H                     0.200367
      9 H                     0.136426
     10 C                     0.780210
     11 H                     0.200173
     12 C                    -1.219936
     13 O                     0.076166
     14 H                     0.116218
     15 H                     0.245089
     16 C                    -0.757210
     17 H                     0.155569
     18 H                     0.154542
     19 C                    -0.447733
     20 H                     0.162630
     21 H                     0.151251
     22 C                     0.138484
     23 H                     0.226853
     24 C                    -0.671817
     25 H                     0.148132
     26 H                     0.127217
     27 H                     0.139875
     28 C                    -0.627763
     29 H                     0.133596
     30 H                     0.146318
     31 H                     0.153590
     32 O                     0.041606
     33 C                    -0.346697
     34 H                     0.277816
     35 C                     0.189863
     36 H                     0.213259
     37 C                    -0.040264
     38 O                    -0.198887
     39 O                    -0.117428
     40 H                     0.289561
     41 C                    -0.243350
     42 H                     0.277178
     43 O                    -0.148780
     44 H                     0.261917
     45 C                    -0.572899
     46 H                     0.301099
     47 O                    -0.212350
     48 H                     0.268393
     49 C                    -0.556113
     50 H                     0.247668
     51 O                    -0.144980
     52 H                     0.254435
  ----------------------------------------
  Sum of atomic charges =    -0.000000

 -----------------------------------------------------------------
                    Cartesian Multipole Moments
 -----------------------------------------------------------------
    Charge (ESU x 10^10)
                -0.0000
    Dipole Moment (Debye)
         X      -1.2407      Y      -1.9926      Z      -1.6639
       Tot       2.8772
    Quadrupole Moments (Debye-Ang)
        XX    -156.9670     XY       8.6980     YY    -150.8162
        XZ      19.1237     YZ       0.0431     ZZ    -142.6231
    Octopole Moments (Debye-Ang^2)
       XXX    -100.1790    XXY     -61.2286    XYY     -19.9370
       YYY       3.7285    XXZ     -46.8654    XYZ      26.8768
       YYZ     -52.7654    XZZ     -52.3050    YZZ     -18.2494
       ZZZ     -24.9299
    Hexadecapole Moments (Debye-Ang^3)
      XXXX  -15765.3991   XXXY     250.9571   XXYY   -2982.7190
      XYYY      25.0363   YYYY   -1949.6788   XXXZ     449.1460
      XXYZ     -82.7205   XYYZ     177.5125   YYYZ    -149.3364
      XXZZ   -2709.0067   XYZZ      18.7688   YYZZ    -478.0696
      XZZZ      73.5813   YZZZ      -9.4294   ZZZZ    -912.3105
 -----------------------------------------------------------------
 Calculating analytic gradient of the SCF energy
 Gradient of SCF Energy
            1           2           3           4           5           6
    1   0.0000672  -0.0000168  -0.0000126  -0.0000142   0.0000103  -0.0000081
    2  -0.0000132   0.0000305  -0.0000164   0.0000300   0.0000236   0.0000435
    3   0.0000105   0.0000172   0.0000333  -0.0000079   0.0000002  -0.0000112
            7           8           9          10          11          12
    1  -0.0001205   0.0000012   0.0000110  -0.0000445   0.0000151  -0.0000086
    2   0.0000123   0.0000076  -0.0000267   0.0000224  -0.0000229  -0.0000115
    3   0.0002545  -0.0000039  -0.0000616  -0.0002019  -0.0000051  -0.0000112
           13          14          15          16          17          18
    1   0.0000429   0.0000069  -0.0000329   0.0000092  -0.0000097  -0.0000493
    2   0.0000924  -0.0000056  -0.0000277  -0.0000424   0.0000158   0.0000042
    3   0.0000769   0.0000120  -0.0000021   0.0000107   0.0000187   0.0000320
           19          20          21          22          23          24
    1   0.0000981   0.0000351  -0.0000182   0.0000201  -0.0000162   0.0000711
    2   0.0000956  -0.0000225  -0.0000464  -0.0001411   0.0000174   0.0000451
    3  -0.0001425   0.0000079   0.0000380  -0.0000548  -0.0000080  -0.0000042
           25          26          27          28          29          30
    1  -0.0000047  -0.0000456  -0.0000033   0.0000395  -0.0000104  -0.0000065
    2   0.0000574   0.0000266  -0.0000409  -0.0000509   0.0000546   0.0000510
    3  -0.0000299   0.0000516   0.0000343   0.0000343  -0.0000351  -0.0000717
           31          32          33          34          35          36
    1  -0.0000353   0.0000688  -0.0000944  -0.0000115   0.0000716   0.0000404
    2   0.0000401  -0.0001195   0.0001238  -0.0000123  -0.0001051   0.0000045
    3   0.0000188  -0.0000690   0.0000230   0.0000016  -0.0000513   0.0000096
           37          38          39          40          41          42
    1   0.0000583  -0.0000423  -0.0000255  -0.0000144   0.0000356  -0.0000155
    2  -0.0000167  -0.0000290   0.0000000  -0.0000078   0.0000185  -0.0000107
    3   0.0000838   0.0000113   0.0000213   0.0000378  -0.0000150  -0.0000006
           43          44          45          46          47          48
    1  -0.0000297  -0.0000112  -0.0000389  -0.0000348   0.0000401   0.0000038
    2  -0.0000274   0.0000074  -0.0000109   0.0000010  -0.0000159   0.0000045
    3   0.0000356  -0.0000245   0.0000160  -0.0000270  -0.0000045  -0.0000116
           49          50          51          52
    1   0.0000208  -0.0000051   0.0000025   0.0000112
    2   0.0000189   0.0000589  -0.0000643  -0.0000197
    3  -0.0000040  -0.0000178   0.0000296  -0.0000442
 Max gradient component =       2.545E-04
 RMS gradient           =       4.957E-05
 Gradient time:  CPU 462.06 s  wall 78.01 s
 Geometry Optimization Parameters
   NAtoms,    NIC,     NZ,  NCons,   NDum,   NFix, NCnnct, MaxDiis
       52     415       0       0       0       0       0       0

 Cartesian Hessian Update
 Hessian Updated using BFGS Update


** GEOMETRY OPTIMIZATION IN DELOCALIZED INTERNAL COORDINATES **
   Searching for a Minimum

   Optimization Cycle:   5

                       Coordinates (Angstroms)
     ATOM                X               Y               Z
      1  C         4.6115776141    0.4396138970   -0.1249162411
      2  H         4.4436024588    1.5046821910   -0.3419490674
      3  C         3.6293925876   -0.3270640430   -1.0226142030
      4  H         3.7707691443   -1.4071392060   -0.8679693616
      5  O         3.9443921196   -0.0067788681   -2.3861405295
      6  H         3.3114713674   -0.4522923310   -2.9582123643
      7  C         2.1719592117    0.0249102996   -0.7045360112
      8  H         2.0131822667    1.0838345688   -0.9457073224
      9  H         1.5039366183   -0.5553996717   -1.3497804186
     10  C         1.8233380997   -0.2296077415    0.7678577486
     11  H         1.9434680503   -1.3015860711    0.9755759385
     12  C         0.3775274858    0.1261308386    1.0892941168
     13  O        -0.4906925054   -0.7082346410    0.3061280920
     14  H         0.1718856268   -0.0474323345    2.1546808020
     15  H         0.1720465592    1.1783978850    0.8650998655
     16  C         2.7908684047    0.5484460463    1.6723889618
     17  H         2.5800286608    0.3328004505    2.7258405757
     18  H         2.6295420416    1.6257669329    1.5335882530
     19  C         4.2518857132    0.2008309665    1.3541974801
     20  H         4.9130501932    0.7900483680    1.9956555075
     21  H         4.4226841611   -0.8501795009    1.6173701245
     22  C         6.0979674076    0.1548077056   -0.4766329794
     23  H         6.1717590554    0.2936858907   -1.5590859440
     24  C         7.0395383800    1.1749514304    0.1817690005
     25  H         8.0635990157    1.0432739447   -0.1804869654
     26  H         6.7369444035    2.2019463765   -0.0455047157
     27  H         7.0653519837    1.0655988022    1.2705916479
     28  C         6.5564104882   -1.2779674127   -0.1649260198
     29  H         5.9212343644   -2.0288109958   -0.6424591355
     30  H         6.5679810297   -1.4782798745    0.9105730077
     31  H         7.5745892905   -1.4332248597   -0.5335762731
     32  O        -2.2959119802    0.6711663937    0.1263757383
     33  C        -3.6688885161    0.9135878376    0.4081206991
     34  H        -3.8764862233    0.8202689395    1.4810533086
     35  C        -1.8288134678   -0.6016230836    0.6038301701
     36  H        -2.0029232018   -0.6568098661    1.6927424322
     37  C        -3.9519604312    2.3694871773    0.0465281177
     38  O        -4.1915067492    3.2307363525    0.8502943857
     39  O        -3.8887806801    2.5842872415   -1.2836119325
     40  H        -4.0592081962    3.5266354722   -1.4321891057
     41  C        -4.5298975546   -0.0902383548   -0.3696594280
     42  H        -4.3511953790    0.0663638357   -1.4428116760
     43  O        -5.8896761812    0.1516628306   -0.0487203133
     44  H        -6.4106938520   -0.5948422288   -0.3673800563
     45  C        -4.1008696644   -1.5020020355    0.0275755715
     46  H        -4.3888966729   -1.6677596864    1.0702935745
     47  O        -4.8339093010   -2.4970871978   -0.7016948994
     48  H        -4.6096891822   -2.4223865059   -1.6381705724
     49  C        -2.5913261459   -1.7226616749   -0.1080622776
     50  H        -2.3025285419   -1.6764531256   -1.1695502616
     51  O        -2.2104329265   -2.9631373529    0.4616091186
     52  H        -2.8473279535   -3.6272745747    0.1719010847
   Point Group: c1    Number of degrees of freedom:   150


   Energy is  -1228.720129937

 Hessian Updated using BFGS Update

144 Hessian modes will be used to form the next step
  Hessian Eigenvalues:
     0.002107    0.003242    0.004301    0.005350    0.005622    0.006179
     0.006404    0.007488    0.007541    0.007623    0.009975    0.010978
     0.011064    0.013208    0.013342    0.014882    0.018645    0.019699
     0.019724    0.022387    0.029807    0.031252    0.031731    0.033682
     0.037837    0.038733    0.042701    0.044481    0.046569    0.047383
     0.047504    0.048094    0.048568    0.048909    0.049241    0.049753
     0.050438    0.051378    0.051513    0.053193    0.054244    0.054870
     0.055443    0.055722    0.055959    0.056168    0.057153    0.058405
     0.059049    0.061304    0.061594    0.063786    0.066344    0.067331
     0.070621    0.073797    0.077029    0.081901    0.082623    0.083390
     0.083911    0.092144    0.092517    0.096973    0.112132    0.113340
     0.117021    0.127536    0.135959    0.141553    0.145817    0.159089
     0.159270    0.159860    0.159997    0.160013    0.161155    0.168897
     0.170747    0.171357    0.171959    0.176700    0.183149    0.188141
     0.194652    0.196653    0.202300    0.227781    0.249015    0.249989
     0.253237    0.267247    0.272783    0.273904    0.275823    0.278365
     0.284864    0.287096    0.287599    0.288012    0.288712    0.290423
     0.291869    0.293206    0.296885    0.307395    0.332875    0.335801
     0.336269    0.337138    0.337867    0.338657    0.338812    0.338997
     0.339465    0.340324    0.340638    0.341651    0.341783    0.342554
     0.342659    0.342937    0.342974    0.343124    0.343301    0.343463
     0.343530    0.344135    0.344395    0.385991    0.400815    0.402300
     0.404040    0.404826    0.428193    0.428819    0.501055    0.535618
     0.542477    0.544995    0.545209    0.549547    0.552334    1.037792

 Minimum Search - Taking Simple RFO Step
 Searching for Lamda that Minimizes Along All modes
 Value Taken    Lamda =  -0.00000448
 Step Taken.  Stepsize is  0.025862

                             Maximum     Tolerance    Cnvgd?
         Gradient           0.000320      0.000300      NO
         Displacement       0.009584      0.001200      NO
         Energy change     -0.000041      0.000001      NO


 New Cartesian Coordinates Obtained by Inverse Iteration

 Displacement from previous Coordinates is:  0.075146
 ----------------------------------------------------------------
             Standard Nuclear Orientation (Angstroms)
    I     Atom           X                Y                Z
 ----------------------------------------------------------------
    1      C       4.6111518024     0.4391006457    -0.1241887911
    2      H       4.4417526972     1.5042547442    -0.3395218086
    3      C       3.6306639769    -0.3275655242    -1.0237085036
    4      H       3.7731989315    -1.4077003121    -0.8703053296
    5      O       3.9461882726    -0.0053544962    -2.3866399051
    6      H       3.3145430730    -0.4515539372    -2.9595870212
    7      C       2.1727991095     0.0227487074    -0.7060102587
    8      H       2.0134046057     1.0819647713    -0.9454910229
    9      H       1.5051893492    -0.5568285234    -1.3522236385
   10      C       1.8233522331    -0.2342656850     0.7661210725
   11      H       1.9432658357    -1.3065555951     0.9721661083
   12      C       0.3775170684     0.1213916539     1.0876447727
   13      O      -0.4917238220    -0.7111996783     0.3035315272
   14      H       0.1717649425    -0.0536151087     2.1527640926
   15      H       0.1729309919     1.1742180862     0.8651757517
   16      C       2.7900247434     0.5424454813     1.6726027489
   17      H       2.5789062662     0.3242873297     2.7254588849
   18      H       2.6284204129     1.6199657283     1.5358994267
   19      C       4.2512207795     0.1966688366     1.3543646326
   20      H       4.9113943977     0.7853468329     1.9972954975
   21      H       4.4232557571    -0.8546723622     1.6150579861
   22      C       6.0980821765     0.1570006845    -0.4755460930
   23      H       6.1713647601     0.2925729216    -1.5584506977
   24      C       7.0378087526     1.1811764357     0.1789199490
   25      H       8.0629603442     1.0460904516    -0.1789507612
   26      H       6.7368563351     2.2067015573    -0.0568769523
   27      H       7.0601379781     1.0797275741     1.2685268561
   28      C       6.5600985260    -1.2738484259    -0.1598019662
   29      H       5.9259763403    -2.0278563273    -0.6337892587
   30      H       6.5739351859    -1.4709316421     0.9163753019
   31      H       7.5780448567    -1.4281811246    -0.5297111068
   32      O      -2.2951780248     0.6707653776     0.1252513190
   33      C      -3.6674813503     0.9147604638     0.4080764247
   34      H      -3.8740419982     0.8225962037     1.4813213477
   35      C      -1.8295564575    -0.6027822739     0.6020510384
   36      H      -2.0033018620    -0.6581275098     1.6910130673
   37      C      -3.9486738726     2.3708157343     0.0452997937
   38      O      -4.1856118928     3.2333192091     0.8485044077
   39      O      -3.8869255894     2.5840888967    -1.2851619320
   40      H      -4.0556495801     3.5266215485    -1.4345692237
   41      C      -4.5307056687    -0.0884048155    -0.3680585940
   42      H      -4.3533684638     0.0677434320    -1.4415040996
   43      O      -5.8896464761     0.1551789790    -0.0450864849
   44      H      -6.4118161731    -0.5914084146    -0.3616521723
   45      C      -4.1028290296    -1.5006020876     0.0287072927
   46      H      -4.3890168763    -1.6659456092     1.0720196872
   47      O      -4.8385831973    -2.4947280976    -0.6991583816
   48      H      -4.6159342955    -2.4204320642    -1.6360403446
   49      C      -2.5938768724    -1.7230028437    -0.1092171882
   50      H      -2.3063322778    -1.6777173714    -1.1710709159
   51      O      -2.2135921374    -2.9636032949     0.4603748084
   52      H      -2.8519960870    -3.6270197257     0.1723859049
 ----------------------------------------------------------------
 Molecular Point Group                 C1    NOp =  1
 Largest Abelian Subgroup              C1    NOp =  1
 Nuclear Repulsion Energy =  2244.0099693252 hartrees
 There are       94 alpha and       94 beta electrons
 Applying Cartesian multipole field
    Component          Value
    ---------          -----
     (2,0,0)        1.00000E-12
     (0,2,0)        2.00000E-11
     (0,0,2)       -3.00000E-11
 Nucleus-field energy     =     0.0000000226 hartrees
 Requested basis set is 6-311++G(d,p)
 There are 284 shells and 724 basis functions
 A cutoff of  1.0D-11 yielded  27150 shell pairs
 There are    170744 function pairs (    180601 Cartesian)
 Smallest overlap matrix eigenvalue = 1.16E-06

 Q-Chem warning in module stvman/mkSTV.C, line 306:

 Overlap eigenvalue is smaller than square root of threshold
 Use THRESH >= 12 to get rid of this warning

 Guess MOs from SCF MO coefficient file

 -----------------------------------------------------------------------
  General SCF calculation program by
  Eric Jon Sundstrom, Paul Horn, Yuezhi Mao, Dmitri Zuev, Alec White,
  David Stuck, Shaama M.S., Shane Yost, Joonho Lee, David Small,
  Daniel Levine, Susi Lehtola, Hugh Burton, Evgeny Epifanovsky
 -----------------------------------------------------------------------
 Exchange:     0.2000 Hartree-Fock + 0.0800 Slater + 0.7200 B88
 Correlation:  0.1900 VWN1RPA + 0.8100 LYP
 Using SG-1 standard quadrature grid
 using 6 threads for integral computing
 -------------------------------------------------------
 OpenMP Integral computing Module                
 Release: version 2.0, May 2017, Q-Chem Inc. Pleasanton 
 -------------------------------------------------------
 -------------------------------------------------------
 OpenMP BLAS3 based DFT computing Module                
 Release: version 1.0, May 2013, Q-Chem Inc. Pittsburgh 
 -------------------------------------------------------
 A restricted SCF calculation will be
 performed using DIIS
 SCF converges when DIIS error is below 1.0e-08
 ---------------------------------------
  Cycle       Energy         DIIS error
 ---------------------------------------
    1   -1228.7200648703      2.86e-05  
    2   -1228.7201323239      3.06e-06  
    3   -1228.7201324889      3.56e-06  
    4   -1228.7201330531      8.14e-07  
    5   -1228.7201330747      4.36e-07  
    6   -1228.7201330834      1.31e-07  
    7   -1228.7201330842      4.57e-08  
    8   -1228.7201330844      7.86e-09  Convergence criterion met
 ---------------------------------------
 SCF time:   CPU 1335.48s  wall 238.00s 
 SCF   energy in the final basis set =    -1228.7201330844
 Total energy in the final basis set =    -1228.7201330844

 --------------------------------------------------------------

                    Orbital Energies (a.u.)
 --------------------------------------------------------------

 Alpha MOs
 -- Occupied --
-19.1894 -19.1670 -19.1578 -19.1491 -19.1486 -19.1435 -19.1339 -19.1211
-10.3251 -10.2953 -10.2619 -10.2546 -10.2535 -10.2495 -10.2257 -10.2185
-10.1807 -10.1716 -10.1690 -10.1672 -10.1655 -10.1654 -10.1522 -10.1522
 -1.1332  -1.1016  -1.0755  -1.0545  -1.0434  -1.0415  -1.0389  -1.0228
 -0.8456  -0.8114  -0.8093  -0.7913  -0.7490  -0.7391  -0.7092  -0.6813
 -0.6801  -0.6597  -0.6365  -0.6264  -0.6187  -0.6052  -0.5726  -0.5640
 -0.5594  -0.5484  -0.5425  -0.5234  -0.5166  -0.5136  -0.5064  -0.5016
 -0.4927  -0.4869  -0.4791  -0.4719  -0.4538  -0.4488  -0.4458  -0.4403
 -0.4367  -0.4274  -0.4223  -0.4145  -0.4092  -0.3969  -0.3966  -0.3906
 -0.3820  -0.3799  -0.3729  -0.3700  -0.3678  -0.3597  -0.3525  -0.3495
 -0.3447  -0.3394  -0.3375  -0.3338  -0.3302  -0.3176  -0.3168  -0.3069
 -0.3061  -0.2999  -0.2931  -0.2911  -0.2842  -0.2724
 -- Virtual --
 -0.0346  -0.0245  -0.0116  -0.0089  -0.0070  -0.0012   0.0032   0.0046
  0.0085   0.0170   0.0239   0.0264   0.0300   0.0324   0.0345   0.0387
  0.0417   0.0439   0.0509   0.0552   0.0565   0.0610   0.0630   0.0646
  0.0683   0.0724   0.0743   0.0792   0.0803   0.0813   0.0880   0.0893
  0.0920   0.0944   0.0954   0.0985   0.1016   0.1041   0.1055   0.1057
  0.1085   0.1121   0.1149   0.1159   0.1184   0.1212   0.1239   0.1260
  0.1282   0.1311   0.1336   0.1348   0.1367   0.1386   0.1399   0.1416
  0.1433   0.1459   0.1471   0.1476   0.1488   0.1514   0.1533   0.1550
  0.1566   0.1577   0.1628   0.1641   0.1672   0.1685   0.1689   0.1708
  0.1736   0.1766   0.1787   0.1810   0.1827   0.1871   0.1891   0.1925
  0.1944   0.1968   0.1980   0.2010   0.2031   0.2038   0.2063   0.2068
  0.2118   0.2150   0.2176   0.2202   0.2231   0.2252   0.2261   0.2313
  0.2317   0.2340   0.2393   0.2404   0.2426   0.2458   0.2480   0.2516
  0.2546   0.2555   0.2581   0.2603   0.2621   0.2668   0.2695   0.2732
  0.2761   0.2781   0.2809   0.2848   0.2866   0.2886   0.2904   0.2927
  0.2935   0.2979   0.3001   0.3032   0.3068   0.3089   0.3122   0.3147
  0.3161   0.3178   0.3222   0.3239   0.3268   0.3296   0.3316   0.3328
  0.3345   0.3378   0.3407   0.3445   0.3451   0.3489   0.3531   0.3554
  0.3564   0.3605   0.3627   0.3657   0.3707   0.3721   0.3761   0.3779
  0.3791   0.3833   0.3891   0.3914   0.3952   0.3966   0.4014   0.4031
  0.4107   0.4117   0.4161   0.4193   0.4257   0.4285   0.4320   0.4385
  0.4410   0.4480   0.4505   0.4518   0.4648   0.4659   0.4724   0.4788
  0.4809   0.4892   0.4951   0.5017   0.5091   0.5139   0.5230   0.5285
  0.5415   0.5505   0.5570   0.5618   0.5633   0.5688   0.5742   0.5772
  0.5817   0.5876   0.5904   0.5938   0.6041   0.6077   0.6156   0.6170
  0.6274   0.6295   0.6354   0.6442   0.6461   0.6485   0.6566   0.6573
  0.6608   0.6669   0.6726   0.6825   0.6867   0.6869   0.6972   0.7004
  0.7035   0.7121   0.7159   0.7194   0.7262   0.7360   0.7411   0.7419
  0.7471   0.7510   0.7564   0.7606   0.7656   0.7724   0.7762   0.7771
  0.7778   0.7823   0.7900   0.7935   0.7944   0.7984   0.8020   0.8042
  0.8098   0.8140   0.8177   0.8199   0.8274   0.8337   0.8459   0.8573
  0.8661   0.8826   0.9074   0.9205   0.9256   0.9430   0.9519   0.9621
  0.9674   0.9756   0.9995   1.0022   1.0127   1.0163   1.0303   1.0362
  1.0549   1.0581   1.0607   1.0747   1.0797   1.0894   1.0929   1.1064
  1.1216   1.1338   1.1397   1.1441   1.1474   1.1561   1.1585   1.1643
  1.1710   1.1743   1.1826   1.1898   1.1939   1.1994   1.2071   1.2118
  1.2186   1.2254   1.2333   1.2398   1.2470   1.2524   1.2608   1.2661
  1.2799   1.2933   1.3016   1.3085   1.3228   1.3305   1.3327   1.3381
  1.3561   1.3663   1.3747   1.3803   1.3940   1.4085   1.4201   1.4340
  1.4419   1.4540   1.4592   1.4667   1.4717   1.4813   1.4892   1.4935
  1.5002   1.5007   1.5174   1.5198   1.5218   1.5331   1.5436   1.5500
  1.5554   1.5623   1.5711   1.5775   1.5820   1.5842   1.5863   1.5940
  1.6008   1.6037   1.6096   1.6128   1.6148   1.6162   1.6213   1.6299
  1.6332   1.6381   1.6423   1.6470   1.6527   1.6563   1.6583   1.6608
  1.6685   1.6751   1.6782   1.6832   1.6895   1.6976   1.7015   1.7058
  1.7093   1.7205   1.7242   1.7395   1.7509   1.7566   1.7608   1.7630
  1.7746   1.7784   1.7886   1.7979   1.8048   1.8118   1.8182   1.8222
  1.8307   1.8368   1.8435   1.8547   1.8617   1.8696   1.8792   1.8879
  1.9051   1.9081   1.9138   1.9215   1.9318   1.9416   1.9540   1.9648
  1.9797   1.9807   2.0036   2.0097   2.0132   2.0340   2.0452   2.0544
  2.0546   2.0564   2.0649   2.0711   2.0797   2.0964   2.1023   2.1044
  2.1146   2.1301   2.1321   2.1408   2.1516   2.1564   2.1621   2.1709
  2.1824   2.1877   2.1943   2.2094   2.2211   2.2230   2.2301   2.2423
  2.2671   2.2745   2.2843   2.2961   2.3077   2.3145   2.3308   2.3372
  2.3525   2.3621   2.3800   2.3951   2.4025   2.4171   2.4258   2.4368
  2.4482   2.4855   2.5002   2.5067   2.5193   2.5259   2.5313   2.5347
  2.5415   2.5487   2.5520   2.5648   2.5682   2.5729   2.5897   2.5963
  2.5978   2.6061   2.6168   2.6303   2.6438   2.6498   2.6531   2.6572
  2.6626   2.6793   2.6844   2.6996   2.7008   2.7208   2.7393   2.7462
  2.7634   2.7719   2.7843   2.7914   2.7959   2.8024   2.8178   2.8234
  2.8334   2.8495   2.8606   2.8753   2.8811   2.8851   2.8940   2.9087
  2.9136   2.9168   2.9219   2.9332   2.9482   2.9579   2.9700   2.9735
  2.9808   2.9883   2.9969   3.0148   3.0235   3.0281   3.0328   3.0427
  3.0524   3.0607   3.0656   3.0784   3.0875   3.0899   3.1027   3.1117
  3.1166   3.1327   3.1417   3.1492   3.1539   3.1626   3.1681   3.1912
  3.1936   3.2040   3.2120   3.2163   3.2440   3.2508   3.2658   3.2839
  3.2925   3.2949   3.3085   3.3270   3.3321   3.3540   3.3660   3.3912
  3.4174   3.4460   3.4678   3.4938   3.5381   3.5452   3.5645   3.6164
  3.6841   3.7768   3.7799   3.7982   3.8017   3.8038   3.8158   3.8383
  3.8457   3.8558   3.8756   3.8985   3.9061   3.9250   3.9284   3.9343
  3.9446   3.9834   3.9939   3.9951   4.0091   4.0475   4.0807   4.0927
  4.1236   4.1528   4.1580   4.1704   4.1814   4.2339   4.2538   4.2870
  4.2970   4.3055   4.3079   4.3461   4.3714   4.4115   4.9861   5.0755
  5.0902   5.0918   5.1045   5.1347   5.1441   5.1579   5.1880   5.3685
  5.3716   5.4153   5.4261   5.4409   5.4532   5.4628   5.5941   5.6156
  5.6448   5.6604   5.6805   5.6983   5.8158   5.8448  23.7488  23.7695
 23.7944  23.8092  23.8107  23.8186  23.8479  23.8603  23.8718  23.8865
 23.9126  23.9356  23.9602  23.9786  23.9920  24.0124  49.8676  49.9016
 49.9350  49.9474  49.9625  49.9645  49.9979  50.0144
 --------------------------------------------------------------

          Ground-State Mulliken Net Atomic Charges

     Atom                 Charge (a.u.)
  ----------------------------------------
      1 C                     0.577179
      2 H                     0.208745
      3 C                    -0.573200
      4 H                     0.191557
      5 O                    -0.173813
      6 H                     0.243431
      7 C                    -0.379426
      8 H                     0.200275
      9 H                     0.136824
     10 C                     0.779433
     11 H                     0.200287
     12 C                    -1.220534
     13 O                     0.076250
     14 H                     0.115983
     15 H                     0.245310
     16 C                    -0.757397
     17 H                     0.155509
     18 H                     0.154487
     19 C                    -0.448989
     20 H                     0.162774
     21 H                     0.151276
     22 C                     0.136765
     23 H                     0.227200
     24 C                    -0.671513
     25 H                     0.148046
     26 H                     0.127172
     27 H                     0.139555
     28 C                    -0.627937
     29 H                     0.133279
     30 H                     0.146572
     31 H                     0.153559
     32 O                     0.041828
     33 C                    -0.345662
     34 H                     0.277803
     35 C                     0.190502
     36 H                     0.213329
     37 C                    -0.040485
     38 O                    -0.198900
     39 O                    -0.117473
     40 H                     0.289576
     41 C                    -0.244731
     42 H                     0.277312
     43 O                    -0.148680
     44 H                     0.261909
     45 C                    -0.573073
     46 H                     0.301117
     47 O                    -0.212424
     48 H                     0.268427
     49 C                    -0.555939
     50 H                     0.247450
     51 O                    -0.144940
     52 H                     0.254396
  ----------------------------------------
  Sum of atomic charges =    -0.000000

 -----------------------------------------------------------------
                    Cartesian Multipole Moments
 -----------------------------------------------------------------
    Charge (ESU x 10^10)
                -0.0000
    Dipole Moment (Debye)
         X      -1.2445      Y      -2.0001      Z      -1.6625
       Tot       2.8833
    Quadrupole Moments (Debye-Ang)
        XX    -156.9098     XY       8.6932     YY    -150.8461
        XZ      19.1012     YZ       0.0261     ZZ    -142.6119
    Octopole Moments (Debye-Ang^2)
       XXX    -100.7230    XXY     -61.4074    XYY     -19.9044
       YYY       3.5821    XXZ     -46.7956    XYZ      26.9130
       YYZ     -52.7637    XZZ     -52.2825    YZZ     -18.2318
       ZZZ     -24.8955
    Hexadecapole Moments (Debye-Ang^3)
      XXXX  -15765.7731   XXXY     249.8359   XXYY   -2983.1622
      XYYY      24.7960   YYYY   -1950.7608   XXXZ     448.7464
      XXYZ     -81.7763   XYYZ     177.5398   YYYZ    -148.6332
      XXZZ   -2708.9602   XYZZ      18.2940   YYZZ    -477.8954
      XZZZ      73.4756   YZZZ      -8.4635   ZZZZ    -911.7249
 -----------------------------------------------------------------
 Calculating analytic gradient of the SCF energy
 Gradient of SCF Energy
            1           2           3           4           5           6
    1  -0.0000401  -0.0000002   0.0000041  -0.0000111   0.0000296  -0.0000114
    2   0.0000116   0.0000170   0.0000132   0.0000278   0.0000096   0.0000356
    3   0.0000039   0.0000019   0.0000085  -0.0000084   0.0000033  -0.0000053
            7           8           9          10          11          12
    1  -0.0000338  -0.0000042   0.0000079   0.0000151   0.0000011  -0.0000137
    2   0.0000100   0.0000119   0.0000098   0.0000034  -0.0000084  -0.0000176
    3   0.0000553  -0.0000035  -0.0000171  -0.0000569  -0.0000022  -0.0000120
           13          14          15          16          17          18
    1  -0.0000288   0.0000022  -0.0000012   0.0000120   0.0000058  -0.0000055
    2   0.0000031  -0.0000104  -0.0000078  -0.0000054  -0.0000118  -0.0000083
    3   0.0000029   0.0000059   0.0000150   0.0000034   0.0000065   0.0000207
           19          20          21          22          23          24
    1   0.0000353  -0.0000056   0.0000015  -0.0000296  -0.0000066   0.0000424
    2  -0.0000057  -0.0000194  -0.0000048  -0.0000083   0.0000037   0.0000122
    3  -0.0000273  -0.0000073   0.0000044  -0.0000048  -0.0000103  -0.0000010
           25          26          27          28          29          30
    1  -0.0000169  -0.0000200   0.0000165  -0.0000022   0.0000227  -0.0000119
    2   0.0000418   0.0000169  -0.0000290  -0.0000075   0.0000303   0.0000156
    3  -0.0000253   0.0000384   0.0000037  -0.0000136  -0.0000309  -0.0000092
           31          32          33          34          35          36
    1   0.0000055  -0.0000074  -0.0000463   0.0000076   0.0000207   0.0000101
    2   0.0000213   0.0000003   0.0000216  -0.0000211  -0.0000583  -0.0000104
    3   0.0000002  -0.0000395   0.0000244   0.0000144   0.0000287   0.0000000
           37          38          39          40          41          42
    1   0.0000983  -0.0000466  -0.0000302  -0.0000102   0.0000127  -0.0000016
    2  -0.0000084  -0.0000258  -0.0000040   0.0000030   0.0000028  -0.0000053
    3   0.0000335   0.0000282   0.0000175   0.0000288  -0.0000209   0.0000068
           43          44          45          46          47          48
    1  -0.0000004   0.0000010  -0.0000085  -0.0000011   0.0000184  -0.0000000
    2  -0.0000287   0.0000066  -0.0000210  -0.0000078  -0.0000056   0.0000048
    3   0.0000400  -0.0000161   0.0000205  -0.0000103  -0.0000198  -0.0000094
           49          50          51          52
    1   0.0000331  -0.0000050  -0.0000123   0.0000089
    2  -0.0000086   0.0000070   0.0000097  -0.0000016
    3  -0.0000052  -0.0000199  -0.0000082  -0.0000325
 Max gradient component =       9.828E-05
 RMS gradient           =       2.083E-05
 Gradient time:  CPU 461.92 s  wall 78.01 s
 Geometry Optimization Parameters
   NAtoms,    NIC,     NZ,  NCons,   NDum,   NFix, NCnnct, MaxDiis
       52     415       0       0       0       0       0       0

 Cartesian Hessian Update
 Hessian Updated using BFGS Update


** GEOMETRY OPTIMIZATION IN DELOCALIZED INTERNAL COORDINATES **
   Searching for a Minimum

   Optimization Cycle:   6

                       Coordinates (Angstroms)
     ATOM                X               Y               Z
      1  C         4.6111518024    0.4391006457   -0.1241887911
      2  H         4.4417526972    1.5042547442   -0.3395218086
      3  C         3.6306639769   -0.3275655242   -1.0237085036
      4  H         3.7731989315   -1.4077003121   -0.8703053296
      5  O         3.9461882726   -0.0053544962   -2.3866399051
      6  H         3.3145430730   -0.4515539372   -2.9595870212
      7  C         2.1727991095    0.0227487074   -0.7060102587
      8  H         2.0134046057    1.0819647713   -0.9454910229
      9  H         1.5051893492   -0.5568285234   -1.3522236385
     10  C         1.8233522331   -0.2342656850    0.7661210725
     11  H         1.9432658357   -1.3065555951    0.9721661083
     12  C         0.3775170684    0.1213916539    1.0876447727
     13  O        -0.4917238220   -0.7111996783    0.3035315272
     14  H         0.1717649425   -0.0536151087    2.1527640926
     15  H         0.1729309919    1.1742180862    0.8651757517
     16  C         2.7900247434    0.5424454813    1.6726027489
     17  H         2.5789062662    0.3242873297    2.7254588849
     18  H         2.6284204129    1.6199657283    1.5358994267
     19  C         4.2512207795    0.1966688366    1.3543646326
     20  H         4.9113943977    0.7853468329    1.9972954975
     21  H         4.4232557571   -0.8546723622    1.6150579861
     22  C         6.0980821765    0.1570006845   -0.4755460930
     23  H         6.1713647601    0.2925729216   -1.5584506977
     24  C         7.0378087526    1.1811764357    0.1789199490
     25  H         8.0629603442    1.0460904516   -0.1789507612
     26  H         6.7368563351    2.2067015573   -0.0568769523
     27  H         7.0601379781    1.0797275741    1.2685268561
     28  C         6.5600985260   -1.2738484259   -0.1598019662
     29  H         5.9259763403   -2.0278563273   -0.6337892587
     30  H         6.5739351859   -1.4709316421    0.9163753019
     31  H         7.5780448567   -1.4281811246   -0.5297111068
     32  O        -2.2951780248    0.6707653776    0.1252513190
     33  C        -3.6674813503    0.9147604638    0.4080764247
     34  H        -3.8740419982    0.8225962037    1.4813213477
     35  C        -1.8295564575   -0.6027822739    0.6020510384
     36  H        -2.0033018620   -0.6581275098    1.6910130673
     37  C        -3.9486738726    2.3708157343    0.0452997937
     38  O        -4.1856118928    3.2333192091    0.8485044077
     39  O        -3.8869255894    2.5840888967   -1.2851619320
     40  H        -4.0556495801    3.5266215485   -1.4345692237
     41  C        -4.5307056687   -0.0884048155   -0.3680585940
     42  H        -4.3533684638    0.0677434320   -1.4415040996
     43  O        -5.8896464761    0.1551789790   -0.0450864849
     44  H        -6.4118161731   -0.5914084146   -0.3616521723
     45  C        -4.1028290296   -1.5006020876    0.0287072927
     46  H        -4.3890168763   -1.6659456092    1.0720196872
     47  O        -4.8385831973   -2.4947280976   -0.6991583816
     48  H        -4.6159342955   -2.4204320642   -1.6360403446
     49  C        -2.5938768724   -1.7230028437   -0.1092171882
     50  H        -2.3063322778   -1.6777173714   -1.1710709159
     51  O        -2.2135921374   -2.9636032949    0.4603748084
     52  H        -2.8519960870   -3.6270197257    0.1723859049
   Point Group: c1    Number of degrees of freedom:   150


   Energy is  -1228.720133084

 Hessian Updated using BFGS Update

145 Hessian modes will be used to form the next step
  Hessian Eigenvalues:
     0.001278    0.002637    0.004338    0.005119    0.005599    0.006323
     0.006590    0.007487    0.007532    0.007728    0.010184    0.010972
     0.011080    0.013073    0.013345    0.014988    0.019420    0.019541
     0.019760    0.022380    0.029941    0.031270    0.031837    0.033719
     0.037926    0.038883    0.042681    0.044484    0.046751    0.047272
     0.047499    0.048088    0.048566    0.048875    0.049296    0.049909
     0.050653    0.050731    0.051466    0.053193    0.054306    0.054715
     0.055507    0.055858    0.056052    0.056194    0.057383    0.058614
     0.059209    0.061340    0.061912    0.064136    0.066365    0.067358
     0.070479    0.073775    0.076916    0.081907    0.082600    0.083376
     0.083938    0.092254    0.092508    0.098025    0.112285    0.113733
     0.117456    0.126786    0.136714    0.141397    0.145840    0.157758
     0.159173    0.159809    0.159948    0.160003    0.160612    0.161163
     0.168777    0.170432    0.171460    0.171874    0.178419    0.182999
     0.188865    0.195115    0.196923    0.203033    0.228122    0.249180
     0.250122    0.253941    0.267380    0.272848    0.273819    0.275861
     0.278530    0.285236    0.286834    0.287519    0.287629    0.288637
     0.290800    0.291576    0.294387    0.296909    0.309331    0.332916
     0.335758    0.336304    0.337103    0.337881    0.338647    0.338813
     0.339057    0.339454    0.340360    0.340803    0.341649    0.341782
     0.342563    0.342815    0.342956    0.343068    0.343189    0.343354
     0.343467    0.343706    0.344175    0.346293    0.386289    0.401065
     0.402332    0.404057    0.408426    0.428202    0.432473    0.500553
     0.535646    0.542483    0.545039    0.545247    0.549550    0.552415
     1.037821

 Minimum Search - Taking Simple RFO Step
 Searching for Lamda that Minimizes Along All modes
 Value Taken    Lamda =  -0.00000507
 Step Taken.  Stepsize is  0.057723

                             Maximum     Tolerance    Cnvgd?
         Gradient           0.000064      0.000300     YES
         Displacement       0.020258      0.001200      NO
         Energy change     -0.000003      0.000001      NO


 New Cartesian Coordinates Obtained by Inverse Iteration

 Displacement from previous Coordinates is:  0.138123
 ----------------------------------------------------------------
             Standard Nuclear Orientation (Angstroms)
    I     Atom           X                Y                Z
 ----------------------------------------------------------------
    1      C       4.6123765962     0.4380046522    -0.1250141005
    2      H       4.4447007600     1.5030341493    -0.3420741346
    3      C       3.6324034680    -0.3286573860    -1.0252273746
    4      H       3.7740685760    -1.4088406418    -0.8710694199
    5      O       3.9492948483    -0.0074785818    -2.3880663711
    6      H       3.3191540474    -0.4553688091    -2.9613444072
    7      C       2.1745140721     0.0232236987    -0.7091864450
    8      H       2.0165069400     1.0825321884    -0.9491061608
    9      H       1.5065955890    -0.5558156304    -1.3554698610
   10      C       1.8232868347    -0.2326240740     0.7629723942
   11      H       1.9424542907    -1.3048215215     0.9697808323
   12      C       0.3772424476     0.1238953941     1.0826163019
   13      O      -0.4918854716    -0.7081082146     0.2975910701
   14      H       0.1701097478    -0.0506443921     2.1475437526
   15      H       0.1736277257     1.1768359470     0.8597238720
   16      C       2.7891104371     0.5445222180     1.6697311029
   17      H       2.5767366157     0.3273209205     2.7225144168
   18      H       2.6285126992     1.6219910440     1.5316847292
   19      C       4.2503503020     0.1975299481     1.3533902978
   20      H       4.9100994337     0.7865501723     1.9964806346
   21      H       4.4214330631    -0.8535915628     1.6151854831
   22      C       6.0994785189     0.1529073364    -0.4734070911
   23      H       6.1735869984     0.2789276493    -1.5573836717
   24      C       7.0392416940     1.1823707058     0.1722585825
   25      H       8.0671143969     1.0333310891    -0.1720604978
   26      H       6.7483390500     2.2053782614    -0.0858284452
   27      H       7.0496035103     1.1011600262     1.2636744394
   28      C       6.5609130896    -1.2754399558    -0.1451849489
   29      H       5.9232269166    -2.0336085635    -0.6077617037
   30      H       6.5806024148    -1.4618748350     0.9328730949
   31      H       7.5765626743    -1.4351329172    -0.5192609255
   32      O      -2.2973573781     0.6723747531     0.1278305395
   33      C      -3.6696396901     0.9132750378     0.4127932028
   34      H      -3.8749925767     0.8176070659     1.4859834072
   35      C      -1.8294328269    -0.6024742202     0.5986718221
   36      H      -2.0013797699    -0.6623405906     1.6876622052
   37      C      -3.9527616415     2.3702458697     0.0548006729
   38      O      -4.1876991855     3.2304125756     0.8611091818
   39      O      -3.8943002358     2.5874142050    -1.2751692522
   40      H      -4.0634028304     3.5303841622    -1.4213711784
   41      C      -4.5325488911    -0.0885475887    -0.3654262403
   42      H      -4.3569185835     0.0714797378    -1.4385892385
   43      O      -5.8913648205     0.1520738612    -0.0397992537
   44      H      -6.4124554718    -0.5956874566    -0.3554024778
   45      C      -4.1021873636    -1.5013528755     0.0260526951
   46      H      -4.3859673330    -1.6703673082     1.0694703796
   47      O      -4.8384077857    -2.4941142275    -0.7032833801
   48      H      -4.6178505780    -2.4166984375    -1.6404139538
   49      C      -2.5933074593    -1.7213960316    -0.1152930424
   50      H      -2.3074442004    -1.6725505528    -1.1774238814
   51      O      -2.2103028927    -2.9632520070     0.4496466937
   52      H      -2.8492722746    -3.6263448506     0.1621629010
 ----------------------------------------------------------------
 Molecular Point Group                 C1    NOp =  1
 Largest Abelian Subgroup              C1    NOp =  1
 Nuclear Repulsion Energy =  2243.8832542265 hartrees
 There are       94 alpha and       94 beta electrons
 Applying Cartesian multipole field
    Component          Value
    ---------          -----
     (2,0,0)        1.00000E-12
     (0,2,0)        2.00000E-11
     (0,0,2)       -3.00000E-11
 Nucleus-field energy     =     0.0000000226 hartrees
 Requested basis set is 6-311++G(d,p)
 There are 284 shells and 724 basis functions
 A cutoff of  1.0D-11 yielded  27146 shell pairs
 There are    170709 function pairs (    180566 Cartesian)
 Smallest overlap matrix eigenvalue = 1.16E-06

 Q-Chem warning in module stvman/mkSTV.C, line 306:

 Overlap eigenvalue is smaller than square root of threshold
 Use THRESH >= 12 to get rid of this warning

 Guess MOs from SCF MO coefficient file

 -----------------------------------------------------------------------
  General SCF calculation program by
  Eric Jon Sundstrom, Paul Horn, Yuezhi Mao, Dmitri Zuev, Alec White,
  David Stuck, Shaama M.S., Shane Yost, Joonho Lee, David Small,
  Daniel Levine, Susi Lehtola, Hugh Burton, Evgeny Epifanovsky
 -----------------------------------------------------------------------
 Exchange:     0.2000 Hartree-Fock + 0.0800 Slater + 0.7200 B88
 Correlation:  0.1900 VWN1RPA + 0.8100 LYP
 Using SG-1 standard quadrature grid
 using 6 threads for integral computing
 -------------------------------------------------------
 OpenMP Integral computing Module                
 Release: version 2.0, May 2017, Q-Chem Inc. Pleasanton 
 -------------------------------------------------------
 -------------------------------------------------------
 OpenMP BLAS3 based DFT computing Module                
 Release: version 1.0, May 2013, Q-Chem Inc. Pittsburgh 
 -------------------------------------------------------
 A restricted SCF calculation will be
 performed using DIIS
 SCF converges when DIIS error is below 1.0e-08
 ---------------------------------------
  Cycle       Energy         DIIS error
 ---------------------------------------
    1   -1228.7198780154      5.28e-05  
    2   -1228.7201331339      5.94e-06  
    3   -1228.7201334494      7.71e-06  
    4   -1228.7201360618      1.48e-06  
    5   -1228.7201361210      9.82e-07  
    6   -1228.7201361647      2.45e-07  
    7   -1228.7201361674      6.92e-08  
    8   -1228.7201361677      1.74e-08  
    9   -1228.7201361677      5.02e-09  Convergence criterion met
 ---------------------------------------
 SCF time:   CPU 1502.12s  wall 267.00s 
 SCF   energy in the final basis set =    -1228.7201361677
 Total energy in the final basis set =    -1228.7201361677

 --------------------------------------------------------------

                    Orbital Energies (a.u.)
 --------------------------------------------------------------

 Alpha MOs
 -- Occupied --
-19.1894 -19.1671 -19.1578 -19.1491 -19.1486 -19.1435 -19.1339 -19.1211
-10.3251 -10.2953 -10.2619 -10.2546 -10.2535 -10.2495 -10.2257 -10.2185
-10.1807 -10.1716 -10.1690 -10.1672 -10.1655 -10.1654 -10.1523 -10.1522
 -1.1332  -1.1016  -1.0755  -1.0546  -1.0434  -1.0415  -1.0389  -1.0229
 -0.8456  -0.8114  -0.8093  -0.7913  -0.7490  -0.7391  -0.7092  -0.6813
 -0.6801  -0.6597  -0.6366  -0.6264  -0.6187  -0.6052  -0.5726  -0.5640
 -0.5594  -0.5484  -0.5425  -0.5235  -0.5166  -0.5136  -0.5065  -0.5016
 -0.4927  -0.4869  -0.4791  -0.4719  -0.4538  -0.4487  -0.4459  -0.4403
 -0.4367  -0.4274  -0.4223  -0.4145  -0.4091  -0.3969  -0.3967  -0.3907
 -0.3821  -0.3799  -0.3728  -0.3700  -0.3677  -0.3597  -0.3524  -0.3495
 -0.3447  -0.3395  -0.3374  -0.3338  -0.3302  -0.3175  -0.3168  -0.3069
 -0.3061  -0.2999  -0.2931  -0.2911  -0.2842  -0.2724
 -- Virtual --
 -0.0346  -0.0244  -0.0116  -0.0089  -0.0070  -0.0012   0.0032   0.0046
  0.0085   0.0170   0.0239   0.0264   0.0300   0.0324   0.0345   0.0387
  0.0418   0.0439   0.0509   0.0552   0.0564   0.0610   0.0631   0.0647
  0.0683   0.0725   0.0743   0.0790   0.0803   0.0813   0.0880   0.0894
  0.0920   0.0944   0.0955   0.0985   0.1016   0.1040   0.1053   0.1057
  0.1085   0.1121   0.1149   0.1160   0.1184   0.1212   0.1239   0.1260
  0.1282   0.1311   0.1337   0.1348   0.1368   0.1387   0.1399   0.1415
  0.1433   0.1458   0.1471   0.1477   0.1488   0.1515   0.1533   0.1549
  0.1566   0.1578   0.1628   0.1640   0.1672   0.1684   0.1689   0.1708
  0.1736   0.1766   0.1786   0.1808   0.1829   0.1872   0.1892   0.1923
  0.1943   0.1968   0.1979   0.2010   0.2031   0.2036   0.2061   0.2067
  0.2119   0.2150   0.2176   0.2202   0.2233   0.2252   0.2260   0.2311
  0.2317   0.2340   0.2393   0.2402   0.2428   0.2459   0.2481   0.2517
  0.2546   0.2554   0.2578   0.2605   0.2622   0.2668   0.2694   0.2732
  0.2760   0.2782   0.2809   0.2848   0.2865   0.2885   0.2904   0.2926
  0.2935   0.2980   0.2999   0.3033   0.3068   0.3087   0.3119   0.3148
  0.3160   0.3178   0.3223   0.3239   0.3267   0.3297   0.3316   0.3329
  0.3345   0.3379   0.3409   0.3445   0.3452   0.3488   0.3531   0.3555
  0.3564   0.3604   0.3628   0.3656   0.3707   0.3721   0.3761   0.3778
  0.3792   0.3834   0.3892   0.3914   0.3948   0.3967   0.4015   0.4032
  0.4107   0.4117   0.4162   0.4194   0.4258   0.4285   0.4322   0.4385
  0.4409   0.4481   0.4501   0.4519   0.4647   0.4659   0.4724   0.4788
  0.4809   0.4891   0.4952   0.5016   0.5091   0.5140   0.5228   0.5287
  0.5415   0.5506   0.5567   0.5619   0.5632   0.5689   0.5740   0.5771
  0.5819   0.5873   0.5905   0.5934   0.6041   0.6076   0.6156   0.6172
  0.6272   0.6294   0.6357   0.6440   0.6460   0.6485   0.6565   0.6575
  0.6608   0.6667   0.6728   0.6825   0.6867   0.6871   0.6970   0.7004
  0.7033   0.7121   0.7157   0.7193   0.7257   0.7359   0.7411   0.7418
  0.7471   0.7511   0.7564   0.7608   0.7656   0.7723   0.7761   0.7771
  0.7778   0.7823   0.7900   0.7933   0.7945   0.7984   0.8019   0.8043
  0.8096   0.8139   0.8179   0.8201   0.8276   0.8334   0.8459   0.8569
  0.8658   0.8830   0.9075   0.9204   0.9254   0.9431   0.9519   0.9620
  0.9675   0.9756   0.9996   1.0022   1.0126   1.0162   1.0300   1.0364
  1.0549   1.0579   1.0606   1.0743   1.0796   1.0901   1.0928   1.1064
  1.1217   1.1336   1.1401   1.1447   1.1472   1.1561   1.1589   1.1656
  1.1715   1.1743   1.1827   1.1896   1.1934   1.1993   1.2070   1.2113
  1.2185   1.2258   1.2332   1.2398   1.2471   1.2524   1.2607   1.2661
  1.2795   1.2933   1.3015   1.3082   1.3223   1.3306   1.3325   1.3381
  1.3561   1.3663   1.3747   1.3804   1.3941   1.4085   1.4201   1.4341
  1.4420   1.4538   1.4595   1.4670   1.4715   1.4815   1.4894   1.4937
  1.5002   1.5012   1.5172   1.5198   1.5218   1.5330   1.5434   1.5500
  1.5554   1.5620   1.5712   1.5776   1.5819   1.5841   1.5864   1.5940
  1.6003   1.6035   1.6097   1.6122   1.6149   1.6165   1.6209   1.6299
  1.6335   1.6384   1.6425   1.6470   1.6527   1.6564   1.6582   1.6608
  1.6681   1.6752   1.6787   1.6833   1.6892   1.6973   1.7016   1.7057
  1.7095   1.7205   1.7241   1.7394   1.7510   1.7566   1.7609   1.7630
  1.7748   1.7782   1.7886   1.7981   1.8051   1.8113   1.8182   1.8225
  1.8308   1.8369   1.8436   1.8544   1.8616   1.8696   1.8791   1.8876
  1.9046   1.9083   1.9142   1.9215   1.9317   1.9416   1.9543   1.9646
  1.9797   1.9805   2.0030   2.0096   2.0131   2.0339   2.0450   2.0541
  2.0546   2.0565   2.0650   2.0712   2.0795   2.0959   2.1025   2.1043
  2.1147   2.1300   2.1322   2.1412   2.1522   2.1565   2.1621   2.1710
  2.1822   2.1881   2.1943   2.2093   2.2209   2.2229   2.2300   2.2423
  2.2672   2.2747   2.2842   2.2961   2.3074   2.3144   2.3306   2.3372
  2.3526   2.3621   2.3794   2.3950   2.4031   2.4168   2.4256   2.4368
  2.4479   2.4857   2.5004   2.5065   2.5192   2.5257   2.5313   2.5345
  2.5415   2.5487   2.5522   2.5646   2.5681   2.5729   2.5895   2.5963
  2.5979   2.6063   2.6169   2.6301   2.6439   2.6500   2.6536   2.6566
  2.6629   2.6792   2.6840   2.6995   2.7008   2.7204   2.7389   2.7470
  2.7635   2.7720   2.7843   2.7914   2.7959   2.8025   2.8172   2.8233
  2.8337   2.8492   2.8605   2.8753   2.8811   2.8855   2.8940   2.9088
  2.9135   2.9166   2.9218   2.9330   2.9480   2.9578   2.9696   2.9735
  2.9805   2.9881   2.9968   3.0150   3.0233   3.0280   3.0329   3.0427
  3.0519   3.0611   3.0655   3.0782   3.0871   3.0900   3.1026   3.1115
  3.1165   3.1327   3.1416   3.1490   3.1535   3.1625   3.1682   3.1912
  3.1938   3.2051   3.2121   3.2162   3.2438   3.2506   3.2658   3.2840
  3.2928   3.2952   3.3086   3.3270   3.3322   3.3540   3.3659   3.3912
  3.4175   3.4457   3.4677   3.4936   3.5382   3.5452   3.5646   3.6164
  3.6841   3.7767   3.7799   3.7984   3.8016   3.8034   3.8159   3.8384
  3.8457   3.8555   3.8757   3.8985   3.9061   3.9249   3.9282   3.9344
  3.9442   3.9832   3.9940   3.9950   4.0091   4.0474   4.0807   4.0927
  4.1238   4.1528   4.1585   4.1705   4.1815   4.2339   4.2538   4.2868
  4.2968   4.3056   4.3086   4.3458   4.3716   4.4110   4.9862   5.0754
  5.0901   5.0918   5.1044   5.1346   5.1440   5.1578   5.1879   5.3685
  5.3715   5.4153   5.4262   5.4408   5.4530   5.4628   5.5940   5.6156
  5.6449   5.6605   5.6805   5.6983   5.8157   5.8448  23.7488  23.7694
 23.7944  23.8092  23.8107  23.8186  23.8478  23.8603  23.8717  23.8865
 23.9127  23.9359  23.9603  23.9786  23.9921  24.0123  49.8676  49.9016
 49.9349  49.9473  49.9625  49.9645  49.9978  50.0144
 --------------------------------------------------------------

          Ground-State Mulliken Net Atomic Charges

     Atom                 Charge (a.u.)
  ----------------------------------------
      1 C                     0.577205
      2 H                     0.209131
      3 C                    -0.573909
      4 H                     0.191837
      5 O                    -0.174157
      6 H                     0.243624
      7 C                    -0.375406
      8 H                     0.200026
      9 H                     0.137308
     10 C                     0.779446
     11 H                     0.200322
     12 C                    -1.220859
     13 O                     0.075917
     14 H                     0.115826
     15 H                     0.245399
     16 C                    -0.757908
     17 H                     0.155441
     18 H                     0.154407
     19 C                    -0.450227
     20 H                     0.162726
     21 H                     0.151462
     22 C                     0.135884
     23 H                     0.227828
     24 C                    -0.670790
     25 H                     0.147890
     26 H                     0.127271
     27 H                     0.138912
     28 C                    -0.628473
     29 H                     0.132435
     30 H                     0.147092
     31 H                     0.153453
     32 O                     0.041775
     33 C                    -0.345418
     34 H                     0.277941
     35 C                     0.192778
     36 H                     0.213398
     37 C                    -0.040676
     38 O                    -0.198927
     39 O                    -0.117292
     40 H                     0.289547
     41 C                    -0.246094
     42 H                     0.277524
     43 O                    -0.148621
     44 H                     0.261881
     45 C                    -0.573336
     46 H                     0.301113
     47 O                    -0.212453
     48 H                     0.268465
     49 C                    -0.557564
     50 H                     0.247347
     51 O                    -0.144889
     52 H                     0.254390
  ----------------------------------------
  Sum of atomic charges =    -0.000000

 -----------------------------------------------------------------
                    Cartesian Multipole Moments
 -----------------------------------------------------------------
    Charge (ESU x 10^10)
                -0.0000
    Dipole Moment (Debye)
         X      -1.2478      Y      -1.9993      Z      -1.6636
       Tot       2.8847
    Quadrupole Moments (Debye-Ang)
        XX    -156.8936     XY       8.6544     YY    -150.8046
        XZ      19.1139     YZ      -0.0047     ZZ    -142.6554
    Octopole Moments (Debye-Ang^2)
       XXX    -100.8322    XXY     -61.3514    XYY     -20.1176
       YYY       3.9544    XXZ     -46.9363    XYZ      27.1430
       YYZ     -52.7310    XZZ     -52.0277    YZZ     -18.5597
       ZZZ     -25.0552
    Hexadecapole Moments (Debye-Ang^3)
      XXXX  -15775.6778   XXXY     249.3146   XXYY   -2982.6422
      XYYY      23.9399   YYYY   -1949.3234   XXXZ     451.2338
      XXYZ     -82.7722   XYYZ     177.7575   YYYZ    -151.0685
      XXZZ   -2711.4022   XYZZ      19.8741   YYZZ    -478.4002
      XZZZ      75.1958   YZZZ     -10.4246   ZZZZ    -910.2104
 -----------------------------------------------------------------
 Calculating analytic gradient of the SCF energy
 Gradient of SCF Energy
            1           2           3           4           5           6
    1  -0.0000940   0.0000283   0.0000567   0.0000002   0.0000008  -0.0000110
    2   0.0000244   0.0000046   0.0000181   0.0000147  -0.0000016   0.0000296
    3   0.0000071  -0.0000066  -0.0000343  -0.0000147   0.0000040  -0.0000071
            7           8           9          10          11          12
    1   0.0000319  -0.0000009  -0.0000107   0.0000593  -0.0000231   0.0000022
    2   0.0000260   0.0000097   0.0000328  -0.0000109   0.0000026  -0.0000501
    3  -0.0001187   0.0000175   0.0000253   0.0001106  -0.0000199   0.0000242
           13          14          15          16          17          18
    1  -0.0000267   0.0000067   0.0000026  -0.0000314   0.0000056   0.0000335
    2  -0.0000406  -0.0000005   0.0000037   0.0000160  -0.0000371  -0.0000123
    3  -0.0000617   0.0000043   0.0000051   0.0000071  -0.0000130   0.0000025
           19          20          21          22          23          24
    1  -0.0000059  -0.0000114  -0.0000035  -0.0000189   0.0000019  -0.0000183
    2  -0.0000580   0.0000054   0.0000193   0.0000963  -0.0000018  -0.0000162
    3   0.0000235  -0.0000061  -0.0000158   0.0000068  -0.0000018   0.0000162
           25          26          27          28          29          30
    1  -0.0000117   0.0000136   0.0000116  -0.0000461   0.0000272  -0.0000093
    2   0.0000103   0.0000104  -0.0000074   0.0000412  -0.0000059  -0.0000133
    3  -0.0000112   0.0000132   0.0000046  -0.0000199  -0.0000296   0.0000123
           31          32          33          34          35          36
    1   0.0000328  -0.0000540   0.0000300   0.0000126  -0.0000201  -0.0000164
    2   0.0000122   0.0000830  -0.0000505  -0.0000198  -0.0000174  -0.0000149
    3  -0.0000195   0.0000325   0.0000075   0.0000128   0.0000357  -0.0000135
           37          38          39          40          41          42
    1   0.0000467  -0.0000215  -0.0000171  -0.0000048  -0.0000177   0.0000068
    2  -0.0000094  -0.0000070  -0.0000034   0.0000074  -0.0000259   0.0000022
    3  -0.0000101   0.0000449   0.0000199   0.0000293  -0.0000081   0.0000158
           43          44          45          46          47          48
    1   0.0000066   0.0000066   0.0000286   0.0000192  -0.0000121   0.0000032
    2  -0.0000169  -0.0000034   0.0000027  -0.0000164  -0.0000156   0.0000062
    3   0.0000232   0.0000003   0.0000034  -0.0000061  -0.0000234  -0.0000105
           49          50          51          52
    1   0.0000048   0.0000012   0.0000022   0.0000034
    2  -0.0000297  -0.0000241   0.0000357  -0.0000048
    3   0.0000158  -0.0000090  -0.0000497  -0.0000150
 Max gradient component =       1.187E-04
 RMS gradient           =       2.821E-05
 Gradient time:  CPU 461.58 s  wall 77.92 s
 Geometry Optimization Parameters
   NAtoms,    NIC,     NZ,  NCons,   NDum,   NFix, NCnnct, MaxDiis
       52     415       0       0       0       0       0       0

 Cartesian Hessian Update
 Hessian Updated using BFGS Update


** GEOMETRY OPTIMIZATION IN DELOCALIZED INTERNAL COORDINATES **
   Searching for a Minimum

   Optimization Cycle:   7

                       Coordinates (Angstroms)
     ATOM                X               Y               Z
      1  C         4.6123765962    0.4380046522   -0.1250141005
      2  H         4.4447007600    1.5030341493   -0.3420741346
      3  C         3.6324034680   -0.3286573860   -1.0252273746
      4  H         3.7740685760   -1.4088406418   -0.8710694199
      5  O         3.9492948483   -0.0074785818   -2.3880663711
      6  H         3.3191540474   -0.4553688091   -2.9613444072
      7  C         2.1745140721    0.0232236987   -0.7091864450
      8  H         2.0165069400    1.0825321884   -0.9491061608
      9  H         1.5065955890   -0.5558156304   -1.3554698610
     10  C         1.8232868347   -0.2326240740    0.7629723942
     11  H         1.9424542907   -1.3048215215    0.9697808323
     12  C         0.3772424476    0.1238953941    1.0826163019
     13  O        -0.4918854716   -0.7081082146    0.2975910701
     14  H         0.1701097478   -0.0506443921    2.1475437526
     15  H         0.1736277257    1.1768359470    0.8597238720
     16  C         2.7891104371    0.5445222180    1.6697311029
     17  H         2.5767366157    0.3273209205    2.7225144168
     18  H         2.6285126992    1.6219910440    1.5316847292
     19  C         4.2503503020    0.1975299481    1.3533902978
     20  H         4.9100994337    0.7865501723    1.9964806346
     21  H         4.4214330631   -0.8535915628    1.6151854831
     22  C         6.0994785189    0.1529073364   -0.4734070911
     23  H         6.1735869984    0.2789276493   -1.5573836717
     24  C         7.0392416940    1.1823707058    0.1722585825
     25  H         8.0671143969    1.0333310891   -0.1720604978
     26  H         6.7483390500    2.2053782614   -0.0858284452
     27  H         7.0496035103    1.1011600262    1.2636744394
     28  C         6.5609130896   -1.2754399558   -0.1451849489
     29  H         5.9232269166   -2.0336085635   -0.6077617037
     30  H         6.5806024148   -1.4618748350    0.9328730949
     31  H         7.5765626743   -1.4351329172   -0.5192609255
     32  O        -2.2973573781    0.6723747531    0.1278305395
     33  C        -3.6696396901    0.9132750378    0.4127932028
     34  H        -3.8749925767    0.8176070659    1.4859834072
     35  C        -1.8294328269   -0.6024742202    0.5986718221
     36  H        -2.0013797699   -0.6623405906    1.6876622052
     37  C        -3.9527616415    2.3702458697    0.0548006729
     38  O        -4.1876991855    3.2304125756    0.8611091818
     39  O        -3.8943002358    2.5874142050   -1.2751692522
     40  H        -4.0634028304    3.5303841622   -1.4213711784
     41  C        -4.5325488911   -0.0885475887   -0.3654262403
     42  H        -4.3569185835    0.0714797378   -1.4385892385
     43  O        -5.8913648205    0.1520738612   -0.0397992537
     44  H        -6.4124554718   -0.5956874566   -0.3554024778
     45  C        -4.1021873636   -1.5013528755    0.0260526951
     46  H        -4.3859673330   -1.6703673082    1.0694703796
     47  O        -4.8384077857   -2.4941142275   -0.7032833801
     48  H        -4.6178505780   -2.4166984375   -1.6404139538
     49  C        -2.5933074593   -1.7213960316   -0.1152930424
     50  H        -2.3074442004   -1.6725505528   -1.1774238814
     51  O        -2.2103028927   -2.9632520070    0.4496466937
     52  H        -2.8492722746   -3.6263448506    0.1621629010
   Point Group: c1    Number of degrees of freedom:   150


   Energy is  -1228.720136168

 Hessian Updated using BFGS Update

146 Hessian modes will be used to form the next step
  Hessian Eigenvalues:
     0.000798    0.002790    0.004377    0.005361    0.005597    0.006315
     0.006596    0.007489    0.007556    0.007758    0.010298    0.010979
     0.011116    0.013072    0.013340    0.014995    0.019286    0.019671
     0.019774    0.022392    0.030001    0.031472    0.031955    0.033907
     0.037930    0.038895    0.042734    0.044492    0.046787    0.047098
     0.047573    0.048110    0.048712    0.048949    0.049286    0.049872
     0.050545    0.051308    0.051482    0.053200    0.054391    0.054942
     0.055549    0.055843    0.056039    0.056218    0.057389    0.058593
     0.059216    0.061324    0.061903    0.064374    0.066366    0.067645
     0.070858    0.073808    0.077585    0.081893    0.082914    0.083513
     0.083937    0.092353    0.092571    0.098035    0.112397    0.113768
     0.118139    0.127696    0.136764    0.141413    0.145758    0.158418
     0.159243    0.159816    0.159950    0.160003    0.160195    0.160611
     0.161848    0.168860    0.170810    0.171472    0.171868    0.178112
     0.183206    0.188902    0.195241    0.197079    0.204204    0.228438
     0.249287    0.250123    0.254533    0.267387    0.273366    0.273783
     0.275980    0.279202    0.285244    0.287061    0.287583    0.287944
     0.288862    0.290931    0.291937    0.296712    0.297632    0.313942
     0.333122    0.335768    0.336288    0.337144    0.337909    0.338710
     0.338824    0.339093    0.339474    0.340361    0.340947    0.341687
     0.341808    0.342551    0.342896    0.342950    0.343106    0.343192
     0.343440    0.343560    0.344117    0.344184    0.347371    0.386326
     0.401144    0.402370    0.404095    0.411005    0.428198    0.433529
     0.500773    0.535651    0.542482    0.545039    0.545240    0.549554
     0.552406    1.037927

 Minimum Search - Taking Simple RFO Step
 Searching for Lamda that Minimizes Along All modes
 Value Taken    Lamda =  -0.00000203
 Step Taken.  Stepsize is  0.038805

                             Maximum     Tolerance    Cnvgd?
         Gradient           0.000085      0.000300     YES
         Displacement       0.014032      0.001200      NO
         Energy change     -0.000003      0.000001      NO


 New Cartesian Coordinates Obtained by Inverse Iteration

 Displacement from previous Coordinates is:  0.131946
 ----------------------------------------------------------------
             Standard Nuclear Orientation (Angstroms)
    I     Atom           X                Y                Z
 ----------------------------------------------------------------
    1      C       4.6115605874     0.4355617804    -0.1252875348
    2      H       4.4418530917     1.4998760634    -0.3441941215
    3      C       3.6324515083    -0.3340659338    -1.0239286851
    4      H       3.7755513642    -1.4138085492    -0.8678520011
    5      O       3.9487770201    -0.0148351580    -2.3873680538
    6      H       3.3200087600    -0.4656654113    -2.9598350866
    7      C       2.1742219681     0.0168418979    -0.7084977387
    8      H       2.0151901822     1.0755126105    -0.9505362430
    9      H       1.5069229106    -0.5641218503    -1.3536883157
   10      C       1.8230421329    -0.2363398371     0.7641572297
   11      H       1.9425736592    -1.3081352580     0.9728558197
   12      C       0.3769349074     0.1207673284     1.0829844290
   13      O      -0.4922628786    -0.7100801844     0.2968328050
   14      H       0.1688201856    -0.0542078201     2.1476401877
   15      H       0.1741243717     1.1739388366     0.8604824008
   16      C       2.7884765718     0.5428346107     1.6696460310
   17      H       2.5765186222     0.3270182762     2.7228072433
   18      H       2.6266837999     1.6199255175     1.5300794329
   19      C       4.2500829807     0.1969951156     1.3535697342
   20      H       4.9092744694     0.7876986131     1.9956976904
   21      H       4.4224769282    -0.8535501588     1.6167796414
   22      C       6.0990553443     0.1521649858    -0.4736990168
   23      H       6.1708624184     0.2687793035    -1.5588760711
   24      C       7.0364528210     1.1907471314     0.1606045641
   25      H       8.0655783028     1.0370183305    -0.1779005542
   26      H       6.7462364705     2.2098719060    -0.1130818050
   27      H       7.0430621551     1.1252121119     1.2530633057
   28      C       6.5657699066    -1.2717550793    -0.1336739752
   29      H       5.9265367379    -2.0360405733    -0.5839328537
   30      H       6.5932434870    -1.4470807764     0.9460747926
   31      H       7.5791507550    -1.4332514382    -0.5130404409
   32      O      -2.2967960161     0.6720833876     0.1311453761
   33      C      -3.6690857354     0.9130248863     0.4161040379
   34      H      -3.8752603524     0.8140058898     1.4888445519
   35      C      -1.8298545955    -0.6045543007     0.5979143241
   36      H      -2.0020159768    -0.6677778197     1.6866803192
   37      C      -3.9508518054     2.3714529706     0.0628176844
   38      O      -4.1844815023     3.2293369174     0.8719267654
   39      O      -3.8922233033     2.5928712550    -1.2664366639
   40      H      -4.0601697672     3.5365196409    -1.4095523854
   41      C      -4.5322261353    -0.0856101768    -0.3658776725
   42      H      -4.3557527108     0.0776836785    -1.4384254751
   43      O      -5.8911081407     0.1550059024    -0.0405280630
   44      H      -6.4123126568    -0.5921396371    -0.3574319007
   45      C      -4.1031566204    -1.4999140874     0.0214955759
   46      H      -4.3875230552    -1.6718702647     1.0642968882
   47      O      -4.8399574275    -2.4898766397    -0.7110496584
   48      H      -4.6190162936    -2.4099110407    -1.6478782506
   49      C      -2.5943570586    -1.7207466926    -0.1197682439
   50      H      -2.3078683644    -1.6688971811    -1.1815786998
   51      O      -2.2125878068    -2.9646187782     0.4416525617
   52      H      -2.8522577198    -3.6262448644     0.1523533665
 ----------------------------------------------------------------
 Molecular Point Group                 C1    NOp =  1
 Largest Abelian Subgroup              C1    NOp =  1
 Nuclear Repulsion Energy =  2243.8662159283 hartrees
 There are       94 alpha and       94 beta electrons
 Applying Cartesian multipole field
    Component          Value
    ---------          -----
     (2,0,0)        1.00000E-12
     (0,2,0)        2.00000E-11
     (0,0,2)       -3.00000E-11
 Nucleus-field energy     =     0.0000000226 hartrees
 Requested basis set is 6-311++G(d,p)
 There are 284 shells and 724 basis functions
 A cutoff of  1.0D-11 yielded  27149 shell pairs
 There are    170729 function pairs (    180586 Cartesian)
 Smallest overlap matrix eigenvalue = 1.16E-06

 Q-Chem warning in module stvman/mkSTV.C, line 306:

 Overlap eigenvalue is smaller than square root of threshold
 Use THRESH >= 12 to get rid of this warning

 Guess MOs from SCF MO coefficient file

 -----------------------------------------------------------------------
  General SCF calculation program by
  Eric Jon Sundstrom, Paul Horn, Yuezhi Mao, Dmitri Zuev, Alec White,
  David Stuck, Shaama M.S., Shane Yost, Joonho Lee, David Small,
  Daniel Levine, Susi Lehtola, Hugh Burton, Evgeny Epifanovsky
 -----------------------------------------------------------------------
 Exchange:     0.2000 Hartree-Fock + 0.0800 Slater + 0.7200 B88
 Correlation:  0.1900 VWN1RPA + 0.8100 LYP
 Using SG-1 standard quadrature grid
 using 6 threads for integral computing
 -------------------------------------------------------
 OpenMP Integral computing Module                
 Release: version 2.0, May 2017, Q-Chem Inc. Pleasanton 
 -------------------------------------------------------
 -------------------------------------------------------
 OpenMP BLAS3 based DFT computing Module                
 Release: version 1.0, May 2013, Q-Chem Inc. Pittsburgh 
 -------------------------------------------------------
 A restricted SCF calculation will be
 performed using DIIS
 SCF converges when DIIS error is below 1.0e-08
 ---------------------------------------
  Cycle       Energy         DIIS error
 ---------------------------------------
    1   -1228.7199458925      4.67e-05  
    2   -1228.7201348993      6.05e-06  
    3   -1228.7201342605      8.54e-06  
    4   -1228.7201374829      1.01e-06  
    5   -1228.7201375018      8.12e-07  
    6   -1228.7201375322      2.29e-07  
    7   -1228.7201375346      5.46e-08  
    8   -1228.7201375348      1.35e-08  
    9   -1228.7201375347      4.96e-09  Convergence criterion met
 ---------------------------------------
 SCF time:   CPU 1500.74s  wall 267.00s 
 SCF   energy in the final basis set =    -1228.7201375347
 Total energy in the final basis set =    -1228.7201375347

 --------------------------------------------------------------

                    Orbital Energies (a.u.)
 --------------------------------------------------------------

 Alpha MOs
 -- Occupied --
-19.1894 -19.1671 -19.1579 -19.1491 -19.1486 -19.1435 -19.1339 -19.1211
-10.3251 -10.2953 -10.2619 -10.2546 -10.2535 -10.2495 -10.2256 -10.2185
-10.1807 -10.1716 -10.1690 -10.1672 -10.1655 -10.1653 -10.1523 -10.1521
 -1.1332  -1.1016  -1.0755  -1.0546  -1.0434  -1.0416  -1.0389  -1.0229
 -0.8456  -0.8114  -0.8093  -0.7913  -0.7490  -0.7391  -0.7092  -0.6813
 -0.6801  -0.6597  -0.6366  -0.6264  -0.6187  -0.6051  -0.5725  -0.5640
 -0.5594  -0.5484  -0.5425  -0.5235  -0.5166  -0.5137  -0.5065  -0.5016
 -0.4928  -0.4869  -0.4791  -0.4718  -0.4538  -0.4486  -0.4460  -0.4403
 -0.4367  -0.4274  -0.4223  -0.4144  -0.4091  -0.3969  -0.3966  -0.3909
 -0.3821  -0.3800  -0.3729  -0.3700  -0.3677  -0.3597  -0.3523  -0.3494
 -0.3447  -0.3396  -0.3374  -0.3338  -0.3302  -0.3175  -0.3168  -0.3069
 -0.3061  -0.2999  -0.2932  -0.2911  -0.2842  -0.2724
 -- Virtual --
 -0.0346  -0.0244  -0.0116  -0.0089  -0.0070  -0.0012   0.0032   0.0047
  0.0085   0.0170   0.0240   0.0264   0.0300   0.0324   0.0345   0.0387
  0.0418   0.0439   0.0510   0.0551   0.0564   0.0610   0.0631   0.0647
  0.0684   0.0725   0.0743   0.0789   0.0804   0.0814   0.0879   0.0894
  0.0920   0.0944   0.0956   0.0985   0.1016   0.1040   0.1052   0.1058
  0.1085   0.1121   0.1149   0.1161   0.1184   0.1212   0.1240   0.1261
  0.1281   0.1311   0.1337   0.1348   0.1368   0.1387   0.1400   0.1415
  0.1432   0.1457   0.1471   0.1478   0.1489   0.1516   0.1532   0.1548
  0.1566   0.1579   0.1628   0.1639   0.1673   0.1684   0.1689   0.1709
  0.1736   0.1766   0.1786   0.1808   0.1830   0.1873   0.1892   0.1923
  0.1943   0.1968   0.1978   0.2010   0.2032   0.2035   0.2060   0.2066
  0.2119   0.2149   0.2177   0.2203   0.2234   0.2253   0.2259   0.2309
  0.2318   0.2340   0.2393   0.2401   0.2430   0.2460   0.2482   0.2517
  0.2546   0.2554   0.2576   0.2607   0.2623   0.2668   0.2694   0.2732
  0.2759   0.2782   0.2808   0.2848   0.2864   0.2885   0.2905   0.2925
  0.2935   0.2981   0.2998   0.3033   0.3067   0.3086   0.3119   0.3148
  0.3160   0.3178   0.3224   0.3240   0.3267   0.3297   0.3316   0.3331
  0.3344   0.3379   0.3411   0.3446   0.3452   0.3487   0.3531   0.3556
  0.3563   0.3603   0.3629   0.3657   0.3708   0.3721   0.3762   0.3778
  0.3792   0.3835   0.3892   0.3913   0.3946   0.3967   0.4016   0.4032
  0.4107   0.4118   0.4163   0.4195   0.4259   0.4286   0.4323   0.4384
  0.4409   0.4482   0.4498   0.4520   0.4646   0.4661   0.4723   0.4787
  0.4809   0.4890   0.4953   0.5015   0.5090   0.5142   0.5228   0.5288
  0.5416   0.5507   0.5565   0.5620   0.5632   0.5689   0.5739   0.5770
  0.5820   0.5870   0.5906   0.5932   0.6042   0.6074   0.6155   0.6173
  0.6270   0.6294   0.6359   0.6440   0.6459   0.6485   0.6565   0.6577
  0.6608   0.6665   0.6729   0.6827   0.6866   0.6871   0.6969   0.7004
  0.7032   0.7119   0.7157   0.7194   0.7254   0.7359   0.7410   0.7416
  0.7471   0.7512   0.7562   0.7611   0.7656   0.7723   0.7760   0.7772
  0.7780   0.7824   0.7900   0.7931   0.7946   0.7984   0.8018   0.8044
  0.8093   0.8138   0.8180   0.8200   0.8276   0.8332   0.8457   0.8566
  0.8656   0.8833   0.9076   0.9204   0.9252   0.9430   0.9519   0.9619
  0.9675   0.9756   0.9996   1.0022   1.0126   1.0162   1.0299   1.0365
  1.0550   1.0576   1.0604   1.0739   1.0795   1.0905   1.0928   1.1066
  1.1216   1.1335   1.1404   1.1452   1.1470   1.1563   1.1594   1.1664
  1.1719   1.1745   1.1827   1.1894   1.1930   1.1992   1.2068   1.2109
  1.2184   1.2260   1.2332   1.2399   1.2472   1.2523   1.2607   1.2661
  1.2793   1.2933   1.3015   1.3081   1.3221   1.3306   1.3323   1.3382
  1.3563   1.3663   1.3747   1.3805   1.3942   1.4085   1.4201   1.4343
  1.4420   1.4536   1.4598   1.4672   1.4712   1.4815   1.4895   1.4934
  1.5001   1.5015   1.5171   1.5197   1.5217   1.5329   1.5432   1.5499
  1.5555   1.5619   1.5713   1.5774   1.5818   1.5841   1.5864   1.5941
  1.5999   1.6032   1.6097   1.6118   1.6150   1.6168   1.6206   1.6300
  1.6337   1.6386   1.6426   1.6470   1.6527   1.6565   1.6583   1.6607
  1.6678   1.6754   1.6790   1.6833   1.6890   1.6971   1.7018   1.7058
  1.7096   1.7205   1.7240   1.7393   1.7512   1.7566   1.7609   1.7631
  1.7748   1.7781   1.7886   1.7982   1.8053   1.8110   1.8181   1.8228
  1.8308   1.8370   1.8436   1.8543   1.8615   1.8696   1.8793   1.8875
  1.9044   1.9085   1.9144   1.9216   1.9317   1.9415   1.9546   1.9644
  1.9796   1.9803   2.0025   2.0095   2.0128   2.0339   2.0449   2.0537
  2.0547   2.0566   2.0650   2.0714   2.0794   2.0955   2.1025   2.1042
  2.1147   2.1299   2.1323   2.1413   2.1525   2.1566   2.1622   2.1710
  2.1820   2.1886   2.1943   2.2093   2.2208   2.2229   2.2298   2.2422
  2.2672   2.2747   2.2840   2.2961   2.3073   2.3145   2.3305   2.3373
  2.3525   2.3621   2.3789   2.3949   2.4034   2.4167   2.4255   2.4368
  2.4477   2.4858   2.5004   2.5064   2.5192   2.5255   2.5314   2.5345
  2.5415   2.5487   2.5523   2.5644   2.5682   2.5730   2.5894   2.5963
  2.5979   2.6064   2.6170   2.6300   2.6440   2.6501   2.6536   2.6563
  2.6631   2.6791   2.6839   2.6995   2.7007   2.7201   2.7385   2.7473
  2.7636   2.7721   2.7843   2.7916   2.7959   2.8024   2.8170   2.8233
  2.8339   2.8489   2.8604   2.8753   2.8810   2.8858   2.8940   2.9088
  2.9133   2.9164   2.9217   2.9329   2.9477   2.9579   2.9695   2.9734
  2.9805   2.9881   2.9966   3.0152   3.0233   3.0279   3.0330   3.0428
  3.0515   3.0612   3.0655   3.0780   3.0866   3.0900   3.1026   3.1115
  3.1165   3.1326   3.1416   3.1489   3.1533   3.1624   3.1682   3.1911
  3.1939   3.2056   3.2120   3.2161   3.2435   3.2503   3.2657   3.2841
  3.2930   3.2957   3.3086   3.3270   3.3321   3.3540   3.3659   3.3912
  3.4174   3.4453   3.4675   3.4935   3.5382   3.5452   3.5646   3.6164
  3.6841   3.7767   3.7797   3.7984   3.8015   3.8030   3.8160   3.8385
  3.8458   3.8553   3.8755   3.8984   3.9061   3.9249   3.9282   3.9344
  3.9436   3.9832   3.9939   3.9949   4.0095   4.0474   4.0805   4.0927
  4.1239   4.1528   4.1589   4.1704   4.1815   4.2339   4.2538   4.2866
  4.2966   4.3057   4.3091   4.3457   4.3719   4.4109   4.9862   5.0754
  5.0901   5.0919   5.1044   5.1346   5.1439   5.1577   5.1879   5.3685
  5.3715   5.4152   5.4262   5.4407   5.4529   5.4628   5.5939   5.6156
  5.6449   5.6604   5.6805   5.6982   5.8156   5.8448  23.7487  23.7694
 23.7943  23.8091  23.8106  23.8186  23.8477  23.8602  23.8717  23.8865
 23.9127  23.9361  23.9603  23.9786  23.9921  24.0123  49.8676  49.9016
 49.9349  49.9473  49.9625  49.9645  49.9978  50.0144
 --------------------------------------------------------------

          Ground-State Mulliken Net Atomic Charges

     Atom                 Charge (a.u.)
  ----------------------------------------
      1 C                     0.580912
      2 H                     0.209060
      3 C                    -0.577301
      4 H                     0.192347
      5 O                    -0.174367
      6 H                     0.243727
      7 C                    -0.371639
      8 H                     0.199995
      9 H                     0.137831
     10 C                     0.776575
     11 H                     0.200488
     12 C                    -1.219908
     13 O                     0.075841
     14 H                     0.115550
     15 H                     0.245759
     16 C                    -0.758082
     17 H                     0.155488
     18 H                     0.154271
     19 C                    -0.451819
     20 H                     0.162910
     21 H                     0.151809
     22 C                     0.133949
     23 H                     0.228256
     24 C                    -0.670486
     25 H                     0.147898
     26 H                     0.127246
     27 H                     0.138453
     28 C                    -0.628593
     29 H                     0.131688
     30 H                     0.147516
     31 H                     0.153449
     32 O                     0.041865
     33 C                    -0.344662
     34 H                     0.278000
     35 C                     0.193065
     36 H                     0.213425
     37 C                    -0.041148
     38 O                    -0.198861
     39 O                    -0.117135
     40 H                     0.289524
     41 C                    -0.246817
     42 H                     0.277595
     43 O                    -0.148645
     44 H                     0.261881
     45 C                    -0.573264
     46 H                     0.301100
     47 O                    -0.212435
     48 H                     0.268471
     49 C                    -0.557748
     50 H                     0.247436
     51 O                    -0.144917
     52 H                     0.254449
  ----------------------------------------
  Sum of atomic charges =    -0.000000

 -----------------------------------------------------------------
                    Cartesian Multipole Moments
 -----------------------------------------------------------------
    Charge (ESU x 10^10)
                -0.0000
    Dipole Moment (Debye)
         X      -1.2485      Y      -1.9954      Z      -1.6667
       Tot       2.8841
    Quadrupole Moments (Debye-Ang)
        XX    -156.8821     XY       8.6063     YY    -150.7792
        XZ      19.1178     YZ      -0.0262     ZZ    -142.6828
    Octopole Moments (Debye-Ang^2)
       XXX    -100.9338    XXY     -61.1980    XYY     -20.1839
       YYY       4.4399    XXZ     -47.0228    XYZ      27.2377
       YYZ     -52.8073    XZZ     -51.8804    YZZ     -18.8071
       ZZZ     -25.2331
    Hexadecapole Moments (Debye-Ang^3)
      XXXX  -15775.7566   XXXY     248.7218   XXYY   -2982.0604
      XYYY      22.8675   YYYY   -1948.8557   XXXZ     451.2934
      XXYZ     -83.4839   XYYZ     177.3573   YYYZ    -153.0918
      XXZZ   -2711.5892   XYZZ      21.2250   YYZZ    -479.1550
      XZZZ      76.2112   YZZZ     -11.9153   ZZZZ    -909.9151
 -----------------------------------------------------------------
 Calculating analytic gradient of the SCF energy
 Gradient of SCF Energy
            1           2           3           4           5           6
    1  -0.0000912   0.0000080   0.0000109  -0.0000021   0.0000269  -0.0000077
    2   0.0000061   0.0000018   0.0000228   0.0000330   0.0000144   0.0000284
    3  -0.0000057  -0.0000020  -0.0000354  -0.0000039   0.0000175  -0.0000007
            7           8           9          10          11          12
    1   0.0000476   0.0000025  -0.0000078   0.0000299  -0.0000136   0.0000193
    2   0.0000234   0.0000079   0.0000249   0.0000136   0.0000010  -0.0000446
    3  -0.0001362   0.0000264   0.0000170   0.0001348  -0.0000258   0.0000318
           13          14          15          16          17          18
    1  -0.0000048  -0.0000045  -0.0000109  -0.0000384   0.0000092   0.0000182
    2  -0.0000158  -0.0000088   0.0000037  -0.0000072  -0.0000284  -0.0000173
    3  -0.0000395  -0.0000099  -0.0000008   0.0000137  -0.0000063  -0.0000021
           19          20          21          22          23          24
    1  -0.0000024  -0.0000186   0.0000030  -0.0000009  -0.0000082  -0.0000236
    2  -0.0000567   0.0000012   0.0000236   0.0000918   0.0000051  -0.0000126
    3   0.0000476  -0.0000098  -0.0000260   0.0000282  -0.0000100  -0.0000022
           25          26          27          28          29          30
    1  -0.0000092   0.0000230   0.0000134  -0.0000133   0.0000401  -0.0000032
    2   0.0000011   0.0000064   0.0000012   0.0000176  -0.0000039  -0.0000114
    3   0.0000014   0.0000078  -0.0000229  -0.0000233  -0.0000287  -0.0000000
           31          32          33          34          35          36
    1   0.0000255  -0.0000410   0.0000497  -0.0000009  -0.0000151  -0.0000129
    2   0.0000062   0.0000625  -0.0000546  -0.0000159  -0.0000056  -0.0000151
    3  -0.0000151   0.0000549   0.0000019   0.0000123   0.0000024  -0.0000158
           37          38          39          40          41          42
    1  -0.0000173   0.0000027  -0.0000062  -0.0000030  -0.0000196   0.0000060
    2  -0.0000063  -0.0000009   0.0000004   0.0000078  -0.0000348   0.0000019
    3  -0.0000049   0.0000371   0.0000250   0.0000292   0.0000127   0.0000110
           43          44          45          46          47          48
    1   0.0000089   0.0000019   0.0000372   0.0000127  -0.0000288   0.0000065
    2  -0.0000039  -0.0000126   0.0000118  -0.0000211  -0.0000121   0.0000039
    3   0.0000043   0.0000086  -0.0000167  -0.0000033  -0.0000206  -0.0000119
           49          50          51          52
    1  -0.0000223   0.0000066   0.0000181  -0.0000000
    2  -0.0000290  -0.0000174   0.0000153  -0.0000031
    3   0.0000063  -0.0000031  -0.0000391  -0.0000102
 Max gradient component =       1.362E-04
 RMS gradient           =       2.747E-05
 Gradient time:  CPU 461.89 s  wall 78.01 s
 Geometry Optimization Parameters
   NAtoms,    NIC,     NZ,  NCons,   NDum,   NFix, NCnnct, MaxDiis
       52     415       0       0       0       0       0       0

 Cartesian Hessian Update
 Hessian Updated using BFGS Update


** GEOMETRY OPTIMIZATION IN DELOCALIZED INTERNAL COORDINATES **
   Searching for a Minimum

   Optimization Cycle:   8

                       Coordinates (Angstroms)
     ATOM                X               Y               Z
      1  C         4.6115605874    0.4355617804   -0.1252875348
      2  H         4.4418530917    1.4998760634   -0.3441941215
      3  C         3.6324515083   -0.3340659338   -1.0239286851
      4  H         3.7755513642   -1.4138085492   -0.8678520011
      5  O         3.9487770201   -0.0148351580   -2.3873680538
      6  H         3.3200087600   -0.4656654113   -2.9598350866
      7  C         2.1742219681    0.0168418979   -0.7084977387
      8  H         2.0151901822    1.0755126105   -0.9505362430
      9  H         1.5069229106   -0.5641218503   -1.3536883157
     10  C         1.8230421329   -0.2363398371    0.7641572297
     11  H         1.9425736592   -1.3081352580    0.9728558197
     12  C         0.3769349074    0.1207673284    1.0829844290
     13  O        -0.4922628786   -0.7100801844    0.2968328050
     14  H         0.1688201856   -0.0542078201    2.1476401877
     15  H         0.1741243717    1.1739388366    0.8604824008
     16  C         2.7884765718    0.5428346107    1.6696460310
     17  H         2.5765186222    0.3270182762    2.7228072433
     18  H         2.6266837999    1.6199255175    1.5300794329
     19  C         4.2500829807    0.1969951156    1.3535697342
     20  H         4.9092744694    0.7876986131    1.9956976904
     21  H         4.4224769282   -0.8535501588    1.6167796414
     22  C         6.0990553443    0.1521649858   -0.4736990168
     23  H         6.1708624184    0.2687793035   -1.5588760711
     24  C         7.0364528210    1.1907471314    0.1606045641
     25  H         8.0655783028    1.0370183305   -0.1779005542
     26  H         6.7462364705    2.2098719060   -0.1130818050
     27  H         7.0430621551    1.1252121119    1.2530633057
     28  C         6.5657699066   -1.2717550793   -0.1336739752
     29  H         5.9265367379   -2.0360405733   -0.5839328537
     30  H         6.5932434870   -1.4470807764    0.9460747926
     31  H         7.5791507550   -1.4332514382   -0.5130404409
     32  O        -2.2967960161    0.6720833876    0.1311453761
     33  C        -3.6690857354    0.9130248863    0.4161040379
     34  H        -3.8752603524    0.8140058898    1.4888445519
     35  C        -1.8298545955   -0.6045543007    0.5979143241
     36  H        -2.0020159768   -0.6677778197    1.6866803192
     37  C        -3.9508518054    2.3714529706    0.0628176844
     38  O        -4.1844815023    3.2293369174    0.8719267654
     39  O        -3.8922233033    2.5928712550   -1.2664366639
     40  H        -4.0601697672    3.5365196409   -1.4095523854
     41  C        -4.5322261353   -0.0856101768   -0.3658776725
     42  H        -4.3557527108    0.0776836785   -1.4384254751
     43  O        -5.8911081407    0.1550059024   -0.0405280630
     44  H        -6.4123126568   -0.5921396371   -0.3574319007
     45  C        -4.1031566204   -1.4999140874    0.0214955759
     46  H        -4.3875230552   -1.6718702647    1.0642968882
     47  O        -4.8399574275   -2.4898766397   -0.7110496584
     48  H        -4.6190162936   -2.4099110407   -1.6478782506
     49  C        -2.5943570586   -1.7207466926   -0.1197682439
     50  H        -2.3078683644   -1.6688971811   -1.1815786998
     51  O        -2.2125878068   -2.9646187782    0.4416525617
     52  H        -2.8522577198   -3.6262448644    0.1523533665
   Point Group: c1    Number of degrees of freedom:   150


   Energy is  -1228.720137535

 Hessian Updated using BFGS Update

147 Hessian modes will be used to form the next step
  Hessian Eigenvalues:
     0.000669    0.002872    0.004260    0.004630    0.005612    0.006317
     0.006620    0.007487    0.007611    0.007634    0.010277    0.010938
     0.011092    0.013143    0.013336    0.015060    0.018462    0.019637
     0.019841    0.022385    0.029962    0.031248    0.032961    0.033512
     0.037960    0.038988    0.042556    0.044807    0.046723    0.047267
     0.047688    0.048110    0.048491    0.048922    0.049249    0.049778
     0.050399    0.051068    0.051466    0.053276    0.054324    0.054803
     0.055517    0.055659    0.055989    0.056178    0.057393    0.058704
     0.059422    0.061515    0.061658    0.063745    0.066498    0.067403
     0.070674    0.073812    0.078878    0.081896    0.082632    0.083374
     0.083961    0.092195    0.092716    0.098314    0.112872    0.113511
     0.117381    0.128418    0.136782    0.141721    0.145804    0.158502
     0.159188    0.159665    0.159965    0.159982    0.160001    0.160099
     0.160582    0.163557    0.168867    0.170889    0.171744    0.172098
     0.178347    0.183250    0.188770    0.194898    0.196821    0.202862
     0.228638    0.249394    0.250179    0.256611    0.267364    0.273543
     0.274608    0.276398    0.283235    0.285123    0.287085    0.287755
     0.288265    0.289725    0.290975    0.292510    0.293642    0.297437
     0.308846    0.332888    0.335768    0.336390    0.337121    0.337892
     0.338691    0.338829    0.339041    0.339479    0.340361    0.340719
     0.341640    0.341783    0.342745    0.342934    0.343065    0.343143
     0.343209    0.343405    0.343631    0.343985    0.344297    0.345533
     0.385845    0.400996    0.402355    0.404061    0.406790    0.428233
     0.431104    0.501017    0.535636    0.542484    0.545038    0.545249
     0.549562    0.552400    1.037756

 Minimum Search - Taking Simple RFO Step
 Searching for Lamda that Minimizes Along All modes
 Value Taken    Lamda =  -0.00000218
 Step Taken.  Stepsize is  0.037506

                             Maximum     Tolerance    Cnvgd?
         Gradient           0.000092      0.000300     YES
         Displacement       0.012404      0.001200      NO
         Energy change     -0.000001      0.000001      NO


 New Cartesian Coordinates Obtained by Inverse Iteration

 Displacement from previous Coordinates is:  0.173952
 ----------------------------------------------------------------
             Standard Nuclear Orientation (Angstroms)
    I     Atom           X                Y                Z
 ----------------------------------------------------------------
    1      C       4.6094808440     0.4330275589    -0.1267913549
    2      H       4.4348738298     1.4957441461    -0.3495418661
    3      C       3.6327524049    -0.3441652813    -1.0216984201
    4      H       3.7800450968    -1.4227795919    -0.8612281552
    5      O       3.9469550578    -0.0295054588    -2.3867379987
    6      H       3.3204391213    -0.4862940640    -2.9569379928
    7      C       2.1734018732     0.0030346284    -0.7073335767
    8      H       2.0106501117     1.0599111264    -0.9547398064
    9      H       1.5080664148    -0.5833791733    -1.3496323211
   10      C       1.8230457525    -0.2439239556     0.7664603112
   11      H       1.9442384198    -1.3145976281     0.9799897455
   12      C       0.3768010364     0.1135997035     1.0841912335
   13      O      -0.4925957038    -0.7163149557     0.2973539896
   14      H       0.1678610415    -0.0612278737     2.1487169943
   15      H       0.1749153965     1.1668919504     0.8615658138
   16      C       2.7871893940     0.5410119848     1.6685219293
   17      H       2.5763249573     0.3286094907     2.7226113034
   18      H       2.6221293834     1.6171277506     1.5251637851
   19      C       4.2496201117     0.1984575154     1.3530646026
   20      H       4.9073751311     0.7932626539     1.9929245146
   21      H       4.4254230224    -0.8507253083     1.6196595673
   22      C       6.0979157642     0.1546841466    -0.4747288681
   23      H       6.1679429527     0.2630710576    -1.5608578706
   24      C       7.0299042230     1.2038407784     0.1501400889
   25      H       8.0607432673     1.0497889833    -0.1830271256
   26      H       6.7367676936     2.2184935525    -0.1367615528
   27      H       7.0329921927     1.1516619618     1.2433515423
   28      C       6.5721340569    -1.2640187519    -0.1236732147
   29      H       5.9316826105    -2.0348108493    -0.5610074994
   30      H       6.6084979684    -1.4282512842     0.9575394160
   31      H       7.5830038802    -1.4261557567    -0.5092962069
   32      O      -2.2939751691     0.6701116109     0.1348634466
   33      C      -3.6658840156     0.9132682801     0.4200122353
   34      H      -3.8729844668     0.8103778116     1.4922141910
   35      C      -1.8302451638    -0.6090498139     0.5976172199
   36      H      -2.0033858372    -0.6755944590     1.6860563651
   37      C      -3.9439683123     2.3738125739     0.0725723226
   38      O      -4.1756983388     3.2289742718     0.8850841587
   39      O      -3.8840459494     2.6005465596    -1.2557240948
   40      H      -4.0496264898     3.5451742974    -1.3950586283
   41      C      -4.5307526265    -0.0802050790    -0.3664835573
   42      H      -4.3530784672     0.0868006813    -1.4382792529
   43      O      -5.8893519566     0.1623236846    -0.0413813832
   44      H      -6.4118985116    -0.5828684394    -0.3606843742
   45      C      -4.1052329488    -1.4969867009     0.0159145817
   46      H      -4.3908710667    -1.6722327853     1.0578365014
   47      O      -4.8436666712    -2.4824787853    -0.7209141437
   48      H      -4.6219284354    -2.3994977695    -1.6572915229
   49      C      -2.5967505435    -1.7208165143    -0.1248188928
   50      H      -2.3091802510    -1.6655115923    -1.1861578867
   51      O      -2.2184373012    -2.9677489648     0.4322692104
   52      H      -2.8592462868    -3.6268184873     0.1396797447
 ----------------------------------------------------------------
 Molecular Point Group                 C1    NOp =  1
 Largest Abelian Subgroup              C1    NOp =  1
 Nuclear Repulsion Energy =  2243.9983964523 hartrees
 There are       94 alpha and       94 beta electrons
 Applying Cartesian multipole field
    Component          Value
    ---------          -----
     (2,0,0)        1.00000E-12
     (0,2,0)        2.00000E-11
     (0,0,2)       -3.00000E-11
 Nucleus-field energy     =     0.0000000227 hartrees
 Requested basis set is 6-311++G(d,p)
 There are 284 shells and 724 basis functions
 A cutoff of  1.0D-11 yielded  27154 shell pairs
 There are    170746 function pairs (    180605 Cartesian)
 Smallest overlap matrix eigenvalue = 1.16E-06

 Q-Chem warning in module stvman/mkSTV.C, line 306:

 Overlap eigenvalue is smaller than square root of threshold
 Use THRESH >= 12 to get rid of this warning

 Guess MOs from SCF MO coefficient file

 -----------------------------------------------------------------------
  General SCF calculation program by
  Eric Jon Sundstrom, Paul Horn, Yuezhi Mao, Dmitri Zuev, Alec White,
  David Stuck, Shaama M.S., Shane Yost, Joonho Lee, David Small,
  Daniel Levine, Susi Lehtola, Hugh Burton, Evgeny Epifanovsky
 -----------------------------------------------------------------------
 Exchange:     0.2000 Hartree-Fock + 0.0800 Slater + 0.7200 B88
 Correlation:  0.1900 VWN1RPA + 0.8100 LYP
 Using SG-1 standard quadrature grid
 using 6 threads for integral computing
 -------------------------------------------------------
 OpenMP Integral computing Module                
 Release: version 2.0, May 2017, Q-Chem Inc. Pleasanton 
 -------------------------------------------------------
 -------------------------------------------------------
 OpenMP BLAS3 based DFT computing Module                
 Release: version 1.0, May 2013, Q-Chem Inc. Pittsburgh 
 -------------------------------------------------------
 A restricted SCF calculation will be
 performed using DIIS
 SCF converges when DIIS error is below 1.0e-08
 ---------------------------------------
  Cycle       Energy         DIIS error
 ---------------------------------------
    1   -1228.7198182075      6.19e-05  
    2   -1228.7201339978      8.20e-06  
    3   -1228.7201325644      1.14e-05  
    4   -1228.7201385446      1.55e-06  
    5   -1228.7201385943      1.18e-06  
    6   -1228.7201386580      3.37e-07  
    7   -1228.7201386634      7.74e-08  
    8   -1228.7201386638      1.71e-08  
    9   -1228.7201386637      7.09e-09  Convergence criterion met
 ---------------------------------------
 SCF time:   CPU 1500.47s  wall 267.00s 
 SCF   energy in the final basis set =    -1228.7201386637
 Total energy in the final basis set =    -1228.7201386637

 --------------------------------------------------------------

                    Orbital Energies (a.u.)
 --------------------------------------------------------------

 Alpha MOs
 -- Occupied --
-19.1894 -19.1671 -19.1579 -19.1491 -19.1486 -19.1435 -19.1340 -19.1211
-10.3252 -10.2953 -10.2619 -10.2547 -10.2535 -10.2495 -10.2256 -10.2186
-10.1807 -10.1716 -10.1690 -10.1672 -10.1654 -10.1653 -10.1523 -10.1521
 -1.1332  -1.1016  -1.0755  -1.0545  -1.0434  -1.0415  -1.0389  -1.0229
 -0.8456  -0.8114  -0.8093  -0.7913  -0.7490  -0.7390  -0.7092  -0.6812
 -0.6801  -0.6597  -0.6366  -0.6264  -0.6186  -0.6051  -0.5725  -0.5640
 -0.5594  -0.5484  -0.5425  -0.5235  -0.5166  -0.5137  -0.5065  -0.5016
 -0.4928  -0.4869  -0.4791  -0.4718  -0.4538  -0.4484  -0.4460  -0.4403
 -0.4367  -0.4274  -0.4223  -0.4144  -0.4091  -0.3969  -0.3966  -0.3909
 -0.3821  -0.3800  -0.3729  -0.3700  -0.3677  -0.3597  -0.3522  -0.3493
 -0.3447  -0.3396  -0.3374  -0.3337  -0.3302  -0.3175  -0.3168  -0.3070
 -0.3061  -0.2999  -0.2932  -0.2910  -0.2843  -0.2724
 -- Virtual --
 -0.0346  -0.0244  -0.0116  -0.0089  -0.0070  -0.0012   0.0032   0.0047
  0.0084   0.0170   0.0240   0.0263   0.0299   0.0324   0.0345   0.0388
  0.0418   0.0439   0.0510   0.0550   0.0564   0.0611   0.0632   0.0648
  0.0684   0.0725   0.0743   0.0787   0.0805   0.0814   0.0880   0.0894
  0.0920   0.0945   0.0956   0.0986   0.1016   0.1040   0.1051   0.1058
  0.1085   0.1121   0.1149   0.1161   0.1185   0.1212   0.1241   0.1261
  0.1281   0.1310   0.1337   0.1348   0.1368   0.1388   0.1399   0.1415
  0.1432   0.1456   0.1470   0.1480   0.1489   0.1517   0.1531   0.1547
  0.1566   0.1580   0.1627   0.1639   0.1673   0.1685   0.1689   0.1708
  0.1736   0.1766   0.1785   0.1807   0.1830   0.1875   0.1892   0.1923
  0.1944   0.1968   0.1979   0.2009   0.2032   0.2035   0.2060   0.2066
  0.2118   0.2149   0.2177   0.2205   0.2235   0.2254   0.2259   0.2308
  0.2319   0.2340   0.2393   0.2400   0.2430   0.2461   0.2482   0.2518
  0.2546   0.2555   0.2575   0.2608   0.2624   0.2668   0.2694   0.2733
  0.2758   0.2782   0.2807   0.2849   0.2864   0.2885   0.2907   0.2925
  0.2936   0.2980   0.2998   0.3034   0.3068   0.3084   0.3118   0.3148
  0.3160   0.3178   0.3225   0.3241   0.3265   0.3298   0.3317   0.3333
  0.3344   0.3380   0.3412   0.3446   0.3452   0.3487   0.3532   0.3557
  0.3563   0.3603   0.3630   0.3658   0.3708   0.3721   0.3763   0.3778
  0.3791   0.3835   0.3892   0.3913   0.3944   0.3967   0.4017   0.4033
  0.4108   0.4119   0.4164   0.4195   0.4258   0.4287   0.4324   0.4382
  0.4408   0.4483   0.4496   0.4522   0.4645   0.4663   0.4724   0.4785
  0.4810   0.4888   0.4954   0.5014   0.5090   0.5145   0.5229   0.5290
  0.5418   0.5508   0.5563   0.5621   0.5631   0.5689   0.5738   0.5769
  0.5820   0.5867   0.5905   0.5930   0.6042   0.6073   0.6155   0.6173
  0.6268   0.6295   0.6360   0.6440   0.6457   0.6486   0.6566   0.6579
  0.6608   0.6664   0.6730   0.6828   0.6866   0.6871   0.6968   0.7003
  0.7032   0.7117   0.7157   0.7195   0.7253   0.7358   0.7410   0.7416
  0.7471   0.7513   0.7560   0.7612   0.7657   0.7723   0.7759   0.7773
  0.7782   0.7824   0.7902   0.7929   0.7946   0.7984   0.8018   0.8045
  0.8092   0.8135   0.8181   0.8198   0.8276   0.8331   0.8454   0.8564
  0.8657   0.8838   0.9077   0.9204   0.9251   0.9430   0.9520   0.9620
  0.9675   0.9758   0.9995   1.0022   1.0126   1.0163   1.0299   1.0365
  1.0550   1.0574   1.0602   1.0735   1.0794   1.0907   1.0928   1.1068
  1.1217   1.1334   1.1406   1.1456   1.1469   1.1564   1.1598   1.1667
  1.1722   1.1748   1.1828   1.1893   1.1928   1.1991   1.2067   1.2107
  1.2184   1.2263   1.2333   1.2401   1.2473   1.2523   1.2609   1.2661
  1.2792   1.2932   1.3015   1.3080   1.3217   1.3305   1.3323   1.3384
  1.3567   1.3663   1.3748   1.3806   1.3942   1.4085   1.4202   1.4343
  1.4421   1.4536   1.4601   1.4673   1.4710   1.4815   1.4895   1.4930
  1.5000   1.5018   1.5169   1.5196   1.5217   1.5329   1.5428   1.5498
  1.5555   1.5617   1.5713   1.5774   1.5817   1.5841   1.5863   1.5942
  1.5996   1.6030   1.6098   1.6113   1.6152   1.6172   1.6203   1.6301
  1.6337   1.6386   1.6428   1.6471   1.6527   1.6566   1.6584   1.6607
  1.6678   1.6754   1.6793   1.6831   1.6889   1.6969   1.7019   1.7060
  1.7097   1.7206   1.7240   1.7393   1.7513   1.7565   1.7608   1.7631
  1.7749   1.7781   1.7885   1.7982   1.8054   1.8109   1.8182   1.8231
  1.8308   1.8371   1.8436   1.8543   1.8614   1.8697   1.8794   1.8873
  1.9044   1.9087   1.9146   1.9216   1.9319   1.9415   1.9547   1.9642
  1.9796   1.9802   2.0020   2.0095   2.0125   2.0340   2.0449   2.0535
  2.0549   2.0567   2.0651   2.0715   2.0792   2.0953   2.1027   2.1042
  2.1149   2.1300   2.1323   2.1415   2.1525   2.1568   2.1621   2.1708
  2.1819   2.1891   2.1944   2.2093   2.2209   2.2230   2.2296   2.2422
  2.2672   2.2746   2.2840   2.2961   2.3073   2.3146   2.3305   2.3374
  2.3524   2.3620   2.3784   2.3946   2.4036   2.4168   2.4254   2.4368
  2.4476   2.4858   2.5003   2.5063   2.5191   2.5255   2.5314   2.5345
  2.5415   2.5486   2.5524   2.5643   2.5683   2.5731   2.5893   2.5962
  2.5979   2.6064   2.6172   2.6300   2.6442   2.6502   2.6532   2.6563
  2.6632   2.6791   2.6838   2.6994   2.7006   2.7199   2.7380   2.7475
  2.7636   2.7721   2.7842   2.7917   2.7960   2.8024   2.8169   2.8234
  2.8340   2.8486   2.8603   2.8753   2.8809   2.8860   2.8940   2.9089
  2.9130   2.9162   2.9216   2.9329   2.9474   2.9580   2.9696   2.9733
  2.9805   2.9882   2.9966   3.0154   3.0235   3.0279   3.0331   3.0428
  3.0512   3.0613   3.0656   3.0780   3.0863   3.0900   3.1028   3.1116
  3.1164   3.1326   3.1416   3.1489   3.1532   3.1624   3.1682   3.1909
  3.1939   3.2060   3.2119   3.2161   3.2432   3.2499   3.2657   3.2842
  3.2932   3.2963   3.3087   3.3271   3.3321   3.3540   3.3659   3.3912
  3.4174   3.4452   3.4674   3.4934   3.5382   3.5452   3.5645   3.6164
  3.6842   3.7767   3.7796   3.7984   3.8014   3.8027   3.8162   3.8387
  3.8459   3.8550   3.8754   3.8984   3.9061   3.9249   3.9282   3.9344
  3.9433   3.9831   3.9941   3.9950   4.0102   4.0473   4.0803   4.0926
  4.1240   4.1529   4.1590   4.1704   4.1815   4.2337   4.2537   4.2865
  4.2963   4.3057   4.3097   4.3455   4.3722   4.4108   4.9862   5.0754
  5.0900   5.0919   5.1044   5.1347   5.1439   5.1575   5.1879   5.3684
  5.3715   5.4152   5.4262   5.4406   5.4528   5.4628   5.5940   5.6156
  5.6448   5.6604   5.6804   5.6981   5.8154   5.8449  23.7488  23.7695
 23.7943  23.8091  23.8105  23.8186  23.8477  23.8603  23.8718  23.8866
 23.9127  23.9363  23.9601  23.9785  23.9921  24.0124  49.8677  49.9016
 49.9350  49.9473  49.9625  49.9645  49.9978  50.0144
 --------------------------------------------------------------

          Ground-State Mulliken Net Atomic Charges

     Atom                 Charge (a.u.)
  ----------------------------------------
      1 C                     0.583890
      2 H                     0.208866
      3 C                    -0.579962
      4 H                     0.192603
      5 O                    -0.174485
      6 H                     0.243826
      7 C                    -0.368739
      8 H                     0.200085
      9 H                     0.138554
     10 C                     0.772123
     11 H                     0.200825
     12 C                    -1.219877
     13 O                     0.075891
     14 H                     0.115027
     15 H                     0.246490
     16 C                    -0.757832
     17 H                     0.155656
     18 H                     0.154086
     19 C                    -0.451930
     20 H                     0.162664
     21 H                     0.152234
     22 C                     0.131464
     23 H                     0.228580
     24 C                    -0.670047
     25 H                     0.147997
     26 H                     0.127263
     27 H                     0.138076
     28 C                    -0.628270
     29 H                     0.130927
     30 H                     0.147922
     31 H                     0.153488
     32 O                     0.042147
     33 C                    -0.343488
     34 H                     0.278092
     35 C                     0.193485
     36 H                     0.213391
     37 C                    -0.042206
     38 O                    -0.198638
     39 O                    -0.116900
     40 H                     0.289491
     41 C                    -0.247519
     42 H                     0.277587
     43 O                    -0.148661
     44 H                     0.261882
     45 C                    -0.572840
     46 H                     0.301101
     47 O                    -0.212412
     48 H                     0.268457
     49 C                    -0.557530
     50 H                     0.247620
     51 O                    -0.145016
     52 H                     0.254561
  ----------------------------------------
  Sum of atomic charges =    -0.000000

 -----------------------------------------------------------------
                    Cartesian Multipole Moments
 -----------------------------------------------------------------
    Charge (ESU x 10^10)
                -0.0000
    Dipole Moment (Debye)
         X      -1.2485      Y      -1.9866      Z      -1.6701
       Tot       2.8801
    Quadrupole Moments (Debye-Ang)
        XX    -156.8204     XY       8.5459     YY    -150.7507
        XZ      19.1350     YZ      -0.0506     ZZ    -142.7320
    Octopole Moments (Debye-Ang^2)
       XXX    -101.2256    XXY     -60.8515    XYY     -20.1782
       YYY       5.1414    XXZ     -47.1109    XYZ      27.2737
       YYZ     -52.9832    XZZ     -51.8055    YZZ     -19.1002
       ZZZ     -25.3845
    Hexadecapole Moments (Debye-Ang^3)
      XXXX  -15765.5297   XXXY     247.7205   XXYY   -2980.6030
      XYYY      21.0332   YYYY   -1949.0958   XXXZ     451.2161
      XXYZ     -84.4829   XYYZ     176.7054   YYYZ    -155.9216
      XXZZ   -2710.6057   XYZZ      22.5627   YYZZ    -480.1558
      XZZZ      77.8479   YZZZ     -14.0527   ZZZZ    -909.9570
 -----------------------------------------------------------------
 Calculating analytic gradient of the SCF energy
 Gradient of SCF Energy
            1           2           3           4           5           6
    1  -0.0000016  -0.0000059  -0.0000271   0.0000082  -0.0000023  -0.0000076
    2   0.0000152   0.0000055   0.0000081   0.0000062   0.0000165   0.0000309
    3  -0.0000081   0.0000164  -0.0000133  -0.0000012   0.0000041  -0.0000059
            7           8           9          10          11          12
    1   0.0000498   0.0000032  -0.0000029  -0.0000159  -0.0000067   0.0000258
    2   0.0000127   0.0000080   0.0000102   0.0000191  -0.0000077  -0.0000301
    3  -0.0000958   0.0000256   0.0000018   0.0000988  -0.0000254   0.0000394
           13          14          15          16          17          18
    1  -0.0000102   0.0000001  -0.0000165  -0.0000204   0.0000123  -0.0000024
    2   0.0000210  -0.0000173  -0.0000016  -0.0000241  -0.0000137  -0.0000057
    3  -0.0000224  -0.0000155  -0.0000044  -0.0000061  -0.0000003  -0.0000014
           19          20          21          22          23          24
    1  -0.0000053   0.0000090   0.0000090   0.0000211  -0.0000164  -0.0000286
    2  -0.0000283   0.0000051   0.0000058   0.0000428   0.0000242   0.0000019
    3   0.0000367  -0.0000036  -0.0000289  -0.0000072  -0.0000010  -0.0000048
           25          26          27          28          29          30
    1  -0.0000003   0.0000084  -0.0000086   0.0000069   0.0000071   0.0000071
    2  -0.0000003   0.0000004   0.0000195   0.0000106   0.0000013  -0.0000078
    3   0.0000125   0.0000086   0.0000016  -0.0000031  -0.0000293  -0.0000160
           31          32          33          34          35          36
    1   0.0000037   0.0000061   0.0000411  -0.0000105  -0.0000009  -0.0000006
    2   0.0000111   0.0000097  -0.0000478  -0.0000165   0.0000057  -0.0000135
    3  -0.0000164   0.0000467   0.0000017   0.0000136  -0.0000123  -0.0000055
           37          38          39          40          41          42
    1  -0.0000703   0.0000251   0.0000053  -0.0000036  -0.0000118   0.0000021
    2   0.0000058  -0.0000095   0.0000039   0.0000053  -0.0000227   0.0000016
    3   0.0000129   0.0000239   0.0000272   0.0000290   0.0000221   0.0000027
           43          44          45          46          47          48
    1   0.0000138  -0.0000009   0.0000273   0.0000061  -0.0000262   0.0000087
    2   0.0000070  -0.0000201   0.0000040  -0.0000241   0.0000033  -0.0000025
    3  -0.0000119   0.0000149  -0.0000218  -0.0000011  -0.0000137  -0.0000125
           49          50          51          52
    1  -0.0000390   0.0000072   0.0000285  -0.0000000
    2  -0.0000026  -0.0000053  -0.0000195  -0.0000016
    3  -0.0000218  -0.0000029  -0.0000142  -0.0000126
 Max gradient component =       9.876E-05
 RMS gradient           =       2.077E-05
 Gradient time:  CPU 461.60 s  wall 77.93 s
 Geometry Optimization Parameters
   NAtoms,    NIC,     NZ,  NCons,   NDum,   NFix, NCnnct, MaxDiis
       52     415       0       0       0       0       0       0

 Cartesian Hessian Update
 Hessian Updated using BFGS Update


** GEOMETRY OPTIMIZATION IN DELOCALIZED INTERNAL COORDINATES **
   Searching for a Minimum

   Optimization Cycle:   9

                       Coordinates (Angstroms)
     ATOM                X               Y               Z
      1  C         4.6094808440    0.4330275589   -0.1267913549
      2  H         4.4348738298    1.4957441461   -0.3495418661
      3  C         3.6327524049   -0.3441652813   -1.0216984201
      4  H         3.7800450968   -1.4227795919   -0.8612281552
      5  O         3.9469550578   -0.0295054588   -2.3867379987
      6  H         3.3204391213   -0.4862940640   -2.9569379928
      7  C         2.1734018732    0.0030346284   -0.7073335767
      8  H         2.0106501117    1.0599111264   -0.9547398064
      9  H         1.5080664148   -0.5833791733   -1.3496323211
     10  C         1.8230457525   -0.2439239556    0.7664603112
     11  H         1.9442384198   -1.3145976281    0.9799897455
     12  C         0.3768010364    0.1135997035    1.0841912335
     13  O        -0.4925957038   -0.7163149557    0.2973539896
     14  H         0.1678610415   -0.0612278737    2.1487169943
     15  H         0.1749153965    1.1668919504    0.8615658138
     16  C         2.7871893940    0.5410119848    1.6685219293
     17  H         2.5763249573    0.3286094907    2.7226113034
     18  H         2.6221293834    1.6171277506    1.5251637851
     19  C         4.2496201117    0.1984575154    1.3530646026
     20  H         4.9073751311    0.7932626539    1.9929245146
     21  H         4.4254230224   -0.8507253083    1.6196595673
     22  C         6.0979157642    0.1546841466   -0.4747288681
     23  H         6.1679429527    0.2630710576   -1.5608578706
     24  C         7.0299042230    1.2038407784    0.1501400889
     25  H         8.0607432673    1.0497889833   -0.1830271256
     26  H         6.7367676936    2.2184935525   -0.1367615528
     27  H         7.0329921927    1.1516619618    1.2433515423
     28  C         6.5721340569   -1.2640187519   -0.1236732147
     29  H         5.9316826105   -2.0348108493   -0.5610074994
     30  H         6.6084979684   -1.4282512842    0.9575394160
     31  H         7.5830038802   -1.4261557567   -0.5092962069
     32  O        -2.2939751691    0.6701116109    0.1348634466
     33  C        -3.6658840156    0.9132682801    0.4200122353
     34  H        -3.8729844668    0.8103778116    1.4922141910
     35  C        -1.8302451638   -0.6090498139    0.5976172199
     36  H        -2.0033858372   -0.6755944590    1.6860563651
     37  C        -3.9439683123    2.3738125739    0.0725723226
     38  O        -4.1756983388    3.2289742718    0.8850841587
     39  O        -3.8840459494    2.6005465596   -1.2557240948
     40  H        -4.0496264898    3.5451742974   -1.3950586283
     41  C        -4.5307526265   -0.0802050790   -0.3664835573
     42  H        -4.3530784672    0.0868006813   -1.4382792529
     43  O        -5.8893519566    0.1623236846   -0.0413813832
     44  H        -6.4118985116   -0.5828684394   -0.3606843742
     45  C        -4.1052329488   -1.4969867009    0.0159145817
     46  H        -4.3908710667   -1.6722327853    1.0578365014
     47  O        -4.8436666712   -2.4824787853   -0.7209141437
     48  H        -4.6219284354   -2.3994977695   -1.6572915229
     49  C        -2.5967505435   -1.7208165143   -0.1248188928
     50  H        -2.3091802510   -1.6655115923   -1.1861578867
     51  O        -2.2184373012   -2.9677489648    0.4322692104
     52  H        -2.8592462868   -3.6268184873    0.1396797447
   Point Group: c1    Number of degrees of freedom:   150


   Energy is  -1228.720138664

 Hessian Updated using BFGS Update

148 Hessian modes will be used to form the next step
  Hessian Eigenvalues:
     0.000840    0.003088    0.003433    0.004689    0.005627    0.006323
     0.006607    0.007484    0.007577    0.007686    0.010368    0.010900
     0.011068    0.013140    0.013318    0.014991    0.017369    0.019650
     0.019825    0.022369    0.029949    0.030887    0.032897    0.033552
     0.038016    0.038985    0.042624    0.044929    0.046755    0.047361
     0.047687    0.048069    0.048272    0.048910    0.049333    0.049758
     0.050548    0.050846    0.051464    0.053144    0.054269    0.054780
     0.055532    0.055827    0.056030    0.056183    0.057395    0.058679
     0.059364    0.061426    0.061816    0.063907    0.066353    0.067414
     0.070487    0.073812    0.078787    0.081936    0.082279    0.083550
     0.083954    0.092204    0.092659    0.098677    0.112815    0.113180
     0.116844    0.128459    0.136804    0.141846    0.145685    0.158248
     0.158884    0.159619    0.159955    0.159981    0.160000    0.160062
     0.160150    0.160469    0.163315    0.168775    0.171042    0.171788
     0.171999    0.178841    0.183396    0.188781    0.194756    0.196963
     0.202720    0.228658    0.249387    0.250181    0.256155    0.267604
     0.273484    0.274617    0.277348    0.282984    0.284517    0.286083
     0.287333    0.288294    0.289034    0.290295    0.291052    0.293250
     0.297270    0.308109    0.332817    0.335774    0.336519    0.337094
     0.337923    0.338499    0.338843    0.339060    0.339436    0.340365
     0.340495    0.341604    0.341749    0.342650    0.342973    0.342992
     0.343138    0.343177    0.343416    0.343611    0.343990    0.344303
     0.345786    0.386411    0.400949    0.402057    0.403991    0.406086
     0.428274    0.431642    0.501122    0.535629    0.542486    0.545035
     0.545265    0.549563    0.552405    1.037839

 Minimum Search - Taking Simple RFO Step
 Searching for Lamda that Minimizes Along All modes
 Value Taken    Lamda =   0.00000000
 Step Taken.  Stepsize is  0.011950

                             Maximum     Tolerance    Cnvgd?
         Gradient           0.000035      0.000300     YES
         Displacement       0.005762      0.001200      NO
         Energy change     -0.000001      0.000001      NO


 New Cartesian Coordinates Obtained by Inverse Iteration

 Displacement from previous Coordinates is:  0.032388
 ----------------------------------------------------------------
             Standard Nuclear Orientation (Angstroms)
    I     Atom           X                Y                Z
 ----------------------------------------------------------------
    1      C       4.6092428949     0.4326833780    -0.1270863613
    2      H       4.4340648916     1.4950839304    -0.3509526387
    3      C       3.6328673731    -0.3458990655    -1.0211848285
    4      H       3.7808102955    -1.4242733770    -0.8597493937
    5      O       3.9468997426    -0.0323988933    -2.3865463634
    6      H       3.3208261497    -0.4903309351    -2.9563124260
    7      C       2.1732148863     0.0005944258    -0.7071984684
    8      H       2.0095840095     1.0569998221    -0.9560868373
    9      H       1.5084446962    -0.5871857206    -1.3488556788
   10      C       1.8230537934    -0.2448453995     0.7667128258
   11      H       1.9447746439    -1.3152025180     0.9815624188
   12      C       0.3767450595     0.1126249856     1.0842097930
   13      O      -0.4925518255    -0.7176182492     0.2976500323
   14      H       0.1678487390    -0.0618159432     2.1488328225
   15      H       0.1748919967     1.1658312435     0.8612563509
   16      C       2.7868313212     0.5415371548     1.6680037718
   17      H       2.5759485087     0.3300798519     2.7222897677
   18      H       2.6211654780     1.6174306682     1.5236622600
   19      C       4.2494370220     0.1994293709     1.3529853851
   20      H       4.9068344226     0.7950935049     1.9923961237
   21      H       4.4256406859    -0.8494328566     1.6207592342
   22      C       6.0977766041     0.1548045793    -0.4748458564
   23      H       6.1675221271     0.2616803159    -1.5611474772
   24      C       7.0291631792     1.2055930829     0.1483321559
   25      H       8.0595302987     1.0540116847    -0.1874219789
   26      H       6.7330754372     2.2197867741    -0.1372595867
   27      H       7.0349499843     1.1527306826     1.2415117206
   28      C       6.5728761429    -1.2630049635    -0.1216854675
   29      H       5.9323852657    -2.0347344037    -0.5572581544
   30      H       6.6098252523    -1.4251975929     0.9597987542
   31      H       7.5835975976    -1.4253850368    -0.5075485375
   32      O      -2.2934733158     0.6694802617     0.1351282732
   33      C      -3.6652300563     0.9131773699     0.4207753107
   34      H      -3.8720955192     0.8095161360     1.4929370627
   35      C      -1.8302458139    -0.6099815845     0.5975751537
   36      H      -2.0036868530    -0.6768908706     1.6859579197
   37      C      -3.9428153973     2.3740474395     0.0745607737
   38      O      -4.1750852842     3.2284396219     0.8877265299
   39      O      -3.8822804463     2.6019681941    -1.2535072951
   40      H      -4.0479473081     3.5466896482    -1.3920812786
   41      C      -4.5306229407    -0.0793416651    -0.3663393249
   42      H      -4.3530827651     0.0884544666    -1.4380294604
   43      O      -5.8891045358     0.1633903283    -0.0408183221
   44      H      -6.4120749046    -0.5809457743    -0.3614035567
   45      C      -4.1055371201    -1.4966148664     0.0149411371
   46      H      -4.3914355451    -1.6726106729     1.0566522748
   47      O      -4.8439976606    -2.4813155524    -0.7228618249
   48      H      -4.6223259559    -2.3973503149    -1.6591646430
   49      C      -2.5970655157    -1.7208710984    -0.1257642690
   50      H      -2.3094034999    -1.6646245614    -1.1870364085
   51      O      -2.2193760920    -2.9684899104     0.4301969703
   52      H      -2.8600216473    -3.6271476584     0.1363188640
 ----------------------------------------------------------------
 Molecular Point Group                 C1    NOp =  1
 Largest Abelian Subgroup              C1    NOp =  1
 Nuclear Repulsion Energy =  2244.0244851319 hartrees
 There are       94 alpha and       94 beta electrons
 Applying Cartesian multipole field
    Component          Value
    ---------          -----
     (2,0,0)        1.00000E-12
     (0,2,0)        2.00000E-11
     (0,0,2)       -3.00000E-11
 Nucleus-field energy     =     0.0000000227 hartrees
 Requested basis set is 6-311++G(d,p)
 There are 284 shells and 724 basis functions
 A cutoff of  1.0D-11 yielded  27154 shell pairs
 There are    170746 function pairs (    180605 Cartesian)
 Smallest overlap matrix eigenvalue = 1.16E-06

 Q-Chem warning in module stvman/mkSTV.C, line 306:

 Overlap eigenvalue is smaller than square root of threshold
 Use THRESH >= 12 to get rid of this warning

 Guess MOs from SCF MO coefficient file

 -----------------------------------------------------------------------
  General SCF calculation program by
  Eric Jon Sundstrom, Paul Horn, Yuezhi Mao, Dmitri Zuev, Alec White,
  David Stuck, Shaama M.S., Shane Yost, Joonho Lee, David Small,
  Daniel Levine, Susi Lehtola, Hugh Burton, Evgeny Epifanovsky
 -----------------------------------------------------------------------
 Exchange:     0.2000 Hartree-Fock + 0.0800 Slater + 0.7200 B88
 Correlation:  0.1900 VWN1RPA + 0.8100 LYP
 Using SG-1 standard quadrature grid
 using 6 threads for integral computing
 -------------------------------------------------------
 OpenMP Integral computing Module                
 Release: version 2.0, May 2017, Q-Chem Inc. Pleasanton 
 -------------------------------------------------------
 -------------------------------------------------------
 OpenMP BLAS3 based DFT computing Module                
 Release: version 1.0, May 2013, Q-Chem Inc. Pittsburgh 
 -------------------------------------------------------
 A restricted SCF calculation will be
 performed using DIIS
 SCF converges when DIIS error is below 1.0e-08
 ---------------------------------------
  Cycle       Energy         DIIS error
 ---------------------------------------
    1   -1228.7201249615      1.28e-05  
    2   -1228.7201388288      1.62e-06  
    3   -1228.7201387924      2.19e-06  
    4   -1228.7201390124      4.29e-07  
    5   -1228.7201390175      2.77e-07  
    6   -1228.7201390209      6.85e-08  
    7   -1228.7201390212      1.82e-08  
    8   -1228.7201390212      4.05e-09  Convergence criterion met
 ---------------------------------------
 SCF time:   CPU 1335.39s  wall 238.00s 
 SCF   energy in the final basis set =    -1228.7201390212
 Total energy in the final basis set =    -1228.7201390212

 --------------------------------------------------------------

                    Orbital Energies (a.u.)
 --------------------------------------------------------------

 Alpha MOs
 -- Occupied --
-19.1894 -19.1671 -19.1579 -19.1491 -19.1486 -19.1435 -19.1340 -19.1211
-10.3252 -10.2953 -10.2620 -10.2546 -10.2535 -10.2495 -10.2256 -10.2186
-10.1807 -10.1716 -10.1690 -10.1672 -10.1654 -10.1653 -10.1523 -10.1521
 -1.1332  -1.1016  -1.0755  -1.0545  -1.0434  -1.0415  -1.0389  -1.0228
 -0.8456  -0.8114  -0.8093  -0.7913  -0.7490  -0.7390  -0.7092  -0.6812
 -0.6801  -0.6597  -0.6366  -0.6264  -0.6186  -0.6051  -0.5725  -0.5640
 -0.5594  -0.5484  -0.5425  -0.5235  -0.5166  -0.5137  -0.5065  -0.5016
 -0.4928  -0.4869  -0.4791  -0.4718  -0.4538  -0.4484  -0.4460  -0.4402
 -0.4367  -0.4274  -0.4223  -0.4143  -0.4092  -0.3968  -0.3966  -0.3909
 -0.3820  -0.3800  -0.3729  -0.3700  -0.3677  -0.3597  -0.3522  -0.3493
 -0.3447  -0.3396  -0.3374  -0.3337  -0.3302  -0.3176  -0.3168  -0.3070
 -0.3061  -0.2999  -0.2932  -0.2910  -0.2843  -0.2724
 -- Virtual --
 -0.0346  -0.0245  -0.0116  -0.0089  -0.0070  -0.0012   0.0032   0.0047
  0.0084   0.0170   0.0240   0.0263   0.0299   0.0324   0.0345   0.0388
  0.0418   0.0439   0.0510   0.0550   0.0565   0.0611   0.0632   0.0648
  0.0684   0.0724   0.0743   0.0788   0.0805   0.0814   0.0880   0.0894
  0.0920   0.0945   0.0956   0.0986   0.1016   0.1040   0.1050   0.1058
  0.1085   0.1121   0.1149   0.1161   0.1184   0.1212   0.1241   0.1261
  0.1281   0.1310   0.1337   0.1348   0.1368   0.1388   0.1399   0.1415
  0.1432   0.1456   0.1470   0.1480   0.1489   0.1517   0.1530   0.1547
  0.1565   0.1580   0.1627   0.1639   0.1673   0.1685   0.1690   0.1708
  0.1736   0.1766   0.1785   0.1808   0.1830   0.1875   0.1892   0.1923
  0.1944   0.1968   0.1979   0.2009   0.2032   0.2035   0.2059   0.2066
  0.2118   0.2149   0.2178   0.2205   0.2235   0.2254   0.2260   0.2308
  0.2318   0.2340   0.2393   0.2400   0.2430   0.2461   0.2482   0.2518
  0.2546   0.2555   0.2575   0.2609   0.2624   0.2668   0.2694   0.2733
  0.2758   0.2782   0.2807   0.2849   0.2864   0.2885   0.2907   0.2925
  0.2936   0.2980   0.2999   0.3034   0.3068   0.3084   0.3119   0.3148
  0.3160   0.3178   0.3225   0.3241   0.3265   0.3298   0.3317   0.3333
  0.3345   0.3380   0.3412   0.3446   0.3452   0.3488   0.3532   0.3556
  0.3564   0.3603   0.3630   0.3659   0.3708   0.3721   0.3763   0.3779
  0.3791   0.3835   0.3892   0.3912   0.3944   0.3967   0.4018   0.4033
  0.4108   0.4119   0.4165   0.4195   0.4258   0.4286   0.4324   0.4382
  0.4408   0.4483   0.4496   0.4522   0.4645   0.4663   0.4724   0.4784
  0.4810   0.4888   0.4954   0.5014   0.5090   0.5146   0.5229   0.5290
  0.5419   0.5508   0.5564   0.5620   0.5631   0.5689   0.5738   0.5768
  0.5820   0.5867   0.5905   0.5931   0.6042   0.6073   0.6155   0.6173
  0.6268   0.6295   0.6360   0.6440   0.6456   0.6486   0.6567   0.6579
  0.6608   0.6664   0.6730   0.6829   0.6866   0.6871   0.6968   0.7004
  0.7033   0.7117   0.7158   0.7195   0.7253   0.7358   0.7410   0.7416
  0.7471   0.7513   0.7560   0.7612   0.7657   0.7723   0.7759   0.7773
  0.7781   0.7824   0.7902   0.7930   0.7946   0.7984   0.8019   0.8045
  0.8092   0.8134   0.8181   0.8197   0.8276   0.8331   0.8453   0.8564
  0.8657   0.8839   0.9077   0.9204   0.9252   0.9429   0.9520   0.9620
  0.9675   0.9758   0.9994   1.0022   1.0126   1.0164   1.0299   1.0365
  1.0551   1.0573   1.0602   1.0735   1.0794   1.0907   1.0928   1.1067
  1.1216   1.1334   1.1406   1.1456   1.1469   1.1565   1.1598   1.1666
  1.1722   1.1747   1.1828   1.1893   1.1928   1.1991   1.2066   1.2107
  1.2183   1.2263   1.2333   1.2402   1.2473   1.2523   1.2609   1.2661
  1.2792   1.2932   1.3015   1.3081   1.3217   1.3305   1.3323   1.3384
  1.3568   1.3662   1.3748   1.3806   1.3942   1.4085   1.4202   1.4343
  1.4422   1.4537   1.4601   1.4673   1.4709   1.4815   1.4895   1.4928
  1.5000   1.5017   1.5170   1.5196   1.5217   1.5329   1.5427   1.5498
  1.5556   1.5617   1.5713   1.5774   1.5817   1.5842   1.5863   1.5942
  1.5996   1.6030   1.6098   1.6113   1.6152   1.6171   1.6203   1.6301
  1.6337   1.6386   1.6428   1.6471   1.6527   1.6567   1.6584   1.6607
  1.6679   1.6755   1.6793   1.6831   1.6889   1.6969   1.7019   1.7060
  1.7097   1.7206   1.7241   1.7394   1.7513   1.7565   1.7607   1.7631
  1.7749   1.7781   1.7885   1.7982   1.8054   1.8109   1.8182   1.8230
  1.8307   1.8371   1.8435   1.8543   1.8614   1.8697   1.8795   1.8874
  1.9045   1.9087   1.9145   1.9215   1.9321   1.9415   1.9546   1.9643
  1.9796   1.9802   2.0021   2.0096   2.0125   2.0340   2.0450   2.0535
  2.0548   2.0567   2.0651   2.0716   2.0793   2.0953   2.1027   2.1041
  2.1149   2.1300   2.1323   2.1414   2.1525   2.1568   2.1621   2.1708
  2.1819   2.1892   2.1944   2.2093   2.2209   2.2230   2.2296   2.2422
  2.2672   2.2746   2.2840   2.2961   2.3073   2.3146   2.3306   2.3374
  2.3524   2.3620   2.3784   2.3946   2.4036   2.4169   2.4254   2.4368
  2.4476   2.4857   2.5003   2.5063   2.5192   2.5255   2.5315   2.5345
  2.5414   2.5486   2.5524   2.5643   2.5684   2.5731   2.5893   2.5962
  2.5979   2.6063   2.6172   2.6301   2.6442   2.6501   2.6532   2.6562
  2.6632   2.6791   2.6839   2.6994   2.7006   2.7199   2.7379   2.7473
  2.7636   2.7722   2.7842   2.7917   2.7961   2.8024   2.8171   2.8234
  2.8340   2.8485   2.8603   2.8753   2.8809   2.8860   2.8940   2.9089
  2.9130   2.9163   2.9217   2.9329   2.9475   2.9581   2.9696   2.9733
  2.9806   2.9883   2.9966   3.0154   3.0236   3.0280   3.0331   3.0428
  3.0512   3.0612   3.0656   3.0780   3.0863   3.0900   3.1028   3.1116
  3.1164   3.1326   3.1416   3.1490   3.1532   3.1624   3.1682   3.1909
  3.1939   3.2059   3.2119   3.2161   3.2432   3.2498   3.2657   3.2842
  3.2933   3.2963   3.3087   3.3271   3.3321   3.3540   3.3659   3.3912
  3.4174   3.4452   3.4674   3.4934   3.5382   3.5452   3.5645   3.6164
  3.6841   3.7767   3.7796   3.7984   3.8015   3.8027   3.8161   3.8387
  3.8459   3.8549   3.8753   3.8984   3.9061   3.9249   3.9282   3.9344
  3.9431   3.9832   3.9941   3.9950   4.0104   4.0473   4.0803   4.0926
  4.1241   4.1529   4.1591   4.1703   4.1815   4.2337   4.2537   4.2865
  4.2963   4.3056   4.3097   4.3455   4.3723   4.4108   4.9861   5.0755
  5.0901   5.0919   5.1044   5.1347   5.1440   5.1574   5.1879   5.3684
  5.3715   5.4152   5.4262   5.4406   5.4528   5.4628   5.5940   5.6156
  5.6447   5.6604   5.6804   5.6981   5.8154   5.8448  23.7488  23.7695
 23.7943  23.8091  23.8105  23.8185  23.8477  23.8603  23.8718  23.8866
 23.9127  23.9363  23.9601  23.9785  23.9921  24.0124  49.8677  49.9016
 49.9350  49.9473  49.9625  49.9645  49.9978  50.0144
 --------------------------------------------------------------

          Ground-State Mulliken Net Atomic Charges

     Atom                 Charge (a.u.)
  ----------------------------------------
      1 C                     0.584273
      2 H                     0.208757
      3 C                    -0.580686
      4 H                     0.192641
      5 O                    -0.174520
      6 H                     0.243842
      7 C                    -0.368337
      8 H                     0.200102
      9 H                     0.138579
     10 C                     0.771721
     11 H                     0.200887
     12 C                    -1.220127
     13 O                     0.075901
     14 H                     0.114952
     15 H                     0.246615
     16 C                    -0.757930
     17 H                     0.155648
     18 H                     0.154067
     19 C                    -0.451820
     20 H                     0.162844
     21 H                     0.152276
     22 C                     0.131260
     23 H                     0.228502
     24 C                    -0.670116
     25 H                     0.148092
     26 H                     0.127181
     27 H                     0.138130
     28 C                    -0.627913
     29 H                     0.130843
     30 H                     0.147897
     31 H                     0.153554
     32 O                     0.042190
     33 C                    -0.343711
     34 H                     0.278138
     35 C                     0.193360
     36 H                     0.213340
     37 C                    -0.042406
     38 O                    -0.198555
     39 O                    -0.116884
     40 H                     0.289491
     41 C                    -0.247195
     42 H                     0.277508
     43 O                    -0.148652
     44 H                     0.261878
     45 C                    -0.572509
     46 H                     0.301106
     47 O                    -0.212408
     48 H                     0.268436
     49 C                    -0.557472
     50 H                     0.247696
     51 O                    -0.145056
     52 H                     0.254592
  ----------------------------------------
  Sum of atomic charges =    -0.000000

 -----------------------------------------------------------------
                    Cartesian Multipole Moments
 -----------------------------------------------------------------
    Charge (ESU x 10^10)
                -0.0000
    Dipole Moment (Debye)
         X      -1.2487      Y      -1.9821      Z      -1.6726
       Tot       2.8784
    Quadrupole Moments (Debye-Ang)
        XX    -156.8091     XY       8.5275     YY    -150.7466
        XZ      19.1530     YZ      -0.0509     ZZ    -142.7410
    Octopole Moments (Debye-Ang^2)
       XXX    -101.3207    XXY     -60.7457    XYY     -20.1616
       YYY       5.3206    XXZ     -47.2477    XYZ      27.2805
       YYZ     -53.0183    XZZ     -51.7892    YZZ     -19.1537
       ZZZ     -25.4226
    Hexadecapole Moments (Debye-Ang^3)
      XXXX  -15763.4691   XXXY     247.5229   XXYY   -2980.5599
      XYYY      20.5688   YYYY   -1949.0368   XXXZ     451.9077
      XXYZ     -84.7853   XYYZ     176.6401   YYYZ    -156.4394
      XXZZ   -2710.4021   XYZZ      22.7909   YYZZ    -480.3511
      XZZZ      78.2550   YZZZ     -14.5565   ZZZZ    -909.8773
 -----------------------------------------------------------------
 Calculating analytic gradient of the SCF energy
 Gradient of SCF Energy
            1           2           3           4           5           6
    1   0.0000369  -0.0000048  -0.0000284   0.0000067   0.0000085  -0.0000075
    2   0.0000059   0.0000140   0.0000203   0.0000134   0.0000109   0.0000316
    3  -0.0000140   0.0000091   0.0000023  -0.0000091   0.0000005  -0.0000058
            7           8           9          10          11          12
    1   0.0000095  -0.0000020  -0.0000010  -0.0000208   0.0000005   0.0000124
    2   0.0000105   0.0000091   0.0000044   0.0000014  -0.0000089  -0.0000075
    3  -0.0000040   0.0000116  -0.0000047   0.0000137  -0.0000147   0.0000126
           13          14          15          16          17          18
    1  -0.0000059   0.0000074  -0.0000057   0.0000016   0.0000029  -0.0000055
    2   0.0000087  -0.0000180  -0.0000073  -0.0000263  -0.0000096  -0.0000021
    3  -0.0000103  -0.0000028   0.0000058  -0.0000110   0.0000025   0.0000084
           19          20          21          22          23          24
    1  -0.0000088  -0.0000082   0.0000017   0.0000136  -0.0000143   0.0000020
    2   0.0000061  -0.0000106  -0.0000161  -0.0000055   0.0000228   0.0000097
    3   0.0000138   0.0000042  -0.0000053  -0.0000021  -0.0000047  -0.0000072
           25          26          27          28          29          30
    1  -0.0000007  -0.0000084   0.0000010   0.0000077  -0.0000008  -0.0000002
    2   0.0000152   0.0000102   0.0000069  -0.0000017   0.0000193   0.0000110
    3   0.0000055   0.0000138  -0.0000020  -0.0000046  -0.0000221  -0.0000243
           31          32          33          34          35          36
    1  -0.0000016   0.0000129   0.0000019  -0.0000048   0.0000082   0.0000036
    2   0.0000168  -0.0000152  -0.0000179  -0.0000178   0.0000017  -0.0000162
    3  -0.0000122   0.0000185   0.0000038   0.0000107  -0.0000082   0.0000020
           37          38          39          40          41          42
    1  -0.0000289   0.0000093  -0.0000018  -0.0000067  -0.0000006  -0.0000015
    2   0.0000042  -0.0000180   0.0000017   0.0000017  -0.0000021   0.0000016
    3   0.0000231   0.0000237   0.0000253   0.0000295   0.0000103   0.0000048
           43          44          45          46          47          48
    1   0.0000034  -0.0000005   0.0000082   0.0000032  -0.0000049   0.0000072
    2  -0.0000009  -0.0000159  -0.0000121  -0.0000183   0.0000037  -0.0000019
    3  -0.0000076   0.0000112  -0.0000077  -0.0000069  -0.0000091  -0.0000113
           49          50          51          52
    1  -0.0000229   0.0000028   0.0000201   0.0000038
    2   0.0000168   0.0000047  -0.0000273  -0.0000075
    3  -0.0000203  -0.0000064  -0.0000092  -0.0000192
 Max gradient component =       3.690E-05
 RMS gradient           =       1.222E-05
 Gradient time:  CPU 461.90 s  wall 77.98 s
 Geometry Optimization Parameters
   NAtoms,    NIC,     NZ,  NCons,   NDum,   NFix, NCnnct, MaxDiis
       52     415       0       0       0       0       0       0

 Cartesian Hessian Update
 Hessian Updated using BFGS Update


** GEOMETRY OPTIMIZATION IN DELOCALIZED INTERNAL COORDINATES **
   Searching for a Minimum

   Optimization Cycle:  10

                       Coordinates (Angstroms)
     ATOM                X               Y               Z
      1  C         4.6092428949    0.4326833780   -0.1270863613
      2  H         4.4340648916    1.4950839304   -0.3509526387
      3  C         3.6328673731   -0.3458990655   -1.0211848285
      4  H         3.7808102955   -1.4242733770   -0.8597493937
      5  O         3.9468997426   -0.0323988933   -2.3865463634
      6  H         3.3208261497   -0.4903309351   -2.9563124260
      7  C         2.1732148863    0.0005944258   -0.7071984684
      8  H         2.0095840095    1.0569998221   -0.9560868373
      9  H         1.5084446962   -0.5871857206   -1.3488556788
     10  C         1.8230537934   -0.2448453995    0.7667128258
     11  H         1.9447746439   -1.3152025180    0.9815624188
     12  C         0.3767450595    0.1126249856    1.0842097930
     13  O        -0.4925518255   -0.7176182492    0.2976500323
     14  H         0.1678487390   -0.0618159432    2.1488328225
     15  H         0.1748919967    1.1658312435    0.8612563509
     16  C         2.7868313212    0.5415371548    1.6680037718
     17  H         2.5759485087    0.3300798519    2.7222897677
     18  H         2.6211654780    1.6174306682    1.5236622600
     19  C         4.2494370220    0.1994293709    1.3529853851
     20  H         4.9068344226    0.7950935049    1.9923961237
     21  H         4.4256406859   -0.8494328566    1.6207592342
     22  C         6.0977766041    0.1548045793   -0.4748458564
     23  H         6.1675221271    0.2616803159   -1.5611474772
     24  C         7.0291631792    1.2055930829    0.1483321559
     25  H         8.0595302987    1.0540116847   -0.1874219789
     26  H         6.7330754372    2.2197867741   -0.1372595867
     27  H         7.0349499843    1.1527306826    1.2415117206
     28  C         6.5728761429   -1.2630049635   -0.1216854675
     29  H         5.9323852657   -2.0347344037   -0.5572581544
     30  H         6.6098252523   -1.4251975929    0.9597987542
     31  H         7.5835975976   -1.4253850368   -0.5075485375
     32  O        -2.2934733158    0.6694802617    0.1351282732
     33  C        -3.6652300563    0.9131773699    0.4207753107
     34  H        -3.8720955192    0.8095161360    1.4929370627
     35  C        -1.8302458139   -0.6099815845    0.5975751537
     36  H        -2.0036868530   -0.6768908706    1.6859579197
     37  C        -3.9428153973    2.3740474395    0.0745607737
     38  O        -4.1750852842    3.2284396219    0.8877265299
     39  O        -3.8822804463    2.6019681941   -1.2535072951
     40  H        -4.0479473081    3.5466896482   -1.3920812786
     41  C        -4.5306229407   -0.0793416651   -0.3663393249
     42  H        -4.3530827651    0.0884544666   -1.4380294604
     43  O        -5.8891045358    0.1633903283   -0.0408183221
     44  H        -6.4120749046   -0.5809457743   -0.3614035567
     45  C        -4.1055371201   -1.4966148664    0.0149411371
     46  H        -4.3914355451   -1.6726106729    1.0566522748
     47  O        -4.8439976606   -2.4813155524   -0.7228618249
     48  H        -4.6223259559   -2.3973503149   -1.6591646430
     49  C        -2.5970655157   -1.7208710984   -0.1257642690
     50  H        -2.3094034999   -1.6646245614   -1.1870364085
     51  O        -2.2193760920   -2.9684899104    0.4301969703
     52  H        -2.8600216473   -3.6271476584    0.1363188640
   Point Group: c1    Number of degrees of freedom:   150


   Energy is  -1228.720139021

 Hessian Updated using BFGS Update

149 Hessian modes will be used to form the next step
  Hessian Eigenvalues:
     0.000815    0.002925    0.003747    0.004694    0.005559    0.006325
     0.006623    0.007453    0.007535    0.007655    0.010186    0.010728
     0.011001    0.012708    0.013362    0.014957    0.016999    0.019646
     0.019830    0.022376    0.030033    0.030836    0.032926    0.033571
     0.038088    0.038986    0.042611    0.045118    0.046726    0.046938
     0.047688    0.047981    0.048491    0.048950    0.049470    0.049799
     0.050255    0.051034    0.051461    0.053212    0.054331    0.054782
     0.055531    0.055852    0.056032    0.056191    0.057416    0.058610
     0.059185    0.061490    0.061749    0.063889    0.066308    0.067412
     0.070469    0.073814    0.078182    0.081957    0.082269    0.083940
     0.084089    0.092297    0.092638    0.099081    0.112836    0.113126
     0.116053    0.128745    0.136774    0.141885    0.146294    0.158737
     0.159160    0.159653    0.159890    0.159980    0.160000    0.160002
     0.160085    0.160354    0.160643    0.163771    0.168681    0.171283
     0.171579    0.172507    0.178780    0.183534    0.188968    0.194618
     0.198362    0.203074    0.228355    0.249355    0.250216    0.255667
     0.266888    0.273883    0.274640    0.277417    0.281528    0.285244
     0.287149    0.288033    0.288808    0.288913    0.290210    0.291061
     0.293423    0.297005    0.310245    0.332987    0.335772    0.336524
     0.337215    0.337895    0.338514    0.338809    0.339091    0.339437
     0.340357    0.341138    0.341582    0.341741    0.342657    0.342956
     0.342977    0.343148    0.343204    0.343438    0.343644    0.344210
     0.344893    0.345954    0.385836    0.400943    0.402034    0.404149
     0.406433    0.428020    0.431894    0.501161    0.535638    0.542481
     0.545048    0.545224    0.549561    0.552402    1.037810

 Minimum Search - Taking Simple RFO Step
 Searching for Lamda that Minimizes Along All modes
 Value Taken    Lamda =   0.00000000
 Step Taken.  Stepsize is  0.005827

                             Maximum     Tolerance    Cnvgd?
         Gradient           0.000039      0.000300     YES
         Displacement       0.001875      0.001200      NO
         Energy change     -0.000000      0.000001     YES

 Final energy is   -1228.7201390212131     


 ******************************
 **  OPTIMIZATION CONVERGED  **
 ******************************

                       Coordinates (Angstroms)
     ATOM                X               Y               Z
      1  C         4.6092428949    0.4326833780   -0.1270863613
      2  H         4.4340648916    1.4950839304   -0.3509526387
      3  C         3.6328673731   -0.3458990655   -1.0211848285
      4  H         3.7808102955   -1.4242733770   -0.8597493937
      5  O         3.9468997426   -0.0323988933   -2.3865463634
      6  H         3.3208261497   -0.4903309351   -2.9563124260
      7  C         2.1732148863    0.0005944258   -0.7071984684
      8  H         2.0095840095    1.0569998221   -0.9560868373
      9  H         1.5084446962   -0.5871857206   -1.3488556788
     10  C         1.8230537934   -0.2448453995    0.7667128258
     11  H         1.9447746439   -1.3152025180    0.9815624188
     12  C         0.3767450595    0.1126249856    1.0842097930
     13  O        -0.4925518255   -0.7176182492    0.2976500323
     14  H         0.1678487390   -0.0618159432    2.1488328225
     15  H         0.1748919967    1.1658312435    0.8612563509
     16  C         2.7868313212    0.5415371548    1.6680037718
     17  H         2.5759485087    0.3300798519    2.7222897677
     18  H         2.6211654780    1.6174306682    1.5236622600
     19  C         4.2494370220    0.1994293709    1.3529853851
     20  H         4.9068344226    0.7950935049    1.9923961237
     21  H         4.4256406859   -0.8494328566    1.6207592342
     22  C         6.0977766041    0.1548045793   -0.4748458564
     23  H         6.1675221271    0.2616803159   -1.5611474772
     24  C         7.0291631792    1.2055930829    0.1483321559
     25  H         8.0595302987    1.0540116847   -0.1874219789
     26  H         6.7330754372    2.2197867741   -0.1372595867
     27  H         7.0349499843    1.1527306826    1.2415117206
     28  C         6.5728761429   -1.2630049635   -0.1216854675
     29  H         5.9323852657   -2.0347344037   -0.5572581544
     30  H         6.6098252523   -1.4251975929    0.9597987542
     31  H         7.5835975976   -1.4253850368   -0.5075485375
     32  O        -2.2934733158    0.6694802617    0.1351282732
     33  C        -3.6652300563    0.9131773699    0.4207753107
     34  H        -3.8720955192    0.8095161360    1.4929370627
     35  C        -1.8302458139   -0.6099815845    0.5975751537
     36  H        -2.0036868530   -0.6768908706    1.6859579197
     37  C        -3.9428153973    2.3740474395    0.0745607737
     38  O        -4.1750852842    3.2284396219    0.8877265299
     39  O        -3.8822804463    2.6019681941   -1.2535072951
     40  H        -4.0479473081    3.5466896482   -1.3920812786
     41  C        -4.5306229407   -0.0793416651   -0.3663393249
     42  H        -4.3530827651    0.0884544666   -1.4380294604
     43  O        -5.8891045358    0.1633903283   -0.0408183221
     44  H        -6.4120749046   -0.5809457743   -0.3614035567
     45  C        -4.1055371201   -1.4966148664    0.0149411371
     46  H        -4.3914355451   -1.6726106729    1.0566522748
     47  O        -4.8439976606   -2.4813155524   -0.7228618249
     48  H        -4.6223259559   -2.3973503149   -1.6591646430
     49  C        -2.5970655157   -1.7208710984   -0.1257642690
     50  H        -2.3094034999   -1.6646245614   -1.1870364085
     51  O        -2.2193760920   -2.9684899104    0.4301969703
     52  H        -2.8600216473   -3.6271476584    0.1363188640

Z-matrix Print:
$molecule
0 1
O 
C  1 1.422216
H  2 1.096845 1 111.225619
C  1 1.437171 2 113.503359 3 55.655473 0
H  4 1.104145 1 108.693195 2 -57.485188 0
O  4 1.375124 1 108.243052 2 -178.488307 0
C  6 1.436543 4 115.087358 1 71.282083 0
H  7 1.095306 6 109.436301 4 -65.716389 0
H  7 1.098858 6 108.886419 4 52.549602 0
C  7 1.523285 6 108.953605 4 172.763009 0
H  10 1.098472 7 107.044091 6 -57.623188 0
C  2 1.526781 1 107.083752 3 115.539525 0
O  12 1.202154 2 124.178821 1 -110.656610 0
O  12 1.348843 2 112.134956 1 68.620622 0
H  14 0.969096 12 107.328130 2 -178.743177 0
C  4 1.531440 1 109.415343 2 62.723911 0
H  16 1.101005 4 106.702352 1 66.031656 0
O  16 1.417143 4 108.654901 1 -174.572988 0
H  18 0.964687 16 107.733456 4 165.642588 0
C  16 1.531527 4 110.094546 1 -53.046209 0
H  20 1.094475 16 108.734603 4 -69.431255 0
O  20 1.435031 16 111.047249 4 176.536925 0
H  22 0.965842 20 108.702474 16 -61.813851 0
C  20 1.527984 16 112.762016 4 50.691544 0
H  24 1.099180 20 109.873890 16 65.629377 0
O  24 1.417870 20 111.595405 16 -171.266290 0
H  26 0.964525 24 108.123891 20 -47.543449 0
C  10 1.534688 7 112.289018 6 61.427302 0
H  28 1.095047 10 109.779576 7 -58.367780 0
H  28 1.097594 10 109.736172 7 59.025628 0
C  28 1.532720 10 112.202191 7 179.403897 0
H  31 1.100382 28 108.634307 10 63.774393 0
O  31 1.435657 28 110.718093 10 -176.672075 0
H  33 0.962446 31 108.470883 28 -55.480243 0
C  31 1.535875 28 111.811430 10 -56.584803 0
H  35 1.099772 31 105.661030 28 -61.345237 0
C  10 1.536096 7 110.688330 6 -175.492000 0
H  37 1.095767 10 110.181183 7 58.418590 0
H  37 1.098101 10 109.256718 7 -58.437145 0
C  37 1.534760 10 111.307741 7 -179.592964 0
H  40 1.093542 37 109.357716 10 178.491197 0
H  40 1.096751 37 108.431230 10 -65.934710 0
C  35 1.553669 31 112.835940 28 -177.027620 0
H  43 1.093772 35 105.421557 31 48.275648 0
C  43 1.536225 35 111.575688 31 164.431927 0
H  45 1.094241 43 110.589413 35 -174.339234 0
H  45 1.094449 43 111.344431 35 -54.711489 0
H  45 1.094472 43 112.045618 35 66.195932 0
C  43 1.536433 35 114.195678 31 -69.349774 0
H  49 1.093398 43 112.247696 35 53.599735 0
H  49 1.093991 43 109.973289 35 172.865222 0
H  49 1.094203 43 111.987985 35 -68.074743 0
$end


 --------------------------------------------------------------

                    Orbital Energies (a.u.)
 --------------------------------------------------------------

 Alpha MOs
 -- Occupied --
-19.1894 -19.1671 -19.1579 -19.1491 -19.1486 -19.1435 -19.1340 -19.1211
-10.3252 -10.2953 -10.2620 -10.2546 -10.2535 -10.2495 -10.2256 -10.2186
-10.1807 -10.1716 -10.1690 -10.1672 -10.1654 -10.1653 -10.1523 -10.1521
 -1.1332  -1.1016  -1.0755  -1.0545  -1.0434  -1.0415  -1.0389  -1.0228
 -0.8456  -0.8114  -0.8093  -0.7913  -0.7490  -0.7390  -0.7092  -0.6812
 -0.6801  -0.6597  -0.6366  -0.6264  -0.6186  -0.6051  -0.5725  -0.5640
 -0.5594  -0.5484  -0.5425  -0.5235  -0.5166  -0.5137  -0.5065  -0.5016
 -0.4928  -0.4869  -0.4791  -0.4718  -0.4538  -0.4484  -0.4460  -0.4402
 -0.4367  -0.4274  -0.4223  -0.4143  -0.4092  -0.3968  -0.3966  -0.3909
 -0.3820  -0.3800  -0.3729  -0.3700  -0.3677  -0.3597  -0.3522  -0.3493
 -0.3447  -0.3396  -0.3374  -0.3337  -0.3302  -0.3176  -0.3168  -0.3070
 -0.3061  -0.2999  -0.2932  -0.2910  -0.2843  -0.2724
 -- Virtual --
 -0.0346  -0.0245  -0.0116  -0.0089  -0.0070  -0.0012   0.0032   0.0047
  0.0084   0.0170   0.0240   0.0263   0.0299   0.0324   0.0345   0.0388
  0.0418   0.0439   0.0510   0.0550   0.0565   0.0611   0.0632   0.0648
  0.0684   0.0724   0.0743   0.0788   0.0805   0.0814   0.0880   0.0894
  0.0920   0.0945   0.0956   0.0986   0.1016   0.1040   0.1050   0.1058
  0.1085   0.1121   0.1149   0.1161   0.1184   0.1212   0.1241   0.1261
  0.1281   0.1310   0.1337   0.1348   0.1368   0.1388   0.1399   0.1415
  0.1432   0.1456   0.1470   0.1480   0.1489   0.1517   0.1530   0.1547
  0.1565   0.1580   0.1627   0.1639   0.1673   0.1685   0.1690   0.1708
  0.1736   0.1766   0.1785   0.1808   0.1830   0.1875   0.1892   0.1923
  0.1944   0.1968   0.1979   0.2009   0.2032   0.2035   0.2059   0.2066
  0.2118   0.2149   0.2178   0.2205   0.2235   0.2254   0.2260   0.2308
  0.2318   0.2340   0.2393   0.2400   0.2430   0.2461   0.2482   0.2518
  0.2546   0.2555   0.2575   0.2609   0.2624   0.2668   0.2694   0.2733
  0.2758   0.2782   0.2807   0.2849   0.2864   0.2885   0.2907   0.2925
  0.2936   0.2980   0.2999   0.3034   0.3068   0.3084   0.3119   0.3148
  0.3160   0.3178   0.3225   0.3241   0.3265   0.3298   0.3317   0.3333
  0.3345   0.3380   0.3412   0.3446   0.3452   0.3488   0.3532   0.3556
  0.3564   0.3603   0.3630   0.3659   0.3708   0.3721   0.3763   0.3779
  0.3791   0.3835   0.3892   0.3912   0.3944   0.3967   0.4018   0.4033
  0.4108   0.4119   0.4165   0.4195   0.4258   0.4286   0.4324   0.4382
  0.4408   0.4483   0.4496   0.4522   0.4645   0.4663   0.4724   0.4784
  0.4810   0.4888   0.4954   0.5014   0.5090   0.5146   0.5229   0.5290
  0.5419   0.5508   0.5564   0.5620   0.5631   0.5689   0.5738   0.5768
  0.5820   0.5867   0.5905   0.5931   0.6042   0.6073   0.6155   0.6173
  0.6268   0.6295   0.6360   0.6440   0.6456   0.6486   0.6567   0.6579
  0.6608   0.6664   0.6730   0.6829   0.6866   0.6871   0.6968   0.7004
  0.7033   0.7117   0.7158   0.7195   0.7253   0.7358   0.7410   0.7416
  0.7471   0.7513   0.7560   0.7612   0.7657   0.7723   0.7759   0.7773
  0.7781   0.7824   0.7902   0.7930   0.7946   0.7984   0.8019   0.8045
  0.8092   0.8134   0.8181   0.8197   0.8276   0.8331   0.8453   0.8564
  0.8657   0.8839   0.9077   0.9204   0.9252   0.9429   0.9520   0.9620
  0.9675   0.9758   0.9994   1.0022   1.0126   1.0164   1.0299   1.0365
  1.0551   1.0573   1.0602   1.0735   1.0794   1.0907   1.0928   1.1067
  1.1216   1.1334   1.1406   1.1456   1.1469   1.1565   1.1598   1.1666
  1.1722   1.1747   1.1828   1.1893   1.1928   1.1991   1.2066   1.2107
  1.2183   1.2263   1.2333   1.2402   1.2473   1.2523   1.2609   1.2661
  1.2792   1.2932   1.3015   1.3081   1.3217   1.3305   1.3323   1.3384
  1.3568   1.3662   1.3748   1.3806   1.3942   1.4085   1.4202   1.4343
  1.4422   1.4537   1.4601   1.4673   1.4709   1.4815   1.4895   1.4928
  1.5000   1.5017   1.5170   1.5196   1.5217   1.5329   1.5427   1.5498
  1.5556   1.5617   1.5713   1.5774   1.5817   1.5842   1.5863   1.5942
  1.5996   1.6030   1.6098   1.6113   1.6152   1.6171   1.6203   1.6301
  1.6337   1.6386   1.6428   1.6471   1.6527   1.6567   1.6584   1.6607
  1.6679   1.6755   1.6793   1.6831   1.6889   1.6969   1.7019   1.7060
  1.7097   1.7206   1.7241   1.7394   1.7513   1.7565   1.7607   1.7631
  1.7749   1.7781   1.7885   1.7982   1.8054   1.8109   1.8182   1.8230
  1.8307   1.8371   1.8435   1.8543   1.8614   1.8697   1.8795   1.8874
  1.9045   1.9087   1.9145   1.9215   1.9321   1.9415   1.9546   1.9643
  1.9796   1.9802   2.0021   2.0096   2.0125   2.0340   2.0450   2.0535
  2.0548   2.0567   2.0651   2.0716   2.0793   2.0953   2.1027   2.1041
  2.1149   2.1300   2.1323   2.1414   2.1525   2.1568   2.1621   2.1708
  2.1819   2.1892   2.1944   2.2093   2.2209   2.2230   2.2296   2.2422
  2.2672   2.2746   2.2840   2.2961   2.3073   2.3146   2.3306   2.3374
  2.3524   2.3620   2.3784   2.3946   2.4036   2.4169   2.4254   2.4368
  2.4476   2.4857   2.5003   2.5063   2.5192   2.5255   2.5315   2.5345
  2.5414   2.5486   2.5524   2.5643   2.5684   2.5731   2.5893   2.5962
  2.5979   2.6063   2.6172   2.6301   2.6442   2.6501   2.6532   2.6562
  2.6632   2.6791   2.6839   2.6994   2.7006   2.7199   2.7379   2.7473
  2.7636   2.7722   2.7842   2.7917   2.7961   2.8024   2.8171   2.8234
  2.8340   2.8485   2.8603   2.8753   2.8809   2.8860   2.8940   2.9089
  2.9130   2.9163   2.9217   2.9329   2.9475   2.9581   2.9696   2.9733
  2.9806   2.9883   2.9966   3.0154   3.0236   3.0280   3.0331   3.0428
  3.0512   3.0612   3.0656   3.0780   3.0863   3.0900   3.1028   3.1116
  3.1164   3.1326   3.1416   3.1490   3.1532   3.1624   3.1682   3.1909
  3.1939   3.2059   3.2119   3.2161   3.2432   3.2498   3.2657   3.2842
  3.2933   3.2963   3.3087   3.3271   3.3321   3.3540   3.3659   3.3912
  3.4174   3.4452   3.4674   3.4934   3.5382   3.5452   3.5645   3.6164
  3.6841   3.7767   3.7796   3.7984   3.8015   3.8027   3.8161   3.8387
  3.8459   3.8549   3.8753   3.8984   3.9061   3.9249   3.9282   3.9344
  3.9431   3.9832   3.9941   3.9950   4.0104   4.0473   4.0803   4.0926
  4.1241   4.1529   4.1591   4.1703   4.1815   4.2337   4.2537   4.2865
  4.2963   4.3056   4.3097   4.3455   4.3723   4.4108   4.9861   5.0755
  5.0901   5.0919   5.1044   5.1347   5.1440   5.1574   5.1879   5.3684
  5.3715   5.4152   5.4262   5.4406   5.4528   5.4628   5.5940   5.6156
  5.6447   5.6604   5.6804   5.6981   5.8154   5.8448  23.7488  23.7695
 23.7943  23.8091  23.8105  23.8185  23.8477  23.8603  23.8718  23.8866
 23.9127  23.9363  23.9601  23.9785  23.9921  24.0124  49.8677  49.9016
 49.9350  49.9473  49.9625  49.9645  49.9978  50.0144
 --------------------------------------------------------------

          Ground-State Mulliken Net Atomic Charges

     Atom                 Charge (a.u.)
  ----------------------------------------
      1 C                     0.584273
      2 H                     0.208757
      3 C                    -0.580686
      4 H                     0.192641
      5 O                    -0.174520
      6 H                     0.243842
      7 C                    -0.368337
      8 H                     0.200102
      9 H                     0.138579
     10 C                     0.771721
     11 H                     0.200887
     12 C                    -1.220127
     13 O                     0.075901
     14 H                     0.114952
     15 H                     0.246615
     16 C                    -0.757930
     17 H                     0.155648
     18 H                     0.154067
     19 C                    -0.451820
     20 H                     0.162844
     21 H                     0.152276
     22 C                     0.131260
     23 H                     0.228502
     24 C                    -0.670116
     25 H                     0.148092
     26 H                     0.127181
     27 H                     0.138130
     28 C                    -0.627913
     29 H                     0.130843
     30 H                     0.147897
     31 H                     0.153554
     32 O                     0.042190
     33 C                    -0.343711
     34 H                     0.278138
     35 C                     0.193360
     36 H                     0.213340
     37 C                    -0.042406
     38 O                    -0.198555
     39 O                    -0.116884
     40 H                     0.289491
     41 C                    -0.247195
     42 H                     0.277508
     43 O                    -0.148652
     44 H                     0.261878
     45 C                    -0.572509
     46 H                     0.301106
     47 O                    -0.212408
     48 H                     0.268436
     49 C                    -0.557472
     50 H                     0.247696
     51 O                    -0.145056
     52 H                     0.254592
  ----------------------------------------
  Sum of atomic charges =    -0.000000

 -----------------------------------------------------------------
                    Cartesian Multipole Moments
 -----------------------------------------------------------------
    Charge (ESU x 10^10)
                -0.0000
    Dipole Moment (Debye)
         X      -1.2487      Y      -1.9821      Z      -1.6726
       Tot       2.8784
    Quadrupole Moments (Debye-Ang)
        XX    -156.8091     XY       8.5275     YY    -150.7466
        XZ      19.1530     YZ      -0.0509     ZZ    -142.7410
    Octopole Moments (Debye-Ang^2)
       XXX    -101.3207    XXY     -60.7457    XYY     -20.1616
       YYY       5.3206    XXZ     -47.2477    XYZ      27.2805
       YYZ     -53.0183    XZZ     -51.7892    YZZ     -19.1537
       ZZZ     -25.4226
    Hexadecapole Moments (Debye-Ang^3)
      XXXX  -15763.4691   XXXY     247.5229   XXYY   -2980.5599
      XYYY      20.5688   YYYY   -1949.0368   XXXZ     451.9077
      XXYZ     -84.7853   XYYZ     176.6401   YYYZ    -156.4394
      XXZZ   -2710.4021   XYZZ      22.7909   YYZZ    -480.3511
      XZZZ      78.2550   YZZZ     -14.5565   ZZZZ    -909.8773
 -----------------------------------------------------------------
Archival summary:
1\1\february\OPT\ProcedureUnspecified\BasisUnspecified\81628\taweetha\SunMar3113:19:092019SunMar3113:19:092019\0\\#,OPT,ProcedureUnspecified,BasisUnspecified,\\0,1\O\C,1,1.42222\H,2,1.09685,1,111.226\C,1,1.43717,2,113.503,3,55.6555,0\H,4,1.10414,1,108.693,2,-57.4852,0\O,4,1.37512,1,108.243,2,-178.488,0\C,6,1.43654,4,115.087,1,71.2821,0\H,7,1.09531,6,109.436,4,-65.7164,0\H,7,1.09886,6,108.886,4,52.5496,0\C,7,1.52329,6,108.954,4,172.763,0\H,10,1.09847,7,107.044,6,-57.6232,0\C,2,1.52678,1,107.084,3,115.54,0\O,12,1.20215,2,124.179,1,-110.657,0\O,12,1.34884,2,112.135,1,68.6206,0\H,14,0.969096,12,107.328,2,-178.743,0\C,4,1.53144,1,109.415,2,62.7239,0\H,16,1.101,4,106.702,1,66.0317,0\O,16,1.41714,4,108.655,1,-174.573,0\H,18,0.964687,16,107.733,4,165.643,0\C,16,1.53153,4,110.095,1,-53.0462,0\H,20,1.09447,16,108.735,4,-69.4313,0\O,20,1.43503,16,111.047,4,176.537,0\H,22,0.965842,20,108.702,16,-61.8139,0\C,20,1.52798,16,112.762,4,50.6915,0\H,24,1.09918,20,109.874,16,65.6294,0\O,24,1.41787,20,111.595,16,-171.266,0\H,26,0.964525,24,108.124,20,-47.5434,0\C,10,1.53469,7,112.289,6,61.4273,0\H,28,1.09505,10,109.78,7,-58.3678,0\H,28,1.09759,10,109.736,7,59.0256,0\C,28,1.53272,10,112.202,7,179.404,0\H,31,1.10038,28,108.634,10,63.7744,0\O,31,1.43566,28,110.718,10,-176.672,0\H,33,0.962446,31,108.471,28,-55.4802,0\C,31,1.53587,28,111.811,10,-56.5848,0\H,35,1.09977,31,105.661,28,-61.3452,0\C,10,1.5361,7,110.688,6,-175.492,0\H,37,1.09577,10,110.181,7,58.4186,0\H,37,1.0981,10,109.257,7,-58.4371,0\C,37,1.53476,10,111.308,7,-179.593,0\H,40,1.09354,37,109.358,10,178.491,0\H,40,1.09675,37,108.431,10,-65.9347,0\C,35,1.55367,31,112.836,28,-177.028,0\H,43,1.09377,35,105.422,31,48.2756,0\C,43,1.53623,35,111.576,31,164.432,0\H,45,1.09424,43,110.589,35,-174.339,0\H,45,1.09445,43,111.344,35,-54.7115,0\H,45,1.09447,43,112.046,35,66.1959,0\C,43,1.53643,35,114.196,31,-69.3498,0\H,49,1.0934,43,112.248,35,53.5997,0\H,49,1.09399,43,109.973,35,172.865,0\H,49,1.0942,43,111.988,35,-68.0747,0\\\@

 Total job time:  3690.99s(wall), 20890.28s(cpu) 
 Sun Mar 31 13:19:09 2019

        *************************************************************
        *                                                           *
        *  Thank you very much for using Q-Chem.  Have a nice day.  *
        *                                                           *
        *************************************************************


 
User input: 2 of 3 
 
Q-Chem Developer Version!
                  Welcome to Q-Chem
     A Quantum Leap Into The Future Of Chemistry


 Q-Chem 5.1, Q-Chem, Inc., Pleasanton, CA (2018)

 Yihan Shao,  Zhengting Gan,  E. Epifanovsky,  A. T. B. Gilbert,  M. Wormit,  
 J. Kussmann,  A. W. Lange,  A. Behn,  Jia Deng,  Xintian Feng,  D. Ghosh,  
 M. Goldey,  P. R. Horn,  L. D. Jacobson,  I. Kaliman,  T. Kus,  A. Landau,  
 Jie Liu,  E. I. Proynov,  R. M. Richard,  R. P. Steele,  E. J. Sundstrom,  
 H. L. Woodcock III,  P. M. Zimmerman,  D. Zuev,  B. Albrecht,  E. Alguire,  
 S. A. Baeppler,  D. Barton,  Z. Benda,  Y. A. Bernard,  E. J. Berquist,  
 K. B. Bravaya,  H. Burton,  D. Casanova,  Chun-Min Chang,  Yunqing Chen,  
 A. Chien,  K. D. Closser,  M. P. Coons,  S. Coriani,  S. Dasgupta,  
 A. L. Dempwolff,  M. Diedenhofen,  Hainam Do,  R. G. Edgar,  Po-Tung Fang,  
 S. Faraji,  S. Fatehi,  Qingguo Feng,  K. D. Fenk,  J. Fosso-Tande,  
 J. Gayvert,  Qinghui Ge,  A. Ghysels,  G. Gidofalvi,  J. Gomes,  
 J. Gonthier,  A. Gunina,  D. Hait,  M. W. D. Hanson-Heine,  
 P. H. P. Harbach,  A. W. Hauser,  J. E. Herr,  E. G. Hohenstein,  
 Z. C. Holden,  Kerwin Hui,  B. C. Huynh,  T.-C. Jagau,  Hyunjun Ji,  
 B. Kaduk,  K. Khistyaev,  Jaehoon Kim,  P. Klunzinger,  K. Koh,  
 D. Kosenkov,  L. Koulias,  T. Kowalczyk,  C. M. Krauter,  A. Kunitsa,  
 Ka Un Lao,  A. Laurent,  K. V. Lawler,  Joonho Lee,  D. Lefrancois,  
 S. Lehtola,  D. S. Levine,  Yi-Pei Li,  You-Sheng Lin,  Fenglai Liu,  
 E. Livshits,  A. Luenser,  P. Manohar,  E. Mansoor,  S. F. Manzer,  
 Shan-Ping Mao,  Yuezhi Mao,  N. Mardirossian,  A. V. Marenich,  
 T. Markovich,  L. A. Martinez-Martinez,  S. A. Maurer,  N. J. Mayhall,  
 S. C. McKenzie,  J.-M. Mewes,  A. F. Morrison,  J. W. Mullinax,  K. Nanda,  
 T. S. Nguyen-Beck,  R. Olivares-Amaya,  J. A. Parkhill,  T. M. Perrine,  
 F. Plasser,  P. Pokhilko,  S. Prager,  A. Prociuk,  E. Ramos,  D. R. Rehn,  
 F. Rob,  M. Schneider,  N. Sergueev,  S. M. Sharada,  S. Sharma,  
 D. W. Small,  T. Stauch,  T. Stein,  Yu-Chuan Su,  A. J. W. Thom,  
 A. Tkatchenko,  T. Tsuchimochi,  N. M. Tubman,  L. Vogt,  M. L. Vidal,  
 O. Vydrov,  M. A. Watson,  J. Wenzel,  M. de Wergifosse,  T. A. Wesolowski,  
 A. White,  J. Witte,  A. Yamada,  Jun Yang,  K. Yao,  S. Yeganeh,  
 S. R. Yost,  Zhi-Qiang You,  A. Zech,  Igor Ying Zhang,  Xing Zhang,  
 Yan Zhao,  Ying Zhu,  B. R. Brooks,  G. K. L. Chan,  C. J. Cramer,  
 M. S. Gordon,  W. J. Hehre,  A. Klamt,  M. W. Schmidt,  C. D. Sherrill,  
 D. G. Truhlar,  A. Aspuru-Guzik,  R. Baer,  A. T. Bell,  N. A. Besley,  
 Jeng-Da Chai,  A. E. DePrince, III,  R. A. DiStasio Jr.,  A. Dreuw,  
 B. D. Dunietz,  T. R. Furlani,  Chao-Ping Hsu,  Yousung Jung,  Jing Kong,  
 D. S. Lambrecht,  WanZhen Liang,  C. Ochsenfeld,  V. A. Rassolov,  
 L. V. Slipchenko,  J. E. Subotnik,  T. Van Voorhis,  J. M. Herbert,  
 A. I. Krylov,  P. M. W. Gill,  M. Head-Gordon

 Contributors to earlier versions of Q-Chem not listed above: 
 R. D. Adamson,  B. Austin,  J. Baker,  G. J. O. Beran,  K. Brandhorst,  
 S. T. Brown,  E. F. C. Byrd,  A. K. Chakraborty,  C.-L. Cheng,  
 Siu Hung Chien,  D. M. Chipman,  D. L. Crittenden,  H. Dachsel,  
 R. J. Doerksen,  A. D. Dutoi,  L. Fusti-Molnar,  W. A. Goddard III,  
 A. Golubeva-Zadorozhnaya,  S. R. Gwaltney,  G. Hawkins,  A. Heyden,  
 S. Hirata,  G. Kedziora,  F. J. Keil,  C. Kelley,  Jihan Kim,  R. A. King,  
 R. Z. Khaliullin,  P. P. Korambath,  W. Kurlancheek,  A. M. Lee,  M. S. Lee,  
 S. V. Levchenko,  Ching Yeh Lin,  D. Liotard,  R. C. Lochan,  I. Lotan,  
 P. E. Maslen,  N. Nair,  D. P. O'Neill,  D. Neuhauser,  E. Neuscamman,  
 C. M. Oana,  R. Olson,  B. Peters,  R. Peverati,  P. A. Pieniazek,  
 Y. M. Rhee,  J. Ritchie,  M. A. Rohrdanz,  E. Rosta,  N. J. Russ,  
 H. F. Schaefer III,  N. E. Schultz,  N. Shenvi,  A. C. Simmonett,  A. Sodt,  
 D. Stuck,  K. S. Thanthiriwatte,  V. Vanovschi,  Tao Wang,  A. Warshel,  
 C. F. Williams,  Q. Wu,  X. Xu,  W. Zhang

 Please cite Q-Chem as follows:
 Y. Shao et al., Mol. Phys. 113, 184-215 (2015)
 DOI: 10.1080/00268976.2014.952696

 Q-Chem 5.1.2 for Intel X86 EM64T Linux

 Parts of Q-Chem use Armadillo 8.300.2 (Tropical Shenanigans).
 http://arma.sourceforge.net/

 Q-Chem begins on Sun Mar 31 13:19:09 2019  

Host: 
0

     Scratch files written to /scratch/taweetham/qchem4700//
The previous job contains 0 fragments, simply inherited here
Input Ideriv = 2
Curr. Ideriv = -1
Max.  Ideriv = 2

Checking the input file for inconsistencies... 	...done.

--------------------------------------------------------------
User input:
--------------------------------------------------------------

$molecule
read
$end

$rem
   job_type 	frequency
   basis 	6-311++g**
   mem_total	32000
   method 	b3lyp
$end

--------------------------------------------------------------
 ----------------------------------------------------------------
             Standard Nuclear Orientation (Angstroms)
    I     Atom           X                Y                Z
 ----------------------------------------------------------------
    1      C       4.6159182124     0.4471789019    -0.1438551163
    2      H       4.4361399701     1.4897497248    -0.4442286160
    3      C       3.6475782053    -0.3990725305    -0.9835502955
    4      H       3.8004796474    -1.4622144376    -0.7444057826
    5      O       3.9659398983    -0.1827837136    -2.3666539750
    6      H       3.3447860939    -0.6839589623    -2.9045150966
    7      C       2.1847618757    -0.0390258705    -0.7011227038
    8      H       2.0166716911     0.9958310163    -1.0259761459
    9      H       1.5259101932    -0.6750939460    -1.3015065358
   10      C       1.8294386570    -0.1798298000     0.7852109283
   11      H       1.9558423549    -1.2312817714     1.0769497344
   12      C       0.3798926675     0.1914917095     1.0704040475
   13      O      -0.4815709868    -0.6979610115     0.3421105699
   14      H       0.1672517051     0.0928678515     2.1439713072
   15      H       0.1734843288     1.2248094880     0.7714955593
   16      C       2.7851084281     0.6746484035     1.6314687510
   17      H       2.5707209476     0.5383504313     2.6973794338
   18      H       2.6144225939     1.7364461448     1.4094813679
   19      C       4.2508593682     0.3189182744     1.3477082662
   20      H       4.9023068306     0.9626473610     1.9452551365
   21      H       4.4313996039    -0.7069877028     1.6909060037
   22      C       6.1074023828     0.1533013502    -0.4647863405
   23      H       6.1813460621     0.1822040364    -1.5556736121
   24      C       7.0305109096     1.2513268330     0.0849399126
   25      H       8.0631225835     1.0817339846    -0.2349281181
   26      H       6.7303497795     2.2407073018    -0.2740155464
   27      H       7.0317836615     1.2772112051     1.1791052843
   28      C       6.5883969716    -1.2327927642    -0.0087018709
   29      H       5.9538878071    -2.0373832738    -0.3902129327
   30      H       6.6214573737    -1.3166215464     1.0817840541
   31      H       7.6016398632    -1.4168671980    -0.3778507587
   32      O      -2.2890306457     0.6638346056     0.0730825156
   33      C      -3.6632886070     0.9198039829     0.3349866951
   34      H      -3.8743039334     0.8923288081     1.4109920113
   35      C      -1.8211142342    -0.5764823695     0.6281748365
   36      H      -1.9989702488    -0.5659494655     1.7178500120
   37      C      -3.9470304654     2.3504438363    -0.1164772074
   38      O      -4.1873513644     3.2597713791     0.6322170786
   39      O      -3.8818737849     2.4826473423    -1.4572434011
   40      H      -4.0518962736     3.4140289154    -1.6640466952
   41      C      -4.5199927447    -0.1315204523    -0.3821766623
   42      H      -4.3386412791    -0.0402063913    -1.4624401443
   43      O      -5.8811455811     0.1264262343    -0.0803796264
   44      H      -6.3987850489    -0.6419236880    -0.3487020276
   45      C      -4.0891367839    -1.5153363988     0.1017165492
   46      H      -4.3786694397    -1.6175860422     1.1522356492
   47      O      -4.8191688097    -2.5546127099    -0.5663183390
   48      H      -4.5938395597    -2.5369345170    -1.5053421319
   49      C      -2.5789047106    -1.7407371664    -0.0164740985
   50      H      -2.2868931720    -1.7593214143    -1.0778861530
   51      O      -2.1971017011    -2.9430477295     0.6292585644
   52      H      -2.8329811260    -3.6246767216     0.3809434983
 ----------------------------------------------------------------
 Molecular Point Group                 C1    NOp =  1
 Largest Abelian Subgroup              C1    NOp =  1
 Nuclear Repulsion Energy =  2244.0244851319 hartrees
 There are       94 alpha and       94 beta electrons
 Requested basis set is 6-311++G(d,p)
 There are 284 shells and 724 basis functions

 Total QAlloc Memory Limit  32000 MB
 Mega-Array Size       188 MB
 MEM_STATIC part       192 MB
 A cutoff of  1.0D-11 yielded  27154 shell pairs
 There are    170746 function pairs (    180605 Cartesian)

 -------------------------------------------------------
 OpenMP Integral Computing Module                       
 Release: version 1.0, May 2013, Q-Chem Inc. Pittsburgh 
 -------------------------------------------------------
 Integral Job Info:
 Integral job number is                      11
 Integral operator is                         1
 short-range coefficients                     0
 long-range coefficients              100000000
 Omega coefficients                           0
 if combine SR and LR in K                    0
 Integral screening is                        0
 Integral computing path is                   2
 max size of driver memory is            800000
 size of driver memory is                593474
 size of scratch memory is              2361544
 max col of scratch BK array               1296
 max len of scratch array in speh3          155
 max len of scratch index in speh4           18
 max int batch size is                      520
 min int batch size is                       52
 fixed nKL is                                52
 max L of basis functions is                  2
 order of int derivative is                   0
 number of shells is                        284
 number of basis is                         748
 number of cartesian basis is               748
 number of contracted shell pairs         27154
 number of primitive shell pairs          57206
 maxK2 (contraction) of shell pair           36
 max number of K2 of shell pair               1
 max number of CS2 of shell pair           5392
 max number of PS2 of shell pair           8610
 mem total for path MDJ                  765772
 -------------------------------------------------------
 Smallest overlap matrix eigenvalue = 1.16E-06

 Q-Chem warning in module stvman/mkSTV.C, line 306:

 Overlap eigenvalue is smaller than square root of threshold
 Use THRESH >= 12 to get rid of this warning

 Guess from superposition of atomic densities
 Warning:  Energy on first SCF cycle will be non-variational
 SAD guess density has 188.000000 electrons

 -----------------------------------------------------------------------
  General SCF calculation program by
  Eric Jon Sundstrom, Paul Horn, Yuezhi Mao, Dmitri Zuev, Alec White,
  David Stuck, Shaama M.S., Shane Yost, Joonho Lee, David Small,
  Daniel Levine, Susi Lehtola, Hugh Burton, Evgeny Epifanovsky
 -----------------------------------------------------------------------
 Exchange:     0.2000 Hartree-Fock + 0.0800 Slater + 0.7200 B88
 Correlation:  0.1900 VWN1RPA + 0.8100 LYP
 Using SG-1 standard quadrature grid
 using 6 threads for integral computing
 -------------------------------------------------------
 OpenMP Integral computing Module                
 Release: version 2.0, May 2017, Q-Chem Inc. Pleasanton 
 -------------------------------------------------------
 -------------------------------------------------------
 OpenMP BLAS3 based DFT computing Module                
 Release: version 1.0, May 2013, Q-Chem Inc. Pittsburgh 
 -------------------------------------------------------
 A restricted SCF calculation will be
 performed using DIIS
 SCF converges when DIIS error is below 1.0e-08
 ---------------------------------------
  Cycle       Energy         DIIS error
 ---------------------------------------
    1   -1233.4848004538      2.32e-02  
    2   -1228.1918946504      3.08e-03  
    3   -1227.6263629642      4.59e-03  
    4   -1228.6830817202      8.54e-04  
    5   -1228.7148571764      3.33e-04  
    6   -1228.7195592783      1.08e-04  
    7   -1228.7201238369      2.73e-05  
    8   -1228.7201612518      7.41e-06  
    9   -1228.7201640163      1.98e-06  
   10   -1228.7201641960      6.86e-07  
   11   -1228.7201642165      2.06e-07  
   12   -1228.7201642185      5.91e-08  
   13   -1228.7201642187      1.81e-08  
   14   -1228.7201642187      6.30e-09  Convergence criterion met
 ---------------------------------------
 SCF time:   CPU 2220.08s  wall 394.00s 
 SCF   energy in the final basis set =    -1228.7201642187
 Total energy in the final basis set =    -1228.7201642187

 --------------------------------------------------------------

                    Orbital Energies (a.u.)
 --------------------------------------------------------------

 Alpha MOs
 -- Occupied --
-19.1894 -19.1671 -19.1579 -19.1491 -19.1486 -19.1435 -19.1340 -19.1211
-10.3252 -10.2953 -10.2620 -10.2546 -10.2535 -10.2495 -10.2256 -10.2185
-10.1807 -10.1716 -10.1689 -10.1672 -10.1654 -10.1653 -10.1523 -10.1521
 -1.1332  -1.1016  -1.0755  -1.0545  -1.0434  -1.0415  -1.0389  -1.0228
 -0.8455  -0.8114  -0.8093  -0.7913  -0.7490  -0.7390  -0.7092  -0.6812
 -0.6801  -0.6597  -0.6366  -0.6264  -0.6186  -0.6051  -0.5725  -0.5640
 -0.5593  -0.5484  -0.5425  -0.5235  -0.5166  -0.5137  -0.5065  -0.5016
 -0.4928  -0.4869  -0.4791  -0.4718  -0.4538  -0.4485  -0.4460  -0.4402
 -0.4367  -0.4274  -0.4223  -0.4143  -0.4091  -0.3968  -0.3966  -0.3909
 -0.3820  -0.3800  -0.3729  -0.3700  -0.3677  -0.3597  -0.3522  -0.3493
 -0.3447  -0.3396  -0.3375  -0.3337  -0.3302  -0.3176  -0.3168  -0.3070
 -0.3061  -0.2999  -0.2932  -0.2910  -0.2843  -0.2724
 -- Virtual --
 -0.0346  -0.0245  -0.0116  -0.0089  -0.0070  -0.0012   0.0032   0.0047
  0.0084   0.0170   0.0240   0.0263   0.0299   0.0324   0.0345   0.0388
  0.0418   0.0439   0.0510   0.0550   0.0565   0.0610   0.0632   0.0648
  0.0684   0.0724   0.0743   0.0788   0.0805   0.0814   0.0880   0.0894
  0.0920   0.0945   0.0956   0.0986   0.1016   0.1040   0.1050   0.1058
  0.1085   0.1121   0.1149   0.1161   0.1185   0.1212   0.1241   0.1261
  0.1280   0.1310   0.1337   0.1347   0.1368   0.1388   0.1400   0.1415
  0.1432   0.1456   0.1470   0.1480   0.1489   0.1517   0.1530   0.1548
  0.1566   0.1580   0.1627   0.1639   0.1673   0.1685   0.1690   0.1708
  0.1736   0.1766   0.1785   0.1808   0.1830   0.1875   0.1892   0.1923
  0.1944   0.1968   0.1979   0.2009   0.2032   0.2035   0.2059   0.2066
  0.2118   0.2149   0.2178   0.2205   0.2235   0.2254   0.2259   0.2308
  0.2318   0.2340   0.2393   0.2400   0.2430   0.2462   0.2482   0.2518
  0.2547   0.2556   0.2575   0.2609   0.2624   0.2668   0.2694   0.2733
  0.2758   0.2782   0.2807   0.2848   0.2864   0.2885   0.2907   0.2925
  0.2936   0.2980   0.2999   0.3034   0.3068   0.3084   0.3119   0.3148
  0.3160   0.3179   0.3225   0.3241   0.3266   0.3298   0.3317   0.3333
  0.3345   0.3379   0.3412   0.3446   0.3452   0.3488   0.3532   0.3556
  0.3564   0.3603   0.3630   0.3659   0.3708   0.3721   0.3763   0.3779
  0.3791   0.3836   0.3893   0.3913   0.3944   0.3966   0.4018   0.4032
  0.4108   0.4119   0.4164   0.4195   0.4258   0.4286   0.4324   0.4382
  0.4408   0.4482   0.4496   0.4522   0.4645   0.4663   0.4724   0.4784
  0.4810   0.4888   0.4953   0.5014   0.5090   0.5146   0.5229   0.5290
  0.5419   0.5508   0.5564   0.5620   0.5631   0.5689   0.5738   0.5769
  0.5820   0.5867   0.5905   0.5931   0.6042   0.6074   0.6155   0.6173
  0.6269   0.6295   0.6360   0.6440   0.6457   0.6486   0.6567   0.6579
  0.6608   0.6664   0.6730   0.6829   0.6866   0.6871   0.6968   0.7004
  0.7033   0.7117   0.7158   0.7195   0.7254   0.7359   0.7410   0.7416
  0.7471   0.7513   0.7560   0.7612   0.7657   0.7723   0.7760   0.7773
  0.7781   0.7824   0.7902   0.7930   0.7947   0.7984   0.8019   0.8045
  0.8092   0.8135   0.8181   0.8197   0.8276   0.8331   0.8453   0.8564
  0.8658   0.8839   0.9077   0.9204   0.9252   0.9429   0.9520   0.9620
  0.9675   0.9758   0.9994   1.0023   1.0127   1.0164   1.0299   1.0365
  1.0550   1.0573   1.0603   1.0735   1.0795   1.0906   1.0929   1.1067
  1.1216   1.1334   1.1406   1.1456   1.1469   1.1565   1.1598   1.1667
  1.1722   1.1747   1.1828   1.1893   1.1929   1.1991   1.2066   1.2107
  1.2183   1.2263   1.2334   1.2402   1.2473   1.2524   1.2609   1.2661
  1.2792   1.2932   1.3015   1.3081   1.3217   1.3305   1.3324   1.3384
  1.3568   1.3663   1.3748   1.3806   1.3942   1.4085   1.4202   1.4343
  1.4422   1.4537   1.4601   1.4673   1.4709   1.4815   1.4895   1.4928
  1.5000   1.5017   1.5170   1.5196   1.5217   1.5329   1.5428   1.5498
  1.5556   1.5617   1.5713   1.5774   1.5818   1.5842   1.5863   1.5942
  1.5996   1.6030   1.6098   1.6113   1.6152   1.6172   1.6203   1.6302
  1.6337   1.6386   1.6428   1.6471   1.6528   1.6567   1.6584   1.6607
  1.6679   1.6755   1.6793   1.6831   1.6889   1.6969   1.7019   1.7060
  1.7097   1.7206   1.7241   1.7394   1.7513   1.7565   1.7607   1.7631
  1.7749   1.7782   1.7886   1.7982   1.8054   1.8109   1.8182   1.8230
  1.8307   1.8371   1.8435   1.8543   1.8614   1.8697   1.8795   1.8874
  1.9045   1.9087   1.9146   1.9215   1.9321   1.9415   1.9546   1.9643
  1.9796   1.9802   2.0021   2.0096   2.0125   2.0340   2.0450   2.0535
  2.0548   2.0567   2.0651   2.0716   2.0793   2.0953   2.1027   2.1042
  2.1149   2.1300   2.1323   2.1414   2.1525   2.1568   2.1621   2.1708
  2.1819   2.1892   2.1944   2.2094   2.2209   2.2230   2.2296   2.2422
  2.2672   2.2746   2.2840   2.2961   2.3074   2.3146   2.3306   2.3374
  2.3524   2.3620   2.3784   2.3946   2.4036   2.4169   2.4255   2.4368
  2.4476   2.4857   2.5003   2.5063   2.5192   2.5255   2.5315   2.5345
  2.5414   2.5487   2.5524   2.5642   2.5683   2.5731   2.5894   2.5962
  2.5979   2.6064   2.6172   2.6301   2.6442   2.6501   2.6532   2.6562
  2.6632   2.6791   2.6839   2.6994   2.7006   2.7199   2.7379   2.7473
  2.7636   2.7722   2.7842   2.7917   2.7961   2.8024   2.8171   2.8234
  2.8340   2.8486   2.8603   2.8753   2.8809   2.8860   2.8940   2.9089
  2.9130   2.9163   2.9217   2.9329   2.9475   2.9581   2.9697   2.9733
  2.9807   2.9883   2.9967   3.0154   3.0236   3.0280   3.0331   3.0428
  3.0512   3.0612   3.0656   3.0780   3.0863   3.0900   3.1029   3.1116
  3.1164   3.1326   3.1416   3.1490   3.1532   3.1624   3.1682   3.1909
  3.1939   3.2059   3.2120   3.2161   3.2432   3.2498   3.2657   3.2842
  3.2933   3.2964   3.3087   3.3271   3.3321   3.3540   3.3659   3.3912
  3.4174   3.4453   3.4673   3.4934   3.5382   3.5453   3.5645   3.6164
  3.6841   3.7767   3.7796   3.7984   3.8015   3.8027   3.8161   3.8387
  3.8459   3.8549   3.8753   3.8984   3.9061   3.9249   3.9282   3.9343
  3.9431   3.9832   3.9941   3.9950   4.0104   4.0473   4.0803   4.0926
  4.1241   4.1529   4.1591   4.1704   4.1815   4.2338   4.2537   4.2865
  4.2963   4.3056   4.3097   4.3455   4.3724   4.4109   4.9861   5.0754
  5.0901   5.0919   5.1044   5.1347   5.1440   5.1575   5.1879   5.3684
  5.3715   5.4153   5.4262   5.4406   5.4528   5.4628   5.5940   5.6156
  5.6447   5.6604   5.6804   5.6981   5.8154   5.8448  23.7488  23.7695
 23.7943  23.8092  23.8105  23.8185  23.8477  23.8603  23.8718  23.8866
 23.9128  23.9363  23.9601  23.9785  23.9921  24.0124  49.8677  49.9016
 49.9350  49.9473  49.9624  49.9646  49.9978  50.0144
 --------------------------------------------------------------

          Ground-State Mulliken Net Atomic Charges

     Atom                 Charge (a.u.)
  ----------------------------------------
      1 C                     0.584626
      2 H                     0.208490
      3 C                    -0.583245
      4 H                     0.192543
      5 O                    -0.174440
      6 H                     0.243848
      7 C                    -0.369400
      8 H                     0.200311
      9 H                     0.137870
     10 C                     0.777168
     11 H                     0.200867
     12 C                    -1.221790
     13 O                     0.076175
     14 H                     0.114694
     15 H                     0.246411
     16 C                    -0.761004
     17 H                     0.155615
     18 H                     0.154002
     19 C                    -0.446835
     20 H                     0.162814
     21 H                     0.151964
     22 C                     0.131548
     23 H                     0.228599
     24 C                    -0.669912
     25 H                     0.148137
     26 H                     0.127205
     27 H                     0.138206
     28 C                    -0.628392
     29 H                     0.130893
     30 H                     0.148091
     31 H                     0.153653
     32 O                     0.041099
     33 C                    -0.342210
     34 H                     0.278058
     35 C                     0.193158
     36 H                     0.213738
     37 C                    -0.043263
     38 O                    -0.198356
     39 O                    -0.116779
     40 H                     0.289486
     41 C                    -0.249370
     42 H                     0.277535
     43 O                    -0.148431
     44 H                     0.261836
     45 C                    -0.569475
     46 H                     0.301259
     47 O                    -0.212485
     48 H                     0.268327
     49 C                    -0.560217
     50 H                     0.247789
     51 O                    -0.144999
     52 H                     0.254588
  ----------------------------------------
  Sum of atomic charges =    -0.000000

 -----------------------------------------------------------------
                    Cartesian Multipole Moments
 -----------------------------------------------------------------
    Charge (ESU x 10^10)
                -0.0000
    Dipole Moment (Debye)
         X      -1.2300      Y      -2.1032      Z      -1.5315
       Tot       2.8779
    Quadrupole Moments (Debye-Ang)
        XX    -157.0817     XY       9.8303     YY    -150.5995
        XZ      18.4227     YZ       0.6765     ZZ    -142.6158
    Octopole Moments (Debye-Ang^2)
       XXX    -103.6713    XXY     -64.2543    XYY     -18.1702
       YYY      -6.2806    XXZ     -41.9938    XYZ      24.5394
       YYZ     -54.4367    XZZ     -57.0963    YZZ     -13.0259
       ZZZ     -20.7288
    Hexadecapole Moments (Debye-Ang^3)
      XXXX  -15778.9315   XXXY     240.8462   XXYY   -2990.3902
      XYYY      20.3066   YYYY   -1987.5465   XXXZ     402.6871
      XXYZ     -62.3017   XYYZ     165.0158   YYYZ    -113.0250
      XXZZ   -2697.3310   XYZZ     -10.4369   YYZZ    -458.2713
      XZZZ      47.2279   YZZZ      21.9743   ZZZZ    -909.6350
 -----------------------------------------------------------------
 Calculating MO derivatives via CPSCF
XF: myseg = 0
XF: NBas: 724, NBas6D: 748
XF: NpeAtoms: 52
 D1JvT checksum  = 32421792 327338.6891751399
 D1KAT checksum  = 99949824 23429.4289337114
   1         3         156      0.246286    0.014530
   2         3         156      0.029770    0.001885
   3         3         156      0.001935    0.000131
   4       125          34      0.000070    0.000010
   5       159           0      0.000000    0.000000    Roots Converged
 Time for AOints: 15511.4 s (CPU) 2642.1 s (wall)
 ------------------------------------------------------------------------------
                     AOints        : Timing summary (seconds)
 ------------------------------------------------------------------------------
     job step          cpu (% of tot)      sys (% of tot)     wall (% of tot)
 ------------------------------------------------------------------------------
  cpscf_lag         0.3237E+05 (23.5)   0.5740E-03 ( 9.9)   0.5492E+04 (23.3)
  iterzp            0.8951E+05 (65.1)   0.4879E-02 (84.4)   0.1540E+05 (65.2)
  make_fx           0.0000E+00 ( 0.0)   0.0000E+00 ( 0.0)   0.0000E+00 ( 0.0)
  AOints            0.1551E+05 (11.3)   0.2030E-03 ( 3.5)   0.2642E+04 (11.2)
 ------------------------------------------------------------------------------
   Grand Totals     0.1375E+06          0.5784E-02          0.2361E+05
 ------------------------------------------------------------------------------
 Calculating analytic Hessian of the SCF energy
 Polarizability Matrix (a.u.)
            1           2           3
    1-259.7568775   0.8032785  -2.0674430
    2   0.8032785-208.2634296  -4.4161238
    3  -2.0674430  -4.4161238-194.8099279

 Direct stationary perturbation theory relativistic correction:

 rels  =       0.380260597076
 relv  =      -2.164741492050
 rel2e =       1.148557532995
 E_rel =      -0.635923361979

 Hessian of the SCF Energy
            1           2           3           4           5           6
    1   0.4613151  -0.0092808  -0.0005998  -0.0511809   0.0360373  -0.0098334
    2  -0.0092808   0.5636392  -0.0339841   0.0351355  -0.2643620   0.0633314
    3  -0.0005998  -0.0339841   0.4764355  -0.0098685   0.0620703  -0.0665165
    4  -0.0511809   0.0351355  -0.0098685   0.0655113  -0.0380293   0.0099168
    5   0.0360373  -0.2643620   0.0620703  -0.0380293   0.2921835  -0.0674310
    6  -0.0098334   0.0633314  -0.0665165   0.0099168  -0.0674310   0.0755143
    7  -0.1156985  -0.0343933  -0.0214677   0.0007954   0.0009528   0.0010236
    8  -0.0305357  -0.1154113  -0.0206398  -0.0219147  -0.0255119  -0.0193329
    9  -0.0303882  -0.0323218  -0.0902310   0.0041465   0.0050199   0.0031911
   10   0.0031942  -0.0211828   0.0027348  -0.0021036  -0.0026755  -0.0020886
   11   0.0015052  -0.0201418   0.0023642  -0.0022398  -0.0012893  -0.0021787
   12   0.0021857  -0.0167255   0.0039374  -0.0024068  -0.0023866  -0.0017395
   13   0.0064730   0.0040968  -0.0231889   0.0005987   0.0005859   0.0003871
   14   0.0041500   0.0047925  -0.0215712   0.0014528   0.0022582   0.0004856
   15   0.0022302   0.0020597  -0.0370487   0.0009681   0.0001878   0.0014899
   16  -0.0006226   0.0005745   0.0014325  -0.0000156   0.0001000   0.0000726
   17   0.0001399   0.0000754   0.0000175   0.0001018   0.0004219   0.0002129
   18   0.0031403   0.0031947  -0.0070110   0.0003500   0.0000781   0.0003505
   19  -0.0271557   0.0018190  -0.0006177   0.0011461   0.0014183   0.0008301
   20  -0.0190474   0.0060932   0.0042844  -0.0008037   0.0003893   0.0001486
   21  -0.0164273   0.0061710   0.0066577   0.0007753   0.0004943   0.0003514
   22   0.0018372   0.0016406   0.0001448  -0.0008060  -0.0008932   0.0000677
   23  -0.0010836   0.0001693  -0.0004294   0.0000408   0.0007896   0.0003251
   24  -0.0004577   0.0003722  -0.0000652  -0.0000278   0.0000282   0.0001161
   25  -0.0048021   0.0033944   0.0028297   0.0001861   0.0000282   0.0002055
   26   0.0011798   0.0000175  -0.0008334   0.0003055   0.0005150   0.0001004
   27   0.0016184   0.0002868   0.0000506  -0.0000406  -0.0001806  -0.0000613
   28   0.0026427  -0.0007205  -0.0012304  -0.0001486  -0.0001815   0.0000934
   29  -0.0003044  -0.0002732   0.0003333  -0.0000725   0.0002049  -0.0001075
   30   0.0002516   0.0005545   0.0013198  -0.0000295   0.0000142  -0.0001689
   31  -0.0002065  -0.0000187   0.0000933   0.0000303   0.0001903  -0.0001207
   32  -0.0002064   0.0001402  -0.0000559   0.0001828   0.0000559  -0.0001213
   33   0.0000674  -0.0000731  -0.0000943  -0.0001055  -0.0001516  -0.0000884
   34  -0.0000890  -0.0001323   0.0002546  -0.0000164  -0.0000035   0.0000305
   35   0.0000360   0.0001773  -0.0001843  -0.0000359  -0.0000794   0.0000592
   36  -0.0001218  -0.0001722  -0.0002989   0.0000249   0.0000641   0.0000554
   37  -0.0002251   0.0004285  -0.0004518   0.0000573  -0.0000259   0.0000230
   38  -0.0000591   0.0000143  -0.0001306   0.0000331   0.0000467  -0.0000192
   39   0.0000142  -0.0000913  -0.0002875  -0.0000000  -0.0000006  -0.0000067
   40   0.0002341   0.0000830   0.0001833  -0.0000070  -0.0000204  -0.0000053
   41   0.0000301  -0.0000362   0.0000236   0.0000080   0.0000119   0.0000032
   42  -0.0001987   0.0000036  -0.0001162   0.0000017   0.0000014   0.0000126
   43   0.0000899   0.0000228  -0.0000452  -0.0000325  -0.0000449   0.0000244
   44   0.0000218  -0.0000533   0.0000149   0.0000243   0.0000290  -0.0000158
   45  -0.0000170   0.0000128   0.0000275   0.0000038   0.0000027   0.0000113
   46  -0.0094130   0.0014669   0.0089807   0.0005185   0.0002892  -0.0011648
   47  -0.0031683   0.0009188  -0.0003977  -0.0006594   0.0002848   0.0005625
   48   0.0331721  -0.0081472  -0.0066008   0.0002324  -0.0007431   0.0016315
   49  -0.0061626   0.0022668  -0.0012239   0.0000946  -0.0001328  -0.0003787
   50   0.0011263  -0.0001002   0.0002520   0.0000675   0.0003325  -0.0004528
   51   0.0013641  -0.0005122   0.0013674  -0.0000977  -0.0000463   0.0002355
   52   0.0015934   0.0007232  -0.0016599   0.0001253  -0.0006617   0.0006751
   53  -0.0006806  -0.0000852   0.0005878   0.0001632   0.0004556  -0.0008638
   54  -0.0000477  -0.0011473   0.0007987  -0.0000866   0.0001436   0.0002641
   55  -0.0838102  -0.0044314   0.0149017  -0.0003014   0.0003203  -0.0034441
   56  -0.0020548  -0.0829598   0.0102644  -0.0061428  -0.0026864   0.0317836
   57   0.0121779   0.0123167  -0.1630549   0.0021201   0.0016271  -0.0125711
   58   0.0050145   0.0052989   0.0034663   0.0001116   0.0000190  -0.0004945
   59   0.0033996   0.0017969   0.0021639   0.0004730   0.0006334  -0.0002066
   60  -0.0194144  -0.0204389  -0.0192786  -0.0003555   0.0004541   0.0010398
   61  -0.0003298  -0.0071154   0.0025079   0.0001125   0.0001110   0.0018129
   62  -0.0007218  -0.0027568   0.0022802  -0.0000709   0.0012224   0.0005325
   63  -0.0035566   0.0300295  -0.0111816   0.0014512   0.0000764  -0.0060820
   64  -0.1405590   0.0182604   0.0140116  -0.0105328   0.0028495   0.0017455
   65   0.0116240  -0.0818078  -0.0031326   0.0309816  -0.0089696  -0.0060180
   66   0.0176966  -0.0039758  -0.0854726  -0.0086473   0.0021486   0.0019780
   67  -0.0068186  -0.0012219   0.0332543   0.0009954   0.0001804  -0.0002182
   68   0.0011968   0.0003229  -0.0064342  -0.0003290   0.0000100  -0.0003104
   69   0.0037453   0.0006080  -0.0084424   0.0002760  -0.0003805   0.0002878
   70  -0.0268025  -0.0223845  -0.0122082   0.0005674  -0.0016245  -0.0004637
   71  -0.0017464   0.0040055   0.0028840   0.0017177   0.0007356   0.0001354
   72   0.0029347   0.0065412   0.0039368  -0.0006677   0.0000412   0.0001286
   73  -0.0009430  -0.0038492  -0.0025200   0.0004494  -0.0001466  -0.0000008
   74  -0.0015495  -0.0038560  -0.0018243  -0.0001833   0.0003338  -0.0002121
   75  -0.0015236  -0.0021260  -0.0008321   0.0002088  -0.0002510  -0.0000728
   76   0.0011687  -0.0012761   0.0005046   0.0001221   0.0002305  -0.0000875
   77   0.0018766   0.0001509   0.0005163  -0.0010919   0.0008858  -0.0001410
   78   0.0002920   0.0002724   0.0002842   0.0001416   0.0000383   0.0002363
   79   0.0010536   0.0006869  -0.0004177  -0.0001769   0.0000260   0.0000150
   80   0.0007518   0.0004643   0.0004033  -0.0001273   0.0000331   0.0001229
   81   0.0007832  -0.0002833  -0.0002447  -0.0000880  -0.0000311  -0.0000339
   82  -0.0115445   0.0293565  -0.0082710  -0.0056466   0.0010062   0.0011278
   83   0.0090807  -0.0069176  -0.0000846  -0.0005836   0.0013032  -0.0001018
   84   0.0004835  -0.0070449   0.0025154   0.0023632  -0.0011780   0.0002258
   85   0.0000580  -0.0004113   0.0006434   0.0002265  -0.0001471  -0.0001398
   86  -0.0010168   0.0006609  -0.0006566  -0.0000804   0.0001339   0.0000811
   87  -0.0002025  -0.0008163   0.0001832   0.0001806   0.0000139  -0.0000993
   88   0.0003166  -0.0003157  -0.0008357   0.0000393  -0.0000505   0.0002353
   89  -0.0006353   0.0008557  -0.0000533  -0.0001271   0.0000514  -0.0001284
   90   0.0009349  -0.0001162  -0.0001515  -0.0001707   0.0000823   0.0001019
   91   0.0011608   0.0016908  -0.0012314  -0.0007015   0.0002870   0.0001484
   92  -0.0001315  -0.0055123   0.0020528   0.0018019  -0.0004155  -0.0002500
   93  -0.0004225   0.0022193  -0.0004710  -0.0005683   0.0002005   0.0002141
   94  -0.0000711   0.0001672  -0.0000024   0.0000171  -0.0000111   0.0000002
   95   0.0000592  -0.0001322   0.0000027  -0.0000027   0.0000429  -0.0000103
   96  -0.0000183   0.0000377  -0.0000405   0.0000015  -0.0000169   0.0000017
   97   0.0000338  -0.0000798  -0.0000092  -0.0000119  -0.0000037   0.0000021
   98  -0.0000019   0.0000181   0.0000088   0.0000022  -0.0000035   0.0000017
   99  -0.0000024   0.0000130   0.0000106   0.0000013  -0.0000006  -0.0000001
  100  -0.0000025   0.0000062   0.0000071   0.0000010   0.0000003  -0.0000001
  101   0.0000001   0.0000005   0.0000016   0.0000004  -0.0000002   0.0000004
  102   0.0000011  -0.0000029  -0.0000046  -0.0000005  -0.0000014   0.0000000
  103   0.0002838  -0.0003959  -0.0000666  -0.0000334   0.0000251   0.0000017
  104   0.0000011   0.0001016  -0.0001094   0.0000011  -0.0000512   0.0000166
  105   0.0001094  -0.0000242  -0.0000447   0.0000002   0.0000162  -0.0000012
  106  -0.0000525   0.0000481   0.0000390   0.0000034   0.0000011  -0.0000003
  107   0.0000171  -0.0000234   0.0000004  -0.0000010   0.0000018   0.0000004
  108   0.0000282  -0.0000231  -0.0000269  -0.0000029  -0.0000041   0.0000011
  109   0.0000041  -0.0000058  -0.0000103  -0.0000040  -0.0000049  -0.0000003
  110  -0.0000428   0.0001231   0.0000066   0.0000055  -0.0000361   0.0000124
  111   0.0000248  -0.0000362   0.0000572  -0.0000004   0.0000265   0.0000080
  112  -0.0000036   0.0000035   0.0000017   0.0000034   0.0000066  -0.0000022
  113   0.0000245  -0.0000771  -0.0000135  -0.0000040   0.0000199  -0.0000100
  114  -0.0000057   0.0000018  -0.0000266   0.0000000  -0.0000071  -0.0000049
  115   0.0000006  -0.0000033   0.0000128   0.0000038   0.0000134  -0.0000012
  116   0.0000183  -0.0000461   0.0000075  -0.0000018   0.0000184  -0.0000030
  117  -0.0000237   0.0000417  -0.0000357   0.0000018  -0.0000218  -0.0000047
  118  -0.0000030   0.0000121  -0.0000079  -0.0000025  -0.0000136   0.0000023
  119  -0.0000041   0.0000128  -0.0000004   0.0000013  -0.0000037   0.0000013
  120   0.0000060  -0.0000106   0.0000034  -0.0000017   0.0000027   0.0000019
  121   0.0000147  -0.0000292  -0.0000058  -0.0000033  -0.0000048   0.0000013
  122  -0.0000031   0.0000061   0.0000023  -0.0000011  -0.0000062   0.0000013
  123   0.0000035  -0.0000035   0.0000082  -0.0000013   0.0000027   0.0000010
  124   0.0000003  -0.0000001  -0.0000020  -0.0000001  -0.0000005  -0.0000000
  125  -0.0000011   0.0000024  -0.0000007   0.0000001  -0.0000010  -0.0000001
  126   0.0000002  -0.0000025  -0.0000055  -0.0000000  -0.0000008  -0.0000002
  127  -0.0000243   0.0000549   0.0000090   0.0000058  -0.0000002  -0.0000007
  128   0.0000013  -0.0000089  -0.0000019   0.0000011   0.0000104  -0.0000024
  129  -0.0000037   0.0000054  -0.0000076   0.0000006  -0.0000040   0.0000004
  130   0.0000042  -0.0000096  -0.0000023  -0.0000007   0.0000007   0.0000001
  131  -0.0000004   0.0000023  -0.0000002  -0.0000002  -0.0000037   0.0000006
  132   0.0000017  -0.0000030   0.0000023  -0.0000003   0.0000021  -0.0000004
  133   0.0000219  -0.0000499  -0.0000034  -0.0000038   0.0000021  -0.0000003
  134   0.0000054   0.0000034  -0.0000129  -0.0000012  -0.0000081   0.0000023
  135   0.0000150  -0.0000193  -0.0000075  -0.0000012  -0.0000020  -0.0000005
  136  -0.0000015   0.0000038   0.0000053  -0.0000001   0.0000005  -0.0000004
  137   0.0000010  -0.0000020   0.0000009  -0.0000003   0.0000001   0.0000004
  138  -0.0000009   0.0000002  -0.0000021  -0.0000001  -0.0000005   0.0000001
  139  -0.0000227   0.0000571  -0.0000021   0.0000043  -0.0000055   0.0000005
  140  -0.0000147   0.0000225  -0.0000073   0.0000049   0.0000163  -0.0000031
  141  -0.0000128   0.0000232  -0.0000051   0.0000032   0.0000006  -0.0000004
  142   0.0000059  -0.0000169  -0.0000072  -0.0000006   0.0000039   0.0000000
  143   0.0000039  -0.0000031   0.0000016  -0.0000011  -0.0000059   0.0000005
  144   0.0000049  -0.0000082   0.0000002  -0.0000010   0.0000011   0.0000002
  145   0.0000164   0.0000167  -0.0000577   0.0000036   0.0000045   0.0000019
  146   0.0000305  -0.0000673   0.0000231  -0.0000100  -0.0000263   0.0000031
  147  -0.0000295   0.0000442   0.0000505   0.0000010   0.0000106  -0.0000019
  148   0.0000094  -0.0000110  -0.0000129   0.0000001   0.0000009   0.0000007
  149   0.0000014   0.0000027  -0.0000042  -0.0000003  -0.0000009  -0.0000004
  150   0.0000099  -0.0000128  -0.0000191  -0.0000002  -0.0000028   0.0000012
  151  -0.0000029   0.0000189   0.0000180  -0.0000020  -0.0000167  -0.0000001
  152  -0.0000380   0.0000594  -0.0000042   0.0000100   0.0000353  -0.0000053
  153   0.0000093  -0.0000252  -0.0000299   0.0000009  -0.0000052   0.0000042
  154  -0.0000032  -0.0000003  -0.0000091   0.0000014   0.0000078   0.0000002
  155   0.0000087  -0.0000158  -0.0000003  -0.0000009  -0.0000054   0.0000005
  156  -0.0000001   0.0000075   0.0000077  -0.0000012  -0.0000018  -0.0000014
            7           8           9          10          11          12
    1  -0.1156985  -0.0305357  -0.0303882   0.0031942   0.0015052   0.0021857
    2  -0.0343933  -0.1154113  -0.0323218  -0.0211828  -0.0201418  -0.0167255
    3  -0.0214677  -0.0206398  -0.0902310   0.0027348   0.0023642   0.0039374
    4   0.0007954  -0.0219147   0.0041465  -0.0021036  -0.0022398  -0.0024068
    5   0.0009528  -0.0255119   0.0050199  -0.0026755  -0.0012893  -0.0023866
    6   0.0010236  -0.0193329   0.0031911  -0.0020886  -0.0021787  -0.0017395
    7   0.4731977  -0.0062687   0.0153535  -0.0551696   0.0334907  -0.0084608
    8  -0.0062687   0.5777127  -0.0155341   0.0337652  -0.2720816   0.0367676
    9   0.0153535  -0.0155341   0.4557469  -0.0077315   0.0388918  -0.0535934
   10  -0.0551696   0.0337652  -0.0077315   0.0624976  -0.0363279   0.0061624
   11   0.0334907  -0.2720816   0.0388918  -0.0363279   0.2962947  -0.0507779
   12  -0.0084608   0.0367676  -0.0535934   0.0061624  -0.0507779   0.0730024
   13  -0.0870990  -0.0212378   0.0062711   0.0031710  -0.0014546   0.0011767
   14  -0.0208866  -0.0805836   0.0104253  -0.0092547   0.0009192   0.0362576
   15   0.0441379   0.0355066  -0.1792213   0.0056688   0.0096957  -0.0287175
   16   0.0046833   0.0051033   0.0096359  -0.0002391  -0.0003182   0.0005278
   17   0.0036812   0.0019475   0.0077214   0.0005611   0.0003416   0.0011268
   18  -0.0280276  -0.0230587  -0.0251856  -0.0006907   0.0005647   0.0011628
   19  -0.1668777   0.0249948   0.0108675  -0.0076094   0.0015762   0.0001332
   20   0.0263752  -0.0891698  -0.0034713   0.0325943  -0.0086710  -0.0050024
   21  -0.0042958  -0.0038277  -0.0747829  -0.0049792   0.0010995   0.0036298
   22  -0.0082614   0.0333270  -0.0094708  -0.0055775   0.0013023   0.0013758
   23   0.0025322  -0.0106787   0.0037449   0.0018813   0.0008348  -0.0002923
   24   0.0016203  -0.0053076   0.0006606   0.0013195  -0.0001595   0.0001062
   25  -0.0216711  -0.0201816  -0.0183796   0.0012890   0.0003246   0.0001407
   26   0.0071649   0.0050574   0.0048533  -0.0005680   0.0009381   0.0005409
   27   0.0039617   0.0036304   0.0009057  -0.0005858   0.0002947   0.0001697
   28  -0.0026951  -0.0044011   0.0297467   0.0010861  -0.0000709  -0.0004298
   29  -0.0010551   0.0005946  -0.0076129   0.0008080  -0.0006930  -0.0003291
   30   0.0111417  -0.0008560  -0.0090954  -0.0016632   0.0006721   0.0007516
   31   0.0002603  -0.0007030   0.0004939  -0.0000570   0.0001845  -0.0000477
   32   0.0007700  -0.0003078  -0.0003072  -0.0005838   0.0005727  -0.0000299
   33  -0.0012242   0.0013362   0.0006064   0.0008421  -0.0009796   0.0000636
   34  -0.0003282  -0.0000019  -0.0000579  -0.0001293   0.0000493   0.0000396
   35   0.0000330  -0.0009703   0.0006367  -0.0001561   0.0003537  -0.0001314
   36  -0.0029175   0.0011530  -0.0056444   0.0000349  -0.0003411   0.0002120
   37   0.0012107  -0.0007400  -0.0015943  -0.0000769   0.0000574   0.0000245
   38   0.0004191   0.0000151  -0.0001614  -0.0001150   0.0000784   0.0000004
   39   0.0001128   0.0004281   0.0006875   0.0000389  -0.0000423  -0.0000022
   40   0.0012813  -0.0004970   0.0014113  -0.0000796   0.0001375  -0.0000731
   41  -0.0000391   0.0004274  -0.0003177  -0.0001106   0.0000134   0.0000164
   42  -0.0007504   0.0000432  -0.0002225   0.0000897  -0.0000548   0.0000201
   43  -0.0001940   0.0000271  -0.0001499   0.0002107  -0.0002433   0.0000412
   44  -0.0000087   0.0003672  -0.0001373  -0.0002197   0.0000696   0.0000641
   45   0.0001668  -0.0001067  -0.0000085  -0.0000029   0.0000843  -0.0000633
   46   0.0015456   0.0004937   0.0003934  -0.0001504   0.0000106   0.0000141
   47   0.0004847  -0.0006182  -0.0006848   0.0000223   0.0001763  -0.0001183
   48   0.0004244  -0.0007087   0.0011606   0.0000148  -0.0002157  -0.0001244
   49  -0.0008835  -0.0002663  -0.0003458   0.0000825   0.0000600   0.0000482
   50  -0.0003283   0.0001215   0.0002891   0.0000279  -0.0000285  -0.0000148
   51  -0.0005705   0.0003187   0.0006113   0.0000483  -0.0000788  -0.0000273
   52  -0.0002714   0.0000074   0.0000054  -0.0000857  -0.0001177  -0.0000575
   53  -0.0000717   0.0001303   0.0000486  -0.0001078   0.0001496   0.0001337
   54   0.0000047  -0.0002742  -0.0002057  -0.0000415   0.0001737  -0.0000243
   55   0.0083789   0.0053042  -0.0160393   0.0004499   0.0002043   0.0003886
   56   0.0061892   0.0028392  -0.0177244   0.0004008  -0.0002324  -0.0003930
   57   0.0000300  -0.0013566  -0.0269758   0.0009789   0.0012821   0.0016989
   58  -0.0005115   0.0000156   0.0014794  -0.0000986  -0.0000976  -0.0000643
   59  -0.0001674   0.0004254   0.0007241   0.0002397   0.0004540   0.0001802
   60   0.0042309   0.0032281  -0.0034752   0.0000966  -0.0002135   0.0001896
   61   0.0000457   0.0004851  -0.0003535   0.0000447   0.0000424  -0.0001727
   62  -0.0004791  -0.0001144  -0.0005768   0.0003198   0.0006897   0.0000597
   63   0.0004376   0.0023896   0.0011443  -0.0004178  -0.0007496  -0.0009531
   64  -0.0253455  -0.0007028  -0.0033098   0.0012104   0.0013063   0.0003737
   65  -0.0186031   0.0055731   0.0060650   0.0000400  -0.0002904   0.0004954
   66  -0.0161337   0.0066615   0.0071990   0.0005632   0.0000833   0.0001695
   67  -0.0000889  -0.0006875   0.0026594  -0.0003302  -0.0001617  -0.0001533
   68  -0.0007717   0.0003052   0.0009061  -0.0001966  -0.0001638   0.0001011
   69  -0.0001193  -0.0003738  -0.0015420   0.0001806   0.0000748  -0.0000144
   70  -0.0044857   0.0020763   0.0035317  -0.0000148  -0.0002111   0.0000538
   71   0.0024799  -0.0008429  -0.0005069   0.0000803   0.0000743  -0.0000817
   72   0.0022255  -0.0005935  -0.0019754  -0.0000368   0.0000465   0.0000342
   73  -0.0008526   0.0006652   0.0012834  -0.0000777  -0.0001664  -0.0000576
   74  -0.0012196   0.0008558   0.0005252   0.0000728   0.0000030   0.0000956
   75  -0.0006919   0.0000298   0.0004943   0.0000025  -0.0000230  -0.0000042
   76   0.0001950   0.0000476  -0.0002059   0.0000812   0.0000379   0.0000472
   77  -0.0001004   0.0002627  -0.0002229   0.0001952   0.0002782   0.0000901
   78   0.0001651  -0.0001344   0.0000974  -0.0000062  -0.0000214  -0.0000366
   79   0.0000656  -0.0001173  -0.0003387   0.0000358   0.0000196   0.0000351
   80   0.0001933  -0.0000035  -0.0003050   0.0000098  -0.0000155   0.0000159
   81  -0.0000141   0.0000506  -0.0001773  -0.0000005  -0.0000476   0.0000148
   82   0.0002424   0.0011149   0.0007592  -0.0009676   0.0003101  -0.0002549
   83   0.0002256   0.0020376  -0.0003498  -0.0003008  -0.0006652   0.0003362
   84  -0.0000769   0.0007242  -0.0008366  -0.0003922  -0.0002643   0.0000847
   85  -0.0008842   0.0006726  -0.0006733  -0.0008746   0.0005047  -0.0004743
   86   0.0000541  -0.0012701   0.0002669   0.0005499   0.0014269   0.0000654
   87  -0.0005804  -0.0003211   0.0005367  -0.0003159   0.0007144   0.0001324
   88  -0.0001839  -0.0000968  -0.0002387   0.0000665   0.0000588  -0.0001004
   89  -0.0001596  -0.0002737   0.0001173   0.0000821   0.0001190  -0.0000753
   90   0.0000808  -0.0000073  -0.0002335   0.0000536   0.0000314  -0.0000589
   91   0.0002455  -0.0001167   0.0007053   0.0001888   0.0002537  -0.0000063
   92  -0.0004743  -0.0008838  -0.0001140   0.0001466   0.0004898   0.0000125
   93   0.0000869   0.0000270   0.0002093   0.0001339   0.0000793  -0.0000213
   94   0.0006138  -0.0002078  -0.0004854  -0.0000396   0.0000081   0.0000176
   95  -0.0002830   0.0001322   0.0002892  -0.0000293   0.0000437  -0.0000169
   96   0.0001214  -0.0000477  -0.0000927   0.0000135  -0.0000238   0.0000113
   97  -0.0003406   0.0001080   0.0002427   0.0000411  -0.0000230  -0.0000049
   98   0.0000535   0.0000039  -0.0000352  -0.0000111   0.0000024   0.0000019
   99   0.0000529  -0.0000157  -0.0000328   0.0000003  -0.0000010   0.0000004
  100   0.0000287  -0.0000070  -0.0000275  -0.0000064   0.0000029   0.0000001
  101   0.0000063  -0.0000025  -0.0000027   0.0000000   0.0000002  -0.0000008
  102  -0.0000120   0.0000012   0.0000049   0.0000034  -0.0000033   0.0000007
  103  -0.0012065   0.0006509   0.0011289   0.0000523  -0.0000207  -0.0000288
  104   0.0001911  -0.0000916  -0.0001344   0.0000478  -0.0000537   0.0000110
  105   0.0000144   0.0002011   0.0000667  -0.0000327   0.0000229  -0.0000014
  106   0.0000589  -0.0001617  -0.0001920  -0.0000078   0.0000123   0.0000040
  107  -0.0000497   0.0000338   0.0000360   0.0000012  -0.0000020  -0.0000013
  108  -0.0000338   0.0000305   0.0001161   0.0000086  -0.0000090  -0.0000008
  109  -0.0000719  -0.0000002   0.0000382   0.0000146  -0.0000092  -0.0000011
  110   0.0002750  -0.0000857  -0.0001970   0.0000041  -0.0000262   0.0000109
  111  -0.0000686   0.0000239   0.0002247  -0.0000263   0.0000463  -0.0000312
  112   0.0000572  -0.0000110  -0.0000353  -0.0000086   0.0000082   0.0000008
  113  -0.0001731   0.0000490   0.0000896   0.0000022   0.0000093  -0.0000015
  114  -0.0000007   0.0000006  -0.0000760   0.0000090  -0.0000160   0.0000117
  115   0.0000594  -0.0000084  -0.0000236  -0.0000202   0.0000200  -0.0000029
  116  -0.0000928   0.0000281   0.0001005  -0.0000075   0.0000188  -0.0000093
  117   0.0000950  -0.0000263  -0.0001999   0.0000144  -0.0000332   0.0000243
  118  -0.0000319   0.0000047   0.0000067   0.0000133  -0.0000161   0.0000030
  119   0.0000253  -0.0000047  -0.0000187  -0.0000017  -0.0000019   0.0000010
  120  -0.0000373   0.0000051   0.0000607   0.0000022   0.0000036  -0.0000060
  121  -0.0001181   0.0000507   0.0000684   0.0000117  -0.0000120   0.0000007
  122   0.0000044   0.0000049  -0.0000192   0.0000107  -0.0000114   0.0000031
  123  -0.0000394   0.0000014   0.0000648   0.0000016   0.0000056  -0.0000053
  124   0.0000032   0.0000003  -0.0000017   0.0000009  -0.0000013   0.0000004
  125   0.0000017  -0.0000029  -0.0000029   0.0000006  -0.0000007   0.0000006
  126  -0.0000028   0.0000042  -0.0000066   0.0000009  -0.0000023   0.0000009
  127   0.0002148  -0.0000630  -0.0001574  -0.0000132   0.0000069   0.0000051
  128   0.0000066  -0.0000113   0.0000108  -0.0000134   0.0000159  -0.0000045
  129   0.0000195   0.0000003  -0.0000445   0.0000013  -0.0000063   0.0000046
  130  -0.0000362   0.0000095   0.0000268  -0.0000002   0.0000005  -0.0000014
  131   0.0000003   0.0000056  -0.0000066   0.0000039  -0.0000055   0.0000021
  132  -0.0000111   0.0000001   0.0000231  -0.0000009   0.0000035  -0.0000018
  133  -0.0001794   0.0000740   0.0001426   0.0000104  -0.0000059  -0.0000045
  134  -0.0000397   0.0000054   0.0000485   0.0000079  -0.0000079   0.0000012
  135  -0.0000413   0.0000381   0.0000469   0.0000051  -0.0000072  -0.0000004
  136   0.0000044  -0.0000072  -0.0000028  -0.0000002   0.0000022  -0.0000001
  137  -0.0000021   0.0000041   0.0000007  -0.0000001  -0.0000001  -0.0000004
  138   0.0000039   0.0000001  -0.0000094  -0.0000003  -0.0000011   0.0000007
  139   0.0002086  -0.0000641  -0.0001681  -0.0000051  -0.0000024   0.0000072
  140   0.0001326  -0.0000800  -0.0000874  -0.0000291   0.0000304  -0.0000053
  141   0.0001035  -0.0000396  -0.0001000  -0.0000079   0.0000035   0.0000025
  142  -0.0000457   0.0000082   0.0000388  -0.0000041   0.0000050  -0.0000037
  143  -0.0000287   0.0000239   0.0000187   0.0000097  -0.0000105   0.0000034
  144  -0.0000421   0.0000082   0.0000482   0.0000016   0.0000016  -0.0000025
  145   0.0000653  -0.0000380  -0.0000000  -0.0000187   0.0000186  -0.0000073
  146  -0.0002055   0.0002170   0.0000311   0.0000646  -0.0000768   0.0000170
  147   0.0000326  -0.0001272   0.0000610  -0.0000130   0.0000377  -0.0000103
  148  -0.0000079   0.0000157   0.0000338  -0.0000032   0.0000007  -0.0000026
  149   0.0000089  -0.0000014   0.0000198   0.0000035  -0.0000023   0.0000025
  150  -0.0000027   0.0000301   0.0000076   0.0000018  -0.0000083   0.0000011
  151   0.0000806   0.0000483  -0.0001200   0.0000290  -0.0000382   0.0000165
  152   0.0002057  -0.0002204  -0.0000579  -0.0000681   0.0000848  -0.0000195
  153  -0.0000318   0.0000438  -0.0000154   0.0000004  -0.0000154  -0.0000013
  154   0.0000007  -0.0000344   0.0000176  -0.0000131   0.0000164  -0.0000066
  155  -0.0000575   0.0000425   0.0000317   0.0000063  -0.0000110   0.0000030
  156   0.0000101   0.0000053   0.0000071   0.0000062  -0.0000026   0.0000035
           13          14          15          16          17          18
    1   0.0064730   0.0041500   0.0022302  -0.0006226   0.0001399   0.0031403
    2   0.0040968   0.0047925   0.0020597   0.0005745   0.0000754   0.0031947
    3  -0.0231889  -0.0215712  -0.0370487   0.0014325   0.0000175  -0.0070110
    4   0.0005987   0.0014528   0.0009681  -0.0000156   0.0001018   0.0003500
    5   0.0005859   0.0022582   0.0001878   0.0001000   0.0004219   0.0000781
    6   0.0003871   0.0004856   0.0014899   0.0000726   0.0002129   0.0003505
    7  -0.0870990  -0.0208866   0.0441379   0.0046833   0.0036812  -0.0280276
    8  -0.0212378  -0.0805836   0.0355066   0.0051033   0.0019475  -0.0230587
    9   0.0062711   0.0104253  -0.1792213   0.0096359   0.0077214  -0.0251856
   10   0.0031710  -0.0092547   0.0056688  -0.0002391   0.0005611  -0.0006907
   11  -0.0014546   0.0009192   0.0096957  -0.0003182   0.0003416   0.0005647
   12   0.0011767   0.0362576  -0.0287175   0.0005278   0.0011268   0.0011628
   13   0.3252620   0.2137708   0.1255819  -0.2312546  -0.1855028  -0.1476159
   14   0.2137708   0.2183081   0.1066303  -0.1866226  -0.1519683  -0.1202515
   15   0.1255819   0.1066303   0.4518061  -0.1862370  -0.1513743  -0.1792036
   16  -0.2312546  -0.1866226  -0.1862370   0.2256430   0.1806920   0.1731010
   17  -0.1855028  -0.1519683  -0.1513743   0.1806920   0.1487589   0.1410635
   18  -0.1476159  -0.1202515  -0.1792036   0.1731010   0.1410635   0.2079810
   19  -0.0091648   0.0012509   0.0087131   0.0026430   0.0001553  -0.0002129
   20  -0.0075318   0.0033638   0.0020387   0.0015800   0.0003151  -0.0012373
   21   0.0438014  -0.0066523  -0.0308839   0.0025624   0.0013206   0.0019630
   22   0.0028783  -0.0020084  -0.0011927  -0.0001843   0.0001219   0.0001720
   23  -0.0011600   0.0019638  -0.0012337   0.0002342  -0.0006057   0.0001449
   24  -0.0005103  -0.0004055   0.0009352   0.0000937  -0.0004911   0.0000122
   25   0.0030502   0.0006540  -0.0009334  -0.0006164   0.0001562   0.0015570
   26  -0.0000645   0.0000497   0.0020555  -0.0011437   0.0001047   0.0000538
   27   0.0002950   0.0007137   0.0025535  -0.0004483  -0.0003407   0.0000537
   28  -0.0074589   0.0010222   0.0059528  -0.0008864  -0.0001597  -0.0003907
   29   0.0025522   0.0008781  -0.0017241  -0.0003761   0.0001164   0.0007010
   30  -0.0018667   0.0000020   0.0032448   0.0000713  -0.0001970  -0.0001735
   31  -0.0000892   0.0002458  -0.0001669   0.0000322  -0.0000136   0.0000058
   32  -0.0002554   0.0004248  -0.0001414   0.0001091  -0.0001190  -0.0000245
   33   0.0003113  -0.0009582   0.0002866  -0.0001605   0.0002073  -0.0000330
   34   0.0010636  -0.0000698  -0.0015455  -0.0000304   0.0001190   0.0003053
   35  -0.0000782   0.0003206  -0.0000401   0.0000562   0.0000537   0.0000591
   36   0.0029430  -0.0002397  -0.0026215   0.0001546   0.0001875   0.0003467
   37  -0.0008551   0.0001301   0.0017093   0.0002015  -0.0001477  -0.0004559
   38  -0.0002280   0.0001209   0.0003644   0.0000203  -0.0001093  -0.0000677
   39  -0.0000256  -0.0000122   0.0002983  -0.0001524   0.0000492   0.0000296
   40  -0.0011385   0.0001309   0.0009099   0.0000283  -0.0001157  -0.0001886
   41   0.0001347  -0.0000335  -0.0000573   0.0000105  -0.0000104  -0.0000021
   42   0.0003718  -0.0000354  -0.0002289  -0.0000493   0.0000544   0.0000843
   43   0.0000244  -0.0001433   0.0000731  -0.0000260   0.0000323  -0.0000085
   44   0.0000639   0.0000307  -0.0000215   0.0000104  -0.0000288   0.0000051
   45  -0.0001090   0.0000672   0.0000327   0.0000241  -0.0000256  -0.0000263
   46  -0.0010257  -0.0002609  -0.0004861   0.0004239  -0.0000735  -0.0002924
   47  -0.0003491   0.0000299   0.0003956   0.0001565  -0.0000510  -0.0000554
   48  -0.0002177   0.0004141   0.0010427  -0.0003298  -0.0000016   0.0002183
   49   0.0004675   0.0000520   0.0001269  -0.0000980   0.0000650   0.0001408
   50   0.0001749   0.0000579   0.0000153  -0.0000845   0.0000191   0.0000516
   51   0.0002926  -0.0000088  -0.0002204  -0.0001020   0.0000584   0.0001365
   52   0.0001483  -0.0000216   0.0000366  -0.0000058   0.0000217   0.0000391
   53   0.0000511   0.0000484  -0.0002905   0.0000337  -0.0000236   0.0000103
   54  -0.0000049   0.0000715   0.0000126   0.0000244  -0.0000063  -0.0000122
   55  -0.0035344  -0.0031251  -0.0050739   0.0002317  -0.0003091  -0.0018253
   56  -0.0030470  -0.0023131  -0.0035148  -0.0000224   0.0005627  -0.0015501
   57  -0.0023565  -0.0018562  -0.0008429   0.0005245   0.0002680  -0.0004459
   58   0.0005302   0.0001485   0.0005296  -0.0000327   0.0000150   0.0002425
   59  -0.0001055   0.0002335  -0.0001282   0.0000287   0.0000816   0.0000769
   60  -0.0015321  -0.0013021  -0.0020551   0.0000997   0.0000904  -0.0007100
   61  -0.0001070  -0.0000459   0.0001018  -0.0000135   0.0000207  -0.0000298
   62  -0.0000365   0.0003310  -0.0001314   0.0000514  -0.0000124   0.0000706
   63   0.0001065  -0.0006489   0.0002137  -0.0000168  -0.0001624   0.0000133
   64  -0.0018615  -0.0001371   0.0009924  -0.0001575   0.0001787   0.0008861
   65  -0.0000060   0.0006439  -0.0000399  -0.0002461   0.0002478   0.0001221
   66   0.0007731   0.0000444  -0.0010156   0.0000389   0.0002703   0.0000285
   67  -0.0016737  -0.0001966  -0.0011170   0.0005152   0.0001021  -0.0004475
   68  -0.0000067  -0.0003211  -0.0003764  -0.0000648  -0.0001116   0.0000040
   69  -0.0033975  -0.0006545  -0.0004858  -0.0004239   0.0000043   0.0001621
   70   0.0007714   0.0001001  -0.0000329   0.0000573   0.0000629  -0.0000472
   71   0.0001829   0.0000291   0.0002394   0.0001363  -0.0000624  -0.0000740
   72  -0.0010955  -0.0001356   0.0002706  -0.0001667   0.0000376   0.0000946
   73   0.0000949  -0.0000127  -0.0003047  -0.0000278   0.0000130   0.0000298
   74   0.0001132  -0.0000125  -0.0000213  -0.0000090   0.0000156  -0.0000118
   75   0.0001078   0.0000465   0.0000048   0.0000039  -0.0000014   0.0000142
   76   0.0000006   0.0000342   0.0000986   0.0000146  -0.0000048  -0.0000209
   77  -0.0001132   0.0001285  -0.0000921   0.0000180  -0.0000184   0.0000056
   78   0.0000654   0.0000291  -0.0000796   0.0000141   0.0000084  -0.0000120
   79  -0.0002603   0.0000284   0.0001878  -0.0000496  -0.0000117   0.0000673
   80  -0.0003135  -0.0000053  -0.0000042  -0.0000706   0.0000130   0.0000593
   81  -0.0003027  -0.0000341   0.0001108  -0.0000625  -0.0000055   0.0000646
   82   0.0004227  -0.0003733  -0.0004957  -0.0000650   0.0000760  -0.0000799
   83  -0.0002734  -0.0006447   0.0000609  -0.0002709   0.0001241  -0.0000498
   84  -0.0002370  -0.0004686   0.0003055  -0.0001688  -0.0000799   0.0000487
   85   0.0000398  -0.0000794   0.0004634   0.0000268  -0.0000202  -0.0000460
   86  -0.0000942   0.0005467  -0.0001127   0.0001664  -0.0000685   0.0000989
   87   0.0002941  -0.0000114  -0.0003380  -0.0000649   0.0000413  -0.0000068
   88  -0.0000954   0.0000410   0.0002683   0.0000132  -0.0000421   0.0000390
   89   0.0001135   0.0001708   0.0000564   0.0001408  -0.0000122  -0.0000436
   90  -0.0002554   0.0000311   0.0002076   0.0000086  -0.0000503   0.0000600
   91   0.0000458   0.0000564  -0.0004607  -0.0000234   0.0000093   0.0000530
   92  -0.0000090   0.0002370  -0.0000436   0.0000413  -0.0000210   0.0000431
   93   0.0000621   0.0000145  -0.0000637  -0.0000058   0.0000100   0.0000105
   94  -0.0005345   0.0000363   0.0007394   0.0001319  -0.0000852  -0.0002282
   95   0.0002454   0.0000718  -0.0004158  -0.0000576  -0.0000270   0.0001304
   96  -0.0000892  -0.0000371   0.0002860  -0.0000189   0.0000263  -0.0000652
   97   0.0003078  -0.0000472  -0.0003652  -0.0000890   0.0000688   0.0001187
   98  -0.0000478  -0.0000002   0.0000362   0.0000200  -0.0000079  -0.0000140
   99  -0.0000511   0.0000032   0.0000298   0.0000178  -0.0000091  -0.0000150
  100  -0.0000251   0.0000042   0.0000214   0.0000114  -0.0000081  -0.0000098
  101  -0.0000067   0.0000011   0.0000032   0.0000022  -0.0000021  -0.0000019
  102   0.0000141  -0.0000059   0.0000043  -0.0000087   0.0000068   0.0000009
  103   0.0010473  -0.0000452  -0.0015127  -0.0002522   0.0001466   0.0004837
  104  -0.0001711  -0.0000803   0.0004033   0.0000115   0.0000608  -0.0000938
  105  -0.0000327   0.0000477  -0.0000801   0.0000394  -0.0000437   0.0000210
  106  -0.0000630   0.0000095   0.0000732   0.0000338  -0.0000167  -0.0000384
  107   0.0000453   0.0000002  -0.0000564  -0.0000122   0.0000013   0.0000180
  108   0.0000307  -0.0000106   0.0000075  -0.0000343   0.0000155   0.0000167
  109   0.0000722  -0.0000190  -0.0000393  -0.0000296   0.0000225   0.0000184
  110  -0.0002450  -0.0000457   0.0003025   0.0000718   0.0000015  -0.0000972
  111  -0.0000003   0.0001042  -0.0004142   0.0000613  -0.0000974   0.0000987
  112  -0.0000593   0.0000184   0.0000519   0.0000224  -0.0000184  -0.0000178
  113   0.0001681   0.0000113  -0.0001273  -0.0000613   0.0000178   0.0000465
  114   0.0000261  -0.0000373   0.0001456  -0.0000327   0.0000396  -0.0000316
  115  -0.0000678   0.0000443   0.0000084   0.0000337  -0.0000416  -0.0000127
  116   0.0000706   0.0000391  -0.0001628  -0.0000116  -0.0000226   0.0000459
  117  -0.0000407  -0.0000747   0.0003434  -0.0000285   0.0000649  -0.0000884
  118   0.0000415  -0.0000378   0.0000002  -0.0000205   0.0000313   0.0000062
  119  -0.0000235  -0.0000041   0.0000247   0.0000094  -0.0000014  -0.0000070
  120   0.0000259   0.0000105  -0.0000850  -0.0000040  -0.0000079   0.0000251
  121   0.0001249  -0.0000286  -0.0001016  -0.0000506   0.0000323   0.0000352
  122  -0.0000062  -0.0000163   0.0000219   0.0000038   0.0000122  -0.0000096
  123   0.0000194   0.0000108  -0.0001055   0.0000150  -0.0000090   0.0000304
  124  -0.0000018  -0.0000018   0.0000096  -0.0000024   0.0000019  -0.0000016
  125  -0.0000008  -0.0000028   0.0000061  -0.0000000   0.0000029  -0.0000012
  126   0.0000080  -0.0000039   0.0000200  -0.0000095   0.0000045  -0.0000038
  127  -0.0002114   0.0000239   0.0002265   0.0000745  -0.0000383  -0.0000766
  128  -0.0000057   0.0000281  -0.0000099   0.0000005  -0.0000222   0.0000051
  129  -0.0000076  -0.0000115   0.0000715  -0.0000085   0.0000091  -0.0000198
  130   0.0000385  -0.0000021  -0.0000371  -0.0000157   0.0000047   0.0000133
  131   0.0000012  -0.0000107   0.0000089  -0.0000013   0.0000085  -0.0000031
  132   0.0000073   0.0000051  -0.0000343   0.0000005  -0.0000029   0.0000106
  133   0.0001646  -0.0000171  -0.0002144  -0.0000511   0.0000288   0.0000699
  134   0.0000436  -0.0000247  -0.0000435  -0.0000195   0.0000266   0.0000190
  135   0.0000440  -0.0000136  -0.0000454  -0.0000263   0.0000139   0.0000203
  136  -0.0000066   0.0000012  -0.0000081   0.0000087  -0.0000015  -0.0000011
  137   0.0000020   0.0000010  -0.0000040   0.0000004  -0.0000016   0.0000007
  138  -0.0000006  -0.0000010   0.0000151  -0.0000027   0.0000004  -0.0000040
  139  -0.0001921   0.0000086   0.0002648   0.0000567  -0.0000231  -0.0000847
  140  -0.0001254   0.0000639   0.0001453   0.0000366  -0.0000615  -0.0000416
  141  -0.0000951   0.0000161   0.0001551   0.0000236  -0.0000217  -0.0000476
  142   0.0000473   0.0000063  -0.0000496  -0.0000224  -0.0000027   0.0000202
  143   0.0000282  -0.0000237  -0.0000280  -0.0000105   0.0000231   0.0000077
  144   0.0000348  -0.0000014  -0.0000703  -0.0000069   0.0000047   0.0000233
  145  -0.0000538   0.0000361   0.0001105  -0.0000031  -0.0000295  -0.0000114
  146   0.0001979  -0.0001150  -0.0001440  -0.0000649   0.0000978   0.0000288
  147  -0.0000693   0.0000428  -0.0001278   0.0000858  -0.0000308   0.0000173
  148   0.0000133   0.0000023  -0.0000025  -0.0000180  -0.0000027   0.0000112
  149  -0.0000043  -0.0000089   0.0000128  -0.0000047   0.0000114  -0.0000018
  150   0.0000138  -0.0000085   0.0000444  -0.0000256   0.0000067  -0.0000026
  151  -0.0000742  -0.0000483   0.0001279   0.0000233   0.0000282  -0.0000546
  152  -0.0001932   0.0001347   0.0001189   0.0000745  -0.0001176  -0.0000272
  153   0.0000521  -0.0000134   0.0000700  -0.0000517   0.0000065  -0.0000019
  154   0.0000072   0.0000261  -0.0000072  -0.0000070  -0.0000217   0.0000105
  155   0.0000550  -0.0000236  -0.0000508  -0.0000218   0.0000234   0.0000154
  156  -0.0000150  -0.0000081  -0.0000192   0.0000131   0.0000100   0.0000002
           19          20          21          22          23          24
    1  -0.0271557  -0.0190474  -0.0164273   0.0018372  -0.0010836  -0.0004577
    2   0.0018190   0.0060932   0.0061710   0.0016406   0.0001693   0.0003722
    3  -0.0006177   0.0042844   0.0066577   0.0001448  -0.0004294  -0.0000652
    4   0.0011461  -0.0008037   0.0007753  -0.0008060   0.0000408  -0.0000278
    5   0.0014183   0.0003893   0.0004943  -0.0008932   0.0007896   0.0000282
    6   0.0008301   0.0001486   0.0003514   0.0000677   0.0003251   0.0001161
    7  -0.1668777   0.0263752  -0.0042958  -0.0082614   0.0025322   0.0016203
    8   0.0249948  -0.0891698  -0.0038277   0.0333270  -0.0106787  -0.0053076
    9   0.0108675  -0.0034713  -0.0747829  -0.0094708   0.0037449   0.0006606
   10  -0.0076094   0.0325943  -0.0049792  -0.0055775   0.0018813   0.0013195
   11   0.0015762  -0.0086710   0.0010995   0.0013023   0.0008348  -0.0001595
   12   0.0001332  -0.0050024   0.0036298   0.0013758  -0.0002923   0.0001062
   13  -0.0091648  -0.0075318   0.0438014   0.0028783  -0.0011600  -0.0005103
   14   0.0012509   0.0033638  -0.0066523  -0.0020084   0.0019638  -0.0004055
   15   0.0087131   0.0020387  -0.0308839  -0.0011927  -0.0012337   0.0009352
   16   0.0026430   0.0015800   0.0025624  -0.0001843   0.0002342   0.0000937
   17   0.0001553   0.0003151   0.0013206   0.0001219  -0.0006057  -0.0004911
   18  -0.0002129  -0.0012373   0.0019630   0.0001720   0.0001449   0.0000122
   19   0.4917748   0.0289453   0.0487281  -0.0520274   0.0329487  -0.0121233
   20   0.0289453   0.5839528   0.0068279   0.0308671  -0.2707969   0.0672876
   21   0.0487281   0.0068279   0.4985356  -0.0110622   0.0664658  -0.0701865
   22  -0.0520274   0.0308671  -0.0110622   0.0589590  -0.0382488   0.0102078
   23   0.0329487  -0.2707969   0.0664658  -0.0382488   0.2958438  -0.0750636
   24  -0.0121233   0.0672876  -0.0701865   0.0102078  -0.0750636   0.0772453
   25  -0.1375471  -0.0900964  -0.0833701   0.0030619   0.0031707   0.0034680
   26  -0.0894782  -0.1393329  -0.0823560  -0.0179661  -0.0179026  -0.0167841
   27  -0.0817577  -0.0802105  -0.1204192   0.0059011   0.0050380   0.0050270
   28  -0.0847674  -0.0004128   0.0188834  -0.0000552   0.0000222  -0.0045091
   29   0.0001311  -0.0826811   0.0126627  -0.0079226  -0.0036499   0.0308488
   30   0.0158911   0.0157589  -0.1672431   0.0024783   0.0015362  -0.0111951
   31   0.0003683  -0.0066122   0.0015146   0.0001240   0.0000304   0.0013796
   32  -0.0000897  -0.0029468   0.0020992   0.0000536   0.0011589   0.0003131
   33  -0.0031102   0.0317865  -0.0113366   0.0019337   0.0003888  -0.0058771
   34  -0.0103638   0.0017650   0.0112084   0.0007464   0.0004521  -0.0012495
   35  -0.0028978   0.0005459   0.0005930  -0.0014687   0.0002571   0.0010295
   36   0.0370796  -0.0090815  -0.0081235   0.0002311  -0.0002882   0.0013588
   37   0.0001964   0.0004095  -0.0006445  -0.0001714  -0.0004220  -0.0000509
   38  -0.0003081   0.0002455  -0.0007566   0.0002954   0.0001020  -0.0002131
   39   0.0003530  -0.0004559  -0.0012254  -0.0001734  -0.0000180  -0.0000166
   40  -0.0065030   0.0023054  -0.0010297   0.0000703  -0.0001620  -0.0002615
   41   0.0009941   0.0000445   0.0002714   0.0001560   0.0002992  -0.0004170
   42   0.0011733  -0.0009013   0.0011135  -0.0001129  -0.0000339   0.0002691
   43   0.0018377   0.0004595  -0.0017289  -0.0002234  -0.0006232   0.0006745
   44  -0.0008467   0.0002726   0.0004603   0.0006484   0.0003413  -0.0010539
   45  -0.0001878  -0.0015629   0.0009769  -0.0001042   0.0001927   0.0003898
   46   0.0053863   0.0034070  -0.0012184   0.0000561  -0.0000618   0.0002566
   47   0.0020049   0.0017510  -0.0030051   0.0005597   0.0004894   0.0016203
   48  -0.0213037  -0.0203970  -0.0286711  -0.0003806  -0.0006686   0.0017483
   49  -0.0027613  -0.0026325  -0.0016367  -0.0001017  -0.0000199   0.0002679
   50  -0.0025801  -0.0019044  -0.0011518  -0.0000551   0.0002906  -0.0003567
   51  -0.0031169  -0.0031902  -0.0004373  -0.0000414   0.0000363   0.0003960
   52   0.0005337   0.0004599   0.0011152   0.0000139   0.0003711  -0.0001765
   53   0.0005787   0.0003345   0.0013327   0.0001640   0.0005837  -0.0008941
   54   0.0005383  -0.0010170   0.0016117  -0.0003068   0.0002233  -0.0008163
   55   0.0008140   0.0011202   0.0006212  -0.0002618   0.0000411  -0.0001234
   56   0.0006997   0.0006925   0.0010943  -0.0000630   0.0001831  -0.0001213
   57  -0.0003177   0.0009808   0.0014966  -0.0000202   0.0000822  -0.0001614
   58   0.0002403   0.0001131   0.0005828   0.0000247   0.0000198  -0.0000930
   59   0.0000961  -0.0001110  -0.0000258  -0.0000028  -0.0000070  -0.0000099
   60   0.0004991   0.0000804   0.0001602  -0.0000966   0.0000500   0.0000107
   61  -0.0001612  -0.0000622  -0.0000675  -0.0000114  -0.0001113   0.0001721
   62   0.0000848   0.0001523  -0.0000135  -0.0001187  -0.0000471  -0.0001250
   63  -0.0001452  -0.0001172  -0.0001662   0.0001698  -0.0001372   0.0000411
   64   0.0000823  -0.0016420  -0.0013614  -0.0000214   0.0000900  -0.0000712
   65  -0.0015753  -0.0030918  -0.0026375  -0.0001358   0.0002962  -0.0001331
   66  -0.0021370  -0.0028489  -0.0029900   0.0003101  -0.0000920   0.0000237
   67   0.0001918   0.0002595  -0.0000659  -0.0000082   0.0000239   0.0000329
   68  -0.0000026  -0.0000260  -0.0001218   0.0000324  -0.0000161  -0.0000078
   69  -0.0000137   0.0000785   0.0000361  -0.0000129  -0.0000056  -0.0000182
   70  -0.0005736  -0.0011095  -0.0011131  -0.0000126   0.0000664  -0.0000096
   71   0.0003176   0.0006837   0.0005108  -0.0000314  -0.0000311   0.0000113
   72   0.0002380   0.0003527   0.0005966  -0.0000129  -0.0000163  -0.0000235
   73  -0.0001495  -0.0003991  -0.0003612   0.0000231   0.0000215   0.0000116
   74  -0.0001811  -0.0003193  -0.0003281  -0.0000027   0.0000141  -0.0000074
   75  -0.0000637  -0.0001182  -0.0002116  -0.0000056   0.0000046   0.0000022
   76   0.0000018   0.0000518   0.0000693  -0.0000258   0.0000012  -0.0000074
   77  -0.0000193  -0.0000047  -0.0000423  -0.0000465   0.0000289  -0.0000054
   78   0.0000212   0.0000546   0.0000190   0.0000003  -0.0000010   0.0000121
   79  -0.0000058   0.0000217  -0.0000025  -0.0000071  -0.0000078  -0.0000056
   80   0.0000028  -0.0000176   0.0000199  -0.0000003   0.0000001   0.0000006
   81  -0.0000311  -0.0000592  -0.0000706   0.0000037  -0.0000046  -0.0000000
   82   0.0000139   0.0001384  -0.0000876   0.0000642  -0.0001682   0.0000529
   83  -0.0003050  -0.0006304  -0.0002577   0.0001917  -0.0001214  -0.0000230
   84  -0.0000477  -0.0001270   0.0002316   0.0000428  -0.0000377  -0.0000393
   85  -0.0000222   0.0000063   0.0001324   0.0000064   0.0000071  -0.0000006
   86   0.0001713   0.0006079  -0.0000761  -0.0002561   0.0000963   0.0000316
   87   0.0000723   0.0001063  -0.0000295  -0.0000420   0.0000480   0.0000060
   88  -0.0000169   0.0000773  -0.0000548  -0.0000380  -0.0000009   0.0000038
   89   0.0000352   0.0001003  -0.0000097  -0.0000305   0.0000188   0.0000085
   90  -0.0000057   0.0000451  -0.0000610  -0.0000297   0.0000014   0.0000107
   91  -0.0000065   0.0001042  -0.0001233  -0.0000591   0.0000149   0.0000254
   92   0.0001156   0.0002619   0.0000872  -0.0001183   0.0000699  -0.0000062
   93   0.0000179   0.0000976  -0.0000704  -0.0000415  -0.0000144   0.0000106
   94  -0.0003471   0.0002210  -0.0002283   0.0000458  -0.0000261  -0.0000234
   95   0.0001353  -0.0004127   0.0000886   0.0000669   0.0001544  -0.0000167
   96  -0.0002690   0.0001249  -0.0001716  -0.0000240  -0.0000923  -0.0000090
   97   0.0002755  -0.0000776   0.0000705  -0.0000723  -0.0000494   0.0000251
   98  -0.0000593  -0.0000081   0.0000144   0.0000363   0.0000355  -0.0000060
   99   0.0000259   0.0000191  -0.0000142  -0.0000040  -0.0000132   0.0000016
  100  -0.0000022   0.0000012   0.0000070   0.0000140   0.0000152  -0.0000025
  101  -0.0000065   0.0000015  -0.0000007  -0.0000011  -0.0000016   0.0000020
  102  -0.0000040   0.0000040  -0.0000065  -0.0000097  -0.0000114  -0.0000006
  103   0.0007166  -0.0009632  -0.0000464  -0.0000083   0.0001990   0.0000818
  104  -0.0000709   0.0004201  -0.0003481  -0.0001010  -0.0001767   0.0000545
  105   0.0007789  -0.0002451  -0.0001401   0.0000993   0.0001730   0.0000004
  106  -0.0000422   0.0001573   0.0001377   0.0000008  -0.0000224  -0.0000062
  107   0.0000077  -0.0001006   0.0000037   0.0000057   0.0000187   0.0000076
  108  -0.0003169  -0.0000672  -0.0001195   0.0000018  -0.0000080   0.0000125
  109   0.0000468   0.0000458  -0.0000155  -0.0000356  -0.0000401   0.0000073
  110  -0.0001572   0.0002641  -0.0000734   0.0000053  -0.0000573   0.0000133
  111   0.0001482  -0.0001638   0.0001325   0.0000708   0.0001390   0.0000470
  112  -0.0000353  -0.0000212  -0.0000013   0.0000152   0.0000194  -0.0000074
  113   0.0000815  -0.0001412   0.0000240  -0.0000185   0.0000113  -0.0000168
  114  -0.0000506   0.0000359  -0.0000468  -0.0000273  -0.0000478  -0.0000212
  115  -0.0000223  -0.0000771   0.0000257   0.0000383   0.0000568  -0.0000008
  116   0.0000696  -0.0001218   0.0000396   0.0000106   0.0000443   0.0000032
  117  -0.0001344   0.0001340  -0.0000922  -0.0000399  -0.0000925  -0.0000334
  118   0.0000111   0.0000669  -0.0000153  -0.0000204  -0.0000363   0.0000024
  119  -0.0000139   0.0000174  -0.0000024   0.0000063   0.0000019   0.0000012
  120   0.0000312  -0.0000132   0.0000061  -0.0000033   0.0000047   0.0000094
  121   0.0000593  -0.0000527   0.0000018  -0.0000169  -0.0000167   0.0000043
  122   0.0000188   0.0000373   0.0000126  -0.0000163  -0.0000259   0.0000046
  123   0.0000558   0.0000037   0.0000366   0.0000060   0.0000160   0.0000085
  124  -0.0000062   0.0000014  -0.0000078  -0.0000018  -0.0000042  -0.0000009
  125  -0.0000021   0.0000106  -0.0000005  -0.0000011  -0.0000031  -0.0000014
  126  -0.0000141  -0.0000091  -0.0000151  -0.0000040  -0.0000065  -0.0000017
  127  -0.0001200   0.0000798  -0.0000213   0.0000224   0.0000081  -0.0000066
  128  -0.0000284  -0.0000488  -0.0000124   0.0000181   0.0000315  -0.0000054
  129  -0.0000330   0.0000059  -0.0000193  -0.0000040  -0.0000139  -0.0000032
  130   0.0000123  -0.0000211  -0.0000015  -0.0000001   0.0000032   0.0000002
  131   0.0000044   0.0000119   0.0000003  -0.0000048  -0.0000099   0.0000007
  132   0.0000118  -0.0000058   0.0000041   0.0000014   0.0000060   0.0000001
  133   0.0001204  -0.0001053   0.0000318  -0.0000030   0.0000143   0.0000045
  134   0.0000446   0.0000335  -0.0000378  -0.0000180  -0.0000254   0.0000032
  135   0.0000214  -0.0000493  -0.0000510  -0.0000004  -0.0000002   0.0000060
  136   0.0000207   0.0000197   0.0000207  -0.0000003   0.0000003  -0.0000029
  137   0.0000057  -0.0000077   0.0000013   0.0000016   0.0000024   0.0000011
  138  -0.0000092  -0.0000024  -0.0000047  -0.0000020  -0.0000027  -0.0000002
  139  -0.0001179   0.0001097  -0.0000572   0.0000011  -0.0000243  -0.0000042
  140  -0.0001207  -0.0000035  -0.0000452   0.0000285   0.0000388  -0.0000095
  141  -0.0000805   0.0000326  -0.0000334   0.0000042  -0.0000040  -0.0000034
  142   0.0000046  -0.0000464  -0.0000130   0.0000031   0.0000119   0.0000017
  143   0.0000278   0.0000085   0.0000060  -0.0000096  -0.0000156   0.0000007
  144   0.0000320  -0.0000114   0.0000099  -0.0000005   0.0000047   0.0000017
  145  -0.0000388  -0.0000301  -0.0001998   0.0000170   0.0000216   0.0000028
  146   0.0002167  -0.0001188   0.0001402  -0.0000529  -0.0000737   0.0000234
  147  -0.0000437   0.0002280   0.0002177   0.0000136   0.0000257  -0.0000242
  148  -0.0000699  -0.0000449  -0.0000523   0.0000090   0.0000127   0.0000080
  149  -0.0000483   0.0000138  -0.0000189  -0.0000060  -0.0000124  -0.0000063
  150  -0.0000727  -0.0000630  -0.0000866   0.0000000  -0.0000064   0.0000096
  151   0.0000403   0.0000550   0.0000323  -0.0000278  -0.0000600   0.0000053
  152  -0.0001882   0.0000618  -0.0000488   0.0000602   0.0000904  -0.0000199
  153  -0.0000658  -0.0001085  -0.0000957  -0.0000051  -0.0000071   0.0000185
  154  -0.0000263  -0.0000270  -0.0000277   0.0000083   0.0000165   0.0000022
  155   0.0000283  -0.0000206   0.0000063  -0.0000011  -0.0000024   0.0000001
  156   0.0000229   0.0000207   0.0000196  -0.0000057  -0.0000088  -0.0000009
           25          26          27          28          29          30
    1  -0.0048021   0.0011798   0.0016184   0.0026427  -0.0003044   0.0002516
    2   0.0033944   0.0000175   0.0002868  -0.0007205  -0.0002732   0.0005545
    3   0.0028297  -0.0008334   0.0000506  -0.0012304   0.0003333   0.0013198
    4   0.0001861   0.0003055  -0.0000406  -0.0001486  -0.0000725  -0.0000295
    5   0.0000282   0.0005150  -0.0001806  -0.0001815   0.0002049   0.0000142
    6   0.0002055   0.0001004  -0.0000613   0.0000934  -0.0001075  -0.0001689
    7  -0.0216711   0.0071649   0.0039617  -0.0026951  -0.0010551   0.0111417
    8  -0.0201816   0.0050574   0.0036304  -0.0044011   0.0005946  -0.0008560
    9  -0.0183796   0.0048533   0.0009057   0.0297467  -0.0076129  -0.0090954
   10   0.0012890  -0.0005680  -0.0005858   0.0010861   0.0008080  -0.0016632
   11   0.0003246   0.0009381   0.0002947  -0.0000709  -0.0006930   0.0006721
   12   0.0001407   0.0005409   0.0001697  -0.0004298  -0.0003291   0.0007516
   13   0.0030502  -0.0000645   0.0002950  -0.0074589   0.0025522  -0.0018667
   14   0.0006540   0.0000497   0.0007137   0.0010222   0.0008781   0.0000020
   15  -0.0009334   0.0020555   0.0025535   0.0059528  -0.0017241   0.0032448
   16  -0.0006164  -0.0011437  -0.0004483  -0.0008864  -0.0003761   0.0000713
   17   0.0001562   0.0001047  -0.0003407  -0.0001597   0.0001164  -0.0001970
   18   0.0015570   0.0000538   0.0000537  -0.0003907   0.0007010  -0.0001735
   19  -0.1375471  -0.0894782  -0.0817577  -0.0847674   0.0001311   0.0158911
   20  -0.0900964  -0.1393329  -0.0802105  -0.0004128  -0.0826811   0.0157589
   21  -0.0833701  -0.0823560  -0.1204192   0.0188834   0.0126627  -0.1672431
   22   0.0030619  -0.0179661   0.0059011  -0.0000552  -0.0079226   0.0024783
   23   0.0031707  -0.0179026   0.0050380   0.0000222  -0.0036499   0.0015362
   24   0.0034680  -0.0167841   0.0050270  -0.0045091   0.0308488  -0.0111951
   25   0.1532705   0.0978408   0.0889530   0.0053845   0.0056501   0.0039065
   26   0.0978408   0.1467950   0.0893065   0.0028732   0.0012772   0.0024220
   27   0.0889530   0.0893065   0.1345531  -0.0191296  -0.0201276  -0.0189356
   28   0.0053845   0.0028732  -0.0191296   0.4886396  -0.0168126  -0.0057230
   29   0.0056501   0.0012772  -0.0201276  -0.0168126   0.5757377  -0.0294552
   30   0.0039065   0.0024220  -0.0189356  -0.0057230  -0.0294552   0.4731371
   31   0.0001780   0.0004175  -0.0002543  -0.0511910   0.0252441  -0.0057235
   32  -0.0000706   0.0006391   0.0004018   0.0281690  -0.2709942   0.0637519
   33  -0.0004857  -0.0002406   0.0010549  -0.0063669   0.0644564  -0.0674556
   34   0.0004063  -0.0010011  -0.0019477  -0.1650448   0.0425813   0.0298765
   35   0.0005238  -0.0003847  -0.0010869   0.0320212  -0.0886997  -0.0064021
   36  -0.0002149  -0.0009351   0.0001349   0.0227838  -0.0059747  -0.0842792
   37  -0.0012007  -0.0002514   0.0000335  -0.0311100  -0.0314139  -0.0245780
   38   0.0001239   0.0001302   0.0004705  -0.0024242   0.0031428   0.0023327
   39   0.0010081   0.0009579   0.0006549  -0.0013885   0.0033582   0.0029691
   40   0.0001385   0.0001316  -0.0000538  -0.0066702  -0.0048775   0.0307435
   41  -0.0001355   0.0000124   0.0001607   0.0035358   0.0009475  -0.0090686
   42  -0.0000992   0.0000434   0.0000778   0.0019689   0.0017190  -0.0058961
   43  -0.0000376  -0.0000257   0.0001637  -0.0071796   0.0303582  -0.0094845
   44  -0.0000727   0.0001003   0.0001695   0.0030690  -0.0076042   0.0031093
   45  -0.0000652   0.0000463   0.0000297   0.0023197  -0.0063922   0.0025319
   46  -0.0001645   0.0001338   0.0032539  -0.1119993  -0.0315745  -0.0294494
   47   0.0000205   0.0007382   0.0022198  -0.0302689  -0.1120180  -0.0301899
   48   0.0018988   0.0001949  -0.0058127  -0.0292287  -0.0297316  -0.1059050
   49   0.0003817  -0.0002351  -0.0013578   0.0034079   0.0041824  -0.0200569
   50   0.0001059   0.0002795  -0.0011079   0.0035614   0.0019779  -0.0196501
   51   0.0005518  -0.0000411  -0.0013275   0.0031811   0.0031055  -0.0181432
   52  -0.0001147   0.0001834   0.0001901   0.0018633  -0.0211696   0.0045731
   53  -0.0001589   0.0004411  -0.0000414   0.0012340  -0.0212353   0.0039234
   54  -0.0000753   0.0002977   0.0001732   0.0025653  -0.0180936   0.0030326
   55   0.0000443   0.0000205   0.0004794  -0.0287402   0.0015584  -0.0002882
   56   0.0000187  -0.0001106  -0.0000524  -0.0201080   0.0057515   0.0042989
   57   0.0005116   0.0000039   0.0001429  -0.0186706   0.0056330   0.0044842
   58   0.0000243  -0.0000408  -0.0000804  -0.0057343   0.0033762   0.0028215
   59  -0.0000340  -0.0000283   0.0000191   0.0014727  -0.0001013  -0.0001776
   60  -0.0001063  -0.0000045   0.0000368   0.0014552  -0.0002820   0.0001882
   61   0.0000215  -0.0000312  -0.0000684   0.0016212   0.0015286   0.0000477
   62   0.0000444  -0.0000172   0.0000633  -0.0008278   0.0003972  -0.0000456
   63  -0.0001012  -0.0000019   0.0000055  -0.0003120   0.0003772  -0.0000738
   64  -0.0003016   0.0003705   0.0003554  -0.0000770  -0.0001326  -0.0001710
   65  -0.0013627   0.0006128   0.0000311   0.0001621   0.0001453  -0.0003748
   66  -0.0014900   0.0000007   0.0003105  -0.0001292  -0.0001823  -0.0006229
   67   0.0000178  -0.0000472  -0.0000948   0.0002598   0.0000874   0.0001897
   68  -0.0000197  -0.0000059   0.0000250   0.0000355  -0.0000588  -0.0000008
   69   0.0000611   0.0000520   0.0000749  -0.0000049  -0.0000710  -0.0000997
   70  -0.0005651   0.0001482   0.0000433  -0.0000457   0.0001416  -0.0001701
   71   0.0003474  -0.0000612  -0.0000122  -0.0000236  -0.0001186   0.0001153
   72   0.0002592   0.0000059  -0.0000092  -0.0001983   0.0001244   0.0001801
   73  -0.0002011   0.0000332   0.0000081   0.0000399   0.0000626  -0.0000835
   74  -0.0001624   0.0000358   0.0000157   0.0000383   0.0000161  -0.0000870
   75  -0.0000850   0.0000229   0.0000190   0.0001415  -0.0000662  -0.0000820
   76   0.0000398   0.0000023   0.0000023   0.0000034  -0.0000225   0.0000074
   77  -0.0000076  -0.0000039   0.0000012  -0.0000118   0.0000059   0.0000106
   78   0.0000137  -0.0000144  -0.0000076   0.0000279  -0.0000258   0.0000046
   79   0.0000114   0.0000158   0.0000332   0.0001208  -0.0000935  -0.0001075
   80  -0.0000001   0.0000065   0.0000034   0.0000373  -0.0000035  -0.0000184
   81  -0.0000397   0.0000157   0.0000273   0.0001657  -0.0000791  -0.0001336
   82  -0.0000838  -0.0001413  -0.0000134   0.0001110   0.0000943   0.0000011
   83  -0.0001740   0.0000314  -0.0000011   0.0000692   0.0001036   0.0000057
   84   0.0000717   0.0000394  -0.0000306  -0.0000818   0.0000900   0.0001519
   85   0.0000510   0.0000049   0.0000067  -0.0000012  -0.0000188   0.0000039
   86   0.0000684  -0.0000220   0.0000062  -0.0000078  -0.0000632  -0.0001021
   87   0.0000058  -0.0000149  -0.0000023   0.0000241  -0.0001044   0.0000200
   88   0.0000025   0.0000127   0.0000263   0.0000124  -0.0000066  -0.0000982
   89   0.0000146  -0.0000054  -0.0000128  -0.0000475   0.0000545   0.0000436
   90  -0.0000209   0.0000078   0.0000239   0.0000075   0.0000049  -0.0001264
   91  -0.0000493  -0.0000288  -0.0000048   0.0000249   0.0000139  -0.0000320
   92   0.0000853   0.0000256  -0.0000070  -0.0000455  -0.0000651   0.0000173
   93  -0.0000109  -0.0000113   0.0000193   0.0000196  -0.0000242  -0.0000697
   94   0.0001712  -0.0000263  -0.0002875   0.0002282   0.0000316  -0.0007317
   95  -0.0000997   0.0000148   0.0002830   0.0001210   0.0011650   0.0002242
   96   0.0000033   0.0000792  -0.0000261   0.0002849   0.0001622   0.0001856
   97  -0.0000782   0.0000682   0.0000940  -0.0003309  -0.0000162   0.0001379
   98   0.0000000  -0.0000395   0.0000105   0.0001597   0.0003208   0.0000630
   99   0.0000143  -0.0000007  -0.0000502  -0.0000362  -0.0000112  -0.0002032
  100   0.0000137  -0.0000206  -0.0000152   0.0000009  -0.0000059  -0.0000499
  101   0.0000000  -0.0000023  -0.0000068  -0.0000087  -0.0000222  -0.0000084
  102  -0.0000046   0.0000136   0.0000049   0.0000055  -0.0000080   0.0000238
  103  -0.0003936   0.0002051   0.0009369  -0.0009621  -0.0011637  -0.0002774
  104   0.0000217   0.0000554   0.0000271  -0.0011910  -0.0048066  -0.0021775
  105   0.0000700   0.0000572   0.0004313  -0.0021275  -0.0033713  -0.0035986
  106   0.0000390  -0.0001293  -0.0002798  -0.0000559   0.0000188  -0.0002679
  107  -0.0000224   0.0000121   0.0000340  -0.0000104   0.0000952  -0.0000485
  108  -0.0000172   0.0000878   0.0000931   0.0001146   0.0001462   0.0006352
  109  -0.0000053   0.0000280   0.0000091  -0.0000749  -0.0001082  -0.0000260
  110   0.0000813  -0.0000696  -0.0001740   0.0000736  -0.0003211  -0.0002206
  111  -0.0000345  -0.0001318   0.0000050  -0.0001523   0.0000044   0.0001113
  112   0.0000047  -0.0000055  -0.0000072   0.0000354   0.0000361  -0.0000025
  113  -0.0000437   0.0000691   0.0001105  -0.0000217   0.0002043   0.0001303
  114   0.0000051   0.0000605   0.0000229   0.0000633   0.0000505   0.0000059
  115   0.0000014  -0.0000275  -0.0000038   0.0000088   0.0000257   0.0000160
  116  -0.0000320   0.0000049   0.0000553  -0.0000458   0.0000968   0.0000760
  117   0.0000364   0.0000753  -0.0000286   0.0001168  -0.0000483  -0.0000926
  118   0.0000032   0.0000057  -0.0000031  -0.0000038  -0.0000250  -0.0000081
  119   0.0000045  -0.0000105  -0.0000096   0.0000125  -0.0000055  -0.0000057
  120  -0.0000098  -0.0000055   0.0000078  -0.0000257  -0.0000037   0.0000210
  121  -0.0000259   0.0000359   0.0000478   0.0000057   0.0001816   0.0000443
  122   0.0000015   0.0000094  -0.0000246  -0.0000444  -0.0001032  -0.0000285
  123  -0.0000096  -0.0000302   0.0000130  -0.0000375  -0.0000065   0.0000825
  124   0.0000009   0.0000057   0.0000000   0.0000016  -0.0000102  -0.0000024
  125   0.0000012  -0.0000010  -0.0000004   0.0000063  -0.0000010   0.0000049
  126  -0.0000017   0.0000147   0.0000045   0.0000072   0.0000042  -0.0000055
  127   0.0000457  -0.0000414  -0.0000866   0.0000731  -0.0000881  -0.0001125
  128   0.0000016  -0.0000061   0.0000208   0.0000464   0.0000743   0.0000191
  129   0.0000047   0.0000199  -0.0000059   0.0000238   0.0000066  -0.0000178
  130  -0.0000063   0.0000074   0.0000175   0.0000003   0.0000383   0.0000187
  131  -0.0000007   0.0000037  -0.0000062  -0.0000075  -0.0000141  -0.0000103
  132  -0.0000037  -0.0000069   0.0000053  -0.0000061   0.0000050   0.0000074
  133  -0.0000503   0.0000237   0.0000867  -0.0000532   0.0003337   0.0001659
  134  -0.0000023   0.0000135   0.0000129  -0.0001256  -0.0004133  -0.0002529
  135  -0.0000305   0.0000176   0.0000328  -0.0000757  -0.0001505  -0.0001831
  136   0.0000100  -0.0000088  -0.0000120   0.0000027  -0.0000165  -0.0000038
  137   0.0000003  -0.0000003  -0.0000007   0.0000004   0.0000148   0.0000015
  138   0.0000008   0.0000053  -0.0000021   0.0000131   0.0000145   0.0000133
  139   0.0000523  -0.0000099  -0.0000894  -0.0000056  -0.0004462  -0.0002928
  140   0.0000403  -0.0000274  -0.0000121   0.0000627  -0.0001797  -0.0000984
  141   0.0000276   0.0000002  -0.0000329   0.0000188  -0.0001365  -0.0000950
  142  -0.0000108   0.0000094   0.0000312   0.0000019   0.0000424   0.0000204
  143  -0.0000118   0.0000094   0.0000001  -0.0000184   0.0000123   0.0000048
  144  -0.0000127  -0.0000061   0.0000181  -0.0000109   0.0000453   0.0000384
  145   0.0000281   0.0000156   0.0001186  -0.0003341  -0.0016392  -0.0011549
  146  -0.0001015   0.0000972   0.0000050   0.0000665   0.0011440   0.0003498
  147   0.0000527  -0.0001288  -0.0000646   0.0002841   0.0001048   0.0007498
  148  -0.0000119   0.0000178   0.0000384   0.0000371   0.0000506   0.0000798
  149  -0.0000123   0.0000262   0.0000003   0.0000258  -0.0000081   0.0001034
  150  -0.0000279   0.0000427   0.0000394  -0.0000119  -0.0000099   0.0000041
  151  -0.0000029   0.0000335  -0.0001011  -0.0000119   0.0002493  -0.0000351
  152   0.0000959  -0.0001001  -0.0000235   0.0001191  -0.0003666  -0.0000740
  153  -0.0000186   0.0000555   0.0000564   0.0000196   0.0001762   0.0000080
  154   0.0000111  -0.0000019   0.0000173   0.0000266  -0.0000076   0.0000021
  155  -0.0000177   0.0000081   0.0000220  -0.0000198   0.0000243   0.0000074
  156  -0.0000089  -0.0000032  -0.0000169  -0.0000105  -0.0000056  -0.0000073
           31          32          33          34          35          36
    1  -0.0002065  -0.0002064   0.0000674  -0.0000890   0.0000360  -0.0001218
    2  -0.0000187   0.0001402  -0.0000731  -0.0001323   0.0001773  -0.0001722
    3   0.0000933  -0.0000559  -0.0000943   0.0002546  -0.0001843  -0.0002989
    4   0.0000303   0.0001828  -0.0001055  -0.0000164  -0.0000359   0.0000249
    5   0.0001903   0.0000559  -0.0001516  -0.0000035  -0.0000794   0.0000641
    6  -0.0001207  -0.0001213  -0.0000884   0.0000305   0.0000592   0.0000554
    7   0.0002603   0.0007700  -0.0012242  -0.0003282   0.0000330  -0.0029175
    8  -0.0007030  -0.0003078   0.0013362  -0.0000019  -0.0009703   0.0011530
    9   0.0004939  -0.0003072   0.0006064  -0.0000579   0.0006367  -0.0056444
   10  -0.0000570  -0.0005838   0.0008421  -0.0001293  -0.0001561   0.0000349
   11   0.0001845   0.0005727  -0.0009796   0.0000493   0.0003537  -0.0003411
   12  -0.0000477  -0.0000299   0.0000636   0.0000396  -0.0001314   0.0002120
   13  -0.0000892  -0.0002554   0.0003113   0.0010636  -0.0000782   0.0029430
   14   0.0002458   0.0004248  -0.0009582  -0.0000698   0.0003206  -0.0002397
   15  -0.0001669  -0.0001414   0.0002866  -0.0015455  -0.0000401  -0.0026215
   16   0.0000322   0.0001091  -0.0001605  -0.0000304   0.0000562   0.0001546
   17  -0.0000136  -0.0001190   0.0002073   0.0001190   0.0000537   0.0001875
   18   0.0000058  -0.0000245  -0.0000330   0.0003053   0.0000591   0.0003467
   19   0.0003683  -0.0000897  -0.0031102  -0.0103638  -0.0028978   0.0370796
   20  -0.0066122  -0.0029468   0.0317865   0.0017650   0.0005459  -0.0090815
   21   0.0015146   0.0020992  -0.0113366   0.0112084   0.0005930  -0.0081235
   22   0.0001240   0.0000536   0.0019337   0.0007464  -0.0014687   0.0002311
   23   0.0000304   0.0011589   0.0003888   0.0004521   0.0002571  -0.0002882
   24   0.0013796   0.0003131  -0.0058771  -0.0012495   0.0010295   0.0013588
   25   0.0001780  -0.0000706  -0.0004857   0.0004063   0.0005238  -0.0002149
   26   0.0004175   0.0006391  -0.0002406  -0.0010011  -0.0003847  -0.0009351
   27  -0.0002543   0.0004018   0.0010549  -0.0019477  -0.0010869   0.0001349
   28  -0.0511910   0.0281690  -0.0063669  -0.1650448   0.0320212   0.0227838
   29   0.0252441  -0.2709942   0.0644564   0.0425813  -0.0886997  -0.0059747
   30  -0.0057235   0.0637519  -0.0674556   0.0298765  -0.0064021  -0.0842792
   31   0.0601267  -0.0306051   0.0063466  -0.0085087   0.0344643  -0.0082137
   32  -0.0306051   0.2981979  -0.0676595   0.0020492  -0.0114114   0.0021696
   33   0.0063466  -0.0676595   0.0772184   0.0009867  -0.0065007   0.0013092
   34  -0.0085087   0.0020492   0.0009867   0.4658749  -0.0397610  -0.0386658
   35   0.0344643  -0.0114114  -0.0065007  -0.0397610   0.5399835  -0.0492724
   36  -0.0082137   0.0021696   0.0013092  -0.0386658  -0.0492724   0.5530884
   37   0.0029420  -0.0004920  -0.0001894  -0.1003936  -0.0445919  -0.0350281
   38  -0.0006155   0.0016345   0.0003803  -0.0205621  -0.1223606  -0.0557355
   39   0.0003368   0.0000165   0.0000221  -0.0101527  -0.0519249  -0.1090580
   40   0.0012844   0.0002342  -0.0004118  -0.0590669  -0.0042266   0.0513447
   41  -0.0006111   0.0005036  -0.0005107  -0.0057274  -0.0564291   0.0358224
   42   0.0000709  -0.0004803   0.0003829   0.0490857   0.0320347  -0.2744071
   43  -0.0056705   0.0012785   0.0013191  -0.0583284   0.0523015  -0.0137441
   44   0.0010509   0.0006057  -0.0003290   0.0476300  -0.2637907   0.0714355
   45   0.0010572  -0.0009726   0.0005933  -0.0135572   0.0763061  -0.0767297
   46   0.0011089   0.0009856   0.0011437  -0.0232307  -0.0195319  -0.0178422
   47  -0.0209130  -0.0198135  -0.0192695  -0.0015925   0.0041015   0.0055513
   48   0.0046374   0.0033039   0.0036762  -0.0039482   0.0037006   0.0031146
   49   0.0006816   0.0002697   0.0007127   0.0008510   0.0002572  -0.0016707
   50   0.0008044   0.0005530   0.0001545   0.0006068   0.0002597  -0.0000526
   51   0.0002476  -0.0004877   0.0006741   0.0012184   0.0002526  -0.0007886
   52  -0.0023482  -0.0021438  -0.0026152   0.0007952  -0.0017089   0.0003178
   53  -0.0025320  -0.0009011  -0.0025842   0.0014474  -0.0005169   0.0002941
   54  -0.0022514  -0.0023099  -0.0013101   0.0005240  -0.0001644   0.0004028
   55   0.0014038   0.0011687   0.0008954  -0.0003510  -0.0018828  -0.0024312
   56  -0.0005638   0.0005795   0.0001771  -0.0002229  -0.0031565  -0.0024149
   57   0.0006196   0.0006148   0.0003875  -0.0001947  -0.0020391  -0.0030239
   58   0.0002542   0.0000677   0.0002664   0.0003643  -0.0012056  -0.0013148
   59   0.0002551   0.0004609   0.0000305   0.0000314   0.0005480   0.0000299
   60  -0.0000854  -0.0002067  -0.0001105   0.0000881   0.0000253   0.0003855
   61  -0.0005495  -0.0008613  -0.0001264   0.0000336   0.0001682   0.0002753
   62   0.0003346   0.0006824   0.0004297  -0.0001673   0.0003540  -0.0001210
   63   0.0000020   0.0000436  -0.0000228  -0.0000801  -0.0001950  -0.0000024
   64  -0.0000179  -0.0000041   0.0000051  -0.0002365  -0.0000656  -0.0000356
   65   0.0000081  -0.0000377   0.0000615   0.0000653  -0.0000769   0.0000152
   66   0.0000238   0.0000261   0.0000755  -0.0000574   0.0000206  -0.0000200
   67   0.0000002  -0.0000126  -0.0000282   0.0000940  -0.0000016  -0.0000637
   68   0.0000027   0.0000101   0.0000015  -0.0000285   0.0000077  -0.0000125
   69  -0.0000035   0.0000044   0.0000043  -0.0000650  -0.0000009  -0.0000041
   70   0.0000087  -0.0000120   0.0000309   0.0001231  -0.0000309  -0.0000297
   71  -0.0000018   0.0000133  -0.0000227  -0.0000851   0.0000254  -0.0000219
   72   0.0000050   0.0000214   0.0000084   0.0000188  -0.0000289  -0.0000347
   73   0.0000013  -0.0000133   0.0000104   0.0001213   0.0000207   0.0000224
   74   0.0000020  -0.0000042   0.0000109   0.0000052  -0.0000081   0.0000077
   75  -0.0000052  -0.0000028   0.0000018  -0.0000419   0.0000113   0.0000324
   76   0.0000033   0.0000061  -0.0000048  -0.0000461  -0.0000101  -0.0000018
   77   0.0000117   0.0000192  -0.0000053   0.0000035  -0.0000164  -0.0000048
   78  -0.0000062  -0.0000093  -0.0000102   0.0000050   0.0000210   0.0000051
   79  -0.0000060   0.0000042   0.0000063  -0.0000692   0.0000144   0.0000374
   80  -0.0000062  -0.0000079  -0.0000013   0.0000044   0.0000100   0.0000163
   81  -0.0000053  -0.0000086   0.0000034  -0.0000296   0.0000233   0.0000583
   82   0.0000056  -0.0000217   0.0000230   0.0001304   0.0000288   0.0000067
   83  -0.0000251  -0.0000451   0.0000365   0.0000134  -0.0000269  -0.0000010
   84   0.0000047   0.0000125   0.0000177   0.0000055  -0.0000204  -0.0000218
   85  -0.0000052   0.0000008  -0.0000006  -0.0000594  -0.0000212  -0.0000091
   86   0.0000240   0.0000298  -0.0000134   0.0000548   0.0000293   0.0000414
   87   0.0000212   0.0000387  -0.0000213   0.0000215   0.0000293  -0.0000004
   88  -0.0000167  -0.0000219   0.0000068  -0.0000664  -0.0000139   0.0000179
   89   0.0000006  -0.0000092  -0.0000029   0.0000186  -0.0000112  -0.0000197
   90  -0.0000175  -0.0000258   0.0000096  -0.0000204  -0.0000082   0.0000320
   91   0.0000150   0.0000066  -0.0000037   0.0001210   0.0000398   0.0000231
   92   0.0000168   0.0000256  -0.0000170  -0.0000227   0.0000030  -0.0000019
   93  -0.0000121  -0.0000105   0.0000015  -0.0000420  -0.0000042   0.0000151
   94  -0.0001214  -0.0000500   0.0001649   0.0038406   0.0043265   0.0033872
   95  -0.0004168   0.0001970  -0.0000685  -0.0055243  -0.0041774  -0.0039399
   96  -0.0000612  -0.0000014   0.0000387   0.0002937   0.0002201   0.0008243
   97   0.0001656  -0.0001255  -0.0000245  -0.0005740   0.0006184  -0.0010860
   98  -0.0001825   0.0000568   0.0000089  -0.0008559  -0.0013134  -0.0001390
   99  -0.0000112  -0.0000133   0.0000275   0.0007194   0.0005455   0.0012830
  100  -0.0000080   0.0000050   0.0000007   0.0002590   0.0000636   0.0003574
  101   0.0000118  -0.0000054  -0.0000028   0.0000839   0.0001439   0.0000635
  102   0.0000086  -0.0000041   0.0000002  -0.0000553   0.0000640  -0.0002042
  103  -0.0002512   0.0001404  -0.0003129  -0.0494696  -0.0130874  -0.0065834
  104   0.0004967   0.0000809  -0.0000894  -0.0220371   0.0055626   0.0104459
  105   0.0001172   0.0000812  -0.0000161  -0.0198968   0.0044175   0.0014603
  106   0.0000437  -0.0000036   0.0000486   0.0037594   0.0036660   0.0062473
  107   0.0000220  -0.0000233  -0.0000093  -0.0011442  -0.0009131   0.0014834
  108  -0.0000145  -0.0000096  -0.0000330  -0.0028320  -0.0012979   0.0017317
  109   0.0000608  -0.0000316   0.0000048   0.0002208   0.0005332   0.0000374
  110   0.0000487  -0.0000378   0.0000477   0.0022191   0.0020961   0.0016706
  111   0.0000323  -0.0000078  -0.0000695  -0.0003040  -0.0002465   0.0000374
  112  -0.0000304   0.0000230   0.0000036  -0.0000064  -0.0001780   0.0000308
  113  -0.0000332   0.0000222  -0.0000191  -0.0012963  -0.0012543  -0.0010600
  114  -0.0000254   0.0000094   0.0000203  -0.0002097  -0.0001977  -0.0003380
  115  -0.0000226   0.0000220  -0.0000157   0.0000498  -0.0001889   0.0000900
  116  -0.0000097   0.0000125  -0.0000265  -0.0006559  -0.0006654  -0.0004351
  117  -0.0000179   0.0000032   0.0000496   0.0004968   0.0003836   0.0001618
  118   0.0000145  -0.0000190   0.0000096   0.0000346   0.0001873  -0.0000060
  119  -0.0000033   0.0000007   0.0000026   0.0000923   0.0000483   0.0000665
  120   0.0000107  -0.0000069  -0.0000081  -0.0000886   0.0000111  -0.0000624
  121  -0.0000131  -0.0000181  -0.0000025  -0.0005169  -0.0005167  -0.0004364
  122   0.0000620  -0.0000197   0.0000067  -0.0000802   0.0001942  -0.0000264
  123   0.0000219  -0.0000065  -0.0000175  -0.0002394  -0.0001717  -0.0003463
  124   0.0000015  -0.0000004   0.0000015   0.0000104   0.0000389  -0.0000071
  125  -0.0000029   0.0000010   0.0000021   0.0000263   0.0000279  -0.0000310
  126  -0.0000010  -0.0000012   0.0000015  -0.0000120   0.0000227  -0.0000528
  127  -0.0000227   0.0000237   0.0000270   0.0008799   0.0005842   0.0007928
  128  -0.0000564   0.0000283  -0.0000072   0.0000405  -0.0002650   0.0000476
  129  -0.0000041  -0.0000033   0.0000062   0.0000917   0.0000774   0.0000269
  130  -0.0000123   0.0000009  -0.0000039  -0.0001113  -0.0001361  -0.0000905
  131   0.0000113  -0.0000079   0.0000027   0.0000102   0.0000745   0.0000295
  132  -0.0000042   0.0000039  -0.0000017  -0.0000383  -0.0000583  -0.0000074
  133  -0.0000168  -0.0000224  -0.0000211  -0.0001211  -0.0005383  -0.0007781
  134   0.0000290   0.0000053  -0.0000029  -0.0007774   0.0004052   0.0007999
  135   0.0000093   0.0000049   0.0000059  -0.0008388  -0.0001466   0.0008673
  136  -0.0000027   0.0000045   0.0000014   0.0000339  -0.0000045  -0.0000421
  137   0.0000016  -0.0000021  -0.0000010  -0.0000129  -0.0000385   0.0000254
  138   0.0000017  -0.0000028   0.0000013   0.0000906   0.0000587  -0.0000414
  139   0.0000359   0.0000193   0.0000304   0.0004113   0.0009787   0.0014379
  140  -0.0000497   0.0000569  -0.0000025   0.0003199   0.0002422   0.0006200
  141   0.0000055   0.0000104   0.0000091   0.0003623   0.0004330   0.0004399
  142  -0.0000153   0.0000052  -0.0000099  -0.0001776  -0.0002068  -0.0001061
  143   0.0000124  -0.0000132   0.0000038  -0.0000662   0.0000054  -0.0000760
  144  -0.0000053  -0.0000014  -0.0000068  -0.0001075  -0.0001409  -0.0001840
  145  -0.0000523   0.0001321  -0.0000242  -0.0036648   0.0011510   0.0039802
  146   0.0001420  -0.0001922   0.0000545   0.0017033  -0.0001314  -0.0019402
  147  -0.0000759   0.0000498  -0.0000320   0.0008620  -0.0007683  -0.0008783
  148  -0.0000114   0.0000011  -0.0000099  -0.0001750  -0.0000206  -0.0003607
  149  -0.0000168   0.0000071   0.0000040  -0.0001469  -0.0000245  -0.0002016
  150   0.0000137  -0.0000129  -0.0000041  -0.0003198   0.0000399   0.0001729
  151   0.0000986  -0.0000783   0.0000672   0.0008069   0.0004331   0.0000689
  152  -0.0001116   0.0001244  -0.0000360   0.0008993   0.0010240   0.0006983
  153   0.0000330  -0.0000484  -0.0000166  -0.0000412  -0.0001161  -0.0004090
  154  -0.0000025   0.0000094  -0.0000098   0.0001420   0.0000201   0.0000722
  155  -0.0000212  -0.0000011  -0.0000062  -0.0003159  -0.0001349  -0.0002005
  156   0.0000199  -0.0000067   0.0000075   0.0000547   0.0000734   0.0000256
           37          38          39          40          41          42
    1  -0.0002251  -0.0000591   0.0000142   0.0002341   0.0000301  -0.0001987
    2   0.0004285   0.0000143  -0.0000913   0.0000830  -0.0000362   0.0000036
    3  -0.0004518  -0.0001306  -0.0002875   0.0001833   0.0000236  -0.0001162
    4   0.0000573   0.0000331  -0.0000000  -0.0000070   0.0000080   0.0000017
    5  -0.0000259   0.0000467  -0.0000006  -0.0000204   0.0000119   0.0000014
    6   0.0000230  -0.0000192  -0.0000067  -0.0000053   0.0000032   0.0000126
    7   0.0012107   0.0004191   0.0001128   0.0012813  -0.0000391  -0.0007504
    8  -0.0007400   0.0000151   0.0004281  -0.0004970   0.0004274   0.0000432
    9  -0.0015943  -0.0001614   0.0006875   0.0014113  -0.0003177  -0.0002225
   10  -0.0000769  -0.0001150   0.0000389  -0.0000796  -0.0001106   0.0000897
   11   0.0000574   0.0000784  -0.0000423   0.0001375   0.0000134  -0.0000548
   12   0.0000245   0.0000004  -0.0000022  -0.0000731   0.0000164   0.0000201
   13  -0.0008551  -0.0002280  -0.0000256  -0.0011385   0.0001347   0.0003718
   14   0.0001301   0.0001209  -0.0000122   0.0001309  -0.0000335  -0.0000354
   15   0.0017093   0.0003644   0.0002983   0.0009099  -0.0000573  -0.0002289
   16   0.0002015   0.0000203  -0.0001524   0.0000283   0.0000105  -0.0000493
   17  -0.0001477  -0.0001093   0.0000492  -0.0001157  -0.0000104   0.0000544
   18  -0.0004559  -0.0000677   0.0000296  -0.0001886  -0.0000021   0.0000843
   19   0.0001964  -0.0003081   0.0003530  -0.0065030   0.0009941   0.0011733
   20   0.0004095   0.0002455  -0.0004559   0.0023054   0.0000445  -0.0009013
   21  -0.0006445  -0.0007566  -0.0012254  -0.0010297   0.0002714   0.0011135
   22  -0.0001714   0.0002954  -0.0001734   0.0000703   0.0001560  -0.0001129
   23  -0.0004220   0.0001020  -0.0000180  -0.0001620   0.0002992  -0.0000339
   24  -0.0000509  -0.0002131  -0.0000166  -0.0002615  -0.0004170   0.0002691
   25  -0.0012007   0.0001239   0.0010081   0.0001385  -0.0001355  -0.0000992
   26  -0.0002514   0.0001302   0.0009579   0.0001316   0.0000124   0.0000434
   27   0.0000335   0.0004705   0.0006549  -0.0000538   0.0001607   0.0000778
   28  -0.0311100  -0.0024242  -0.0013885  -0.0066702   0.0035358   0.0019689
   29  -0.0314139   0.0031428   0.0033582  -0.0048775   0.0009475   0.0017190
   30  -0.0245780   0.0023327   0.0029691   0.0307435  -0.0090686  -0.0058961
   31   0.0029420  -0.0006155   0.0003368   0.0012844  -0.0006111   0.0000709
   32  -0.0004920   0.0016345   0.0000165   0.0002342   0.0005036  -0.0004803
   33  -0.0001894   0.0003803   0.0000221  -0.0004118  -0.0005107   0.0003829
   34  -0.1003936  -0.0205621  -0.0101527  -0.0590669  -0.0057274   0.0490857
   35  -0.0445919  -0.1223606  -0.0519249  -0.0042266  -0.0564291   0.0320347
   36  -0.0350281  -0.0557355  -0.1090580   0.0513447   0.0358224  -0.2744071
   37   0.4868569   0.0481310  -0.0028667  -0.0051543  -0.0047616  -0.0094168
   38   0.0481310   0.2335465   0.1074511  -0.0055603  -0.0029473  -0.0100890
   39  -0.0028667   0.1074511   0.2120159  -0.0256637  -0.0296681  -0.0222497
   40  -0.0051543  -0.0055603  -0.0256637   0.0669895   0.0103069  -0.0480656
   41  -0.0047616  -0.0029473  -0.0296681   0.0103069   0.0576476  -0.0253471
   42  -0.0094168  -0.0100890  -0.0222497  -0.0480656  -0.0253471   0.3067276
   43  -0.0036361  -0.0278349  -0.0001832   0.0029828  -0.0065201   0.0036015
   44  -0.0108612  -0.0259896  -0.0039248   0.0018647  -0.0015734   0.0023681
   45  -0.0027763  -0.0248856   0.0042613  -0.0060062   0.0291304  -0.0085983
   46  -0.0078741   0.0009812   0.0009393   0.0012162  -0.0006210  -0.0007079
   47   0.0046363   0.0003943   0.0000552   0.0002590   0.0002951   0.0000682
   48   0.0053190   0.0004609   0.0001863   0.0016192   0.0004344   0.0001986
   49   0.0003161   0.0000809   0.0004321  -0.0007304  -0.0000915   0.0002850
   50   0.0003411  -0.0000652   0.0001002  -0.0000640   0.0002571   0.0002444
   51  -0.0000095   0.0000217   0.0008327  -0.0007002   0.0000483   0.0006789
   52   0.0000110   0.0004650   0.0000108   0.0000644   0.0001188   0.0000802
   53  -0.0001309   0.0006741  -0.0001084  -0.0000049   0.0000075  -0.0000255
   54   0.0001479   0.0000704  -0.0001162  -0.0001565   0.0001394  -0.0000575
   55  -0.0003967   0.0005231   0.0005517  -0.0000254  -0.0000953   0.0002171
   56  -0.0026630   0.0002290  -0.0001479   0.0001201  -0.0002364  -0.0000910
   57  -0.0021608  -0.0001225   0.0004677  -0.0002295  -0.0001390   0.0004851
   58  -0.0014701  -0.0000327   0.0000435  -0.0000132  -0.0000880   0.0000642
   59   0.0001822  -0.0000062   0.0000021  -0.0000022   0.0000029   0.0000015
   60   0.0001375   0.0000060   0.0000343  -0.0000442   0.0000281   0.0000125
   61  -0.0000177  -0.0002338  -0.0000297   0.0000049   0.0000468   0.0000104
   62   0.0002756   0.0000890   0.0000123   0.0000270  -0.0000179  -0.0000079
   63   0.0000314   0.0000354   0.0000075   0.0000174  -0.0000008  -0.0000225
   64   0.0003849   0.0001043   0.0000621   0.0000060   0.0000108   0.0000213
   65  -0.0002009  -0.0000192   0.0000910  -0.0000662   0.0000092   0.0000346
   66   0.0000422   0.0000526   0.0002062  -0.0001523  -0.0000173   0.0001043
   67  -0.0001791  -0.0000534  -0.0000810   0.0000735  -0.0000002  -0.0000443
   68   0.0000526   0.0000082   0.0000009   0.0000088  -0.0000019  -0.0000018
   69   0.0001349   0.0000300   0.0000287  -0.0000054   0.0000039   0.0000176
   70  -0.0002246  -0.0000307   0.0000430  -0.0000412  -0.0000068   0.0000263
   71   0.0001814   0.0000236  -0.0000186   0.0000271   0.0000033  -0.0000154
   72  -0.0000263  -0.0000063  -0.0000370   0.0000229   0.0000017  -0.0000167
   73  -0.0002254  -0.0000458   0.0000081  -0.0000254  -0.0000074   0.0000155
   74  -0.0000148   0.0000018   0.0000160  -0.0000120  -0.0000001   0.0000079
   75   0.0000758   0.0000156   0.0000147  -0.0000084   0.0000024   0.0000043
   76   0.0000848   0.0000183  -0.0000001   0.0000067   0.0000033  -0.0000039
   77  -0.0000135   0.0000147  -0.0000003   0.0000012  -0.0000010  -0.0000013
   78  -0.0000027  -0.0000107  -0.0000073   0.0000034   0.0000007  -0.0000029
   79   0.0001415   0.0000299   0.0000171  -0.0000091   0.0000036   0.0000046
   80   0.0000009  -0.0000048   0.0000014  -0.0000054   0.0000022   0.0000023
   81   0.0000580   0.0000144   0.0000299  -0.0000230   0.0000004   0.0000153
   82  -0.0002067  -0.0000664  -0.0000180  -0.0000057  -0.0000072   0.0000027
   83  -0.0000419  -0.0000222  -0.0000140   0.0000108   0.0000025  -0.0000083
   84  -0.0000100  -0.0000120  -0.0000395   0.0000333   0.0000052  -0.0000244
   85   0.0000998   0.0000285   0.0000022   0.0000086   0.0000042  -0.0000052
   86  -0.0000814  -0.0000002   0.0000239  -0.0000346  -0.0000074   0.0000228
   87  -0.0000300   0.0000039  -0.0000050   0.0000021  -0.0000060  -0.0000009
   88   0.0001185   0.0000250   0.0000220  -0.0000122   0.0000040   0.0000074
   89  -0.0000432  -0.0000120  -0.0000037   0.0000028  -0.0000004  -0.0000002
   90   0.0000311   0.0000081   0.0000323  -0.0000277   0.0000013   0.0000191
   91  -0.0002127  -0.0000437  -0.0000012  -0.0000202  -0.0000107   0.0000124
   92   0.0000502   0.0000158  -0.0000004   0.0000023   0.0000009  -0.0000012
   93   0.0000740   0.0000173   0.0000125  -0.0000078   0.0000007   0.0000043
   94  -0.0493072   0.0449820  -0.0135814  -0.0004746  -0.0002304  -0.0008469
   95   0.0352934  -0.0069993   0.0012701   0.0003017   0.0000740   0.0005332
   96  -0.0046783  -0.0072765   0.0101076   0.0007437   0.0001129  -0.0000115
   97   0.0047523   0.0014565  -0.0009432  -0.0001088  -0.0000999   0.0001049
   98   0.0053500  -0.0053844   0.0015660   0.0001554   0.0001721   0.0000476
   99  -0.0044160   0.0030324  -0.0000445  -0.0000597   0.0000806  -0.0002784
  100  -0.0005381   0.0002783  -0.0011969  -0.0000458   0.0000232  -0.0001043
  101  -0.0001877  -0.0002485   0.0004214   0.0000085   0.0000197  -0.0000164
  102  -0.0000801   0.0000454   0.0004438  -0.0000031  -0.0000371   0.0000517
  103  -0.2247992  -0.0093070   0.0351828   0.0054373   0.0037585   0.0055239
  104   0.0049734  -0.0811034  -0.0242130  -0.0004278   0.0003966  -0.0004035
  105   0.0658460  -0.0183374  -0.1009307  -0.0055571  -0.0017458  -0.0001634
  106  -0.0277249   0.0013680   0.0386516   0.0005642  -0.0000134  -0.0020514
  107   0.0045263   0.0052517  -0.0052423   0.0001932   0.0002657   0.0003383
  108   0.0125235  -0.0021609  -0.0072954   0.0014636   0.0008031   0.0008615
  109  -0.0016933   0.0017661  -0.0003641  -0.0000470  -0.0000548  -0.0000035
  110  -0.0065167   0.0012188  -0.0008656  -0.0000901  -0.0001143  -0.0002533
  111   0.0023685  -0.0010229   0.0000657   0.0000316   0.0002164  -0.0001918
  112   0.0001437  -0.0002119   0.0000507   0.0000102  -0.0000037   0.0000096
  113   0.0039043  -0.0005676   0.0007781   0.0000563   0.0000439   0.0001886
  114   0.0002064   0.0000789   0.0003579   0.0000134  -0.0000831   0.0001440
  115   0.0001187  -0.0000313  -0.0000277   0.0000052   0.0000545  -0.0000396
  116   0.0020003  -0.0001164  -0.0000310   0.0000155   0.0000668   0.0000316
  117  -0.0019775   0.0005927   0.0002722  -0.0000193  -0.0001386   0.0000967
  118  -0.0001300  -0.0001849   0.0000432   0.0000007  -0.0000280   0.0000140
  119  -0.0002306  -0.0000369  -0.0000275  -0.0000034  -0.0000061  -0.0000076
  120   0.0002625  -0.0000301   0.0000361   0.0000066   0.0000092  -0.0000034
  121   0.0018097   0.0004296   0.0006238   0.0000261   0.0000586   0.0000650
  122   0.0001307  -0.0018516  -0.0002792  -0.0000214  -0.0000022   0.0000014
  123   0.0011361  -0.0003008   0.0000643   0.0000031   0.0000081   0.0000352
  124  -0.0001195  -0.0000631   0.0000417   0.0000005  -0.0000045   0.0000092
  125  -0.0000603   0.0001549   0.0000435  -0.0000037  -0.0000141   0.0000081
  126  -0.0001441   0.0000450   0.0001454   0.0000036  -0.0000084   0.0000241
  127  -0.0022894  -0.0002113  -0.0005439  -0.0000334  -0.0000437  -0.0001101
  128  -0.0001375   0.0013094   0.0001159   0.0000187   0.0000058  -0.0000029
  129  -0.0003634   0.0000455   0.0001335  -0.0000011  -0.0000085   0.0000187
  130   0.0003202   0.0003923   0.0000932   0.0000101   0.0000075   0.0000114
  131  -0.0000745  -0.0002652  -0.0000494  -0.0000052   0.0000000  -0.0000024
  132   0.0001160   0.0001197  -0.0000316   0.0000040   0.0000033  -0.0000061
  133   0.0030930   0.0016974   0.0005639   0.0000236   0.0000389   0.0000476
  134  -0.0036311  -0.0048603  -0.0029908  -0.0000028  -0.0000004  -0.0001099
  135  -0.0012799  -0.0018701  -0.0015455   0.0000625   0.0001098   0.0000334
  136  -0.0000378  -0.0000685  -0.0007012  -0.0000538  -0.0000304  -0.0000581
  137   0.0001705   0.0000236  -0.0000369  -0.0000022   0.0000146  -0.0000056
  138  -0.0000764   0.0000453   0.0003897   0.0000149   0.0000005   0.0000029
  139  -0.0042963  -0.0038082  -0.0022780  -0.0000283  -0.0000322  -0.0001164
  140  -0.0024430  -0.0001778  -0.0007776   0.0000063  -0.0000392  -0.0000416
  141  -0.0017209  -0.0011330  -0.0001880   0.0000017  -0.0000318  -0.0000349
  142   0.0002298   0.0003604   0.0002411   0.0000252   0.0000196   0.0000235
  143   0.0002943  -0.0001549   0.0000695   0.0000017   0.0000050   0.0000023
  144   0.0005722   0.0003503   0.0002121   0.0000068   0.0000084   0.0000067
  145  -0.0416068  -0.0308281  -0.0198813  -0.0000297   0.0000547  -0.0002950
  146  -0.0018704   0.0032572   0.0027637  -0.0001993   0.0000386   0.0000465
  147   0.0026757   0.0075890   0.0046301  -0.0001184  -0.0000919   0.0006709
  148   0.0013550   0.0007324   0.0003627  -0.0001056  -0.0000168   0.0002591
  149   0.0014627   0.0012294   0.0017088   0.0000059   0.0000019   0.0002574
  150   0.0009799   0.0009215   0.0019687   0.0001862   0.0001452   0.0002451
  151   0.0017524  -0.0013658   0.0003786  -0.0000636  -0.0000037  -0.0000984
  152  -0.0014905  -0.0002703  -0.0003327  -0.0000188  -0.0001265  -0.0001647
  153   0.0002817  -0.0000152   0.0013505   0.0000585   0.0000928   0.0001194
  154  -0.0000232  -0.0004485   0.0000249  -0.0000003   0.0000119  -0.0000012
  155   0.0005569   0.0006005  -0.0000238   0.0000073   0.0000047  -0.0000022
  156   0.0002179  -0.0002447   0.0001176  -0.0000181   0.0000122  -0.0000051
           43          44          45          46          47          48
    1   0.0000899   0.0000218  -0.0000170  -0.0094130  -0.0031683   0.0331721
    2   0.0000228  -0.0000533   0.0000128   0.0014669   0.0009188  -0.0081472
    3  -0.0000452   0.0000149   0.0000275   0.0089807  -0.0003977  -0.0066008
    4  -0.0000325   0.0000243   0.0000038   0.0005185  -0.0006594   0.0002324
    5  -0.0000449   0.0000290   0.0000027   0.0002892   0.0002848  -0.0007431
    6   0.0000244  -0.0000158   0.0000113  -0.0011648   0.0005625   0.0016315
    7  -0.0001940  -0.0000087   0.0001668   0.0015456   0.0004847   0.0004244
    8   0.0000271   0.0003672  -0.0001067   0.0004937  -0.0006182  -0.0007087
    9  -0.0001499  -0.0001373  -0.0000085   0.0003934  -0.0006848   0.0011606
   10   0.0002107  -0.0002197  -0.0000029  -0.0001504   0.0000223   0.0000148
   11  -0.0002433   0.0000696   0.0000843   0.0000106   0.0001763  -0.0002157
   12   0.0000412   0.0000641  -0.0000633   0.0000141  -0.0001183  -0.0001244
   13   0.0000244   0.0000639  -0.0001090  -0.0010257  -0.0003491  -0.0002177
   14  -0.0001433   0.0000307   0.0000672  -0.0002609   0.0000299   0.0004141
   15   0.0000731  -0.0000215   0.0000327  -0.0004861   0.0003956   0.0010427
   16  -0.0000260   0.0000104   0.0000241   0.0004239   0.0001565  -0.0003298
   17   0.0000323  -0.0000288  -0.0000256  -0.0000735  -0.0000510  -0.0000016
   18  -0.0000085   0.0000051  -0.0000263  -0.0002924  -0.0000554   0.0002183
   19   0.0018377  -0.0008467  -0.0001878   0.0053863   0.0020049  -0.0213037
   20   0.0004595   0.0002726  -0.0015629   0.0034070   0.0017510  -0.0203970
   21  -0.0017289   0.0004603   0.0009769  -0.0012184  -0.0030051  -0.0286711
   22  -0.0002234   0.0006484  -0.0001042   0.0000561   0.0005597  -0.0003806
   23  -0.0006232   0.0003413   0.0001927  -0.0000618   0.0004894  -0.0006686
   24   0.0006745  -0.0010539   0.0003898   0.0002566   0.0016203   0.0017483
   25  -0.0000376  -0.0000727  -0.0000652  -0.0001645   0.0000205   0.0018988
   26  -0.0000257   0.0001003   0.0000463   0.0001338   0.0007382   0.0001949
   27   0.0001637   0.0001695   0.0000297   0.0032539   0.0022198  -0.0058127
   28  -0.0071796   0.0030690   0.0023197  -0.1119993  -0.0302689  -0.0292287
   29   0.0303582  -0.0076042  -0.0063922  -0.0315745  -0.1120180  -0.0297316
   30  -0.0094845   0.0031093   0.0025319  -0.0294494  -0.0301899  -0.1059050
   31  -0.0056705   0.0010509   0.0010572   0.0011089  -0.0209130   0.0046374
   32   0.0012785   0.0006057  -0.0009726   0.0009856  -0.0198135   0.0033039
[truncated: 503,483 more chars]
