# Supplementary material for: An in silico investigation of menthol metabolism
Source: PLoS One. 2019 Sep 27;14(9):e0216577. doi: 10.1371/journal.pone.0216577 (PMC6764827; doi:10.1371/journal.pone.0216577)
Supplement: S2 File — (ZIP) [file pone.0216577.s002.zip › B3LYP/g-series/Ooeoe-R.out]

Q-Chem Developer Version!
                  Welcome to Q-Chem
     A Quantum Leap Into The Future Of Chemistry


 Q-Chem 5.1, Q-Chem, Inc., Pleasanton, CA (2018)

 Yihan Shao,  Zhengting Gan,  E. Epifanovsky,  A. T. B. Gilbert,  M. Wormit,  
 J. Kussmann,  A. W. Lange,  A. Behn,  Jia Deng,  Xintian Feng,  D. Ghosh,  
 M. Goldey,  P. R. Horn,  L. D. Jacobson,  I. Kaliman,  T. Kus,  A. Landau,  
 Jie Liu,  E. I. Proynov,  R. M. Richard,  R. P. Steele,  E. J. Sundstrom,  
 H. L. Woodcock III,  P. M. Zimmerman,  D. Zuev,  B. Albrecht,  E. Alguire,  
 S. A. Baeppler,  D. Barton,  Z. Benda,  Y. A. Bernard,  E. J. Berquist,  
 K. B. Bravaya,  H. Burton,  D. Casanova,  Chun-Min Chang,  Yunqing Chen,  
 A. Chien,  K. D. Closser,  M. P. Coons,  S. Coriani,  S. Dasgupta,  
 A. L. Dempwolff,  M. Diedenhofen,  Hainam Do,  R. G. Edgar,  Po-Tung Fang,  
 S. Faraji,  S. Fatehi,  Qingguo Feng,  K. D. Fenk,  J. Fosso-Tande,  
 J. Gayvert,  Qinghui Ge,  A. Ghysels,  G. Gidofalvi,  J. Gomes,  
 J. Gonthier,  A. Gunina,  D. Hait,  M. W. D. Hanson-Heine,  
 P. H. P. Harbach,  A. W. Hauser,  J. E. Herr,  E. G. Hohenstein,  
 Z. C. Holden,  Kerwin Hui,  B. C. Huynh,  T.-C. Jagau,  Hyunjun Ji,  
 B. Kaduk,  K. Khistyaev,  Jaehoon Kim,  P. Klunzinger,  K. Koh,  
 D. Kosenkov,  L. Koulias,  T. Kowalczyk,  C. M. Krauter,  A. Kunitsa,  
 Ka Un Lao,  A. Laurent,  K. V. Lawler,  Joonho Lee,  D. Lefrancois,  
 S. Lehtola,  D. S. Levine,  Yi-Pei Li,  You-Sheng Lin,  Fenglai Liu,  
 E. Livshits,  A. Luenser,  P. Manohar,  E. Mansoor,  S. F. Manzer,  
 Shan-Ping Mao,  Yuezhi Mao,  N. Mardirossian,  A. V. Marenich,  
 T. Markovich,  L. A. Martinez-Martinez,  S. A. Maurer,  N. J. Mayhall,  
 S. C. McKenzie,  J.-M. Mewes,  A. F. Morrison,  J. W. Mullinax,  K. Nanda,  
 T. S. Nguyen-Beck,  R. Olivares-Amaya,  J. A. Parkhill,  T. M. Perrine,  
 F. Plasser,  P. Pokhilko,  S. Prager,  A. Prociuk,  E. Ramos,  D. R. Rehn,  
 F. Rob,  M. Schneider,  N. Sergueev,  S. M. Sharada,  S. Sharma,  
 D. W. Small,  T. Stauch,  T. Stein,  Yu-Chuan Su,  A. J. W. Thom,  
 A. Tkatchenko,  T. Tsuchimochi,  N. M. Tubman,  L. Vogt,  M. L. Vidal,  
 O. Vydrov,  M. A. Watson,  J. Wenzel,  M. de Wergifosse,  T. A. Wesolowski,  
 A. White,  J. Witte,  A. Yamada,  Jun Yang,  K. Yao,  S. Yeganeh,  
 S. R. Yost,  Zhi-Qiang You,  A. Zech,  Igor Ying Zhang,  Xing Zhang,  
 Yan Zhao,  Ying Zhu,  B. R. Brooks,  G. K. L. Chan,  C. J. Cramer,  
 M. S. Gordon,  W. J. Hehre,  A. Klamt,  M. W. Schmidt,  C. D. Sherrill,  
 D. G. Truhlar,  A. Aspuru-Guzik,  R. Baer,  A. T. Bell,  N. A. Besley,  
 Jeng-Da Chai,  A. E. DePrince, III,  R. A. DiStasio Jr.,  A. Dreuw,  
 B. D. Dunietz,  T. R. Furlani,  Chao-Ping Hsu,  Yousung Jung,  Jing Kong,  
 D. S. Lambrecht,  WanZhen Liang,  C. Ochsenfeld,  V. A. Rassolov,  
 L. V. Slipchenko,  J. E. Subotnik,  T. Van Voorhis,  J. M. Herbert,  
 A. I. Krylov,  P. M. W. Gill,  M. Head-Gordon

 Contributors to earlier versions of Q-Chem not listed above: 
 R. D. Adamson,  B. Austin,  J. Baker,  G. J. O. Beran,  K. Brandhorst,  
 S. T. Brown,  E. F. C. Byrd,  A. K. Chakraborty,  C.-L. Cheng,  
 Siu Hung Chien,  D. M. Chipman,  D. L. Crittenden,  H. Dachsel,  
 R. J. Doerksen,  A. D. Dutoi,  L. Fusti-Molnar,  W. A. Goddard III,  
 A. Golubeva-Zadorozhnaya,  S. R. Gwaltney,  G. Hawkins,  A. Heyden,  
 S. Hirata,  G. Kedziora,  F. J. Keil,  C. Kelley,  Jihan Kim,  R. A. King,  
 R. Z. Khaliullin,  P. P. Korambath,  W. Kurlancheek,  A. M. Lee,  M. S. Lee,  
 S. V. Levchenko,  Ching Yeh Lin,  D. Liotard,  R. C. Lochan,  I. Lotan,  
 P. E. Maslen,  N. Nair,  D. P. O'Neill,  D. Neuhauser,  E. Neuscamman,  
 C. M. Oana,  R. Olson,  B. Peters,  R. Peverati,  P. A. Pieniazek,  
 Y. M. Rhee,  J. Ritchie,  M. A. Rohrdanz,  E. Rosta,  N. J. Russ,  
 H. F. Schaefer III,  N. E. Schultz,  N. Shenvi,  A. C. Simmonett,  A. Sodt,  
 D. Stuck,  K. S. Thanthiriwatte,  V. Vanovschi,  Tao Wang,  A. Warshel,  
 C. F. Williams,  Q. Wu,  X. Xu,  W. Zhang

 Please cite Q-Chem as follows:
 Y. Shao et al., Mol. Phys. 113, 184-215 (2015)
 DOI: 10.1080/00268976.2014.952696

 Q-Chem 5.1.2 for Intel X86 EM64T Linux

 Parts of Q-Chem use Armadillo 8.300.2 (Tropical Shenanigans).
 http://arma.sourceforge.net/

 Q-Chem begins on Mon Mar 25 16:14:09 2019  

Host: 
0

     Scratch files written to /scratch/taweetham/qchem4317//
Input Ideriv = 2
Curr. Ideriv = -1
Max.  Ideriv = 2

Checking the input file for inconsistencies... 	...done.

--------------------------------------------------------------
User input:
--------------------------------------------------------------
$molecule
0 1
  C   -0.6432337    0.3083846   -0.3020053
  H   -0.2476827    0.0344316   -1.2931772
  C    0.0282824    1.6619594    0.0821494
  H   -0.2972992    1.9632989    1.0843685
  O   -0.3249177    2.6585476   -0.8824767
  C    1.5590092    1.4720522    0.0725933
  H    1.8832122    1.2381884   -0.9505879
  H    2.0716768    2.4019387    0.3252148
  C    2.0123986    0.3803682    1.0492802
  H    1.6924835    0.6677750    2.0602252
  C    3.5407353    0.2469312    1.0818533
  H    3.9866894    1.1738725    1.4576830
  H    3.8507623   -0.5614315    1.7527055
  O    4.0926999    0.0025635   -0.2029295
  C    1.3335805   -0.9453664    0.6991286
  H    1.6099019   -1.7119469    1.4329372
  H    1.6729937   -1.3062470   -0.2793109
  C   -0.1874016   -0.8040869    0.6683649
  H   -0.5972071   -1.7748572    0.3720715
  H   -0.5460833   -0.6023282    1.6829651
  C   -2.1899288    0.3753181   -0.5147766
  C   -2.7982421   -1.0146381   -0.7598598
  C   -3.0094437    1.1018744    0.5588308
  H   -2.9948797    2.1735689    0.3684987
  O   -2.5288874    0.8628295    1.8706699
  H   -4.0637064    0.8054748    0.5238300
  H   -2.7837806    1.6419935    2.3973365
  H   -2.2221093   -1.5717902   -1.5058715
  H   -3.8222515   -0.9229326   -1.1392275
  H   -2.8448648   -1.6049064    0.1613273
  H    3.7806371   -0.8664076   -0.5053844
  O   -1.6475747    4.0150354    0.4934517
  C   -2.0771510    5.3299630    0.8527102
  H   -2.3928668    5.8685044   -0.0497851
  C   -0.5350639    3.9939604   -0.3983029
  H   -0.8033348    4.5657353   -1.2954243
  C   -3.3040610    5.2076845    1.7465391
  O   -4.3556402    5.8142310    1.6200807
  O   -3.1654288    4.3126408    2.7527474
  H   -4.0291443    4.3713947    3.2155860
  C   -0.9687570    6.0749319    1.5950409
  H   -0.7640056    5.6088130    2.5667491
  O   -1.3326587    7.4338859    1.8521977
  H   -0.5079030    7.9151434    2.0645494
  C    0.3075992    6.0689173    0.7488088
  H    0.1852460    6.7368928   -0.1131600
  O    1.3906612    6.6411985    1.5082093
  H    1.5666368    6.0684607    2.2774020
  C    0.6877394    4.6656889    0.2659459
  H    1.0295964    4.0842072    1.1282996
  O    1.7913335    4.7816130   -0.6388524
  H    2.4271112    5.4049885   -0.2388005
  H   -2.3556461    0.9303259   -1.4495493
$end

$rem
   job_type 	optimization
   basis 	6-311++g**
   method 	b3lyp
   scf_guess sad
$end

--------------------------------------------------------------
 ----------------------------------------------------------------
             Standard Nuclear Orientation (Angstroms)
    I     Atom           X                Y                Z
 ----------------------------------------------------------------
    1      C      -2.3295402667     1.1852892681    -0.5818322754
    2      H      -2.9133878339     0.9144957295    -1.4761059767
    3      C      -1.3265356699     0.0165878183    -0.3393613592
    4      H      -0.7449674920     0.2127305683     0.5686906619
    5      O      -0.4619942859    -0.1108256542    -1.4728408986
    6      C      -2.1267100008    -1.2907975450    -0.1668935300
    7      H      -2.6511040750    -1.5147422440    -1.1058074009
    8      H      -1.4607563378    -2.1405281834    -0.0062754923
    9      C      -3.1152891000    -1.2137293402     1.0027325046
   10      H      -2.5469540293    -1.0165995050     1.9220220175
   11      C      -3.8564856125    -2.5415831004     1.2079436876
   12      H      -3.1438370145    -3.3261466319     1.4835071778
   13      H      -4.5872683601    -2.4627022453     2.0199437223
   14      O      -4.5303748874    -2.9748646367     0.0361127735
   15      C      -4.0843469074    -0.0491971498     0.7888069823
   16      H      -4.7527183297     0.0443763040     1.6530973797
   17      H      -4.7206066148    -0.2320910868    -0.0855518545
   18      C      -3.3388357593     1.2687343891     0.5849383049
   19      H      -4.0913666544     2.0412628798     0.3977958853
   20      H      -2.8305184861     1.5372261494     1.5167636239
   21      C      -1.6723477840     2.5527631140    -0.9561727267
   22      C      -2.7090888064     3.6834448853    -1.0500655828
   23      C      -0.4949771467     3.0191817644    -0.0910868336
   24      H       0.4235089455     2.5485820138    -0.4373334120
   25      O      -0.6726003307     2.7214090830     1.2832421229
   26      H      -0.3332838033     4.0986455579    -0.1867989062
   27      H       0.2225787196     2.6385644033     1.6590559289
   28      H      -3.5767086500     3.3753503734    -1.6426822389
   29      H      -2.2740583691     4.5620998495    -1.5395949225
   30      H      -3.0538144991     4.0005875076    -0.0602369264
   31      H      -5.2331120458    -2.3340282714    -0.1625380998
   32      O       1.5391278249     0.5543603563    -0.4551486454
   33      C       2.9553475542     0.3991247931    -0.3417438013
   34      H       3.4059526161     0.4326958012    -1.3417583702
   35      C       0.9046605637    -0.4700467053    -1.2176394120
   36      H       1.3664555687    -0.4933395507    -2.2125893781
   37      C       3.5089749762     1.5877318156     0.4327885130
   38      O       4.4607320690     2.2813229006     0.1121656184
   39      O       2.8307599990     1.8679349396     1.5704562627
   40      H       3.3203996923     2.6389132003     1.9303472847
   41      C       3.2984483251    -0.8987082789     0.3879698190
   42      H       2.9704970893    -0.8603192071     1.4340965116
   43      O       4.7088927699    -1.1349040433     0.4009340039
   44      H       4.8383286161    -2.0793626988     0.6204065538
   45      C       2.6182618118    -2.0766722392    -0.3155764177
   46      H       3.1124127822    -2.2717921385    -1.2757299625
   47      O       2.8203813261    -3.2782273135     0.4542490772
   48      H       2.3728595188    -3.1744842332     1.3142578064
   49      C       1.1213827167    -1.8428662770    -0.5422939535
   50      H       0.6144981980    -1.8831443987     0.4272868000
   51      O       0.6107649387    -2.9173465456    -1.3390247333
   52      H       0.9783078272    -3.7452103880    -0.9751490621
   53      H      -1.2743657308     2.4425444807    -1.9753675169
 ----------------------------------------------------------------
 Molecular Point Group                 C1    NOp =  1
 Largest Abelian Subgroup              C1    NOp =  1
 Nuclear Repulsion Energy =  2588.1560418774 hartrees
 There are       98 alpha and       98 beta electrons
 Requested basis set is 6-311++G(d,p)
 There are 290 shells and 746 basis functions

 Total QAlloc Memory Limit   2000 MB
 Mega-Array Size       188 MB
 MEM_STATIC part       192 MB
 A cutoff of  1.0D-11 yielded  30781 shell pairs
 There are    198106 function pairs (    209619 Cartesian)

 -------------------------------------------------------
 OpenMP Integral Computing Module                       
 Release: version 1.0, May 2013, Q-Chem Inc. Pittsburgh 
 -------------------------------------------------------
 Integral Job Info:
 Integral job number is                      11
 Integral operator is                         1
 short-range coefficients                     0
 long-range coefficients              100000000
 Omega coefficients                           0
 if combine SR and LR in K                    0
 Integral screening is                        0
 Integral computing path is                   2
 max size of driver memory is            800000
 size of driver memory is                593474
 size of scratch memory is              2361544
 max col of scratch BK array               1296
 max len of scratch array in speh3          155
 max len of scratch index in speh4           18
 max int batch size is                      520
 min int batch size is                       52
 fixed nKL is                                52
 max L of basis functions is                  2
 order of int derivative is                   0
 number of shells is                        290
 number of basis is                         771
 number of cartesian basis is               771
 number of contracted shell pairs         30781
 number of primitive shell pairs          64830
 maxK2 (contraction) of shell pair           36
 max number of K2 of shell pair               1
 max number of CS2 of shell pair           6138
 max number of PS2 of shell pair           9966
 mem total for path MDJ                  817356
 -------------------------------------------------------
 Smallest overlap matrix eigenvalue = 6.47E-07

 Q-Chem warning in module stvman/mkSTV.C, line 306:

 Overlap eigenvalue is smaller than square root of threshold
 Use THRESH >= 12 to get rid of this warning

 Linear dependence detected in AO basis
 Tighter screening thresholds may be required for diffuse basis sets
 Use S2THRESH > 14 and THRESH = 14 in case of SCF convergence issues
 Number of orthogonalized atomic orbitals = 745
 Maximum deviation from orthogonality = 6.395E-10

 Scale SEOQF with 1.000000e-02/1.000000e-01/1.000000e-01

 Standard Electronic Orientation quadrupole field applied
 Nucleus-field energy     =     0.0000000488 hartrees
 Guess from superposition of atomic densities
 Warning:  Energy on first SCF cycle will be non-variational
 SAD guess density has 196.000000 electrons

 -----------------------------------------------------------------------
  General SCF calculation program by
  Eric Jon Sundstrom, Paul Horn, Yuezhi Mao, Dmitri Zuev, Alec White,
  David Stuck, Shaama M.S., Shane Yost, Joonho Lee, David Small,
  Daniel Levine, Susi Lehtola, Hugh Burton, Evgeny Epifanovsky
 -----------------------------------------------------------------------
 Exchange:     0.2000 Hartree-Fock + 0.0800 Slater + 0.7200 B88
 Correlation:  0.1900 VWN1RPA + 0.8100 LYP
 Using SG-1 standard quadrature grid
 using 6 threads for integral computing
 -------------------------------------------------------
 OpenMP Integral computing Module                
 Release: version 2.0, May 2017, Q-Chem Inc. Pleasanton 
 -------------------------------------------------------
 -------------------------------------------------------
 OpenMP BLAS3 based DFT computing Module                
 Release: version 1.0, May 2013, Q-Chem Inc. Pittsburgh 
 -------------------------------------------------------
 A restricted SCF calculation will be
 performed using DIIS
 SCF converges when DIIS error is below 1.0e-08
 ---------------------------------------
  Cycle       Energy         DIIS error
 ---------------------------------------
    1   -1308.7639547887      2.27e-02  
    2   -1303.3861883500      3.08e-03  
    3   -1302.6789915682      4.81e-03  
    4   -1303.8832543283      9.41e-04  
    5   -1303.9246509716      3.66e-04  
    6   -1303.9306378945      1.15e-04  
    7   -1303.9313310630      3.03e-05  
    8   -1303.9313807482      8.08e-06  
    9   -1303.9313840570      2.52e-06  
   10   -1303.9313843476      7.77e-07  
   11   -1303.9313843766      2.33e-07  
   12   -1303.9313843797      6.71e-08  
   13   -1303.9313843797      2.02e-08  
   14   -1303.9313843798      7.00e-09  Convergence criterion met
 ---------------------------------------
 SCF time:   CPU 2946.71s  wall 517.00s 
 SCF   energy in the final basis set =    -1303.9313843798
 Total energy in the final basis set =    -1303.9313843798

 --------------------------------------------------------------

                    Orbital Energies (a.u.)
 --------------------------------------------------------------

 Alpha MOs
 -- Occupied --
-19.2031 -19.1758 -19.1728 -19.1534 -19.1469 -19.1443 -19.1442 -19.1225
-19.1178 -10.3391 -10.3057 -10.2810 -10.2665 -10.2639 -10.2577 -10.2233
-10.2156 -10.2016 -10.1751 -10.1742 -10.1701 -10.1664 -10.1593 -10.1587
-10.1531  -1.1443  -1.1022  -1.0808  -1.0537  -1.0434  -1.0409  -1.0337
 -1.0249  -1.0203  -0.8418  -0.8219  -0.8051  -0.7946  -0.7450  -0.7421
 -0.7065  -0.6775  -0.6739  -0.6702  -0.6462  -0.6370  -0.6145  -0.5989
 -0.5719  -0.5665  -0.5592  -0.5478  -0.5464  -0.5265  -0.5243  -0.5179
 -0.5132  -0.5106  -0.5074  -0.5016  -0.4941  -0.4734  -0.4669  -0.4602
 -0.4548  -0.4463  -0.4457  -0.4409  -0.4359  -0.4308  -0.4224  -0.4055
 -0.4033  -0.3999  -0.3947  -0.3889  -0.3818  -0.3739  -0.3735  -0.3697
 -0.3646  -0.3561  -0.3528  -0.3489  -0.3437  -0.3373  -0.3310  -0.3266
 -0.3212  -0.3161  -0.3102  -0.3089  -0.3013  -0.2961  -0.2937  -0.2851
 -0.2698  -0.2628
 -- Virtual --
 -0.0460  -0.0361  -0.0234  -0.0099  -0.0095  -0.0020   0.0027   0.0053
  0.0098   0.0164   0.0232   0.0257   0.0267   0.0326   0.0344   0.0378
  0.0441   0.0472   0.0494   0.0519   0.0566   0.0571   0.0605   0.0667
  0.0686   0.0728   0.0756   0.0796   0.0800   0.0866   0.0869   0.0875
  0.0911   0.0947   0.0972   0.0994   0.1032   0.1045   0.1068   0.1093
  0.1112   0.1125   0.1150   0.1162   0.1182   0.1217   0.1241   0.1264
  0.1290   0.1333   0.1339   0.1341   0.1358   0.1372   0.1389   0.1408
  0.1441   0.1454   0.1461   0.1494   0.1514   0.1528   0.1542   0.1577
  0.1616   0.1616   0.1647   0.1661   0.1704   0.1732   0.1756   0.1774
  0.1790   0.1813   0.1833   0.1844   0.1881   0.1915   0.1923   0.1940
  0.1963   0.1981   0.2012   0.2027   0.2035   0.2060   0.2097   0.2132
  0.2141   0.2153   0.2218   0.2232   0.2240   0.2256   0.2309   0.2329
  0.2352   0.2384   0.2390   0.2435   0.2454   0.2474   0.2504   0.2543
  0.2562   0.2598   0.2616   0.2627   0.2649   0.2673   0.2708   0.2741
  0.2779   0.2796   0.2825   0.2853   0.2872   0.2896   0.2924   0.2946
  0.2978   0.3014   0.3042   0.3079   0.3117   0.3123   0.3157   0.3188
  0.3200   0.3213   0.3245   0.3258   0.3317   0.3326   0.3339   0.3360
  0.3383   0.3424   0.3475   0.3479   0.3493   0.3503   0.3534   0.3553
  0.3619   0.3619   0.3668   0.3690   0.3699   0.3733   0.3785   0.3827
  0.3846   0.3876   0.3900   0.3913   0.3969   0.3989   0.3997   0.4041
  0.4086   0.4128   0.4160   0.4196   0.4241   0.4278   0.4304   0.4370
  0.4465   0.4524   0.4558   0.4573   0.4594   0.4637   0.4751   0.4826
  0.4893   0.4921   0.4952   0.5010   0.5048   0.5121   0.5146   0.5238
  0.5325   0.5359   0.5447   0.5522   0.5538   0.5621   0.5644   0.5701
  0.5759   0.5769   0.5788   0.5865   0.5929   0.5989   0.6057   0.6094
  0.6122   0.6168   0.6230   0.6347   0.6393   0.6453   0.6480   0.6510
  0.6562   0.6599   0.6700   0.6713   0.6803   0.6824   0.6911   0.6990
  0.6996   0.7029   0.7058   0.7117   0.7175   0.7218   0.7231   0.7305
  0.7320   0.7387   0.7452   0.7504   0.7521   0.7578   0.7641   0.7668
  0.7722   0.7789   0.7806   0.7819   0.7882   0.7941   0.7972   0.7983
  0.8061   0.8129   0.8163   0.8201   0.8298   0.8319   0.8393   0.8447
  0.8476   0.8493   0.8581   0.8718   0.8749   0.8955   0.9207   0.9303
  0.9395   0.9496   0.9627   0.9689   0.9880   0.9895   0.9983   1.0105
  1.0198   1.0279   1.0417   1.0487   1.0575   1.0698   1.0783   1.0810
  1.0905   1.1041   1.1086   1.1158   1.1206   1.1346   1.1403   1.1473
  1.1579   1.1683   1.1725   1.1807   1.1834   1.1896   1.1986   1.2053
  1.2069   1.2161   1.2217   1.2290   1.2326   1.2394   1.2429   1.2529
  1.2591   1.2606   1.2690   1.2702   1.2829   1.2849   1.2971   1.3015
  1.3086   1.3133   1.3218   1.3371   1.3472   1.3547   1.3594   1.3758
  1.3833   1.3894   1.3901   1.4039   1.4220   1.4284   1.4400   1.4506
  1.4516   1.4618   1.4657   1.4796   1.4889   1.4934   1.5031   1.5105
  1.5153   1.5203   1.5246   1.5306   1.5376   1.5498   1.5556   1.5616
  1.5666   1.5705   1.5731   1.5779   1.5862   1.5910   1.5954   1.6003
  1.6041   1.6124   1.6166   1.6251   1.6295   1.6323   1.6378   1.6401
  1.6486   1.6546   1.6572   1.6614   1.6634   1.6762   1.6816   1.6872
  1.6898   1.7035   1.7116   1.7119   1.7160   1.7254   1.7294   1.7354
  1.7362   1.7434   1.7524   1.7569   1.7624   1.7672   1.7804   1.7808
  1.7985   1.8036   1.8042   1.8134   1.8196   1.8275   1.8365   1.8421
  1.8450   1.8490   1.8547   1.8597   1.8682   1.8794   1.8905   1.8991
  1.9059   1.9071   1.9134   1.9315   1.9344   1.9410   1.9462   1.9569
  1.9707   2.0000   2.0035   2.0058   2.0119   2.0208   2.0320   2.0335
  2.0459   2.0490   2.0544   2.0727   2.0853   2.0896   2.0910   2.1032
  2.1041   2.1172   2.1235   2.1282   2.1354   2.1425   2.1513   2.1525
  2.1634   2.1767   2.1920   2.1997   2.2096   2.2355   2.2412   2.2566
  2.2649   2.2737   2.2777   2.2789   2.3060   2.3095   2.3165   2.3254
  2.3413   2.3502   2.3554   2.3798   2.3905   2.4069   2.4082   2.4394
  2.4448   2.4543   2.4859   2.5026   2.5090   2.5175   2.5268   2.5404
  2.5484   2.5550   2.5597   2.5693   2.5767   2.5873   2.5961   2.6117
  2.6151   2.6184   2.6312   2.6414   2.6474   2.6554   2.6742   2.6780
  2.6815   2.6927   2.7037   2.7172   2.7247   2.7434   2.7443   2.7586
  2.7624   2.7837   2.7897   2.7927   2.7999   2.8039   2.8108   2.8195
  2.8285   2.8466   2.8632   2.8668   2.8762   2.8791   2.8927   2.8958
  2.9031   2.9108   2.9137   2.9343   2.9467   2.9617   2.9695   2.9725
  2.9812   2.9895   2.9950   3.0132   3.0157   3.0230   3.0272   3.0296
  3.0461   3.0530   3.0689   3.0736   3.0807   3.0843   3.0946   3.1007
  3.1142   3.1181   3.1404   3.1423   3.1461   3.1547   3.1560   3.1734
  3.1770   3.1826   3.1961   3.2086   3.2141   3.2309   3.2442   3.2475
  3.2559   3.2714   3.2779   3.2920   3.3021   3.3142   3.3203   3.3350
  3.3454   3.3671   3.3739   3.3830   3.4059   3.4375   3.4626   3.4699
  3.5226   3.5375   3.5574   3.5970   3.6620   3.7661   3.7843   3.7908
  3.7955   3.8129   3.8216   3.8400   3.8422   3.8733   3.8792   3.8912
  3.9093   3.9125   3.9274   3.9323   3.9649   3.9902   4.0042   4.0240
  4.0424   4.0553   4.0678   4.0748   4.0893   4.1250   4.1348   4.1606
  4.1696   4.1815   4.2185   4.2588   4.2728   4.2776   4.2974   4.3171
  4.3344   4.3612   4.4132   4.9992   5.0827   5.0991   5.1126   5.1417
  5.1437   5.1498   5.1813   5.1868   5.2557   5.3549   5.3842   5.4116
  5.4177   5.4282   5.4432   5.4703   5.5004   5.5356   5.5874   5.6053
  5.6285   5.6487   5.6721   5.6822   5.7887   5.8298  23.7403  23.7610
 23.7848  23.8002  23.8078  23.8289  23.8465  23.8542  23.8635  23.9022
 23.9157  23.9279  23.9517  23.9753  23.9994  24.0076  49.8588  49.8952
 49.9436  49.9460  49.9521  49.9651  49.9757  49.9964  50.0026
 --------------------------------------------------------------

          Ground-State Mulliken Net Atomic Charges

     Atom                 Charge (a.u.)
  ----------------------------------------
      1 C                     1.034922
      2 H                     0.233397
      3 C                    -0.348774
      4 H                     0.216823
      5 O                     0.202727
      6 C                    -1.325055
      7 H                     0.266205
      8 H                     0.229089
      9 C                     0.677523
     10 H                     0.159232
     11 C                    -0.762232
     12 H                     0.162910
     13 H                     0.142894
     14 O                    -0.171714
     15 C                    -0.734868
     16 H                     0.169311
     17 H                     0.118268
     18 C                    -0.543189
     19 H                     0.151382
     20 H                     0.223970
     21 C                     0.236498
     22 C                    -0.537154
     23 C                    -0.650689
     24 H                     0.186915
     25 O                    -0.221818
     26 H                     0.172273
     27 H                     0.246718
     28 H                     0.131415
     29 H                     0.138739
     30 H                     0.183407
     31 H                     0.231014
     32 O                     0.116871
     33 C                     0.203367
     34 H                     0.295080
     35 C                    -0.720163
     36 H                     0.212344
     37 C                    -0.364227
     38 O                    -0.173783
     39 O                    -0.119381
     40 H                     0.292297
     41 C                    -0.291465
     42 H                     0.250323
     43 O                    -0.158787
     44 H                     0.264358
     45 C                    -0.708162
     46 H                     0.289659
     47 O                    -0.172739
     48 H                     0.278994
     49 C                    -0.355917
     50 H                     0.278243
     51 O                    -0.096477
     52 H                     0.266571
     53 H                     0.192858
  ----------------------------------------
  Sum of atomic charges =     0.000000

 -----------------------------------------------------------------
                    Cartesian Multipole Moments
 -----------------------------------------------------------------
    Charge (ESU x 10^10)
                 0.0000
    Dipole Moment (Debye)
         X       0.3065      Y      -0.7535      Z       3.1868
       Tot       3.2890
    Quadrupole Moments (Debye-Ang)
        XX    -164.8185     XY     -13.0412     YY    -159.4379
        XZ       3.4067     YZ      -7.1031     ZZ    -149.3093
    Octopole Moments (Debye-Ang^2)
       XXX    -114.4469    XXY     -18.6234    XYY      70.0552
       YYY       9.7017    XXZ      21.9389    XYZ      25.4465
       YYZ      31.4985    XZZ      39.4194    YZZ      -2.1178
       ZZZ      20.6792
    Hexadecapole Moments (Debye-Ang^3)
      XXXX   -8023.0912   XXXY    -302.0493   XXYY   -2194.4191
      XYYY     -94.9027   YYYY   -4165.1679   XXXZ      91.7797
      XXYZ      30.0089   XYYZ      75.6045   YYYZ       4.3946
      XXZZ   -1320.1572   XYZZ      47.7188   YYZZ    -791.9886
      XZZZ      48.8851   YZZZ      21.4053   ZZZZ    -897.9082
 -----------------------------------------------------------------
 Calculating analytic gradient of the SCF energy
 Gradient of SCF Energy
            1           2           3           4           5           6
    1  -0.0056081  -0.0017636   0.0184469  -0.0000375  -0.0363951  -0.0012877
    2  -0.0046482   0.0018198   0.0036676  -0.0026403   0.0019220   0.0019378
    3   0.0013677  -0.0010405  -0.0063194   0.0026601  -0.0025790  -0.0000079
            7           8           9          10          11          12
    1  -0.0006542  -0.0020381   0.0040741   0.0003738  -0.0020261   0.0016982
    2  -0.0021104  -0.0004285   0.0008691  -0.0000365  -0.0030308   0.0011955
    3  -0.0030027   0.0008591   0.0025125  -0.0015092  -0.0017734   0.0033474
           13          14          15          16          17          18
    1  -0.0014834   0.0079786   0.0003851   0.0007062   0.0000805   0.0009863
    2  -0.0025031   0.0002769  -0.0010283   0.0002729   0.0015867   0.0012650
    3  -0.0047080   0.0065840  -0.0047234   0.0001200   0.0011976  -0.0025798
           19          20          21          22          23          24
    1  -0.0044589  -0.0011159   0.0017928   0.0043785  -0.0106999  -0.0002709
    2  -0.0013257  -0.0015368  -0.0067710  -0.0008671   0.0013275   0.0028572
    3   0.0014782   0.0022553   0.0024112   0.0002789   0.0077859   0.0015289
           25          26          27          28          29          30
    1  -0.0096979   0.0043926   0.0121826   0.0010127  -0.0001004   0.0006904
    2   0.0042663  -0.0028911   0.0001028  -0.0009619   0.0015312   0.0004225
    3  -0.0171959   0.0049755   0.0016530  -0.0009304  -0.0003766   0.0016762
           31          32          33          34          35          36
    1  -0.0065585  -0.0018103  -0.0009592  -0.0030838   0.0241467   0.0025945
    2   0.0069381   0.0032907  -0.0073987   0.0026053   0.0031800   0.0017103
    3  -0.0015527  -0.0092130   0.0001875  -0.0024974   0.0162322   0.0010333
           37          38          39          40          41          42
    1  -0.0176976   0.0178842  -0.0033855   0.0073050  -0.0110220   0.0073340
    2  -0.0282525   0.0220452  -0.0036243   0.0076089   0.0215568  -0.0048717
    3   0.0046871   0.0013320  -0.0020142  -0.0006299   0.0013221   0.0012188
           43          44          45          46          47          48
    1   0.0000456   0.0022956   0.0061324   0.0011508   0.0021155  -0.0041643
    2   0.0016907  -0.0120481  -0.0029026  -0.0017578  -0.0007130   0.0007415
    3   0.0007158   0.0022026  -0.0087661  -0.0024989  -0.0028837   0.0078595
           49          50          51          52          53
    1  -0.0032392   0.0000281  -0.0023728   0.0034729  -0.0017536
    2   0.0125050  -0.0071911  -0.0028518  -0.0096244   0.0028222
    3   0.0015480  -0.0035003  -0.0006985   0.0037720  -0.0038013
 Max gradient component =       3.640E-02
 RMS gradient           =       6.932E-03
 Gradient time:  CPU 624.47 s  wall 105.31 s
 Geometry Optimization Parameters
   NAtoms,    NIC,     NZ,  NCons,   NDum,   NFix, NCnnct, MaxDiis
       53     422       0       0       0       0       0       0


** GEOMETRY OPTIMIZATION IN DELOCALIZED INTERNAL COORDINATES **
   Searching for a Minimum

   Optimization Cycle:   1

                       Coordinates (Angstroms)
     ATOM                X               Y               Z
      1  C        -2.3295402667    1.1852892681   -0.5818322754
      2  H        -2.9133878339    0.9144957295   -1.4761059767
      3  C        -1.3265356699    0.0165878183   -0.3393613592
      4  H        -0.7449674920    0.2127305683    0.5686906619
      5  O        -0.4619942859   -0.1108256542   -1.4728408986
      6  C        -2.1267100008   -1.2907975450   -0.1668935300
      7  H        -2.6511040750   -1.5147422440   -1.1058074009
      8  H        -1.4607563378   -2.1405281834   -0.0062754923
      9  C        -3.1152891000   -1.2137293402    1.0027325046
     10  H        -2.5469540293   -1.0165995050    1.9220220175
     11  C        -3.8564856125   -2.5415831004    1.2079436876
     12  H        -3.1438370145   -3.3261466319    1.4835071778
     13  H        -4.5872683601   -2.4627022453    2.0199437223
     14  O        -4.5303748874   -2.9748646367    0.0361127735
     15  C        -4.0843469074   -0.0491971498    0.7888069823
     16  H        -4.7527183297    0.0443763040    1.6530973797
     17  H        -4.7206066148   -0.2320910868   -0.0855518545
     18  C        -3.3388357593    1.2687343891    0.5849383049
     19  H        -4.0913666544    2.0412628798    0.3977958853
     20  H        -2.8305184861    1.5372261494    1.5167636239
     21  C        -1.6723477840    2.5527631140   -0.9561727267
     22  C        -2.7090888064    3.6834448853   -1.0500655828
     23  C        -0.4949771467    3.0191817644   -0.0910868336
     24  H         0.4235089455    2.5485820138   -0.4373334120
     25  O        -0.6726003307    2.7214090830    1.2832421229
     26  H        -0.3332838033    4.0986455579   -0.1867989062
     27  H         0.2225787196    2.6385644033    1.6590559289
     28  H        -3.5767086500    3.3753503734   -1.6426822389
     29  H        -2.2740583691    4.5620998495   -1.5395949225
     30  H        -3.0538144991    4.0005875076   -0.0602369264
     31  H        -5.2331120458   -2.3340282714   -0.1625380998
     32  O         1.5391278249    0.5543603563   -0.4551486454
     33  C         2.9553475542    0.3991247931   -0.3417438013
     34  H         3.4059526161    0.4326958012   -1.3417583702
     35  C         0.9046605637   -0.4700467053   -1.2176394120
     36  H         1.3664555687   -0.4933395507   -2.2125893781
     37  C         3.5089749762    1.5877318156    0.4327885130
     38  O         4.4607320690    2.2813229006    0.1121656184
     39  O         2.8307599990    1.8679349396    1.5704562627
     40  H         3.3203996923    2.6389132003    1.9303472847
     41  C         3.2984483251   -0.8987082789    0.3879698190
     42  H         2.9704970893   -0.8603192071    1.4340965116
     43  O         4.7088927699   -1.1349040433    0.4009340039
     44  H         4.8383286161   -2.0793626988    0.6204065538
     45  C         2.6182618118   -2.0766722392   -0.3155764177
     46  H         3.1124127822   -2.2717921385   -1.2757299625
     47  O         2.8203813261   -3.2782273135    0.4542490772
     48  H         2.3728595188   -3.1744842332    1.3142578064
     49  C         1.1213827167   -1.8428662770   -0.5422939535
     50  H         0.6144981980   -1.8831443987    0.4272868000
     51  O         0.6107649387   -2.9173465456   -1.3390247333
     52  H         0.9783078272   -3.7452103880   -0.9751490621
     53  H        -1.2743657308    2.4425444807   -1.9753675169
   Point Group: c1    Number of degrees of freedom:   153


   Energy is  -1303.931384380


 Attempting to Generate Delocalized Internal Coordinates

153 Hessian modes will be used to form the next step
  Hessian Eigenvalues:
     0.002000    0.004296    0.004616    0.004726    0.005459    0.006151
     0.006288    0.006750    0.007566    0.007781    0.009625    0.010188
     0.010892    0.011440    0.011513    0.011658    0.013063    0.013345
     0.014215    0.018353    0.020153    0.021757    0.029740    0.029840
     0.031213    0.031837    0.037772    0.039621    0.044337    0.044819
     0.045404    0.046039    0.047379    0.047432    0.047572    0.048286
     0.048389    0.048632    0.049331    0.049765    0.050611    0.051089
     0.054313    0.054482    0.054987    0.055588    0.056423    0.057604
     0.057757    0.057795    0.057865    0.060190    0.061644    0.063617
     0.067883    0.070465    0.074437    0.075400    0.081557    0.082295
     0.082620    0.083449    0.090551    0.094478    0.097043    0.114537
     0.117076    0.117339    0.117650    0.127439    0.139765    0.140170
     0.143499    0.145915    0.159239    0.160000    0.160000    0.160000
     0.160000    0.160000    0.160000    0.160000    0.160000    0.160000
     0.167925    0.167930    0.170953    0.174026    0.181441    0.183304
     0.192739    0.194254    0.197880    0.202233    0.219706    0.220267
     0.249984    0.250000    0.250000    0.259188    0.265994    0.268922
     0.269051    0.273414    0.283812    0.285416    0.287108    0.287940
     0.287945    0.290121    0.290877    0.291344    0.292059    0.300900
     0.334854    0.337175    0.338356    0.338487    0.339757    0.339782
     0.340001    0.340162    0.340482    0.340639    0.341265    0.341433
     0.341627    0.342110    0.342247    0.342334    0.342486    0.342542
     0.342610    0.342876    0.346418    0.349793    0.394137    0.394824
     0.400655    0.401481    0.407334    0.408120    0.409687    0.425322
     0.428556    0.510618    0.517311    0.521416    0.523653    0.524890
     0.530549    0.542205    0.951460

 Minimum Search - Taking Simple RFO Step
 Searching for Lamda that Minimizes Along All modes
 Value Taken    Lamda =  -0.01921942
 Calculated Step too Large.  Step scaled by  0.757423
 Step Taken.  Stepsize is  0.300000

                             Maximum     Tolerance    Cnvgd?
         Gradient           0.018850      0.000300      NO
         Displacement       0.076537      0.001200      NO
         Energy change     *********      0.000001      NO


 New Cartesian Coordinates Obtained by Inverse Iteration

 Displacement from previous Coordinates is:  1.263571
 ----------------------------------------------------------------
             Standard Nuclear Orientation (Angstroms)
    I     Atom           X                Y                Z
 ----------------------------------------------------------------
    1      C      -2.2973294782     1.1694476646    -0.5757832139
    2      H      -2.8812821657     0.9091184781    -1.4712391949
    3      C      -1.3388974440    -0.0238545539    -0.3372306595
    4      H      -0.7507710998     0.1726838446     0.5641919997
    5      O      -0.4634279732    -0.1456784235    -1.4759019358
    6      C      -2.1603949230    -1.3160194502    -0.1633895934
    7      H      -2.6925188811    -1.5211607681    -1.0979131260
    8      H      -1.5028050712    -2.1750496639    -0.0122481884
    9      C      -3.1492373696    -1.2199242513     1.0072726751
   10      H      -2.5728146867    -1.0368116832     1.9258617189
   11      C      -3.9100060821    -2.5372726884     1.2276720084
   12      H      -3.2054132138    -3.3320405927     1.4895193084
   13      H      -4.6095000172    -2.4300533365     2.0675223301
   14      O      -4.6080352046    -3.0073985970     0.0766531225
   15      C      -4.0849655078    -0.0223973535     0.8062557110
   16      H      -4.7479799723     0.0886943484     1.6730319395
   17      H      -4.7293942735    -0.1918581327    -0.0666024822
   18      C      -3.2971004922     1.2773751099     0.5938892273
   19      H      -4.0082504849     2.0840536854     0.4012106388
   20      H      -2.7669152059     1.5386020778     1.5141865177
   21      C      -1.5937371441     2.5109081652    -0.9431667199
   22      C      -2.6001687217     3.6722726403    -1.0711398440
   23      C      -0.4073746731     2.9216464946    -0.0574674840
   24      H       0.4895801194     2.3934815730    -0.3832110506
   25      O      -0.6464966918     2.6514662128     1.3283147141
   26      H      -0.2097781621     3.9944514087    -0.1879151780
   27      H       0.2114542286     2.5208626677     1.7518910249
   28      H      -3.4675143163     3.3892502251    -1.6765712596
   29      H      -2.1258176735     4.5287395808    -1.5601178968
   30      H      -2.9587655053     4.0116909721    -0.0954757516
   31      H      -5.3123482215    -2.3815724999    -0.1299091283
   32      O       1.4868247635     0.5402641797    -0.4662218130
   33      C       2.9024904762     0.4365435271    -0.3481564901
   34      H       3.3753182740     0.4672075282    -1.3365975214
   35      C       0.8828400687    -0.4914020593    -1.2446224584
   36      H       1.3312738754    -0.5107354225    -2.2456026452
   37      C       3.3982290830     1.6597223222     0.4079002439
   38      O       4.3390420337     2.3433552330     0.0747229086
   39      O       2.6975451632     1.9015713187     1.5436114170
   40      H       3.1321180555     2.6752829907     1.9464709196
   41      C       3.2744331471    -0.8528453319     0.3859994774
   42      H       2.9096374465    -0.8023789285     1.4207650113
   43      O       4.6936503633    -0.9939753858     0.4060763492
   44      H       4.8780026067    -1.9168295404     0.6367545220
   45      C       2.6236453615    -2.0453181673    -0.3219057015
   46      H       3.1249307800    -2.2113026937    -1.2799866701
   47      O       2.8668975523    -3.2561861807     0.4165571531
   48      H       2.4228298289    -3.1869014009     1.2743829764
   49      C       1.1227897246    -1.8458262752    -0.5620343890
   50      H       0.6115329887    -1.8686800353     0.4093892772
   51      O       0.6143329937    -2.8886127714    -1.3894443773
   52      H       0.9774949957    -3.7188464188    -1.0488522758
   53      H      -1.1722737086     2.3639406921    -1.9449848093
 ----------------------------------------------------------------
 Molecular Point Group                 C1    NOp =  1
 Largest Abelian Subgroup              C1    NOp =  1
 Nuclear Repulsion Energy =  2599.0682605021 hartrees
 There are       98 alpha and       98 beta electrons
 Applying Cartesian multipole field
    Component          Value
    ---------          -----
     (2,0,0)        1.00000E-12
     (0,2,0)        2.00000E-11
     (0,0,2)       -3.00000E-11
 Nucleus-field energy     =     0.0000000476 hartrees
 Requested basis set is 6-311++G(d,p)
 There are 290 shells and 746 basis functions
 A cutoff of  1.0D-11 yielded  30884 shell pairs
 There are    198950 function pairs (    210570 Cartesian)
 Smallest overlap matrix eigenvalue = 6.44E-07

 Q-Chem warning in module stvman/mkSTV.C, line 306:

 Overlap eigenvalue is smaller than square root of threshold
 Use THRESH >= 12 to get rid of this warning

 Linear dependence detected in AO basis
 Tighter screening thresholds may be required for diffuse basis sets
 Use S2THRESH > 14 and THRESH = 14 in case of SCF convergence issues
 Number of orthogonalized atomic orbitals = 744
 Maximum deviation from orthogonality = 4.663E-10
 Guess MOs from SCF MO coefficient file

 -----------------------------------------------------------------------
  General SCF calculation program by
  Eric Jon Sundstrom, Paul Horn, Yuezhi Mao, Dmitri Zuev, Alec White,
  David Stuck, Shaama M.S., Shane Yost, Joonho Lee, David Small,
  Daniel Levine, Susi Lehtola, Hugh Burton, Evgeny Epifanovsky
 -----------------------------------------------------------------------
 Exchange:     0.2000 Hartree-Fock + 0.0800 Slater + 0.7200 B88
 Correlation:  0.1900 VWN1RPA + 0.8100 LYP
 Using SG-1 standard quadrature grid
 Size of previous SCF MO coefficient file: 1111536 (expected); 1113030 (actual). 

 Q-Chem warning in module libgscf/gen_scfman/rhf.C, line 619:

 Inconsistent size for SCF MO coefficient file.  Please check basis and PURECART setting.

 using 6 threads for integral computing
 -------------------------------------------------------
 OpenMP Integral computing Module                
 Release: version 2.0, May 2017, Q-Chem Inc. Pleasanton 
 -------------------------------------------------------
 -------------------------------------------------------
 OpenMP BLAS3 based DFT computing Module                
 Release: version 1.0, May 2013, Q-Chem Inc. Pittsburgh 
 -------------------------------------------------------
 A restricted SCF calculation will be
 performed using DIIS
 SCF converges when DIIS error is below 1.0e-08
 ---------------------------------------
  Cycle       Energy         DIIS error
 ---------------------------------------
    1   -1303.9191532125      5.07e-04  
    2   -1303.9399469782      8.45e-05  
    3   -1303.9396006678      1.27e-04  
    4   -1303.9403627452      1.97e-05  
    5   -1303.9403757592      1.14e-05  
    6   -1303.9403817307      3.56e-06  
    7   -1303.9403824013      8.12e-07  
    8   -1303.9403824362      2.56e-07  
    9   -1303.9403824395      7.55e-08  
   10   -1303.9403824396      2.17e-08  
   11   -1303.9403824401      6.49e-09  Convergence criterion met
 ---------------------------------------
 SCF time:   CPU 2460.89s  wall 432.00s 
 SCF   energy in the final basis set =    -1303.9403824401
 Total energy in the final basis set =    -1303.9403824401

 --------------------------------------------------------------

                    Orbital Energies (a.u.)
 --------------------------------------------------------------

 Alpha MOs
 -- Occupied --
-19.2036 -19.1739 -19.1679 -19.1546 -19.1480 -19.1449 -19.1418 -19.1235
-19.1161 -10.3373 -10.3009 -10.2753 -10.2651 -10.2627 -10.2559 -10.2225
-10.2168 -10.2004 -10.1758 -10.1721 -10.1690 -10.1670 -10.1601 -10.1577
-10.1528  -1.1441  -1.1032  -1.0804  -1.0573  -1.0503  -1.0448  -1.0343
 -1.0245  -1.0154  -0.8422  -0.8202  -0.8044  -0.7939  -0.7460  -0.7411
 -0.7071  -0.6780  -0.6742  -0.6707  -0.6473  -0.6379  -0.6145  -0.5983
 -0.5730  -0.5671  -0.5620  -0.5484  -0.5462  -0.5256  -0.5246  -0.5169
 -0.5135  -0.5078  -0.5068  -0.5001  -0.4933  -0.4724  -0.4661  -0.4600
 -0.4532  -0.4458  -0.4441  -0.4401  -0.4339  -0.4286  -0.4206  -0.4058
 -0.4019  -0.3993  -0.3933  -0.3880  -0.3808  -0.3755  -0.3731  -0.3708
 -0.3653  -0.3561  -0.3542  -0.3486  -0.3439  -0.3367  -0.3300  -0.3274
 -0.3220  -0.3162  -0.3106  -0.3084  -0.3004  -0.2953  -0.2940  -0.2855
 -0.2701  -0.2631
 -- Virtual --
 -0.0431  -0.0352  -0.0229  -0.0097  -0.0096  -0.0013   0.0033   0.0054
  0.0107   0.0167   0.0240   0.0268   0.0271   0.0339   0.0345   0.0385
  0.0451   0.0491   0.0499   0.0528   0.0576   0.0580   0.0612   0.0681
  0.0698   0.0730   0.0784   0.0804   0.0816   0.0865   0.0869   0.0889
  0.0925   0.0959   0.0980   0.1006   0.1037   0.1058   0.1070   0.1107
  0.1114   0.1136   0.1164   0.1169   0.1192   0.1229   0.1271   0.1276
  0.1297   0.1338   0.1349   0.1352   0.1376   0.1390   0.1409   0.1422
  0.1449   0.1463   0.1481   0.1512   0.1532   0.1544   0.1556   0.1588
  0.1614   0.1634   0.1662   0.1677   0.1706   0.1740   0.1767   0.1791
  0.1806   0.1817   0.1849   0.1868   0.1875   0.1927   0.1944   0.1955
  0.1964   0.1992   0.2013   0.2032   0.2053   0.2078   0.2112   0.2140
  0.2169   0.2193   0.2238   0.2252   0.2259   0.2282   0.2328   0.2342
  0.2353   0.2394   0.2419   0.2458   0.2461   0.2494   0.2531   0.2552
  0.2577   0.2601   0.2623   0.2661   0.2679   0.2707   0.2739   0.2766
  0.2801   0.2812   0.2844   0.2870   0.2889   0.2898   0.2936   0.2961
  0.3003   0.3025   0.3053   0.3117   0.3146   0.3160   0.3162   0.3200
  0.3234   0.3252   0.3264   0.3281   0.3319   0.3334   0.3355   0.3381
  0.3399   0.3428   0.3480   0.3492   0.3512   0.3544   0.3558   0.3593
  0.3625   0.3633   0.3682   0.3697   0.3741   0.3760   0.3834   0.3844
  0.3896   0.3908   0.3916   0.3963   0.3972   0.3995   0.4042   0.4064
  0.4127   0.4183   0.4210   0.4246   0.4251   0.4295   0.4357   0.4433
  0.4500   0.4552   0.4611   0.4617   0.4642   0.4765   0.4796   0.4854
  0.4923   0.4974   0.4992   0.5059   0.5090   0.5160   0.5245   0.5329
  0.5365   0.5450   0.5518   0.5553   0.5621   0.5648   0.5702   0.5734
  0.5769   0.5791   0.5843   0.5922   0.5945   0.6017   0.6080   0.6122
  0.6161   0.6243   0.6367   0.6385   0.6477   0.6485   0.6548   0.6577
  0.6630   0.6661   0.6731   0.6769   0.6844   0.6913   0.6978   0.6996
  0.7009   0.7070   0.7094   0.7131   0.7181   0.7230   0.7266   0.7347
  0.7410   0.7441   0.7466   0.7537   0.7590   0.7655   0.7676   0.7719
  0.7800   0.7808   0.7831   0.7893   0.7953   0.7971   0.8005   0.8025
  0.8112   0.8162   0.8234   0.8262   0.8326   0.8428   0.8455   0.8485
  0.8488   0.8558   0.8715   0.8781   0.8960   0.9141   0.9280   0.9380
  0.9517   0.9570   0.9758   0.9844   0.9979   1.0003   1.0126   1.0174
  1.0337   1.0453   1.0523   1.0615   1.0717   1.0810   1.0854   1.0905
  1.1043   1.1055   1.1184   1.1239   1.1362   1.1452   1.1495   1.1627
  1.1688   1.1734   1.1761   1.1862   1.1933   1.1959   1.2023   1.2091
  1.2189   1.2226   1.2288   1.2339   1.2367   1.2450   1.2510   1.2605
  1.2619   1.2663   1.2751   1.2844   1.2902   1.2910   1.3013   1.3118
  1.3134   1.3277   1.3386   1.3449   1.3557   1.3645   1.3742   1.3864
  1.3907   1.4018   1.4045   1.4258   1.4309   1.4417   1.4488   1.4565
  1.4604   1.4723   1.4841   1.4888   1.4976   1.5009   1.5142   1.5175
  1.5233   1.5279   1.5324   1.5403   1.5491   1.5555   1.5651   1.5679
  1.5744   1.5792   1.5810   1.5862   1.5954   1.5990   1.6045   1.6081
  1.6121   1.6188   1.6262   1.6338   1.6373   1.6411   1.6424   1.6480
  1.6532   1.6568   1.6620   1.6669   1.6740   1.6835   1.6887   1.6942
  1.7060   1.7095   1.7154   1.7217   1.7232   1.7296   1.7344   1.7392
  1.7507   1.7526   1.7557   1.7620   1.7659   1.7772   1.7942   1.7974
  1.8014   1.8123   1.8152   1.8200   1.8273   1.8326   1.8339   1.8444
  1.8497   1.8512   1.8609   1.8649   1.8803   1.8868   1.9022   1.9070
  1.9101   1.9127   1.9325   1.9385   1.9409   1.9550   1.9634   1.9778
  2.0007   2.0038   2.0100   2.0109   2.0247   2.0407   2.0443   2.0503
  2.0541   2.0626   2.0803   2.0892   2.0923   2.0961   2.1041   2.1110
  2.1240   2.1259   2.1331   2.1415   2.1552   2.1582   2.1608   2.1718
  2.1806   2.1946   2.2007   2.2167   2.2366   2.2399   2.2604   2.2646
  2.2763   2.2830   2.2855   2.3104   2.3118   2.3195   2.3301   2.3431
  2.3490   2.3549   2.3815   2.3904   2.4097   2.4126   2.4408   2.4522
  2.4577   2.4842   2.5030   2.5105   2.5201   2.5282   2.5451   2.5498
  2.5547   2.5619   2.5723   2.5778   2.5887   2.5938   2.6095   2.6147
  2.6225   2.6290   2.6410   2.6452   2.6544   2.6667   2.6802   2.6851
  2.6902   2.6986   2.7185   2.7248   2.7432   2.7460   2.7575   2.7634
  2.7832   2.7889   2.7916   2.7985   2.8079   2.8133   2.8266   2.8282
  2.8460   2.8589   2.8735   2.8774   2.8850   2.8920   2.8935   2.9070
  2.9151   2.9197   2.9338   2.9518   2.9612   2.9682   2.9751   2.9827
  2.9899   2.9961   3.0098   3.0139   3.0224   3.0270   3.0317   3.0481
  3.0567   3.0672   3.0789   3.0820   3.0937   3.0977   3.1069   3.1155
  3.1234   3.1408   3.1430   3.1485   3.1558   3.1618   3.1761   3.1794
  3.1898   3.1941   3.2074   3.2175   3.2355   3.2432   3.2548   3.2644
  3.2774   3.2840   3.3045   3.3076   3.3224   3.3294   3.3392   3.3555
  3.3667   3.3767   3.3862   3.4185   3.4401   3.4574   3.4748   3.5227
  3.5448   3.5698   3.6022   3.6727   3.7768   3.7856   3.7923   3.7971
  3.8126   3.8228   3.8445   3.8458   3.8783   3.8825   3.8968   3.9126
  3.9218   3.9310   3.9353   3.9704   3.9918   4.0058   4.0139   4.0436
  4.0546   4.0658   4.0700   4.0897   4.1229   4.1466   4.1632   4.1740
  4.1853   4.2229   4.2673   4.2831   4.2914   4.3002   4.3179   4.3389
  4.3690   4.4145   5.0110   5.0839   5.0981   5.1080   5.1310   5.1435
  5.1593   5.1810   5.1883   5.2611   5.3629   5.3991   5.4136   5.4209
  5.4336   5.4448   5.4652   5.5151   5.5622   5.5998   5.6255   5.6424
  5.6529   5.6835   5.6988   5.8072   5.8394  23.7463  23.7754  23.7948
 23.8079  23.8114  23.8355  23.8462  23.8555  23.8663  23.9024  23.9088
 23.9291  23.9489  23.9748  23.9978  24.0112  49.8650  49.8989  49.9437
 49.9459  49.9542  49.9712  49.9833  50.0027  50.0100
 --------------------------------------------------------------

          Ground-State Mulliken Net Atomic Charges

     Atom                 Charge (a.u.)
  ----------------------------------------
      1 C                     0.295520
      2 H                     0.227516
      3 C                    -0.241261
      4 H                     0.165964
      5 O                     0.182874
      6 C                    -0.741372
      7 H                     0.260430
      8 H                     0.227713
      9 C                     0.641344
     10 H                     0.161186
     11 C                    -0.718073
     12 H                     0.165448
     13 H                     0.142800
     14 O                    -0.182695
     15 C                    -0.845735
     16 H                     0.168857
     17 H                     0.124818
     18 C                    -0.388187
     19 H                     0.147283
     20 H                     0.231924
     21 C                     0.597729
     22 C                    -0.594133
     23 C                    -0.834224
     24 H                     0.214520
     25 O                    -0.237960
     26 H                     0.169096
     27 H                     0.252600
     28 H                     0.134877
     29 H                     0.138298
     30 H                     0.186006
     31 H                     0.230205
     32 O                     0.072863
     33 C                     0.073220
     34 H                     0.290692
     35 C                    -0.754828
     36 H                     0.214038
     37 C                    -0.303733
     38 O                    -0.160288
     39 O                    -0.129509
     40 H                     0.299593
     41 C                    -0.226160
     42 H                     0.252284
     43 O                    -0.156671
     44 H                     0.264793
     45 C                    -0.681809
     46 H                     0.288547
     47 O                    -0.169127
     48 H                     0.274405
     49 C                    -0.386031
     50 H                     0.290319
     51 O                    -0.094934
     52 H                     0.261777
     53 H                     0.197191
  ----------------------------------------
  Sum of atomic charges =    -0.000000

 -----------------------------------------------------------------
                    Cartesian Multipole Moments
 -----------------------------------------------------------------
    Charge (ESU x 10^10)
                -0.0000
    Dipole Moment (Debye)
         X       0.4548      Y      -0.8761      Z       3.2682
       Tot       3.4140
    Quadrupole Moments (Debye-Ang)
        XX    -163.7095     XY     -13.2752     YY    -160.1006
        XZ       3.8246     YZ      -6.6031     ZZ    -148.8323
    Octopole Moments (Debye-Ang^2)
       XXX     -97.8185    XXY     -19.3816    XYY      69.5947
       YYY       6.6363    XXZ      22.7430    XYZ      24.0314
       YYZ      30.8752    XZZ      41.2668    YZZ      -1.6621
       ZZZ      23.1509
    Hexadecapole Moments (Debye-Ang^3)
      XXXX   -7811.9677   XXXY    -363.3055   XXYY   -2187.6437
      XYYY    -151.0324   YYYY   -4131.7207   XXXZ     121.6065
      XXYZ      24.2699   XYYZ      87.8981   YYYZ       4.1798
      XXZZ   -1305.6745   XYZZ      31.9137   YYZZ    -783.0616
      XZZZ      74.6642   YZZZ      18.6049   ZZZZ    -908.1159
 -----------------------------------------------------------------
 Calculating analytic gradient of the SCF energy
 Gradient of SCF Energy
            1           2           3           4           5           6
    1  -0.0029851   0.0000215   0.0108182  -0.0007125  -0.0180043  -0.0025633
    2  -0.0013736   0.0007335   0.0008468  -0.0007030   0.0033414   0.0005616
    3   0.0018717  -0.0002670  -0.0044134   0.0010695  -0.0008339   0.0004414
            7           8           9          10          11          12
    1   0.0003661  -0.0010995   0.0020419   0.0005147  -0.0018232   0.0004050
    2  -0.0008798  -0.0002870   0.0002547   0.0006163  -0.0011174   0.0003131
    3  -0.0007256   0.0002956   0.0023902  -0.0010993  -0.0013013   0.0012132
           13          14          15          16          17          18
    1  -0.0006121   0.0020793   0.0001051   0.0000294   0.0000902   0.0014428
    2  -0.0010560  -0.0008242  -0.0015109   0.0002578   0.0009059   0.0023060
    3  -0.0012727   0.0014253  -0.0013950   0.0002811   0.0004706  -0.0021663
           19          20          21          22          23          24
    1  -0.0015020  -0.0003811   0.0022032   0.0009307  -0.0056455   0.0034243
    2  -0.0005078  -0.0005375  -0.0039876   0.0006366  -0.0005165  -0.0002028
    3   0.0005857   0.0012284   0.0003008  -0.0000928   0.0039388  -0.0015644
           25          26          27          28          29          30
    1  -0.0022318   0.0020804   0.0029927   0.0001492  -0.0001775   0.0002461
    2   0.0001608  -0.0009291  -0.0001249   0.0000290   0.0004033   0.0002118
    3  -0.0056301   0.0007457   0.0020480  -0.0004646  -0.0000708   0.0004926
           31          32          33          34          35          36
    1  -0.0015194  -0.0058846   0.0031340  -0.0013859   0.0177901  -0.0002664
    2   0.0019542   0.0027564  -0.0044621   0.0014473  -0.0008120   0.0008492
    3  -0.0002037  -0.0040154   0.0008511  -0.0007429   0.0089950   0.0000654
           37          38          39          40          41          42
    1  -0.0128428   0.0109099  -0.0020778   0.0027486  -0.0073442   0.0038058
    2  -0.0103367   0.0088099  -0.0033567   0.0031883   0.0091849  -0.0019374
    3   0.0019777  -0.0012813  -0.0003271  -0.0002354  -0.0001325   0.0004844
           43          44          45          46          47          48
    1   0.0042097  -0.0006257   0.0015969   0.0002972   0.0008655  -0.0014561
    2   0.0015673  -0.0037145  -0.0000983  -0.0012724  -0.0011002   0.0003503
    3   0.0005395   0.0004109  -0.0039974   0.0002178  -0.0000955   0.0021639
           49          50          51          52          53
    1  -0.0021076   0.0003966  -0.0029760   0.0016568  -0.0011278
    2   0.0070771  -0.0035983  -0.0026235  -0.0018819   0.0009887
    3   0.0014168  -0.0012014  -0.0028846   0.0020689  -0.0015757
 Max gradient component =       1.800E-02
 RMS gradient           =       3.573E-03
 Gradient time:  CPU 629.12 s  wall 106.13 s
 Geometry Optimization Parameters
   NAtoms,    NIC,     NZ,  NCons,   NDum,   NFix, NCnnct, MaxDiis
       53     422       0       0       0       0       0       0

 Cartesian Hessian Update
 Hessian Updated using BFGS Update


** GEOMETRY OPTIMIZATION IN DELOCALIZED INTERNAL COORDINATES **
   Searching for a Minimum

   Optimization Cycle:   2

                       Coordinates (Angstroms)
     ATOM                X               Y               Z
      1  C        -2.2973294782    1.1694476646   -0.5757832139
      2  H        -2.8812821657    0.9091184781   -1.4712391949
      3  C        -1.3388974440   -0.0238545539   -0.3372306595
      4  H        -0.7507710998    0.1726838446    0.5641919997
      5  O        -0.4634279732   -0.1456784235   -1.4759019358
      6  C        -2.1603949230   -1.3160194502   -0.1633895934
      7  H        -2.6925188811   -1.5211607681   -1.0979131260
      8  H        -1.5028050712   -2.1750496639   -0.0122481884
      9  C        -3.1492373696   -1.2199242513    1.0072726751
     10  H        -2.5728146867   -1.0368116832    1.9258617189
     11  C        -3.9100060821   -2.5372726884    1.2276720084
     12  H        -3.2054132138   -3.3320405927    1.4895193084
     13  H        -4.6095000172   -2.4300533365    2.0675223301
     14  O        -4.6080352046   -3.0073985970    0.0766531225
     15  C        -4.0849655078   -0.0223973535    0.8062557110
     16  H        -4.7479799723    0.0886943484    1.6730319395
     17  H        -4.7293942735   -0.1918581327   -0.0666024822
     18  C        -3.2971004922    1.2773751099    0.5938892273
     19  H        -4.0082504849    2.0840536854    0.4012106388
     20  H        -2.7669152059    1.5386020778    1.5141865177
     21  C        -1.5937371441    2.5109081652   -0.9431667199
     22  C        -2.6001687217    3.6722726403   -1.0711398440
     23  C        -0.4073746731    2.9216464946   -0.0574674840
     24  H         0.4895801194    2.3934815730   -0.3832110506
     25  O        -0.6464966918    2.6514662128    1.3283147141
     26  H        -0.2097781621    3.9944514087   -0.1879151780
     27  H         0.2114542286    2.5208626677    1.7518910249
     28  H        -3.4675143163    3.3892502251   -1.6765712596
     29  H        -2.1258176735    4.5287395808   -1.5601178968
     30  H        -2.9587655053    4.0116909721   -0.0954757516
     31  H        -5.3123482215   -2.3815724999   -0.1299091283
     32  O         1.4868247635    0.5402641797   -0.4662218130
     33  C         2.9024904762    0.4365435271   -0.3481564901
     34  H         3.3753182740    0.4672075282   -1.3365975214
     35  C         0.8828400687   -0.4914020593   -1.2446224584
     36  H         1.3312738754   -0.5107354225   -2.2456026452
     37  C         3.3982290830    1.6597223222    0.4079002439
     38  O         4.3390420337    2.3433552330    0.0747229086
     39  O         2.6975451632    1.9015713187    1.5436114170
     40  H         3.1321180555    2.6752829907    1.9464709196
     41  C         3.2744331471   -0.8528453319    0.3859994774
     42  H         2.9096374465   -0.8023789285    1.4207650113
     43  O         4.6936503633   -0.9939753858    0.4060763492
     44  H         4.8780026067   -1.9168295404    0.6367545220
     45  C         2.6236453615   -2.0453181673   -0.3219057015
     46  H         3.1249307800   -2.2113026937   -1.2799866701
     47  O         2.8668975523   -3.2561861807    0.4165571531
     48  H         2.4228298289   -3.1869014009    1.2743829764
     49  C         1.1227897246   -1.8458262752   -0.5620343890
     50  H         0.6115329887   -1.8686800353    0.4093892772
     51  O         0.6143329937   -2.8886127714   -1.3894443773
     52  H         0.9774949957   -3.7188464188   -1.0488522758
     53  H        -1.1722737086    2.3639406921   -1.9449848093
   Point Group: c1    Number of degrees of freedom:   153


   Energy is  -1303.940382440

 Hessian Updated using BFGS Update

146 Hessian modes will be used to form the next step
  Hessian Eigenvalues:
     0.001958    0.004296    0.004611    0.004733    0.005462    0.006152
     0.006288    0.006739    0.007497    0.007781    0.009703    0.010187
     0.010894    0.011375    0.011511    0.011777    0.013069    0.013351
     0.014213    0.018358    0.020102    0.021762    0.029771    0.029958
     0.031311    0.032617    0.037791    0.039693    0.044111    0.044877
     0.045703    0.046013    0.047264    0.047547    0.047812    0.048263
     0.048494    0.049115    0.049236    0.049914    0.050986    0.051928
     0.054421    0.054478    0.054695    0.055683    0.056423    0.057589
     0.057741    0.057813    0.058000    0.060182    0.061655    0.064477
     0.067616    0.068118    0.074427    0.076803    0.081349    0.081911
     0.082383    0.083419    0.090738    0.094772    0.097184    0.114389
     0.116307    0.117348    0.117619    0.129261    0.137878    0.140057
     0.144208    0.145258    0.154904    0.159561    0.163053    0.166071
     0.167933    0.169107    0.176859    0.182271    0.186373    0.192539
     0.197860    0.198833    0.208025    0.219154    0.225151    0.239950
     0.249996    0.254292    0.265147    0.267704    0.268754    0.273130
     0.279138    0.284945    0.285460    0.287104    0.287916    0.288746
     0.290534    0.290864    0.291614    0.299187    0.311049    0.334956
     0.337093    0.338286    0.338643    0.339756    0.339901    0.340018
     0.340274    0.340447    0.340679    0.341305    0.341467    0.341717
     0.342008    0.342222    0.342298    0.342459    0.342497    0.342606
     0.342909    0.346390    0.353612    0.381342    0.394361    0.395340
     0.402274    0.407275    0.408705    0.411017    0.425700    0.436615
     0.509102    0.517490    0.521680    0.523536    0.524575    0.531062
     0.542256    0.928355

 Minimum Search - Taking Simple RFO Step
 Searching for Lamda that Minimizes Along All modes
 Value Taken    Lamda =  -0.01347528
 Calculated Step too Large.  Step scaled by  0.475905
 Step Taken.  Stepsize is  0.300000

                             Maximum     Tolerance    Cnvgd?
         Gradient           0.017670      0.000300      NO
         Displacement       0.156207      0.001200      NO
         Energy change     -0.008998      0.000001      NO


 New Cartesian Coordinates Obtained by Inverse Iteration

 Displacement from previous Coordinates is:  3.005473
 ----------------------------------------------------------------
             Standard Nuclear Orientation (Angstroms)
    I     Atom           X                Y                Z
 ----------------------------------------------------------------
    1      C      -2.3002179574     1.2245491622    -0.5877040325
    2      H      -2.8441484491     0.8944515296    -1.4846231658
    3      C      -1.2864793106     0.0898367386    -0.3017057721
    4      H      -0.7171654737     0.3374389182     0.5979518415
    5      O      -0.3841883006    -0.0333458292    -1.4311370394
    6      C      -2.0379358357    -1.2386334684    -0.1053467016
    7      H      -2.5457485908    -1.4922687364    -1.0392406104
    8      H      -1.3298216457    -2.0520557418     0.0722605085
    9      C      -3.0504028029    -1.1713157853     1.0475841343
   10      H      -2.5012595546    -0.9312097262     1.9708499638
   11      C      -3.7289816046    -2.5262591129     1.3031167994
   12      H      -2.9789316858    -3.2682683813     1.5892680463
   13      H      -4.4310745184    -2.4263988969     2.1439502000
   14      O      -4.3881094027    -3.0939267620     0.1688359029
   15      C      -4.0492011590    -0.0345164164     0.8002745183
   16      H      -4.7338855283     0.0626797530     1.6516534356
   17      H      -4.6658572235    -0.2714400999    -0.0782097254
   18      C      -3.3293318170     1.3017502387     0.5584211955
   19      H      -4.0711723220     2.0662466196     0.3214229222
   20      H      -2.8285034524     1.6274138188     1.4733637712
   21      C      -1.6994967118     2.6069876942    -0.9838200265
   22      C      -2.8079558873     3.6571225334    -1.2115771851
   23      C      -0.5956838174     3.1675146576    -0.0716807735
   24      H       0.3550072556     2.7031529705    -0.3281661787
   25      O      -0.8821033027     2.9530524302     1.3232054811
   26      H      -0.5028420950     4.2461208285    -0.2680729434
   27      H      -0.0463530263     2.9205330815     1.7950810978
   28      H      -3.6171462794     3.2648824128    -1.8361204000
   29      H      -2.3935589544     4.5306670625    -1.7225625039
   30      H      -3.2440430086     4.0043369213    -0.2719561286
   31      H      -5.1313643147    -2.5337849546    -0.0686232298
   32      O       1.5865217636     0.4967618063    -0.3786581323
   33      C       2.9923122450     0.3176039367    -0.2644911775
   34      H       3.4805626920     0.3632043980    -1.2441974847
   35      C       0.9264012602    -0.4497073857    -1.2216994062
   36      H       1.3734509525    -0.4428442030    -2.2235772477
   37      C       3.5475994729     1.4823681644     0.5425632316
   38      O       4.5152761196     2.1182870113     0.2231547445
   39      O       2.8480626429     1.7056710737     1.6844247738
   40      H       3.2985912554     2.4309690159     2.1440923540
   41      C       3.2894563386    -1.0310550019     0.3996196920
   42      H       2.9018783480    -1.0058924497     1.4283680545
   43      O       4.6994752080    -1.2158709529     0.4177262979
   44      H       4.8593269613    -2.1472054029     0.6051482520
   45      C       2.5800915368    -2.1413694536    -0.3782074833
   46      H       3.0762639962    -2.2674489040    -1.3434083023
   47      O       2.7619959911    -3.4106481919     0.2703886337
   48      H       2.3243192221    -3.3816788922     1.1292829740
   49      C       1.0947125239    -1.8454762006    -0.6125934805
   50      H       0.5777596117    -1.8779176605     0.3580278025
   51      O       0.5238909745    -2.7831168311    -1.5122921575
   52      H       0.8230953161    -3.6572707711    -1.2398128929
   53      H      -1.2175080901     2.4490237693    -1.9541411132
 ----------------------------------------------------------------
 Molecular Point Group                 C1    NOp =  1
 Largest Abelian Subgroup              C1    NOp =  1
 Nuclear Repulsion Energy =  2581.9650154443 hartrees
 There are       98 alpha and       98 beta electrons
 Applying Cartesian multipole field
    Component          Value
    ---------          -----
     (2,0,0)        1.00000E-12
     (0,2,0)        2.00000E-11
     (0,0,2)       -3.00000E-11
 Nucleus-field energy     =     0.0000000484 hartrees
 Requested basis set is 6-311++G(d,p)
 There are 290 shells and 746 basis functions
 A cutoff of  1.0D-11 yielded  30733 shell pairs
 There are    197701 function pairs (    209200 Cartesian)
 Smallest overlap matrix eigenvalue = 6.48E-07

 Q-Chem warning in module stvman/mkSTV.C, line 306:

 Overlap eigenvalue is smaller than square root of threshold
 Use THRESH >= 12 to get rid of this warning

 Linear dependence detected in AO basis
 Tighter screening thresholds may be required for diffuse basis sets
 Use S2THRESH > 14 and THRESH = 14 in case of SCF convergence issues
 Number of orthogonalized atomic orbitals = 745
 Maximum deviation from orthogonality = 5.701E-10
 Guess MOs from SCF MO coefficient file

 -----------------------------------------------------------------------
  General SCF calculation program by
  Eric Jon Sundstrom, Paul Horn, Yuezhi Mao, Dmitri Zuev, Alec White,
  David Stuck, Shaama M.S., Shane Yost, Joonho Lee, David Small,
  Daniel Levine, Susi Lehtola, Hugh Burton, Evgeny Epifanovsky
 -----------------------------------------------------------------------
 Exchange:     0.2000 Hartree-Fock + 0.0800 Slater + 0.7200 B88
 Correlation:  0.1900 VWN1RPA + 0.8100 LYP
 Using SG-1 standard quadrature grid
Occupied orbitals aren't orthogonal to virtual orbitals
 using 6 threads for integral computing
 -------------------------------------------------------
 OpenMP Integral computing Module                
 Release: version 2.0, May 2017, Q-Chem Inc. Pleasanton 
 -------------------------------------------------------
 -------------------------------------------------------
 OpenMP BLAS3 based DFT computing Module                
 Release: version 1.0, May 2013, Q-Chem Inc. Pittsburgh 
 -------------------------------------------------------
 A restricted SCF calculation will be
 performed using DIIS
 SCF converges when DIIS error is below 1.0e-08
 ---------------------------------------
  Cycle       Energy         DIIS error
 ---------------------------------------
    1   -1303.8479168489      1.05e-03  
    2   -1303.9393220525      1.83e-04  
    3   -1303.9376394759      2.77e-04  
    4   -1303.9412829336      3.80e-05  
    5   -1303.9413315420      2.42e-05  
    6   -1303.9413591842      7.04e-06  
    7   -1303.9413616383      1.64e-06  
    8   -1303.9413617711      5.78e-07  
    9   -1303.9413617872      1.46e-07  
   10   -1303.9413617882      4.89e-08  
   11   -1303.9413617883      1.40e-08  
   12   -1303.9413617886      4.85e-09  Convergence criterion met
 ---------------------------------------
 SCF time:   CPU 2649.58s  wall 465.00s 
 SCF   energy in the final basis set =    -1303.9413617886
 Total energy in the final basis set =    -1303.9413617886

 --------------------------------------------------------------

                    Orbital Energies (a.u.)
 --------------------------------------------------------------

 Alpha MOs
 -- Occupied --
-19.1971 -19.1701 -19.1611 -19.1524 -19.1459 -19.1408 -19.1397 -19.1244
-19.1210 -10.3315 -10.2957 -10.2684 -10.2606 -10.2588 -10.2513 -10.2239
-10.2181 -10.2088 -10.1767 -10.1736 -10.1722 -10.1681 -10.1609 -10.1582
-10.1553  -1.1389  -1.0991  -1.0777  -1.0571  -1.0501  -1.0446  -1.0327
 -1.0248  -1.0190  -0.8434  -0.8157  -0.8012  -0.7957  -0.7476  -0.7423
 -0.7048  -0.6776  -0.6758  -0.6726  -0.6449  -0.6343  -0.6162  -0.5982
 -0.5714  -0.5679  -0.5614  -0.5469  -0.5460  -0.5232  -0.5207  -0.5155
 -0.5106  -0.5076  -0.5058  -0.4959  -0.4904  -0.4728  -0.4671  -0.4578
 -0.4535  -0.4449  -0.4420  -0.4379  -0.4328  -0.4290  -0.4185  -0.4058
 -0.4021  -0.3977  -0.3929  -0.3842  -0.3787  -0.3763  -0.3742  -0.3696
 -0.3650  -0.3553  -0.3524  -0.3478  -0.3460  -0.3354  -0.3314  -0.3277
 -0.3195  -0.3174  -0.3098  -0.3062  -0.3001  -0.2939  -0.2929  -0.2858
 -0.2733  -0.2665
 -- Virtual --
 -0.0376  -0.0321  -0.0235  -0.0102  -0.0084   0.0004   0.0025   0.0058
  0.0112   0.0173   0.0218   0.0257   0.0273   0.0324   0.0352   0.0388
  0.0443   0.0479   0.0497   0.0526   0.0566   0.0588   0.0620   0.0671
  0.0706   0.0734   0.0758   0.0788   0.0827   0.0852   0.0865   0.0901
  0.0948   0.0972   0.0990   0.1014   0.1037   0.1048   0.1064   0.1096
  0.1114   0.1143   0.1148   0.1159   0.1201   0.1235   0.1247   0.1280
  0.1293   0.1339   0.1341   0.1357   0.1370   0.1385   0.1401   0.1432
  0.1456   0.1457   0.1475   0.1489   0.1528   0.1542   0.1549   0.1583
  0.1606   0.1640   0.1650   0.1676   0.1712   0.1749   0.1756   0.1765
  0.1802   0.1824   0.1838   0.1867   0.1896   0.1901   0.1933   0.1970
  0.1972   0.1995   0.2007   0.2029   0.2044   0.2059   0.2116   0.2130
  0.2150   0.2157   0.2237   0.2245   0.2278   0.2285   0.2315   0.2348
  0.2366   0.2390   0.2409   0.2431   0.2449   0.2468   0.2507   0.2542
  0.2565   0.2576   0.2607   0.2621   0.2651   0.2664   0.2706   0.2739
  0.2761   0.2817   0.2842   0.2865   0.2875   0.2917   0.2938   0.2963
  0.2974   0.3005   0.3030   0.3069   0.3113   0.3128   0.3151   0.3185
  0.3208   0.3228   0.3257   0.3273   0.3309   0.3315   0.3335   0.3361
  0.3378   0.3440   0.3472   0.3492   0.3499   0.3540   0.3553   0.3570
  0.3614   0.3635   0.3672   0.3695   0.3708   0.3727   0.3791   0.3811
  0.3848   0.3873   0.3888   0.3910   0.3951   0.3977   0.4007   0.4057
  0.4090   0.4153   0.4184   0.4220   0.4273   0.4301   0.4331   0.4376
  0.4461   0.4531   0.4577   0.4613   0.4633   0.4731   0.4786   0.4830
  0.4895   0.4938   0.4966   0.4996   0.5057   0.5076   0.5121   0.5322
  0.5358   0.5406   0.5477   0.5498   0.5566   0.5668   0.5703   0.5729
  0.5744   0.5790   0.5830   0.5880   0.5933   0.6006   0.6090   0.6106
  0.6145   0.6190   0.6223   0.6322   0.6360   0.6438   0.6463   0.6482
  0.6600   0.6646   0.6661   0.6716   0.6805   0.6852   0.6876   0.6974
  0.6999   0.7030   0.7081   0.7104   0.7179   0.7206   0.7236   0.7277
  0.7355   0.7413   0.7509   0.7511   0.7564   0.7590   0.7631   0.7649
  0.7713   0.7733   0.7807   0.7852   0.7924   0.7960   0.7989   0.8006
  0.8057   0.8130   0.8172   0.8200   0.8279   0.8292   0.8364   0.8388
  0.8453   0.8527   0.8605   0.8703   0.8757   0.8996   0.9150   0.9267
  0.9383   0.9530   0.9600   0.9689   0.9865   0.9935   0.9997   1.0060
  1.0174   1.0329   1.0448   1.0505   1.0646   1.0671   1.0754   1.0853
  1.0929   1.0996   1.1110   1.1166   1.1186   1.1355   1.1492   1.1516
  1.1602   1.1666   1.1773   1.1855   1.1892   1.1910   1.2040   1.2081
  1.2116   1.2156   1.2249   1.2295   1.2333   1.2353   1.2415   1.2479
  1.2565   1.2589   1.2649   1.2803   1.2843   1.2927   1.3002   1.3076
  1.3122   1.3160   1.3300   1.3438   1.3502   1.3587   1.3676   1.3699
  1.3876   1.3968   1.4012   1.4070   1.4278   1.4322   1.4427   1.4529
  1.4605   1.4682   1.4762   1.4820   1.4909   1.4957   1.4991   1.5078
  1.5212   1.5243   1.5321   1.5374   1.5428   1.5517   1.5548   1.5624
  1.5683   1.5738   1.5788   1.5805   1.5823   1.5907   1.6031   1.6041
  1.6084   1.6126   1.6141   1.6269   1.6297   1.6317   1.6389   1.6426
  1.6498   1.6521   1.6546   1.6621   1.6677   1.6749   1.6817   1.6849
  1.6862   1.7040   1.7100   1.7112   1.7208   1.7218   1.7272   1.7311
  1.7335   1.7361   1.7447   1.7539   1.7578   1.7667   1.7705   1.7884
  1.7921   1.7952   1.8060   1.8101   1.8148   1.8257   1.8375   1.8407
  1.8435   1.8480   1.8499   1.8626   1.8660   1.8746   1.8886   1.8988
  1.9035   1.9083   1.9113   1.9339   1.9364   1.9468   1.9528   1.9635
  1.9725   1.9980   2.0066   2.0085   2.0141   2.0217   2.0398   2.0489
  2.0514   2.0568   2.0658   2.0817   2.0878   2.0954   2.0994   2.1040
  2.1103   2.1178   2.1281   2.1357   2.1408   2.1490   2.1552   2.1686
  2.1734   2.1791   2.1944   2.2070   2.2217   2.2355   2.2449   2.2586
  2.2626   2.2743   2.2769   2.2843   2.3054   2.3079   2.3126   2.3326
  2.3422   2.3474   2.3576   2.3812   2.3922   2.4098   2.4146   2.4398
  2.4493   2.4599   2.4832   2.5009   2.5083   2.5208   2.5289   2.5464
  2.5477   2.5532   2.5562   2.5686   2.5774   2.5877   2.5905   2.6097
  2.6166   2.6182   2.6214   2.6368   2.6469   2.6532   2.6588   2.6822
  2.6846   2.6899   2.6958   2.7144   2.7195   2.7380   2.7415   2.7549
  2.7613   2.7767   2.7853   2.7949   2.7990   2.8093   2.8166   2.8250
  2.8313   2.8409   2.8591   2.8766   2.8786   2.8840   2.8935   2.8955
  2.9145   2.9182   2.9235   2.9341   2.9458   2.9628   2.9660   2.9725
  2.9847   2.9866   2.9913   3.0084   3.0171   3.0235   3.0321   3.0346
  3.0533   3.0550   3.0660   3.0810   3.0849   3.0957   3.1007   3.1050
  3.1158   3.1289   3.1412   3.1439   3.1490   3.1522   3.1679   3.1753
  3.1803   3.1856   3.1941   3.2142   3.2231   3.2261   3.2375   3.2451
  3.2629   3.2797   3.2898   3.3064   3.3109   3.3195   3.3225   3.3453
  3.3538   3.3693   3.3719   3.3897   3.4208   3.4396   3.4536   3.4798
  3.5237   3.5507   3.5743   3.6105   3.6861   3.7784   3.7866   3.7921
  3.8040   3.8133   3.8210   3.8399   3.8507   3.8785   3.8906   3.9032
  3.9136   3.9209   3.9302   3.9366   3.9757   3.9881   4.0045   4.0113
  4.0370   4.0472   4.0581   4.0689   4.0876   4.1193   4.1430   4.1660
  4.1747   4.1923   4.2238   4.2659   4.2874   4.2964   4.3031   4.3115
  4.3439   4.3756   4.4135   4.9982   5.0834   5.1001   5.1070   5.1315
  5.1486   5.1597   5.1761   5.1870   5.2560   5.3710   5.3999   5.4147
  5.4219   5.4353   5.4408   5.4532   5.4961   5.5836   5.6126   5.6437
  5.6545   5.6573   5.6796   5.7093   5.8268   5.8432  23.7538  23.7818
 23.8047  23.8149  23.8157  23.8368  23.8479  23.8552  23.8721  23.9005
 23.9051  23.9123  23.9461  23.9771  24.0014  24.0085  49.8708  49.9037
 49.9446  49.9481  49.9560  49.9663  49.9835  50.0075  50.0112
 --------------------------------------------------------------

          Ground-State Mulliken Net Atomic Charges

     Atom                 Charge (a.u.)
  ----------------------------------------
      1 C                     0.997750
      2 H                     0.234285
      3 C                    -0.503192
      4 H                     0.248166
      5 O                     0.186031
      6 C                    -1.220549
      7 H                     0.267361
      8 H                     0.204929
      9 C                     0.660918
     10 H                     0.162329
     11 C                    -0.746178
     12 H                     0.166424
     13 H                     0.143942
     14 O                    -0.181055
     15 C                    -0.753914
     16 H                     0.169259
     17 H                     0.130042
     18 C                    -0.499383
     19 H                     0.142689
     20 H                     0.238927
     21 C                     0.258694
     22 C                    -0.554386
     23 C                    -0.687794
     24 H                     0.190070
     25 O                    -0.238248
     26 H                     0.177572
     27 H                     0.247121
     28 H                     0.136345
     29 H                     0.139919
     30 H                     0.186328
     31 H                     0.232209
     32 O                     0.104838
     33 C                     0.001514
     34 H                     0.291017
     35 C                    -0.593679
     36 H                     0.213707
     37 C                    -0.216995
     38 O                    -0.169787
     39 O                    -0.129260
     40 H                     0.295648
     41 C                    -0.246375
     42 H                     0.245022
     43 O                    -0.154849
     44 H                     0.263921
     45 C                    -0.618250
     46 H                     0.283716
     47 O                    -0.163513
     48 H                     0.273321
     49 C                    -0.469716
     50 H                     0.278999
     51 O                    -0.084213
     52 H                     0.264458
     53 H                     0.193865
  ----------------------------------------
  Sum of atomic charges =    -0.000000

 -----------------------------------------------------------------
                    Cartesian Multipole Moments
 -----------------------------------------------------------------
    Charge (ESU x 10^10)
                -0.0000
    Dipole Moment (Debye)
         X      -0.0994      Y      -0.6647      Z       3.1893
       Tot       3.2593
    Quadrupole Moments (Debye-Ang)
        XX    -164.4407     XY     -11.5456     YY    -157.9197
        XZ       4.5163     YZ      -5.8368     ZZ    -148.0766
    Octopole Moments (Debye-Ang^2)
       XXX    -117.7144    XXY     -24.7303    XYY      69.0541
       YYY      16.0029    XXZ      16.8165    XYZ      21.9035
       YYZ      25.5052    XZZ      40.1409    YZZ       2.1502
       ZZZ      21.5396
    Hexadecapole Moments (Debye-Ang^3)
      XXXX   -7872.4223   XXXY    -163.6534   XXYY   -2172.2996
      XYYY       1.7520   YYYY   -4262.2500   XXXZ      94.9611
      XXYZ      26.8883   XYYZ      98.3242   YYYZ       2.6674
      XXZZ   -1310.8175   XYZZ      88.4615   YYZZ    -798.0481
      XZZZ      51.9997   YZZZ      37.1100   ZZZZ    -954.0799
 -----------------------------------------------------------------
 Calculating analytic gradient of the SCF energy
 Gradient of SCF Energy
            1           2           3           4           5           6
    1  -0.0013861   0.0006693   0.0044427  -0.0019431  -0.0044194  -0.0003851
    2   0.0012504  -0.0003290   0.0021905  -0.0005196  -0.0033682   0.0004535
    3   0.0033186   0.0002972  -0.0020762   0.0003487  -0.0001768  -0.0016476
            7           8           9          10          11          12
    1   0.0006312   0.0028293   0.0001329   0.0004773  -0.0004328  -0.0003754
    2  -0.0001565  -0.0011912   0.0004244   0.0007200  -0.0000721  -0.0001563
    3   0.0004207   0.0000129   0.0021731  -0.0006542  -0.0010857   0.0001534
           13          14          15          16          17          18
    1  -0.0000401  -0.0014112  -0.0005274  -0.0002297   0.0001288   0.0011302
    2   0.0002600  -0.0007635  -0.0013348   0.0000544  -0.0000779   0.0027005
    3   0.0004242  -0.0010601   0.0000732   0.0002158   0.0001102  -0.0017607
           19          20          21          22          23          24
    1   0.0000318  -0.0000257   0.0029720  -0.0011638  -0.0002685  -0.0018715
    2   0.0001505   0.0001654  -0.0000666   0.0006599   0.0001594   0.0026711
    3  -0.0002322   0.0000974  -0.0007389   0.0001202   0.0008904  -0.0010757
           25          26          27          28          29          30
    1   0.0009658  -0.0005416  -0.0008243  -0.0002918   0.0000174  -0.0001614
    2  -0.0013136   0.0010073  -0.0002438   0.0001743  -0.0001926  -0.0000910
    3   0.0019619  -0.0009864  -0.0003117  -0.0001628   0.0001663   0.0000228
           31          32          33          34          35          36
    1   0.0013615  -0.0009286   0.0053062  -0.0003235   0.0082764  -0.0014924
    2  -0.0009591  -0.0040908  -0.0016023   0.0007212  -0.0021196   0.0000423
    3   0.0004069  -0.0019290   0.0005643   0.0004278   0.0032784  -0.0000636
           37          38          39          40          41          42
    1  -0.0020388   0.0011639  -0.0018462   0.0000783  -0.0038029   0.0012813
    2  -0.0001916  -0.0009556  -0.0001390   0.0000641   0.0019612  -0.0006132
    3  -0.0009822  -0.0008765   0.0019206  -0.0000985  -0.0006394  -0.0000351
           43          44          45          46          47          48
    1   0.0043757  -0.0017451  -0.0006214  -0.0002303  -0.0000456   0.0002538
    2   0.0002385   0.0014510   0.0007183  -0.0011192  -0.0004184   0.0002881
    3   0.0004758  -0.0007697  -0.0008713   0.0013618   0.0018179  -0.0013425
           49          50          51          52          53
    1  -0.0024450  -0.0012707  -0.0022370   0.0002305  -0.0014300
    2   0.0036576  -0.0013356  -0.0011519   0.0023417   0.0000473
    3   0.0005981   0.0001444  -0.0027157   0.0007127  -0.0002233
 Max gradient component =       8.276E-03
 RMS gradient           =       1.606E-03
 Gradient time:  CPU 619.17 s  wall 104.46 s
 Geometry Optimization Parameters
   NAtoms,    NIC,     NZ,  NCons,   NDum,   NFix, NCnnct, MaxDiis
       53     422       0       0       0       0       0       0

 Cartesian Hessian Update
 Hessian Updated using BFGS Update


** GEOMETRY OPTIMIZATION IN DELOCALIZED INTERNAL COORDINATES **
   Searching for a Minimum

   Optimization Cycle:   3

                       Coordinates (Angstroms)
     ATOM                X               Y               Z
      1  C        -2.3002179574    1.2245491622   -0.5877040325
      2  H        -2.8441484491    0.8944515296   -1.4846231658
      3  C        -1.2864793106    0.0898367386   -0.3017057721
      4  H        -0.7171654737    0.3374389182    0.5979518415
      5  O        -0.3841883006   -0.0333458292   -1.4311370394
      6  C        -2.0379358357   -1.2386334684   -0.1053467016
      7  H        -2.5457485908   -1.4922687364   -1.0392406104
      8  H        -1.3298216457   -2.0520557418    0.0722605085
      9  C        -3.0504028029   -1.1713157853    1.0475841343
     10  H        -2.5012595546   -0.9312097262    1.9708499638
     11  C        -3.7289816046   -2.5262591129    1.3031167994
     12  H        -2.9789316858   -3.2682683813    1.5892680463
     13  H        -4.4310745184   -2.4263988969    2.1439502000
     14  O        -4.3881094027   -3.0939267620    0.1688359029
     15  C        -4.0492011590   -0.0345164164    0.8002745183
     16  H        -4.7338855283    0.0626797530    1.6516534356
     17  H        -4.6658572235   -0.2714400999   -0.0782097254
     18  C        -3.3293318170    1.3017502387    0.5584211955
     19  H        -4.0711723220    2.0662466196    0.3214229222
     20  H        -2.8285034524    1.6274138188    1.4733637712
     21  C        -1.6994967118    2.6069876942   -0.9838200265
     22  C        -2.8079558873    3.6571225334   -1.2115771851
     23  C        -0.5956838174    3.1675146576   -0.0716807735
     24  H         0.3550072556    2.7031529705   -0.3281661787
     25  O        -0.8821033027    2.9530524302    1.3232054811
     26  H        -0.5028420950    4.2461208285   -0.2680729434
     27  H        -0.0463530263    2.9205330815    1.7950810978
     28  H        -3.6171462794    3.2648824128   -1.8361204000
     29  H        -2.3935589544    4.5306670625   -1.7225625039
     30  H        -3.2440430086    4.0043369213   -0.2719561286
     31  H        -5.1313643147   -2.5337849546   -0.0686232298
     32  O         1.5865217636    0.4967618063   -0.3786581323
     33  C         2.9923122450    0.3176039367   -0.2644911775
     34  H         3.4805626920    0.3632043980   -1.2441974847
     35  C         0.9264012602   -0.4497073857   -1.2216994062
     36  H         1.3734509525   -0.4428442030   -2.2235772477
     37  C         3.5475994729    1.4823681644    0.5425632316
     38  O         4.5152761196    2.1182870113    0.2231547445
     39  O         2.8480626429    1.7056710737    1.6844247738
     40  H         3.2985912554    2.4309690159    2.1440923540
     41  C         3.2894563386   -1.0310550019    0.3996196920
     42  H         2.9018783480   -1.0058924497    1.4283680545
     43  O         4.6994752080   -1.2158709529    0.4177262979
     44  H         4.8593269613   -2.1472054029    0.6051482520
     45  C         2.5800915368   -2.1413694536   -0.3782074833
     46  H         3.0762639962   -2.2674489040   -1.3434083023
     47  O         2.7619959911   -3.4106481919    0.2703886337
     48  H         2.3243192221   -3.3816788922    1.1292829740
     49  C         1.0947125239   -1.8454762006   -0.6125934805
     50  H         0.5777596117   -1.8779176605    0.3580278025
     51  O         0.5238909745   -2.7831168311   -1.5122921575
     52  H         0.8230953161   -3.6572707711   -1.2398128929
     53  H        -1.2175080901    2.4490237693   -1.9541411132
   Point Group: c1    Number of degrees of freedom:   153


   Energy is  -1303.941361789

 Hessian Updated using BFGS Update

147 Hessian modes will be used to form the next step
  Hessian Eigenvalues:
     0.002090    0.004296    0.004604    0.004686    0.005463    0.006142
     0.006288    0.006722    0.007548    0.007783    0.009786    0.010186
     0.010889    0.011443    0.011648    0.013064    0.013348    0.014118
     0.018138    0.019615    0.021759    0.025670    0.029930    0.029981
     0.031689    0.034227    0.037718    0.039698    0.044023    0.044861
     0.045765    0.046368    0.047140    0.047538    0.047835    0.048257
     0.048694    0.049171    0.049234    0.049645    0.050978    0.051788
     0.054456    0.054467    0.054850    0.055694    0.056424    0.057521
     0.057690    0.057913    0.058000    0.060277    0.061577    0.064862
     0.067737    0.069465    0.074422    0.077819    0.081475    0.082216
     0.082533    0.083611    0.092707    0.095009    0.110456    0.114105
     0.117135    0.117507    0.121128    0.133498    0.138424    0.140110
     0.143724    0.150180    0.151154    0.159941    0.161930    0.162874
     0.166761    0.168038    0.172988    0.178897    0.184272    0.187458
     0.194553    0.196439    0.197913    0.218654    0.221605    0.231912
     0.242179    0.250161    0.258121    0.265480    0.268561    0.272468
     0.273830    0.284599    0.284957    0.287100    0.287900    0.288509
     0.290410    0.290552    0.291455    0.296674    0.302116    0.334896
     0.336002    0.337328    0.338235    0.338638    0.339730    0.339765
     0.340038    0.340205    0.340455    0.340662    0.341332    0.341467
     0.341835    0.342212    0.342282    0.342366    0.342468    0.342510
     0.342905    0.343226    0.347397    0.369496    0.393865    0.395022
     0.399611    0.402652    0.407345    0.409990    0.425446    0.427416
     0.439969    0.509253    0.518039    0.522277    0.524224    0.524915
     0.531976    0.544466    0.925744

 Minimum Search - Taking Simple RFO Step
 Searching for Lamda that Minimizes Along All modes
 Value Taken    Lamda =  -0.00473217
 Calculated Step too Large.  Step scaled by  0.753037
 Step Taken.  Stepsize is  0.300000

                             Maximum     Tolerance    Cnvgd?
         Gradient           0.017819      0.000300      NO
         Displacement       0.082600      0.001200      NO
         Energy change     -0.000979      0.000001      NO


 New Cartesian Coordinates Obtained by Inverse Iteration

 Displacement from previous Coordinates is:  1.773726
 ----------------------------------------------------------------
             Standard Nuclear Orientation (Angstroms)
    I     Atom           X                Y                Z
 ----------------------------------------------------------------
    1      C      -2.2983400388     1.1942601093    -0.5543924275
    2      H      -2.8315908950     0.8881021429    -1.4666009394
    3      C      -1.3281214169     0.0287016796    -0.2571856291
    4      H      -0.7630246927     0.2535595976     0.6516336469
    5      O      -0.4049407709    -0.0878375000    -1.3766469730
    6      C      -2.1252406492    -1.2766868906    -0.0962139780
    7      H      -2.6266592973    -1.4952915304    -1.0426212309
    8      H      -1.4519890201    -2.1169596687     0.0809998663
    9      C      -3.1577488434    -1.1912052437     1.0370724651
   10      H      -2.6210066552    -0.9863787978     1.9764991417
   11      C      -3.8827074313    -2.5237668725     1.2651669837
   12      H      -3.1602185829    -3.2984958393     1.5347392624
   13      H      -4.5818599214    -2.4137433914     2.1072248144
   14      O      -4.5614914581    -3.0398647755     0.1181076867
   15      C      -4.1151895223    -0.0201869740     0.7870171605
   16      H      -4.8118697376     0.0885879145     1.6266479860
   17      H      -4.7225499683    -0.2285975617    -0.1055888420
   18      C      -3.3479138852     1.2920180103     0.5735316457
   19      H      -4.0569656344     2.0848218992     0.3307550419
   20      H      -2.8521082400     1.5920451190     1.4992871357
   21      C      -1.6364116358     2.5552657821    -0.9253623476
   22      C      -2.6912933095     3.6337997525    -1.2443873513
   23      C      -0.5700882485     3.0946003931     0.0434754773
   24      H       0.3634208089     2.5565084704    -0.1084302563
   25      O      -0.9757597713     2.9773337266     1.4203779653
   26      H      -0.3970733509     4.1545089671    -0.1931700240
   27      H      -0.1804857565     2.9198258590     1.9542200043
   28      H      -3.4707842267     3.2523568393    -1.9114620238
   29      H      -2.2162801765     4.4822518523    -1.7449335058
   30      H      -3.1756164460     4.0147803787    -0.3425258639
   31      H      -5.2844873118    -2.4489058450    -0.1073083914
   32      O       1.5811848614     0.5008853381    -0.3773944268
   33      C       2.9933747634     0.3556803554    -0.3173640634
   34      H       3.4409133312     0.3828054765    -1.3173885254
   35      C       0.9108613432    -0.4741177134    -1.1864198840
   36      H       1.3372746106    -0.4714594788    -2.1978644532
   37      C       3.5693711916     1.5522983066     0.4322950236
   38      O       4.4850344490     2.2138455845     0.0332527312
   39      O       2.9233677923     1.7946615227     1.6004441181
   40      H       3.3702163739     2.5451161295     2.0185892906
   41      C       3.3481301421    -0.9773343997     0.3582191029
   42      H       2.9787190128    -0.9442629807     1.3943881363
   43      O       4.7593970949    -1.1213310267     0.3389313379
   44      H       4.9654181065    -2.0393885797     0.5447249017
   45      C       2.6493460959    -2.1098334965    -0.3908895010
   46      H       3.1098700630    -2.2128027875    -1.3773585004
   47      O       2.8997899039    -3.3740555462     0.2422108637
   48      H       2.5033818462    -3.3646357434     1.1211129223
   49      C       1.1490641789    -1.8599951941    -0.5662159858
   50      H       0.6764245546    -1.8844935911     0.4270403493
   51      O       0.5725417068    -2.8242757840    -1.4287763438
   52      H       0.9013035129    -3.6917464990    -1.1694187913
   53      H      -1.0930092841     2.3607328390    -1.8556334678
 ----------------------------------------------------------------
 Molecular Point Group                 C1    NOp =  1
 Largest Abelian Subgroup              C1    NOp =  1
 Nuclear Repulsion Energy =  2573.7790948919 hartrees
 There are       98 alpha and       98 beta electrons
 Applying Cartesian multipole field
    Component          Value
    ---------          -----
     (2,0,0)        1.00000E-12
     (0,2,0)        2.00000E-11
     (0,0,2)       -3.00000E-11
 Nucleus-field energy     =     0.0000000490 hartrees
 Requested basis set is 6-311++G(d,p)
 There are 290 shells and 746 basis functions
 A cutoff of  1.0D-11 yielded  30664 shell pairs
 There are    197164 function pairs (    208644 Cartesian)
 Smallest overlap matrix eigenvalue = 6.48E-07

 Q-Chem warning in module stvman/mkSTV.C, line 306:

 Overlap eigenvalue is smaller than square root of threshold
 Use THRESH >= 12 to get rid of this warning

 Linear dependence detected in AO basis
 Tighter screening thresholds may be required for diffuse basis sets
 Use S2THRESH > 14 and THRESH = 14 in case of SCF convergence issues
 Number of orthogonalized atomic orbitals = 745
 Maximum deviation from orthogonality = 6.228E-10
 Guess MOs from SCF MO coefficient file

 -----------------------------------------------------------------------
  General SCF calculation program by
  Eric Jon Sundstrom, Paul Horn, Yuezhi Mao, Dmitri Zuev, Alec White,
  David Stuck, Shaama M.S., Shane Yost, Joonho Lee, David Small,
  Daniel Levine, Susi Lehtola, Hugh Burton, Evgeny Epifanovsky
 -----------------------------------------------------------------------
 Exchange:     0.2000 Hartree-Fock + 0.0800 Slater + 0.7200 B88
 Correlation:  0.1900 VWN1RPA + 0.8100 LYP
 Using SG-1 standard quadrature grid
 using 6 threads for integral computing
 -------------------------------------------------------
 OpenMP Integral computing Module                
 Release: version 2.0, May 2017, Q-Chem Inc. Pleasanton 
 -------------------------------------------------------
 -------------------------------------------------------
 OpenMP BLAS3 based DFT computing Module                
 Release: version 1.0, May 2013, Q-Chem Inc. Pittsburgh 
 -------------------------------------------------------
 A restricted SCF calculation will be
 performed using DIIS
 SCF converges when DIIS error is below 1.0e-08
 ---------------------------------------
  Cycle       Energy         DIIS error
 ---------------------------------------
    1   -1303.8920036446      7.83e-04  
    2   -1303.9424322922      1.22e-04  
    3   -1303.9413676849      2.03e-04  
    4   -1303.9433271973      2.95e-05  
    5   -1303.9433515176      2.00e-05  
    6   -1303.9433706507      3.63e-06  
    7   -1303.9433713207      1.37e-06  
    8   -1303.9433714196      3.39e-07  
    9   -1303.9433714249      1.07e-07  
   10   -1303.9433714255      2.92e-08  
   11   -1303.9433714256      9.29e-09  Convergence criterion met
 ---------------------------------------
 SCF time:   CPU 2410.99s  wall 424.00s 
 SCF   energy in the final basis set =    -1303.9433714256
 Total energy in the final basis set =    -1303.9433714256

 --------------------------------------------------------------

                    Orbital Energies (a.u.)
 --------------------------------------------------------------

 Alpha MOs
 -- Occupied --
-19.1958 -19.1702 -19.1606 -19.1525 -19.1459 -19.1405 -19.1401 -19.1240
-19.1202 -10.3307 -10.2963 -10.2679 -10.2601 -10.2583 -10.2520 -10.2261
-10.2178 -10.2071 -10.1769 -10.1732 -10.1710 -10.1680 -10.1620 -10.1576
-10.1544  -1.1386  -1.0984  -1.0780  -1.0576  -1.0505  -1.0449  -1.0333
 -1.0246  -1.0187  -0.8443  -0.8157  -0.8007  -0.7950  -0.7485  -0.7424
 -0.7042  -0.6778  -0.6750  -0.6722  -0.6460  -0.6343  -0.6157  -0.5981
 -0.5716  -0.5677  -0.5621  -0.5473  -0.5463  -0.5229  -0.5207  -0.5143
 -0.5108  -0.5071  -0.5056  -0.4957  -0.4910  -0.4735  -0.4667  -0.4582
 -0.4541  -0.4444  -0.4411  -0.4365  -0.4321  -0.4288  -0.4182  -0.4048
 -0.4024  -0.3981  -0.3924  -0.3844  -0.3786  -0.3764  -0.3734  -0.3699
 -0.3652  -0.3542  -0.3519  -0.3474  -0.3467  -0.3348  -0.3315  -0.3276
 -0.3199  -0.3167  -0.3100  -0.3056  -0.3004  -0.2938  -0.2928  -0.2857
 -0.2724  -0.2672
 -- Virtual --
 -0.0375  -0.0311  -0.0233  -0.0101  -0.0087  -0.0003   0.0029   0.0057
  0.0113   0.0166   0.0216   0.0246   0.0279   0.0332   0.0352   0.0388
  0.0445   0.0482   0.0505   0.0532   0.0570   0.0590   0.0620   0.0673
  0.0708   0.0734   0.0768   0.0790   0.0826   0.0845   0.0858   0.0898
  0.0942   0.0970   0.0986   0.1004   0.1030   0.1048   0.1071   0.1108
  0.1112   0.1139   0.1150   0.1157   0.1204   0.1232   0.1255   0.1286
  0.1301   0.1328   0.1340   0.1364   0.1373   0.1389   0.1408   0.1427
  0.1447   0.1460   0.1483   0.1489   0.1520   0.1535   0.1559   0.1591
  0.1608   0.1632   0.1643   0.1692   0.1708   0.1741   0.1749   0.1771
  0.1799   0.1816   0.1848   0.1862   0.1873   0.1893   0.1929   0.1957
  0.1965   0.1988   0.1997   0.2030   0.2048   0.2055   0.2124   0.2131
  0.2149   0.2166   0.2230   0.2243   0.2263   0.2291   0.2309   0.2332
  0.2357   0.2393   0.2412   0.2439   0.2464   0.2473   0.2518   0.2546
  0.2554   0.2567   0.2601   0.2609   0.2649   0.2678   0.2695   0.2739
  0.2768   0.2815   0.2844   0.2853   0.2877   0.2916   0.2937   0.2954
  0.2960   0.2987   0.3030   0.3088   0.3115   0.3132   0.3150   0.3175
  0.3228   0.3240   0.3258   0.3279   0.3285   0.3310   0.3342   0.3378
  0.3402   0.3450   0.3462   0.3477   0.3506   0.3542   0.3562   0.3580
  0.3613   0.3643   0.3672   0.3691   0.3717   0.3727   0.3805   0.3808
  0.3834   0.3870   0.3881   0.3897   0.3930   0.3980   0.3995   0.4073
  0.4094   0.4132   0.4217   0.4248   0.4261   0.4308   0.4337   0.4369
  0.4467   0.4504   0.4575   0.4611   0.4633   0.4700   0.4775   0.4825
  0.4869   0.4910   0.4940   0.4991   0.5058   0.5100   0.5115   0.5332
  0.5347   0.5405   0.5481   0.5490   0.5567   0.5617   0.5682   0.5702
  0.5726   0.5795   0.5826   0.5905   0.5940   0.6007   0.6047   0.6103
  0.6129   0.6186   0.6232   0.6305   0.6360   0.6457   0.6471   0.6495
  0.6585   0.6625   0.6670   0.6713   0.6815   0.6861   0.6901   0.6975
  0.6986   0.7034   0.7057   0.7125   0.7139   0.7194   0.7206   0.7250
  0.7357   0.7377   0.7474   0.7515   0.7567   0.7630   0.7637   0.7645
  0.7729   0.7754   0.7820   0.7872   0.7925   0.7955   0.7985   0.7995
  0.8050   0.8104   0.8203   0.8233   0.8247   0.8318   0.8380   0.8421
  0.8473   0.8521   0.8565   0.8716   0.8740   0.8944   0.9091   0.9224
  0.9366   0.9494   0.9605   0.9729   0.9866   0.9928   0.9978   1.0077
  1.0168   1.0348   1.0486   1.0514   1.0630   1.0718   1.0767   1.0870
  1.0924   1.1003   1.1101   1.1151   1.1189   1.1371   1.1488   1.1508
  1.1547   1.1621   1.1758   1.1824   1.1911   1.1926   1.1993   1.2052
  1.2064   1.2153   1.2188   1.2262   1.2301   1.2379   1.2396   1.2505
  1.2543   1.2595   1.2651   1.2776   1.2856   1.2945   1.2965   1.3068
  1.3102   1.3176   1.3279   1.3423   1.3524   1.3574   1.3655   1.3695
  1.3891   1.3964   1.4069   1.4121   1.4308   1.4348   1.4416   1.4526
  1.4626   1.4655   1.4752   1.4851   1.4912   1.4977   1.5005   1.5087
  1.5208   1.5256   1.5300   1.5352   1.5438   1.5502   1.5521   1.5598
  1.5705   1.5725   1.5778   1.5830   1.5841   1.5899   1.5990   1.6021
  1.6091   1.6111   1.6144   1.6256   1.6268   1.6321   1.6380   1.6442
  1.6453   1.6514   1.6571   1.6596   1.6647   1.6733   1.6787   1.6817
  1.6838   1.7008   1.7069   1.7106   1.7190   1.7218   1.7246   1.7309
  1.7338   1.7369   1.7453   1.7526   1.7574   1.7643   1.7743   1.7819
  1.7862   1.7918   1.8042   1.8080   1.8132   1.8233   1.8317   1.8342
  1.8394   1.8474   1.8486   1.8591   1.8614   1.8717   1.8827   1.8954
  1.9053   1.9086   1.9116   1.9338   1.9367   1.9444   1.9471   1.9660
  1.9764   1.9989   2.0071   2.0087   2.0134   2.0195   2.0396   2.0469
  2.0522   2.0580   2.0649   2.0814   2.0869   2.0971   2.1006   2.1044
  2.1142   2.1160   2.1277   2.1344   2.1406   2.1495   2.1558   2.1657
  2.1731   2.1791   2.1924   2.2012   2.2233   2.2345   2.2380   2.2613
  2.2668   2.2787   2.2798   2.2843   2.3050   2.3067   2.3131   2.3345
  2.3406   2.3463   2.3505   2.3851   2.3874   2.4117   2.4135   2.4418
  2.4511   2.4582   2.4839   2.5013   2.5084   2.5232   2.5257   2.5446
  2.5469   2.5527   2.5557   2.5689   2.5781   2.5858   2.5939   2.6074
  2.6126   2.6203   2.6317   2.6351   2.6429   2.6498   2.6609   2.6801
  2.6830   2.6881   2.6927   2.7105   2.7172   2.7344   2.7432   2.7577
  2.7605   2.7763   2.7876   2.7901   2.7971   2.8103   2.8160   2.8269
  2.8289   2.8359   2.8523   2.8722   2.8757   2.8856   2.8939   2.8951
  2.9127   2.9188   2.9234   2.9332   2.9459   2.9609   2.9675   2.9685
  2.9829   2.9857   2.9913   3.0071   3.0123   3.0205   3.0308   3.0349
  3.0536   3.0564   3.0651   3.0785   3.0837   3.0961   3.0980   3.1024
  3.1146   3.1277   3.1371   3.1431   3.1444   3.1540   3.1615   3.1754
  3.1793   3.1857   3.1934   3.2081   3.2192   3.2287   3.2383   3.2405
  3.2630   3.2794   3.2914   3.3095   3.3123   3.3176   3.3265   3.3448
  3.3528   3.3711   3.3717   3.3918   3.4225   3.4387   3.4556   3.4796
  3.5241   3.5510   3.5773   3.6150   3.6880   3.7838   3.7890   3.7928
  3.8034   3.8140   3.8210   3.8484   3.8507   3.8786   3.8904   3.9039
  3.9143   3.9214   3.9287   3.9307   3.9726   3.9863   4.0028   4.0093
  4.0319   4.0483   4.0570   4.0678   4.0826   4.1187   4.1421   4.1668
  4.1730   4.1943   4.2219   4.2683   4.2876   4.2939   4.3033   4.3130
  4.3432   4.3785   4.4159   5.0017   5.0843   5.0988   5.1063   5.1305
  5.1430   5.1570   5.1693   5.1883   5.2562   5.3700   5.3951   5.4131
  5.4220   5.4300   5.4392   5.4475   5.4876   5.5891   5.6155   5.6462
  5.6567   5.6611   5.6781   5.7111   5.8345   5.8482  23.7515  23.7807
 23.8053  23.8136  23.8163  23.8373  23.8489  23.8548  23.8737  23.9010
 23.9049  23.9171  23.9474  23.9758  24.0002  24.0109  49.8732  49.9027
 49.9443  49.9476  49.9549  49.9637  49.9808  50.0074  50.0127
 --------------------------------------------------------------

          Ground-State Mulliken Net Atomic Charges

     Atom                 Charge (a.u.)
  ----------------------------------------
      1 C                     0.805813
      2 H                     0.235251
      3 C                    -0.354406
      4 H                     0.228979
      5 O                     0.175779
      6 C                    -1.186923
      7 H                     0.263933
      8 H                     0.215834
      9 C                     0.657440
     10 H                     0.161236
     11 C                    -0.732319
     12 H                     0.166266
     13 H                     0.144941
     14 O                    -0.185657
     15 C                    -0.747618
     16 H                     0.169627
     17 H                     0.129491
     18 C                    -0.464421
     19 H                     0.143530
     20 H                     0.244610
     21 C                     0.377307
     22 C                    -0.564687
     23 C                    -0.773147
     24 H                     0.223644
     25 O                    -0.249109
     26 H                     0.178842
     27 H                     0.253999
     28 H                     0.136715
     29 H                     0.138610
     30 H                     0.185588
     31 H                     0.230704
     32 O                     0.095758
     33 C                    -0.016363
     34 H                     0.290945
     35 C                    -0.674605
     36 H                     0.208005
     37 C                    -0.255589
     38 O                    -0.161547
     39 O                    -0.124583
     40 H                     0.293017
     41 C                    -0.193223
     42 H                     0.244939
     43 O                    -0.155156
     44 H                     0.263476
     45 C                    -0.657781
     46 H                     0.286566
     47 O                    -0.172045
     48 H                     0.274640
     49 C                    -0.394012
     50 H                     0.277659
     51 O                    -0.095590
     52 H                     0.265494
     53 H                     0.190144
  ----------------------------------------
  Sum of atomic charges =    -0.000000

 -----------------------------------------------------------------
                    Cartesian Multipole Moments
 -----------------------------------------------------------------
    Charge (ESU x 10^10)
                -0.0000
    Dipole Moment (Debye)
         X       0.1699      Y      -0.8783      Z       3.4492
       Tot       3.5633
    Quadrupole Moments (Debye-Ang)
        XX    -163.9456     XY     -12.1329     YY    -158.5796
        XZ       5.7339     YZ      -5.7274     ZZ    -147.9021
    Octopole Moments (Debye-Ang^2)
       XXX    -105.9161    XXY     -24.0250    XYY      73.2055
       YYY       7.4045    XXZ      26.4581    XYZ      24.8645
       YYZ      29.9479    XZZ      39.4062    YZZ       0.5571
       ZZZ      21.8999
    Hexadecapole Moments (Debye-Ang^3)
      XXXX   -8049.5354   XXXY    -248.2105   XXYY   -2230.1436
      XYYY     -44.0016   YYYY   -4228.8003   XXXZ     179.8864
      XXYZ      22.0920   XYYZ     122.1198   YYYZ     -13.5074
      XXZZ   -1347.2323   XYZZ      69.4206   YYZZ    -789.6908
      XZZZ      92.7169   YZZZ      24.5897   ZZZZ    -918.7226
 -----------------------------------------------------------------
 Calculating analytic gradient of the SCF energy
 Gradient of SCF Energy
            1           2           3           4           5           6
    1  -0.0004002   0.0004263   0.0010925  -0.0013366  -0.0008244  -0.0018479
    2   0.0006139  -0.0005161  -0.0002235   0.0005105  -0.0009302  -0.0000114
    3   0.0016762   0.0000742  -0.0001303  -0.0004105  -0.0005098  -0.0007506
            7           8           9          10          11          12
    1   0.0002968  -0.0005267  -0.0004420   0.0002949   0.0003339  -0.0002110
    2  -0.0001016   0.0002703  -0.0002875  -0.0000588   0.0001899  -0.0000426
    3   0.0005113  -0.0001991   0.0006047  -0.0001958  -0.0002548   0.0000192
           13          14          15          16          17          18
    1  -0.0000850  -0.0013391  -0.0002657  -0.0001778   0.0000115   0.0005001
    2   0.0004244   0.0001254  -0.0006268   0.0000744  -0.0001231   0.0013386
    3   0.0003875  -0.0009311   0.0007595   0.0000278  -0.0001387  -0.0006856
           19          20          21          22          23          24
    1   0.0003340   0.0002908   0.0008419  -0.0004414   0.0016496  -0.0016926
    2  -0.0005740   0.0000485   0.0003848   0.0008027   0.0006718   0.0017519
    3  -0.0001726  -0.0000432  -0.0003395  -0.0006301   0.0006594  -0.0004690
           25          26          27          28          29          30
    1   0.0010025  -0.0008481  -0.0011188  -0.0001470   0.0000839  -0.0000067
    2  -0.0007465   0.0009376  -0.0006846   0.0002631  -0.0002900   0.0000971
    3   0.0013413  -0.0000392  -0.0010402  -0.0000276   0.0000775  -0.0003054
           31          32          33          34          35          36
    1   0.0011962  -0.0000231   0.0025163   0.0002213   0.0025430  -0.0011615
    2  -0.0009821  -0.0042271   0.0008708   0.0001435  -0.0002070  -0.0000602
    3   0.0002486  -0.0026102  -0.0000009   0.0005352   0.0037203   0.0001041
           37          38          39          40          41          42
    1   0.0050711  -0.0038679  -0.0010623  -0.0005912  -0.0018808   0.0002774
    2   0.0000031  -0.0023783   0.0025775  -0.0009303  -0.0001380  -0.0000556
    3  -0.0002350   0.0001709   0.0011200  -0.0000628  -0.0008913  -0.0000654
           43          44          45          46          47          48
    1   0.0022694  -0.0007143  -0.0009475  -0.0000810  -0.0000225   0.0005197
    2  -0.0008240   0.0015733   0.0001728  -0.0004471  -0.0002562   0.0000852
    3  -0.0000618  -0.0005148   0.0002323   0.0006782   0.0019057  -0.0015190
           49          50          51          52          53
    1   0.0010229   0.0006754   0.0000846  -0.0005313  -0.0009614
    2   0.0015005   0.0000068  -0.0006578   0.0014641  -0.0005223
    3  -0.0000657  -0.0004790  -0.0010245  -0.0002521   0.0002013
 Max gradient component =       5.071E-03
 RMS gradient           =       1.081E-03
 Gradient time:  CPU 615.57 s  wall 103.85 s
 Geometry Optimization Parameters
   NAtoms,    NIC,     NZ,  NCons,   NDum,   NFix, NCnnct, MaxDiis
       53     422       0       0       0       0       0       0

 Cartesian Hessian Update
 Hessian Updated using BFGS Update


** GEOMETRY OPTIMIZATION IN DELOCALIZED INTERNAL COORDINATES **
   Searching for a Minimum

   Optimization Cycle:   4

                       Coordinates (Angstroms)
     ATOM                X               Y               Z
      1  C        -2.2983400388    1.1942601093   -0.5543924275
      2  H        -2.8315908950    0.8881021429   -1.4666009394
      3  C        -1.3281214169    0.0287016796   -0.2571856291
      4  H        -0.7630246927    0.2535595976    0.6516336469
      5  O        -0.4049407709   -0.0878375000   -1.3766469730
      6  C        -2.1252406492   -1.2766868906   -0.0962139780
      7  H        -2.6266592973   -1.4952915304   -1.0426212309
      8  H        -1.4519890201   -2.1169596687    0.0809998663
      9  C        -3.1577488434   -1.1912052437    1.0370724651
     10  H        -2.6210066552   -0.9863787978    1.9764991417
     11  C        -3.8827074313   -2.5237668725    1.2651669837
     12  H        -3.1602185829   -3.2984958393    1.5347392624
     13  H        -4.5818599214   -2.4137433914    2.1072248144
     14  O        -4.5614914581   -3.0398647755    0.1181076867
     15  C        -4.1151895223   -0.0201869740    0.7870171605
     16  H        -4.8118697376    0.0885879145    1.6266479860
     17  H        -4.7225499683   -0.2285975617   -0.1055888420
     18  C        -3.3479138852    1.2920180103    0.5735316457
     19  H        -4.0569656344    2.0848218992    0.3307550419
     20  H        -2.8521082400    1.5920451190    1.4992871357
     21  C        -1.6364116358    2.5552657821   -0.9253623476
     22  C        -2.6912933095    3.6337997525   -1.2443873513
     23  C        -0.5700882485    3.0946003931    0.0434754773
     24  H         0.3634208089    2.5565084704   -0.1084302563
     25  O        -0.9757597713    2.9773337266    1.4203779653
     26  H        -0.3970733509    4.1545089671   -0.1931700240
     27  H        -0.1804857565    2.9198258590    1.9542200043
     28  H        -3.4707842267    3.2523568393   -1.9114620238
     29  H        -2.2162801765    4.4822518523   -1.7449335058
     30  H        -3.1756164460    4.0147803787   -0.3425258639
     31  H        -5.2844873118   -2.4489058450   -0.1073083914
     32  O         1.5811848614    0.5008853381   -0.3773944268
     33  C         2.9933747634    0.3556803554   -0.3173640634
     34  H         3.4409133312    0.3828054765   -1.3173885254
     35  C         0.9108613432   -0.4741177134   -1.1864198840
     36  H         1.3372746106   -0.4714594788   -2.1978644532
     37  C         3.5693711916    1.5522983066    0.4322950236
     38  O         4.4850344490    2.2138455845    0.0332527312
     39  O         2.9233677923    1.7946615227    1.6004441181
     40  H         3.3702163739    2.5451161295    2.0185892906
     41  C         3.3481301421   -0.9773343997    0.3582191029
     42  H         2.9787190128   -0.9442629807    1.3943881363
     43  O         4.7593970949   -1.1213310267    0.3389313379
     44  H         4.9654181065   -2.0393885797    0.5447249017
     45  C         2.6493460959   -2.1098334965   -0.3908895010
     46  H         3.1098700630   -2.2128027875   -1.3773585004
     47  O         2.8997899039   -3.3740555462    0.2422108637
     48  H         2.5033818462   -3.3646357434    1.1211129223
     49  C         1.1490641789   -1.8599951941   -0.5662159858
     50  H         0.6764245546   -1.8844935911    0.4270403493
     51  O         0.5725417068   -2.8242757840   -1.4287763438
     52  H         0.9013035129   -3.6917464990   -1.1694187913
     53  H        -1.0930092841    2.3607328390   -1.8556334678
   Point Group: c1    Number of degrees of freedom:   153


   Energy is  -1303.943371426

 Hessian Updated using BFGS Update

148 Hessian modes will be used to form the next step
  Hessian Eigenvalues:
     0.002301    0.004071    0.004301    0.004642    0.005478    0.006072
     0.006295    0.006796    0.007454    0.007789    0.010171    0.010575
     0.010925    0.011441    0.011670    0.013062    0.013352    0.014452
     0.018220    0.019966    0.021788    0.026099    0.029565    0.030561
     0.031680    0.034235    0.037771    0.039716    0.044380    0.044679
     0.045740    0.046195    0.046997    0.047522    0.047868    0.048332
     0.048811    0.049215    0.049318    0.050002    0.051144    0.053850
     0.054435    0.054547    0.055174    0.055694    0.056425    0.057644
     0.057829    0.057902    0.058431    0.060190    0.061691    0.065461
     0.068043    0.070062    0.074473    0.078617    0.081716    0.082215
     0.082610    0.083774    0.093163    0.094754    0.108286    0.114257
     0.117269    0.117879    0.121680    0.130752    0.139409    0.140120
     0.144408    0.148973    0.154191    0.159561    0.159976    0.160101
     0.163628    0.167939    0.168542    0.172157    0.177395    0.183838
     0.186593    0.194399    0.197575    0.202011    0.217096    0.219945
     0.234065    0.248885    0.250251    0.265107    0.265205    0.267004
     0.269257    0.277001    0.284710    0.285841    0.287004    0.287871
     0.288569    0.290048    0.290573    0.291663    0.298962    0.307127
     0.325649    0.334950    0.337115    0.338289    0.338638    0.339759
     0.339882    0.340031    0.340147    0.340450    0.340666    0.341278
     0.341469    0.341641    0.342155    0.342229    0.342284    0.342479
     0.342514    0.342819    0.343758    0.349292    0.363196    0.391620
     0.394353    0.395822    0.403430    0.407301    0.410566    0.425639
     0.430465    0.448069    0.509743    0.517572    0.521778    0.523764
     0.524831    0.531118    0.541898    0.932801

 Minimum Search - Taking Simple RFO Step
 Searching for Lamda that Minimizes Along All modes
 Value Taken    Lamda =  -0.00294007
 Calculated Step too Large.  Step scaled by  0.670408
 Step Taken.  Stepsize is  0.300000

                             Maximum     Tolerance    Cnvgd?
         Gradient           0.010490      0.000300      NO
         Displacement       0.094726      0.001200      NO
         Energy change     -0.002010      0.000001      NO


 New Cartesian Coordinates Obtained by Inverse Iteration

 Displacement from previous Coordinates is:  0.730783
 ----------------------------------------------------------------
             Standard Nuclear Orientation (Angstroms)
    I     Atom           X                Y                Z
 ----------------------------------------------------------------
    1      C      -2.3029843960     1.1807756362    -0.5557301464
    2      H      -2.8433284965     0.8916548261    -1.4698049129
    3      C      -1.3393771017     0.0118097898    -0.2703188240
    4      H      -0.7579497472     0.2299776046     0.6313694870
    5      O      -0.4270543695    -0.0881700389    -1.3993777862
    6      C      -2.1286796474    -1.2946857857    -0.1085772794
    7      H      -2.6360708036    -1.5105537686    -1.0535334179
    8      H      -1.4525474688    -2.1337795510     0.0646673316
    9      C      -3.1572829625    -1.2075473265     1.0279051917
   10      H      -2.6184238015    -1.0077100967     1.9673675549
   11      C      -3.8836955742    -2.5371397250     1.2576520129
   12      H      -3.1600135951    -3.3185761737     1.5042436644
   13      H      -4.5679373758    -2.4341033091     2.1119790866
   14      O      -4.5883168646    -3.0297588008     0.1173936543
   15      C      -4.1149564094    -0.0345244260     0.7848284819
   16      H      -4.8083998265     0.0694220828     1.6272666843
   17      H      -4.7253494932    -0.2373015625    -0.1069502606
   18      C      -3.3473830766     1.2761732276     0.5790472373
   19      H      -4.0542298891     2.0752508221     0.3474655887
   20      H      -2.8463321490     1.5657431008     1.5049295976
   21      C      -1.6091594988     2.5269080959    -0.9147593525
   22      C      -2.6316458958     3.6348219108    -1.2257379315
   23      C      -0.5218840344     3.0262133659     0.0515801512
   24      H       0.3716737449     2.4115728580    -0.0524235539
   25      O      -0.9566218098     3.0143777855     1.4233165843
   26      H      -0.2647958534     4.0575563259    -0.2258304426
   27      H      -0.1726632218     2.9403361698     1.9738668680
   28      H      -3.4199311788     3.2764205261    -1.8950199704
   29      H      -2.1353618200     4.4751685134    -1.7201032680
   30      H      -3.1061250846     4.0201827915    -0.3202175929
   31      H      -5.3133610976    -2.4300978354    -0.0837886000
   32      O       1.5426280579     0.5275116163    -0.4017198549
   33      C       2.9534946909     0.3861012335    -0.3346955410
   34      H       3.4016295022     0.3941992677    -1.3354889490
   35      C       0.8862481979    -0.4632579918    -1.2109038576
   36      H       1.3244416791    -0.4653251190    -2.2182089579
   37      C       3.5334833830     1.5964028293     0.3931802449
   38      O       4.4520678545     2.2516518176    -0.0123192332
   39      O       2.9382287467     1.8127492285     1.5909445432
   40      H       3.4010516238     2.5572597871     2.0036923021
   41      C       3.3087595610    -0.9367303282     0.3662431655
   42      H       2.9166854948    -0.8927042592     1.3941789717
   43      O       4.7178457604    -1.0765176232     0.3759027021
   44      H       4.9316021280    -1.9891497115     0.6046385960
   45      C       2.6319054083    -2.0782020409    -0.3861553767
   46      H       3.0994053457    -2.1734776753    -1.3715041579
   47      O       2.8900727994    -3.3395791215     0.2477709289
   48      H       2.4915601835    -3.3353452940     1.1273406557
   49      C       1.1312261332    -1.8441166311    -0.5698836523
   50      H       0.6529568079    -1.8549421856     0.4218403079
   51      O       0.5700960511    -2.8310388723    -1.4146870651
   52      H       0.9059776253    -3.6938559503    -1.1434288682
   53      H      -1.0655986706     2.3196503253    -1.8430314076
 ----------------------------------------------------------------
 Molecular Point Group                 C1    NOp =  1
 Largest Abelian Subgroup              C1    NOp =  1
 Nuclear Repulsion Energy =  2579.6779863965 hartrees
 There are       98 alpha and       98 beta electrons
 Applying Cartesian multipole field
    Component          Value
    ---------          -----
     (2,0,0)        1.00000E-12
     (0,2,0)        2.00000E-11
     (0,0,2)       -3.00000E-11
 Nucleus-field energy     =     0.0000000486 hartrees
 Requested basis set is 6-311++G(d,p)
 There are 290 shells and 746 basis functions
 A cutoff of  1.0D-11 yielded  30714 shell pairs
 There are    197426 function pairs (    208920 Cartesian)
 Smallest overlap matrix eigenvalue = 6.39E-07

 Q-Chem warning in module stvman/mkSTV.C, line 306:

 Overlap eigenvalue is smaller than square root of threshold
 Use THRESH >= 12 to get rid of this warning

 Linear dependence detected in AO basis
 Tighter screening thresholds may be required for diffuse basis sets
 Use S2THRESH > 14 and THRESH = 14 in case of SCF convergence issues
 Number of orthogonalized atomic orbitals = 745
 Maximum deviation from orthogonality = 4.655E-10
 Guess MOs from SCF MO coefficient file

 -----------------------------------------------------------------------
  General SCF calculation program by
  Eric Jon Sundstrom, Paul Horn, Yuezhi Mao, Dmitri Zuev, Alec White,
  David Stuck, Shaama M.S., Shane Yost, Joonho Lee, David Small,
  Daniel Levine, Susi Lehtola, Hugh Burton, Evgeny Epifanovsky
 -----------------------------------------------------------------------
 Exchange:     0.2000 Hartree-Fock + 0.0800 Slater + 0.7200 B88
 Correlation:  0.1900 VWN1RPA + 0.8100 LYP
 Using SG-1 standard quadrature grid
 using 6 threads for integral computing
 -------------------------------------------------------
 OpenMP Integral computing Module                
 Release: version 2.0, May 2017, Q-Chem Inc. Pleasanton 
 -------------------------------------------------------
 -------------------------------------------------------
 OpenMP BLAS3 based DFT computing Module                
 Release: version 1.0, May 2013, Q-Chem Inc. Pittsburgh 
 -------------------------------------------------------
 A restricted SCF calculation will be
 performed using DIIS
 SCF converges when DIIS error is below 1.0e-08
 ---------------------------------------
  Cycle       Energy         DIIS error
 ---------------------------------------
    1   -1303.9340426393      3.45e-04  
    2   -1303.9443198934      4.68e-05  
    3   -1303.9442581305      6.70e-05  
    4   -1303.9444747192      8.88e-06  
    5   -1303.9444775407      4.77e-06  
    6   -1303.9444786017      1.69e-06  
    7   -1303.9444787251      6.68e-07  
    8   -1303.9444787480      1.63e-07  
    9   -1303.9444787492      5.31e-08  
   10   -1303.9444787498      1.72e-08  
   11   -1303.9444787495      5.80e-09  Convergence criterion met
 ---------------------------------------
 SCF time:   CPU 2425.60s  wall 426.00s 
 SCF   energy in the final basis set =    -1303.9444787495
 Total energy in the final basis set =    -1303.9444787495

 --------------------------------------------------------------

                    Orbital Energies (a.u.)
 --------------------------------------------------------------

 Alpha MOs
 -- Occupied --
-19.1962 -19.1708 -19.1618 -19.1528 -19.1463 -19.1417 -19.1403 -19.1243
-19.1187 -10.3310 -10.2975 -10.2685 -10.2603 -10.2583 -10.2526 -10.2267
-10.2181 -10.2044 -10.1775 -10.1732 -10.1699 -10.1687 -10.1628 -10.1586
-10.1532  -1.1393  -1.1001  -1.0788  -1.0580  -1.0502  -1.0450  -1.0356
 -1.0250  -1.0172  -0.8454  -0.8162  -0.8008  -0.7945  -0.7493  -0.7430
 -0.7044  -0.6783  -0.6742  -0.6718  -0.6466  -0.6350  -0.6163  -0.5986
 -0.5722  -0.5683  -0.5624  -0.5472  -0.5469  -0.5233  -0.5218  -0.5134
 -0.5112  -0.5075  -0.5059  -0.4967  -0.4923  -0.4745  -0.4669  -0.4588
 -0.4544  -0.4452  -0.4413  -0.4362  -0.4317  -0.4287  -0.4188  -0.4056
 -0.4030  -0.3986  -0.3926  -0.3851  -0.3793  -0.3756  -0.3730  -0.3706
 -0.3657  -0.3543  -0.3519  -0.3481  -0.3467  -0.3352  -0.3318  -0.3278
 -0.3204  -0.3162  -0.3105  -0.3058  -0.3009  -0.2946  -0.2931  -0.2861
 -0.2718  -0.2669
 -- Virtual --
 -0.0386  -0.0323  -0.0223  -0.0104  -0.0093  -0.0007   0.0031   0.0055
  0.0118   0.0166   0.0219   0.0245   0.0281   0.0336   0.0351   0.0387
  0.0453   0.0486   0.0505   0.0531   0.0572   0.0592   0.0619   0.0676
  0.0713   0.0734   0.0768   0.0794   0.0825   0.0844   0.0859   0.0905
  0.0944   0.0967   0.0984   0.1007   0.1032   0.1049   0.1078   0.1110
  0.1115   0.1138   0.1154   0.1158   0.1206   0.1229   0.1257   0.1286
  0.1305   0.1329   0.1342   0.1362   0.1375   0.1394   0.1413   0.1425
  0.1448   0.1467   0.1481   0.1498   0.1522   0.1538   0.1565   0.1587
  0.1611   0.1635   0.1645   0.1696   0.1707   0.1744   0.1753   0.1775
  0.1799   0.1825   0.1846   0.1863   0.1877   0.1900   0.1936   0.1948
  0.1973   0.1984   0.2003   0.2029   0.2059   0.2083   0.2124   0.2135
  0.2160   0.2177   0.2233   0.2251   0.2259   0.2297   0.2314   0.2332
  0.2362   0.2403   0.2413   0.2440   0.2465   0.2475   0.2525   0.2542
  0.2559   0.2574   0.2598   0.2616   0.2653   0.2692   0.2698   0.2749
  0.2773   0.2816   0.2844   0.2852   0.2871   0.2916   0.2936   0.2951
  0.2971   0.2986   0.3036   0.3092   0.3118   0.3132   0.3154   0.3192
  0.3231   0.3242   0.3258   0.3289   0.3303   0.3317   0.3344   0.3376
  0.3411   0.3451   0.3466   0.3478   0.3516   0.3540   0.3572   0.3587
  0.3610   0.3651   0.3675   0.3699   0.3725   0.3744   0.3803   0.3808
  0.3829   0.3856   0.3880   0.3912   0.3934   0.3990   0.3993   0.4079
  0.4095   0.4122   0.4228   0.4247   0.4277   0.4311   0.4343   0.4365
  0.4465   0.4499   0.4579   0.4612   0.4634   0.4711   0.4776   0.4826
  0.4858   0.4922   0.4930   0.4998   0.5058   0.5116   0.5164   0.5315
  0.5348   0.5433   0.5486   0.5494   0.5570   0.5617   0.5676   0.5701
  0.5720   0.5782   0.5843   0.5896   0.5948   0.6012   0.6047   0.6098
  0.6113   0.6198   0.6250   0.6284   0.6362   0.6471   0.6484   0.6505
  0.6581   0.6647   0.6683   0.6730   0.6815   0.6873   0.6926   0.6985
  0.6999   0.7012   0.7048   0.7109   0.7147   0.7203   0.7216   0.7276
  0.7333   0.7357   0.7491   0.7505   0.7570   0.7623   0.7638   0.7652
  0.7721   0.7793   0.7827   0.7886   0.7923   0.7961   0.7991   0.8013
  0.8047   0.8099   0.8222   0.8235   0.8255   0.8316   0.8362   0.8445
  0.8482   0.8548   0.8592   0.8711   0.8792   0.8975   0.9109   0.9261
  0.9361   0.9554   0.9618   0.9761   0.9851   0.9954   1.0016   1.0060
  1.0200   1.0352   1.0470   1.0568   1.0636   1.0735   1.0783   1.0849
  1.0925   1.1031   1.1119   1.1174   1.1206   1.1376   1.1470   1.1505
  1.1525   1.1640   1.1752   1.1826   1.1889   1.1916   1.1974   1.2038
  1.2088   1.2171   1.2195   1.2233   1.2301   1.2370   1.2429   1.2532
  1.2541   1.2583   1.2675   1.2781   1.2846   1.2965   1.2979   1.3044
  1.3123   1.3206   1.3290   1.3441   1.3531   1.3588   1.3671   1.3705
  1.3855   1.3959   1.4071   1.4119   1.4322   1.4347   1.4430   1.4515
  1.4623   1.4643   1.4740   1.4844   1.4901   1.4979   1.5028   1.5086
  1.5172   1.5208   1.5242   1.5376   1.5395   1.5481   1.5553   1.5591
  1.5716   1.5741   1.5786   1.5830   1.5872   1.5914   1.5981   1.6017
  1.6075   1.6128   1.6143   1.6250   1.6267   1.6329   1.6390   1.6447
  1.6462   1.6529   1.6594   1.6626   1.6648   1.6760   1.6783   1.6830
  1.6840   1.7007   1.7073   1.7113   1.7196   1.7211   1.7282   1.7307
  1.7342   1.7409   1.7520   1.7539   1.7564   1.7682   1.7760   1.7824
  1.7891   1.7934   1.8048   1.8057   1.8126   1.8240   1.8309   1.8330
  1.8382   1.8496   1.8511   1.8575   1.8656   1.8735   1.8830   1.8950
  1.9038   1.9102   1.9153   1.9346   1.9408   1.9453   1.9472   1.9652
  1.9781   1.9991   2.0089   2.0110   2.0140   2.0205   2.0357   2.0466
  2.0561   2.0594   2.0627   2.0790   2.0893   2.0967   2.0980   2.1077
  2.1128   2.1171   2.1265   2.1339   2.1421   2.1516   2.1553   2.1649
  2.1722   2.1803   2.1932   2.2005   2.2234   2.2369   2.2387   2.2638
  2.2688   2.2816   2.2827   2.2850   2.3057   2.3069   2.3139   2.3370
  2.3408   2.3482   2.3508   2.3848   2.3873   2.4117   2.4124   2.4430
  2.4528   2.4574   2.4861   2.5031   2.5084   2.5240   2.5254   2.5450
  2.5466   2.5500   2.5560   2.5708   2.5793   2.5868   2.6009   2.6071
  2.6116   2.6214   2.6312   2.6379   2.6452   2.6498   2.6626   2.6797
  2.6858   2.6883   2.6949   2.7112   2.7186   2.7388   2.7454   2.7586
  2.7613   2.7773   2.7886   2.7911   2.7971   2.8142   2.8171   2.8267
  2.8309   2.8346   2.8484   2.8734   2.8774   2.8863   2.8941   2.8968
  2.9131   2.9214   2.9250   2.9371   2.9486   2.9631   2.9667   2.9709
  2.9830   2.9874   2.9956   3.0087   3.0138   3.0237   3.0321   3.0362
  3.0552   3.0595   3.0675   3.0770   3.0846   3.0961   3.0984   3.1023
  3.1204   3.1320   3.1366   3.1435   3.1475   3.1562   3.1608   3.1768
  3.1801   3.1890   3.1945   3.2096   3.2189   3.2346   3.2426   3.2440
  3.2666   3.2814   3.2917   3.3087   3.3116   3.3204   3.3299   3.3471
  3.3549   3.3718   3.3724   3.3921   3.4231   3.4409   3.4588   3.4821
  3.5245   3.5518   3.5791   3.6163   3.6864   3.7858   3.7918   3.7967
  3.8035   3.8145   3.8214   3.8509   3.8581   3.8757   3.8917   3.9034
  3.9144   3.9213   3.9304   3.9314   3.9735   3.9887   4.0022   4.0092
  4.0265   4.0484   4.0567   4.0687   4.0849   4.1173   4.1440   4.1687
  4.1739   4.1979   4.2232   4.2702   4.2868   4.2928   4.3044   4.3163
  4.3414   4.3793   4.4192   5.0006   5.0869   5.0992   5.1081   5.1306
  5.1440   5.1582   5.1648   5.1885   5.2574   5.3692   5.4007   5.4128
  5.4221   5.4325   5.4386   5.4476   5.4862   5.5898   5.6160   5.6416
  5.6552   5.6621   5.6765   5.7135   5.8299   5.8506  23.7501  23.7828
 23.8033  23.8147  23.8171  23.8386  23.8502  23.8575  23.8741  23.9001
 23.9069  23.9272  23.9490  23.9747  23.9989  24.0133  49.8729  49.9025
 49.9439  49.9481  49.9558  49.9642  49.9821  50.0100  50.0150
 --------------------------------------------------------------

          Ground-State Mulliken Net Atomic Charges

     Atom                 Charge (a.u.)
  ----------------------------------------
      1 C                     0.772708
      2 H                     0.236356
      3 C                    -0.353025
      4 H                     0.223837
      5 O                     0.178518
      6 C                    -1.190542
      7 H                     0.262016
      8 H                     0.225125
      9 C                     0.674439
     10 H                     0.161109
     11 C                    -0.732157
     12 H                     0.164440
     13 H                     0.146456
     14 O                    -0.186801
     15 C                    -0.750574
     16 H                     0.170642
     17 H                     0.128940
     18 C                    -0.454690
     19 H                     0.147523
     20 H                     0.243452
     21 C                     0.449541
     22 C                    -0.538038
     23 C                    -0.830634
     24 H                     0.241151
     25 O                    -0.250987
     26 H                     0.177109
     27 H                     0.255545
     28 H                     0.136600
     29 H                     0.138008
     30 H                     0.185004
     31 H                     0.230596
     32 O                     0.092348
     33 C                    -0.040779
     34 H                     0.286326
     35 C                    -0.704430
     36 H                     0.206850
     37 C                    -0.249013
     38 O                    -0.159258
     39 O                    -0.114383
     40 H                     0.293104
     41 C                    -0.179195
     42 H                     0.250392
     43 O                    -0.153201
     44 H                     0.264118
     45 C                    -0.692110
     46 H                     0.286333
     47 O                    -0.174750
     48 H                     0.275105
     49 C                    -0.387945
     50 H                     0.278971
     51 O                    -0.095169
     52 H                     0.267168
     53 H                     0.187847
  ----------------------------------------
  Sum of atomic charges =    -0.000000

 -----------------------------------------------------------------
                    Cartesian Multipole Moments
 -----------------------------------------------------------------
    Charge (ESU x 10^10)
                -0.0000
    Dipole Moment (Debye)
         X       0.2426      Y      -1.0988      Z       3.5267
       Tot       3.7019
    Quadrupole Moments (Debye-Ang)
        XX    -163.5480     XY     -11.8813     YY    -159.7314
        XZ       5.7408     YZ      -5.9183     ZZ    -147.8929
    Octopole Moments (Debye-Ang^2)
       XXX     -99.7713    XXY     -23.2814    XYY      75.0366
       YYY      -0.7282    XXZ      29.8881    XYZ      25.8121
       YYZ      31.2750    XZZ      40.5201    YZZ      -0.3555
       ZZZ      23.6084
    Hexadecapole Moments (Debye-Ang^3)
      XXXX   -7946.0554   XXXY    -286.9539   XXYY   -2220.8082
      XYYY     -77.6076   YYYY   -4220.6218   XXXZ     186.5770
      XXYZ      21.3522   XYYZ     125.4478   YYYZ     -17.0935
      XXZZ   -1335.2095   XYZZ      55.5143   YYZZ    -787.8939
      XZZZ      95.6373   YZZZ      25.0785   ZZZZ    -917.1036
 -----------------------------------------------------------------
 Calculating analytic gradient of the SCF energy
 Gradient of SCF Energy
            1           2           3           4           5           6
    1   0.0002364   0.0001578  -0.0000699  -0.0001030   0.0004861  -0.0005782
    2   0.0000997  -0.0001915  -0.0005152   0.0001245   0.0006682   0.0001092
    3  -0.0001370  -0.0002744   0.0002431  -0.0002716   0.0010185   0.0000702
            7           8           9          10          11          12
    1  -0.0000524  -0.0000332  -0.0005445   0.0000535   0.0008283   0.0000431
    2   0.0001118   0.0001441  -0.0001834  -0.0005050   0.0000186   0.0000861
    3  -0.0000116  -0.0001280  -0.0004115   0.0000024   0.0002684   0.0001687
           13          14          15          16          17          18
    1  -0.0002306   0.0000246  -0.0001753   0.0000794  -0.0001620  -0.0003634
    2   0.0002186   0.0003917   0.0000724   0.0000673  -0.0001228  -0.0003225
    3  -0.0001670   0.0001707   0.0004089  -0.0001434  -0.0001351   0.0005405
           19          20          21          22          23          24
    1   0.0000586  -0.0001210  -0.0007977   0.0000606   0.0006454   0.0006214
    2  -0.0004596  -0.0003993  -0.0005540   0.0003987   0.0004967   0.0004841
    3  -0.0000576  -0.0003951  -0.0006594  -0.0007278   0.0007561  -0.0001339
           25          26          27          28          29          30
    1   0.0015268  -0.0009445   0.0001027   0.0000535   0.0001539   0.0000434
    2   0.0005728   0.0003647  -0.0007963   0.0000921  -0.0000913   0.0001710
    3  -0.0007786   0.0013866  -0.0004293   0.0000895  -0.0000757  -0.0001849
           31          32          33          34          35          36
    1  -0.0000789  -0.0013689   0.0006687   0.0002075   0.0007967  -0.0003408
    2   0.0000578  -0.0010694  -0.0009323   0.0001563   0.0017531  -0.0002321
    3  -0.0002024  -0.0012667   0.0010690   0.0001877   0.0015554  -0.0003972
           37          38          39          40          41          42
    1  -0.0012626  -0.0007685   0.0014712  -0.0001843  -0.0010469   0.0000392
    2   0.0047808  -0.0027407   0.0003715  -0.0005374  -0.0003290  -0.0001227
    3  -0.0035713   0.0022603   0.0009820  -0.0000310  -0.0012633   0.0002340
           43          44          45          46          47          48
    1  -0.0000565   0.0005782  -0.0002731   0.0000464   0.0000582   0.0000815
    2  -0.0006591  -0.0000529   0.0000211  -0.0000097   0.0000871  -0.0001459
    3  -0.0002623   0.0001299   0.0006066  -0.0001875   0.0004746  -0.0002162
           49          50          51          52          53
    1   0.0000910   0.0001551   0.0011569  -0.0006049  -0.0003653
    2   0.0009494  -0.0001225  -0.0002137  -0.0005303  -0.0010309
    3  -0.0002996   0.0000459   0.0002226  -0.0003371   0.0002649
 Max gradient component =       4.781E-03
 RMS gradient           =       7.682E-04
 Gradient time:  CPU 619.20 s  wall 104.52 s
 Geometry Optimization Parameters
   NAtoms,    NIC,     NZ,  NCons,   NDum,   NFix, NCnnct, MaxDiis
       53     422       0       0       0       0       0       0

 Cartesian Hessian Update
 Hessian Updated using BFGS Update


** GEOMETRY OPTIMIZATION IN DELOCALIZED INTERNAL COORDINATES **
   Searching for a Minimum

   Optimization Cycle:   5

                       Coordinates (Angstroms)
     ATOM                X               Y               Z
      1  C        -2.3029843960    1.1807756362   -0.5557301464
      2  H        -2.8433284965    0.8916548261   -1.4698049129
      3  C        -1.3393771017    0.0118097898   -0.2703188240
      4  H        -0.7579497472    0.2299776046    0.6313694870
      5  O        -0.4270543695   -0.0881700389   -1.3993777862
      6  C        -2.1286796474   -1.2946857857   -0.1085772794
      7  H        -2.6360708036   -1.5105537686   -1.0535334179
      8  H        -1.4525474688   -2.1337795510    0.0646673316
      9  C        -3.1572829625   -1.2075473265    1.0279051917
     10  H        -2.6184238015   -1.0077100967    1.9673675549
     11  C        -3.8836955742   -2.5371397250    1.2576520129
     12  H        -3.1600135951   -3.3185761737    1.5042436644
     13  H        -4.5679373758   -2.4341033091    2.1119790866
     14  O        -4.5883168646   -3.0297588008    0.1173936543
     15  C        -4.1149564094   -0.0345244260    0.7848284819
     16  H        -4.8083998265    0.0694220828    1.6272666843
     17  H        -4.7253494932   -0.2373015625   -0.1069502606
     18  C        -3.3473830766    1.2761732276    0.5790472373
     19  H        -4.0542298891    2.0752508221    0.3474655887
     20  H        -2.8463321490    1.5657431008    1.5049295976
     21  C        -1.6091594988    2.5269080959   -0.9147593525
     22  C        -2.6316458958    3.6348219108   -1.2257379315
     23  C        -0.5218840344    3.0262133659    0.0515801512
     24  H         0.3716737449    2.4115728580   -0.0524235539
     25  O        -0.9566218098    3.0143777855    1.4233165843
     26  H        -0.2647958534    4.0575563259   -0.2258304426
     27  H        -0.1726632218    2.9403361698    1.9738668680
     28  H        -3.4199311788    3.2764205261   -1.8950199704
     29  H        -2.1353618200    4.4751685134   -1.7201032680
     30  H        -3.1061250846    4.0201827915   -0.3202175929
     31  H        -5.3133610976   -2.4300978354   -0.0837886000
     32  O         1.5426280579    0.5275116163   -0.4017198549
     33  C         2.9534946909    0.3861012335   -0.3346955410
     34  H         3.4016295022    0.3941992677   -1.3354889490
     35  C         0.8862481979   -0.4632579918   -1.2109038576
     36  H         1.3244416791   -0.4653251190   -2.2182089579
     37  C         3.5334833830    1.5964028293    0.3931802449
     38  O         4.4520678545    2.2516518176   -0.0123192332
     39  O         2.9382287467    1.8127492285    1.5909445432
     40  H         3.4010516238    2.5572597871    2.0036923021
     41  C         3.3087595610   -0.9367303282    0.3662431655
     42  H         2.9166854948   -0.8927042592    1.3941789717
     43  O         4.7178457604   -1.0765176232    0.3759027021
     44  H         4.9316021280   -1.9891497115    0.6046385960
     45  C         2.6319054083   -2.0782020409   -0.3861553767
     46  H         3.0994053457   -2.1734776753   -1.3715041579
     47  O         2.8900727994   -3.3395791215    0.2477709289
     48  H         2.4915601835   -3.3353452940    1.1273406557
     49  C         1.1312261332   -1.8441166311   -0.5698836523
     50  H         0.6529568079   -1.8549421856    0.4218403079
     51  O         0.5700960511   -2.8310388723   -1.4146870651
     52  H         0.9059776253   -3.6938559503   -1.1434288682
     53  H        -1.0655986706    2.3196503253   -1.8430314076
   Point Group: c1    Number of degrees of freedom:   153


   Energy is  -1303.944478749

 Hessian Updated using BFGS Update

149 Hessian modes will be used to form the next step
  Hessian Eigenvalues:
     0.002173    0.003105    0.004304    0.004650    0.005460    0.006108
     0.006291    0.006820    0.007606    0.007795    0.010185    0.010859
     0.011431    0.011662    0.013046    0.013156    0.014117    0.015276
     0.018196    0.020148    0.021771    0.026209    0.030350    0.031223
     0.031747    0.034396    0.037843    0.039716    0.044376    0.044747
     0.045940    0.046232    0.047241    0.047499    0.047872    0.048703
     0.049096    0.049256    0.049432    0.050002    0.051067    0.054301
     0.054442    0.054965    0.055254    0.055823    0.056423    0.057650
     0.057837    0.057984    0.058685    0.060145    0.061848    0.065453
     0.068186    0.070156    0.074546    0.078455    0.081739    0.082219
     0.082609    0.083926    0.093426    0.095007    0.110155    0.114254
     0.117243    0.118626    0.121656    0.133264    0.139195    0.140148
     0.144415    0.149510    0.154922    0.159635    0.159978    0.160012
     0.163179    0.163797    0.167843    0.168066    0.172107    0.181309
     0.185133    0.189584    0.193785    0.197947    0.203554    0.219170
     0.227166    0.237659    0.247803    0.251803    0.264837    0.266000
     0.267598    0.271853    0.283479    0.284748    0.285236    0.287008
     0.287970    0.288793    0.290048    0.291491    0.297212    0.305033
     0.310930    0.331862    0.334993    0.337097    0.338295    0.338638
     0.339750    0.339958    0.340064    0.340332    0.340447    0.340698
     0.341183    0.341468    0.341948    0.342157    0.342228    0.342312
     0.342490    0.342781    0.343570    0.343779    0.349426    0.367033
     0.394067    0.395134    0.397054    0.406845    0.408443    0.419799
     0.426010    0.436696    0.455242    0.509232    0.518096    0.522320
     0.523717    0.524847    0.531767    0.542157    0.926113

 Minimum Search - Taking Simple RFO Step
 Searching for Lamda that Minimizes Along All modes
 Value Taken    Lamda =  -0.00200568
 Calculated Step too Large.  Step scaled by  0.521343
 Step Taken.  Stepsize is  0.300000

                             Maximum     Tolerance    Cnvgd?
         Gradient           0.003504      0.000300      NO
         Displacement       0.084592      0.001200      NO
         Energy change     -0.001107      0.000001      NO


 New Cartesian Coordinates Obtained by Inverse Iteration

 Displacement from previous Coordinates is:  0.793358
 ----------------------------------------------------------------
             Standard Nuclear Orientation (Angstroms)
    I     Atom           X                Y                Z
 ----------------------------------------------------------------
    1      C      -2.2912709981     1.1782273871    -0.5538346052
    2      H      -2.8313376333     0.9080347412    -1.4738193820
    3      C      -1.3344138492     0.0021756204    -0.2805280138
    4      H      -0.7406504924     0.2132358970     0.6157605254
    5      O      -0.4337251121    -0.0959701600    -1.4189143230
    6      C      -2.1214865894    -1.3037544635    -0.1162456358
    7      H      -2.6310297360    -1.5197939190    -1.0604463349
    8      H      -1.4446743020    -2.1427595720     0.0568085274
    9      C      -3.1495028097    -1.2141744361     1.0204186665
   10      H      -2.6110485108    -1.0140440868     1.9601743217
   11      C      -3.8774256927    -2.5432785072     1.2502602336
   12      H      -3.1527484264    -3.3274115958     1.4853084605
   13      H      -4.5536598617    -2.4452066152     2.1111662371
   14      O      -4.5932221681    -3.0275672643     0.1139114551
   15      C      -4.1059839213    -0.0396699933     0.7776361028
   16      H      -4.8009706441     0.0611547764     1.6191477200
   17      H      -4.7144296297    -0.2380981905    -0.1162065097
   18      C      -3.3367289065     1.2703906483     0.5805513409
   19      H      -4.0401390705     2.0748675786     0.3543510509
   20      H      -2.8359517405     1.5527537811     1.5090936092
   21      C      -1.5759480818     2.5178888381    -0.8859173284
   22      C      -2.5780536642     3.6322684217    -1.2312221821
   23      C      -0.5283545671     3.0042317974     0.1262896240
   24      H       0.3338790546     2.3369851023     0.1145024974
   25      O      -1.0571746518     3.0921912617     1.4625104111
   26      H      -0.1948177990     4.0034311856    -0.1840596918
   27      H      -0.3172159253     3.0272368331     2.0728698177
   28      H      -3.3389987846     3.2806743504    -1.9349425393
   29      H      -2.0596140719     4.4751779713    -1.6980034495
   30      H      -3.0884353238     4.0112823432    -0.3424676973
   31      H      -5.3207312340    -2.4259426894    -0.0749111699
   32      O       1.5339196215     0.5302054452    -0.4322103741
   33      C       2.9435373650     0.3848900076    -0.3669137504
   34      H       3.3879464610     0.3751042063    -1.3697193954
   35      C       0.8772867089    -0.4712825476    -1.2331754498
   36      H       1.3194988454    -0.4844971202    -2.2388602362
   37      C       3.5301344520     1.6030600179     0.3416123445
   38      O       4.4216668569     2.2784389828    -0.0941525197
   39      O       2.9326263338     1.8394502371     1.5333948875
   40      H       3.3806797686     2.6055975452     1.9235128121
   41      C       3.2954105532    -0.9273199240     0.3567108975
   42      H       2.8956260575    -0.8670750093     1.3809035650
   43      O       4.7026286802    -1.0692432229     0.3781145305
   44      H       4.9134361568    -1.9791640564     0.6224157098
   45      C       2.6204447941    -2.0766259099    -0.3858776240
   46      H       3.0878563622    -2.1800176698    -1.3708255896
   47      O       2.8771507286    -3.3324444753     0.2585512598
   48      H       2.4805230736    -3.3197034661     1.1397079019
   49      C       1.1194054329    -1.8445746285    -0.5705581834
   50      H       0.6415992779    -1.8371739149     0.4219442209
   51      O       0.5554295646    -2.8455592832    -1.3953976115
   52      H       0.8975659504    -3.7026692754    -1.1121466251
   53      H      -0.9929283358     2.3077673541    -1.7898611745
 ----------------------------------------------------------------
 Molecular Point Group                 C1    NOp =  1
 Largest Abelian Subgroup              C1    NOp =  1
 Nuclear Repulsion Energy =  2581.1570974411 hartrees
 There are       98 alpha and       98 beta electrons
 Applying Cartesian multipole field
    Component          Value
    ---------          -----
     (2,0,0)        1.00000E-12
     (0,2,0)        2.00000E-11
     (0,0,2)       -3.00000E-11
 Nucleus-field energy     =     0.0000000490 hartrees
 Requested basis set is 6-311++G(d,p)
 There are 290 shells and 746 basis functions
 A cutoff of  1.0D-11 yielded  30761 shell pairs
 There are    197643 function pairs (    209151 Cartesian)
 Smallest overlap matrix eigenvalue = 6.24E-07

 Q-Chem warning in module stvman/mkSTV.C, line 306:

 Overlap eigenvalue is smaller than square root of threshold
 Use THRESH >= 12 to get rid of this warning

 Linear dependence detected in AO basis
 Tighter screening thresholds may be required for diffuse basis sets
 Use S2THRESH > 14 and THRESH = 14 in case of SCF convergence issues
 Number of orthogonalized atomic orbitals = 745
 Maximum deviation from orthogonality = 8.659E-10
 Guess MOs from SCF MO coefficient file

 -----------------------------------------------------------------------
  General SCF calculation program by
  Eric Jon Sundstrom, Paul Horn, Yuezhi Mao, Dmitri Zuev, Alec White,
  David Stuck, Shaama M.S., Shane Yost, Joonho Lee, David Small,
  Daniel Levine, Susi Lehtola, Hugh Burton, Evgeny Epifanovsky
 -----------------------------------------------------------------------
 Exchange:     0.2000 Hartree-Fock + 0.0800 Slater + 0.7200 B88
 Correlation:  0.1900 VWN1RPA + 0.8100 LYP
 Using SG-1 standard quadrature grid
 using 6 threads for integral computing
 -------------------------------------------------------
 OpenMP Integral computing Module                
 Release: version 2.0, May 2017, Q-Chem Inc. Pleasanton 
 -------------------------------------------------------
 -------------------------------------------------------
 OpenMP BLAS3 based DFT computing Module                
 Release: version 1.0, May 2013, Q-Chem Inc. Pittsburgh 
 -------------------------------------------------------
 A restricted SCF calculation will be
 performed using DIIS
 SCF converges when DIIS error is below 1.0e-08
 ---------------------------------------
  Cycle       Energy         DIIS error
 ---------------------------------------
    1   -1303.9322090606      3.81e-04  
    2   -1303.9450243306      5.95e-05  
    3   -1303.9449016754      8.66e-05  
    4   -1303.9452543343      9.49e-06  
    5   -1303.9452572055      6.00e-06  
    6   -1303.9452589273      2.51e-06  
    7   -1303.9452592214      5.71e-07  
    8   -1303.9452592385      1.33e-07  
    9   -1303.9452592398      5.40e-08  
   10   -1303.9452592399      1.72e-08  
   11   -1303.9452592399      4.58e-09  Convergence criterion met
 ---------------------------------------
 SCF time:   CPU 2430.58s  wall 427.00s 
 SCF   energy in the final basis set =    -1303.9452592399
 Total energy in the final basis set =    -1303.9452592399

 --------------------------------------------------------------

                    Orbital Energies (a.u.)
 --------------------------------------------------------------

 Alpha MOs
 -- Occupied --
-19.1959 -19.1710 -19.1618 -19.1531 -19.1467 -19.1424 -19.1398 -19.1244
-19.1191 -10.3307 -10.2978 -10.2681 -10.2601 -10.2583 -10.2529 -10.2274
-10.2182 -10.2044 -10.1778 -10.1730 -10.1694 -10.1686 -10.1631 -10.1584
-10.1525  -1.1389  -1.1006  -1.0792  -1.0585  -1.0493  -1.0452  -1.0365
 -1.0251  -1.0174  -0.8457  -0.8161  -0.8008  -0.7945  -0.7495  -0.7431
 -0.7042  -0.6784  -0.6743  -0.6716  -0.6466  -0.6349  -0.6164  -0.5988
 -0.5724  -0.5685  -0.5623  -0.5474  -0.5470  -0.5236  -0.5218  -0.5133
 -0.5115  -0.5075  -0.5058  -0.4969  -0.4924  -0.4752  -0.4668  -0.4588
 -0.4547  -0.4455  -0.4414  -0.4356  -0.4312  -0.4285  -0.4190  -0.4062
 -0.4030  -0.3987  -0.3931  -0.3851  -0.3797  -0.3760  -0.3731  -0.3707
 -0.3658  -0.3538  -0.3515  -0.3484  -0.3468  -0.3355  -0.3323  -0.3280
 -0.3206  -0.3157  -0.3105  -0.3056  -0.3011  -0.2950  -0.2931  -0.2863
 -0.2718  -0.2673
 -- Virtual --
 -0.0388  -0.0316  -0.0231  -0.0105  -0.0094  -0.0008   0.0033   0.0054
  0.0112   0.0162   0.0216   0.0244   0.0284   0.0337   0.0352   0.0384
  0.0456   0.0489   0.0506   0.0532   0.0573   0.0593   0.0618   0.0681
  0.0719   0.0735   0.0766   0.0798   0.0820   0.0842   0.0857   0.0906
  0.0946   0.0968   0.0981   0.1003   0.1033   0.1048   0.1083   0.1109
  0.1120   0.1134   0.1154   0.1162   0.1207   0.1229   0.1256   0.1287
  0.1308   0.1325   0.1343   0.1366   0.1377   0.1400   0.1415   0.1419
  0.1446   0.1475   0.1482   0.1502   0.1524   0.1541   0.1570   0.1590
  0.1615   0.1636   0.1644   0.1705   0.1708   0.1742   0.1750   0.1772
  0.1804   0.1828   0.1840   0.1850   0.1879   0.1900   0.1941   0.1945
  0.1981   0.1989   0.2008   0.2029   0.2064   0.2092   0.2118   0.2138
  0.2162   0.2180   0.2232   0.2251   0.2273   0.2303   0.2313   0.2335
  0.2375   0.2410   0.2418   0.2442   0.2462   0.2477   0.2503   0.2537
  0.2569   0.2581   0.2595   0.2633   0.2662   0.2695   0.2706   0.2753
  0.2777   0.2810   0.2843   0.2855   0.2877   0.2909   0.2935   0.2941
  0.2972   0.2993   0.3034   0.3103   0.3110   0.3129   0.3153   0.3199
  0.3233   0.3242   0.3251   0.3292   0.3312   0.3327   0.3350   0.3381
  0.3419   0.3451   0.3466   0.3479   0.3527   0.3551   0.3578   0.3599
  0.3611   0.3651   0.3682   0.3707   0.3729   0.3763   0.3794   0.3798
  0.3812   0.3847   0.3872   0.3906   0.3923   0.3988   0.4019   0.4077
  0.4106   0.4119   0.4224   0.4251   0.4263   0.4320   0.4357   0.4371
  0.4457   0.4499   0.4589   0.4607   0.4640   0.4731   0.4749   0.4831
  0.4841   0.4901   0.4949   0.4982   0.5059   0.5102   0.5192   0.5289
  0.5345   0.5461   0.5486   0.5506   0.5554   0.5623   0.5677   0.5704
  0.5723   0.5765   0.5853   0.5903   0.5949   0.6040   0.6046   0.6098
  0.6115   0.6181   0.6252   0.6308   0.6362   0.6470   0.6482   0.6513
  0.6556   0.6678   0.6696   0.6745   0.6789   0.6875   0.6948   0.6958
  0.6988   0.7017   0.7050   0.7082   0.7140   0.7207   0.7231   0.7279
  0.7300   0.7359   0.7486   0.7513   0.7574   0.7630   0.7637   0.7667
  0.7723   0.7822   0.7844   0.7896   0.7927   0.7955   0.7984   0.8022
  0.8058   0.8067   0.8223   0.8226   0.8269   0.8306   0.8361   0.8453
  0.8486   0.8578   0.8625   0.8705   0.8818   0.8976   0.9125   0.9298
  0.9368   0.9570   0.9652   0.9772   0.9835   0.9960   1.0037   1.0043
  1.0197   1.0344   1.0474   1.0574   1.0626   1.0735   1.0773   1.0854
  1.0922   1.1083   1.1151   1.1154   1.1239   1.1374   1.1447   1.1501
  1.1513   1.1659   1.1742   1.1831   1.1888   1.1910   1.1948   1.1994
  1.2056   1.2153   1.2197   1.2235   1.2259   1.2375   1.2410   1.2536
  1.2558   1.2593   1.2660   1.2802   1.2857   1.2932   1.2995   1.3055
  1.3127   1.3222   1.3315   1.3433   1.3557   1.3573   1.3682   1.3743
  1.3850   1.3961   1.4084   1.4158   1.4344   1.4394   1.4434   1.4525
  1.4629   1.4660   1.4734   1.4842   1.4900   1.4951   1.5003   1.5092
  1.5164   1.5227   1.5238   1.5377   1.5397   1.5464   1.5569   1.5593
  1.5713   1.5754   1.5793   1.5854   1.5923   1.5942   1.5995   1.6029
  1.6072   1.6130   1.6155   1.6232   1.6254   1.6329   1.6385   1.6436
  1.6465   1.6522   1.6588   1.6634   1.6651   1.6732   1.6806   1.6819
  1.6846   1.6984   1.7067   1.7104   1.7169   1.7213   1.7274   1.7305
  1.7338   1.7404   1.7488   1.7553   1.7584   1.7679   1.7724   1.7817
  1.7899   1.7926   1.8007   1.8041   1.8113   1.8244   1.8306   1.8339
  1.8374   1.8503   1.8532   1.8589   1.8696   1.8729   1.8799   1.8939
  1.9018   1.9105   1.9143   1.9361   1.9416   1.9445   1.9549   1.9680
  1.9777   1.9993   2.0093   2.0109   2.0168   2.0190   2.0331   2.0467
  2.0560   2.0610   2.0619   2.0784   2.0925   2.0950   2.0985   2.1093
  2.1104   2.1163   2.1282   2.1304   2.1419   2.1510   2.1533   2.1648
  2.1707   2.1805   2.1953   2.2014   2.2238   2.2381   2.2407   2.2627
  2.2722   2.2808   2.2831   2.2835   2.3037   2.3047   2.3147   2.3410
  2.3421   2.3507   2.3519   2.3858   2.3886   2.4118   2.4124   2.4418
  2.4535   2.4587   2.4884   2.5046   2.5061   2.5226   2.5280   2.5449
  2.5465   2.5491   2.5576   2.5705   2.5794   2.5875   2.6048   2.6060
  2.6124   2.6212   2.6308   2.6387   2.6471   2.6510   2.6616   2.6782
  2.6851   2.6874   2.6953   2.7120   2.7183   2.7375   2.7474   2.7590
  2.7670   2.7771   2.7895   2.7915   2.7958   2.8151   2.8188   2.8270
  2.8324   2.8336   2.8444   2.8731   2.8790   2.8865   2.8938   2.8970
  2.9130   2.9213   2.9267   2.9376   2.9505   2.9617   2.9682   2.9751
  2.9826   2.9876   2.9959   3.0084   3.0137   3.0279   3.0357   3.0372
  3.0559   3.0605   3.0716   3.0776   3.0843   3.0951   3.0988   3.1051
  3.1238   3.1323   3.1372   3.1437   3.1504   3.1553   3.1599   3.1766
  3.1801   3.1880   3.1959   3.2105   3.2163   3.2357   3.2446   3.2490
  3.2706   3.2844   3.2910   3.3073   3.3108   3.3201   3.3281   3.3477
  3.3550   3.3705   3.3729   3.3942   3.4217   3.4432   3.4608   3.4893
  3.5257   3.5516   3.5800   3.6153   3.6884   3.7862   3.7920   3.8011
  3.8036   3.8146   3.8217   3.8514   3.8637   3.8738   3.8907   3.9022
  3.9146   3.9185   3.9314   3.9342   3.9731   3.9887   4.0017   4.0085
  4.0176   4.0504   4.0562   4.0707   4.0860   4.1181   4.1430   4.1697
  4.1750   4.2004   4.2242   4.2714   4.2890   4.2924   4.3036   4.3172
  4.3394   4.3778   4.4185   5.0051   5.0872   5.0998   5.1081   5.1305
  5.1437   5.1536   5.1589   5.1892   5.2545   5.3694   5.4036   5.4132
  5.4218   5.4305   5.4416   5.4465   5.4854   5.5904   5.6160   5.6405
  5.6543   5.6609   5.6748   5.7139   5.8261   5.8521  23.7506  23.7840
 23.8038  23.8151  23.8170  23.8389  23.8498  23.8598  23.8759  23.8983
 23.9083  23.9311  23.9500  23.9745  23.9981  24.0150  49.8737  49.9027
 49.9436  49.9481  49.9564  49.9613  49.9830  50.0109  50.0163
 --------------------------------------------------------------

          Ground-State Mulliken Net Atomic Charges

     Atom                 Charge (a.u.)
  ----------------------------------------
      1 C                     0.712390
      2 H                     0.237132
      3 C                    -0.368165
      4 H                     0.217218
      5 O                     0.186155
      6 C                    -1.193129
      7 H                     0.260238
      8 H                     0.236381
      9 C                     0.699080
     10 H                     0.161333
     11 C                    -0.735710
     12 H                     0.163197
     13 H                     0.147638
     14 O                    -0.188023
     15 C                    -0.767532
     16 H                     0.171150
     17 H                     0.129897
     18 C                    -0.424212
     19 H                     0.148406
     20 H                     0.246543
     21 C                     0.512453
     22 C                    -0.534956
     23 C                    -0.864569
     24 H                     0.260337
     25 O                    -0.252864
     26 H                     0.177022
     27 H                     0.257149
     28 H                     0.136849
     29 H                     0.138108
     30 H                     0.184346
     31 H                     0.230704
     32 O                     0.091135
     33 C                    -0.047459
     34 H                     0.284229
     35 C                    -0.704478
     36 H                     0.204277
     37 C                    -0.266687
     38 O                    -0.156981
     39 O                    -0.099525
     40 H                     0.290590
     41 C                    -0.171356
     42 H                     0.252856
     43 O                    -0.153021
     44 H                     0.264819
     45 C                    -0.714612
     46 H                     0.285943
     47 O                    -0.175536
     48 H                     0.274909
     49 C                    -0.384063
     50 H                     0.275658
     51 O                    -0.094250
     52 H                     0.268137
     53 H                     0.190854
  ----------------------------------------
  Sum of atomic charges =    -0.000000

 -----------------------------------------------------------------
                    Cartesian Multipole Moments
 -----------------------------------------------------------------
    Charge (ESU x 10^10)
                -0.0000
    Dipole Moment (Debye)
         X       0.2880      Y      -1.1691      Z       3.6970
       Tot       3.8881
    Quadrupole Moments (Debye-Ang)
        XX    -163.9421     XY     -11.6251     YY    -160.3547
        XZ       5.7951     YZ      -5.4781     ZZ    -147.6735
    Octopole Moments (Debye-Ang^2)
       XXX     -95.8624    XXY     -24.7743    XYY      76.9430
       YYY      -3.2462    XXZ      31.3975    XYZ      26.9891
       YYZ      33.8979    XZZ      40.0213    YZZ      -0.0768
       ZZZ      26.5031
    Hexadecapole Moments (Debye-Ang^3)
      XXXX   -7881.2999   XXXY    -290.9683   XXYY   -2221.8070
      XYYY     -75.7960   YYYY   -4249.5853   XXXZ     210.0342
      XXYZ      18.5482   XYYZ     134.7672   YYYZ     -19.3382
      XXZZ   -1333.0984   XYZZ      48.3280   YYZZ    -788.9318
      XZZZ     108.4480   YZZZ      23.5544   ZZZZ    -912.6431
 -----------------------------------------------------------------
 Calculating analytic gradient of the SCF energy
 Gradient of SCF Energy
            1           2           3           4           5           6
    1   0.0003673  -0.0000474  -0.0000786   0.0003063   0.0009163   0.0003366
    2   0.0000497   0.0000971  -0.0004046   0.0000780   0.0009775   0.0001421
    3  -0.0009014  -0.0003308   0.0004874  -0.0001397   0.0012445   0.0002289
            7           8           9          10          11          12
    1  -0.0001859   0.0003468  -0.0002162   0.0000000   0.0005154   0.0000623
    2   0.0001727  -0.0001263  -0.0000533  -0.0004153   0.0000346   0.0000927
    3  -0.0002152  -0.0000068  -0.0004971   0.0000228   0.0002989   0.0001054
           13          14          15          16          17          18
    1  -0.0001893   0.0005828   0.0000873   0.0001937  -0.0001630  -0.0004590
    2   0.0000207   0.0000838   0.0002671   0.0000410   0.0000286  -0.0003121
    3  -0.0003036   0.0004932   0.0001957  -0.0001489  -0.0000670   0.0005849
           19          20          21          22          23          24
    1  -0.0001355   0.0001894  -0.0009040   0.0003598  -0.0000000   0.0011051
    2  -0.0001783  -0.0003312  -0.0006772   0.0000272   0.0005486  -0.0002807
    3  -0.0000561  -0.0000788  -0.0009030  -0.0007020   0.0004676  -0.0000508
           25          26          27          28          29          30
    1   0.0009015  -0.0012241   0.0006002   0.0000738   0.0001040  -0.0000460
    2   0.0008392   0.0002241  -0.0012441  -0.0000056  -0.0000269   0.0001056
    3  -0.0008722   0.0013748   0.0001036   0.0001130  -0.0001565   0.0001031
           31          32          33          34          35          36
    1  -0.0005208  -0.0017209  -0.0017209   0.0000712  -0.0001540   0.0001955
    2   0.0004583  -0.0003504   0.0003776   0.0001336   0.0018920  -0.0001970
    3  -0.0002615  -0.0003109  -0.0000592  -0.0002343   0.0000160  -0.0005387
           37          38          39          40          41          42
    1   0.0017706  -0.0006827  -0.0004861   0.0001372   0.0002672   0.0000307
    2  -0.0004018  -0.0000006   0.0008544  -0.0001131  -0.0000992  -0.0000845
    3   0.0001664   0.0004825  -0.0002624  -0.0000370  -0.0003337   0.0002659
           43          44          45          46          47          48
    1  -0.0009464   0.0006360  -0.0000182   0.0000663   0.0001161  -0.0001865
    2  -0.0001681  -0.0006294   0.0001125   0.0000756   0.0004530  -0.0001703
    3  -0.0003253   0.0003826   0.0003126  -0.0004157  -0.0004336   0.0004561
           49          50          51          52          53
    1  -0.0005063  -0.0002822   0.0009743  -0.0004197  -0.0000200
    2   0.0000627  -0.0002496   0.0002684  -0.0008964  -0.0011023
    3  -0.0002369   0.0003790   0.0004538  -0.0000336   0.0001742
 Max gradient component =       1.892E-03
 RMS gradient           =       5.231E-04
 Gradient time:  CPU 619.62 s  wall 104.52 s
 Geometry Optimization Parameters
   NAtoms,    NIC,     NZ,  NCons,   NDum,   NFix, NCnnct, MaxDiis
       53     422       0       0       0       0       0       0

 Cartesian Hessian Update
 Hessian Updated using BFGS Update


** GEOMETRY OPTIMIZATION IN DELOCALIZED INTERNAL COORDINATES **
   Searching for a Minimum

   Optimization Cycle:   6

                       Coordinates (Angstroms)
     ATOM                X               Y               Z
      1  C        -2.2912709981    1.1782273871   -0.5538346052
      2  H        -2.8313376333    0.9080347412   -1.4738193820
      3  C        -1.3344138492    0.0021756204   -0.2805280138
      4  H        -0.7406504924    0.2132358970    0.6157605254
      5  O        -0.4337251121   -0.0959701600   -1.4189143230
      6  C        -2.1214865894   -1.3037544635   -0.1162456358
      7  H        -2.6310297360   -1.5197939190   -1.0604463349
      8  H        -1.4446743020   -2.1427595720    0.0568085274
      9  C        -3.1495028097   -1.2141744361    1.0204186665
     10  H        -2.6110485108   -1.0140440868    1.9601743217
     11  C        -3.8774256927   -2.5432785072    1.2502602336
     12  H        -3.1527484264   -3.3274115958    1.4853084605
     13  H        -4.5536598617   -2.4452066152    2.1111662371
     14  O        -4.5932221681   -3.0275672643    0.1139114551
     15  C        -4.1059839213   -0.0396699933    0.7776361028
     16  H        -4.8009706441    0.0611547764    1.6191477200
     17  H        -4.7144296297   -0.2380981905   -0.1162065097
     18  C        -3.3367289065    1.2703906483    0.5805513409
     19  H        -4.0401390705    2.0748675786    0.3543510509
     20  H        -2.8359517405    1.5527537811    1.5090936092
     21  C        -1.5759480818    2.5178888381   -0.8859173284
     22  C        -2.5780536642    3.6322684217   -1.2312221821
     23  C        -0.5283545671    3.0042317974    0.1262896240
     24  H         0.3338790546    2.3369851023    0.1145024974
     25  O        -1.0571746518    3.0921912617    1.4625104111
     26  H        -0.1948177990    4.0034311856   -0.1840596918
     27  H        -0.3172159253    3.0272368331    2.0728698177
     28  H        -3.3389987846    3.2806743504   -1.9349425393
     29  H        -2.0596140719    4.4751779713   -1.6980034495
     30  H        -3.0884353238    4.0112823432   -0.3424676973
     31  H        -5.3207312340   -2.4259426894   -0.0749111699
     32  O         1.5339196215    0.5302054452   -0.4322103741
     33  C         2.9435373650    0.3848900076   -0.3669137504
     34  H         3.3879464610    0.3751042063   -1.3697193954
     35  C         0.8772867089   -0.4712825476   -1.2331754498
     36  H         1.3194988454   -0.4844971202   -2.2388602362
     37  C         3.5301344520    1.6030600179    0.3416123445
     38  O         4.4216668569    2.2784389828   -0.0941525197
     39  O         2.9326263338    1.8394502371    1.5333948875
     40  H         3.3806797686    2.6055975452    1.9235128121
     41  C         3.2954105532   -0.9273199240    0.3567108975
     42  H         2.8956260575   -0.8670750093    1.3809035650
     43  O         4.7026286802   -1.0692432229    0.3781145305
     44  H         4.9134361568   -1.9791640564    0.6224157098
     45  C         2.6204447941   -2.0766259099   -0.3858776240
     46  H         3.0878563622   -2.1800176698   -1.3708255896
     47  O         2.8771507286   -3.3324444753    0.2585512598
     48  H         2.4805230736   -3.3197034661    1.1397079019
     49  C         1.1194054329   -1.8445746285   -0.5705581834
     50  H         0.6415992779   -1.8371739149    0.4219442209
     51  O         0.5554295646   -2.8455592832   -1.3953976115
     52  H         0.8975659504   -3.7026692754   -1.1121466251
     53  H        -0.9929283358    2.3077673541   -1.7898611745
   Point Group: c1    Number of degrees of freedom:   153


   Energy is  -1303.945259240

 Hessian Updated using BFGS Update

150 Hessian modes will be used to form the next step
  Hessian Eigenvalues:
     0.001127    0.002736    0.004304    0.004655    0.005454    0.006098
     0.006295    0.006821    0.007790    0.007809    0.010184    0.010839
     0.011395    0.011687    0.012767    0.013072    0.014293    0.018161
     0.019993    0.021752    0.025846    0.028153    0.030587    0.031700
     0.034287    0.037510    0.039658    0.041062    0.044386    0.044801
     0.045944    0.046400    0.047245    0.047864    0.048330    0.048866
     0.049033    0.049248    0.049536    0.050010    0.051717    0.054301
     0.054458    0.054829    0.055597    0.056419    0.056831    0.057684
     0.057817    0.058569    0.059241    0.060460    0.061696    0.065444
     0.068179    0.070317    0.074555    0.078672    0.081738    0.082235
     0.082610    0.083907    0.093489    0.095051    0.110488    0.114120
     0.117265    0.118288    0.121646    0.133182    0.139538    0.140394
     0.144563    0.149928    0.154763    0.159531    0.159981    0.160009
     0.160031    0.162405    0.164276    0.167980    0.168497    0.177192
     0.181134    0.186325    0.188821    0.196382    0.197757    0.203850
     0.219229    0.224609    0.238130    0.247379    0.251525    0.265196
     0.266507    0.269599    0.271751    0.284547    0.284924    0.286411
     0.287415    0.288120    0.289126    0.290194    0.291420    0.295944
     0.302676    0.317953    0.333410    0.334945    0.337090    0.338298
     0.338643    0.339783    0.339966    0.340096    0.340381    0.340461
     0.340686    0.341249    0.341468    0.341986    0.342226    0.342308
     0.342419    0.342670    0.342936    0.343101    0.344462    0.349376
     0.376852    0.393991    0.395119    0.397402    0.406679    0.407999
     0.413509    0.425649    0.433815    0.499930    0.512543    0.518739
     0.522225    0.524224    0.528860    0.539108    0.544767    0.930864

 Minimum Search - Taking Simple RFO Step
 Searching for Lamda that Minimizes Along All modes
 Value Taken    Lamda =  -0.00217706
 Calculated Step too Large.  Step scaled by  0.409123
 Step Taken.  Stepsize is  0.300000

                             Maximum     Tolerance    Cnvgd?
         Gradient           0.006278      0.000300      NO
         Displacement       0.087231      0.001200      NO
         Energy change     -0.000780      0.000001      NO


 New Cartesian Coordinates Obtained by Inverse Iteration

 Displacement from previous Coordinates is:  0.921982
 ----------------------------------------------------------------
             Standard Nuclear Orientation (Angstroms)
    I     Atom           X                Y                Z
 ----------------------------------------------------------------
    1      C      -2.2829978160     1.1771053274    -0.5435609280
    2      H      -2.8118580835     0.9193471434    -1.4733421827
    3      C      -1.3335690035    -0.0059741871    -0.2722041454
    4      H      -0.7367024237     0.1983610752     0.6242724678
    5      O      -0.4361333368    -0.1081791841    -1.4140862632
    6      C      -2.1241578175    -1.3098137706    -0.1115565235
    7      H      -2.6261449872    -1.5265653409    -1.0597774679
    8      H      -1.4507701483    -2.1500278032     0.0686452808
    9      C      -3.1634677740    -1.2172807006     1.0144478255
   10      H      -2.6357010859    -1.0147163868     1.9598680213
   11      C      -3.8944630036    -2.5467250788     1.2374297715
   12      H      -3.1708964919    -3.3318184091     1.4728531557
   13      H      -4.5738254235    -2.4520505528     2.0960913918
   14      O      -4.6050491199    -3.0283955992     0.0968024945
   15      C      -4.1165087688    -0.0424974300     0.7592278733
   16      H      -4.8231804285     0.0565425070     1.5913224505
   17      H      -4.7120716850    -0.2389492222    -0.1434249929
   18      C      -3.3435532935     1.2670257728     0.5769320742
   19      H      -4.0412321831     2.0754429748     0.3449310497
   20      H      -2.8556887915     1.5458449823     1.5135784275
   21      C      -1.5534030102     2.5146093111    -0.8486945307
   22      C      -2.5401151837     3.6251571060    -1.2429264387
   23      C      -0.5632247029     3.0065108274     0.2133667917
   24      H       0.2631252815     2.3011297711     0.3069595322
   25      O      -1.1946560194     3.2027734744     1.4936663600
   26      H      -0.1565418189     3.9678800340    -0.1279413344
   27      H      -0.5092650143     3.1730113890     2.1673864487
   28      H      -3.2624487843     3.2707538315    -1.9850328088
   29      H      -2.0036388840     4.4724882126    -1.6804885715
   30      H      -3.0970277178     3.9984166029    -0.3800129628
   31      H      -5.3333686034    -2.4273913951    -0.0914907517
   32      O       1.5437201837     0.5273456497    -0.4508716448
   33      C       2.9531979563     0.3784682282    -0.4067372401
   34      H       3.3802868297     0.3539205692    -1.4168837663
   35      C       0.8749288427    -0.4840461016    -1.2342394817
   36      H       1.3117106223    -0.5088221553    -2.2418679130
   37      C       3.5531648357     1.6034022769     0.2770751229
   38      O       4.4253532324     2.2856034021    -0.1891373383
   39      O       2.9967995409     1.8314888417     1.4893539674
   40      H       3.4479792314     2.6045297057     1.8628320860
   41      C       3.3128813408    -0.9238822556     0.3310120954
   42      H       2.9228489441    -0.8486031225     1.3578838931
   43      O       4.7191537416    -1.0659656147     0.3402156936
   44      H       4.9305473809    -1.9737000523     0.5923501733
   45      C       2.6273835701    -2.0811773721    -0.3904506384
   46      H       3.0810846968    -2.1953639585    -1.3806167260
   47      O       2.8903309545    -3.3307862288     0.2630105775
   48      H       2.5076391303    -3.3070084896     1.1504373259
   49      C       1.1235078981    -1.8495963821    -0.5560119786
   50      H       0.6600607164    -1.8258169961     0.4430879532
   51      O       0.5450833220    -2.8610362020    -1.3566997568
   52      H       0.8998615289    -3.7120086865    -1.0700473039
   53      H      -0.9234088111     2.3027399961    -1.7205252804
 ----------------------------------------------------------------
 Molecular Point Group                 C1    NOp =  1
 Largest Abelian Subgroup              C1    NOp =  1
 Nuclear Repulsion Energy =  2576.6160253272 hartrees
 There are       98 alpha and       98 beta electrons
 Applying Cartesian multipole field
    Component          Value
    ---------          -----
     (2,0,0)        1.00000E-12
     (0,2,0)        2.00000E-11
     (0,0,2)       -3.00000E-11
 Nucleus-field energy     =     0.0000000497 hartrees
 Requested basis set is 6-311++G(d,p)
 There are 290 shells and 746 basis functions
 A cutoff of  1.0D-11 yielded  30727 shell pairs
 There are    197381 function pairs (    208875 Cartesian)
 Smallest overlap matrix eigenvalue = 6.12E-07

 Q-Chem warning in module stvman/mkSTV.C, line 306:

 Overlap eigenvalue is smaller than square root of threshold
 Use THRESH >= 12 to get rid of this warning

 Linear dependence detected in AO basis
 Tighter screening thresholds may be required for diffuse basis sets
 Use S2THRESH > 14 and THRESH = 14 in case of SCF convergence issues
 Number of orthogonalized atomic orbitals = 745
 Maximum deviation from orthogonality = 5.262E-10
 Guess MOs from SCF MO coefficient file

 -----------------------------------------------------------------------
  General SCF calculation program by
  Eric Jon Sundstrom, Paul Horn, Yuezhi Mao, Dmitri Zuev, Alec White,
  David Stuck, Shaama M.S., Shane Yost, Joonho Lee, David Small,
  Daniel Levine, Susi Lehtola, Hugh Burton, Evgeny Epifanovsky
 -----------------------------------------------------------------------
 Exchange:     0.2000 Hartree-Fock + 0.0800 Slater + 0.7200 B88
 Correlation:  0.1900 VWN1RPA + 0.8100 LYP
 Using SG-1 standard quadrature grid
 using 6 threads for integral computing
 -------------------------------------------------------
 OpenMP Integral computing Module                
 Release: version 2.0, May 2017, Q-Chem Inc. Pleasanton 
 -------------------------------------------------------
 -------------------------------------------------------
 OpenMP BLAS3 based DFT computing Module                
 Release: version 1.0, May 2013, Q-Chem Inc. Pittsburgh 
 -------------------------------------------------------
 A restricted SCF calculation will be
 performed using DIIS
 SCF converges when DIIS error is below 1.0e-08
 ---------------------------------------
  Cycle       Energy         DIIS error
 ---------------------------------------
    1   -1303.9287223822      4.38e-04  
    2   -1303.9457278191      6.67e-05  
    3   -1303.9455924215      9.58e-05  
    4   -1303.9460219538      1.05e-05  
    5   -1303.9460265933      4.60e-06  
    6   -1303.9460278029      1.25e-06  
    7   -1303.9460278741      5.36e-07  
    8   -1303.9460278876      1.16e-07  
    9   -1303.9460278879      6.83e-08  
   10   -1303.9460278885      2.28e-08  
   11   -1303.9460278885      5.99e-09  Convergence criterion met
 ---------------------------------------
 SCF time:   CPU 2423.29s  wall 426.00s 
 SCF   energy in the final basis set =    -1303.9460278885
 Total energy in the final basis set =    -1303.9460278885

 --------------------------------------------------------------

                    Orbital Energies (a.u.)
 --------------------------------------------------------------

 Alpha MOs
 -- Occupied --
-19.1951 -19.1710 -19.1609 -19.1530 -19.1467 -19.1428 -19.1389 -19.1245
-19.1200 -10.3298 -10.2976 -10.2670 -10.2594 -10.2582 -10.2528 -10.2281
-10.2182 -10.2059 -10.1779 -10.1730 -10.1693 -10.1685 -10.1630 -10.1587
-10.1520  -1.1379  -1.0997  -1.0791  -1.0587  -1.0481  -1.0453  -1.0364
 -1.0252  -1.0180  -0.8459  -0.8156  -0.8006  -0.7946  -0.7496  -0.7433
 -0.7037  -0.6783  -0.6749  -0.6713  -0.6464  -0.6343  -0.6166  -0.5986
 -0.5722  -0.5684  -0.5617  -0.5477  -0.5466  -0.5237  -0.5213  -0.5135
 -0.5111  -0.5072  -0.5052  -0.4964  -0.4920  -0.4759  -0.4666  -0.4584
 -0.4549  -0.4455  -0.4413  -0.4351  -0.4310  -0.4280  -0.4188  -0.4064
 -0.4028  -0.3987  -0.3933  -0.3848  -0.3797  -0.3762  -0.3729  -0.3706
 -0.3657  -0.3534  -0.3511  -0.3485  -0.3465  -0.3354  -0.3329  -0.3282
 -0.3204  -0.3154  -0.3109  -0.3050  -0.3015  -0.2949  -0.2930  -0.2863
 -0.2722  -0.2679
 -- Virtual --
 -0.0387  -0.0311  -0.0227  -0.0107  -0.0093  -0.0008   0.0032   0.0052
  0.0106   0.0160   0.0208   0.0244   0.0288   0.0339   0.0353   0.0382
  0.0456   0.0488   0.0510   0.0531   0.0576   0.0593   0.0622   0.0683
  0.0724   0.0738   0.0758   0.0796   0.0812   0.0840   0.0855   0.0912
  0.0946   0.0967   0.0979   0.0998   0.1030   0.1045   0.1083   0.1105
  0.1126   0.1130   0.1154   0.1162   0.1206   0.1231   0.1251   0.1288
  0.1307   0.1319   0.1342   0.1372   0.1381   0.1401   0.1406   0.1428
  0.1448   0.1481   0.1486   0.1508   0.1527   0.1543   0.1572   0.1595
  0.1617   0.1637   0.1639   0.1702   0.1714   0.1735   0.1748   0.1764
  0.1802   0.1813   0.1829   0.1851   0.1882   0.1896   0.1930   0.1944
  0.1978   0.1990   0.2003   0.2035   0.2067   0.2097   0.2113   0.2131
  0.2167   0.2181   0.2233   0.2250   0.2281   0.2292   0.2320   0.2338
  0.2389   0.2417   0.2422   0.2438   0.2453   0.2476   0.2482   0.2537
  0.2572   0.2590   0.2596   0.2649   0.2672   0.2704   0.2712   0.2753
  0.2768   0.2789   0.2837   0.2854   0.2886   0.2906   0.2922   0.2930
  0.2972   0.3005   0.3032   0.3082   0.3093   0.3140   0.3150   0.3205
  0.3226   0.3235   0.3269   0.3288   0.3316   0.3327   0.3354   0.3374
  0.3420   0.3447   0.3464   0.3478   0.3526   0.3560   0.3587   0.3591
  0.3618   0.3651   0.3678   0.3715   0.3728   0.3760   0.3786   0.3793
  0.3814   0.3836   0.3850   0.3897   0.3912   0.3973   0.4039   0.4050
  0.4123   0.4138   0.4215   0.4230   0.4266   0.4304   0.4374   0.4390
  0.4452   0.4496   0.4579   0.4598   0.4645   0.4720   0.4744   0.4803
  0.4836   0.4884   0.4949   0.4981   0.5053   0.5071   0.5182   0.5259
  0.5325   0.5445   0.5487   0.5514   0.5551   0.5633   0.5682   0.5696
  0.5741   0.5765   0.5845   0.5897   0.5957   0.6045   0.6069   0.6079
  0.6109   0.6166   0.6221   0.6314   0.6352   0.6436   0.6495   0.6527
  0.6540   0.6667   0.6695   0.6734   0.6780   0.6859   0.6923   0.6963
  0.7006   0.7015   0.7073   0.7118   0.7137   0.7212   0.7238   0.7268
  0.7308   0.7376   0.7464   0.7518   0.7575   0.7616   0.7648   0.7690
  0.7722   0.7836   0.7845   0.7920   0.7933   0.7961   0.7985   0.8016
  0.8027   0.8080   0.8198   0.8225   0.8273   0.8307   0.8364   0.8469
  0.8471   0.8593   0.8663   0.8718   0.8814   0.8955   0.9122   0.9312
  0.9367   0.9572   0.9700   0.9753   0.9832   0.9950   1.0037   1.0071
  1.0190   1.0341   1.0462   1.0560   1.0633   1.0729   1.0741   1.0857
  1.0908   1.1077   1.1099   1.1171   1.1266   1.1337   1.1437   1.1469
  1.1516   1.1641   1.1715   1.1801   1.1872   1.1898   1.1921   1.1966
  1.2045   1.2106   1.2195   1.2205   1.2248   1.2391   1.2393   1.2509
  1.2572   1.2622   1.2650   1.2763   1.2874   1.2902   1.3001   1.3061
  1.3107   1.3235   1.3312   1.3419   1.3515   1.3548   1.3692   1.3766
  1.3842   1.3953   1.4099   1.4178   1.4353   1.4422   1.4451   1.4522
  1.4636   1.4661   1.4739   1.4829   1.4892   1.4935   1.4981   1.5098
  1.5199   1.5226   1.5273   1.5360   1.5373   1.5472   1.5571   1.5594
  1.5723   1.5774   1.5789   1.5857   1.5957   1.5964   1.6012   1.6030
  1.6060   1.6107   1.6181   1.6221   1.6245   1.6338   1.6377   1.6397
  1.6462   1.6514   1.6585   1.6597   1.6649   1.6707   1.6801   1.6827
  1.6851   1.6969   1.7030   1.7085   1.7148   1.7210   1.7257   1.7303
  1.7316   1.7364   1.7446   1.7538   1.7559   1.7675   1.7712   1.7775
  1.7867   1.7936   1.7992   1.8028   1.8106   1.8243   1.8269   1.8350
  1.8375   1.8465   1.8543   1.8601   1.8675   1.8713   1.8752   1.8946
  1.9007   1.9097   1.9127   1.9351   1.9389   1.9445   1.9640   1.9673
  1.9776   1.9986   2.0074   2.0109   2.0132   2.0225   2.0338   2.0450
  2.0554   2.0590   2.0630   2.0778   2.0935   2.0945   2.0973   2.1075
  2.1105   2.1150   2.1241   2.1312   2.1423   2.1503   2.1513   2.1642
  2.1698   2.1807   2.1967   2.2026   2.2239   2.2368   2.2411   2.2581
  2.2732   2.2749   2.2828   2.2848   2.3018   2.3048   2.3153   2.3418
  2.3443   2.3521   2.3541   2.3868   2.3893   2.4116   2.4119   2.4391
  2.4539   2.4602   2.4898   2.5021   2.5055   2.5214   2.5303   2.5457
  2.5470   2.5491   2.5569   2.5677   2.5795   2.5876   2.6042   2.6085
  2.6129   2.6192   2.6318   2.6373   2.6460   2.6524   2.6576   2.6750
  2.6793   2.6881   2.6978   2.7104   2.7175   2.7360   2.7487   2.7629
  2.7698   2.7761   2.7887   2.7910   2.7947   2.8162   2.8186   2.8273
  2.8329   2.8332   2.8413   2.8730   2.8789   2.8870   2.8924   2.8977
  2.9130   2.9212   2.9285   2.9376   2.9511   2.9608   2.9675   2.9798
  2.9810   2.9864   2.9934   3.0067   3.0125   3.0307   3.0368   3.0392
  3.0537   3.0599   3.0741   3.0795   3.0849   3.0944   3.0980   3.1091
  3.1257   3.1322   3.1380   3.1427   3.1514   3.1539   3.1599   3.1766
  3.1793   3.1863   3.1967   3.2096   3.2122   3.2350   3.2441   3.2539
  3.2719   3.2878   3.2921   3.3055   3.3120   3.3198   3.3254   3.3467
  3.3513   3.3706   3.3735   3.3942   3.4191   3.4439   3.4626   3.4970
  3.5279   3.5504   3.5802   3.6147   3.6900   3.7859   3.7915   3.8019
  3.8044   3.8139   3.8218   3.8511   3.8632   3.8714   3.8918   3.9016
  3.9147   3.9154   3.9316   3.9374   3.9723   3.9867   4.0017   4.0051
  4.0117   4.0510   4.0559   4.0698   4.0893   4.1185   4.1380   4.1696
  4.1746   4.1998   4.2258   4.2719   4.2877   4.2943   4.3015   4.3156
  4.3374   4.3763   4.4163   5.0052   5.0890   5.1007   5.1085   5.1301
  5.1412   5.1438   5.1586   5.1908   5.2512   5.3696   5.3987   5.4132
  5.4198   5.4265   5.4409   5.4471   5.4834   5.5921   5.6159   5.6381
  5.6537   5.6599   5.6728   5.7122   5.8251   5.8516  23.7513  23.7835
 23.8046  23.8149  23.8166  23.8381  23.8488  23.8606  23.8779  23.8968
 23.9087  23.9263  23.9497  23.9745  23.9976  24.0156  49.8742  49.9027
 49.9434  49.9480  49.9565  49.9587  49.9836  50.0097  50.0161
 --------------------------------------------------------------

          Ground-State Mulliken Net Atomic Charges

     Atom                 Charge (a.u.)
  ----------------------------------------
      1 C                     0.716296
      2 H                     0.237888
      3 C                    -0.363613
      4 H                     0.196978
      5 O                     0.191280
      6 C                    -1.255171
      7 H                     0.258586
      8 H                     0.244700
      9 C                     0.724506
     10 H                     0.161468
     11 C                    -0.736867
     12 H                     0.162536
     13 H                     0.148458
     14 O                    -0.189560
     15 C                    -0.781371
     16 H                     0.171366
     17 H                     0.131858
     18 C                    -0.407775
     19 H                     0.149816
     20 H                     0.246603
     21 C                     0.543015
     22 C                    -0.545525
     23 C                    -0.861357
     24 H                     0.247995
     25 O                    -0.251490
     26 H                     0.178624
     27 H                     0.254090
     28 H                     0.136803
     29 H                     0.139512
     30 H                     0.183922
     31 H                     0.230713
     32 O                     0.096412
     33 C                    -0.117256
     34 H                     0.280106
     35 C                    -0.705227
     36 H                     0.201793
     37 C                    -0.233783
     38 O                    -0.162473
     39 O                    -0.089358
     40 H                     0.290022
     41 C                    -0.131100
     42 H                     0.257459
     43 O                    -0.152042
     44 H                     0.265527
     45 C                    -0.741959
     46 H                     0.285985
     47 O                    -0.176176
     48 H                     0.275168
     49 C                    -0.352281
     50 H                     0.273009
     51 O                    -0.096688
     52 H                     0.268957
     53 H                     0.199621
  ----------------------------------------
  Sum of atomic charges =     0.000000

 -----------------------------------------------------------------
                    Cartesian Multipole Moments
 -----------------------------------------------------------------
    Charge (ESU x 10^10)
                 0.0000
    Dipole Moment (Debye)
         X       0.3035      Y      -1.1705      Z       3.8990
       Tot       4.0822
    Quadrupole Moments (Debye-Ang)
        XX    -164.1845     XY     -11.3935     YY    -160.7498
        XZ       6.1312     YZ      -4.7905     ZZ    -147.2512
    Octopole Moments (Debye-Ang^2)
       XXX     -93.8344    XXY     -26.7329    XYY      79.1145
       YYY      -4.3657    XXZ      34.3621    XYZ      28.4590
       YYZ      36.9765    XZZ      38.7275    YZZ       0.8579
       ZZZ      29.5499
    Hexadecapole Moments (Debye-Ang^3)
      XXXX   -7923.5789   XXXY    -280.9158   XXYY   -2239.9767
      XYYY     -62.7132   YYYY   -4288.5795   XXXZ     250.7753
      XXYZ      18.8753   XYYZ     145.1828   YYYZ     -21.2346
      XXZZ   -1345.0064   XYZZ      44.5216   YYZZ    -786.9461
      XZZZ     126.2618   YZZZ      24.4832   ZZZZ    -898.2418
 -----------------------------------------------------------------
 Calculating analytic gradient of the SCF energy
 Gradient of SCF Energy
            1           2           3           4           5           6
    1   0.0002734  -0.0001944  -0.0001471   0.0003879   0.0007821   0.0007881
    2   0.0002127   0.0002001  -0.0002162   0.0001997   0.0007482   0.0001120
    3  -0.0009078  -0.0002364   0.0006701   0.0000328   0.0006083   0.0001332
            7           8           9          10          11          12
    1  -0.0002414   0.0001247   0.0001411   0.0000188   0.0000230   0.0000345
    2   0.0001303  -0.0002152   0.0000237  -0.0001935   0.0001069   0.0000593
    3  -0.0002504   0.0000369  -0.0003497   0.0000323   0.0001755   0.0000060
           13          14          15          16          17          18
    1  -0.0000791   0.0007222   0.0002337   0.0002181  -0.0001330  -0.0006571
    2  -0.0001296  -0.0002653   0.0003305   0.0000228   0.0000874  -0.0001057
    3  -0.0002815   0.0004910  -0.0001075  -0.0000819   0.0000169   0.0006033
           19          20          21          22          23          24
    1  -0.0002847   0.0002878  -0.0004315   0.0005926   0.0002086   0.0003401
    2   0.0000918  -0.0001463  -0.0002203  -0.0002759  -0.0004357  -0.0000346
    3  -0.0001294   0.0000889  -0.0008953  -0.0004664  -0.0000886  -0.0001884
           25          26          27          28          29          30
    1   0.0001388  -0.0015273   0.0005984  -0.0000284   0.0000365  -0.0001201
    2   0.0012401   0.0003892  -0.0014893  -0.0001318   0.0000013  -0.0000232
    3  -0.0003252   0.0008718   0.0005185   0.0001261  -0.0002004   0.0003787
           31          32          33          34          35          36
    1  -0.0005768  -0.0000367  -0.0019720   0.0000101  -0.0011959   0.0005336
    2   0.0005701  -0.0001844   0.0001999   0.0001504   0.0012319  -0.0000726
    3  -0.0001855   0.0003013   0.0000038  -0.0003795  -0.0006522  -0.0003301
           37          38          39          40          41          42
    1   0.0002772   0.0007874  -0.0008340   0.0003803   0.0012296  -0.0000167
    2  -0.0005430   0.0005938  -0.0001046   0.0002026  -0.0002526   0.0000031
    3   0.0002943  -0.0000246  -0.0002631  -0.0000621   0.0001926   0.0002565
           43          44          45          46          47          48
    1  -0.0013557   0.0003877   0.0001358   0.0000854   0.0000862  -0.0002809
    2   0.0003754  -0.0007347  -0.0000093   0.0001139   0.0005329  -0.0001169
    3  -0.0002656   0.0004167   0.0001461  -0.0004335  -0.0009077   0.0007529
           49          50          51          52          53
    1  -0.0002320  -0.0003021   0.0006329  -0.0002019   0.0003518
    2  -0.0010716  -0.0001325   0.0007230  -0.0007132  -0.0008349
    3  -0.0001387   0.0003115   0.0004049   0.0002265   0.0000541
 Max gradient component =       1.972E-03
 RMS gradient           =       4.909E-04
 Gradient time:  CPU 618.26 s  wall 104.40 s
 Geometry Optimization Parameters
   NAtoms,    NIC,     NZ,  NCons,   NDum,   NFix, NCnnct, MaxDiis
       53     422       0       0       0       0       0       0

 Cartesian Hessian Update
 Hessian Updated using BFGS Update


** GEOMETRY OPTIMIZATION IN DELOCALIZED INTERNAL COORDINATES **
   Searching for a Minimum

   Optimization Cycle:   7

                       Coordinates (Angstroms)
     ATOM                X               Y               Z
      1  C        -2.2829978160    1.1771053274   -0.5435609280
      2  H        -2.8118580835    0.9193471434   -1.4733421827
      3  C        -1.3335690035   -0.0059741871   -0.2722041454
      4  H        -0.7367024237    0.1983610752    0.6242724678
      5  O        -0.4361333368   -0.1081791841   -1.4140862632
      6  C        -2.1241578175   -1.3098137706   -0.1115565235
      7  H        -2.6261449872   -1.5265653409   -1.0597774679
      8  H        -1.4507701483   -2.1500278032    0.0686452808
      9  C        -3.1634677740   -1.2172807006    1.0144478255
     10  H        -2.6357010859   -1.0147163868    1.9598680213
     11  C        -3.8944630036   -2.5467250788    1.2374297715
     12  H        -3.1708964919   -3.3318184091    1.4728531557
     13  H        -4.5738254235   -2.4520505528    2.0960913918
     14  O        -4.6050491199   -3.0283955992    0.0968024945
     15  C        -4.1165087688   -0.0424974300    0.7592278733
     16  H        -4.8231804285    0.0565425070    1.5913224505
     17  H        -4.7120716850   -0.2389492222   -0.1434249929
     18  C        -3.3435532935    1.2670257728    0.5769320742
     19  H        -4.0412321831    2.0754429748    0.3449310497
     20  H        -2.8556887915    1.5458449823    1.5135784275
     21  C        -1.5534030102    2.5146093111   -0.8486945307
     22  C        -2.5401151837    3.6251571060   -1.2429264387
     23  C        -0.5632247029    3.0065108274    0.2133667917
     24  H         0.2631252815    2.3011297711    0.3069595322
     25  O        -1.1946560194    3.2027734744    1.4936663600
     26  H        -0.1565418189    3.9678800340   -0.1279413344
     27  H        -0.5092650143    3.1730113890    2.1673864487
     28  H        -3.2624487843    3.2707538315   -1.9850328088
     29  H        -2.0036388840    4.4724882126   -1.6804885715
     30  H        -3.0970277178    3.9984166029   -0.3800129628
     31  H        -5.3333686034   -2.4273913951   -0.0914907517
     32  O         1.5437201837    0.5273456497   -0.4508716448
     33  C         2.9531979563    0.3784682282   -0.4067372401
     34  H         3.3802868297    0.3539205692   -1.4168837663
     35  C         0.8749288427   -0.4840461016   -1.2342394817
     36  H         1.3117106223   -0.5088221553   -2.2418679130
     37  C         3.5531648357    1.6034022769    0.2770751229
     38  O         4.4253532324    2.2856034021   -0.1891373383
     39  O         2.9967995409    1.8314888417    1.4893539674
     40  H         3.4479792314    2.6045297057    1.8628320860
     41  C         3.3128813408   -0.9238822556    0.3310120954
     42  H         2.9228489441   -0.8486031225    1.3578838931
     43  O         4.7191537416   -1.0659656147    0.3402156936
     44  H         4.9305473809   -1.9737000523    0.5923501733
     45  C         2.6273835701   -2.0811773721   -0.3904506384
     46  H         3.0810846968   -2.1953639585   -1.3806167260
     47  O         2.8903309545   -3.3307862288    0.2630105775
     48  H         2.5076391303   -3.3070084896    1.1504373259
     49  C         1.1235078981   -1.8495963821   -0.5560119786
     50  H         0.6600607164   -1.8258169961    0.4430879532
     51  O         0.5450833220   -2.8610362020   -1.3566997568
     52  H         0.8998615289   -3.7120086865   -1.0700473039
     53  H        -0.9234088111    2.3027399961   -1.7205252804
   Point Group: c1    Number of degrees of freedom:   153


   Energy is  -1303.946027888

 Hessian Updated using BFGS Update

151 Hessian modes will be used to form the next step
  Hessian Eigenvalues:
     0.001198    0.002667    0.004317    0.004667    0.005599    0.006166
     0.006309    0.006881    0.007794    0.007837    0.010186    0.010851
     0.011317    0.011668    0.012423    0.013073    0.014657    0.018488
     0.019953    0.021744    0.025706    0.030357    0.031606    0.032032
     0.034939    0.037598    0.039660    0.041064    0.044434    0.045010
     0.046032    0.046419    0.047156    0.047894    0.048320    0.048973
     0.049099    0.049235    0.049393    0.050037    0.051864    0.054311
     0.054485    0.054955    0.055598    0.056423    0.056671    0.057696
     0.057768    0.058322    0.059113    0.060382    0.061738    0.065499
     0.068277    0.070360    0.074571    0.079294    0.081827    0.082234
     0.082605    0.084027    0.093523    0.094936    0.110441    0.114215
     0.117293    0.119038    0.121660    0.133374    0.139594    0.140212
     0.144567    0.150010    0.155863    0.159569    0.159992    0.160003
     0.160025    0.160227    0.161659    0.165877    0.167988    0.168481
     0.175907    0.180976    0.186868    0.191173    0.196442    0.200423
     0.204157    0.218632    0.224365    0.239495    0.249636    0.251294
     0.265298    0.267552    0.270966    0.272479    0.284538    0.284770
     0.287085    0.287944    0.288338    0.290017    0.290251    0.292184
     0.295276    0.303135    0.315283    0.333474    0.334891    0.337372
     0.338327    0.338669    0.339793    0.339915    0.340072    0.340151
     0.340484    0.340648    0.341346    0.341476    0.341854    0.342222
     0.342293    0.342438    0.342524    0.342964    0.343086    0.344442
     0.349568    0.375812    0.393826    0.395082    0.397928    0.406135
     0.408314    0.424415    0.431434    0.450516    0.495531    0.511383
     0.517992    0.522018    0.524180    0.527756    0.533601    0.542326
     0.941095

 Minimum Search - Taking Simple RFO Step
 Searching for Lamda that Minimizes Along All modes
 Value Taken    Lamda =  -0.00191129
 Calculated Step too Large.  Step scaled by  0.413460
 Step Taken.  Stepsize is  0.300000

                             Maximum     Tolerance    Cnvgd?
         Gradient           0.003155      0.000300      NO
         Displacement       0.095500      0.001200      NO
         Energy change     -0.000769      0.000001      NO


 New Cartesian Coordinates Obtained by Inverse Iteration

 Displacement from previous Coordinates is:  0.756618
 ----------------------------------------------------------------
             Standard Nuclear Orientation (Angstroms)
    I     Atom           X                Y                Z
 ----------------------------------------------------------------
    1      C      -2.2759471638     1.1722941016    -0.5245678692
    2      H      -2.7950928890     0.9227612070    -1.4616482885
    3      C      -1.3365898396    -0.0198305583    -0.2566976701
    4      H      -0.7389336001     0.1738097031     0.6419296238
    5      O      -0.4405949445    -0.1251990285    -1.4008982795
    6      C      -2.1339761171    -1.3201776928    -0.1040093552
    7      H      -2.6265394639    -1.5348042610    -1.0575080938
    8      H      -1.4646660827    -2.1624092606     0.0821056868
    9      C      -3.1866319746    -1.2258729106     1.0096456896
   10      H      -2.6711369718    -1.0260053903     1.9624923675
   11      C      -3.9243941174    -2.5544511022     1.2192953788
   12      H      -3.2050405599    -3.3426533260     1.4574025034
   13      H      -4.6105567997    -2.4621553142     2.0728497231
   14      O      -4.6253643853    -3.0300263739     0.0699241891
   15      C      -4.1320450965    -0.0469331730     0.7446828879
   16      H      -4.8518063479     0.0500431891     1.5659988862
   17      H      -4.7132490423    -0.2374739894    -0.1683531108
   18      C      -3.3507071524     1.2604242916     0.5816491325
   19      H      -4.0394913503     2.0753773163     0.3455241751
   20      H      -2.8761200828     1.5320927763     1.5270550903
   21      C      -1.5340428226     2.5074805220    -0.8143755772
   22      C      -2.5063811046     3.6187767709    -1.2401365206
   23      C      -0.5738668218     3.0067721254     0.2688996978
   24      H       0.2075490775     2.2677856361     0.4509324915
   25      O      -1.2658918516     3.3225018708     1.4938134450
   26      H      -0.0948657807     3.9195432783    -0.1109746937
   27      H      -0.6178393132     3.3513806916     2.2030508283
   28      H      -3.2033762403     3.2653193103    -2.0065874918
   29      H      -1.9560277063     4.4671851540    -1.6578379108
   30      H      -3.0916552963     3.9909813972    -0.3961456824
   31      H      -5.3521671915    -2.4284763540    -0.1209007656
   32      O       1.5479053555     0.5232894640    -0.4582450160
   33      C       2.9580893667     0.3772228761    -0.4340514946
   34      H       3.3691368838     0.3461569867    -1.4504391589
   35      C       0.8716395003    -0.4971842850    -1.2279869830
   36      H       1.3007138137    -0.5281957548    -2.2382668357
   37      C       3.5632260659     1.6080854180     0.2331076245
   38      O       4.3999355661     2.3123671999    -0.2650414743
   39      O       3.0457331765     1.8205670814     1.4645957574
   40      H       3.4878866157     2.6052045951     1.8244333676
   41      C       3.3312818357    -0.9182829520     0.3089548151
   42      H       2.9531972834    -0.8346128168     1.3394275785
   43      O       4.7377497232    -1.0547615374     0.3011004282
   44      H       4.9548443232    -1.9607201760     0.5532674985
   45      C       2.6381886102    -2.0833623038    -0.3937381344
   46      H       3.0790327187    -2.2053475530    -1.3884730697
   47      O       2.9111153841    -3.3275369246     0.2661296976
   48      H       2.5413304008    -3.2957122122     1.1585625653
   49      C       1.1311486391    -1.8560645436    -0.5412066414
   50      H       0.6805862049    -1.8230315704     0.4634968722
   51      O       0.5438419418    -2.8749666959    -1.3254267346
   52      H       0.9160673887    -3.7199187957    -1.0437929032
   53      H      -0.8796221995     2.2904442278    -1.6666069123
 ----------------------------------------------------------------
 Molecular Point Group                 C1    NOp =  1
 Largest Abelian Subgroup              C1    NOp =  1
 Nuclear Repulsion Energy =  2572.2238980348 hartrees
 There are       98 alpha and       98 beta electrons
 Applying Cartesian multipole field
    Component          Value
    ---------          -----
     (2,0,0)        1.00000E-12
     (0,2,0)        2.00000E-11
     (0,0,2)       -3.00000E-11
 Nucleus-field energy     =     0.0000000506 hartrees
 Requested basis set is 6-311++G(d,p)
 There are 290 shells and 746 basis functions
 A cutoff of  1.0D-11 yielded  30685 shell pairs
 There are    197126 function pairs (    208600 Cartesian)
 Smallest overlap matrix eigenvalue = 6.04E-07

 Q-Chem warning in module stvman/mkSTV.C, line 306:

 Overlap eigenvalue is smaller than square root of threshold
 Use THRESH >= 12 to get rid of this warning

 Linear dependence detected in AO basis
 Tighter screening thresholds may be required for diffuse basis sets
 Use S2THRESH > 14 and THRESH = 14 in case of SCF convergence issues
 Number of orthogonalized atomic orbitals = 745
 Maximum deviation from orthogonality = 4.962E-10
 Guess MOs from SCF MO coefficient file

 -----------------------------------------------------------------------
  General SCF calculation program by
  Eric Jon Sundstrom, Paul Horn, Yuezhi Mao, Dmitri Zuev, Alec White,
  David Stuck, Shaama M.S., Shane Yost, Joonho Lee, David Small,
  Daniel Levine, Susi Lehtola, Hugh Burton, Evgeny Epifanovsky
 -----------------------------------------------------------------------
 Exchange:     0.2000 Hartree-Fock + 0.0800 Slater + 0.7200 B88
 Correlation:  0.1900 VWN1RPA + 0.8100 LYP
 Using SG-1 standard quadrature grid
 using 6 threads for integral computing
 -------------------------------------------------------
 OpenMP Integral computing Module                
 Release: version 2.0, May 2017, Q-Chem Inc. Pleasanton 
 -------------------------------------------------------
 -------------------------------------------------------
 OpenMP BLAS3 based DFT computing Module                
 Release: version 1.0, May 2013, Q-Chem Inc. Pittsburgh 
 -------------------------------------------------------
 A restricted SCF calculation will be
 performed using DIIS
 SCF converges when DIIS error is below 1.0e-08
 ---------------------------------------
  Cycle       Energy         DIIS error
 ---------------------------------------
    1   -1303.9333031614      3.77e-04  
    2   -1303.9465001062      5.68e-05  
    3   -1303.9464148411      8.08e-05  
    4   -1303.9467216679      1.05e-05  
    5   -1303.9467243873      7.62e-06  
    6   -1303.9467270871      2.13e-06  
    7   -1303.9467273038      6.26e-07  
    8   -1303.9467273268      1.20e-07  
    9   -1303.9467273275      5.40e-08  
   10   -1303.9467273277      1.75e-08  
   11   -1303.9467273277      3.98e-09  Convergence criterion met
 ---------------------------------------
 SCF time:   CPU 2417.12s  wall 425.00s 
 SCF   energy in the final basis set =    -1303.9467273277
 Total energy in the final basis set =    -1303.9467273277

 --------------------------------------------------------------

                    Orbital Energies (a.u.)
 --------------------------------------------------------------

 Alpha MOs
 -- Occupied --
-19.1945 -19.1710 -19.1601 -19.1529 -19.1466 -19.1429 -19.1383 -19.1246
-19.1203 -10.3292 -10.2973 -10.2661 -10.2588 -10.2582 -10.2527 -10.2287
-10.2184 -10.2070 -10.1781 -10.1732 -10.1693 -10.1689 -10.1630 -10.1598
-10.1514  -1.1372  -1.0988  -1.0789  -1.0587  -1.0475  -1.0453  -1.0361
 -1.0253  -1.0179  -0.8461  -0.8150  -0.8005  -0.7945  -0.7498  -0.7437
 -0.7033  -0.6782  -0.6752  -0.6710  -0.6463  -0.6340  -0.6169  -0.5984
 -0.5721  -0.5682  -0.5612  -0.5478  -0.5464  -0.5236  -0.5209  -0.5137
 -0.5109  -0.5069  -0.5046  -0.4960  -0.4917  -0.4765  -0.4664  -0.4582
 -0.4547  -0.4455  -0.4411  -0.4348  -0.4309  -0.4270  -0.4187  -0.4064
 -0.4025  -0.3989  -0.3934  -0.3847  -0.3796  -0.3756  -0.3727  -0.3705
 -0.3657  -0.3534  -0.3510  -0.3482  -0.3461  -0.3353  -0.3334  -0.3285
 -0.3203  -0.3152  -0.3115  -0.3047  -0.3020  -0.2947  -0.2929  -0.2862
 -0.2729  -0.2682
 -- Virtual --
 -0.0384  -0.0305  -0.0226  -0.0108  -0.0092  -0.0009   0.0030   0.0050
  0.0102   0.0162   0.0204   0.0243   0.0292   0.0340   0.0353   0.0381
  0.0459   0.0487   0.0512   0.0531   0.0581   0.0592   0.0626   0.0683
  0.0728   0.0741   0.0750   0.0791   0.0814   0.0838   0.0855   0.0913
  0.0943   0.0966   0.0979   0.0994   0.1026   0.1041   0.1083   0.1103
  0.1124   0.1133   0.1151   0.1163   0.1204   0.1233   0.1245   0.1285
  0.1303   0.1321   0.1335   0.1375   0.1386   0.1394   0.1411   0.1434
  0.1453   0.1485   0.1491   0.1515   0.1529   0.1546   0.1573   0.1597
  0.1615   0.1631   0.1638   0.1699   0.1712   0.1725   0.1748   0.1759
  0.1787   0.1809   0.1833   0.1852   0.1883   0.1890   0.1921   0.1941
  0.1970   0.1978   0.2009   0.2040   0.2066   0.2094   0.2108   0.2118
  0.2171   0.2186   0.2232   0.2250   0.2275   0.2293   0.2325   0.2340
  0.2389   0.2413   0.2415   0.2440   0.2458   0.2469   0.2483   0.2536
  0.2569   0.2587   0.2599   0.2658   0.2674   0.2700   0.2715   0.2745
  0.2766   0.2782   0.2831   0.2848   0.2882   0.2905   0.2908   0.2930
  0.2974   0.3002   0.3036   0.3076   0.3085   0.3139   0.3160   0.3200
  0.3211   0.3228   0.3281   0.3285   0.3321   0.3325   0.3358   0.3374
  0.3411   0.3434   0.3470   0.3478   0.3524   0.3565   0.3584   0.3597
  0.3618   0.3647   0.3674   0.3713   0.3727   0.3759   0.3779   0.3802
  0.3817   0.3831   0.3842   0.3889   0.3911   0.3954   0.4045   0.4057
  0.4129   0.4153   0.4177   0.4224   0.4280   0.4291   0.4383   0.4409
  0.4451   0.4495   0.4566   0.4586   0.4633   0.4695   0.4729   0.4766
  0.4834   0.4883   0.4924   0.4980   0.5033   0.5063   0.5169   0.5240
  0.5308   0.5427   0.5486   0.5522   0.5558   0.5637   0.5662   0.5686
  0.5762   0.5771   0.5847   0.5877   0.5968   0.6028   0.6049   0.6083
  0.6116   0.6159   0.6182   0.6303   0.6343   0.6427   0.6499   0.6542
  0.6551   0.6637   0.6701   0.6730   0.6788   0.6857   0.6911   0.6966
  0.7017   0.7026   0.7077   0.7114   0.7183   0.7227   0.7253   0.7265
  0.7308   0.7387   0.7438   0.7539   0.7576   0.7611   0.7653   0.7703
  0.7712   0.7838   0.7846   0.7922   0.7940   0.7978   0.7990   0.7998
  0.8010   0.8088   0.8175   0.8234   0.8262   0.8311   0.8357   0.8451
  0.8475   0.8588   0.8681   0.8738   0.8808   0.8923   0.9109   0.9313
  0.9378   0.9564   0.9721   0.9749   0.9827   0.9934   1.0028   1.0100
  1.0190   1.0345   1.0442   1.0530   1.0628   1.0704   1.0742   1.0852
  1.0886   1.1040   1.1079   1.1191   1.1293   1.1315   1.1437   1.1444
  1.1511   1.1621   1.1678   1.1771   1.1854   1.1864   1.1912   1.1988
  1.2025   1.2079   1.2170   1.2213   1.2245   1.2369   1.2398   1.2497
  1.2584   1.2619   1.2644   1.2729   1.2867   1.2901   1.2996   1.3040
  1.3088   1.3245   1.3309   1.3394   1.3502   1.3527   1.3699   1.3774
  1.3847   1.3958   1.4110   1.4165   1.4361   1.4400   1.4456   1.4510
  1.4625   1.4654   1.4743   1.4804   1.4884   1.4909   1.4961   1.5108
  1.5201   1.5234   1.5275   1.5347   1.5390   1.5472   1.5573   1.5587
  1.5723   1.5781   1.5799   1.5856   1.5957   1.5977   1.5995   1.6028
  1.6054   1.6089   1.6187   1.6227   1.6241   1.6346   1.6360   1.6391
  1.6454   1.6511   1.6561   1.6597   1.6636   1.6705   1.6794   1.6814
  1.6857   1.6921   1.6990   1.7063   1.7157   1.7191   1.7237   1.7303
  1.7318   1.7354   1.7462   1.7532   1.7552   1.7669   1.7735   1.7773
  1.7858   1.7961   1.7992   1.8032   1.8096   1.8207   1.8244   1.8362
  1.8382   1.8412   1.8544   1.8603   1.8641   1.8701   1.8754   1.8951
  1.9010   1.9085   1.9123   1.9314   1.9369   1.9441   1.9672   1.9691
  1.9790   1.9975   2.0068   2.0086   2.0137   2.0240   2.0359   2.0433
  2.0562   2.0574   2.0640   2.0764   2.0921   2.0951   2.0960   2.1064
  2.1101   2.1158   2.1199   2.1333   2.1412   2.1499   2.1519   2.1638
  2.1704   2.1810   2.1962   2.2034   2.2243   2.2339   2.2409   2.2531
  2.2711   2.2742   2.2825   2.2862   2.3020   2.3068   2.3161   2.3423
  2.3451   2.3533   2.3571   2.3881   2.3894   2.4090   2.4123   2.4369
  2.4537   2.4604   2.4903   2.4987   2.5059   2.5216   2.5316   2.5456
  2.5473   2.5494   2.5566   2.5656   2.5799   2.5869   2.6031   2.6094
  2.6111   2.6187   2.6324   2.6350   2.6447   2.6524   2.6554   2.6705
  2.6771   2.6888   2.7007   2.7085   2.7166   2.7356   2.7498   2.7656
  2.7695   2.7751   2.7860   2.7916   2.7958   2.8164   2.8188   2.8275
  2.8315   2.8330   2.8389   2.8731   2.8777   2.8873   2.8914   2.8984
  2.9126   2.9213   2.9292   2.9364   2.9503   2.9615   2.9666   2.9786
  2.9822   2.9860   2.9936   3.0050   3.0114   3.0312   3.0374   3.0411
  3.0513   3.0601   3.0733   3.0802   3.0847   3.0947   3.0977   3.1128
  3.1266   3.1356   3.1380   3.1416   3.1509   3.1539   3.1601   3.1766
  3.1773   3.1859   3.1970   3.2061   3.2124   3.2337   3.2419   3.2587
  3.2727   3.2899   3.2940   3.3048   3.3129   3.3204   3.3251   3.3416
  3.3510   3.3699   3.3729   3.3947   3.4177   3.4435   3.4653   3.5001
  3.5298   3.5495   3.5799   3.6149   3.6901   3.7856   3.7909   3.8018
  3.8062   3.8133   3.8223   3.8502   3.8592   3.8691   3.8932   3.9018
  3.9129   3.9146   3.9315   3.9390   3.9710   3.9843   4.0020   4.0023
  4.0103   4.0507   4.0556   4.0691   4.0912   4.1176   4.1339   4.1691
  4.1734   4.1980   4.2273   4.2720   4.2869   4.2957   4.2997   4.3133
  4.3364   4.3759   4.4153   5.0073   5.0896   5.0993   5.1080   5.1282
  5.1331   5.1404   5.1595   5.1925   5.2493   5.3700   5.3957   5.4128
  5.4182   5.4254   5.4404   5.4463   5.4835   5.5964   5.6158   5.6361
  5.6538   5.6600   5.6716   5.7108   5.8248   5.8515  23.7520  23.7836
 23.8054  23.8146  23.8163  23.8377  23.8476  23.8609  23.8792  23.8956
 23.9082  23.9211  23.9490  23.9739  23.9972  24.0157  49.8747  49.9027
 49.9432  49.9480  49.9563  49.9580  49.9833  50.0084  50.0166
 --------------------------------------------------------------

          Ground-State Mulliken Net Atomic Charges

     Atom                 Charge (a.u.)
  ----------------------------------------
      1 C                     0.720547
      2 H                     0.237632
      3 C                    -0.356661
      4 H                     0.178845
      5 O                     0.192289
      6 C                    -1.287710
      7 H                     0.257917
      8 H                     0.248275
      9 C                     0.734534
     10 H                     0.161307
     11 C                    -0.731882
     12 H                     0.162672
     13 H                     0.148896
     14 O                    -0.190888
     15 C                    -0.779545
     16 H                     0.171310
     17 H                     0.134195
     18 C                    -0.408816
     19 H                     0.152105
     20 H                     0.241775
     21 C                     0.566092
     22 C                    -0.564842
     23 C                    -0.846292
     24 H                     0.219340
     25 O                    -0.247389
     26 H                     0.180052
     27 H                     0.251706
     28 H                     0.135963
     29 H                     0.141766
     30 H                     0.184732
     31 H                     0.230717
     32 O                     0.101690
     33 C                    -0.178555
     34 H                     0.278083
     35 C                    -0.704184
     36 H                     0.200498
     37 C                    -0.205788
     38 O                    -0.165239
     39 O                    -0.085715
     40 H                     0.291915
     41 C                    -0.100562
     42 H                     0.260906
     43 O                    -0.151029
     44 H                     0.265891
     45 C                    -0.756227
     46 H                     0.286205
     47 O                    -0.176189
     48 H                     0.275163
     49 C                    -0.327174
     50 H                     0.273530
     51 O                    -0.100013
     52 H                     0.269813
     53 H                     0.208336
  ----------------------------------------
  Sum of atomic charges =     0.000000

 -----------------------------------------------------------------
                    Cartesian Multipole Moments
 -----------------------------------------------------------------
    Charge (ESU x 10^10)
                 0.0000
    Dipole Moment (Debye)
         X       0.3247      Y      -1.1918      Z       4.0439
       Tot       4.2284
    Quadrupole Moments (Debye-Ang)
        XX    -163.7893     XY     -11.2714     YY    -161.0839
        XZ       6.3010     YZ      -4.0825     ZZ    -146.9991
    Octopole Moments (Debye-Ang^2)
       XXX     -90.4474    XXY     -28.2519    XYY      80.8345
       YYY      -5.5476    XXZ      36.8458    XYZ      29.8410
       YYZ      40.3736    XZZ      37.4022    YZZ       1.7849
       ZZZ      31.1898
    Hexadecapole Moments (Debye-Ang^3)
      XXXX   -7944.9369   XXXY    -279.5802   XXYY   -2259.1234
      XYYY     -59.7684   YYYY   -4331.2642   XXXZ     279.9443
      XXYZ      19.1821   XYYZ     151.3330   YYYZ     -18.9126
      XXZZ   -1355.0973   XYZZ      38.8302   YYZZ    -783.0085
      XZZZ     139.8011   YZZZ      23.9629   ZZZZ    -882.9074
 -----------------------------------------------------------------
 Calculating analytic gradient of the SCF energy
 Gradient of SCF Energy
            1           2           3           4           5           6
    1   0.0001736  -0.0000968  -0.0005492   0.0002090   0.0011293   0.0009796
    2   0.0002147  -0.0000118  -0.0001250   0.0001655   0.0003965   0.0000460
    3  -0.0003971   0.0000103   0.0004708   0.0002825   0.0000328   0.0000807
            7           8           9          10          11          12
    1  -0.0001929  -0.0000573   0.0001989   0.0000069  -0.0002642   0.0000258
    2   0.0001121  -0.0001819   0.0001024   0.0000110   0.0001179  -0.0000003
    3  -0.0001608  -0.0000123  -0.0002038   0.0000693   0.0000364  -0.0000595
           13          14          15          16          17          18
    1   0.0000415   0.0004497   0.0001695   0.0001415  -0.0001334  -0.0010076
    2  -0.0001415  -0.0003826   0.0003008   0.0000094  -0.0000246  -0.0003757
    3  -0.0001470   0.0002564  -0.0004416   0.0000145   0.0000577   0.0008740
           19          20          21          22          23          24
    1  -0.0001987  -0.0000715  -0.0000462   0.0007133   0.0002437   0.0003849
    2   0.0002467  -0.0000726   0.0003635  -0.0002688  -0.0015415   0.0003383
    3  -0.0001777  -0.0004507  -0.0004652  -0.0001405  -0.0002756  -0.0007146
           25          26          27          28          29          30
    1   0.0004940  -0.0013083   0.0000846  -0.0001912  -0.0000548  -0.0002932
    2   0.0018107   0.0004485  -0.0012216  -0.0001179   0.0000071   0.0000090
    3   0.0005320   0.0002990   0.0005099   0.0001638  -0.0001871   0.0002727
           31          32          33          34          35          36
    1  -0.0003167   0.0010504  -0.0021456  -0.0001155  -0.0020677   0.0004956
    2   0.0003929   0.0000913   0.0008740   0.0000450   0.0003326  -0.0000077
    3  -0.0000881   0.0007107  -0.0002814  -0.0003501  -0.0011788  -0.0000636
           37          38          39          40          41          42
    1   0.0009627   0.0006887  -0.0011141   0.0002875   0.0020883  -0.0001670
    2  -0.0016212   0.0009622  -0.0002095   0.0003183  -0.0003656   0.0001243
    3   0.0011281  -0.0005436  -0.0005777   0.0000194   0.0005934   0.0001062
           43          44          45          46          47          48
    1  -0.0013132   0.0001029   0.0001243   0.0000852  -0.0000654  -0.0001913
    2   0.0004453  -0.0004116  -0.0001540   0.0000974   0.0004520  -0.0000310
    3  -0.0001087   0.0002441  -0.0000439  -0.0002369  -0.0008194   0.0005870
           49          50          51          52          53
    1  -0.0000951  -0.0002012   0.0004240  -0.0000512   0.0005538
    2  -0.0017507   0.0001022   0.0008551  -0.0002661  -0.0005093
    3  -0.0000593   0.0002112   0.0002408   0.0002664   0.0001149
 Max gradient component =       2.146E-03
 RMS gradient           =       5.824E-04
 Gradient time:  CPU 615.37 s  wall 103.89 s
 Geometry Optimization Parameters
   NAtoms,    NIC,     NZ,  NCons,   NDum,   NFix, NCnnct, MaxDiis
       53     422       0       0       0       0       0       0

 Cartesian Hessian Update
 Hessian Updated using BFGS Update


** GEOMETRY OPTIMIZATION IN DELOCALIZED INTERNAL COORDINATES **
   Searching for a Minimum

   Optimization Cycle:   8

                       Coordinates (Angstroms)
     ATOM                X               Y               Z
      1  C        -2.2759471638    1.1722941016   -0.5245678692
      2  H        -2.7950928890    0.9227612070   -1.4616482885
      3  C        -1.3365898396   -0.0198305583   -0.2566976701
      4  H        -0.7389336001    0.1738097031    0.6419296238
      5  O        -0.4405949445   -0.1251990285   -1.4008982795
      6  C        -2.1339761171   -1.3201776928   -0.1040093552
      7  H        -2.6265394639   -1.5348042610   -1.0575080938
      8  H        -1.4646660827   -2.1624092606    0.0821056868
      9  C        -3.1866319746   -1.2258729106    1.0096456896
     10  H        -2.6711369718   -1.0260053903    1.9624923675
     11  C        -3.9243941174   -2.5544511022    1.2192953788
     12  H        -3.2050405599   -3.3426533260    1.4574025034
     13  H        -4.6105567997   -2.4621553142    2.0728497231
     14  O        -4.6253643853   -3.0300263739    0.0699241891
     15  C        -4.1320450965   -0.0469331730    0.7446828879
     16  H        -4.8518063479    0.0500431891    1.5659988862
     17  H        -4.7132490423   -0.2374739894   -0.1683531108
     18  C        -3.3507071524    1.2604242916    0.5816491325
     19  H        -4.0394913503    2.0753773163    0.3455241751
     20  H        -2.8761200828    1.5320927763    1.5270550903
     21  C        -1.5340428226    2.5074805220   -0.8143755772
     22  C        -2.5063811046    3.6187767709   -1.2401365206
     23  C        -0.5738668218    3.0067721254    0.2688996978
     24  H         0.2075490775    2.2677856361    0.4509324915
     25  O        -1.2658918516    3.3225018708    1.4938134450
     26  H        -0.0948657807    3.9195432783   -0.1109746937
     27  H        -0.6178393132    3.3513806916    2.2030508283
     28  H        -3.2033762403    3.2653193103   -2.0065874918
     29  H        -1.9560277063    4.4671851540   -1.6578379108
     30  H        -3.0916552963    3.9909813972   -0.3961456824
     31  H        -5.3521671915   -2.4284763540   -0.1209007656
     32  O         1.5479053555    0.5232894640   -0.4582450160
     33  C         2.9580893667    0.3772228761   -0.4340514946
     34  H         3.3691368838    0.3461569867   -1.4504391589
     35  C         0.8716395003   -0.4971842850   -1.2279869830
     36  H         1.3007138137   -0.5281957548   -2.2382668357
     37  C         3.5632260659    1.6080854180    0.2331076245
     38  O         4.3999355661    2.3123671999   -0.2650414743
     39  O         3.0457331765    1.8205670814    1.4645957574
     40  H         3.4878866157    2.6052045951    1.8244333676
     41  C         3.3312818357   -0.9182829520    0.3089548151
     42  H         2.9531972834   -0.8346128168    1.3394275785
     43  O         4.7377497232   -1.0547615374    0.3011004282
     44  H         4.9548443232   -1.9607201760    0.5532674985
     45  C         2.6381886102   -2.0833623038   -0.3937381344
     46  H         3.0790327187   -2.2053475530   -1.3884730697
     47  O         2.9111153841   -3.3275369246    0.2661296976
     48  H         2.5413304008   -3.2957122122    1.1585625653
     49  C         1.1311486391   -1.8560645436   -0.5412066414
     50  H         0.6805862049   -1.8230315704    0.4634968722
     51  O         0.5438419418   -2.8749666959   -1.3254267346
     52  H         0.9160673887   -3.7199187957   -1.0437929032
     53  H        -0.8796221995    2.2904442278   -1.6666069123
   Point Group: c1    Number of degrees of freedom:   153


   Energy is  -1303.946727328

 Hessian Updated using BFGS Update

152 Hessian modes will be used to form the next step
  Hessian Eigenvalues:
     0.000593    0.004297    0.004604    0.004670    0.005596    0.006161
     0.006315    0.006897    0.007786    0.007799    0.010190    0.011044
     0.011108    0.011654    0.011975    0.013070    0.014597    0.019176
     0.020122    0.021765    0.025498    0.030397    0.031665    0.034405
     0.036322    0.038374    0.039796    0.042141    0.044545    0.044766
     0.045892    0.046467    0.047251    0.047939    0.048466    0.049020
     0.049208    0.049287    0.049802    0.050121    0.051854    0.054336
     0.054455    0.055184    0.055647    0.056431    0.056657    0.057696
     0.057978    0.058892    0.060200    0.060850    0.061926    0.065523
     0.068390    0.070987    0.074640    0.079351    0.081945    0.082324
     0.082695    0.084105    0.093589    0.094830    0.110361    0.114683
     0.117294    0.119783    0.121659    0.133349    0.139530    0.139775
     0.144559    0.150011    0.155957    0.159753    0.159993    0.160001
     0.160016    0.160073    0.160212    0.162102    0.166013    0.168126
     0.169228    0.178091    0.185477    0.188396    0.191251    0.196308
     0.199970    0.204732    0.223003    0.224667    0.241309    0.250325
     0.251148    0.265515    0.268029    0.270185    0.276231    0.284460
     0.285472    0.286701    0.287958    0.288558    0.289435    0.291232
     0.293336    0.295621    0.303751    0.318329    0.333721    0.335000
     0.337410    0.338369    0.338672    0.339691    0.339839    0.340114
     0.340121    0.340485    0.340661    0.341394    0.341477    0.341640
     0.342187    0.342251    0.342397    0.342558    0.342981    0.344031
     0.347316    0.350335    0.374783    0.394020    0.395132    0.397744
     0.406316    0.408460    0.424607    0.430349    0.452094    0.508724
     0.517788    0.521722    0.522734    0.525965    0.530836    0.535100
     0.542155    0.940709

 Minimum Search - Taking Simple RFO Step
 Searching for Lamda that Minimizes Along All modes
 Value Taken    Lamda =  -0.00197987
 Calculated Step too Large.  Step scaled by  0.360355
 Step Taken.  Stepsize is  0.300000

                             Maximum     Tolerance    Cnvgd?
         Gradient           0.002049      0.000300      NO
         Displacement       0.078429      0.001200      NO
         Energy change     -0.000699      0.000001      NO


 New Cartesian Coordinates Obtained by Inverse Iteration

 Displacement from previous Coordinates is:  0.851951
 ----------------------------------------------------------------
             Standard Nuclear Orientation (Angstroms)
    I     Atom           X                Y                Z
 ----------------------------------------------------------------
    1      C      -2.2646282847     1.1657867791    -0.5043267340
    2      H      -2.7809332121     0.9265260835    -1.4453616780
    3      C      -1.3371718312    -0.0373763908    -0.2451546022
    4      H      -0.7347430443     0.1439671170     0.6528709970
    5      O      -0.4480754630    -0.1456075873    -1.3946022600
    6      C      -2.1442492304    -1.3321421397    -0.0969405564
    7      H      -2.6345326003    -1.5421597977    -1.0525116451
    8      H      -1.4796350990    -2.1782958607     0.0892037437
    9      C      -3.2012285764    -1.2339042033     1.0125404338
   10      H      -2.6896196472    -1.0412938973     1.9689408636
   11      C      -3.9502457602    -2.5583933250     1.2112547926
   12      H      -3.2375587068    -3.3532461795     1.4475295672
   13      H      -4.6387558705    -2.4663449564     2.0629945891
   14      O      -4.6500361443    -3.0220696015     0.0561665683
   15      C      -4.1356254348    -0.0459235337     0.7479489529
   16      H      -4.8606575365     0.0516248045     1.5648071327
   17      H      -4.7113338144    -0.2264227709    -0.1703629411
   18      C      -3.3418819060     1.2560290492     0.5977109291
   19      H      -4.0210878675     2.0800828638     0.3657588731
   20      H      -2.8703382634     1.5167231336     1.5481986905
   21      C      -1.5074213769     2.4955980812    -0.7818440616
   22      C      -2.4553583847     3.6025348891    -1.2694504668
   23      C      -0.6022083149     3.0160869076     0.3357623191
   24      H       0.1297083614     2.2587619534     0.6218282570
   25      O      -1.3726000102     3.4390235700     1.4787838023
   26      H      -0.0515281324     3.8793299472    -0.0633229074
   27      H      -0.7740334654     3.5396243537     2.2238434789
   28      H      -3.1100090689     3.2420009186    -2.0692048227
   29      H      -1.8833165453     4.4474954718    -1.6643448439
   30      H      -3.0837224455     3.9829621236    -0.4614600422
   31      H      -5.3734512577    -2.4160945184    -0.1323294646
   32      O       1.5434525816     0.5172810898    -0.4669016137
   33      C       2.9550266029     0.3790996635    -0.4567566913
   34      H       3.3544556930     0.3508516802    -1.4775318012
   35      C       0.8671391286    -0.5108147240    -1.2293877782
   36      H       1.2888703790    -0.5419590975    -2.2422651358
   37      C       3.5558366184     1.6145917763     0.2048478952
   38      O       4.3597943738     2.3436485939    -0.3121973331
   39      O       3.0810985702     1.7966567666     1.4577054695
   40      H       3.5149744664     2.5880803533     1.8128486534
   41      C       3.3435472887    -0.9129344373     0.2835729178
   42      H       2.9768729146    -0.8293092862     1.3178291745
   43      O       4.7511483024    -1.0410622905     0.2600987083
   44      H       4.9754061466    -1.9465378271     0.5068004214
   45      C       2.6486142084    -2.0844439223    -0.4075809787
   46      H       3.0797337683    -2.2087474653    -1.4059636474
   47      O       2.9338328892    -3.3252489796     0.2543046025
   48      H       2.5730171786    -3.2906902320     1.1500928422
   49      C       1.1385207131    -1.8651202853    -0.5403989465
   50      H       0.6974103125    -1.8309096005     0.4683189276
   51      O       0.5486422850    -2.8906402360    -1.3150311855
   52      H       0.9395400692    -3.7297385944    -1.0414287314
   53      H      -0.8150759917     2.2647641037    -1.5994914001
 ----------------------------------------------------------------
 Molecular Point Group                 C1    NOp =  1
 Largest Abelian Subgroup              C1    NOp =  1
 Nuclear Repulsion Energy =  2568.7024288785 hartrees
 There are       98 alpha and       98 beta electrons
 Applying Cartesian multipole field
    Component          Value
    ---------          -----
     (2,0,0)        1.00000E-12
     (0,2,0)        2.00000E-11
     (0,0,2)       -3.00000E-11
 Nucleus-field energy     =     0.0000000512 hartrees
 Requested basis set is 6-311++G(d,p)
 There are 290 shells and 746 basis functions
 A cutoff of  1.0D-11 yielded  30664 shell pairs
 There are    196941 function pairs (    208393 Cartesian)
 Smallest overlap matrix eigenvalue = 5.97E-07

 Q-Chem warning in module stvman/mkSTV.C, line 306:

 Overlap eigenvalue is smaller than square root of threshold
 Use THRESH >= 12 to get rid of this warning

 Linear dependence detected in AO basis
 Tighter screening thresholds may be required for diffuse basis sets
 Use S2THRESH > 14 and THRESH = 14 in case of SCF convergence issues
 Number of orthogonalized atomic orbitals = 745
 Maximum deviation from orthogonality = 1.512E-09
 Guess MOs from SCF MO coefficient file

 -----------------------------------------------------------------------
  General SCF calculation program by
  Eric Jon Sundstrom, Paul Horn, Yuezhi Mao, Dmitri Zuev, Alec White,
  David Stuck, Shaama M.S., Shane Yost, Joonho Lee, David Small,
  Daniel Levine, Susi Lehtola, Hugh Burton, Evgeny Epifanovsky
 -----------------------------------------------------------------------
 Exchange:     0.2000 Hartree-Fock + 0.0800 Slater + 0.7200 B88
 Correlation:  0.1900 VWN1RPA + 0.8100 LYP
 Using SG-1 standard quadrature grid
 using 6 threads for integral computing
 -------------------------------------------------------
 OpenMP Integral computing Module                
 Release: version 2.0, May 2017, Q-Chem Inc. Pleasanton 
 -------------------------------------------------------
 -------------------------------------------------------
 OpenMP BLAS3 based DFT computing Module                
 Release: version 1.0, May 2013, Q-Chem Inc. Pittsburgh 
 -------------------------------------------------------
 A restricted SCF calculation will be
 performed using DIIS
 SCF converges when DIIS error is below 1.0e-08
 ---------------------------------------
  Cycle       Energy         DIIS error
 ---------------------------------------
    1   -1303.9315896960      4.10e-04  
    2   -1303.9470656147      5.55e-05  
    3   -1303.9470111497      7.70e-05  
    4   -1303.9472905822      1.24e-05  
    5   -1303.9472942696      9.00e-06  
    6   -1303.9472981246      2.03e-06  
    7   -1303.9472983195      6.46e-07  
    8   -1303.9472983449      1.16e-07  
    9   -1303.9472983457      5.95e-08  
   10   -1303.9472983459      1.85e-08  
   11   -1303.9472983461      4.93e-09  Convergence criterion met
 ---------------------------------------
 SCF time:   CPU 2409.72s  wall 423.00s 
 SCF   energy in the final basis set =    -1303.9472983461
 Total energy in the final basis set =    -1303.9472983461

 --------------------------------------------------------------

                    Orbital Energies (a.u.)
 --------------------------------------------------------------

 Alpha MOs
 -- Occupied --
-19.1940 -19.1709 -19.1595 -19.1527 -19.1465 -19.1428 -19.1378 -19.1246
-19.1208 -10.3287 -10.2969 -10.2654 -10.2583 -10.2581 -10.2526 -10.2287
-10.2184 -10.2085 -10.1783 -10.1730 -10.1690 -10.1690 -10.1630 -10.1604
-10.1507  -1.1367  -1.0981  -1.0787  -1.0584  -1.0468  -1.0451  -1.0356
 -1.0253  -1.0186  -0.8462  -0.8146  -0.8004  -0.7943  -0.7497  -0.7439
 -0.7030  -0.6781  -0.6755  -0.6707  -0.6461  -0.6337  -0.6170  -0.5980
 -0.5719  -0.5679  -0.5606  -0.5480  -0.5462  -0.5236  -0.5206  -0.5142
 -0.5107  -0.5067  -0.5040  -0.4958  -0.4913  -0.4767  -0.4663  -0.4584
 -0.4546  -0.4453  -0.4409  -0.4348  -0.4308  -0.4262  -0.4186  -0.4062
 -0.4021  -0.3988  -0.3934  -0.3845  -0.3793  -0.3753  -0.3725  -0.3705
 -0.3656  -0.3532  -0.3512  -0.3479  -0.3453  -0.3352  -0.3340  -0.3286
 -0.3200  -0.3150  -0.3118  -0.3045  -0.3021  -0.2946  -0.2927  -0.2860
 -0.2736  -0.2683
 -- Virtual --
 -0.0382  -0.0302  -0.0223  -0.0109  -0.0092  -0.0010   0.0027   0.0048
  0.0099   0.0166   0.0201   0.0243   0.0295   0.0340   0.0353   0.0381
  0.0458   0.0488   0.0512   0.0530   0.0587   0.0592   0.0630   0.0682
  0.0731   0.0738   0.0743   0.0786   0.0822   0.0838   0.0857   0.0912
  0.0939   0.0964   0.0978   0.0994   0.1023   0.1036   0.1078   0.1102
  0.1122   0.1138   0.1146   0.1167   0.1203   0.1234   0.1244   0.1282
  0.1301   0.1322   0.1329   0.1377   0.1387   0.1394   0.1418   0.1440
  0.1457   0.1487   0.1502   0.1523   0.1534   0.1548   0.1565   0.1603
  0.1610   0.1626   0.1638   0.1694   0.1706   0.1714   0.1741   0.1762
  0.1773   0.1795   0.1846   0.1856   0.1875   0.1889   0.1918   0.1939
  0.1961   0.1975   0.2013   0.2045   0.2066   0.2085   0.2104   0.2107
  0.2172   0.2192   0.2230   0.2247   0.2270   0.2301   0.2324   0.2345
  0.2372   0.2404   0.2411   0.2442   0.2461   0.2469   0.2492   0.2535
  0.2570   0.2593   0.2601   0.2657   0.2672   0.2684   0.2713   0.2735
  0.2765   0.2793   0.2823   0.2843   0.2866   0.2895   0.2909   0.2935
  0.2973   0.2992   0.3028   0.3068   0.3093   0.3140   0.3158   0.3179
  0.3209   0.3224   0.3263   0.3282   0.3323   0.3344   0.3361   0.3376
  0.3408   0.3421   0.3481   0.3486   0.3526   0.3563   0.3586   0.3592
  0.3616   0.3656   0.3684   0.3713   0.3728   0.3762   0.3776   0.3817
  0.3822   0.3843   0.3849   0.3887   0.3921   0.3951   0.4050   0.4061
  0.4114   0.4142   0.4175   0.4222   0.4281   0.4307   0.4388   0.4423
  0.4450   0.4499   0.4555   0.4561   0.4621   0.4665   0.4686   0.4769
  0.4829   0.4869   0.4883   0.4986   0.5023   0.5054   0.5145   0.5233
  0.5295   0.5414   0.5489   0.5527   0.5567   0.5628   0.5650   0.5691
  0.5769   0.5789   0.5850   0.5861   0.5978   0.5991   0.6049   0.6070
  0.6110   0.6136   0.6185   0.6307   0.6357   0.6394   0.6501   0.6546
  0.6575   0.6622   0.6696   0.6739   0.6791   0.6840   0.6916   0.6983
  0.7031   0.7054   0.7084   0.7114   0.7190   0.7239   0.7259   0.7291
  0.7312   0.7400   0.7418   0.7546   0.7577   0.7600   0.7661   0.7696
  0.7731   0.7836   0.7845   0.7916   0.7946   0.7978   0.7989   0.8007
  0.8023   0.8095   0.8156   0.8235   0.8265   0.8317   0.8359   0.8431
  0.8474   0.8555   0.8662   0.8751   0.8805   0.8899   0.9097   0.9313
  0.9393   0.9521   0.9716   0.9771   0.9821   0.9936   1.0006   1.0115
  1.0156   1.0347   1.0429   1.0503   1.0626   1.0696   1.0750   1.0853
  1.0866   1.1001   1.1068   1.1187   1.1270   1.1341   1.1425   1.1458
  1.1503   1.1612   1.1652   1.1762   1.1829   1.1838   1.1912   1.2005
  1.2018   1.2060   1.2143   1.2230   1.2259   1.2357   1.2394   1.2489
  1.2584   1.2609   1.2639   1.2723   1.2853   1.2901   1.2988   1.3031
  1.3086   1.3259   1.3293   1.3385   1.3489   1.3501   1.3707   1.3811
  1.3854   1.3967   1.4097   1.4159   1.4360   1.4378   1.4437   1.4494
  1.4587   1.4674   1.4736   1.4774   1.4879   1.4896   1.4957   1.5105
  1.5175   1.5218   1.5269   1.5353   1.5422   1.5471   1.5557   1.5587
  1.5723   1.5789   1.5800   1.5865   1.5937   1.5973   1.6000   1.6040
  1.6084   1.6090   1.6189   1.6220   1.6243   1.6338   1.6348   1.6399
  1.6446   1.6511   1.6557   1.6608   1.6648   1.6706   1.6789   1.6797
  1.6817   1.6898   1.6990   1.7059   1.7167   1.7179   1.7248   1.7312
  1.7325   1.7371   1.7461   1.7519   1.7595   1.7666   1.7765   1.7795
  1.7842   1.7962   1.7992   1.8054   1.8108   1.8167   1.8249   1.8358
  1.8368   1.8404   1.8540   1.8592   1.8640   1.8705   1.8765   1.8960
  1.9008   1.9064   1.9136   1.9276   1.9355   1.9447   1.9667   1.9678
  1.9810   1.9976   2.0068   2.0073   2.0140   2.0236   2.0375   2.0425
  2.0550   2.0585   2.0648   2.0745   2.0912   2.0939   2.0973   2.1071
  2.1094   2.1163   2.1182   2.1343   2.1412   2.1484   2.1548   2.1639
  2.1710   2.1812   2.1955   2.2039   2.2242   2.2298   2.2408   2.2489
  2.2679   2.2740   2.2828   2.2860   2.3032   2.3099   2.3167   2.3426
  2.3449   2.3548   2.3581   2.3885   2.3906   2.4070   2.4131   2.4354
  2.4521   2.4607   2.4905   2.4971   2.5069   2.5218   2.5332   2.5451
  2.5479   2.5503   2.5572   2.5647   2.5808   2.5865   2.6005   2.6075
  2.6124   2.6193   2.6311   2.6340   2.6443   2.6511   2.6550   2.6669
  2.6756   2.6899   2.7033   2.7081   2.7164   2.7341   2.7505   2.7671
  2.7706   2.7739   2.7840   2.7925   2.7958   2.8151   2.8189   2.8273
  2.8311   2.8329   2.8344   2.8724   2.8764   2.8863   2.8902   2.8993
  2.9120   2.9208   2.9299   2.9353   2.9485   2.9628   2.9671   2.9779
  2.9824   2.9855   2.9970   3.0039   3.0110   3.0305   3.0378   3.0422
  3.0492   3.0608   3.0707   3.0814   3.0848   3.0952   3.0980   3.1133
  3.1269   3.1354   3.1385   3.1433   3.1497   3.1546   3.1601   3.1744
  3.1771   3.1851   3.1977   3.2040   3.2126   3.2312   3.2401   3.2604
  3.2739   3.2905   3.2973   3.3038   3.3131   3.3210   3.3244   3.3372
  3.3534   3.3698   3.3719   3.3941   3.4166   3.4434   3.4680   3.5023
  3.5319   3.5501   3.5800   3.6155   3.6887   3.7852   3.7905   3.8019
  3.8065   3.8131   3.8233   3.8493   3.8527   3.8682   3.8951   3.9021
  3.9096   3.9144   3.9315   3.9386   3.9692   3.9821   4.0022   4.0043
  4.0098   4.0507   4.0553   4.0683   4.0928   4.1213   4.1317   4.1688
  4.1728   4.1963   4.2295   4.2721   4.2872   4.2963   4.2987   4.3128
  4.3351   4.3750   4.4148   5.0082   5.0904   5.0982   5.1079   5.1246
  5.1312   5.1390   5.1605   5.1934   5.2476   5.3703   5.3967   5.4123
  5.4195   5.4263   5.4392   5.4451   5.4845   5.5997   5.6154   5.6342
  5.6539   5.6599   5.6706   5.7099   5.8241   5.8508  23.7525  23.7834
 23.8059  23.8148  23.8159  23.8375  23.8467  23.8614  23.8802  23.8952
 23.9077  23.9167  23.9496  23.9734  23.9970  24.0157  49.8749  49.9027
 49.9431  49.9481  49.9562  49.9573  49.9820  50.0074  50.0169
 --------------------------------------------------------------

          Ground-State Mulliken Net Atomic Charges

     Atom                 Charge (a.u.)
  ----------------------------------------
      1 C                     0.696738
      2 H                     0.236707
      3 C                    -0.347589
      4 H                     0.170706
      5 O                     0.193038
      6 C                    -1.289450
      7 H                     0.257475
      8 H                     0.249173
      9 C                     0.728628
     10 H                     0.160206
     11 C                    -0.721560
     12 H                     0.163102
     13 H                     0.149092
     14 O                    -0.191967
     15 C                    -0.779634
     16 H                     0.171152
     17 H                     0.135039
     18 C                    -0.405163
     19 H                     0.156418
     20 H                     0.235314
     21 C                     0.575964
     22 C                    -0.586835
     23 C                    -0.808296
     24 H                     0.183829
     25 O                    -0.244000
     26 H                     0.183098
     27 H                     0.250402
     28 H                     0.133999
     29 H                     0.145402
     30 H                     0.185063
     31 H                     0.230813
     32 O                     0.106894
     33 C                    -0.219748
     34 H                     0.277029
     35 C                    -0.694108
     36 H                     0.199451
     37 C                    -0.186480
     38 O                    -0.166403
     39 O                    -0.084981
     40 H                     0.294965
     41 C                    -0.089979
     42 H                     0.264009
     43 O                    -0.149926
     44 H                     0.265944
     45 C                    -0.761582
     46 H                     0.286694
     47 O                    -0.175924
     48 H                     0.275038
     49 C                    -0.317252
     50 H                     0.275860
     51 O                    -0.102890
     52 H                     0.270572
     53 H                     0.215954
  ----------------------------------------
  Sum of atomic charges =    -0.000000

 -----------------------------------------------------------------
                    Cartesian Multipole Moments
 -----------------------------------------------------------------
    Charge (ESU x 10^10)
                -0.0000
    Dipole Moment (Debye)
         X       0.3731      Y      -1.1714      Z       4.2111
       Tot       4.3869
    Quadrupole Moments (Debye-Ang)
        XX    -163.6632     XY     -11.2962     YY    -161.1502
        XZ       6.1387     YZ      -3.1853     ZZ    -146.6919
    Octopole Moments (Debye-Ang^2)
       XXX     -84.5227    XXY     -29.7082    XYY      82.2183
       YYY      -6.1162    XXZ      38.5462    XYZ      30.3155
       YYZ      44.7496    XZZ      36.3200    YZZ       3.6212
       ZZZ      33.1710
    Hexadecapole Moments (Debye-Ang^3)
      XXXX   -7941.9179   XXXY    -274.9592   XXYY   -2277.5332
      XYYY     -56.0040   YYYY   -4361.2969   XXXZ     304.8965
      XXYZ      17.4430   XYYZ     154.8384   YYYZ     -11.6945
      XXZZ   -1361.3214   XYZZ      34.2401   YYZZ    -777.9721
      XZZZ     154.8678   YZZZ      23.1976   ZZZZ    -880.0595
 -----------------------------------------------------------------
 Calculating analytic gradient of the SCF energy
 Gradient of SCF Energy
            1           2           3           4           5           6
    1  -0.0000689   0.0000433  -0.0007458   0.0000221   0.0009442   0.0008836
    2  -0.0001889  -0.0001878  -0.0000910   0.0000382   0.0006833  -0.0000491
    3  -0.0001187   0.0000777   0.0002488   0.0004916  -0.0002851   0.0001413
            7           8           9          10          11          12
    1  -0.0001238  -0.0001506   0.0002631  -0.0000444  -0.0004092   0.0000591
    2   0.0000688  -0.0001049   0.0001675   0.0001664   0.0000186  -0.0000250
    3  -0.0001028  -0.0000712  -0.0000204   0.0000459  -0.0000812  -0.0000417
           13          14          15          16          17          18
    1   0.0000859   0.0002297   0.0001470   0.0000365  -0.0000678  -0.0008122
    2  -0.0001623  -0.0003422   0.0002052  -0.0000206  -0.0000253  -0.0002604
    3  -0.0000804   0.0001101  -0.0005381   0.0000960   0.0000931   0.0007458
           19          20          21          22          23          24
    1  -0.0000855  -0.0001256   0.0004941   0.0007268   0.0006650  -0.0000584
    2   0.0001925   0.0000325   0.0008737  -0.0000608  -0.0022562   0.0008518
    3  -0.0002396  -0.0004930   0.0005061   0.0002131  -0.0004775  -0.0008085
           25          26          27          28          29          30
    1  -0.0003877  -0.0009073  -0.0001233  -0.0004327  -0.0000852  -0.0001511
    2   0.0020945   0.0004124  -0.0011795  -0.0000216   0.0000037  -0.0000251
    3   0.0007713  -0.0002952   0.0002909   0.0001318  -0.0001920   0.0001394
           31          32          33          34          35          36
    1  -0.0001414   0.0015178  -0.0016489  -0.0003084  -0.0018847   0.0003215
    2   0.0002443   0.0004349   0.0008432  -0.0000064  -0.0007958   0.0000433
    3  -0.0000477   0.0008264  -0.0003231  -0.0002491  -0.0016118   0.0001438
           37          38          39          40          41          42
    1  -0.0001360   0.0011658  -0.0007336   0.0002661   0.0021931  -0.0002030
    2  -0.0016110   0.0010371  -0.0005318   0.0004525  -0.0001179   0.0001339
    3   0.0009471  -0.0005551  -0.0005772   0.0001297   0.0006962  -0.0000180
           43          44          45          46          47          48
    1  -0.0009631  -0.0000576   0.0001544   0.0000756  -0.0001695  -0.0001234
    2   0.0003881  -0.0002358  -0.0002298   0.0000604   0.0001931   0.0000415
    3   0.0000660   0.0000991  -0.0002693  -0.0000349  -0.0005780   0.0004015
           49          50          51          52          53
    1  -0.0001982  -0.0001144   0.0001977   0.0001065   0.0008629
    2  -0.0015725   0.0001410   0.0006500  -0.0000458  -0.0003247
    3   0.0000921   0.0001116  -0.0000082   0.0002829   0.0002182
 Max gradient component =       2.256E-03
 RMS gradient           =       5.916E-04
 Gradient time:  CPU 612.19 s  wall 103.29 s
 Geometry Optimization Parameters
   NAtoms,    NIC,     NZ,  NCons,   NDum,   NFix, NCnnct, MaxDiis
       53     422       0       0       0       0       0       0

 Cartesian Hessian Update
 Hessian Updated using BFGS Update


** GEOMETRY OPTIMIZATION IN DELOCALIZED INTERNAL COORDINATES **
   Searching for a Minimum

   Optimization Cycle:   9

                       Coordinates (Angstroms)
     ATOM                X               Y               Z
      1  C        -2.2646282847    1.1657867791   -0.5043267340
      2  H        -2.7809332121    0.9265260835   -1.4453616780
      3  C        -1.3371718312   -0.0373763908   -0.2451546022
      4  H        -0.7347430443    0.1439671170    0.6528709970
      5  O        -0.4480754630   -0.1456075873   -1.3946022600
      6  C        -2.1442492304   -1.3321421397   -0.0969405564
      7  H        -2.6345326003   -1.5421597977   -1.0525116451
      8  H        -1.4796350990   -2.1782958607    0.0892037437
      9  C        -3.2012285764   -1.2339042033    1.0125404338
     10  H        -2.6896196472   -1.0412938973    1.9689408636
     11  C        -3.9502457602   -2.5583933250    1.2112547926
     12  H        -3.2375587068   -3.3532461795    1.4475295672
     13  H        -4.6387558705   -2.4663449564    2.0629945891
     14  O        -4.6500361443   -3.0220696015    0.0561665683
     15  C        -4.1356254348   -0.0459235337    0.7479489529
     16  H        -4.8606575365    0.0516248045    1.5648071327
     17  H        -4.7113338144   -0.2264227709   -0.1703629411
     18  C        -3.3418819060    1.2560290492    0.5977109291
     19  H        -4.0210878675    2.0800828638    0.3657588731
     20  H        -2.8703382634    1.5167231336    1.5481986905
     21  C        -1.5074213769    2.4955980812   -0.7818440616
     22  C        -2.4553583847    3.6025348891   -1.2694504668
     23  C        -0.6022083149    3.0160869076    0.3357623191
     24  H         0.1297083614    2.2587619534    0.6218282570
     25  O        -1.3726000102    3.4390235700    1.4787838023
     26  H        -0.0515281324    3.8793299472   -0.0633229074
     27  H        -0.7740334654    3.5396243537    2.2238434789
     28  H        -3.1100090689    3.2420009186   -2.0692048227
     29  H        -1.8833165453    4.4474954718   -1.6643448439
     30  H        -3.0837224455    3.9829621236   -0.4614600422
     31  H        -5.3734512577   -2.4160945184   -0.1323294646
     32  O         1.5434525816    0.5172810898   -0.4669016137
     33  C         2.9550266029    0.3790996635   -0.4567566913
     34  H         3.3544556930    0.3508516802   -1.4775318012
     35  C         0.8671391286   -0.5108147240   -1.2293877782
     36  H         1.2888703790   -0.5419590975   -2.2422651358
     37  C         3.5558366184    1.6145917763    0.2048478952
     38  O         4.3597943738    2.3436485939   -0.3121973331
     39  O         3.0810985702    1.7966567666    1.4577054695
     40  H         3.5149744664    2.5880803533    1.8128486534
     41  C         3.3435472887   -0.9129344373    0.2835729178
     42  H         2.9768729146   -0.8293092862    1.3178291745
     43  O         4.7511483024   -1.0410622905    0.2600987083
     44  H         4.9754061466   -1.9465378271    0.5068004214
     45  C         2.6486142084   -2.0844439223   -0.4075809787
     46  H         3.0797337683   -2.2087474653   -1.4059636474
     47  O         2.9338328892   -3.3252489796    0.2543046025
     48  H         2.5730171786   -3.2906902320    1.1500928422
     49  C         1.1385207131   -1.8651202853   -0.5403989465
     50  H         0.6974103125   -1.8309096005    0.4683189276
     51  O         0.5486422850   -2.8906402360   -1.3150311855
     52  H         0.9395400692   -3.7297385944   -1.0414287314
     53  H        -0.8150759917    2.2647641037   -1.5994914001
   Point Group: c1    Number of degrees of freedom:   153


   Energy is  -1303.947298346

 Hessian Updated using BFGS Update

153 Hessian modes will be used to form the next step
  Hessian Eigenvalues:
     0.002294    0.004430    0.004662    0.004706    0.005817    0.006299
     0.006409    0.006913    0.007721    0.007804    0.010175    0.010197
     0.011332    0.011605    0.011804    0.013069    0.014466    0.019171
     0.020350    0.021779    0.025188    0.030400    0.031649    0.034341
     0.036407    0.038501    0.039794    0.041796    0.044227    0.045199
     0.045765    0.046435    0.047265    0.047935    0.048440    0.049020
     0.049167    0.049338    0.049958    0.050193    0.051784    0.054162
     0.054460    0.055154    0.055679    0.056475    0.056586    0.057692
     0.057871    0.059427    0.060153    0.060755    0.062488    0.065705
     0.068400    0.070914    0.074662    0.079423    0.081950    0.082324
     0.082611    0.084057    0.093818    0.094832    0.110477    0.114857
     0.117294    0.119672    0.121658    0.133321    0.139571    0.139711
     0.144538    0.150226    0.156111    0.159683    0.159945    0.159997
     0.160001    0.160016    0.160185    0.160330    0.162488    0.166148
     0.168209    0.169034    0.177500    0.186559    0.188433    0.191748
     0.194911    0.200014    0.204980    0.221477    0.223561    0.241490
     0.249751    0.251165    0.265831    0.268163    0.269650    0.276577
     0.284318    0.285442    0.286153    0.287951    0.288776    0.289152
     0.291223    0.293333    0.296671    0.304126    0.320861    0.333352
     0.335002    0.337498    0.338362    0.338673    0.339582    0.339834
     0.340115    0.340119    0.340483    0.340675    0.341258    0.341474
     0.341636    0.342146    0.342239    0.342429    0.342593    0.343031
     0.343898    0.347259    0.350922    0.374860    0.394100    0.395128
     0.397643    0.406674    0.408496    0.424545    0.429205    0.446538
     0.508586    0.517596    0.521937    0.523326    0.525909    0.531088
     0.542052    0.558425    0.937830

 Minimum Search - Taking Simple RFO Step
 Searching for Lamda that Minimizes Along All modes
 Value Taken    Lamda =  -0.00086145
 Calculated Step too Large.  Step scaled by  0.645134
 Step Taken.  Stepsize is  0.300000

                             Maximum     Tolerance    Cnvgd?
         Gradient           0.001762      0.000300      NO
         Displacement       0.071172      0.001200      NO
         Energy change     -0.000571      0.000001      NO


 New Cartesian Coordinates Obtained by Inverse Iteration

 Displacement from previous Coordinates is:  0.744061
 ----------------------------------------------------------------
             Standard Nuclear Orientation (Angstroms)
    I     Atom           X                Y                Z
 ----------------------------------------------------------------
    1      C      -2.2594795208     1.1584074554    -0.4957003404
    2      H      -2.7894035001     0.9195758570    -1.4290264643
    3      C      -1.3376406422    -0.0513291398    -0.2440936350
    4      H      -0.7296600999     0.1245681709     0.6507197597
    5      O      -0.4527869768    -0.1664653342    -1.3955860657
    6      C      -2.1533075138    -1.3405227680    -0.0918201444
    7      H      -2.6503230964    -1.5473794234    -1.0443568809
    8      H      -1.4914832313    -2.1901575202     0.0895714803
    9      C      -3.2025096606    -1.2367695685     1.0250553205
   10      H      -2.6825469050    -1.0552262384     1.9790550813
   11      C      -3.9649200072    -2.5543861124     1.2198345197
   12      H      -3.2595908362    -3.3590680349     1.4443938432
   13      H      -4.6452244824    -2.4606743990     2.0781506943
   14      O      -4.6792087989    -3.0016501448     0.0668982742
   15      C      -4.1255180866    -0.0364077346     0.7747169261
   16      H      -4.8427285234     0.0653774081     1.5980508886
   17      H      -4.7105612936    -0.2059966992    -0.1396163585
   18      C      -3.3181141928     1.2576190725     0.6211651284
   19      H      -3.9896954391     2.0918607858     0.4046021657
   20      H      -2.8318383990     1.5071743526     1.5682990427
   21      C      -1.4993875842     2.4827553145    -0.7868713052
   22      C      -2.4401998868     3.5817211455    -1.3051119568
   23      C      -0.6140660984     3.0254037691     0.3355692738
   24      H       0.0746287118     2.2569503087     0.6946988144
   25      O      -1.4164918941     3.5371028400     1.4172647386
   26      H      -0.0084379771     3.8403334145    -0.0857274251
   27      H      -0.8386930822     3.7256653391     2.1616104449
   28      H      -3.0652787471     3.2143038245    -2.1248139488
   29      H      -1.8617469744     4.4298239402    -1.6834675010
   30      H      -3.0945325103     3.9603923037    -0.5177017767
   31      H      -5.3996481670    -2.3890263937    -0.1091344871
   32      O       1.5304732576     0.5066482062    -0.4508594981
   33      C       2.9446676125     0.3844106805    -0.4386717923
   34      H       3.3471378965     0.3831722086    -1.4583126086
   35      C       0.8669979873    -0.5184479697    -1.2294799843
   36      H       1.2904735641    -0.5316611072    -2.2416301276
   37      C       3.5224039880     1.6162618522     0.2495889910
   38      O       4.2853937202     2.3898977712    -0.2642863682
   39      O       3.0805907022     1.7375101000     1.5215517693
   40      H       3.4946288608     2.5320027136     1.8922663030
   41      C       3.3470263701    -0.9168919036     0.2757098976
   42      H       2.9830938082    -0.8570581219     1.3122483667
   43      O       4.7570778612    -1.0281432777     0.2460707341
   44      H       4.9916250892    -1.9361519236     0.4714732026
   45      C       2.6636849772    -2.0841486765    -0.4336912696
   46      H       3.0934629936    -2.1875162638    -1.4347371050
   47      O       2.9644212898    -3.3331760324     0.2066683616
   48      H       2.6043600082    -3.3176154439     1.1028568686
   49      C       1.1511149264    -1.8776260624    -0.5596825775
   50      H       0.7118672855    -1.8622391092     0.4499716273
   51      O       0.5677247339    -2.8981598414    -1.3473659931
   52      H       0.9776468894    -3.7347427983    -1.0955337139
   53      H      -0.7998988402     2.2413995431    -1.5943718560
 ----------------------------------------------------------------
 Molecular Point Group                 C1    NOp =  1
 Largest Abelian Subgroup              C1    NOp =  1
 Nuclear Repulsion Energy =  2566.9208664142 hartrees
 There are       98 alpha and       98 beta electrons
 Applying Cartesian multipole field
    Component          Value
    ---------          -----
     (2,0,0)        1.00000E-12
     (0,2,0)        2.00000E-11
     (0,0,2)       -3.00000E-11
 Nucleus-field energy     =     0.0000000513 hartrees
 Requested basis set is 6-311++G(d,p)
 There are 290 shells and 746 basis functions
 A cutoff of  1.0D-11 yielded  30650 shell pairs
 There are    196861 function pairs (    208307 Cartesian)
 Smallest overlap matrix eigenvalue = 6.01E-07

 Q-Chem warning in module stvman/mkSTV.C, line 306:

 Overlap eigenvalue is smaller than square root of threshold
 Use THRESH >= 12 to get rid of this warning

 Linear dependence detected in AO basis
 Tighter screening thresholds may be required for diffuse basis sets
 Use S2THRESH > 14 and THRESH = 14 in case of SCF convergence issues
 Number of orthogonalized atomic orbitals = 745
 Maximum deviation from orthogonality = 1.082E-09
 Guess MOs from SCF MO coefficient file

 -----------------------------------------------------------------------
  General SCF calculation program by
  Eric Jon Sundstrom, Paul Horn, Yuezhi Mao, Dmitri Zuev, Alec White,
  David Stuck, Shaama M.S., Shane Yost, Joonho Lee, David Small,
  Daniel Levine, Susi Lehtola, Hugh Burton, Evgeny Epifanovsky
 -----------------------------------------------------------------------
 Exchange:     0.2000 Hartree-Fock + 0.0800 Slater + 0.7200 B88
 Correlation:  0.1900 VWN1RPA + 0.8100 LYP
 Using SG-1 standard quadrature grid
 using 6 threads for integral computing
 -------------------------------------------------------
 OpenMP Integral computing Module                
 Release: version 2.0, May 2017, Q-Chem Inc. Pleasanton 
 -------------------------------------------------------
 -------------------------------------------------------
 OpenMP BLAS3 based DFT computing Module                
 Release: version 1.0, May 2013, Q-Chem Inc. Pittsburgh 
 -------------------------------------------------------
 A restricted SCF calculation will be
 performed using DIIS
 SCF converges when DIIS error is below 1.0e-08
 ---------------------------------------
  Cycle       Energy         DIIS error
 ---------------------------------------
    1   -1303.9356897957      3.50e-04  
    2   -1303.9474951502      5.58e-05  
    3   -1303.9474279918      7.68e-05  
    4   -1303.9477032117      1.08e-05  
    5   -1303.9477068002      6.76e-06  
    6   -1303.9477089444      2.10e-06  
    7   -1303.9477091534      6.15e-07  
    8   -1303.9477091761      9.92e-08  
    9   -1303.9477091769      4.97e-08  
   10   -1303.9477091767      1.85e-08  
   11   -1303.9477091769      4.23e-09  Convergence criterion met
 ---------------------------------------
 SCF time:   CPU 2407.82s  wall 423.00s 
 SCF   energy in the final basis set =    -1303.9477091769
 Total energy in the final basis set =    -1303.9477091769

 --------------------------------------------------------------

                    Orbital Energies (a.u.)
 --------------------------------------------------------------

 Alpha MOs
 -- Occupied --
-19.1940 -19.1708 -19.1594 -19.1526 -19.1461 -19.1425 -19.1378 -19.1246
-19.1209 -10.3287 -10.2966 -10.2652 -10.2582 -10.2579 -10.2523 -10.2284
-10.2184 -10.2092 -10.1784 -10.1728 -10.1692 -10.1687 -10.1631 -10.1609
-10.1499  -1.1368  -1.0975  -1.0784  -1.0580  -1.0470  -1.0447  -1.0351
 -1.0253  -1.0190  -0.8462  -0.8146  -0.8003  -0.7944  -0.7495  -0.7439
 -0.7029  -0.6779  -0.6754  -0.6706  -0.6459  -0.6340  -0.6170  -0.5979
 -0.5719  -0.5676  -0.5602  -0.5477  -0.5462  -0.5236  -0.5207  -0.5144
 -0.5106  -0.5064  -0.5036  -0.4959  -0.4908  -0.4768  -0.4662  -0.4585
 -0.4545  -0.4452  -0.4407  -0.4347  -0.4309  -0.4260  -0.4187  -0.4059
 -0.4018  -0.3987  -0.3933  -0.3845  -0.3792  -0.3747  -0.3722  -0.3703
 -0.3656  -0.3531  -0.3512  -0.3479  -0.3449  -0.3353  -0.3343  -0.3285
 -0.3197  -0.3151  -0.3116  -0.3043  -0.3022  -0.2946  -0.2926  -0.2858
 -0.2743  -0.2680
 -- Virtual --
 -0.0382  -0.0301  -0.0223  -0.0108  -0.0090  -0.0011   0.0025   0.0049
  0.0098   0.0173   0.0198   0.0244   0.0298   0.0338   0.0354   0.0382
  0.0457   0.0493   0.0512   0.0530   0.0590   0.0592   0.0630   0.0679
  0.0727   0.0734   0.0748   0.0788   0.0829   0.0837   0.0864   0.0908
  0.0938   0.0965   0.0980   0.0993   0.1023   0.1033   0.1076   0.1102
  0.1119   0.1136   0.1146   0.1173   0.1203   0.1232   0.1246   0.1282
  0.1302   0.1312   0.1333   0.1375   0.1389   0.1399   0.1424   0.1441
  0.1461   0.1488   0.1509   0.1528   0.1538   0.1549   0.1556   0.1606
  0.1610   0.1625   0.1636   0.1689   0.1705   0.1713   0.1744   0.1762
  0.1765   0.1786   0.1855   0.1865   0.1873   0.1892   0.1918   0.1942
  0.1958   0.1974   0.2010   0.2052   0.2057   0.2080   0.2099   0.2103
  0.2172   0.2200   0.2222   0.2241   0.2271   0.2305   0.2322   0.2346
  0.2360   0.2400   0.2412   0.2438   0.2466   0.2471   0.2499   0.2535
  0.2574   0.2597   0.2604   0.2645   0.2673   0.2688   0.2710   0.2728
  0.2774   0.2800   0.2817   0.2842   0.2861   0.2886   0.2912   0.2934
  0.2977   0.2987   0.3019   0.3072   0.3101   0.3142   0.3153   0.3178
  0.3213   0.3225   0.3252   0.3283   0.3327   0.3348   0.3358   0.3368
  0.3402   0.3425   0.3484   0.3495   0.3524   0.3563   0.3574   0.3603
  0.3616   0.3663   0.3688   0.3720   0.3726   0.3768   0.3781   0.3821
  0.3829   0.3860   0.3872   0.3886   0.3930   0.3955   0.4028   0.4065
  0.4087   0.4140   0.4180   0.4219   0.4277   0.4325   0.4393   0.4429
  0.4446   0.4501   0.4531   0.4551   0.4620   0.4667   0.4672   0.4773
  0.4824   0.4850   0.4885   0.4995   0.5019   0.5051   0.5144   0.5221
  0.5294   0.5405   0.5487   0.5527   0.5582   0.5625   0.5661   0.5697
  0.5769   0.5809   0.5846   0.5875   0.5982   0.5990   0.6041   0.6061
  0.6115   0.6140   0.6181   0.6304   0.6375   0.6378   0.6509   0.6556
  0.6578   0.6619   0.6689   0.6747   0.6785   0.6819   0.6917   0.6989
  0.7042   0.7058   0.7088   0.7123   0.7195   0.7237   0.7258   0.7295
  0.7324   0.7388   0.7435   0.7546   0.7575   0.7597   0.7676   0.7688
  0.7749   0.7832   0.7840   0.7928   0.7938   0.7980   0.8001   0.8006
  0.8045   0.8094   0.8136   0.8231   0.8283   0.8323   0.8363   0.8413
  0.8478   0.8540   0.8640   0.8745   0.8832   0.8893   0.9085   0.9321
  0.9409   0.9485   0.9708   0.9770   0.9816   0.9960   0.9974   1.0091
  1.0150   1.0347   1.0430   1.0478   1.0621   1.0682   1.0738   1.0849
  1.0866   1.0983   1.1068   1.1162   1.1254   1.1359   1.1432   1.1460
  1.1514   1.1610   1.1666   1.1773   1.1813   1.1820   1.1918   1.2004
  1.2020   1.2044   1.2133   1.2237   1.2302   1.2322   1.2384   1.2494
  1.2565   1.2614   1.2650   1.2734   1.2849   1.2896   1.2980   1.3041
  1.3084   1.3266   1.3283   1.3398   1.3489   1.3491   1.3702   1.3836
  1.3855   1.3975   1.4082   1.4146   1.4306   1.4386   1.4431   1.4483
  1.4574   1.4685   1.4709   1.4774   1.4862   1.4909   1.4962   1.5102
  1.5158   1.5214   1.5268   1.5354   1.5438   1.5466   1.5560   1.5593
  1.5713   1.5788   1.5800   1.5868   1.5944   1.5978   1.6002   1.6058
  1.6112   1.6128   1.6180   1.6213   1.6256   1.6341   1.6348   1.6391
  1.6445   1.6514   1.6565   1.6608   1.6653   1.6701   1.6773   1.6790
  1.6823   1.6897   1.6991   1.7063   1.7170   1.7175   1.7262   1.7321
  1.7330   1.7393   1.7436   1.7519   1.7614   1.7662   1.7769   1.7829
  1.7851   1.7971   1.7986   1.8052   1.8118   1.8181   1.8261   1.8335
  1.8383   1.8418   1.8534   1.8585   1.8656   1.8714   1.8766   1.8968
  1.9000   1.9037   1.9151   1.9249   1.9339   1.9452   1.9640   1.9678
  1.9825   1.9991   2.0068   2.0076   2.0147   2.0228   2.0386   2.0430
  2.0542   2.0592   2.0654   2.0734   2.0893   2.0931   2.0980   2.1080
  2.1098   2.1146   2.1190   2.1327   2.1410   2.1486   2.1574   2.1650
  2.1725   2.1814   2.1951   2.2037   2.2246   2.2253   2.2413   2.2471
  2.2664   2.2748   2.2827   2.2862   2.3037   2.3116   2.3178   2.3434
  2.3449   2.3550   2.3599   2.3889   2.3919   2.4052   2.4127   2.4353
  2.4498   2.4592   2.4903   2.4974   2.5075   2.5222   2.5345   2.5448
  2.5478   2.5505   2.5583   2.5635   2.5809   2.5870   2.5981   2.6076
  2.6127   2.6198   2.6295   2.6345   2.6440   2.6500   2.6548   2.6640
  2.6758   2.6904   2.7021   2.7108   2.7167   2.7329   2.7482   2.7648
  2.7710   2.7740   2.7833   2.7930   2.7971   2.8125   2.8183   2.8257
  2.8304   2.8318   2.8342   2.8708   2.8757   2.8856   2.8893   2.8993
  2.9115   2.9187   2.9311   2.9344   2.9473   2.9649   2.9675   2.9774
  2.9831   2.9855   2.9998   3.0044   3.0116   3.0302   3.0369   3.0430
  3.0480   3.0617   3.0704   3.0807   3.0847   3.0959   3.0991   3.1119
  3.1268   3.1337   3.1390   3.1432   3.1482   3.1568   3.1597   3.1728
  3.1770   3.1845   3.1998   3.2038   3.2132   3.2278   3.2381   3.2578
  3.2746   3.2903   3.2987   3.3038   3.3134   3.3230   3.3257   3.3362
  3.3551   3.3698   3.3709   3.3932   3.4168   3.4434   3.4706   3.5026
  3.5325   3.5516   3.5807   3.6161   3.6867   3.7849   3.7901   3.8019
  3.8058   3.8156   3.8244   3.8460   3.8503   3.8680   3.8966   3.9027
  3.9092   3.9141   3.9317   3.9377   3.9685   3.9836   4.0023   4.0071
  4.0099   4.0507   4.0549   4.0683   4.0943   4.1245   4.1324   4.1690
  4.1731   4.1964   4.2298   4.2718   4.2890   4.2943   4.2997   4.3143
  4.3353   4.3733   4.4157   5.0093   5.0906   5.0984   5.1079   5.1214
  5.1307   5.1377   5.1597   5.1929   5.2469   5.3707   5.3978   5.4120
  5.4207   5.4283   5.4390   5.4448   5.4855   5.6020   5.6155   5.6334
  5.6543   5.6598   5.6720   5.7093   5.8236   5.8512  23.7529  23.7830
 23.8064  23.8152  23.8161  23.8378  23.8464  23.8620  23.8803  23.8960
 23.9076  23.9151  23.9509  23.9723  23.9974  24.0153  49.8757  49.9028
 49.9431  49.9484  49.9559  49.9575  49.9815  50.0068  50.0175
 --------------------------------------------------------------

          Ground-State Mulliken Net Atomic Charges

     Atom                 Charge (a.u.)
  ----------------------------------------
      1 C                     0.696269
      2 H                     0.234637
      3 C                    -0.361080
      4 H                     0.173360
      5 O                     0.193666
      6 C                    -1.279980
      7 H                     0.257216
      8 H                     0.245654
      9 C                     0.721232
     10 H                     0.159366
     11 C                    -0.709012
     12 H                     0.163860
     13 H                     0.149226
     14 O                    -0.192954
     15 C                    -0.785548
     16 H                     0.170667
     17 H                     0.134735
     18 C                    -0.398016
     19 H                     0.159864
     20 H                     0.228084
     21 C                     0.557971
     22 C                    -0.601014
     23 C                    -0.766724
     24 H                     0.164524
     25 O                    -0.239575
     26 H                     0.182068
     27 H                     0.250845
     28 H                     0.131645
     29 H                     0.148510
     30 H                     0.186103
     31 H                     0.230661
     32 O                     0.112412
     33 C                    -0.220306
     34 H                     0.278783
     35 C                    -0.682894
     36 H                     0.198273
     37 C                    -0.191981
     38 O                    -0.162221
     39 O                    -0.083519
     40 H                     0.297036
     41 C                    -0.110635
     42 H                     0.265882
     43 O                    -0.149504
     44 H                     0.266157
     45 C                    -0.747347
     46 H                     0.287534
     47 O                    -0.176652
     48 H                     0.274549
     49 C                    -0.325468
     50 H                     0.278222
     51 O                    -0.104978
     52 H                     0.270346
     53 H                     0.220050
  ----------------------------------------
  Sum of atomic charges =    -0.000000

 -----------------------------------------------------------------
                    Cartesian Multipole Moments
 -----------------------------------------------------------------
    Charge (ESU x 10^10)
                -0.0000
    Dipole Moment (Debye)
         X       0.4594      Y      -1.1598      Z       4.2719
       Tot       4.4503
    Quadrupole Moments (Debye-Ang)
        XX    -163.2426     XY     -11.6079     YY    -160.8716
        XZ       5.5599     YZ      -2.5791     ZZ    -146.5792
    Octopole Moments (Debye-Ang^2)
       XXX     -76.9200    XXY     -30.2852    XYY      82.1866
       YYY      -7.1785    XXZ      37.8755    XYZ      29.5094
       YYZ      48.2800    XZZ      36.7960    YZZ       6.0294
       ZZZ      32.8098
    Hexadecapole Moments (Debye-Ang^3)
      XXXX   -7896.2161   XXXY    -266.9561   XXYY   -2291.1623
      XYYY     -53.0033   YYYY   -4367.8358   XXXZ     292.4974
      XXYZ      11.4198   XYYZ     150.9648   YYYZ      -2.3524
      XXZZ   -1358.1983   XYZZ      38.0403   YYZZ    -772.6222
      XZZZ     155.5022   YZZZ      19.8635   ZZZZ    -893.4018
 -----------------------------------------------------------------
 Calculating analytic gradient of the SCF energy
 Gradient of SCF Energy
            1           2           3           4           5           6
    1  -0.0006241   0.0002521  -0.0008504   0.0000261   0.0005877   0.0004344
    2  -0.0002665  -0.0001988  -0.0001190  -0.0000689   0.0005477  -0.0001931
    3   0.0002311   0.0000877  -0.0000084   0.0002318  -0.0004387   0.0002450
            7           8           9          10          11          12
    1  -0.0000168  -0.0002070   0.0001874  -0.0000838  -0.0003444   0.0000399
    2   0.0000107   0.0000563   0.0001537   0.0002591  -0.0000542  -0.0000366
    3  -0.0000082  -0.0001572   0.0000783   0.0000259  -0.0001635  -0.0000573
           13          14          15          16          17          18
    1   0.0000708  -0.0000723   0.0000412  -0.0000812   0.0000316  -0.0001281
    2  -0.0001110  -0.0001625   0.0000906  -0.0000268  -0.0000408   0.0000405
    3   0.0000255  -0.0000290  -0.0004118   0.0001077   0.0000804   0.0001384
           19          20          21          22          23          24
    1   0.0000701  -0.0001168   0.0006893   0.0005977  -0.0000003   0.0002346
    2   0.0002680   0.0000897   0.0005937  -0.0001100  -0.0016649   0.0008268
    3  -0.0001468  -0.0001593   0.0008795   0.0004466  -0.0006705  -0.0004945
           25          26          27          28          29          30
    1  -0.0006560  -0.0002651  -0.0003230  -0.0003489  -0.0001028   0.0000049
    2   0.0017947   0.0001052  -0.0008967   0.0001100  -0.0000578  -0.0000810
    3   0.0004540  -0.0006111   0.0003218   0.0000657  -0.0001266   0.0001913
           31          32          33          34          35          36
    1   0.0001043   0.0016228  -0.0007481  -0.0003258  -0.0015180   0.0000985
    2  -0.0000126   0.0005739   0.0009842  -0.0000459  -0.0016749  -0.0000257
    3  -0.0000284   0.0010217  -0.0003216  -0.0000275  -0.0014219   0.0003396
           37          38          39          40          41          42
    1  -0.0005555   0.0009374  -0.0002279   0.0000782   0.0016758  -0.0001980
    2  -0.0011660   0.0006392  -0.0004892   0.0002913   0.0000117   0.0001009
    3   0.0005745  -0.0003822  -0.0003938   0.0001296   0.0005715  -0.0001030
           43          44          45          46          47          48
    1  -0.0003831  -0.0002194   0.0001100  -0.0000028  -0.0001474  -0.0000072
    2   0.0000665   0.0001017  -0.0000969   0.0000233  -0.0001628   0.0000883
    3   0.0002248  -0.0000749  -0.0003328   0.0001568  -0.0000397   0.0000162
           49          50          51          52          53
    1   0.0001248   0.0000521  -0.0000202   0.0001289   0.0003741
    2  -0.0007390   0.0001525   0.0002018   0.0002231   0.0000966
    3   0.0001210  -0.0001352  -0.0002590   0.0001979   0.0000385
 Max gradient component =       1.795E-03
 RMS gradient           =       4.819E-04
 Gradient time:  CPU 611.66 s  wall 103.26 s
 Geometry Optimization Parameters
   NAtoms,    NIC,     NZ,  NCons,   NDum,   NFix, NCnnct, MaxDiis
       53     422       0       0       0       0       0       0

 Cartesian Hessian Update
 Hessian Updated using BFGS Update


** GEOMETRY OPTIMIZATION IN DELOCALIZED INTERNAL COORDINATES **
   Searching for a Minimum

   Optimization Cycle:  10

                       Coordinates (Angstroms)
     ATOM                X               Y               Z
      1  C        -2.2594795208    1.1584074554   -0.4957003404
      2  H        -2.7894035001    0.9195758570   -1.4290264643
      3  C        -1.3376406422   -0.0513291398   -0.2440936350
      4  H        -0.7296600999    0.1245681709    0.6507197597
      5  O        -0.4527869768   -0.1664653342   -1.3955860657
      6  C        -2.1533075138   -1.3405227680   -0.0918201444
      7  H        -2.6503230964   -1.5473794234   -1.0443568809
      8  H        -1.4914832313   -2.1901575202    0.0895714803
      9  C        -3.2025096606   -1.2367695685    1.0250553205
     10  H        -2.6825469050   -1.0552262384    1.9790550813
     11  C        -3.9649200072   -2.5543861124    1.2198345197
     12  H        -3.2595908362   -3.3590680349    1.4443938432
     13  H        -4.6452244824   -2.4606743990    2.0781506943
     14  O        -4.6792087989   -3.0016501448    0.0668982742
     15  C        -4.1255180866   -0.0364077346    0.7747169261
     16  H        -4.8427285234    0.0653774081    1.5980508886
     17  H        -4.7105612936   -0.2059966992   -0.1396163585
     18  C        -3.3181141928    1.2576190725    0.6211651284
     19  H        -3.9896954391    2.0918607858    0.4046021657
     20  H        -2.8318383990    1.5071743526    1.5682990427
     21  C        -1.4993875842    2.4827553145   -0.7868713052
     22  C        -2.4401998868    3.5817211455   -1.3051119568
     23  C        -0.6140660984    3.0254037691    0.3355692738
     24  H         0.0746287118    2.2569503087    0.6946988144
     25  O        -1.4164918941    3.5371028400    1.4172647386
     26  H        -0.0084379771    3.8403334145   -0.0857274251
     27  H        -0.8386930822    3.7256653391    2.1616104449
     28  H        -3.0652787471    3.2143038245   -2.1248139488
     29  H        -1.8617469744    4.4298239402   -1.6834675010
     30  H        -3.0945325103    3.9603923037   -0.5177017767
     31  H        -5.3996481670   -2.3890263937   -0.1091344871
     32  O         1.5304732576    0.5066482062   -0.4508594981
     33  C         2.9446676125    0.3844106805   -0.4386717923
     34  H         3.3471378965    0.3831722086   -1.4583126086
     35  C         0.8669979873   -0.5184479697   -1.2294799843
     36  H         1.2904735641   -0.5316611072   -2.2416301276
     37  C         3.5224039880    1.6162618522    0.2495889910
     38  O         4.2853937202    2.3898977712   -0.2642863682
     39  O         3.0805907022    1.7375101000    1.5215517693
     40  H         3.4946288608    2.5320027136    1.8922663030
     41  C         3.3470263701   -0.9168919036    0.2757098976
     42  H         2.9830938082   -0.8570581219    1.3122483667
     43  O         4.7570778612   -1.0281432777    0.2460707341
     44  H         4.9916250892   -1.9361519236    0.4714732026
     45  C         2.6636849772   -2.0841486765   -0.4336912696
     46  H         3.0934629936   -2.1875162638   -1.4347371050
     47  O         2.9644212898   -3.3331760324    0.2066683616
     48  H         2.6043600082   -3.3176154439    1.1028568686
     49  C         1.1511149264   -1.8776260624   -0.5596825775
     50  H         0.7118672855   -1.8622391092    0.4499716273
     51  O         0.5677247339   -2.8981598414   -1.3473659931
     52  H         0.9776468894   -3.7347427983   -1.0955337139
     53  H        -0.7998988402    2.2413995431   -1.5943718560
   Point Group: c1    Number of degrees of freedom:   153


   Energy is  -1303.947709177

 Hessian Updated using BFGS Update

153 Hessian modes will be used to form the next step
  Hessian Eigenvalues:
     0.002133    0.004501    0.004659    0.004728    0.005774    0.006291
     0.006503    0.006914    0.007704    0.007825    0.009606    0.010191
     0.011531    0.011749    0.011833    0.013069    0.014439    0.019267
     0.020296    0.021794    0.025517    0.030527    0.031630    0.034224
     0.036443    0.038508    0.039789    0.042074    0.044518    0.045191
     0.045922    0.046466    0.047304    0.047943    0.048432    0.049023
     0.049151    0.049311    0.049913    0.050201    0.051835    0.054142
     0.054475    0.055136    0.055647    0.056459    0.056750    0.057703
     0.057974    0.059454    0.060209    0.060736    0.062557    0.065601
     0.068381    0.070816    0.074644    0.079311    0.081958    0.082319
     0.082555    0.084112    0.094094    0.094895    0.110638    0.114745
     0.117293    0.119309    0.121737    0.133358    0.139610    0.140593
     0.144601    0.150293    0.156070    0.159621    0.159858    0.160001
     0.160005    0.160054    0.160212    0.160530    0.163174    0.166226
     0.167792    0.169175    0.178840    0.187214    0.189713    0.193643
     0.194241    0.201312    0.205736    0.222686    0.227158    0.240836
     0.249017    0.251329    0.266489    0.267994    0.270117    0.275814
     0.284363    0.285363    0.286109    0.287957    0.288753    0.289173
     0.291306    0.293333    0.297250    0.304633    0.320441    0.334777
     0.335360    0.337414    0.338359    0.338696    0.339730    0.339848
     0.340114    0.340328    0.340489    0.340720    0.341161    0.341482
     0.341764    0.342146    0.342239    0.342441    0.342625    0.343198
     0.343836    0.347180    0.350261    0.374777    0.394180    0.395128
     0.398887    0.407250    0.408568    0.424478    0.428776    0.442841
     0.509310    0.517499    0.521798    0.523811    0.525622    0.530869
     0.541955    0.561128    0.933470

 Minimum Search - Taking Simple RFO Step
 Searching for Lamda that Minimizes Along All modes
 Value Taken    Lamda =  -0.00048801
 Calculated Step too Large.  Step scaled by  0.813720
 Step Taken.  Stepsize is  0.300000

                             Maximum     Tolerance    Cnvgd?
         Gradient           0.002922      0.000300      NO
         Displacement       0.079140      0.001200      NO
         Energy change     -0.000411      0.000001      NO


 New Cartesian Coordinates Obtained by Inverse Iteration

 Displacement from previous Coordinates is:  0.601524
 ----------------------------------------------------------------
             Standard Nuclear Orientation (Angstroms)
    I     Atom           X                Y                Z
 ----------------------------------------------------------------
    1      C      -2.2544523712     1.1530569860    -0.4873380086
    2      H      -2.7958930484     0.9241201404    -1.4165919755
    3      C      -1.3390716623    -0.0643139690    -0.2478080408
    4      H      -0.7258387817     0.1039267819     0.6444190177
    5      O      -0.4601979406    -0.1827115740    -1.4020274468
    6      C      -2.1614533556    -1.3495759610    -0.0979384452
    7      H      -2.6656448591    -1.5492953316    -1.0480976850
    8      H      -1.5013316924    -2.2028501459     0.0752116562
    9      C      -3.2012404941    -1.2471625345     1.0277503606
   10      H      -2.6714582321    -1.0799282472     1.9789136671
   11      C      -3.9744439176    -2.5590335680     1.2162743275
   12      H      -3.2754414293    -3.3735257356     1.4242013809
   13      H      -4.6443580425    -2.4673804797     2.0830347029
   14      O      -4.7064047955    -2.9852420816     0.0663442423
   15      C      -4.1156545880    -0.0364918629     0.7956889597
   16      H      -4.8242528844     0.0652346269     1.6262926528
   17      H      -4.7105763463    -0.1939877161    -0.1144343629
   18      C      -3.2991923404     1.2523782973     0.6420599550
   19      H      -3.9671829721     2.0932247533     0.4417666270
   20      H      -2.8010450153     1.4904781139     1.5866476098
   21      C      -1.4846477703     2.4708990622    -0.7766679310
   22      C      -2.4044743079     3.5678376204    -1.3371102948
   23      C      -0.6236408459     3.0192572503     0.3637285175
   24      H       0.0130447392     2.2347080456     0.7821785254
   25      O      -1.4497743767     3.5993522252     1.3888628277
   26      H       0.0383596572     3.7900581283    -0.0558568034
   27      H      -0.8857380052     3.8710712482     2.1179898146
   28      H      -2.9823198670     3.1975369022    -2.1891840264
   29      H      -1.8108613600     4.4192360915    -1.6835236448
   30      H      -3.0994753762     3.9434033614    -0.5843525824
   31      H      -5.4253364787    -2.3660605591    -0.0911610389
   32      O       1.5174577141     0.5057435796    -0.4539426370
   33      C       2.9334742960     0.3913172089    -0.4373956155
   34      H       3.3397191093     0.4011144399    -1.4554875210
   35      C       0.8627795726    -0.5224437861    -1.2335345622
   36      H       1.2864882449    -0.5321835479    -2.2457482032
   37      C       3.4939730325     1.6277186450     0.2585369571
   38      O       4.2156170906     2.4342528389    -0.2633593225
   39      O       3.0858496031     1.7136099627     1.5446016642
   40      H       3.4846128672     2.5143293251     1.9176770571
   41      C       3.3430210234    -0.9117230227     0.2674157631
   42      H       2.9847210622    -0.8607633430     1.3061936584
   43      O       4.7548137671    -1.0131364965     0.2302646880
   44      H       4.9972112037    -1.9207469617     0.4485983702
   45      C       2.6652225662    -2.0795973741    -0.4450327679
   46      H       3.0912474564    -2.1757079464    -1.4484710456
   47      O       2.9770763779    -3.3299676609     0.1876734739
   48      H       2.6196912417    -3.3222873640     1.0848590634
   49      C       1.1516913015    -1.8791707542    -0.5638259475
   50      H       0.7165149386    -1.8653840334     0.4476589341
   51      O       0.5659280910    -2.9021132839    -1.3478345684
   52      H       0.9871069640    -3.7362458442    -1.1069264682
   53      H      -0.7686391981     2.2168658847    -1.5647821942
 ----------------------------------------------------------------
 Molecular Point Group                 C1    NOp =  1
 Largest Abelian Subgroup              C1    NOp =  1
 Nuclear Repulsion Energy =  2567.0546974705 hartrees
 There are       98 alpha and       98 beta electrons
 Applying Cartesian multipole field
    Component          Value
    ---------          -----
     (2,0,0)        1.00000E-12
     (0,2,0)        2.00000E-11
     (0,0,2)       -3.00000E-11
 Nucleus-field energy     =     0.0000000513 hartrees
 Requested basis set is 6-311++G(d,p)
 There are 290 shells and 746 basis functions
 A cutoff of  1.0D-11 yielded  30650 shell pairs
 There are    196833 function pairs (    208271 Cartesian)
 Smallest overlap matrix eigenvalue = 6.02E-07

 Q-Chem warning in module stvman/mkSTV.C, line 306:

 Overlap eigenvalue is smaller than square root of threshold
 Use THRESH >= 12 to get rid of this warning

 Linear dependence detected in AO basis
 Tighter screening thresholds may be required for diffuse basis sets
 Use S2THRESH > 14 and THRESH = 14 in case of SCF convergence issues
 Number of orthogonalized atomic orbitals = 745
 Maximum deviation from orthogonality = 4.381E-10
 Guess MOs from SCF MO coefficient file

 -----------------------------------------------------------------------
  General SCF calculation program by
  Eric Jon Sundstrom, Paul Horn, Yuezhi Mao, Dmitri Zuev, Alec White,
  David Stuck, Shaama M.S., Shane Yost, Joonho Lee, David Small,
  Daniel Levine, Susi Lehtola, Hugh Burton, Evgeny Epifanovsky
 -----------------------------------------------------------------------
 Exchange:     0.2000 Hartree-Fock + 0.0800 Slater + 0.7200 B88
 Correlation:  0.1900 VWN1RPA + 0.8100 LYP
 Using SG-1 standard quadrature grid
 using 6 threads for integral computing
 -------------------------------------------------------
 OpenMP Integral computing Module                
 Release: version 2.0, May 2017, Q-Chem Inc. Pleasanton 
 -------------------------------------------------------
 -------------------------------------------------------
 OpenMP BLAS3 based DFT computing Module                
 Release: version 1.0, May 2013, Q-Chem Inc. Pittsburgh 
 -------------------------------------------------------
 A restricted SCF calculation will be
 performed using DIIS
 SCF converges when DIIS error is below 1.0e-08
 ---------------------------------------
  Cycle       Energy         DIIS error
 ---------------------------------------
    1   -1303.9389881974      3.02e-04  
    2   -1303.9478641907      3.79e-05  
    3   -1303.9478895576      4.36e-05  
    4   -1303.9479761206      1.29e-05  
    5   -1303.9479821852      6.65e-06  
    6   -1303.9479843440      1.41e-06  
    7   -1303.9479844336      4.75e-07  
    8   -1303.9479844476      7.34e-08  
    9   -1303.9479844477      3.79e-08  
   10   -1303.9479844476      1.29e-08  
   11   -1303.9479844477      3.04e-09  Convergence criterion met
 ---------------------------------------
 SCF time:   CPU 2408.19s  wall 423.00s 
 SCF   energy in the final basis set =    -1303.9479844477
 Total energy in the final basis set =    -1303.9479844477

 --------------------------------------------------------------

                    Orbital Energies (a.u.)
 --------------------------------------------------------------

 Alpha MOs
 -- Occupied --
-19.1939 -19.1707 -19.1595 -19.1525 -19.1459 -19.1422 -19.1379 -19.1245
-19.1209 -10.3288 -10.2963 -10.2652 -10.2582 -10.2577 -10.2520 -10.2279
-10.2182 -10.2097 -10.1781 -10.1725 -10.1691 -10.1683 -10.1627 -10.1612
-10.1496  -1.1369  -1.0976  -1.0782  -1.0576  -1.0472  -1.0444  -1.0351
 -1.0252  -1.0195  -0.8460  -0.8148  -0.8001  -0.7943  -0.7492  -0.7437
 -0.7028  -0.6777  -0.6754  -0.6705  -0.6459  -0.6342  -0.6170  -0.5977
 -0.5717  -0.5674  -0.5599  -0.5476  -0.5463  -0.5237  -0.5207  -0.5145
 -0.5107  -0.5062  -0.5032  -0.4963  -0.4903  -0.4765  -0.4661  -0.4586
 -0.4546  -0.4450  -0.4405  -0.4346  -0.4310  -0.4262  -0.4187  -0.4056
 -0.4017  -0.3986  -0.3930  -0.3845  -0.3790  -0.3742  -0.3719  -0.3701
 -0.3656  -0.3530  -0.3515  -0.3481  -0.3442  -0.3355  -0.3345  -0.3281
 -0.3196  -0.3154  -0.3107  -0.3043  -0.3021  -0.2947  -0.2926  -0.2857
 -0.2749  -0.2676
 -- Virtual --
 -0.0383  -0.0300  -0.0223  -0.0108  -0.0090  -0.0012   0.0023   0.0050
  0.0099   0.0178   0.0196   0.0245   0.0301   0.0336   0.0355   0.0383
  0.0456   0.0496   0.0512   0.0530   0.0591   0.0594   0.0632   0.0678
  0.0719   0.0738   0.0750   0.0790   0.0834   0.0839   0.0869   0.0906
  0.0937   0.0966   0.0981   0.0993   0.1023   0.1032   0.1075   0.1101
  0.1118   0.1135   0.1149   0.1180   0.1203   0.1230   0.1249   0.1283
  0.1303   0.1303   0.1339   0.1375   0.1390   0.1404   0.1431   0.1443
  0.1464   0.1489   0.1513   0.1533   0.1541   0.1546   0.1559   0.1610
  0.1613   0.1629   0.1635   0.1684   0.1702   0.1716   0.1749   0.1756
  0.1766   0.1786   0.1863   0.1868   0.1878   0.1897   0.1916   0.1945
  0.1957   0.1975   0.2012   0.2053   0.2058   0.2078   0.2096   0.2100
  0.2174   0.2199   0.2216   0.2239   0.2273   0.2313   0.2319   0.2348
  0.2352   0.2397   0.2415   0.2435   0.2469   0.2477   0.2505   0.2536
  0.2580   0.2601   0.2606   0.2637   0.2673   0.2691   0.2710   0.2725
  0.2777   0.2798   0.2809   0.2843   0.2861   0.2881   0.2922   0.2938
  0.2979   0.2986   0.3010   0.3072   0.3106   0.3145   0.3150   0.3175
  0.3210   0.3227   0.3254   0.3283   0.3336   0.3338   0.3361   0.3370
  0.3408   0.3430   0.3490   0.3503   0.3523   0.3562   0.3569   0.3605
  0.3627   0.3668   0.3693   0.3723   0.3727   0.3773   0.3786   0.3824
  0.3841   0.3867   0.3877   0.3906   0.3940   0.3961   0.3997   0.4066
  0.4081   0.4142   0.4183   0.4221   0.4274   0.4337   0.4395   0.4436
  0.4443   0.4492   0.4517   0.4556   0.4614   0.4666   0.4670   0.4776
  0.4815   0.4841   0.4891   0.5008   0.5025   0.5046   0.5146   0.5225
  0.5290   0.5403   0.5485   0.5528   0.5601   0.5627   0.5675   0.5706
  0.5768   0.5829   0.5846   0.5892   0.5986   0.5997   0.6027   0.6049
  0.6134   0.6142   0.6181   0.6301   0.6366   0.6399   0.6509   0.6564
  0.6585   0.6628   0.6677   0.6755   0.6773   0.6808   0.6918   0.6997
  0.7048   0.7059   0.7087   0.7141   0.7194   0.7230   0.7269   0.7283
  0.7334   0.7386   0.7463   0.7550   0.7569   0.7586   0.7683   0.7705
  0.7762   0.7829   0.7840   0.7922   0.7940   0.7983   0.8003   0.8007
  0.8057   0.8090   0.8114   0.8228   0.8303   0.8332   0.8369   0.8413
  0.8485   0.8541   0.8593   0.8739   0.8849   0.8908   0.9085   0.9317
  0.9431   0.9458   0.9704   0.9760   0.9799   0.9944   0.9984   1.0066
  1.0146   1.0336   1.0452   1.0461   1.0623   1.0671   1.0729   1.0862
  1.0876   1.0964   1.1082   1.1142   1.1237   1.1364   1.1445   1.1455
  1.1549   1.1610   1.1683   1.1780   1.1813   1.1817   1.1917   1.2000
  1.2040   1.2043   1.2125   1.2240   1.2298   1.2330   1.2380   1.2503
  1.2554   1.2619   1.2656   1.2738   1.2839   1.2896   1.2975   1.3041
  1.3092   1.3271   1.3278   1.3417   1.3485   1.3503   1.3707   1.3857
  1.3858   1.3983   1.4077   1.4143   1.4270   1.4397   1.4431   1.4465
  1.4589   1.4657   1.4716   1.4775   1.4849   1.4921   1.4978   1.5102
  1.5136   1.5212   1.5271   1.5356   1.5449   1.5467   1.5565   1.5592
  1.5703   1.5775   1.5802   1.5868   1.5952   1.5990   1.6016   1.6069
  1.6124   1.6149   1.6186   1.6207   1.6272   1.6339   1.6350   1.6377
  1.6454   1.6505   1.6564   1.6612   1.6652   1.6709   1.6769   1.6791
  1.6835   1.6902   1.7000   1.7070   1.7164   1.7177   1.7271   1.7325
  1.7327   1.7405   1.7419   1.7526   1.7622   1.7664   1.7779   1.7835
  1.7875   1.7967   1.8016   1.8060   1.8109   1.8211   1.8262   1.8350
  1.8396   1.8429   1.8531   1.8587   1.8679   1.8729   1.8776   1.8965
  1.8992   1.9020   1.9168   1.9236   1.9328   1.9466   1.9591   1.9688
  1.9839   2.0001   2.0063   2.0085   2.0148   2.0222   2.0399   2.0445
  2.0537   2.0606   2.0658   2.0726   2.0875   2.0923   2.0992   2.1093
  2.1101   2.1157   2.1200   2.1311   2.1433   2.1484   2.1590   2.1658
  2.1745   2.1822   2.1962   2.2024   2.2200   2.2252   2.2414   2.2468
  2.2650   2.2754   2.2828   2.2862   2.3048   2.3127   2.3201   2.3437
  2.3455   2.3545   2.3618   2.3888   2.3931   2.4049   2.4130   2.4365
  2.4471   2.4586   2.4906   2.4992   2.5090   2.5229   2.5356   2.5443
  2.5476   2.5509   2.5590   2.5620   2.5809   2.5882   2.5965   2.6076
  2.6135   2.6183   2.6296   2.6351   2.6446   2.6496   2.6547   2.6613
  2.6769   2.6912   2.6998   2.7116   2.7188   2.7323   2.7450   2.7633
  2.7685   2.7745   2.7842   2.7937   2.7968   2.8095   2.8182   2.8226
  2.8304   2.8324   2.8353   2.8694   2.8759   2.8864   2.8885   2.9002
  2.9116   2.9171   2.9324   2.9347   2.9472   2.9658   2.9692   2.9783
  2.9832   2.9881   3.0011   3.0081   3.0123   3.0313   3.0373   3.0438
  3.0496   3.0625   3.0702   3.0806   3.0848   3.0964   3.1001   3.1102
  3.1271   3.1314   3.1386   3.1428   3.1475   3.1578   3.1608   3.1716
  3.1775   3.1847   3.2030   3.2060   3.2151   3.2248   3.2380   3.2523
  3.2748   3.2900   3.2975   3.3046   3.3144   3.3240   3.3290   3.3366
  3.3590   3.3696   3.3709   3.3929   3.4172   3.4435   3.4695   3.5029
  3.5339   3.5527   3.5820   3.6168   3.6855   3.7845   3.7895   3.8007
  3.8045   3.8179   3.8251   3.8442   3.8502   3.8683   3.8976   3.9042
  3.9102   3.9138   3.9326   3.9378   3.9674   3.9837   4.0022   4.0091
  4.0113   4.0507   4.0552   4.0687   4.0953   4.1268   4.1335   4.1700
  4.1741   4.1968   4.2298   4.2714   4.2886   4.2956   4.3012   4.3174
  4.3346   4.3719   4.4164   5.0102   5.0905   5.0984   5.1077   5.1196
  5.1308   5.1367   5.1590   5.1934   5.2475   5.3710   5.3992   5.4121
  5.4205   5.4322   5.4398   5.4453   5.4859   5.6018   5.6161   5.6344
  5.6546   5.6599   5.6741   5.7094   5.8242   5.8515  23.7531  23.7830
 23.8065  23.8158  23.8166  23.8370  23.8468  23.8623  23.8803  23.8966
 23.9079  23.9143  23.9522  23.9718  23.9974  24.0150  49.8760  49.9030
 49.9432  49.9486  49.9559  49.9575  49.9806  50.0068  50.0181
 --------------------------------------------------------------

          Ground-State Mulliken Net Atomic Charges

     Atom                 Charge (a.u.)
  ----------------------------------------
      1 C                     0.701273
      2 H                     0.234571
      3 C                    -0.374903
      4 H                     0.174898
      5 O                     0.193818
      6 C                    -1.249851
      7 H                     0.256508
      8 H                     0.248428
      9 C                     0.704358
     10 H                     0.158090
     11 C                    -0.692315
     12 H                     0.164008
     13 H                     0.149315
     14 O                    -0.194153
     15 C                    -0.790851
     16 H                     0.170154
     17 H                     0.133373
     18 C                    -0.408899
     19 H                     0.165842
     20 H                     0.221111
     21 C                     0.543781
     22 C                    -0.613202
     23 C                    -0.731535
     24 H                     0.155992
     25 O                    -0.236442
     26 H                     0.180897
     27 H                     0.251420
     28 H                     0.129840
     29 H                     0.151741
     30 H                     0.185553
     31 H                     0.230754
     32 O                     0.115576
     33 C                    -0.230155
     34 H                     0.280485
     35 C                    -0.679728
     36 H                     0.197470
     37 C                    -0.196965
     38 O                    -0.158950
     39 O                    -0.081304
     40 H                     0.298892
     41 C                    -0.121084
     42 H                     0.267976
     43 O                    -0.148787
     44 H                     0.266052
     45 C                    -0.745938
     46 H                     0.287808
     47 O                    -0.176925
     48 H                     0.274263
     49 C                    -0.329268
     50 H                     0.279915
     51 O                    -0.107066
     52 H                     0.270764
     53 H                     0.223395
  ----------------------------------------
  Sum of atomic charges =    -0.000000

 -----------------------------------------------------------------
                    Cartesian Multipole Moments
 -----------------------------------------------------------------
    Charge (ESU x 10^10)
                -0.0000
    Dipole Moment (Debye)
         X       0.5685      Y      -1.1249      Z       4.3336
       Tot       4.5132
    Quadrupole Moments (Debye-Ang)
        XX    -162.8310     XY     -11.7378     YY    -160.4162
        XZ       5.2325     YZ      -2.1091     ZZ    -146.6914
    Octopole Moments (Debye-Ang^2)
       XXX     -68.8775    XXY     -29.7235    XYY      82.1978
       YYY      -6.0218    XXZ      38.5300    XYZ      29.6306
       YYZ      51.7900    XZZ      37.3012    YZZ       6.7198
       ZZZ      32.5288
    Hexadecapole Moments (Debye-Ang^3)
      XXXX   -7834.1419   XXXY    -269.4845   XXYY   -2295.7006
      XYYY     -61.5704   YYYY   -4356.2843   XXXZ     288.8755
      XXYZ       7.4987   XYYZ     149.1763   YYYZ      10.7692
      XXZZ   -1355.2277   XYZZ      35.5801   YYZZ    -769.9476
      XZZZ     159.7321   YZZZ      17.1959   ZZZZ    -902.3680
 -----------------------------------------------------------------
 Calculating analytic gradient of the SCF energy
 Gradient of SCF Energy
            1           2           3           4           5           6
    1  -0.0003654   0.0001548  -0.0002930   0.0001025   0.0002530   0.0000309
    2  -0.0003017  -0.0000345   0.0000572  -0.0000646   0.0000972   0.0000150
    3   0.0000716  -0.0000027   0.0001886  -0.0000145  -0.0004200  -0.0001550
            7           8           9          10          11          12
    1   0.0000080  -0.0000362   0.0000935  -0.0000403  -0.0001498   0.0000104
    2  -0.0000676  -0.0000589   0.0000554   0.0001538  -0.0000909  -0.0000127
    3   0.0000343  -0.0000069   0.0002068  -0.0000233  -0.0001847  -0.0000396
           13          14          15          16          17          18
    1   0.0000410  -0.0001281  -0.0000833  -0.0000610   0.0000336   0.0001296
    2  -0.0000212  -0.0000035   0.0000054  -0.0001180   0.0000154  -0.0000236
    3   0.0000337   0.0000031  -0.0002060   0.0000306   0.0000118  -0.0002190
           19          20          21          22          23          24
    1   0.0000143  -0.0000531   0.0002529  -0.0001009  -0.0003417   0.0000353
    2  -0.0000007   0.0001192   0.0001035   0.0001656  -0.0007417   0.0004928
    3   0.0001070  -0.0000569   0.0008842   0.0001127  -0.0001707  -0.0000738
           25          26          27          28          29          30
    1   0.0000736   0.0002079  -0.0003880  -0.0001401  -0.0000061   0.0002097
    2   0.0011586  -0.0000630  -0.0006405   0.0001832  -0.0000435  -0.0000937
    3  -0.0000740  -0.0005153   0.0003252  -0.0000652  -0.0000186  -0.0000215
           31          32          33          34          35          36
    1   0.0001373   0.0012422  -0.0001384  -0.0001685  -0.0009388  -0.0000646
    2  -0.0000970   0.0003351   0.0006316  -0.0000055  -0.0015461   0.0000930
    3  -0.0000578   0.0008338  -0.0002625   0.0000601  -0.0007287   0.0002162
           37          38          39          40          41          42
    1  -0.0002798   0.0003359   0.0000810  -0.0000468   0.0007344  -0.0001451
    2  -0.0004859   0.0001346  -0.0000866   0.0000215  -0.0001197   0.0001002
    3   0.0001887  -0.0000952  -0.0001410   0.0000539   0.0003020  -0.0000843
           43          44          45          46          47          48
    1  -0.0000494  -0.0001614   0.0001150  -0.0000248  -0.0000830   0.0000445
    2  -0.0000396   0.0001446   0.0001873  -0.0000223  -0.0002756   0.0000630
    3   0.0002091  -0.0001311  -0.0002040   0.0001297   0.0001550  -0.0001316
           49          50          51          52          53
    1   0.0000828   0.0000710  -0.0002831   0.0000387   0.0000369
    2   0.0002733   0.0000076  -0.0000168   0.0002054   0.0002557
    3   0.0001341  -0.0000853  -0.0002227   0.0000797   0.0000399
 Max gradient component =       1.546E-03
 RMS gradient           =       2.967E-04
 Gradient time:  CPU 610.90 s  wall 103.06 s
 Geometry Optimization Parameters
   NAtoms,    NIC,     NZ,  NCons,   NDum,   NFix, NCnnct, MaxDiis
       53     422       0       0       0       0       0       0

 Cartesian Hessian Update
 Hessian Updated using BFGS Update


** GEOMETRY OPTIMIZATION IN DELOCALIZED INTERNAL COORDINATES **
   Searching for a Minimum

   Optimization Cycle:  11

                       Coordinates (Angstroms)
     ATOM                X               Y               Z
      1  C        -2.2544523712    1.1530569860   -0.4873380086
      2  H        -2.7958930484    0.9241201404   -1.4165919755
      3  C        -1.3390716623   -0.0643139690   -0.2478080408
      4  H        -0.7258387817    0.1039267819    0.6444190177
      5  O        -0.4601979406   -0.1827115740   -1.4020274468
      6  C        -2.1614533556   -1.3495759610   -0.0979384452
      7  H        -2.6656448591   -1.5492953316   -1.0480976850
      8  H        -1.5013316924   -2.2028501459    0.0752116562
      9  C        -3.2012404941   -1.2471625345    1.0277503606
     10  H        -2.6714582321   -1.0799282472    1.9789136671
     11  C        -3.9744439176   -2.5590335680    1.2162743275
     12  H        -3.2754414293   -3.3735257356    1.4242013809
     13  H        -4.6443580425   -2.4673804797    2.0830347029
     14  O        -4.7064047955   -2.9852420816    0.0663442423
     15  C        -4.1156545880   -0.0364918629    0.7956889597
     16  H        -4.8242528844    0.0652346269    1.6262926528
     17  H        -4.7105763463   -0.1939877161   -0.1144343629
     18  C        -3.2991923404    1.2523782973    0.6420599550
     19  H        -3.9671829721    2.0932247533    0.4417666270
     20  H        -2.8010450153    1.4904781139    1.5866476098
     21  C        -1.4846477703    2.4708990622   -0.7766679310
     22  C        -2.4044743079    3.5678376204   -1.3371102948
     23  C        -0.6236408459    3.0192572503    0.3637285175
     24  H         0.0130447392    2.2347080456    0.7821785254
     25  O        -1.4497743767    3.5993522252    1.3888628277
     26  H         0.0383596572    3.7900581283   -0.0558568034
     27  H        -0.8857380052    3.8710712482    2.1179898146
     28  H        -2.9823198670    3.1975369022   -2.1891840264
     29  H        -1.8108613600    4.4192360915   -1.6835236448
     30  H        -3.0994753762    3.9434033614   -0.5843525824
     31  H        -5.4253364787   -2.3660605591   -0.0911610389
     32  O         1.5174577141    0.5057435796   -0.4539426370
     33  C         2.9334742960    0.3913172089   -0.4373956155
     34  H         3.3397191093    0.4011144399   -1.4554875210
     35  C         0.8627795726   -0.5224437861   -1.2335345622
     36  H         1.2864882449   -0.5321835479   -2.2457482032
     37  C         3.4939730325    1.6277186450    0.2585369571
     38  O         4.2156170906    2.4342528389   -0.2633593225
     39  O         3.0858496031    1.7136099627    1.5446016642
     40  H         3.4846128672    2.5143293251    1.9176770571
     41  C         3.3430210234   -0.9117230227    0.2674157631
     42  H         2.9847210622   -0.8607633430    1.3061936584
     43  O         4.7548137671   -1.0131364965    0.2302646880
     44  H         4.9972112037   -1.9207469617    0.4485983702
     45  C         2.6652225662   -2.0795973741   -0.4450327679
     46  H         3.0912474564   -2.1757079464   -1.4484710456
     47  O         2.9770763779   -3.3299676609    0.1876734739
     48  H         2.6196912417   -3.3222873640    1.0848590634
     49  C         1.1516913015   -1.8791707542   -0.5638259475
     50  H         0.7165149386   -1.8653840334    0.4476589341
     51  O         0.5659280910   -2.9021132839   -1.3478345684
     52  H         0.9871069640   -3.7362458442   -1.1069264682
     53  H        -0.7686391981    2.2168658847   -1.5647821942
   Point Group: c1    Number of degrees of freedom:   153


   Energy is  -1303.947984448

 Hessian Updated using BFGS Update

153 Hessian modes will be used to form the next step
  Hessian Eigenvalues:
     0.002029    0.004505    0.004655    0.004817    0.005701    0.006310
     0.006521    0.006919    0.007621    0.007833    0.009008    0.010192
     0.011501    0.011723    0.012023    0.013069    0.014431    0.019345
     0.020289    0.021782    0.025579    0.030541    0.031652    0.034293
     0.036933    0.038488    0.039785    0.042071    0.044573    0.045176
     0.045948    0.046578    0.047305    0.047955    0.048441    0.049035
     0.049144    0.049306    0.049947    0.050240    0.051835    0.054413
     0.054484    0.055123    0.055741    0.056449    0.056825    0.057707
     0.057986    0.059606    0.060301    0.060626    0.062652    0.065480
     0.068401    0.070743    0.074641    0.079216    0.081958    0.082306
     0.082737    0.084147    0.094122    0.095412    0.110580    0.114631
     0.117302    0.119295    0.121728    0.133484    0.139623    0.140449
     0.144612    0.151272    0.155988    0.159225    0.159838    0.160004
     0.160017    0.160103    0.160137    0.160589    0.162739    0.166211
     0.167321    0.169506    0.179392    0.187330    0.191000    0.193484
     0.195395    0.200737    0.205488    0.222684    0.226922    0.239901
     0.249342    0.251405    0.266371    0.268556    0.270617    0.275419
     0.284513    0.285526    0.286628    0.287942    0.288808    0.289409
     0.291317    0.293567    0.297642    0.304098    0.319077    0.334764
     0.335149    0.337407    0.338354    0.338672    0.339733    0.339850
     0.340111    0.340267    0.340480    0.340707    0.341142    0.341490
     0.341853    0.342178    0.342252    0.342515    0.342596    0.343237
     0.343935    0.347024    0.349454    0.374748    0.394036    0.395146
     0.398637    0.406766    0.408527    0.424266    0.427521    0.439823
     0.509521    0.516890    0.520930    0.523843    0.524150    0.528957
     0.534250    0.542304    0.932710

 Minimum Search - Taking Simple RFO Step
 Searching for Lamda that Minimizes Along All modes
 Value Taken    Lamda =  -0.00026777
 Step Taken.  Stepsize is  0.268629

                             Maximum     Tolerance    Cnvgd?
         Gradient           0.002569      0.000300      NO
         Displacement       0.089512      0.001200      NO
         Energy change     -0.000275      0.000001      NO


 New Cartesian Coordinates Obtained by Inverse Iteration

 Displacement from previous Coordinates is:  0.652716
 ----------------------------------------------------------------
             Standard Nuclear Orientation (Angstroms)
    I     Atom           X                Y                Z
 ----------------------------------------------------------------
    1      C      -2.2433403271     1.1452000801    -0.4828418213
    2      H      -2.8035076608     0.9217349529    -1.4022872789
    3      C      -1.3380533896    -0.0822459978    -0.2553702095
    4      H      -0.7191538683     0.0790764115     0.6337785651
    5      O      -0.4683690278    -0.2096789699    -1.4142548301
    6      C      -2.1733267914    -1.3587261386    -0.1015045878
    7      H      -2.6901982170    -1.5488027290    -1.0467046120
    8      H      -1.5194484036    -2.2191818851     0.0605985263
    9      C      -3.1978452909    -1.2499895402     1.0377474140
   10      H      -2.6525372590    -1.0992705303     1.9828548180
   11      C      -3.9889605751    -2.5510239357     1.2256154778
   12      H      -3.3005358604    -3.3795823622     1.4117983005
   13      H      -4.6418630996    -2.4580740827     2.1051734940
   14      O      -4.7490127484    -2.9507958904     0.0842560733
   15      C      -4.0979563484    -0.0243844263     0.8274926030
   16      H      -4.7912638583     0.0845213351     1.6699335650
   17      H      -4.7100114517    -0.1694952076    -0.0732681998
   18      C      -3.2675815723     1.2547001839     0.6637578055
   19      H      -3.9281910099     2.1043888084     0.4768449091
   20      H      -2.7521411421     1.4833784923     1.6019257811
   21      C      -1.4666724625     2.4552327325    -0.7835002338
   22      C      -2.3792839855     3.5456879172    -1.3677157105
   23      C      -0.6172438647     3.0130352816     0.3624804175
   24      H       0.0021796210     2.2265145755     0.8040042104
   25      O      -1.4557794687     3.6126126609     1.3635679006
   26      H       0.0621759134     3.7699196154    -0.0538089925
   27      H      -0.8925236186     3.9795410233     2.0505925237
   28      H      -2.9268138132     3.1664101499    -2.2353973721
   29      H      -1.7830369992     4.4015695824    -1.6985349353
   30      H      -3.0994363903     3.9177332536    -0.6369815036
   31      H      -5.4634631800    -2.3207354023    -0.0481072004
   32      O       1.4937120539     0.4965915440    -0.4550519829
   33      C       2.9118419352     0.4001505804    -0.4210911981
   34      H       3.3318796334     0.4322805368    -1.4331917820
   35      C       0.8600772883    -0.5325773866    -1.2456853316
   36      H       1.2862436893    -0.5274855791    -2.2571157561
   37      C       3.4365950431     1.6396171472     0.2984832085
   38      O       4.1178628301     2.4858597707    -0.2141618911
   39      O       3.0447337313     1.6796185321     1.5920914715
   40      H       3.4183136793     2.4859518524     1.9785993084
   41      C       3.3318698193    -0.9057928179     0.2683458198
   42      H       2.9694513749    -0.8755484279     1.3062756579
   43      O       4.7465730854    -0.9853326703     0.2371956300
   44      H       5.0017206633    -1.8913937793     0.4475053695
   45      C       2.6767417132    -2.0740792768    -0.4632574764
   46      H       3.1101456725    -2.1505874130    -1.4653125310
   47      O       3.0049405332    -3.3274036118     0.1549353711
   48      H       2.6407510834    -3.3383723944     1.0493153745
   49      C       1.1617266450    -1.8928824261    -0.5889060867
   50      H       0.7195993846    -1.8970678480     0.4196367985
   51      O       0.5949981166    -2.9155792647    -1.3879678899
   52      H       1.0349287860    -3.7444116675    -1.1628108721
   53      H      -0.7459310458     2.1908749757    -1.5635647751
 ----------------------------------------------------------------
 Molecular Point Group                 C1    NOp =  1
 Largest Abelian Subgroup              C1    NOp =  1
 Nuclear Repulsion Energy =  2568.7732662798 hartrees
 There are       98 alpha and       98 beta electrons
 Applying Cartesian multipole field
    Component          Value
    ---------          -----
     (2,0,0)        1.00000E-12
     (0,2,0)        2.00000E-11
     (0,0,2)       -3.00000E-11
 Nucleus-field energy     =     0.0000000508 hartrees
 Requested basis set is 6-311++G(d,p)
 There are 290 shells and 746 basis functions
 A cutoff of  1.0D-11 yielded  30656 shell pairs
 There are    196878 function pairs (    208323 Cartesian)
 Smallest overlap matrix eigenvalue = 6.09E-07

 Q-Chem warning in module stvman/mkSTV.C, line 306:

 Overlap eigenvalue is smaller than square root of threshold
 Use THRESH >= 12 to get rid of this warning

 Linear dependence detected in AO basis
 Tighter screening thresholds may be required for diffuse basis sets
 Use S2THRESH > 14 and THRESH = 14 in case of SCF convergence issues
 Number of orthogonalized atomic orbitals = 745
 Maximum deviation from orthogonality = 3.714E-10
 Guess MOs from SCF MO coefficient file

 -----------------------------------------------------------------------
  General SCF calculation program by
  Eric Jon Sundstrom, Paul Horn, Yuezhi Mao, Dmitri Zuev, Alec White,
  David Stuck, Shaama M.S., Shane Yost, Joonho Lee, David Small,
  Daniel Levine, Susi Lehtola, Hugh Burton, Evgeny Epifanovsky
 -----------------------------------------------------------------------
 Exchange:     0.2000 Hartree-Fock + 0.0800 Slater + 0.7200 B88
 Correlation:  0.1900 VWN1RPA + 0.8100 LYP
 Using SG-1 standard quadrature grid
 using 6 threads for integral computing
 -------------------------------------------------------
 OpenMP Integral computing Module                
 Release: version 2.0, May 2017, Q-Chem Inc. Pleasanton 
 -------------------------------------------------------
 -------------------------------------------------------
 OpenMP BLAS3 based DFT computing Module                
 Release: version 1.0, May 2013, Q-Chem Inc. Pittsburgh 
 -------------------------------------------------------
 A restricted SCF calculation will be
 performed using DIIS
 SCF converges when DIIS error is below 1.0e-08
 ---------------------------------------
  Cycle       Energy         DIIS error
 ---------------------------------------
    1   -1303.9389733017      3.17e-04  
    2   -1303.9479894460      4.58e-05  
    3   -1303.9479740963      5.68e-05  
    4   -1303.9481238056      1.19e-05  
    5   -1303.9481288386      6.08e-06  
    6   -1303.9481305917      1.86e-06  
    7   -1303.9481307502      6.04e-07  
    8   -1303.9481307705      1.09e-07  
    9   -1303.9481307710      5.26e-08  
   10   -1303.9481307713      1.88e-08  
   11   -1303.9481307711      3.36e-09  Convergence criterion met
 ---------------------------------------
 SCF time:   CPU 2409.27s  wall 424.00s 
 SCF   energy in the final basis set =    -1303.9481307711
 Total energy in the final basis set =    -1303.9481307711

 --------------------------------------------------------------

                    Orbital Energies (a.u.)
 --------------------------------------------------------------

 Alpha MOs
 -- Occupied --
-19.1942 -19.1707 -19.1599 -19.1524 -19.1455 -19.1416 -19.1384 -19.1242
-19.1209 -10.3291 -10.2961 -10.2654 -10.2582 -10.2576 -10.2517 -10.2271
-10.2180 -10.2098 -10.1779 -10.1719 -10.1688 -10.1680 -10.1626 -10.1608
-10.1494  -1.1372  -1.0980  -1.0782  -1.0572  -1.0477  -1.0440  -1.0347
 -1.0249  -1.0200  -0.8456  -0.8151  -0.7999  -0.7943  -0.7488  -0.7433
 -0.7027  -0.6773  -0.6753  -0.6705  -0.6458  -0.6345  -0.6166  -0.5975
 -0.5715  -0.5671  -0.5596  -0.5474  -0.5462  -0.5237  -0.5210  -0.5146
 -0.5109  -0.5061  -0.5030  -0.4968  -0.4899  -0.4757  -0.4659  -0.4584
 -0.4550  -0.4447  -0.4405  -0.4344  -0.4311  -0.4268  -0.4188  -0.4050
 -0.4019  -0.3985  -0.3928  -0.3844  -0.3788  -0.3737  -0.3716  -0.3697
 -0.3654  -0.3529  -0.3519  -0.3483  -0.3440  -0.3357  -0.3344  -0.3275
 -0.3194  -0.3156  -0.3096  -0.3042  -0.3020  -0.2948  -0.2926  -0.2854
 -0.2752  -0.2671
 -- Virtual --
 -0.0384  -0.0300  -0.0225  -0.0106  -0.0088  -0.0013   0.0023   0.0054
  0.0099   0.0183   0.0196   0.0247   0.0302   0.0335   0.0357   0.0384
  0.0455   0.0501   0.0514   0.0530   0.0589   0.0597   0.0632   0.0678
  0.0714   0.0741   0.0754   0.0792   0.0834   0.0843   0.0873   0.0905
  0.0937   0.0969   0.0983   0.0993   0.1023   0.1035   0.1074   0.1102
  0.1118   0.1133   0.1153   0.1187   0.1205   0.1228   0.1252   0.1284
  0.1300   0.1307   0.1342   0.1372   0.1393   0.1406   0.1435   0.1441
  0.1469   0.1489   0.1515   0.1535   0.1542   0.1552   0.1565   0.1608
  0.1616   0.1631   0.1634   0.1679   0.1704   0.1717   0.1749   0.1755
  0.1766   0.1789   0.1867   0.1870   0.1895   0.1897   0.1914   0.1950
  0.1960   0.1977   0.2014   0.2053   0.2055   0.2082   0.2096   0.2099
  0.2173   0.2196   0.2218   0.2236   0.2278   0.2314   0.2319   0.2350
  0.2357   0.2398   0.2417   0.2432   0.2473   0.2483   0.2509   0.2541
  0.2586   0.2602   0.2614   0.2635   0.2674   0.2692   0.2711   0.2725
  0.2777   0.2799   0.2807   0.2844   0.2864   0.2885   0.2923   0.2941
  0.2979   0.2993   0.3004   0.3072   0.3111   0.3150   0.3156   0.3175
  0.3209   0.3231   0.3264   0.3289   0.3325   0.3343   0.3357   0.3376
  0.3414   0.3430   0.3488   0.3508   0.3527   0.3559   0.3580   0.3607
  0.3638   0.3662   0.3696   0.3725   0.3730   0.3777   0.3787   0.3826
  0.3844   0.3858   0.3892   0.3920   0.3942   0.3967   0.3992   0.4066
  0.4073   0.4146   0.4180   0.4218   0.4280   0.4354   0.4402   0.4433
  0.4464   0.4490   0.4501   0.4570   0.4623   0.4663   0.4681   0.4781
  0.4814   0.4847   0.4907   0.5021   0.5032   0.5044   0.5152   0.5233
  0.5296   0.5405   0.5479   0.5535   0.5615   0.5631   0.5682   0.5711
  0.5782   0.5842   0.5852   0.5914   0.5986   0.6009   0.6022   0.6047
  0.6137   0.6151   0.6183   0.6306   0.6364   0.6413   0.6516   0.6575
  0.6586   0.6651   0.6679   0.6752   0.6763   0.6801   0.6912   0.6994
  0.7042   0.7050   0.7080   0.7150   0.7195   0.7227   0.7267   0.7283
  0.7341   0.7392   0.7479   0.7553   0.7560   0.7586   0.7688   0.7723
  0.7772   0.7825   0.7840   0.7917   0.7946   0.7989   0.8005   0.8027
  0.8063   0.8083   0.8102   0.8235   0.8317   0.8345   0.8371   0.8432
  0.8502   0.8555   0.8559   0.8733   0.8853   0.8900   0.9088   0.9323
  0.9441   0.9449   0.9711   0.9734   0.9783   0.9917   0.9994   1.0049
  1.0144   1.0329   1.0452   1.0474   1.0624   1.0654   1.0718   1.0872
  1.0895   1.0969   1.1092   1.1139   1.1229   1.1383   1.1444   1.1454
  1.1584   1.1632   1.1683   1.1778   1.1820   1.1840   1.1918   1.1999
  1.2038   1.2059   1.2129   1.2250   1.2274   1.2340   1.2385   1.2510
  1.2550   1.2626   1.2678   1.2753   1.2831   1.2909   1.2969   1.3048
  1.3098   1.3253   1.3289   1.3439   1.3483   1.3527   1.3711   1.3854
  1.3873   1.3988   1.4099   1.4155   1.4269   1.4392   1.4436   1.4469
  1.4604   1.4615   1.4723   1.4772   1.4851   1.4931   1.4992   1.5106
  1.5126   1.5215   1.5269   1.5352   1.5460   1.5476   1.5582   1.5595
  1.5687   1.5773   1.5812   1.5871   1.5954   1.5994   1.6023   1.6082
  1.6126   1.6149   1.6194   1.6214   1.6280   1.6331   1.6359   1.6377
  1.6460   1.6498   1.6557   1.6620   1.6652   1.6712   1.6766   1.6798
  1.6852   1.6902   1.7029   1.7076   1.7163   1.7182   1.7277   1.7321
  1.7335   1.7408   1.7435   1.7534   1.7624   1.7673   1.7792   1.7829
  1.7898   1.7957   1.8039   1.8093   1.8113   1.8232   1.8270   1.8379
  1.8415   1.8439   1.8529   1.8593   1.8698   1.8751   1.8782   1.8963
  1.8993   1.8999   1.9174   1.9219   1.9314   1.9473   1.9555   1.9697
  1.9846   2.0012   2.0066   2.0105   2.0157   2.0223   2.0410   2.0457
  2.0536   2.0606   2.0664   2.0725   2.0874   2.0922   2.0984   2.1099
  2.1115   2.1173   2.1219   2.1294   2.1460   2.1491   2.1598   2.1668
  2.1769   2.1831   2.1965   2.2020   2.2181   2.2257   2.2414   2.2481
  2.2643   2.2761   2.2824   2.2860   2.3051   2.3121   2.3201   2.3439
  2.3458   2.3547   2.3628   2.3904   2.3931   2.4052   2.4127   2.4380
  2.4458   2.4577   2.4907   2.5010   2.5095   2.5235   2.5365   2.5444
  2.5469   2.5516   2.5597   2.5617   2.5803   2.5895   2.5970   2.6089
  2.6142   2.6183   2.6306   2.6349   2.6445   2.6496   2.6542   2.6623
  2.6778   2.6922   2.6990   2.7123   2.7199   2.7312   2.7414   2.7622
  2.7682   2.7734   2.7851   2.7946   2.7964   2.8090   2.8174   2.8212
  2.8315   2.8338   2.8374   2.8685   2.8765   2.8873   2.8882   2.9012
  2.9102   2.9171   2.9331   2.9355   2.9470   2.9663   2.9714   2.9780
  2.9829   2.9909   3.0021   3.0091   3.0134   3.0326   3.0372   3.0450
  3.0508   3.0630   3.0699   3.0809   3.0847   3.0961   3.1029   3.1070
  3.1272   3.1321   3.1386   3.1437   3.1465   3.1564   3.1608   3.1713
  3.1777   3.1853   3.2061   3.2092   3.2163   3.2222   3.2368   3.2474
  3.2750   3.2896   3.2973   3.3047   3.3142   3.3244   3.3333   3.3370
  3.3606   3.3691   3.3708   3.3921   3.4179   3.4443   3.4678   3.5035
  3.5350   3.5543   3.5830   3.6169   3.6850   3.7839   3.7888   3.7989
  3.8045   3.8192   3.8256   3.8446   3.8504   3.8695   3.8982   3.9049
  3.9119   3.9139   3.9337   3.9371   3.9670   3.9828   4.0023   4.0098
  4.0138   4.0515   4.0564   4.0708   4.0968   4.1292   4.1346   4.1707
  4.1748   4.1964   4.2285   4.2713   4.2872   4.2989   4.3030   4.3201
  4.3347   4.3699   4.4168   5.0121   5.0902   5.0986   5.1077   5.1183
  5.1310   5.1359   5.1585   5.1936   5.2487   5.3711   5.4011   5.4128
  5.4199   5.4336   5.4440   5.4478   5.4872   5.5997   5.6167   5.6371
  5.6547   5.6597   5.6761   5.7096   5.8236   5.8521  23.7530  23.7828
 23.8062  23.8159  23.8171  23.8373  23.8472  23.8627  23.8803  23.8972
 23.9088  23.9148  23.9543  23.9712  23.9976  24.0150  49.8767  49.9032
 49.9433  49.9488  49.9557  49.9580  49.9804  50.0068  50.0189
 --------------------------------------------------------------

          Ground-State Mulliken Net Atomic Charges

     Atom                 Charge (a.u.)
  ----------------------------------------
      1 C                     0.710051
      2 H                     0.234418
      3 C                    -0.401487
      4 H                     0.181781
      5 O                     0.194475
      6 C                    -1.231809
      7 H                     0.255128
      8 H                     0.244090
      9 C                     0.703414
     10 H                     0.157326
     11 C                    -0.680725
     12 H                     0.164650
     13 H                     0.149595
     14 O                    -0.195665
     15 C                    -0.807985
     16 H                     0.169627
     17 H                     0.131884
     18 C                    -0.418976
     19 H                     0.170381
     20 H                     0.219772
     21 C                     0.531152
     22 C                    -0.618433
     23 C                    -0.702612
     24 H                     0.152476
     25 O                    -0.233974
     26 H                     0.176445
     27 H                     0.252933
     28 H                     0.128923
     29 H                     0.152701
     30 H                     0.183081
     31 H                     0.230563
     32 O                     0.115312
     33 C                    -0.213007
     34 H                     0.282659
     35 C                    -0.648302
     36 H                     0.197072
     37 C                    -0.217622
     38 O                    -0.154349
     39 O                    -0.076646
     40 H                     0.299749
     41 C                    -0.151715
     42 H                     0.269344
     43 O                    -0.148565
     44 H                     0.265870
     45 C                    -0.732432
     46 H                     0.288575
     47 O                    -0.177219
     48 H                     0.273615
     49 C                    -0.344967
     50 H                     0.281423
     51 O                    -0.108946
     52 H                     0.270701
     53 H                     0.226248
  ----------------------------------------
  Sum of atomic charges =    -0.000000

 -----------------------------------------------------------------
                    Cartesian Multipole Moments
 -----------------------------------------------------------------
    Charge (ESU x 10^10)
                -0.0000
    Dipole Moment (Debye)
         X       0.7146      Y      -1.0252      Z       4.3241
       Tot       4.5010
    Quadrupole Moments (Debye-Ang)
        XX    -162.5276     XY     -12.1919     YY    -159.4574
        XZ       4.6583     YZ      -1.9660     ZZ    -146.9989
    Octopole Moments (Debye-Ang^2)
       XXX     -59.6187    XXY     -28.2173    XYY      81.0790
       YYY      -2.5740    XXZ      37.7139    XYZ      29.0342
       YYZ      54.1343    XZZ      38.8456    YZZ       7.4664
       ZZZ      31.4353
    Hexadecapole Moments (Debye-Ang^3)
      XXXX   -7751.8733   XXXY    -275.0763   XXYY   -2295.7471
      XYYY     -72.8223   YYYY   -4306.9846   XXXZ     269.8485
      XXYZ      -1.8568   XYYZ     144.9760   YYYZ      19.5804
      XXZZ   -1348.3513   XYZZ      37.8916   YYZZ    -769.4692
      XZZZ     161.8929   YZZZ       8.9938   ZZZZ    -924.6133
 -----------------------------------------------------------------
 Calculating analytic gradient of the SCF energy
 Gradient of SCF Energy
            1           2           3           4           5           6
    1  -0.0001610   0.0000627   0.0002864  -0.0001566  -0.0001075  -0.0002981
    2  -0.0000026   0.0000080  -0.0001615   0.0000172   0.0001777  -0.0000842
    3   0.0003187   0.0000625  -0.0001770  -0.0000254  -0.0002233   0.0000334
            7           8           9          10          11          12
    1   0.0000989  -0.0001507   0.0000326   0.0000185  -0.0000568  -0.0000125
    2  -0.0000653   0.0000963   0.0000422   0.0000591  -0.0000394   0.0000080
    3   0.0000650  -0.0000435   0.0000866  -0.0000574  -0.0001723  -0.0000324
           13          14          15          16          17          18
    1  -0.0000133  -0.0000845  -0.0001469  -0.0001050   0.0000661   0.0004020
    2   0.0000053   0.0000560  -0.0001651  -0.0000302   0.0000827   0.0002159
    3   0.0000360   0.0000475   0.0002834  -0.0000351  -0.0000425  -0.0007464
           19          20          21          22          23          24
    1  -0.0000200   0.0000481   0.0000087  -0.0003415  -0.0003870  -0.0000497
    2   0.0000170   0.0001916  -0.0003533   0.0001259   0.0003005   0.0003703
    3   0.0000375   0.0002783   0.0003605   0.0001608   0.0005399   0.0000606
           25          26          27          28          29          30
    1  -0.0000055   0.0004356   0.0000010   0.0001639   0.0000378   0.0000986
    2  -0.0000754  -0.0001587  -0.0003258  -0.0000466  -0.0000024   0.0000472
    3  -0.0007620  -0.0001520   0.0001013  -0.0000164   0.0001111  -0.0000425
           31          32          33          34          35          36
    1   0.0001008   0.0001972   0.0005274  -0.0000435   0.0000908  -0.0000467
    2  -0.0001112   0.0002456  -0.0000326   0.0000348  -0.0012805   0.0001356
    3  -0.0000709   0.0004709  -0.0002442   0.0001131  -0.0002423   0.0001400
           37          38          39          40          41          42
    1  -0.0004749   0.0000901   0.0001363  -0.0000685  -0.0003625   0.0000340
    2   0.0000970  -0.0001678   0.0000154  -0.0000528   0.0000174   0.0000115
    3  -0.0000865   0.0000190   0.0001527   0.0000174  -0.0000198  -0.0000399
           43          44          45          46          47          48
    1   0.0003044  -0.0001036  -0.0000305  -0.0000073   0.0000483   0.0000731
    2  -0.0000180   0.0000902   0.0000884  -0.0000657  -0.0002369   0.0000479
    3   0.0001730  -0.0001125  -0.0001925   0.0001202   0.0002677  -0.0001540
           49          50          51          52          53
    1  -0.0000180   0.0001562  -0.0001112   0.0000780  -0.0002344
    2   0.0007894  -0.0000489  -0.0003646   0.0001216   0.0003737
    3   0.0002031  -0.0001038  -0.0002361  -0.0000356  -0.0001938
 Max gradient component =       1.281E-03
 RMS gradient           =       2.269E-04
 Gradient time:  CPU 613.20 s  wall 103.50 s
 Geometry Optimization Parameters
   NAtoms,    NIC,     NZ,  NCons,   NDum,   NFix, NCnnct, MaxDiis
       53     422       0       0       0       0       0       0

 Cartesian Hessian Update
 Hessian Updated using BFGS Update


** GEOMETRY OPTIMIZATION IN DELOCALIZED INTERNAL COORDINATES **
   Searching for a Minimum

   Optimization Cycle:  12

                       Coordinates (Angstroms)
     ATOM                X               Y               Z
      1  C        -2.2433403271    1.1452000801   -0.4828418213
      2  H        -2.8035076608    0.9217349529   -1.4022872789
      3  C        -1.3380533896   -0.0822459978   -0.2553702095
      4  H        -0.7191538683    0.0790764115    0.6337785651
      5  O        -0.4683690278   -0.2096789699   -1.4142548301
      6  C        -2.1733267914   -1.3587261386   -0.1015045878
      7  H        -2.6901982170   -1.5488027290   -1.0467046120
      8  H        -1.5194484036   -2.2191818851    0.0605985263
      9  C        -3.1978452909   -1.2499895402    1.0377474140
     10  H        -2.6525372590   -1.0992705303    1.9828548180
     11  C        -3.9889605751   -2.5510239357    1.2256154778
     12  H        -3.3005358604   -3.3795823622    1.4117983005
     13  H        -4.6418630996   -2.4580740827    2.1051734940
     14  O        -4.7490127484   -2.9507958904    0.0842560733
     15  C        -4.0979563484   -0.0243844263    0.8274926030
     16  H        -4.7912638583    0.0845213351    1.6699335650
     17  H        -4.7100114517   -0.1694952076   -0.0732681998
     18  C        -3.2675815723    1.2547001839    0.6637578055
     19  H        -3.9281910099    2.1043888084    0.4768449091
     20  H        -2.7521411421    1.4833784923    1.6019257811
     21  C        -1.4666724625    2.4552327325   -0.7835002338
     22  C        -2.3792839855    3.5456879172   -1.3677157105
     23  C        -0.6172438647    3.0130352816    0.3624804175
     24  H         0.0021796210    2.2265145755    0.8040042104
     25  O        -1.4557794687    3.6126126609    1.3635679006
     26  H         0.0621759134    3.7699196154   -0.0538089925
     27  H        -0.8925236186    3.9795410233    2.0505925237
     28  H        -2.9268138132    3.1664101499   -2.2353973721
     29  H        -1.7830369992    4.4015695824   -1.6985349353
     30  H        -3.0994363903    3.9177332536   -0.6369815036
     31  H        -5.4634631800   -2.3207354023   -0.0481072004
     32  O         1.4937120539    0.4965915440   -0.4550519829
     33  C         2.9118419352    0.4001505804   -0.4210911981
     34  H         3.3318796334    0.4322805368   -1.4331917820
     35  C         0.8600772883   -0.5325773866   -1.2456853316
     36  H         1.2862436893   -0.5274855791   -2.2571157561
     37  C         3.4365950431    1.6396171472    0.2984832085
     38  O         4.1178628301    2.4858597707   -0.2141618911
     39  O         3.0447337313    1.6796185321    1.5920914715
     40  H         3.4183136793    2.4859518524    1.9785993084
     41  C         3.3318698193   -0.9057928179    0.2683458198
     42  H         2.9694513749   -0.8755484279    1.3062756579
     43  O         4.7465730854   -0.9853326703    0.2371956300
     44  H         5.0017206633   -1.8913937793    0.4475053695
     45  C         2.6767417132   -2.0740792768   -0.4632574764
     46  H         3.1101456725   -2.1505874130   -1.4653125310
     47  O         3.0049405332   -3.3274036118    0.1549353711
     48  H         2.6407510834   -3.3383723944    1.0493153745
     49  C         1.1617266450   -1.8928824261   -0.5889060867
     50  H         0.7195993846   -1.8970678480    0.4196367985
     51  O         0.5949981166   -2.9155792647   -1.3879678899
     52  H         1.0349287860   -3.7444116675   -1.1628108721
     53  H        -0.7459310458    2.1908749757   -1.5635647751
   Point Group: c1    Number of degrees of freedom:   153


   Energy is  -1303.948130771

 Hessian Updated using BFGS Update

153 Hessian modes will be used to form the next step
  Hessian Eigenvalues:
     0.001988    0.004505    0.004643    0.004769    0.005527    0.006276
     0.006490    0.006911    0.007668    0.007831    0.008290    0.010196
     0.011455    0.011683    0.012679    0.013070    0.014711    0.019456
     0.020316    0.021773    0.026164    0.030442    0.031679    0.034302
     0.036957    0.038464    0.039825    0.042360    0.044711    0.045213
     0.046225    0.046512    0.047306    0.047958    0.048602    0.049037
     0.049151    0.049353    0.049921    0.050269    0.051838    0.054344
     0.054458    0.055125    0.055768    0.056449    0.056983    0.057712
     0.057985    0.059654    0.060269    0.060580    0.062704    0.065673
     0.068405    0.070958    0.074647    0.079160    0.081966    0.082355
     0.082708    0.084176    0.094609    0.095359    0.110498    0.114508
     0.117307    0.119397    0.121799    0.133235    0.139628    0.140059
     0.144607    0.151280    0.156080    0.159792    0.159946    0.160007
     0.160033    0.160112    0.160267    0.161021    0.162522    0.166272
     0.167963    0.169799    0.178483    0.187652    0.191986    0.193553
     0.198041    0.200457    0.205548    0.222763    0.227529    0.242840
     0.249356    0.252161    0.266023    0.268734    0.270125    0.277202
     0.284422    0.285521    0.286498    0.287911    0.288947    0.289539
     0.291346    0.293323    0.298373    0.303478    0.318476    0.334449
     0.335035    0.337455    0.338357    0.338727    0.339774    0.339842
     0.340073    0.340173    0.340491    0.340705    0.341241    0.341492
     0.341577    0.342202    0.342254    0.342489    0.342587    0.343252
     0.343935    0.348356    0.349046    0.374849    0.393477    0.395296
     0.397565    0.404902    0.408481    0.423915    0.427778    0.446483
     0.508418    0.510842    0.518175    0.522407    0.523974    0.526561
     0.531622    0.542207    0.933112

 Minimum Search - Taking Simple RFO Step
 Searching for Lamda that Minimizes Along All modes
 Value Taken    Lamda =  -0.00007675
 Step Taken.  Stepsize is  0.103195

                             Maximum     Tolerance    Cnvgd?
         Gradient           0.000978      0.000300      NO
         Displacement       0.034489      0.001200      NO
         Energy change     -0.000146      0.000001      NO


 New Cartesian Coordinates Obtained by Inverse Iteration

 Displacement from previous Coordinates is:  0.228508
 ----------------------------------------------------------------
             Standard Nuclear Orientation (Angstroms)
    I     Atom           X                Y                Z
 ----------------------------------------------------------------
    1      C      -2.2416160505     1.1432288578    -0.4756729241
    2      H      -2.8073791165     0.9242661591    -1.3929267975
    3      C      -1.3381861475    -0.0859016876    -0.2562588764
    4      H      -0.7178806035     0.0693783983     0.6330728981
    5      O      -0.4700097188    -0.2077172946    -1.4162402059
    6      C      -2.1745667807    -1.3621845042    -0.1104957801
    7      H      -2.6939037048    -1.5433750606    -1.0562258595
    8      H      -1.5212577757    -2.2248176346     0.0435765420
    9      C      -3.1968352351    -1.2602935991     1.0315229753
   10      H      -2.6489006444    -1.1213077789     1.9769578371
   11      C      -3.9933253147    -2.5593245758     1.2089664381
   12      H      -3.3084549983    -3.3939804128     1.3804158977
   13      H      -4.6401049877    -2.4735433586     2.0937005683
   14      O      -4.7635953593    -2.9400497386     0.0678202486
   15      C      -4.0929860482    -0.0292932964     0.8349538429
   16      H      -4.7811028488     0.0759302326     1.6820136585
   17      H      -4.7105879238    -0.1656191603    -0.0634382260
   18      C      -3.2594570780     1.2481724126     0.6777003171
   19      H      -3.9174770993     2.1020563568     0.5011642279
   20      H      -2.7377671014     1.4659207607     1.6145779654
   21      C      -1.4615391753     2.4507738616    -0.7767796475
   22      C      -2.3687695522     3.5391646492    -1.3725903195
   23      C      -0.6162921112     3.0097821299     0.3722253273
   24      H       0.0048704171     2.2233102799     0.8125939885
   25      O      -1.4561235380     3.6070713115     1.3744836950
   26      H       0.0596318195     3.7703107224    -0.0420288247
   27      H      -0.8930765188     4.0075640222     2.0427404128
   28      H      -2.9118626613     3.1550405328    -2.2409486844
   29      H      -1.7701346519     4.3926991911    -1.7052989341
   30      H      -3.0935163876     3.9158280270    -0.6485087085
   31      H      -5.4764901627    -2.3050755905    -0.0491876694
   32      O       1.4942412407     0.5045660281    -0.4654066868
   33      C       2.9122182404     0.4031822649    -0.4274434754
   34      H       3.3343004536     0.4272489501    -1.4391151752
   35      C       0.8587182533    -0.5280666558    -1.2478473616
   36      H       1.2835615129    -0.5313482334    -2.2601149543
   37      C       3.4397327485     1.6468324305     0.2837602615
   38      O       4.1128443077     2.4941594986    -0.2376049968
   39      O       3.0556614398     1.6914101714     1.5795223051
   40      H       3.4297405344     2.5003427001     1.9600821975
   41      C       3.3280352517    -0.8997885321     0.2699871585
   42      H       2.9657153473    -0.8630269033     1.3078025873
   43      O       4.7425268530    -0.9828461256     0.2391081271
   44      H       4.9962637895    -1.8869937698     0.4595445825
   45      C       2.6707484576    -2.0703631676    -0.4556056356
   46      H       3.1040258061    -2.1521999838    -1.4574744414
   47      O       2.9956626512    -3.3213314204     0.1682201722
   48      H       2.6293914961    -3.3287621626     1.0619308187
   49      C       1.1566923584    -1.8857909686    -0.5825218850
   50      H       0.7137547706    -1.8814260320     0.4258793616
   51      O       0.5854169244    -2.9110575807    -1.3742462282
   52      H       1.0208920251    -3.7408038883    -1.1437969135
   53      H      -0.7358678373     2.1797495016    -1.5501338668
 ----------------------------------------------------------------
 Molecular Point Group                 C1    NOp =  1
 Largest Abelian Subgroup              C1    NOp =  1
 Nuclear Repulsion Energy =  2569.5916853452 hartrees
 There are       98 alpha and       98 beta electrons
 Applying Cartesian multipole field
    Component          Value
    ---------          -----
     (2,0,0)        1.00000E-12
     (0,2,0)        2.00000E-11
     (0,0,2)       -3.00000E-11
 Nucleus-field energy     =     0.0000000507 hartrees
 Requested basis set is 6-311++G(d,p)
 There are 290 shells and 746 basis functions
 A cutoff of  1.0D-11 yielded  30661 shell pairs
 There are    196978 function pairs (    208443 Cartesian)
 Smallest overlap matrix eigenvalue = 6.08E-07

 Q-Chem warning in module stvman/mkSTV.C, line 306:

 Overlap eigenvalue is smaller than square root of threshold
 Use THRESH >= 12 to get rid of this warning

 Linear dependence detected in AO basis
 Tighter screening thresholds may be required for diffuse basis sets
 Use S2THRESH > 14 and THRESH = 14 in case of SCF convergence issues
 Number of orthogonalized atomic orbitals = 745
 Maximum deviation from orthogonality = 5.064E-10
 Guess MOs from SCF MO coefficient file

 -----------------------------------------------------------------------
  General SCF calculation program by
  Eric Jon Sundstrom, Paul Horn, Yuezhi Mao, Dmitri Zuev, Alec White,
  David Stuck, Shaama M.S., Shane Yost, Joonho Lee, David Small,
  Daniel Levine, Susi Lehtola, Hugh Burton, Evgeny Epifanovsky
 -----------------------------------------------------------------------
 Exchange:     0.2000 Hartree-Fock + 0.0800 Slater + 0.7200 B88
 Correlation:  0.1900 VWN1RPA + 0.8100 LYP
 Using SG-1 standard quadrature grid
 using 6 threads for integral computing
 -------------------------------------------------------
 OpenMP Integral computing Module                
 Release: version 2.0, May 2017, Q-Chem Inc. Pleasanton 
 -------------------------------------------------------
 -------------------------------------------------------
 OpenMP BLAS3 based DFT computing Module                
 Release: version 1.0, May 2013, Q-Chem Inc. Pittsburgh 
 -------------------------------------------------------
 A restricted SCF calculation will be
 performed using DIIS
 SCF converges when DIIS error is below 1.0e-08
 ---------------------------------------
  Cycle       Energy         DIIS error
 ---------------------------------------
    1   -1303.9469371234      1.26e-04  
    2   -1303.9481516549      2.00e-05  
    3   -1303.9481350199      2.90e-05  
    4   -1303.9481745730      3.04e-06  
    5   -1303.9481748095      2.15e-06  
    6   -1303.9481750330      6.58e-07  
    7   -1303.9481750522      1.97e-07  
    8   -1303.9481750543      2.96e-08  
    9   -1303.9481750547      1.51e-08  
   10   -1303.9481750545      4.64e-09  Convergence criterion met
 ---------------------------------------
 SCF time:   CPU 2193.04s  wall 386.00s 
 SCF   energy in the final basis set =    -1303.9481750545
 Total energy in the final basis set =    -1303.9481750545

 --------------------------------------------------------------

                    Orbital Energies (a.u.)
 --------------------------------------------------------------

 Alpha MOs
 -- Occupied --
-19.1942 -19.1706 -19.1600 -19.1524 -19.1456 -19.1415 -19.1384 -19.1241
-19.1208 -10.3292 -10.2960 -10.2655 -10.2580 -10.2575 -10.2516 -10.2269
-10.2178 -10.2098 -10.1778 -10.1717 -10.1687 -10.1679 -10.1624 -10.1607
-10.1495  -1.1372  -1.0982  -1.0782  -1.0572  -1.0478  -1.0441  -1.0349
 -1.0248  -1.0197  -0.8456  -0.8152  -0.7998  -0.7942  -0.7487  -0.7432
 -0.7026  -0.6772  -0.6753  -0.6705  -0.6458  -0.6345  -0.6165  -0.5974
 -0.5714  -0.5671  -0.5597  -0.5475  -0.5462  -0.5236  -0.5209  -0.5144
 -0.5110  -0.5062  -0.5029  -0.4968  -0.4898  -0.4753  -0.4658  -0.4583
 -0.4552  -0.4446  -0.4405  -0.4344  -0.4310  -0.4270  -0.4188  -0.4050
 -0.4020  -0.3984  -0.3926  -0.3843  -0.3787  -0.3735  -0.3714  -0.3697
 -0.3653  -0.3529  -0.3520  -0.3483  -0.3438  -0.3357  -0.3344  -0.3272
 -0.3195  -0.3158  -0.3090  -0.3042  -0.3020  -0.2947  -0.2925  -0.2854
 -0.2753  -0.2670
 -- Virtual --
 -0.0385  -0.0300  -0.0224  -0.0105  -0.0088  -0.0013   0.0022   0.0055
  0.0100   0.0183   0.0197   0.0249   0.0302   0.0335   0.0357   0.0384
  0.0455   0.0500   0.0516   0.0531   0.0588   0.0597   0.0633   0.0680
  0.0714   0.0743   0.0754   0.0793   0.0833   0.0845   0.0872   0.0905
  0.0938   0.0970   0.0982   0.0993   0.1023   0.1036   0.1074   0.1104
  0.1118   0.1134   0.1155   0.1189   0.1206   0.1229   0.1253   0.1284
  0.1299   0.1308   0.1342   0.1372   0.1392   0.1406   0.1436   0.1442
  0.1470   0.1490   0.1513   0.1535   0.1543   0.1554   0.1568   0.1607
  0.1619   0.1631   0.1637   0.1678   0.1704   0.1718   0.1747   0.1756
  0.1769   0.1792   0.1868   0.1873   0.1899   0.1902   0.1915   0.1949
  0.1960   0.1979   0.2018   0.2053   0.2059   0.2082   0.2092   0.2101
  0.2171   0.2195   0.2215   0.2236   0.2279   0.2318   0.2320   0.2352
  0.2360   0.2399   0.2418   0.2433   0.2474   0.2485   0.2512   0.2543
  0.2587   0.2602   0.2614   0.2635   0.2674   0.2693   0.2712   0.2726
  0.2775   0.2799   0.2807   0.2843   0.2866   0.2884   0.2924   0.2943
  0.2978   0.2992   0.3002   0.3070   0.3110   0.3151   0.3158   0.3176
  0.3207   0.3233   0.3266   0.3290   0.3322   0.3344   0.3360   0.3378
  0.3415   0.3432   0.3491   0.3508   0.3530   0.3561   0.3584   0.3605
  0.3639   0.3661   0.3698   0.3723   0.3732   0.3778   0.3787   0.3826
  0.3847   0.3854   0.3894   0.3919   0.3946   0.3967   0.3993   0.4068
  0.4073   0.4148   0.4182   0.4220   0.4278   0.4354   0.4402   0.4435
  0.4472   0.4494   0.4501   0.4574   0.4622   0.4667   0.4682   0.4782
  0.4813   0.4853   0.4907   0.5027   0.5038   0.5047   0.5155   0.5238
  0.5294   0.5410   0.5476   0.5535   0.5620   0.5632   0.5684   0.5714
  0.5784   0.5847   0.5856   0.5922   0.5986   0.6006   0.6023   0.6053
  0.6139   0.6154   0.6185   0.6300   0.6364   0.6420   0.6513   0.6577
  0.6590   0.6652   0.6684   0.6748   0.6763   0.6803   0.6914   0.7001
  0.7040   0.7050   0.7077   0.7151   0.7189   0.7227   0.7264   0.7287
  0.7343   0.7396   0.7484   0.7546   0.7556   0.7588   0.7690   0.7727
  0.7773   0.7825   0.7841   0.7914   0.7946   0.7989   0.8007   0.8030
  0.8063   0.8081   0.8099   0.8241   0.8317   0.8347   0.8372   0.8438
  0.8507   0.8535   0.8566   0.8724   0.8850   0.8911   0.9091   0.9318
  0.9447   0.9453   0.9721   0.9732   0.9784   0.9913   1.0003   1.0052
  1.0136   1.0327   1.0453   1.0488   1.0636   1.0653   1.0724   1.0886
  1.0903   1.0965   1.1097   1.1146   1.1232   1.1389   1.1439   1.1456
  1.1594   1.1638   1.1680   1.1777   1.1825   1.1849   1.1917   1.1997
  1.2050   1.2063   1.2128   1.2242   1.2274   1.2340   1.2381   1.2514
  1.2547   1.2627   1.2677   1.2750   1.2828   1.2913   1.2971   1.3041
  1.3104   1.3256   1.3296   1.3442   1.3486   1.3537   1.3717   1.3854
  1.3885   1.3992   1.4101   1.4179   1.4268   1.4387   1.4445   1.4474
  1.4597   1.4616   1.4736   1.4767   1.4846   1.4928   1.4997   1.5104
  1.5113   1.5219   1.5275   1.5349   1.5464   1.5479   1.5584   1.5598
  1.5690   1.5769   1.5812   1.5872   1.5956   1.5990   1.6026   1.6082
  1.6124   1.6149   1.6194   1.6222   1.6282   1.6323   1.6357   1.6377
  1.6465   1.6499   1.6558   1.6621   1.6656   1.6717   1.6771   1.6801
  1.6851   1.6898   1.7042   1.7079   1.7160   1.7185   1.7279   1.7316
  1.7336   1.7407   1.7437   1.7538   1.7623   1.7674   1.7797   1.7829
  1.7899   1.7957   1.8038   1.8101   1.8114   1.8232   1.8273   1.8392
  1.8420   1.8442   1.8532   1.8603   1.8707   1.8757   1.8785   1.8967
  1.8992   1.8999   1.9177   1.9215   1.9311   1.9482   1.9546   1.9699
  1.9845   2.0016   2.0064   2.0111   2.0156   2.0229   2.0415   2.0456
  2.0532   2.0609   2.0668   2.0725   2.0881   2.0924   2.0985   2.1099
  2.1120   2.1180   2.1233   2.1294   2.1477   2.1494   2.1599   2.1667
  2.1774   2.1834   2.1975   2.2013   2.2185   2.2261   2.2417   2.2487
  2.2642   2.2762   2.2823   2.2861   2.3059   2.3128   2.3199   2.3442
  2.3462   2.3545   2.3628   2.3913   2.3938   2.4054   2.4124   2.4388
  2.4452   2.4582   2.4909   2.5017   2.5099   2.5241   2.5366   2.5444
  2.5466   2.5521   2.5598   2.5619   2.5808   2.5901   2.5966   2.6091
  2.6145   2.6191   2.6310   2.6348   2.6449   2.6499   2.6544   2.6633
  2.6782   2.6924   2.6992   2.7128   2.7201   2.7310   2.7413   2.7624
  2.7683   2.7730   2.7855   2.7945   2.7959   2.8092   2.8174   2.8208
  2.8318   2.8347   2.8380   2.8682   2.8769   2.8880   2.8886   2.9017
  2.9107   2.9177   2.9337   2.9361   2.9473   2.9659   2.9724   2.9778
  2.9845   2.9918   3.0029   3.0092   3.0142   3.0328   3.0380   3.0457
  3.0520   3.0633   3.0698   3.0820   3.0848   3.0961   3.1039   3.1070
  3.1270   3.1332   3.1389   3.1440   3.1466   3.1563   3.1609   3.1713
  3.1782   3.1853   3.2068   3.2104   3.2173   3.2223   3.2377   3.2470
  3.2749   3.2896   3.2979   3.3048   3.3144   3.3246   3.3335   3.3373
  3.3624   3.3690   3.3706   3.3925   3.4182   3.4445   3.4662   3.5040
  3.5357   3.5546   3.5842   3.6169   3.6854   3.7837   3.7889   3.7991
  3.8045   3.8198   3.8258   3.8451   3.8511   3.8698   3.8983   3.9053
  3.9118   3.9136   3.9338   3.9371   3.9667   3.9817   4.0022   4.0099
  4.0138   4.0513   4.0563   4.0711   4.0969   4.1297   4.1351   4.1713
  4.1753   4.1967   4.2285   4.2716   4.2869   4.2996   4.3038   4.3210
  4.3343   4.3698   4.4175   5.0121   5.0902   5.0983   5.1079   5.1175
  5.1310   5.1361   5.1581   5.1938   5.2497   5.3712   5.4014   5.4131
  5.4197   5.4343   5.4445   5.4479   5.4873   5.5988   5.6173   5.6376
  5.6545   5.6599   5.6763   5.7099   5.8245   5.8524  23.7530  23.7831
 23.8059  23.8160  23.8178  23.8368  23.8476  23.8629  23.8802  23.8972
 23.9091  23.9144  23.9553  23.9710  23.9979  24.0153  49.8766  49.9034
 49.9433  49.9487  49.9559  49.9581  49.9800  50.0073  50.0192
 --------------------------------------------------------------

          Ground-State Mulliken Net Atomic Charges

     Atom                 Charge (a.u.)
  ----------------------------------------
      1 C                     0.707411
      2 H                     0.234537
      3 C                    -0.404477
      4 H                     0.181005
      5 O                     0.194148
      6 C                    -1.219863
      7 H                     0.254639
      8 H                     0.247653
      9 C                     0.702580
     10 H                     0.157316
     11 C                    -0.674680
     12 H                     0.164423
     13 H                     0.149883
     14 O                    -0.196330
     15 C                    -0.813127
     16 H                     0.169415
     17 H                     0.130931
     18 C                    -0.423976
     19 H                     0.173940
     20 H                     0.218551
     21 C                     0.538092
     22 C                    -0.621739
     23 C                    -0.697307
     24 H                     0.155334
     25 O                    -0.235423
     26 H                     0.175023
     27 H                     0.253518
     28 H                     0.129052
     29 H                     0.152620
     30 H                     0.180837
     31 H                     0.230556
     32 O                     0.114295
     33 C                    -0.221783
     34 H                     0.282675
     35 C                    -0.654398
     36 H                     0.197261
     37 C                    -0.215155
     38 O                    -0.154626
     39 O                    -0.075621
     40 H                     0.299816
     41 C                    -0.146119
     42 H                     0.270394
     43 O                    -0.148209
     44 H                     0.265731
     45 C                    -0.739856
     46 H                     0.288179
     47 O                    -0.176764
     48 H                     0.273577
     49 C                    -0.344093
     50 H                     0.281327
     51 O                    -0.109088
     52 H                     0.271177
     53 H                     0.226738
  ----------------------------------------
  Sum of atomic charges =    -0.000000

 -----------------------------------------------------------------
                    Cartesian Multipole Moments
 -----------------------------------------------------------------
    Charge (ESU x 10^10)
                -0.0000
    Dipole Moment (Debye)
         X       0.7460      Y      -0.9908      Z       4.3429
       Tot       4.5165
    Quadrupole Moments (Debye-Ang)
        XX    -162.5735     XY     -12.1195     YY    -158.9543
        XZ       4.6860     YZ      -1.9943     ZZ    -147.2344
    Octopole Moments (Debye-Ang^2)
       XXX     -57.6877    XXY     -27.1766    XYY      80.5377
       YYY      -0.4975    XXZ      39.1636    XYZ      29.8768
       YYZ      55.2739    XZZ      39.0591    YZZ       6.7146
       ZZZ      31.1266
    Hexadecapole Moments (Debye-Ang^3)
      XXXX   -7744.5595   XXXY    -285.6619   XXYY   -2294.5201
      XYYY     -81.2311   YYYY   -4282.8208   XXXZ     269.6312
      XXYZ      -3.1782   XYYZ     144.3018   YYYZ      24.8581
      XXZZ   -1348.9319   XYZZ      33.7776   YYZZ    -769.3403
      XZZZ     162.3479   YZZZ       7.9227   ZZZZ    -924.2454
 -----------------------------------------------------------------
 Calculating analytic gradient of the SCF energy
 Gradient of SCF Energy
            1           2           3           4           5           6
    1   0.0001520   0.0000048   0.0001407  -0.0000279  -0.0002984  -0.0001316
    2  -0.0000654   0.0000338  -0.0000450  -0.0000430   0.0000152   0.0001297
    3   0.0000970  -0.0000386   0.0000191  -0.0000803  -0.0000423  -0.0001274
            7           8           9          10          11          12
    1   0.0000335   0.0000568  -0.0001374   0.0000375   0.0000327  -0.0000129
    2  -0.0000161  -0.0000465  -0.0000396  -0.0000130  -0.0000244   0.0000034
    3   0.0000277   0.0000123   0.0000025  -0.0000437  -0.0000685  -0.0000162
           13          14          15          16          17          18
    1  -0.0000305   0.0000015   0.0000096   0.0000085  -0.0000374   0.0002045
    2   0.0000384   0.0000137  -0.0000763   0.0000090   0.0000292   0.0000570
    3  -0.0000110   0.0000716   0.0001456  -0.0000671  -0.0000589  -0.0001352
           19          20          21          22          23          24
    1  -0.0000292  -0.0000383  -0.0000105  -0.0002213  -0.0001891   0.0000388
    2  -0.0000261   0.0000111  -0.0003199   0.0000620   0.0000682   0.0000192
    3  -0.0000119   0.0000812  -0.0000279  -0.0000397   0.0004601   0.0000701
           25          26          27          28          29          30
    1   0.0001348   0.0000980   0.0000134   0.0001043   0.0000318   0.0000685
    2   0.0001223  -0.0000236  -0.0001308  -0.0000744   0.0000165   0.0000803
    3  -0.0004082  -0.0000143   0.0001103  -0.0000012   0.0000595  -0.0000649
           31          32          33          34          35          36
    1   0.0000161  -0.0000433   0.0002637   0.0000446   0.0001434  -0.0000171
    2  -0.0000080  -0.0000348  -0.0000782   0.0000307  -0.0000857   0.0000341
    3  -0.0000587   0.0000460   0.0000642   0.0000482   0.0001635  -0.0000035
           37          38          39          40          41          42
    1   0.0001823  -0.0001390  -0.0000568  -0.0000025  -0.0003103   0.0000279
    2   0.0001071  -0.0000957   0.0000710  -0.0000740  -0.0000213  -0.0000075
    3  -0.0000509   0.0000273   0.0001416  -0.0000264  -0.0001401   0.0000173
           43          44          45          46          47          48
    1   0.0001805  -0.0000208   0.0000907  -0.0000225   0.0000035   0.0000086
    2  -0.0000084  -0.0000117   0.0001329  -0.0000050  -0.0000432  -0.0000107
    3   0.0001004  -0.0000524   0.0000448   0.0000135   0.0000324  -0.0000355
           49          50          51          52          53
    1  -0.0000674  -0.0000233  -0.0001551   0.0000018  -0.0001121
    2   0.0003883  -0.0000606  -0.0001497   0.0000630   0.0001026
    3  -0.0000133  -0.0000306   0.0000124  -0.0000375  -0.0001624
 Max gradient component =       4.601E-04
 RMS gradient           =       1.059E-04
 Gradient time:  CPU 612.55 s  wall 103.44 s
 Geometry Optimization Parameters
   NAtoms,    NIC,     NZ,  NCons,   NDum,   NFix, NCnnct, MaxDiis
       53     422       0       0       0       0       0       0

 Cartesian Hessian Update
 Hessian Updated using BFGS Update


** GEOMETRY OPTIMIZATION IN DELOCALIZED INTERNAL COORDINATES **
   Searching for a Minimum

   Optimization Cycle:  13

                       Coordinates (Angstroms)
     ATOM                X               Y               Z
      1  C        -2.2416160505    1.1432288578   -0.4756729241
      2  H        -2.8073791165    0.9242661591   -1.3929267975
      3  C        -1.3381861475   -0.0859016876   -0.2562588764
      4  H        -0.7178806035    0.0693783983    0.6330728981
      5  O        -0.4700097188   -0.2077172946   -1.4162402059
      6  C        -2.1745667807   -1.3621845042   -0.1104957801
      7  H        -2.6939037048   -1.5433750606   -1.0562258595
      8  H        -1.5212577757   -2.2248176346    0.0435765420
      9  C        -3.1968352351   -1.2602935991    1.0315229753
     10  H        -2.6489006444   -1.1213077789    1.9769578371
     11  C        -3.9933253147   -2.5593245758    1.2089664381
     12  H        -3.3084549983   -3.3939804128    1.3804158977
     13  H        -4.6401049877   -2.4735433586    2.0937005683
     14  O        -4.7635953593   -2.9400497386    0.0678202486
     15  C        -4.0929860482   -0.0292932964    0.8349538429
     16  H        -4.7811028488    0.0759302326    1.6820136585
     17  H        -4.7105879238   -0.1656191603   -0.0634382260
     18  C        -3.2594570780    1.2481724126    0.6777003171
     19  H        -3.9174770993    2.1020563568    0.5011642279
     20  H        -2.7377671014    1.4659207607    1.6145779654
     21  C        -1.4615391753    2.4507738616   -0.7767796475
     22  C        -2.3687695522    3.5391646492   -1.3725903195
     23  C        -0.6162921112    3.0097821299    0.3722253273
     24  H         0.0048704171    2.2233102799    0.8125939885
     25  O        -1.4561235380    3.6070713115    1.3744836950
     26  H         0.0596318195    3.7703107224   -0.0420288247
     27  H        -0.8930765188    4.0075640222    2.0427404128
     28  H        -2.9118626613    3.1550405328   -2.2409486844
     29  H        -1.7701346519    4.3926991911   -1.7052989341
     30  H        -3.0935163876    3.9158280270   -0.6485087085
     31  H        -5.4764901627   -2.3050755905   -0.0491876694
     32  O         1.4942412407    0.5045660281   -0.4654066868
     33  C         2.9122182404    0.4031822649   -0.4274434754
     34  H         3.3343004536    0.4272489501   -1.4391151752
     35  C         0.8587182533   -0.5280666558   -1.2478473616
     36  H         1.2835615129   -0.5313482334   -2.2601149543
     37  C         3.4397327485    1.6468324305    0.2837602615
     38  O         4.1128443077    2.4941594986   -0.2376049968
     39  O         3.0556614398    1.6914101714    1.5795223051
     40  H         3.4297405344    2.5003427001    1.9600821975
     41  C         3.3280352517   -0.8997885321    0.2699871585
     42  H         2.9657153473   -0.8630269033    1.3078025873
     43  O         4.7425268530   -0.9828461256    0.2391081271
     44  H         4.9962637895   -1.8869937698    0.4595445825
     45  C         2.6707484576   -2.0703631676   -0.4556056356
     46  H         3.1040258061   -2.1521999838   -1.4574744414
     47  O         2.9956626512   -3.3213314204    0.1682201722
     48  H         2.6293914961   -3.3287621626    1.0619308187
     49  C         1.1566923584   -1.8857909686   -0.5825218850
     50  H         0.7137547706   -1.8814260320    0.4258793616
     51  O         0.5854169244   -2.9110575807   -1.3742462282
     52  H         1.0208920251   -3.7408038883   -1.1437969135
     53  H        -0.7358678373    2.1797495016   -1.5501338668
   Point Group: c1    Number of degrees of freedom:   153


   Energy is  -1303.948175054

 Hessian Updated using BFGS Update

153 Hessian modes will be used to form the next step
  Hessian Eigenvalues:
     0.002113    0.003815    0.004593    0.004702    0.005317    0.006233
     0.006403    0.006967    0.007489    0.007781    0.007866    0.010202
     0.011353    0.011599    0.012498    0.013069    0.014617    0.019321
     0.020305    0.021810    0.026557    0.030227    0.031726    0.034332
     0.036964    0.038468    0.039780    0.043170    0.043738    0.045213
     0.045549    0.046519    0.047339    0.047974    0.048650    0.049039
     0.049241    0.049541    0.049913    0.050241    0.051897    0.054103
     0.054781    0.055160    0.055825    0.056476    0.057296    0.057760
     0.057985    0.059742    0.060213    0.060926    0.063029    0.065859
     0.068403    0.070966    0.074778    0.079279    0.082020    0.082305
     0.082597    0.084185    0.095129    0.095370    0.110646    0.114798
     0.117321    0.119341    0.121696    0.134863    0.139603    0.140150
     0.144890    0.151608    0.156146    0.158756    0.159854    0.159963
     0.160009    0.160109    0.160223    0.160774    0.162838    0.166467
     0.168078    0.169657    0.177911    0.187280    0.191997    0.193776
     0.200362    0.202172    0.208793    0.222748    0.225019    0.245161
     0.249411    0.255560    0.265076    0.269069    0.269708    0.276113
     0.284117    0.285534    0.286271    0.288276    0.288831    0.289552
     0.291521    0.293181    0.300386    0.305807    0.319619    0.334806
     0.335261    0.337489    0.338357    0.338665    0.339522    0.339833
     0.340004    0.340140    0.340520    0.340783    0.341043    0.341427
     0.341498    0.342110    0.342244    0.342512    0.342616    0.343256
     0.343938    0.347917    0.351266    0.375017    0.393366    0.395170
     0.397537    0.405398    0.408545    0.424036    0.427777    0.442371
     0.509143    0.517302    0.522018    0.523640    0.524380    0.529743
     0.534481    0.542009    0.932981

 Minimum Search - Taking Simple RFO Step
 Searching for Lamda that Minimizes Along All modes
 Value Taken    Lamda =  -0.00003046
 Step Taken.  Stepsize is  0.073638

                             Maximum     Tolerance    Cnvgd?
         Gradient           0.000497      0.000300      NO
         Displacement       0.022657      0.001200      NO
         Energy change     -0.000044      0.000001      NO


 New Cartesian Coordinates Obtained by Inverse Iteration

 Displacement from previous Coordinates is:  0.278839
 ----------------------------------------------------------------
             Standard Nuclear Orientation (Angstroms)
    I     Atom           X                Y                Z
 ----------------------------------------------------------------
    1      C      -2.2410744620     1.1430821411    -0.4759818668
    2      H      -2.8071667182     0.9278287900    -1.3939287430
    3      C      -1.3386850291    -0.0877202961    -0.2593787902
    4      H      -0.7186923867     0.0652122203     0.6307365510
    5      O      -0.4696386130    -0.2108314757    -1.4188370718
    6      C      -2.1762199702    -1.3637357364    -0.1174142474
    7      H      -2.6950350780    -1.5411362814    -1.0642673044
    8      H      -1.5238808291    -2.2274215574     0.0342736742
    9      C      -3.1999216018    -1.2650577712     1.0234526228
   10      H      -2.6536845809    -1.1316289743     1.9706909304
   11      C      -3.9994657198    -2.5632452822     1.1929853305
   12      H      -3.3165567818    -3.4010773564     1.3566076217
   13      H      -4.6442215820    -2.4826152273     2.0796316948
   14      O      -4.7733792466    -2.9326778529     0.0504086557
   15      C      -4.0939650846    -0.0319889077     0.8305469006
   16      H      -4.7820204580     0.0712581190     1.6779847457
   17      H      -4.7114483283    -0.1645188714    -0.0683998727
   18      C      -3.2584528762     1.2444544845     0.6786055146
   19      H      -3.9144978671     2.1007282714     0.5067261341
   20      H      -2.7348870757     1.4561988089     1.6155779890
   21      C      -1.4598747081     2.4516260377    -0.7710217162
   22      C      -2.3678053635     3.5448560892    -1.3563766051
   23      C      -0.6104489672     3.0013725150     0.3789804090
   24      H       0.0228729758     2.2140553218     0.8001794817
   25      O      -1.4467589862     3.5722672396     1.4003430552
   26      H       0.0522573676     3.7764758759    -0.0290508806
   27      H      -0.8817395207     3.9832829839     2.0604016661
   28      H      -2.9166371313     3.1677763257    -2.2242652315
   29      H      -1.7699393378     4.3998062180    -1.6868166608
   30      H      -3.0887219824     3.9171150496    -0.6260197746
   31      H      -5.4855882872    -2.2954631895    -0.0583718672
   32      O       1.4967385452     0.5076314216    -0.4800987189
   33      C       2.9142396582     0.4030205317    -0.4413313978
   34      H       3.3358674306     0.4130260276    -1.4535049611
   35      C       0.8587599496    -0.5318266580    -1.2501427527
   36      H       1.2816382236    -0.5464032030    -2.2632158551
   37      C       3.4456629748     1.6540796685     0.2540027385
   38      O       4.1197330786     2.4937072487    -0.2783767835
   39      O       3.0649413530     1.7142531456     1.5500643983
   40      H       3.4413734517     2.5267182676     1.9207532598
   41      C       3.3273370484    -0.8922139926     0.2720558183
   42      H       2.9643841984    -0.8424117319     1.3091341737
   43      O       4.7415165411    -0.9778902648     0.2425525721
   44      H       4.9942786682    -1.8783249932     0.4787495908
   45      C       2.6685981875    -2.0701528833    -0.4403307068
   46      H       3.1032357690    -2.1643519268    -1.4405913144
   47      O       2.9901832391    -3.3141295079     0.1986618290
   48      H       2.6218774180    -3.3107344553     1.0916009534
   49      C       1.1552712701    -1.8843540484    -0.5717197695
   50      H       0.7108106539    -1.8693039042     0.4359942841
   51      O       0.5840517110    -2.9158617037    -1.3547612301
   52      H       1.0158439744    -3.7447769214    -1.1144540109
   53      H      -0.7354855490     2.1837225058    -1.5466331276
 ----------------------------------------------------------------
 Molecular Point Group                 C1    NOp =  1
 Largest Abelian Subgroup              C1    NOp =  1
 Nuclear Repulsion Energy =  2570.1306887736 hartrees
 There are       98 alpha and       98 beta electrons
 Applying Cartesian multipole field
    Component          Value
    ---------          -----
     (2,0,0)        1.00000E-12
     (0,2,0)        2.00000E-11
     (0,0,2)       -3.00000E-11
 Nucleus-field energy     =     0.0000000508 hartrees
 Requested basis set is 6-311++G(d,p)
 There are 290 shells and 746 basis functions
 A cutoff of  1.0D-11 yielded  30673 shell pairs
 There are    197048 function pairs (    208514 Cartesian)
 Smallest overlap matrix eigenvalue = 6.08E-07

 Q-Chem warning in module stvman/mkSTV.C, line 306:

 Overlap eigenvalue is smaller than square root of threshold
 Use THRESH >= 12 to get rid of this warning

 Linear dependence detected in AO basis
 Tighter screening thresholds may be required for diffuse basis sets
 Use S2THRESH > 14 and THRESH = 14 in case of SCF convergence issues
 Number of orthogonalized atomic orbitals = 745
 Maximum deviation from orthogonality = 5.381E-10
 Guess MOs from SCF MO coefficient file

 -----------------------------------------------------------------------
  General SCF calculation program by
  Eric Jon Sundstrom, Paul Horn, Yuezhi Mao, Dmitri Zuev, Alec White,
  David Stuck, Shaama M.S., Shane Yost, Joonho Lee, David Small,
  Daniel Levine, Susi Lehtola, Hugh Burton, Evgeny Epifanovsky
 -----------------------------------------------------------------------
 Exchange:     0.2000 Hartree-Fock + 0.0800 Slater + 0.7200 B88
 Correlation:  0.1900 VWN1RPA + 0.8100 LYP
 Using SG-1 standard quadrature grid
 using 6 threads for integral computing
 -------------------------------------------------------
 OpenMP Integral computing Module                
 Release: version 2.0, May 2017, Q-Chem Inc. Pleasanton 
 -------------------------------------------------------
 -------------------------------------------------------
 OpenMP BLAS3 based DFT computing Module                
 Release: version 1.0, May 2013, Q-Chem Inc. Pittsburgh 
 -------------------------------------------------------
 A restricted SCF calculation will be
 performed using DIIS
 SCF converges when DIIS error is below 1.0e-08
 ---------------------------------------
  Cycle       Energy         DIIS error
 ---------------------------------------
    1   -1303.9468626880      1.26e-04  
    2   -1303.9481619033      2.36e-05  
    3   -1303.9481341755      3.55e-05  
    4   -1303.9481928064      2.54e-06  
    5   -1303.9481930503      1.34e-06  
    6   -1303.9481931373      5.06e-07  
    7   -1303.9481931483      2.16e-07  
    8   -1303.9481931505      4.88e-08  
    9   -1303.9481931509      1.60e-08  
   10   -1303.9481931507      4.52e-09  Convergence criterion met
 ---------------------------------------
 SCF time:   CPU 2193.80s  wall 386.00s 
 SCF   energy in the final basis set =    -1303.9481931507
 Total energy in the final basis set =    -1303.9481931507

 --------------------------------------------------------------

                    Orbital Energies (a.u.)
 --------------------------------------------------------------

 Alpha MOs
 -- Occupied --
-19.1942 -19.1705 -19.1600 -19.1524 -19.1457 -19.1415 -19.1384 -19.1240
-19.1208 -10.3291 -10.2960 -10.2654 -10.2579 -10.2574 -10.2517 -10.2270
-10.2177 -10.2098 -10.1776 -10.1718 -10.1685 -10.1680 -10.1621 -10.1604
-10.1497  -1.1372  -1.0983  -1.0782  -1.0573  -1.0477  -1.0442  -1.0349
 -1.0247  -1.0195  -0.8455  -0.8152  -0.7997  -0.7942  -0.7486  -0.7432
 -0.7025  -0.6771  -0.6753  -0.6705  -0.6458  -0.6345  -0.6164  -0.5973
 -0.5713  -0.5671  -0.5597  -0.5475  -0.5463  -0.5235  -0.5208  -0.5144
 -0.5110  -0.5062  -0.5029  -0.4968  -0.4899  -0.4750  -0.4657  -0.4581
 -0.4553  -0.4445  -0.4406  -0.4344  -0.4309  -0.4271  -0.4187  -0.4050
 -0.4022  -0.3984  -0.3926  -0.3843  -0.3786  -0.3734  -0.3714  -0.3697
 -0.3651  -0.3528  -0.3523  -0.3483  -0.3437  -0.3358  -0.3344  -0.3269
 -0.3196  -0.3158  -0.3087  -0.3042  -0.3019  -0.2946  -0.2924  -0.2854
 -0.2753  -0.2670
 -- Virtual --
 -0.0385  -0.0299  -0.0224  -0.0104  -0.0087  -0.0013   0.0022   0.0055
  0.0101   0.0181   0.0197   0.0249   0.0302   0.0336   0.0358   0.0384
  0.0456   0.0501   0.0517   0.0532   0.0588   0.0596   0.0634   0.0681
  0.0717   0.0744   0.0753   0.0792   0.0832   0.0845   0.0871   0.0907
  0.0938   0.0971   0.0981   0.0994   0.1023   0.1036   0.1075   0.1106
  0.1118   0.1135   0.1156   0.1189   0.1207   0.1231   0.1254   0.1283
  0.1302   0.1310   0.1340   0.1373   0.1391   0.1406   0.1436   0.1444
  0.1470   0.1490   0.1513   0.1536   0.1543   0.1554   0.1569   0.1606
  0.1619   0.1632   0.1638   0.1681   0.1705   0.1718   0.1750   0.1755
  0.1771   0.1793   0.1869   0.1874   0.1899   0.1903   0.1917   0.1948
  0.1960   0.1979   0.2020   0.2055   0.2062   0.2081   0.2090   0.2102
  0.2171   0.2194   0.2212   0.2236   0.2279   0.2320   0.2322   0.2353
  0.2362   0.2401   0.2420   0.2435   0.2473   0.2488   0.2512   0.2542
  0.2589   0.2603   0.2612   0.2638   0.2674   0.2693   0.2714   0.2728
  0.2776   0.2799   0.2807   0.2844   0.2869   0.2884   0.2925   0.2943
  0.2979   0.2989   0.3003   0.3070   0.3109   0.3151   0.3158   0.3178
  0.3207   0.3232   0.3266   0.3291   0.3322   0.3341   0.3365   0.3378
  0.3415   0.3431   0.3493   0.3512   0.3532   0.3563   0.3585   0.3605
  0.3638   0.3660   0.3699   0.3722   0.3731   0.3780   0.3789   0.3822
  0.3849   0.3852   0.3891   0.3913   0.3948   0.3968   0.3996   0.4069
  0.4074   0.4152   0.4183   0.4221   0.4274   0.4351   0.4401   0.4438
  0.4473   0.4499   0.4505   0.4575   0.4621   0.4669   0.4682   0.4782
  0.4815   0.4859   0.4903   0.5028   0.5038   0.5051   0.5156   0.5239
  0.5295   0.5415   0.5477   0.5532   0.5619   0.5633   0.5686   0.5714
  0.5782   0.5852   0.5858   0.5924   0.5986   0.6005   0.6023   0.6055
  0.6142   0.6154   0.6185   0.6298   0.6363   0.6425   0.6511   0.6577
  0.6591   0.6655   0.6689   0.6749   0.6767   0.6804   0.6914   0.7005
  0.7040   0.7047   0.7072   0.7149   0.7184   0.7227   0.7261   0.7286
  0.7345   0.7400   0.7483   0.7544   0.7555   0.7588   0.7690   0.7724
  0.7769   0.7826   0.7843   0.7913   0.7946   0.7988   0.8005   0.8031
  0.8063   0.8083   0.8100   0.8244   0.8318   0.8348   0.8374   0.8443
  0.8508   0.8534   0.8575   0.8725   0.8847   0.8910   0.9095   0.9325
  0.9446   0.9460   0.9722   0.9730   0.9793   0.9915   1.0009   1.0054
  1.0136   1.0324   1.0457   1.0488   1.0644   1.0656   1.0730   1.0891
  1.0904   1.0967   1.1099   1.1154   1.1235   1.1394   1.1431   1.1461
  1.1590   1.1639   1.1679   1.1777   1.1828   1.1845   1.1915   1.1994
  1.2049   1.2067   1.2128   1.2238   1.2281   1.2335   1.2383   1.2510
  1.2547   1.2630   1.2676   1.2745   1.2829   1.2915   1.2971   1.3036
  1.3109   1.3257   1.3296   1.3442   1.3486   1.3544   1.3719   1.3852
  1.3889   1.3993   1.4107   1.4205   1.4266   1.4386   1.4450   1.4473
  1.4600   1.4620   1.4735   1.4766   1.4844   1.4924   1.4995   1.5104
  1.5108   1.5225   1.5279   1.5348   1.5469   1.5481   1.5586   1.5599
  1.5692   1.5767   1.5813   1.5874   1.5956   1.5990   1.6021   1.6078
  1.6122   1.6159   1.6189   1.6223   1.6285   1.6322   1.6357   1.6372
  1.6467   1.6502   1.6560   1.6622   1.6658   1.6720   1.6771   1.6803
  1.6845   1.6897   1.7045   1.7078   1.7159   1.7189   1.7284   1.7321
  1.7340   1.7408   1.7434   1.7542   1.7622   1.7674   1.7797   1.7824
  1.7890   1.7958   1.8032   1.8101   1.8118   1.8233   1.8273   1.8396
  1.8413   1.8439   1.8535   1.8611   1.8709   1.8762   1.8787   1.8969
  1.8992   1.9002   1.9176   1.9214   1.9309   1.9480   1.9552   1.9697
  1.9844   2.0017   2.0062   2.0113   2.0160   2.0231   2.0416   2.0453
  2.0530   2.0610   2.0671   2.0725   2.0889   2.0929   2.0988   2.1097
  2.1119   2.1183   2.1244   2.1301   2.1484   2.1498   2.1600   2.1665
  2.1771   2.1834   2.1978   2.2021   2.2192   2.2262   2.2421   2.2490
  2.2642   2.2762   2.2822   2.2859   2.3062   2.3129   2.3193   2.3445
  2.3462   2.3550   2.3620   2.3918   2.3943   2.4054   2.4123   2.4388
  2.4455   2.4587   2.4912   2.5020   2.5100   2.5246   2.5360   2.5445
  2.5467   2.5523   2.5600   2.5620   2.5810   2.5901   2.5966   2.6096
  2.6149   2.6199   2.6312   2.6348   2.6457   2.6500   2.6547   2.6646
  2.6778   2.6927   2.6995   2.7132   2.7200   2.7311   2.7422   2.7633
  2.7681   2.7734   2.7853   2.7942   2.7960   2.8095   2.8176   2.8204
  2.8317   2.8348   2.8376   2.8685   2.8771   2.8878   2.8895   2.9016
  2.9112   2.9180   2.9339   2.9362   2.9472   2.9653   2.9725   2.9775
  2.9853   2.9920   3.0033   3.0093   3.0134   3.0329   3.0384   3.0466
  3.0523   3.0635   3.0696   3.0826   3.0850   3.0961   3.1041   3.1068
  3.1269   3.1347   3.1396   3.1448   3.1468   3.1564   3.1605   3.1714
  3.1785   3.1854   3.2070   3.2101   3.2175   3.2233   3.2378   3.2467
  3.2744   3.2895   3.2994   3.3045   3.3144   3.3244   3.3326   3.3368
  3.3626   3.3690   3.3705   3.3925   3.4181   3.4445   3.4658   3.5043
  3.5357   3.5544   3.5843   3.6169   3.6859   3.7838   3.7894   3.8001
  3.8045   3.8206   3.8260   3.8454   3.8518   3.8701   3.8983   3.9051
  3.9118   3.9133   3.9338   3.9373   3.9669   3.9811   4.0023   4.0101
  4.0131   4.0516   4.0567   4.0715   4.0970   4.1292   4.1347   4.1713
  4.1752   4.1963   4.2286   4.2719   4.2871   4.2996   4.3038   4.3207
  4.3344   4.3696   4.4173   5.0125   5.0905   5.0982   5.1083   5.1168
  5.1310   5.1362   5.1581   5.1943   5.2497   5.3713   5.4013   5.4134
  5.4195   5.4340   5.4446   5.4484   5.4872   5.5988   5.6174   5.6380
  5.6545   5.6602   5.6762   5.7096   5.8248   5.8525  23.7529  23.7831
 23.8057  23.8160  23.8177  23.8366  23.8478  23.8630  23.8804  23.8969
 23.9092  23.9146  23.9555  23.9711  23.9982  24.0156  49.8764  49.9034
 49.9434  49.9487  49.9560  49.9584  49.9798  50.0075  50.0192
 --------------------------------------------------------------

          Ground-State Mulliken Net Atomic Charges

     Atom                 Charge (a.u.)
  ----------------------------------------
      1 C                     0.704091
      2 H                     0.234300
      3 C                    -0.394280
      4 H                     0.177229
      5 O                     0.193594
      6 C                    -1.223068
      7 H                     0.254738
      8 H                     0.249862
      9 C                     0.710236
     10 H                     0.157579
     11 C                    -0.674367
     12 H                     0.164195
     13 H                     0.150154
     14 O                    -0.196894
     15 C                    -0.816836
     16 H                     0.169416
     17 H                     0.130539
     18 C                    -0.427129
     19 H                     0.173547
     20 H                     0.221060
     21 C                     0.532765
     22 C                    -0.619410
     23 C                    -0.691923
     24 H                     0.157704
     25 O                    -0.235945
     26 H                     0.174701
     27 H                     0.254069
     28 H                     0.129784
     29 H                     0.151714
     30 H                     0.179906
     31 H                     0.230524
     32 O                     0.112450
     33 C                    -0.232691
     34 H                     0.282016
     35 C                    -0.664713
     36 H                     0.197888
     37 C                    -0.211292
     38 O                    -0.155285
     39 O                    -0.075383
     40 H                     0.299672
     41 C                    -0.135199
     42 H                     0.271327
     43 O                    -0.147974
     44 H                     0.265639
     45 C                    -0.750606
     46 H                     0.287655
     47 O                    -0.175975
     48 H                     0.273634
     49 C                    -0.332835
     50 H                     0.281435
     51 O                    -0.109228
     52 H                     0.271636
     53 H                     0.225976
  ----------------------------------------
  Sum of atomic charges =    -0.000000

 -----------------------------------------------------------------
                    Cartesian Multipole Moments
 -----------------------------------------------------------------
    Charge (ESU x 10^10)
                -0.0000
    Dipole Moment (Debye)
         X       0.7485      Y      -0.9308      Z       4.3650
       Tot       4.5255
    Quadrupole Moments (Debye-Ang)
        XX    -162.6403     XY     -12.0850     YY    -158.6017
        XZ       4.8550     YZ      -2.0482     ZZ    -147.4169
    Octopole Moments (Debye-Ang^2)
       XXX     -57.5565    XXY     -26.1394    XYY      79.8811
       YYY       1.9484    XXZ      40.6633    XYZ      30.8652
       YYZ      55.8402    XZZ      38.9161    YZZ       5.8882
       ZZZ      31.4523
    Hexadecapole Moments (Debye-Ang^3)
      XXXX   -7754.8949   XXXY    -294.1802   XXYY   -2292.7764
      XYYY     -86.4536   YYYY   -4265.6983   XXXZ     274.1924
      XXYZ      -2.2439   XYYZ     144.6392   YYYZ      28.2660
      XXZZ   -1351.4643   XYZZ      29.1690   YYZZ    -769.1650
      XZZZ     163.6297   YZZZ       8.1291   ZZZZ    -918.3667
 -----------------------------------------------------------------
 Calculating analytic gradient of the SCF energy
 Gradient of SCF Energy
            1           2           3           4           5           6
    1   0.0000095  -0.0000563   0.0000556   0.0000462  -0.0000670   0.0000359
    2   0.0000549   0.0000129   0.0000875  -0.0000539  -0.0002174   0.0000725
    3  -0.0000785  -0.0000402   0.0000374  -0.0000548   0.0001101  -0.0001357
            7           8           9          10          11          12
    1   0.0000006   0.0000191  -0.0000992   0.0000262   0.0000578  -0.0000014
    2   0.0000060  -0.0000702  -0.0000359  -0.0000407   0.0000229   0.0000136
    3  -0.0000036   0.0000240   0.0000079  -0.0000077  -0.0000088  -0.0000108
           13          14          15          16          17          18
    1  -0.0000191  -0.0000114   0.0000728   0.0000326  -0.0000386   0.0000482
    2   0.0000349   0.0000067  -0.0000581  -0.0000084   0.0000194   0.0001351
    3  -0.0000205   0.0000117   0.0000077  -0.0000302  -0.0000259  -0.0000191
           19          20          21          22          23          24
    1   0.0000281  -0.0000011   0.0000658  -0.0000950  -0.0000038   0.0000399
    2  -0.0000174  -0.0000579  -0.0000948   0.0001113   0.0001594  -0.0001641
    3  -0.0000143   0.0000530  -0.0000977  -0.0000619   0.0000018   0.0001091
           25          26          27          28          29          30
    1   0.0000160  -0.0000321  -0.0000397   0.0000378   0.0000128  -0.0000036
    2   0.0000389  -0.0000103  -0.0001158  -0.0000250   0.0000295  -0.0000202
    3  -0.0000669   0.0000184   0.0000575   0.0000008   0.0000334  -0.0000201
           31          32          33          34          35          36
    1  -0.0000008  -0.0002055   0.0000920   0.0000561   0.0002195  -0.0000049
    2   0.0000269  -0.0000893  -0.0001485   0.0000037   0.0002998   0.0000305
    3  -0.0000365  -0.0001847   0.0001033  -0.0000106   0.0002758  -0.0000572
           37          38          39          40          41          42
    1   0.0000840  -0.0001240   0.0000117   0.0000105  -0.0001910   0.0000117
    2   0.0002056  -0.0001440   0.0000663  -0.0000490  -0.0000506  -0.0000054
    3  -0.0001038   0.0001058   0.0000791   0.0000216  -0.0001184   0.0000406
           43          44          45          46          47          48
    1   0.0000558   0.0000114   0.0000504  -0.0000136   0.0000080  -0.0000049
    2   0.0000125  -0.0000335  -0.0000171   0.0000229   0.0000542  -0.0000299
    3   0.0000300  -0.0000064   0.0001457  -0.0000270  -0.0000553   0.0000030
           49          50          51          52          53
    1  -0.0000508  -0.0000479  -0.0000428  -0.0000015  -0.0000599
    2   0.0000142  -0.0000023   0.0000190   0.0000070  -0.0000085
    3  -0.0001061   0.0000293   0.0000960  -0.0000478   0.0000475
 Max gradient component =       2.998E-04
 RMS gradient           =       7.673E-05
 Gradient time:  CPU 612.98 s  wall 103.49 s
 Geometry Optimization Parameters
   NAtoms,    NIC,     NZ,  NCons,   NDum,   NFix, NCnnct, MaxDiis
       53     422       0       0       0       0       0       0

 Cartesian Hessian Update
 Hessian Updated using BFGS Update


** GEOMETRY OPTIMIZATION IN DELOCALIZED INTERNAL COORDINATES **
   Searching for a Minimum

   Optimization Cycle:  14

                       Coordinates (Angstroms)
     ATOM                X               Y               Z
      1  C        -2.2410744620    1.1430821411   -0.4759818668
      2  H        -2.8071667182    0.9278287900   -1.3939287430
      3  C        -1.3386850291   -0.0877202961   -0.2593787902
      4  H        -0.7186923867    0.0652122203    0.6307365510
      5  O        -0.4696386130   -0.2108314757   -1.4188370718
      6  C        -2.1762199702   -1.3637357364   -0.1174142474
      7  H        -2.6950350780   -1.5411362814   -1.0642673044
      8  H        -1.5238808291   -2.2274215574    0.0342736742
      9  C        -3.1999216018   -1.2650577712    1.0234526228
     10  H        -2.6536845809   -1.1316289743    1.9706909304
     11  C        -3.9994657198   -2.5632452822    1.1929853305
     12  H        -3.3165567818   -3.4010773564    1.3566076217
     13  H        -4.6442215820   -2.4826152273    2.0796316948
     14  O        -4.7733792466   -2.9326778529    0.0504086557
     15  C        -4.0939650846   -0.0319889077    0.8305469006
     16  H        -4.7820204580    0.0712581190    1.6779847457
     17  H        -4.7114483283   -0.1645188714   -0.0683998727
     18  C        -3.2584528762    1.2444544845    0.6786055146
     19  H        -3.9144978671    2.1007282714    0.5067261341
     20  H        -2.7348870757    1.4561988089    1.6155779890
     21  C        -1.4598747081    2.4516260377   -0.7710217162
     22  C        -2.3678053635    3.5448560892   -1.3563766051
     23  C        -0.6104489672    3.0013725150    0.3789804090
     24  H         0.0228729758    2.2140553218    0.8001794817
     25  O        -1.4467589862    3.5722672396    1.4003430552
     26  H         0.0522573676    3.7764758759   -0.0290508806
     27  H        -0.8817395207    3.9832829839    2.0604016661
     28  H        -2.9166371313    3.1677763257   -2.2242652315
     29  H        -1.7699393378    4.3998062180   -1.6868166608
     30  H        -3.0887219824    3.9171150496   -0.6260197746
     31  H        -5.4855882872   -2.2954631895   -0.0583718672
     32  O         1.4967385452    0.5076314216   -0.4800987189
     33  C         2.9142396582    0.4030205317   -0.4413313978
     34  H         3.3358674306    0.4130260276   -1.4535049611
     35  C         0.8587599496   -0.5318266580   -1.2501427527
     36  H         1.2816382236   -0.5464032030   -2.2632158551
     37  C         3.4456629748    1.6540796685    0.2540027385
     38  O         4.1197330786    2.4937072487   -0.2783767835
     39  O         3.0649413530    1.7142531456    1.5500643983
     40  H         3.4413734517    2.5267182676    1.9207532598
     41  C         3.3273370484   -0.8922139926    0.2720558183
     42  H         2.9643841984   -0.8424117319    1.3091341737
     43  O         4.7415165411   -0.9778902648    0.2425525721
     44  H         4.9942786682   -1.8783249932    0.4787495908
     45  C         2.6685981875   -2.0701528833   -0.4403307068
     46  H         3.1032357690   -2.1643519268   -1.4405913144
     47  O         2.9901832391   -3.3141295079    0.1986618290
     48  H         2.6218774180   -3.3107344553    1.0916009534
     49  C         1.1552712701   -1.8843540484   -0.5717197695
     50  H         0.7108106539   -1.8693039042    0.4359942841
     51  O         0.5840517110   -2.9158617037   -1.3547612301
     52  H         1.0158439744   -3.7447769214   -1.1144540109
     53  H        -0.7354855490    2.1837225058   -1.5466331276
   Point Group: c1    Number of degrees of freedom:   153


   Energy is  -1303.948193151

 Hessian Updated using BFGS Update

153 Hessian modes will be used to form the next step
  Hessian Eigenvalues:
     0.002118    0.002962    0.004660    0.004783    0.005257    0.006197
     0.006348    0.006848    0.007067    0.007816    0.007845    0.010195
     0.011284    0.011599    0.012468    0.013068    0.014553    0.019517
     0.020305    0.021814    0.026756    0.030208    0.031737    0.034774
     0.036991    0.038518    0.039726    0.043280    0.044263    0.045252
     0.045837    0.046578    0.047310    0.047957    0.048683    0.049221
     0.049235    0.049587    0.050136    0.051453    0.051883    0.054426
     0.054701    0.055155    0.055971    0.056460    0.057303    0.057777
     0.057993    0.059695    0.060335    0.061147    0.062814    0.065856
     0.068411    0.070980    0.074735    0.079791    0.082042    0.082241
     0.082526    0.084218    0.095326    0.095661    0.110648    0.114714
     0.117338    0.119247    0.122229    0.134494    0.139479    0.140263
     0.145179    0.151766    0.156212    0.157022    0.159833    0.159967
     0.160020    0.160106    0.160168    0.160885    0.163122    0.166439
     0.168276    0.168934    0.178268    0.187069    0.192652    0.195078
     0.200444    0.202258    0.207252    0.222738    0.224564    0.245461
     0.249126    0.255536    0.264483    0.269106    0.269214    0.275746
     0.284457    0.285461    0.286401    0.288240    0.288822    0.290116
     0.291689    0.293936    0.302506    0.305646    0.319052    0.335149
     0.336227    0.337568    0.338357    0.338844    0.339784    0.339949
     0.340100    0.340344    0.340689    0.340798    0.341332    0.341440
     0.341739    0.342237    0.342405    0.342512    0.342648    0.343267
     0.343936    0.348266    0.350755    0.375368    0.393803    0.395804
     0.401299    0.405666    0.408474    0.424091    0.427930    0.445291
     0.509409    0.516846    0.521153    0.523368    0.523922    0.528377
     0.533038    0.541999    0.932172

 Minimum Search - Taking Simple RFO Step
 Searching for Lamda that Minimizes Along All modes
 Value Taken    Lamda =  -0.00001061
 Step Taken.  Stepsize is  0.042544

                             Maximum     Tolerance    Cnvgd?
         Gradient           0.000393      0.000300      NO
         Displacement       0.015066      0.001200      NO
         Energy change     -0.000018      0.000001      NO


 New Cartesian Coordinates Obtained by Inverse Iteration

 Displacement from previous Coordinates is:  0.151414
 ----------------------------------------------------------------
             Standard Nuclear Orientation (Angstroms)
    I     Atom           X                Y                Z
 ----------------------------------------------------------------
    1      C      -2.2408935247     1.1428567803    -0.4732512402
    2      H      -2.8063326679     0.9293482506    -1.3919125137
    3      C      -1.3390141637    -0.0885910170    -0.2586446238
    4      H      -0.7194454797     0.0632516633     0.6320670443
    5      O      -0.4698220853    -0.2107654224    -1.4185041922
    6      C      -2.1771084158    -1.3645864624    -0.1192237344
    7      H      -2.6945496502    -1.5401461556    -1.0672468909
    8      H      -1.5250017758    -2.2284343730     0.0315676928
    9      C      -3.2030546052    -1.2682772355     1.0197425056
   10      H      -2.6592484999    -1.1379831176     1.9687862046
   11      C      -4.0038506039    -2.5667781796     1.1827312064
   12      H      -3.3216109290    -3.4058575353     1.3427718252
   13      H      -4.6493217627    -2.4904369049     2.0691908994
   14      O      -4.7768994040    -2.9303561878     0.0376215073
   15      C      -4.0960467207    -0.0340844021     0.8284007053
   16      H      -4.7856264947     0.0676068370     1.6748837310
   17      H      -4.7117753916    -0.1642673046    -0.0719909323
   18      C      -3.2593790991     1.2419791236     0.6808283833
   19      H      -3.9146830209     2.0992146438     0.5106709050
   20      H      -2.7360088063     1.4511765402     1.6184079058
   21      C      -1.4590623199     2.4516685548    -0.7663560210
   22      C      -2.3674038716     3.5471705553    -1.3458116116
   23      C      -0.6053400099     2.9983162746     0.3816883210
   24      H       0.0340669172     2.2118369619     0.7944399480
   25      O      -1.4373302780     3.5606083260     1.4117156550
   26      H       0.0509031083     3.7788143725    -0.0264088127
   27      H      -0.8697681162     3.9799507449     2.0644071755
   28      H      -2.9237108283     3.1724793185    -2.2099897722
   29      H      -1.7693266570     4.4003741906    -1.6802971587
   30      H      -3.0821145919     3.9212421086    -0.6101763445
   31      H      -5.4896520850    -2.2931267046    -0.0675784071
   32      O       1.4984379128     0.5085927529    -0.4863977909
   33      C       2.9155824806     0.4026811733    -0.4490014725
   34      H       3.3358805957     0.4055204943    -1.4617378763
   35      C       0.8582980618    -0.5336640019    -1.2509774762
   36      H       1.2799177734    -0.5532419999    -2.2644556587
   37      C       3.4495080500     1.6571138217     0.2380087395
   38      O       4.1255215193     2.4920635991    -0.2995613718
   39      O       3.0676340796     1.7266558505     1.5331712384
   40      H       3.4443132394     2.5415253995     1.8984187263
   41      C       3.3276024315    -0.8882971438     0.2727159142
   42      H       2.9641873515    -0.8315043188     1.3092477126
   43      O       4.7415107517    -0.9754332034     0.2440771705
   44      H       4.9935965344    -1.8736270885     0.4893678145
   45      C       2.6678144713    -2.0700958781    -0.4326618212
   46      H       3.1036758260    -2.1716288343    -1.4316807214
   47      O       2.9869205831    -3.3100374443     0.2153783326
   48      H       2.6173577781    -3.2997737853     1.1077877342
   49      C       1.1547684758    -1.8839607527    -0.5669033737
   50      H       0.7092863289    -1.8646166302     0.4402480674
   51      O       0.5847281624    -2.9185618235    -1.3465844960
   52      H       1.0141318650    -3.7469902779    -1.1001846819
   53      H      -0.7366828732     2.1847761815    -1.5443927355
 ----------------------------------------------------------------
 Molecular Point Group                 C1    NOp =  1
 Largest Abelian Subgroup              C1    NOp =  1
 Nuclear Repulsion Energy =  2570.2192377926 hartrees
 There are       98 alpha and       98 beta electrons
 Applying Cartesian multipole field
    Component          Value
    ---------          -----
     (2,0,0)        1.00000E-12
     (0,2,0)        2.00000E-11
     (0,0,2)       -3.00000E-11
 Nucleus-field energy     =     0.0000000508 hartrees
 Requested basis set is 6-311++G(d,p)
 There are 290 shells and 746 basis functions
 A cutoff of  1.0D-11 yielded  30674 shell pairs
 There are    197017 function pairs (    208479 Cartesian)
 Smallest overlap matrix eigenvalue = 6.09E-07

 Q-Chem warning in module stvman/mkSTV.C, line 306:

 Overlap eigenvalue is smaller than square root of threshold
 Use THRESH >= 12 to get rid of this warning

 Linear dependence detected in AO basis
 Tighter screening thresholds may be required for diffuse basis sets
 Use S2THRESH > 14 and THRESH = 14 in case of SCF convergence issues
 Number of orthogonalized atomic orbitals = 745
 Maximum deviation from orthogonality = 3.461E-10
 Guess MOs from SCF MO coefficient file

 -----------------------------------------------------------------------
  General SCF calculation program by
  Eric Jon Sundstrom, Paul Horn, Yuezhi Mao, Dmitri Zuev, Alec White,
  David Stuck, Shaama M.S., Shane Yost, Joonho Lee, David Small,
  Daniel Levine, Susi Lehtola, Hugh Burton, Evgeny Epifanovsky
 -----------------------------------------------------------------------
 Exchange:     0.2000 Hartree-Fock + 0.0800 Slater + 0.7200 B88
 Correlation:  0.1900 VWN1RPA + 0.8100 LYP
 Using SG-1 standard quadrature grid
 using 6 threads for integral computing
 -------------------------------------------------------
 OpenMP Integral computing Module                
 Release: version 2.0, May 2017, Q-Chem Inc. Pleasanton 
 -------------------------------------------------------
 -------------------------------------------------------
 OpenMP BLAS3 based DFT computing Module                
 Release: version 1.0, May 2013, Q-Chem Inc. Pittsburgh 
 -------------------------------------------------------
 A restricted SCF calculation will be
 performed using DIIS
 SCF converges when DIIS error is below 1.0e-08
 ---------------------------------------
  Cycle       Energy         DIIS error
 ---------------------------------------
    1   -1303.9478104551      6.95e-05  
    2   -1303.9481915715      1.18e-05  
    3   -1303.9481849202      1.76e-05  
    4   -1303.9481995063      1.54e-06  
    5   -1303.9481995703      1.06e-06  
    6   -1303.9481996223      3.65e-07  
    7   -1303.9481996285      1.09e-07  
    8   -1303.9481996293      2.46e-08  
    9   -1303.9481996293      8.80e-09  Convergence criterion met
 ---------------------------------------
 SCF time:   CPU 1976.06s  wall 348.00s 
 SCF   energy in the final basis set =    -1303.9481996293
 Total energy in the final basis set =    -1303.9481996293

 --------------------------------------------------------------

                    Orbital Energies (a.u.)
 --------------------------------------------------------------

 Alpha MOs
 -- Occupied --
-19.1941 -19.1705 -19.1599 -19.1524 -19.1457 -19.1415 -19.1383 -19.1240
-19.1208 -10.3291 -10.2960 -10.2653 -10.2578 -10.2574 -10.2517 -10.2270
-10.2177 -10.2097 -10.1776 -10.1718 -10.1684 -10.1680 -10.1621 -10.1604
-10.1497  -1.1372  -1.0982  -1.0781  -1.0573  -1.0476  -1.0443  -1.0349
 -1.0246  -1.0194  -0.8454  -0.8150  -0.7996  -0.7941  -0.7486  -0.7432
 -0.7025  -0.6771  -0.6753  -0.6704  -0.6458  -0.6344  -0.6164  -0.5973
 -0.5713  -0.5670  -0.5598  -0.5475  -0.5463  -0.5234  -0.5208  -0.5144
 -0.5110  -0.5063  -0.5029  -0.4967  -0.4899  -0.4749  -0.4657  -0.4580
 -0.4553  -0.4444  -0.4406  -0.4344  -0.4308  -0.4271  -0.4187  -0.4049
 -0.4022  -0.3984  -0.3925  -0.3842  -0.3786  -0.3733  -0.3713  -0.3697
 -0.3651  -0.3528  -0.3523  -0.3483  -0.3438  -0.3358  -0.3344  -0.3269
 -0.3197  -0.3159  -0.3086  -0.3043  -0.3019  -0.2946  -0.2923  -0.2854
 -0.2754  -0.2670
 -- Virtual --
 -0.0384  -0.0299  -0.0224  -0.0104  -0.0087  -0.0013   0.0021   0.0056
  0.0101   0.0180   0.0197   0.0250   0.0302   0.0336   0.0358   0.0383
  0.0457   0.0501   0.0517   0.0532   0.0587   0.0596   0.0634   0.0682
  0.0719   0.0744   0.0753   0.0792   0.0831   0.0845   0.0870   0.0907
  0.0938   0.0972   0.0980   0.0995   0.1022   0.1036   0.1075   0.1108
  0.1118   0.1135   0.1156   0.1188   0.1207   0.1232   0.1254   0.1283
  0.1303   0.1310   0.1339   0.1374   0.1390   0.1406   0.1435   0.1445
  0.1471   0.1491   0.1512   0.1537   0.1543   0.1554   0.1569   0.1606
  0.1619   0.1632   0.1639   0.1682   0.1705   0.1717   0.1750   0.1755
  0.1772   0.1793   0.1869   0.1874   0.1899   0.1904   0.1918   0.1946
  0.1959   0.1979   0.2021   0.2056   0.2062   0.2080   0.2089   0.2101
  0.2172   0.2194   0.2210   0.2237   0.2280   0.2321   0.2324   0.2353
  0.2362   0.2401   0.2420   0.2437   0.2473   0.2489   0.2511   0.2542
  0.2589   0.2602   0.2610   0.2639   0.2674   0.2692   0.2715   0.2728
  0.2776   0.2799   0.2808   0.2844   0.2869   0.2884   0.2925   0.2942
  0.2979   0.2987   0.3004   0.3070   0.3108   0.3150   0.3158   0.3179
  0.3207   0.3231   0.3266   0.3291   0.3323   0.3339   0.3366   0.3378
  0.3415   0.3431   0.3494   0.3513   0.3533   0.3564   0.3586   0.3605
  0.3637   0.3660   0.3699   0.3721   0.3732   0.3781   0.3790   0.3819
  0.3850   0.3851   0.3890   0.3910   0.3950   0.3969   0.3999   0.4068
  0.4075   0.4154   0.4184   0.4222   0.4272   0.4349   0.4400   0.4440
  0.4475   0.4501   0.4506   0.4576   0.4622   0.4671   0.4681   0.4784
  0.4817   0.4861   0.4899   0.5027   0.5038   0.5055   0.5157   0.5239
  0.5296   0.5418   0.5477   0.5532   0.5617   0.5633   0.5686   0.5714
  0.5782   0.5853   0.5860   0.5925   0.5986   0.6005   0.6022   0.6057
  0.6143   0.6153   0.6185   0.6297   0.6362   0.6427   0.6510   0.6577
  0.6592   0.6656   0.6692   0.6749   0.6768   0.6805   0.6913   0.7008
  0.7040   0.7048   0.7069   0.7147   0.7183   0.7227   0.7260   0.7287
  0.7345   0.7403   0.7481   0.7543   0.7554   0.7588   0.7689   0.7721
  0.7767   0.7826   0.7843   0.7913   0.7946   0.7986   0.8004   0.8031
  0.8062   0.8084   0.8101   0.8247   0.8317   0.8348   0.8375   0.8446
  0.8507   0.8531   0.8578   0.8725   0.8843   0.8907   0.9098   0.9326
  0.9446   0.9463   0.9721   0.9730   0.9798   0.9918   1.0012   1.0054
  1.0134   1.0322   1.0460   1.0489   1.0647   1.0658   1.0735   1.0892
  1.0902   1.0968   1.1103   1.1158   1.1239   1.1396   1.1427   1.1463
  1.1588   1.1641   1.1679   1.1778   1.1828   1.1841   1.1915   1.1993
  1.2046   1.2066   1.2129   1.2236   1.2281   1.2333   1.2380   1.2509
  1.2545   1.2632   1.2676   1.2743   1.2830   1.2916   1.2971   1.3033
  1.3111   1.3257   1.3298   1.3441   1.3487   1.3547   1.3720   1.3850
  1.3891   1.3994   1.4109   1.4208   1.4266   1.4385   1.4452   1.4472
  1.4601   1.4623   1.4734   1.4766   1.4841   1.4922   1.4993   1.5105
  1.5108   1.5228   1.5281   1.5347   1.5469   1.5482   1.5586   1.5600
  1.5692   1.5767   1.5814   1.5875   1.5956   1.5989   1.6016   1.6076
  1.6120   1.6166   1.6186   1.6224   1.6285   1.6323   1.6359   1.6368
  1.6469   1.6503   1.6561   1.6623   1.6657   1.6721   1.6770   1.6805
  1.6842   1.6897   1.7049   1.7075   1.7158   1.7192   1.7285   1.7321
  1.7340   1.7408   1.7432   1.7542   1.7621   1.7674   1.7798   1.7825
  1.7886   1.7960   1.8031   1.8102   1.8121   1.8235   1.8273   1.8397
  1.8410   1.8438   1.8534   1.8612   1.8709   1.8764   1.8785   1.8971
  1.8992   1.9004   1.9178   1.9215   1.9309   1.9480   1.9556   1.9697
  1.9841   2.0017   2.0059   2.0113   2.0163   2.0234   2.0414   2.0451
  2.0528   2.0611   2.0672   2.0725   2.0892   2.0930   2.0989   2.1095
  2.1118   2.1184   2.1247   2.1305   2.1485   2.1501   2.1598   2.1663
  2.1770   2.1834   2.1978   2.2021   2.2197   2.2262   2.2421   2.2491
  2.2642   2.2762   2.2821   2.2858   2.3063   2.3129   2.3190   2.3445
  2.3462   2.3553   2.3618   2.3919   2.3944   2.4054   2.4123   2.4388
  2.4457   2.4588   2.4913   2.5021   2.5099   2.5249   2.5359   2.5445
  2.5467   2.5523   2.5601   2.5619   2.5811   2.5901   2.5965   2.6099
  2.6150   2.6205   2.6312   2.6349   2.6461   2.6500   2.6549   2.6653
  2.6777   2.6928   2.6996   2.7135   2.7195   2.7311   2.7425   2.7638
  2.7682   2.7737   2.7849   2.7940   2.7962   2.8094   2.8177   2.8202
  2.8316   2.8345   2.8373   2.8686   2.8771   2.8877   2.8899   2.9016
  2.9115   2.9182   2.9339   2.9361   2.9471   2.9651   2.9723   2.9775
  2.9855   2.9918   3.0034   3.0094   3.0130   3.0327   3.0386   3.0468
  3.0521   3.0636   3.0693   3.0828   3.0852   3.0962   3.1041   3.1068
  3.1268   3.1353   3.1400   3.1448   3.1468   3.1564   3.1602   3.1714
  3.1786   3.1855   3.2068   3.2096   3.2173   3.2241   3.2377   3.2467
  3.2740   3.2896   3.3000   3.3045   3.3144   3.3243   3.3320   3.3366
  3.3625   3.3689   3.3701   3.3925   3.4179   3.4444   3.4659   3.5042
  3.5354   3.5542   3.5841   3.6168   3.6862   3.7838   3.7895   3.8006
  3.8045   3.8211   3.8262   3.8453   3.8520   3.8698   3.8982   3.9048
  3.9118   3.9131   3.9338   3.9373   3.9667   3.9807   4.0026   4.0102
  4.0126   4.0518   4.0568   4.0715   4.0970   4.1287   4.1343   4.1711
  4.1750   4.1960   4.2288   4.2720   4.2874   4.2994   4.3036   4.3205
  4.3342   4.3697   4.4174   5.0129   5.0907   5.0982   5.1085   5.1164
  5.1310   5.1364   5.1583   5.1946   5.2498   5.3713   5.4011   5.4134
  5.4195   5.4337   5.4446   5.4486   5.4872   5.5990   5.6172   5.6380
  5.6544   5.6603   5.6759   5.7092   5.8245   5.8526  23.7529  23.7831
 23.8057  23.8159  23.8176  23.8366  23.8477  23.8630  23.8805  23.8966
 23.9093  23.9147  23.9554  23.9711  23.9982  24.0157  49.8764  49.9035
 49.9434  49.9488  49.9561  49.9585  49.9798  50.0076  50.0192
 --------------------------------------------------------------

          Ground-State Mulliken Net Atomic Charges

     Atom                 Charge (a.u.)
  ----------------------------------------
      1 C                     0.702480
      2 H                     0.234064
      3 C                    -0.387969
      4 H                     0.175368
      5 O                     0.193223
      6 C                    -1.225901
      7 H                     0.254932
      8 H                     0.250439
      9 C                     0.713982
     10 H                     0.157871
     11 C                    -0.674404
     12 H                     0.164159
     13 H                     0.150319
     14 O                    -0.197192
     15 C                    -0.817882
     16 H                     0.169475
     17 H                     0.130737
     18 C                    -0.429285
     19 H                     0.173201
     20 H                     0.221829
     21 C                     0.532589
     22 C                    -0.619706
     23 C                    -0.691285
     24 H                     0.160195
     25 O                    -0.236118
     26 H                     0.174373
     27 H                     0.254292
     28 H                     0.130098
     29 H                     0.151211
     30 H                     0.179436
     31 H                     0.230525
     32 O                     0.111537
     33 C                    -0.237664
     34 H                     0.281501
     35 C                    -0.669503
     36 H                     0.198222
     37 C                    -0.210302
     38 O                    -0.155681
     39 O                    -0.075205
     40 H                     0.299566
     41 C                    -0.128888
     42 H                     0.271644
     43 O                    -0.147962
     44 H                     0.265650
     45 C                    -0.754776
     46 H                     0.287383
     47 O                    -0.175360
     48 H                     0.273636
     49 C                    -0.328220
     50 H                     0.281145
     51 O                    -0.109078
     52 H                     0.271832
     53 H                     0.225465
  ----------------------------------------
  Sum of atomic charges =    -0.000000
[truncated: 722,399 more chars]
