# Supplementary material for: An in silico investigation of menthol metabolism
Source: PLoS One. 2019 Sep 27;14(9):e0216577. doi: 10.1371/journal.pone.0216577 (PMC6764827; doi:10.1371/journal.pone.0216577)
Supplement: S2 File — (ZIP) [file pone.0216577.s002.zip › B3LYP/g-series/ooeOe-R.out]

Q-Chem Developer Version!
                  Welcome to Q-Chem
     A Quantum Leap Into The Future Of Chemistry


 Q-Chem 5.1, Q-Chem, Inc., Pleasanton, CA (2018)

 Yihan Shao,  Zhengting Gan,  E. Epifanovsky,  A. T. B. Gilbert,  M. Wormit,  
 J. Kussmann,  A. W. Lange,  A. Behn,  Jia Deng,  Xintian Feng,  D. Ghosh,  
 M. Goldey,  P. R. Horn,  L. D. Jacobson,  I. Kaliman,  T. Kus,  A. Landau,  
 Jie Liu,  E. I. Proynov,  R. M. Richard,  R. P. Steele,  E. J. Sundstrom,  
 H. L. Woodcock III,  P. M. Zimmerman,  D. Zuev,  B. Albrecht,  E. Alguire,  
 S. A. Baeppler,  D. Barton,  Z. Benda,  Y. A. Bernard,  E. J. Berquist,  
 K. B. Bravaya,  H. Burton,  D. Casanova,  Chun-Min Chang,  Yunqing Chen,  
 A. Chien,  K. D. Closser,  M. P. Coons,  S. Coriani,  S. Dasgupta,  
 A. L. Dempwolff,  M. Diedenhofen,  Hainam Do,  R. G. Edgar,  Po-Tung Fang,  
 S. Faraji,  S. Fatehi,  Qingguo Feng,  K. D. Fenk,  J. Fosso-Tande,  
 J. Gayvert,  Qinghui Ge,  A. Ghysels,  G. Gidofalvi,  J. Gomes,  
 J. Gonthier,  A. Gunina,  D. Hait,  M. W. D. Hanson-Heine,  
 P. H. P. Harbach,  A. W. Hauser,  J. E. Herr,  E. G. Hohenstein,  
 Z. C. Holden,  Kerwin Hui,  B. C. Huynh,  T.-C. Jagau,  Hyunjun Ji,  
 B. Kaduk,  K. Khistyaev,  Jaehoon Kim,  P. Klunzinger,  K. Koh,  
 D. Kosenkov,  L. Koulias,  T. Kowalczyk,  C. M. Krauter,  A. Kunitsa,  
 Ka Un Lao,  A. Laurent,  K. V. Lawler,  Joonho Lee,  D. Lefrancois,  
 S. Lehtola,  D. S. Levine,  Yi-Pei Li,  You-Sheng Lin,  Fenglai Liu,  
 E. Livshits,  A. Luenser,  P. Manohar,  E. Mansoor,  S. F. Manzer,  
 Shan-Ping Mao,  Yuezhi Mao,  N. Mardirossian,  A. V. Marenich,  
 T. Markovich,  L. A. Martinez-Martinez,  S. A. Maurer,  N. J. Mayhall,  
 S. C. McKenzie,  J.-M. Mewes,  A. F. Morrison,  J. W. Mullinax,  K. Nanda,  
 T. S. Nguyen-Beck,  R. Olivares-Amaya,  J. A. Parkhill,  T. M. Perrine,  
 F. Plasser,  P. Pokhilko,  S. Prager,  A. Prociuk,  E. Ramos,  D. R. Rehn,  
 F. Rob,  M. Schneider,  N. Sergueev,  S. M. Sharada,  S. Sharma,  
 D. W. Small,  T. Stauch,  T. Stein,  Yu-Chuan Su,  A. J. W. Thom,  
 A. Tkatchenko,  T. Tsuchimochi,  N. M. Tubman,  L. Vogt,  M. L. Vidal,  
 O. Vydrov,  M. A. Watson,  J. Wenzel,  M. de Wergifosse,  T. A. Wesolowski,  
 A. White,  J. Witte,  A. Yamada,  Jun Yang,  K. Yao,  S. Yeganeh,  
 S. R. Yost,  Zhi-Qiang You,  A. Zech,  Igor Ying Zhang,  Xing Zhang,  
 Yan Zhao,  Ying Zhu,  B. R. Brooks,  G. K. L. Chan,  C. J. Cramer,  
 M. S. Gordon,  W. J. Hehre,  A. Klamt,  M. W. Schmidt,  C. D. Sherrill,  
 D. G. Truhlar,  A. Aspuru-Guzik,  R. Baer,  A. T. Bell,  N. A. Besley,  
 Jeng-Da Chai,  A. E. DePrince, III,  R. A. DiStasio Jr.,  A. Dreuw,  
 B. D. Dunietz,  T. R. Furlani,  Chao-Ping Hsu,  Yousung Jung,  Jing Kong,  
 D. S. Lambrecht,  WanZhen Liang,  C. Ochsenfeld,  V. A. Rassolov,  
 L. V. Slipchenko,  J. E. Subotnik,  T. Van Voorhis,  J. M. Herbert,  
 A. I. Krylov,  P. M. W. Gill,  M. Head-Gordon

 Contributors to earlier versions of Q-Chem not listed above: 
 R. D. Adamson,  B. Austin,  J. Baker,  G. J. O. Beran,  K. Brandhorst,  
 S. T. Brown,  E. F. C. Byrd,  A. K. Chakraborty,  C.-L. Cheng,  
 Siu Hung Chien,  D. M. Chipman,  D. L. Crittenden,  H. Dachsel,  
 R. J. Doerksen,  A. D. Dutoi,  L. Fusti-Molnar,  W. A. Goddard III,  
 A. Golubeva-Zadorozhnaya,  S. R. Gwaltney,  G. Hawkins,  A. Heyden,  
 S. Hirata,  G. Kedziora,  F. J. Keil,  C. Kelley,  Jihan Kim,  R. A. King,  
 R. Z. Khaliullin,  P. P. Korambath,  W. Kurlancheek,  A. M. Lee,  M. S. Lee,  
 S. V. Levchenko,  Ching Yeh Lin,  D. Liotard,  R. C. Lochan,  I. Lotan,  
 P. E. Maslen,  N. Nair,  D. P. O'Neill,  D. Neuhauser,  E. Neuscamman,  
 C. M. Oana,  R. Olson,  B. Peters,  R. Peverati,  P. A. Pieniazek,  
 Y. M. Rhee,  J. Ritchie,  M. A. Rohrdanz,  E. Rosta,  N. J. Russ,  
 H. F. Schaefer III,  N. E. Schultz,  N. Shenvi,  A. C. Simmonett,  A. Sodt,  
 D. Stuck,  K. S. Thanthiriwatte,  V. Vanovschi,  Tao Wang,  A. Warshel,  
 C. F. Williams,  Q. Wu,  X. Xu,  W. Zhang

 Please cite Q-Chem as follows:
 Y. Shao et al., Mol. Phys. 113, 184-215 (2015)
 DOI: 10.1080/00268976.2014.952696

 Q-Chem 5.1.2 for Intel X86 EM64T Linux

 Parts of Q-Chem use Armadillo 8.300.2 (Tropical Shenanigans).
 http://arma.sourceforge.net/

 Q-Chem begins on Sun Mar 31 14:44:21 2019  

Host: 
0

     Scratch files written to /scratch/taweetham/qchem5127//
Input Ideriv = 2
Curr. Ideriv = -1
Max.  Ideriv = 2

Checking the input file for inconsistencies... 	...done.

--------------------------------------------------------------
User input:
--------------------------------------------------------------
$molecule
0 1
  C    2.7997123    0.3060033   -0.9120998
  H    2.8201687    1.4036642   -0.8522236
  C    2.8471958   -0.2066066    0.5453320
  H    2.7319346   -1.3026948    0.5308316
  O    1.8551053    0.3704271    1.3870591
  H    0.9738735    0.2681399    1.0007097
  C    4.1771034    0.1299061    1.2287759
  H    4.2254508    1.2149730    1.3650436
  H    4.1585490   -0.3066279    2.2324635
  C    5.4104272   -0.3450104    0.4556512
  H    5.3760279   -1.4427464    0.3759314
  C    6.7186199   -0.0290081    1.1918975
  H    6.6989442   -0.4810361    2.1864996
  H    7.5645942   -0.4685642    0.6443617
  O    6.9489566    1.3627487    1.4208834
  C    5.3745593    0.2238423   -0.9682418
  H    6.2257897   -0.1475590   -1.5516849
  H    5.4651473    1.3177884   -0.9308074
  C    4.0672720   -0.1435767   -1.6761196
  H    4.0518597    0.2953062   -2.6799423
  H    4.0431532   -1.2303558   -1.8171688
  C    1.5418140   -0.0828849   -1.7541084
  C    1.2250620   -1.5881088   -1.7979495
  C    0.2683685    0.7227083   -1.4798176
  H    0.4945056    1.7890467   -1.3560655
  O   -0.3956365    0.2520105   -0.2862839
  H   -0.4188702    0.5974619   -2.3210029
  H    2.0821413   -2.1698544   -2.1428751
  H    0.3985306   -1.7802406   -2.4881709
  H    0.9237531   -1.9701688   -0.8212688
  H    7.1177844    1.7932735    0.5777498
  O   -2.5477761    0.0133876   -0.9823696
  C   -3.9022913    0.4461920   -0.9106193
  H   -3.9844799    1.5222968   -1.1046229
  C   -1.6804210    0.7304840   -0.0982032
  H   -1.7402126    1.8074664   -0.3261672
  C   -4.6516272   -0.2512771   -2.0437335
  O   -5.0916743    0.3116856   -3.0101917
  O   -4.7483355   -1.5813258   -1.8422459
  H   -5.2127133   -1.9578741   -2.6049418
  C   -4.4647147    0.1265554    0.4813444
  H   -4.4337885   -0.9642487    0.6156393
  O   -5.7999571    0.5986315    0.5345210
  H   -6.0912479    0.5743137    1.4536459
  C   -3.5851387    0.7983575    1.5373123
  H   -3.7216978    1.8817782    1.4681498
  O   -4.0234060    0.4700604    2.8616588
  H   -3.9051895   -0.4783530    3.0005445
  C   -2.0967371    0.4809130    1.3517671
  H   -1.9171673   -0.5854883    1.5603422
  O   -1.2882139    1.3001048    2.1730529
  H   -1.6075934    1.2385046    3.0805737
  H    1.7978622    0.2188238   -2.7798665
$end

$rem
   job_type 	optimization
   basis 	6-311++g**
   method 	b3lyp
   scf_guess sad
$end

--------------------------------------------------------------
 ----------------------------------------------------------------
             Standard Nuclear Orientation (Angstroms)
    I     Atom           X                Y                Z
 ----------------------------------------------------------------
    1      C      -2.7599212968     0.9290167805    -0.3786914836
    2      H      -2.7910936071     0.5801764043    -1.4209015172
    3      C      -2.8872269788    -0.3340596465     0.5031034170
    4      H      -2.7640117111    -0.0346909271     1.5567167786
    5      O      -1.9487550129    -1.3541002856     0.1798335206
    6      H      -1.0462135747    -1.0052378440     0.1832925327
    7      C      -4.2562488799    -1.0056541707     0.3490566208
    8      H      -4.3195492468    -1.4230563787    -0.6609161486
    9      H      -4.2921930406    -1.8561641089     1.0372686954
   10      C      -5.4401578673    -0.0651020098     0.5900467068
   11      H      -5.3939307982     0.3020585743     1.6271672628
   12      C      -6.7903827197    -0.7832740968     0.4700220862
   13      H      -6.8245845953    -1.6209786006     1.1707582558
   14      H      -7.6007175030    -0.0912332791     0.7404191633
   15      O      -7.0427185270    -1.3612321071    -0.8124628871
   16      C      -5.3267413752     1.1513826683    -0.3371279818
   17      H      -6.1407256161     1.8601171918    -0.1420305673
   18      H      -5.4266212043     0.8291142662    -1.3823517313
   19      C      -3.9786990743     1.8560066281    -0.1599986040
   20      H      -3.9088524817     2.7040887919    -0.8502115052
   21      H      -3.9393023484     2.2798437902     0.8501377054
   22      C      -1.4533744532     1.7712281437    -0.2170251209
   23      C      -1.1245941115     2.1963514739     1.2248925265
   24      C      -0.2030987734     1.2202816099    -0.9092302420
   25      H      -0.4430535480     0.8300235430    -1.9060504369
   26      O       0.3947119670     0.1594901667    -0.1318464342
   27      H       0.5319277429     2.0239325693    -1.0064802101
   28      H      -1.9566497756     2.7319506748     1.6861987231
   29      H      -0.2586901015     2.8646402020     1.2335404342
   30      H      -0.8770721481     1.3412331847     1.8558978162
   31      H      -7.1659375108    -0.6550569952    -1.4534484487
   32      O       2.5846720385     0.7704031958    -0.0682759691
   33      C       3.9299506928     0.5090299581    -0.4543958393
   34      H       4.0159115886     0.4043734040    -1.5425372058
   35      C       1.6634199998    -0.2220137308    -0.5316178128
   36      H       1.7289567113    -0.2929537605    -1.6298464604
   37      C       4.7474807197     1.7424665604    -0.0773096027
   38      O       5.2382937479     2.4973911780    -0.8734259870
   39      O       4.8413872877     1.8973910314     1.2591630897
   40      H       5.3511124746     2.7051380615     1.4230696738
   41      C       4.4139955512    -0.7771498000     0.2293386004
   42      H       4.3827237735    -0.6140425086     1.3161979390
   43      O       5.7408330998    -1.0300164457    -0.1997493170
   44      H       5.9792562258    -1.9244796662     0.0710314571
   45      C       3.4710231829    -1.9221117398    -0.1447008041
   46      H       3.6040783465    -2.1519304892    -1.2061676751
   47      O       3.8350413125    -3.1338618396     0.5282801475
   48      H       3.7154110655    -3.0081361961     1.4783506830
   49      C       1.9978158351    -1.5743598902     0.0987455272
   50      H       1.8137373549    -1.4807694866     1.1805572333
   51      O       1.1382116246    -2.5368161107    -0.4792284864
   52      H       1.4055891497    -3.4117805394    -0.1753562111
   53      H      -1.6523686342     2.6923974252    -0.7832556136
 ----------------------------------------------------------------
 Molecular Point Group                 C1    NOp =  1
 Largest Abelian Subgroup              C1    NOp =  1
 Nuclear Repulsion Energy =  2450.2533189801 hartrees
 There are       98 alpha and       98 beta electrons
 Requested basis set is 6-311++G(d,p)
 There are 290 shells and 746 basis functions

 Total QAlloc Memory Limit   2000 MB
 Mega-Array Size       188 MB
 MEM_STATIC part       192 MB
 A cutoff of  1.0D-11 yielded  28802 shell pairs
 There are    183728 function pairs (    194409 Cartesian)

 -------------------------------------------------------
 OpenMP Integral Computing Module                       
 Release: version 1.0, May 2013, Q-Chem Inc. Pittsburgh 
 -------------------------------------------------------
 Integral Job Info:
 Integral job number is                      11
 Integral operator is                         1
 short-range coefficients                     0
 long-range coefficients              100000000
 Omega coefficients                           0
 if combine SR and LR in K                    0
 Integral screening is                        0
 Integral computing path is                   2
 max size of driver memory is            800000
 size of driver memory is                593474
 size of scratch memory is              2361544
 max col of scratch BK array               1296
 max len of scratch array in speh3          155
 max len of scratch index in speh4           18
 max int batch size is                      520
 min int batch size is                       52
 fixed nKL is                                52
 max L of basis functions is                  2
 order of int derivative is                   0
 number of shells is                        290
 number of basis is                         771
 number of cartesian basis is               771
 number of contracted shell pairs         28802
 number of primitive shell pairs          60696
 maxK2 (contraction) of shell pair           36
 max number of K2 of shell pair               1
 max number of CS2 of shell pair           5758
 max number of PS2 of shell pair           9210
 mem total for path MDJ                  790316
 -------------------------------------------------------
 Smallest overlap matrix eigenvalue = 1.27E-06

 Q-Chem warning in module stvman/mkSTV.C, line 306:

 Overlap eigenvalue is smaller than square root of threshold
 Use THRESH >= 12 to get rid of this warning


 Scale SEOQF with 1.000000e-02/1.000000e-01/1.000000e-01

 Standard Electronic Orientation quadrupole field applied
 Nucleus-field energy     =     0.0000000372 hartrees
 Guess from superposition of atomic densities
 Warning:  Energy on first SCF cycle will be non-variational
 SAD guess density has 196.000000 electrons

 -----------------------------------------------------------------------
  General SCF calculation program by
  Eric Jon Sundstrom, Paul Horn, Yuezhi Mao, Dmitri Zuev, Alec White,
  David Stuck, Shaama M.S., Shane Yost, Joonho Lee, David Small,
  Daniel Levine, Susi Lehtola, Hugh Burton, Evgeny Epifanovsky
 -----------------------------------------------------------------------
 Exchange:     0.2000 Hartree-Fock + 0.0800 Slater + 0.7200 B88
 Correlation:  0.1900 VWN1RPA + 0.8100 LYP
 Using SG-1 standard quadrature grid
 using 6 threads for integral computing
 -------------------------------------------------------
 OpenMP Integral computing Module                
 Release: version 2.0, May 2017, Q-Chem Inc. Pleasanton 
 -------------------------------------------------------
 -------------------------------------------------------
 OpenMP BLAS3 based DFT computing Module                
 Release: version 1.0, May 2013, Q-Chem Inc. Pittsburgh 
 -------------------------------------------------------
 A restricted SCF calculation will be
 performed using DIIS
 SCF converges when DIIS error is below 1.0e-08
 ---------------------------------------
  Cycle       Energy         DIIS error
 ---------------------------------------
    1   -1308.9142363130      2.28e-02  
    2   -1303.4262989368      3.04e-03  
    3   -1302.8316793939      4.58e-03  
    4   -1303.9206701606      8.19e-04  
    5   -1303.9509334602      3.47e-04  
    6   -1303.9564407078      1.03e-04  
    7   -1303.9569754640      2.95e-05  
    8   -1303.9570228409      7.10e-06  
    9   -1303.9570255292      2.00e-06  
   10   -1303.9570257306      6.34e-07  
   11   -1303.9570257495      2.14e-07  
   12   -1303.9570257518      5.27e-08  
   13   -1303.9570257521      1.90e-08  
   14   -1303.9570257515      6.09e-09  Convergence criterion met
 ---------------------------------------
 SCF time:   CPU 2542.04s  wall 450.00s 
 SCF   energy in the final basis set =    -1303.9570257515
 Total energy in the final basis set =    -1303.9570257515

 --------------------------------------------------------------

                    Orbital Energies (a.u.)
 --------------------------------------------------------------

 Alpha MOs
 -- Occupied --
-19.1924 -19.1669 -19.1639 -19.1610 -19.1511 -19.1454 -19.1371 -19.1205
-19.0939 -10.3284 -10.3024 -10.2658 -10.2560 -10.2558 -10.2532 -10.2330
-10.2134 -10.2098 -10.1892 -10.1756 -10.1724 -10.1714 -10.1705 -10.1634
-10.1517  -1.1364  -1.1089  -1.0765  -1.0578  -1.0469  -1.0461  -1.0437
 -1.0210  -1.0003  -0.8419  -0.8170  -0.8137  -0.7930  -0.7503  -0.7318
 -0.7157  -0.6903  -0.6788  -0.6653  -0.6410  -0.6286  -0.6159  -0.6096
 -0.5782  -0.5671  -0.5636  -0.5559  -0.5480  -0.5222  -0.5188  -0.5182
 -0.5104  -0.5064  -0.4959  -0.4944  -0.4824  -0.4796  -0.4653  -0.4603
 -0.4559  -0.4490  -0.4465  -0.4393  -0.4327  -0.4281  -0.4265  -0.4213
 -0.3980  -0.3942  -0.3884  -0.3832  -0.3827  -0.3765  -0.3722  -0.3704
 -0.3649  -0.3604  -0.3525  -0.3478  -0.3411  -0.3349  -0.3328  -0.3217
 -0.3200  -0.3170  -0.3162  -0.3101  -0.3042  -0.3003  -0.2941  -0.2877
 -0.2730  -0.2556
 -- Virtual --
 -0.0363  -0.0260  -0.0152  -0.0117  -0.0071  -0.0034  -0.0007   0.0039
  0.0133   0.0160   0.0193   0.0215   0.0293   0.0330   0.0348   0.0391
  0.0439   0.0461   0.0468   0.0527   0.0584   0.0598   0.0630   0.0640
  0.0711   0.0722   0.0756   0.0784   0.0798   0.0828   0.0846   0.0889
  0.0904   0.0928   0.0947   0.0965   0.1025   0.1038   0.1060   0.1076
  0.1086   0.1117   0.1139   0.1154   0.1166   0.1197   0.1212   0.1248
  0.1256   0.1285   0.1306   0.1322   0.1344   0.1370   0.1377   0.1406
  0.1433   0.1451   0.1454   0.1474   0.1492   0.1516   0.1545   0.1561
  0.1576   0.1600   0.1626   0.1635   0.1660   0.1693   0.1700   0.1731
  0.1733   0.1768   0.1776   0.1794   0.1813   0.1855   0.1881   0.1889
  0.1915   0.1932   0.1985   0.2017   0.2023   0.2039   0.2086   0.2091
  0.2120   0.2154   0.2179   0.2198   0.2234   0.2254   0.2267   0.2286
  0.2301   0.2350   0.2386   0.2407   0.2436   0.2446   0.2465   0.2479
  0.2523   0.2544   0.2551   0.2567   0.2598   0.2619   0.2654   0.2693
  0.2715   0.2758   0.2800   0.2815   0.2839   0.2847   0.2875   0.2892
  0.2902   0.2970   0.2980   0.2993   0.3014   0.3045   0.3062   0.3082
  0.3113   0.3131   0.3172   0.3197   0.3201   0.3247   0.3259   0.3290
  0.3357   0.3369   0.3380   0.3403   0.3421   0.3432   0.3460   0.3489
  0.3534   0.3552   0.3582   0.3611   0.3618   0.3638   0.3671   0.3692
  0.3706   0.3736   0.3740   0.3765   0.3826   0.3843   0.3882   0.3912
  0.3952   0.3977   0.4053   0.4082   0.4115   0.4159   0.4207   0.4269
  0.4297   0.4324   0.4371   0.4418   0.4476   0.4517   0.4577   0.4632
  0.4683   0.4733   0.4813   0.4859   0.4911   0.4992   0.5072   0.5148
  0.5174   0.5207   0.5327   0.5409   0.5463   0.5559   0.5573   0.5626
  0.5659   0.5685   0.5700   0.5768   0.5811   0.5847   0.5955   0.5987
  0.6031   0.6145   0.6153   0.6168   0.6314   0.6335   0.6365   0.6410
  0.6444   0.6530   0.6562   0.6585   0.6660   0.6705   0.6733   0.6781
  0.6872   0.6892   0.6923   0.6986   0.7020   0.7070   0.7116   0.7211
  0.7223   0.7339   0.7396   0.7453   0.7502   0.7509   0.7546   0.7599
  0.7663   0.7675   0.7710   0.7791   0.7817   0.7830   0.7867   0.7908
  0.7915   0.7966   0.8001   0.8064   0.8092   0.8134   0.8170   0.8254
  0.8265   0.8366   0.8571   0.8621   0.8672   0.8816   0.8943   0.9014
  0.9156   0.9305   0.9509   0.9606   0.9665   0.9775   0.9800   0.9899
  1.0105   1.0149   1.0214   1.0399   1.0443   1.0482   1.0556   1.0647
  1.0750   1.0846   1.0876   1.1021   1.1060   1.1128   1.1264   1.1319
  1.1356   1.1404   1.1451   1.1504   1.1616   1.1632   1.1651   1.1797
  1.1838   1.1916   1.1934   1.2080   1.2130   1.2227   1.2262   1.2365
  1.2378   1.2455   1.2513   1.2559   1.2611   1.2721   1.2782   1.2907
  1.3008   1.3063   1.3162   1.3176   1.3259   1.3346   1.3423   1.3504
  1.3645   1.3774   1.3812   1.3913   1.3989   1.4069   1.4188   1.4290
  1.4329   1.4498   1.4581   1.4702   1.4768   1.4803   1.4906   1.4991
  1.5073   1.5134   1.5197   1.5259   1.5407   1.5432   1.5492   1.5535
  1.5589   1.5595   1.5675   1.5730   1.5816   1.5859   1.5897   1.5921
  1.5983   1.6064   1.6083   1.6169   1.6189   1.6227   1.6248   1.6307
  1.6364   1.6386   1.6478   1.6500   1.6521   1.6591   1.6635   1.6653
  1.6724   1.6777   1.6835   1.6890   1.6959   1.7021   1.7108   1.7145
  1.7159   1.7190   1.7292   1.7360   1.7460   1.7494   1.7586   1.7647
  1.7758   1.7848   1.7911   1.7980   1.8039   1.8109   1.8181   1.8236
  1.8315   1.8372   1.8483   1.8520   1.8536   1.8612   1.8660   1.8764
  1.8792   1.8892   1.8981   1.9101   1.9207   1.9261   1.9395   1.9522
  1.9604   1.9752   1.9830   1.9934   1.9974   2.0083   2.0155   2.0283
  2.0384   2.0493   2.0526   2.0588   2.0619   2.0699   2.0759   2.0854
  2.1066   2.1121   2.1222   2.1301   2.1413   2.1484   2.1583   2.1646
  2.1687   2.1728   2.1833   2.1904   2.2026   2.2099   2.2248   2.2372
  2.2390   2.2450   2.2575   2.2725   2.2827   2.2879   2.3056   2.3261
  2.3306   2.3329   2.3493   2.3617   2.3671   2.3894   2.4022   2.4127
  2.4275   2.4347   2.4484   2.4738   2.4905   2.5131   2.5214   2.5300
  2.5331   2.5367   2.5429   2.5464   2.5565   2.5735   2.5755   2.5797
  2.5884   2.5928   2.6034   2.6313   2.6334   2.6447   2.6506   2.6539
  2.6601   2.6775   2.6954   2.7052   2.7106   2.7186   2.7258   2.7402
  2.7583   2.7607   2.7714   2.7824   2.7851   2.7965   2.8022   2.8121
  2.8210   2.8301   2.8453   2.8574   2.8604   2.8755   2.8802   2.8912
  2.8929   2.9105   2.9163   2.9291   2.9343   2.9409   2.9472   2.9613
  2.9675   2.9787   2.9938   2.9980   3.0020   3.0137   3.0190   3.0231
  3.0311   3.0392   3.0444   3.0544   3.0721   3.0821   3.0860   3.1052
  3.1063   3.1190   3.1256   3.1355   3.1413   3.1465   3.1477   3.1574
  3.1658   3.1671   3.1773   3.1931   3.1963   3.2160   3.2172   3.2356
  3.2530   3.2595   3.2738   3.2883   3.2906   3.2957   3.3102   3.3219
  3.3348   3.3631   3.3707   3.3791   3.3949   3.4155   3.4322   3.4640
  3.4813   3.5260   3.5393   3.5592   3.6143   3.6804   3.7755   3.7834
  3.7964   3.8013   3.8147   3.8312   3.8415   3.8537   3.8672   3.8961
  3.9019   3.9116   3.9167   3.9308   3.9343   3.9753   3.9899   3.9997
  4.0011   4.0104   4.0459   4.0522   4.0711   4.0879   4.1241   4.1518
  4.1678   4.1717   4.1738   4.2345   4.2520   4.2780   4.2970   4.3057
  4.3235   4.3527   4.3697   4.4298   4.9841   5.0747   5.0925   5.1066
  5.1138   5.1195   5.1433   5.1595   5.1872   5.2177   5.3682   5.3958
  5.4038   5.4158   5.4240   5.4419   5.4651   5.5012   5.5942   5.6165
  5.6454   5.6573   5.6644   5.6920   5.7854   5.8383   5.8465  23.7500
 23.7709  23.7931  23.8058  23.8131  23.8172  23.8466  23.8604  23.8711
 23.8752  23.8930  23.9044  23.9365  23.9586  23.9776  24.0095  49.8651
 49.9004  49.9270  49.9427  49.9490  49.9569  49.9948  50.0111  50.0205
 --------------------------------------------------------------

          Ground-State Mulliken Net Atomic Charges

     Atom                 Charge (a.u.)
  ----------------------------------------
      1 C                     0.598862
      2 H                     0.197283
      3 C                    -0.902196
      4 H                     0.164932
      5 O                    -0.201111
      6 H                     0.492551
      7 C                    -0.494756
      8 H                     0.221878
      9 H                     0.158982
     10 C                     0.631334
     11 H                     0.153819
     12 C                    -0.721091
     13 H                     0.181223
     14 H                     0.140644
     15 O                    -0.214762
     16 C                    -0.732048
     17 H                     0.166858
     18 H                     0.137856
     19 C                    -0.391461
     20 H                     0.142459
     21 H                     0.132252
     22 C                     0.314865
     23 C                    -0.566201
     24 C                    -0.938375
     25 H                     0.143020
     26 O                     0.001316
     27 H                     0.239371
     28 H                     0.151998
     29 H                     0.150317
     30 H                     0.177036
     31 H                     0.231548
     32 O                     0.046852
     33 C                    -0.420348
     34 H                     0.272263
     35 C                    -0.078193
     36 H                     0.250620
     37 C                     0.018092
     38 O                    -0.198374
     39 O                    -0.117637
     40 H                     0.291482
     41 C                    -0.122002
     42 H                     0.281621
     43 O                    -0.149199
     44 H                     0.262541
     45 C                    -0.734145
     46 H                     0.297586
     47 O                    -0.199747
     48 H                     0.277211
     49 C                    -0.306963
     50 H                     0.233047
     51 O                    -0.135586
     52 H                     0.257395
     53 H                     0.205081
  ----------------------------------------
  Sum of atomic charges =     0.000000

 -----------------------------------------------------------------
                    Cartesian Multipole Moments
 -----------------------------------------------------------------
    Charge (ESU x 10^10)
                 0.0000
    Dipole Moment (Debye)
         X       1.0760      Y       2.0172      Z       2.6076
       Tot       3.4679
    Quadrupole Moments (Debye-Ang)
        XX    -163.2372     XY     -26.7101     YY    -156.0346
        XZ      12.2727     YZ      -3.3572     ZZ    -146.3781
    Octopole Moments (Debye-Ang^2)
       XXX      35.5720    XXY      54.4840    XYY      57.7135
       YYY      -8.4139    XXZ     102.2349    XYZ      37.3040
       YYZ      38.8873    XZZ      14.9542    YZZ     -14.1694
       ZZZ       0.2766
    Hexadecapole Moments (Debye-Ang^3)
      XXXX  -15628.8885   XXXY    -826.2405   XXYY   -3034.1795
      XYYY      17.0566   YYYY   -2423.6189   XXXZ     455.4290
      XXYZ      28.1165   XYYZ     131.8591   YYYZ      22.0702
      XXZZ   -2432.1250   XYZZ     -21.3498   YYZZ    -479.8571
      XZZZ     100.3974   YZZZ      -9.2572   ZZZZ    -578.7574
 -----------------------------------------------------------------
 Calculating analytic gradient of the SCF energy
 Gradient of SCF Energy
            1           2           3           4           5           6
    1  -0.0008208  -0.0000688   0.0006329  -0.0000096  -0.0000844   0.0000930
    2  -0.0003070  -0.0000702   0.0007644  -0.0000255  -0.0001568   0.0000367
    3   0.0000858  -0.0001485  -0.0003547  -0.0001693   0.0000881   0.0000904
            7           8           9          10          11          12
    1   0.0002065  -0.0000854  -0.0000661   0.0005392  -0.0000229   0.0003480
    2   0.0001931  -0.0000584  -0.0001753   0.0001253   0.0000054   0.0000995
    3  -0.0000463   0.0000532  -0.0000179   0.0001499   0.0000126  -0.0000072
           13          14          15          16          17          18
    1  -0.0001194  -0.0000003  -0.0000631  -0.0006538   0.0000643  -0.0000744
    2  -0.0000407  -0.0000636   0.0002412  -0.0010686   0.0002481   0.0001517
    3  -0.0000246   0.0000552  -0.0002137   0.0005720  -0.0000889   0.0000091
           19          20          21          22          23          24
    1  -0.0001932   0.0001311   0.0001028  -0.0001006  -0.0000296   0.0001049
    2   0.0001843   0.0000121   0.0000300   0.0000713  -0.0000997   0.0002256
    3  -0.0000856   0.0000439  -0.0001530  -0.0000108  -0.0001999   0.0001593
           25          26          27          28          29          30
    1  -0.0000808   0.0003213  -0.0000898   0.0000455   0.0000683   0.0001755
    2  -0.0000698   0.0001435  -0.0000217   0.0000513   0.0000544   0.0000597
    3   0.0000102  -0.0001737   0.0001535   0.0000400   0.0000694   0.0000415
           31          32          33          34          35          36
    1  -0.0000711   0.0002616  -0.0003867  -0.0001596   0.0005717  -0.0000817
    2  -0.0003330  -0.0005924   0.0005621   0.0001219  -0.0004535  -0.0000546
    3  -0.0000333   0.0002166  -0.0001402  -0.0000526  -0.0000417   0.0001238
           37          38          39          40          41          42
    1   0.0000487  -0.0000490   0.0000310  -0.0000350   0.0003430   0.0001223
    2  -0.0000631   0.0000104  -0.0000647   0.0000743  -0.0002038   0.0001835
    3   0.0000052   0.0000208  -0.0000189   0.0001013   0.0000127   0.0001239
           43          44          45          46          47          48
    1   0.0000964  -0.0001750   0.0005230  -0.0000296  -0.0000022  -0.0001304
    2  -0.0000811   0.0000353  -0.0004442  -0.0002212   0.0000614   0.0001311
    3  -0.0000658   0.0000880  -0.0001768   0.0000135  -0.0000425   0.0000180
           49          50          51          52          53
    1  -0.0011740   0.0000009   0.0000630   0.0000448  -0.0000824
    2   0.0009140  -0.0001830   0.0001066  -0.0000642   0.0000181
    3  -0.0001750   0.0000745  -0.0000154   0.0000659  -0.0000416
 Max gradient component =       1.174E-03
 RMS gradient           =       2.528E-04
 Gradient time:  CPU 537.26 s  wall 90.69 s
 Geometry Optimization Parameters
   NAtoms,    NIC,     NZ,  NCons,   NDum,   NFix, NCnnct, MaxDiis
       53     422       0       0       0       0       0       0


** GEOMETRY OPTIMIZATION IN DELOCALIZED INTERNAL COORDINATES **
   Searching for a Minimum

   Optimization Cycle:   1

                       Coordinates (Angstroms)
     ATOM                X               Y               Z
      1  C        -2.7599212968    0.9290167805   -0.3786914836
      2  H        -2.7910936071    0.5801764043   -1.4209015172
      3  C        -2.8872269788   -0.3340596465    0.5031034170
      4  H        -2.7640117111   -0.0346909271    1.5567167786
      5  O        -1.9487550129   -1.3541002856    0.1798335206
      6  H        -1.0462135747   -1.0052378440    0.1832925327
      7  C        -4.2562488799   -1.0056541707    0.3490566208
      8  H        -4.3195492468   -1.4230563787   -0.6609161486
      9  H        -4.2921930406   -1.8561641089    1.0372686954
     10  C        -5.4401578673   -0.0651020098    0.5900467068
     11  H        -5.3939307982    0.3020585743    1.6271672628
     12  C        -6.7903827197   -0.7832740968    0.4700220862
     13  H        -6.8245845953   -1.6209786006    1.1707582558
     14  H        -7.6007175030   -0.0912332791    0.7404191633
     15  O        -7.0427185270   -1.3612321071   -0.8124628871
     16  C        -5.3267413752    1.1513826683   -0.3371279818
     17  H        -6.1407256161    1.8601171918   -0.1420305673
     18  H        -5.4266212043    0.8291142662   -1.3823517313
     19  C        -3.9786990743    1.8560066281   -0.1599986040
     20  H        -3.9088524817    2.7040887919   -0.8502115052
     21  H        -3.9393023484    2.2798437902    0.8501377054
     22  C        -1.4533744532    1.7712281437   -0.2170251209
     23  C        -1.1245941115    2.1963514739    1.2248925265
     24  C        -0.2030987734    1.2202816099   -0.9092302420
     25  H        -0.4430535480    0.8300235430   -1.9060504369
     26  O         0.3947119670    0.1594901667   -0.1318464342
     27  H         0.5319277429    2.0239325693   -1.0064802101
     28  H        -1.9566497756    2.7319506748    1.6861987231
     29  H        -0.2586901015    2.8646402020    1.2335404342
     30  H        -0.8770721481    1.3412331847    1.8558978162
     31  H        -7.1659375108   -0.6550569952   -1.4534484487
     32  O         2.5846720385    0.7704031958   -0.0682759691
     33  C         3.9299506928    0.5090299581   -0.4543958393
     34  H         4.0159115886    0.4043734040   -1.5425372058
     35  C         1.6634199998   -0.2220137308   -0.5316178128
     36  H         1.7289567113   -0.2929537605   -1.6298464604
     37  C         4.7474807197    1.7424665604   -0.0773096027
     38  O         5.2382937479    2.4973911780   -0.8734259870
     39  O         4.8413872877    1.8973910314    1.2591630897
     40  H         5.3511124746    2.7051380615    1.4230696738
     41  C         4.4139955512   -0.7771498000    0.2293386004
     42  H         4.3827237735   -0.6140425086    1.3161979390
     43  O         5.7408330998   -1.0300164457   -0.1997493170
     44  H         5.9792562258   -1.9244796662    0.0710314571
     45  C         3.4710231829   -1.9221117398   -0.1447008041
     46  H         3.6040783465   -2.1519304892   -1.2061676751
     47  O         3.8350413125   -3.1338618396    0.5282801475
     48  H         3.7154110655   -3.0081361961    1.4783506830
     49  C         1.9978158351   -1.5743598902    0.0987455272
     50  H         1.8137373549   -1.4807694866    1.1805572333
     51  O         1.1382116246   -2.5368161107   -0.4792284864
     52  H         1.4055891497   -3.4117805394   -0.1753562111
     53  H        -1.6523686342    2.6923974252   -0.7832556136
   Point Group: c1    Number of degrees of freedom:   153


   Energy is  -1303.957025752


 Attempting to Generate Delocalized Internal Coordinates

153 Hessian modes will be used to form the next step
  Hessian Eigenvalues:
     0.002000    0.004044    0.004676    0.004995    0.005440    0.005599
     0.006406    0.007276    0.007609    0.007761    0.009741    0.009780
     0.011268    0.011789    0.012566    0.013365    0.013798    0.014989
     0.017785    0.018985    0.020282    0.022432    0.026587    0.030119
     0.031536    0.033187    0.036911    0.037871    0.042341    0.043957
     0.046137    0.046520    0.047047    0.047123    0.048398    0.048847
     0.049143    0.049341    0.049631    0.050285    0.051367    0.053831
     0.054045    0.054766    0.054803    0.056152    0.056913    0.057598
     0.058305    0.058493    0.059443    0.060514    0.062724    0.066337
     0.068105    0.069507    0.073750    0.077288    0.081422    0.083912
     0.085338    0.086190    0.092396    0.093509    0.099326    0.113834
     0.114206    0.117585    0.118584    0.128272    0.138039    0.140958
     0.142479    0.147576    0.160000    0.160000    0.160000    0.160000
     0.160000    0.160000    0.160000    0.160000    0.160000    0.160447
     0.167177    0.169194    0.171496    0.180249    0.182031    0.188612
     0.188863    0.193550    0.197667    0.202185    0.220718    0.220745
     0.249985    0.250000    0.250000    0.265864    0.266389    0.270774
     0.274044    0.278502    0.283628    0.286241    0.286579    0.286726
     0.288550    0.290533    0.292402    0.292737    0.292909    0.296965
     0.334108    0.334370    0.335338    0.335537    0.337393    0.337402
     0.337441    0.337487    0.338676    0.340099    0.340401    0.340680
     0.341104    0.341643    0.342789    0.342798    0.343339    0.343732
     0.344199    0.345047    0.346076    0.346772    0.389559    0.392838
     0.402180    0.405483    0.411113    0.419707    0.428794    0.433824
     0.484090    0.535628    0.538652    0.542462    0.545197    0.546114
     0.551247    0.552999    1.038646

 Minimum Search - Taking Simple RFO Step
 Searching for Lamda that Minimizes Along All modes
 Value Taken    Lamda =  -0.00050553
 Step Taken.  Stepsize is  0.262763

                             Maximum     Tolerance    Cnvgd?
         Gradient           0.004689      0.000300      NO
         Displacement       0.102826      0.001200      NO
         Energy change     *********      0.000001      NO


 New Cartesian Coordinates Obtained by Inverse Iteration

 Displacement from previous Coordinates is:  2.150766
 ----------------------------------------------------------------
             Standard Nuclear Orientation (Angstroms)
    I     Atom           X                Y                Z
 ----------------------------------------------------------------
    1      C      -2.7717950693     0.8664489633    -0.3188932106
    2      H      -2.7792338038     0.5059852194    -1.3573082625
    3      C      -2.9960448485    -0.3780834703     0.5724914252
    4      H      -2.9007865134    -0.0710418785     1.6270807276
    5      O      -2.0959116545    -1.4456803315     0.2976351421
    6      H      -1.1785541067    -1.1399063293     0.3303316872
    7      C      -4.3893860381    -0.9854226096     0.3693982356
    8      H      -4.4282502294    -1.4175189679    -0.6356479363
    9      H      -4.4957644092    -1.8201751801     1.0692358315
   10      C      -5.5369828662     0.0143594636     0.5416927753
   11      H      -5.5184686848     0.3972298385     1.5739722299
   12      C      -6.9143143183    -0.6401923078     0.3742968086
   13      H      -7.0186879668    -1.4626543398     1.0860577782
   14      H      -7.7006734480     0.0949607214     0.5977536249
   15      O      -7.1383143859    -1.2269913474    -0.9090182048
   16      C      -5.3225224427     1.2082816686    -0.3975309815
   17      H      -6.1118952574     1.9554361631    -0.2517714181
   18      H      -5.3863231132     0.8727248161    -1.4414707124
   19      C      -3.9539303448     1.8510513198    -0.1625631247
   20      H      -3.8141014724     2.6876232894    -0.8561908892
   21      H      -3.9419912045     2.2827571612     0.8451449595
   22      C      -1.4401544298     1.6599552763    -0.1234505137
   23      C      -1.1060281796     2.0314810616     1.3319026696
   24      C      -0.2025810430     1.1109795889    -0.8397681812
   25      H      -0.4577931979     0.7240406134    -1.8340388616
   26      O       0.4261991603     0.0578403062    -0.0773409945
   27      H       0.5256779538     1.9194087385    -0.9490823774
   28      H      -1.9251847019     2.5760292588     1.8056283869
   29      H      -0.2215565281     2.6740031435     1.3642890660
   30      H      -0.8873352061     1.1502851322     1.9370985086
   31      H      -7.1962150663    -0.5248271852    -1.5637688357
   32      O       2.5895625502     0.7552680593    -0.0860955314
   33      C       3.9333496047     0.5417389448    -0.5066677409
   34      H       3.9935666526     0.4190780293    -1.5946243363
   35      C       1.6972257872    -0.2822136437    -0.5064301403
   36      H       1.7352081764    -0.3636963424    -1.6054276979
   37      C       4.7102491993     1.8147961141    -0.1782821205
   38      O       5.1496836254     2.5699075863    -1.0037294804
   39      O       4.8359194407     2.0025641186     1.1512511940
   40      H       5.3197888517     2.8318978564     1.2820820213
   41      C       4.4886879537    -0.7106617324     0.1831673012
   42      H       4.4765031665    -0.5351124234     1.2682295662
   43      O       5.8141905198    -0.9111299212    -0.2769223772
   44      H       6.0999819835    -1.7907926631    -0.0033923168
   45      C       3.5865548460    -1.8982720330    -0.1539381230
   46      H       3.6983594914    -2.1290089327    -1.2176094722
   47      O       4.0238415352    -3.0883316061     0.5146480014
   48      H       3.9316947073    -2.9614323708     1.4675702165
   49      C       2.1082380045    -1.6120749386     0.1298802020
   50      H       1.9522649108    -1.5112759730     1.2153612673
   51      O       1.2739006875    -2.6174947377    -0.4110959060
   52      H       1.5874412708    -3.4765254385    -0.1061720426
   53      H      -1.6152545714     2.6036490763    -0.6595215437
 ----------------------------------------------------------------
 Molecular Point Group                 C1    NOp =  1
 Largest Abelian Subgroup              C1    NOp =  1
 Nuclear Repulsion Energy =  2439.5839306469 hartrees
 There are       98 alpha and       98 beta electrons
 Applying Cartesian multipole field
    Component          Value
    ---------          -----
     (2,0,0)        1.00000E-12
     (0,2,0)        2.00000E-11
     (0,0,2)       -3.00000E-11
 Nucleus-field energy     =     0.0000000368 hartrees
 Requested basis set is 6-311++G(d,p)
 There are 290 shells and 746 basis functions
 A cutoff of  1.0D-11 yielded  28686 shell pairs
 There are    183052 function pairs (    193678 Cartesian)
 Smallest overlap matrix eigenvalue = 1.27E-06

 Q-Chem warning in module stvman/mkSTV.C, line 306:

 Overlap eigenvalue is smaller than square root of threshold
 Use THRESH >= 12 to get rid of this warning

 Guess MOs from SCF MO coefficient file

 -----------------------------------------------------------------------
  General SCF calculation program by
  Eric Jon Sundstrom, Paul Horn, Yuezhi Mao, Dmitri Zuev, Alec White,
  David Stuck, Shaama M.S., Shane Yost, Joonho Lee, David Small,
  Daniel Levine, Susi Lehtola, Hugh Burton, Evgeny Epifanovsky
 -----------------------------------------------------------------------
 Exchange:     0.2000 Hartree-Fock + 0.0800 Slater + 0.7200 B88
 Correlation:  0.1900 VWN1RPA + 0.8100 LYP
 Using SG-1 standard quadrature grid
 using 6 threads for integral computing
 -------------------------------------------------------
 OpenMP Integral computing Module                
 Release: version 2.0, May 2017, Q-Chem Inc. Pleasanton 
 -------------------------------------------------------
 -------------------------------------------------------
 OpenMP BLAS3 based DFT computing Module                
 Release: version 1.0, May 2013, Q-Chem Inc. Pittsburgh 
 -------------------------------------------------------
 A restricted SCF calculation will be
 performed using DIIS
 SCF converges when DIIS error is below 1.0e-08
 ---------------------------------------
  Cycle       Energy         DIIS error
 ---------------------------------------
    1   -1303.9163432242      7.08e-04  
    2   -1303.9558691339      9.55e-05  
    3   -1303.9554174893      1.47e-04  
    4   -1303.9564606077      2.24e-05  
    5   -1303.9564721430      1.65e-05  
    6   -1303.9564854591      3.15e-06  
    7   -1303.9564859634      9.23e-07  
    8   -1303.9564860116      1.69e-07  
    9   -1303.9564860125      9.09e-08  
   10   -1303.9564860129      2.12e-08  
   11   -1303.9564860130      5.84e-09  Convergence criterion met
 ---------------------------------------
 SCF time:   CPU 2086.80s  wall 370.00s 
 SCF   energy in the final basis set =    -1303.9564860130
 Total energy in the final basis set =    -1303.9564860130

 --------------------------------------------------------------

                    Orbital Energies (a.u.)
 --------------------------------------------------------------

 Alpha MOs
 -- Occupied --
-19.1922 -19.1670 -19.1631 -19.1582 -19.1509 -19.1457 -19.1368 -19.1212
-19.1002 -10.3281 -10.3011 -10.2654 -10.2559 -10.2556 -10.2531 -10.2313
-10.2142 -10.2124 -10.1887 -10.1764 -10.1735 -10.1721 -10.1711 -10.1636
-10.1534  -1.1362  -1.1073  -1.0764  -1.0572  -1.0464  -1.0448  -1.0434
 -1.0218  -1.0052  -0.8426  -0.8164  -0.8139  -0.7928  -0.7506  -0.7333
 -0.7151  -0.6900  -0.6795  -0.6649  -0.6403  -0.6281  -0.6154  -0.6109
 -0.5783  -0.5668  -0.5635  -0.5566  -0.5477  -0.5216  -0.5184  -0.5175
 -0.5103  -0.5065  -0.4954  -0.4941  -0.4845  -0.4800  -0.4656  -0.4609
 -0.4561  -0.4490  -0.4458  -0.4389  -0.4326  -0.4283  -0.4265  -0.4207
 -0.3981  -0.3958  -0.3878  -0.3840  -0.3832  -0.3773  -0.3720  -0.3694
 -0.3646  -0.3613  -0.3529  -0.3475  -0.3416  -0.3347  -0.3333  -0.3228
 -0.3199  -0.3179  -0.3173  -0.3100  -0.3034  -0.3015  -0.2938  -0.2875
 -0.2739  -0.2593
 -- Virtual --
 -0.0363  -0.0261  -0.0152  -0.0118  -0.0072  -0.0036  -0.0007   0.0034
  0.0133   0.0154   0.0193   0.0218   0.0293   0.0318   0.0346   0.0392
  0.0436   0.0458   0.0469   0.0519   0.0584   0.0598   0.0631   0.0642
  0.0711   0.0718   0.0756   0.0787   0.0797   0.0826   0.0839   0.0872
  0.0898   0.0926   0.0948   0.0965   0.1017   0.1022   0.1065   0.1069
  0.1085   0.1120   0.1147   0.1151   0.1169   0.1191   0.1216   0.1243
  0.1257   0.1275   0.1298   0.1323   0.1344   0.1363   0.1379   0.1405
  0.1427   0.1443   0.1451   0.1481   0.1497   0.1515   0.1537   0.1559
  0.1568   0.1586   0.1613   0.1638   0.1644   0.1685   0.1705   0.1725
  0.1732   0.1759   0.1767   0.1796   0.1805   0.1857   0.1862   0.1884
  0.1903   0.1925   0.1985   0.2002   0.2026   0.2040   0.2084   0.2104
  0.2117   0.2154   0.2166   0.2185   0.2225   0.2247   0.2257   0.2277
  0.2291   0.2330   0.2368   0.2415   0.2426   0.2444   0.2468   0.2488
  0.2511   0.2544   0.2553   0.2559   0.2581   0.2600   0.2652   0.2699
  0.2708   0.2762   0.2791   0.2807   0.2833   0.2846   0.2874   0.2894
  0.2908   0.2946   0.2957   0.2987   0.3007   0.3041   0.3066   0.3079
  0.3086   0.3130   0.3155   0.3172   0.3193   0.3251   0.3262   0.3291
  0.3329   0.3345   0.3372   0.3396   0.3418   0.3445   0.3458   0.3492
  0.3535   0.3555   0.3582   0.3599   0.3620   0.3643   0.3667   0.3688
  0.3702   0.3725   0.3751   0.3755   0.3818   0.3837   0.3861   0.3917
  0.3945   0.3985   0.4043   0.4063   0.4118   0.4147   0.4191   0.4268
  0.4281   0.4303   0.4366   0.4403   0.4475   0.4498   0.4570   0.4609
  0.4627   0.4719   0.4805   0.4877   0.4911   0.4979   0.5034   0.5122
  0.5140   0.5176   0.5322   0.5388   0.5451   0.5527   0.5573   0.5590
  0.5641   0.5697   0.5715   0.5750   0.5809   0.5821   0.5961   0.5967
  0.5998   0.6118   0.6147   0.6167   0.6270   0.6335   0.6348   0.6412
  0.6474   0.6521   0.6544   0.6575   0.6672   0.6706   0.6720   0.6755
  0.6859   0.6892   0.6949   0.6963   0.7031   0.7082   0.7138   0.7213
  0.7230   0.7332   0.7354   0.7438   0.7498   0.7510   0.7530   0.7587
  0.7624   0.7667   0.7683   0.7766   0.7792   0.7798   0.7850   0.7900
  0.7910   0.7956   0.8026   0.8051   0.8076   0.8154   0.8165   0.8223
  0.8261   0.8343   0.8505   0.8582   0.8674   0.8751   0.8880   0.9025
  0.9136   0.9281   0.9461   0.9581   0.9649   0.9738   0.9811   0.9846
  1.0070   1.0144   1.0190   1.0352   1.0432   1.0510   1.0554   1.0612
  1.0740   1.0793   1.0848   1.0994   1.1077   1.1106   1.1213   1.1311
  1.1335   1.1410   1.1452   1.1492   1.1587   1.1611   1.1670   1.1774
  1.1823   1.1921   1.1927   1.2088   1.2129   1.2191   1.2260   1.2338
  1.2393   1.2465   1.2510   1.2538   1.2616   1.2684   1.2762   1.2884
  1.2984   1.3054   1.3143   1.3190   1.3301   1.3316   1.3350   1.3468
  1.3619   1.3766   1.3809   1.3906   1.4022   1.4049   1.4189   1.4247
  1.4316   1.4472   1.4548   1.4637   1.4704   1.4786   1.4891   1.4984
  1.5066   1.5133   1.5200   1.5232   1.5332   1.5427   1.5466   1.5532
  1.5578   1.5607   1.5648   1.5686   1.5806   1.5844   1.5882   1.5904
  1.5979   1.6054   1.6086   1.6150   1.6189   1.6197   1.6221   1.6292
  1.6350   1.6362   1.6434   1.6503   1.6520   1.6558   1.6618   1.6647
  1.6728   1.6766   1.6790   1.6867   1.6935   1.6994   1.7104   1.7139
  1.7160   1.7190   1.7277   1.7320   1.7467   1.7501   1.7591   1.7639
  1.7744   1.7807   1.7857   1.7968   1.8023   1.8102   1.8162   1.8180
  1.8310   1.8348   1.8457   1.8500   1.8524   1.8583   1.8681   1.8784
  1.8807   1.8870   1.8993   1.9074   1.9127   1.9260   1.9389   1.9541
  1.9578   1.9702   1.9781   1.9939   1.9971   2.0088   2.0175   2.0271
  2.0393   2.0461   2.0510   2.0582   2.0630   2.0697   2.0774   2.0827
  2.1053   2.1156   2.1191   2.1269   2.1407   2.1485   2.1550   2.1619
  2.1666   2.1715   2.1819   2.1850   2.2004   2.2144   2.2250   2.2345
  2.2406   2.2413   2.2602   2.2686   2.2831   2.2846   2.3012   2.3180
  2.3321   2.3326   2.3352   2.3504   2.3625   2.3796   2.3917   2.4093
  2.4273   2.4297   2.4450   2.4640   2.4899   2.5130   2.5217   2.5305
  2.5325   2.5363   2.5423   2.5457   2.5581   2.5705   2.5746   2.5796
  2.5891   2.5910   2.6020   2.6313   2.6336   2.6424   2.6489   2.6521
  2.6587   2.6762   2.6952   2.7018   2.7080   2.7171   2.7206   2.7417
  2.7558   2.7570   2.7700   2.7820   2.7862   2.7952   2.7975   2.8122
  2.8200   2.8300   2.8456   2.8563   2.8597   2.8731   2.8755   2.8901
  2.8942   2.9096   2.9131   2.9197   2.9355   2.9403   2.9462   2.9617
  2.9674   2.9793   2.9898   2.9945   2.9992   3.0101   3.0158   3.0224
  3.0325   3.0379   3.0447   3.0500   3.0674   3.0804   3.0864   3.1019
  3.1063   3.1160   3.1191   3.1320   3.1364   3.1451   3.1469   3.1563
  3.1601   3.1666   3.1764   3.1875   3.1961   3.2142   3.2164   3.2319
  3.2528   3.2555   3.2726   3.2889   3.2903   3.2955   3.3043   3.3212
  3.3369   3.3643   3.3698   3.3720   3.3904   3.4161   3.4310   3.4604
  3.4806   3.5244   3.5361   3.5599   3.6146   3.6815   3.7753   3.7818
  3.7957   3.8008   3.8157   3.8296   3.8412   3.8531   3.8672   3.8948
  3.8999   3.9091   3.9146   3.9297   3.9345   3.9599   3.9880   3.9987
  4.0010   4.0098   4.0449   4.0508   4.0707   4.0878   4.1269   4.1497
  4.1637   4.1721   4.1745   4.2279   4.2502   4.2768   4.2987   4.3065
  4.3224   4.3507   4.3688   4.4311   4.9843   5.0750   5.0915   5.1050
  5.1112   5.1152   5.1426   5.1536   5.1866   5.2013   5.3675   5.3843
  5.4043   5.4143   5.4239   5.4284   5.4619   5.4934   5.5945   5.6171
  5.6466   5.6558   5.6643   5.6931   5.7706   5.8277   5.8437  23.7495
 23.7690  23.7926  23.8060  23.8137  23.8149  23.8459  23.8563  23.8725
 23.8747  23.8934  23.9013  23.9345  23.9582  23.9755  24.0099  49.8656
 49.9003  49.9289  49.9419  49.9486  49.9577  49.9970  50.0041  50.0117
 --------------------------------------------------------------

          Ground-State Mulliken Net Atomic Charges

     Atom                 Charge (a.u.)
  ----------------------------------------
      1 C                     0.628074
      2 H                     0.193341
      3 C                    -0.899827
      4 H                     0.171196
      5 O                    -0.176668
      6 H                     0.428211
      7 C                    -0.461829
      8 H                     0.225723
      9 H                     0.158533
     10 C                     0.638754
     11 H                     0.153679
     12 C                    -0.712997
     13 H                     0.181650
     14 H                     0.140982
     15 O                    -0.213463
     16 C                    -0.747867
     17 H                     0.166540
     18 H                     0.140582
     19 C                    -0.412748
     20 H                     0.137425
     21 H                     0.140853
     22 C                     0.303052
     23 C                    -0.570624
     24 C                    -0.974798
     25 H                     0.139610
     26 O                     0.025426
     27 H                     0.244877
     28 H                     0.149203
     29 H                     0.152767
     30 H                     0.177671
     31 H                     0.231400
     32 O                     0.051337
     33 C                    -0.408805
     34 H                     0.272916
     35 C                    -0.048505
     36 H                     0.248384
     37 C                     0.005484
     38 O                    -0.197029
     39 O                    -0.116167
     40 H                     0.290511
     41 C                    -0.114505
     42 H                     0.279728
     43 O                    -0.148647
     44 H                     0.262249
     45 C                    -0.741184
     46 H                     0.299582
     47 O                    -0.200768
     48 H                     0.276522
     49 C                    -0.321402
     50 H                     0.233701
     51 O                    -0.140266
     52 H                     0.257163
     53 H                     0.200976
  ----------------------------------------
  Sum of atomic charges =     0.000000

 -----------------------------------------------------------------
                    Cartesian Multipole Moments
 -----------------------------------------------------------------
    Charge (ESU x 10^10)
                 0.0000
    Dipole Moment (Debye)
         X       1.2273      Y       2.0323      Z       2.6644
       Tot       3.5687
    Quadrupole Moments (Debye-Ang)
        XX    -162.4935     XY     -27.2895     YY    -156.2150
        XZ      12.7149     YZ      -2.7538     ZZ    -147.0593
    Octopole Moments (Debye-Ang^2)
       XXX      57.7753    XXY      56.0012    XYY      57.5373
       YYY      -8.4752    XXZ     108.4740    XYZ      37.9188
       YYZ      40.6899    XZZ      11.5056    YZZ     -16.4276
       ZZZ       2.0390
    Hexadecapole Moments (Debye-Ang^3)
      XXXX  -16022.9065   XXXY    -828.8790   XXYY   -3062.1993
      XYYY      50.2021   YYYY   -2374.9839   XXXZ     445.6676
      XXYZ      15.9560   XYYZ     149.4370   YYYZ      36.4911
      XXZZ   -2512.0037   XYZZ     -33.9055   YYZZ    -483.9640
      XZZZ     130.0695   YZZZ      -2.2837   ZZZZ    -590.6226
 -----------------------------------------------------------------
 Calculating analytic gradient of the SCF energy
 Gradient of SCF Energy
            1           2           3           4           5           6
    1  -0.0002662   0.0001990   0.0010678   0.0000240  -0.0038388  -0.0003193
    2   0.0006080   0.0002482  -0.0026849   0.0001035  -0.0003772  -0.0002692
    3   0.0007248  -0.0001617   0.0001948   0.0001390   0.0000811   0.0006154
            7           8           9          10          11          12
    1  -0.0001466  -0.0000122  -0.0000782  -0.0000374  -0.0001361  -0.0002002
    2   0.0004010  -0.0000562   0.0001531  -0.0002856  -0.0000100   0.0001921
    3   0.0001638   0.0000232  -0.0000394  -0.0003847   0.0000499   0.0000124
           13          14          15          16          17          18
    1   0.0001564  -0.0000796   0.0000929   0.0005091   0.0000226  -0.0000994
    2  -0.0001104   0.0000224  -0.0001337   0.0005384  -0.0000817   0.0001594
    3  -0.0000204  -0.0000239   0.0000833  -0.0001576   0.0000880  -0.0000877
           19          20          21          22          23          24
    1   0.0004973  -0.0001176  -0.0002568  -0.0001058   0.0000500  -0.0015016
    2  -0.0003449  -0.0000264  -0.0001356  -0.0007872   0.0003110   0.0001520
    3   0.0002117  -0.0001609  -0.0002156   0.0001185   0.0000478  -0.0008790
           25          26          27          28          29          30
    1   0.0001762   0.0028817   0.0003725   0.0003846   0.0000567  -0.0000952
    2   0.0002373   0.0022077  -0.0002737   0.0000161   0.0000780  -0.0000291
    3  -0.0000845  -0.0001305   0.0004129   0.0000531   0.0000137   0.0000631
           31          32          33          34          35          36
    1  -0.0001111  -0.0011741   0.0003172   0.0000633   0.0012555  -0.0001684
    2   0.0001135  -0.0000833  -0.0002935   0.0000344  -0.0002316   0.0002952
    3   0.0000159  -0.0001342  -0.0002132   0.0000265   0.0001605   0.0001161
           37          38          39          40          41          42
    1  -0.0001810   0.0000412   0.0001492  -0.0000912  -0.0000364  -0.0000263
    2   0.0003415  -0.0000936  -0.0000866   0.0000149  -0.0000194   0.0000046
    3  -0.0000281   0.0000354  -0.0000061  -0.0000640  -0.0000430  -0.0000511
           43          44          45          46          47          48
    1   0.0000246   0.0000552   0.0001720  -0.0000811   0.0000587  -0.0000489
    2  -0.0000451   0.0000005   0.0001951   0.0000519   0.0000920  -0.0000654
    3  -0.0001388   0.0001012   0.0001420   0.0000214   0.0000560   0.0000189
           49          50          51          52          53
    1   0.0004773   0.0000134   0.0004330  -0.0003237  -0.0000184
    2  -0.0004307  -0.0000797   0.0004354  -0.0000440   0.0000715
    3  -0.0002721   0.0000606  -0.0002066   0.0000958  -0.0004435
 Max gradient component =       3.839E-03
 RMS gradient           =       5.580E-04
 Gradient time:  CPU 531.09 s  wall 89.67 s
 Geometry Optimization Parameters
   NAtoms,    NIC,     NZ,  NCons,   NDum,   NFix, NCnnct, MaxDiis
       53     422       0       0       0       0       0       0

 Cartesian Hessian Update
 Hessian Updated using BFGS Update


** GEOMETRY OPTIMIZATION IN DELOCALIZED INTERNAL COORDINATES **
   Searching for a Minimum

   Optimization Cycle:   2

                       Coordinates (Angstroms)
     ATOM                X               Y               Z
      1  C        -2.7717950693    0.8664489633   -0.3188932106
      2  H        -2.7792338038    0.5059852194   -1.3573082625
      3  C        -2.9960448485   -0.3780834703    0.5724914252
      4  H        -2.9007865134   -0.0710418785    1.6270807276
      5  O        -2.0959116545   -1.4456803315    0.2976351421
      6  H        -1.1785541067   -1.1399063293    0.3303316872
      7  C        -4.3893860381   -0.9854226096    0.3693982356
      8  H        -4.4282502294   -1.4175189679   -0.6356479363
      9  H        -4.4957644092   -1.8201751801    1.0692358315
     10  C        -5.5369828662    0.0143594636    0.5416927753
     11  H        -5.5184686848    0.3972298385    1.5739722299
     12  C        -6.9143143183   -0.6401923078    0.3742968086
     13  H        -7.0186879668   -1.4626543398    1.0860577782
     14  H        -7.7006734480    0.0949607214    0.5977536249
     15  O        -7.1383143859   -1.2269913474   -0.9090182048
     16  C        -5.3225224427    1.2082816686   -0.3975309815
     17  H        -6.1118952574    1.9554361631   -0.2517714181
     18  H        -5.3863231132    0.8727248161   -1.4414707124
     19  C        -3.9539303448    1.8510513198   -0.1625631247
     20  H        -3.8141014724    2.6876232894   -0.8561908892
     21  H        -3.9419912045    2.2827571612    0.8451449595
     22  C        -1.4401544298    1.6599552763   -0.1234505137
     23  C        -1.1060281796    2.0314810616    1.3319026696
     24  C        -0.2025810430    1.1109795889   -0.8397681812
     25  H        -0.4577931979    0.7240406134   -1.8340388616
     26  O         0.4261991603    0.0578403062   -0.0773409945
     27  H         0.5256779538    1.9194087385   -0.9490823774
     28  H        -1.9251847019    2.5760292588    1.8056283869
     29  H        -0.2215565281    2.6740031435    1.3642890660
     30  H        -0.8873352061    1.1502851322    1.9370985086
     31  H        -7.1962150663   -0.5248271852   -1.5637688357
     32  O         2.5895625502    0.7552680593   -0.0860955314
     33  C         3.9333496047    0.5417389448   -0.5066677409
     34  H         3.9935666526    0.4190780293   -1.5946243363
     35  C         1.6972257872   -0.2822136437   -0.5064301403
     36  H         1.7352081764   -0.3636963424   -1.6054276979
     37  C         4.7102491993    1.8147961141   -0.1782821205
     38  O         5.1496836254    2.5699075863   -1.0037294804
     39  O         4.8359194407    2.0025641186    1.1512511940
     40  H         5.3197888517    2.8318978564    1.2820820213
     41  C         4.4886879537   -0.7106617324    0.1831673012
     42  H         4.4765031665   -0.5351124234    1.2682295662
     43  O         5.8141905198   -0.9111299212   -0.2769223772
     44  H         6.0999819835   -1.7907926631   -0.0033923168
     45  C         3.5865548460   -1.8982720330   -0.1539381230
     46  H         3.6983594914   -2.1290089327   -1.2176094722
     47  O         4.0238415352   -3.0883316061    0.5146480014
     48  H         3.9316947073   -2.9614323708    1.4675702165
     49  C         2.1082380045   -1.6120749386    0.1298802020
     50  H         1.9522649108   -1.5112759730    1.2153612673
     51  O         1.2739006875   -2.6174947377   -0.4110959060
     52  H         1.5874412708   -3.4765254385   -0.1061720426
     53  H        -1.6152545714    2.6036490763   -0.6595215437
   Point Group: c1    Number of degrees of freedom:   153


   Energy is  -1303.956486013

 Hessian Updated using BFGS Update

146 Hessian modes will be used to form the next step
  Hessian Eigenvalues:
     0.002390    0.004045    0.004675    0.005363    0.005595    0.006236
     0.006704    0.007177    0.007589    0.007765    0.009779    0.009864
     0.011245    0.011777    0.012536    0.013361    0.013795    0.014987
     0.016579    0.019008    0.020305    0.022421    0.030105    0.031479
     0.031930    0.033199    0.036878    0.037995    0.042335    0.044613
     0.046122    0.046514    0.047050    0.047220    0.048446    0.048841
     0.049130    0.049234    0.049654    0.051366    0.053756    0.053963
     0.054649    0.054764    0.056144    0.056392    0.056874    0.057574
     0.058310    0.058590    0.059440    0.060534    0.062641    0.066272
     0.068885    0.069483    0.073728    0.078078    0.081300    0.083882
     0.085305    0.086164    0.092261    0.093557    0.108979    0.113860
     0.114577    0.117440    0.118546    0.134713    0.138205    0.140968
     0.142117    0.148897    0.158822    0.160009    0.162221    0.167730
     0.169370    0.171104    0.181399    0.185979    0.187290    0.193495
     0.197494    0.201885    0.204888    0.220584    0.237493    0.249983
     0.249990    0.253744    0.265999    0.269284    0.273543    0.278334
     0.282940    0.286053    0.286263    0.286578    0.288519    0.290529
     0.291429    0.292372    0.292843    0.296963    0.334061    0.334300
     0.335330    0.335535    0.337308    0.337355    0.337403    0.337484
     0.338671    0.340095    0.340383    0.340678    0.341007    0.341638
     0.342745    0.342798    0.343335    0.343711    0.344189    0.345045
     0.345992    0.346771    0.386953    0.389519    0.396529    0.404201
     0.405468    0.411028    0.428761    0.433545    0.446190    0.486850
     0.535631    0.538940    0.542458    0.545204    0.546109    0.551234
     0.553007    1.038644

 Minimum Search - Taking Simple RFO Step
 Searching for Lamda that Minimizes Along All modes
 Value Taken    Lamda =  -0.00124582
 Step Taken.  Stepsize is  0.141237

                             Maximum     Tolerance    Cnvgd?
         Gradient           0.014599      0.000300      NO
         Displacement       0.054090      0.001200      NO
         Energy change      0.000540      0.000001      NO


 New Cartesian Coordinates Obtained by Inverse Iteration

 Displacement from previous Coordinates is:  1.179701
 ----------------------------------------------------------------
             Standard Nuclear Orientation (Angstroms)
    I     Atom           X                Y                Z
 ----------------------------------------------------------------
    1      C      -2.7593442206     0.9167998657    -0.3385641675
    2      H      -2.7734507835     0.5661003806    -1.3801371787
    3      C      -2.9279865433    -0.3421588630     0.5414876839
    4      H      -2.8281310152    -0.0427156761     1.5978440168
    5      O      -1.9882857794    -1.3690089534     0.2410617638
    6      H      -1.0842631016    -1.0244695526     0.2578701643
    7      C      -4.3019827806    -0.9951774158     0.3509781338
    8      H      -4.3414455553    -1.4155596113    -0.6590091801
    9      H      -4.3692869516    -1.8413898980     1.0418529791
   10      C      -5.4785897759    -0.0348435000     0.5537805824
   11      H      -5.4559193059     0.3349157279     1.5907243034
   12      C      -6.8367296014    -0.7312276953     0.3990043929
   13      H      -6.9042659281    -1.5648513523     1.1021452972
   14      H      -7.6423539716    -0.0240473655     0.6430552327
   15      O      -7.0612043317    -1.3092137654    -0.8881305745
   16      C      -5.3175898176     1.1786236521    -0.3720997619
   17      H      -6.1291547712     1.8968602479    -0.2046177147
   18      H      -5.3861893630     0.8540472449    -1.4192025210
   19      C      -3.9670613701     1.8634828826    -0.1498405466
   20      H      -3.8648607993     2.7128907729    -0.8343254685
   21      H      -3.9519176480     2.2818478161     0.8636142451
   22      C      -1.4429715246     1.7337093140    -0.1522997371
   23      C      -1.1155357886     2.1179244868     1.3010844220
   24      C      -0.2034718075     1.1758338177    -0.8563386111
   25      H      -0.4536095351     0.7943765404    -1.8540173716
   26      O       0.3935492436     0.1067655121    -0.0907557269
   27      H       0.5368493881     1.9745781255    -0.9557427714
   28      H      -1.9412966578     2.6579316714     1.7687429773
   29      H      -0.2370042033     2.7685148463     1.3313357432
   30      H      -0.8908026963     1.2426252565     1.9125522384
   31      H      -7.1490980168    -0.6009748672    -1.5329707960
   32      O       2.5718545884     0.7586981911    -0.0825620678
   33      C       3.9140723592     0.5158412594    -0.4921148794
   34      H       3.9804990617     0.3914486984    -1.5795158724
   35      C       1.6603895850    -0.2598650160    -0.5094264341
   36      H       1.7057171396    -0.3428112552    -1.6081568845
   37      C       4.7162911468     1.7715573962    -0.1579860759
   38      O       5.1793985696     2.5159536889    -0.9802407303
   39      O       4.8342005815     1.9582619156     1.1723988093
   40      H       5.3362355859     2.7761991059     1.3064659856
   41      C       4.4364931806    -0.7483665920     0.2013037109
   42      H       4.4190293075    -0.5741688553     1.2864613077
   43      O       5.7610939590    -0.9762593984    -0.2484982341
   44      H       6.0260753360    -1.8625622926     0.0245340934
   45      C       3.5118217258    -1.9156045883    -0.1449563277
   46      H       3.6257278932    -2.1455119695    -1.2085924372
   47      O       3.9196347228    -3.1166774457     0.5226945744
   48      H       3.8261342755    -2.9903197434     1.4755345106
   49      C       2.0385422204    -1.5982614987     0.1301191418
   50      H       1.8782536786    -1.4932367967     1.2145182120
   51      O       1.1864546654    -2.5864391635    -0.4152934925
   52      H       1.4820881436    -3.4516196470    -0.1099258894
   53      H      -1.6245477358     2.6708191861    -0.6973967760
 ----------------------------------------------------------------
 Molecular Point Group                 C1    NOp =  1
 Largest Abelian Subgroup              C1    NOp =  1
 Nuclear Repulsion Energy =  2448.1711560426 hartrees
 There are       98 alpha and       98 beta electrons
 Applying Cartesian multipole field
    Component          Value
    ---------          -----
     (2,0,0)        1.00000E-12
     (0,2,0)        2.00000E-11
     (0,0,2)       -3.00000E-11
 Nucleus-field energy     =     0.0000000370 hartrees
 Requested basis set is 6-311++G(d,p)
 There are 290 shells and 746 basis functions
 A cutoff of  1.0D-11 yielded  28786 shell pairs
 There are    183609 function pairs (    194262 Cartesian)
 Smallest overlap matrix eigenvalue = 1.26E-06

 Q-Chem warning in module stvman/mkSTV.C, line 306:

 Overlap eigenvalue is smaller than square root of threshold
 Use THRESH >= 12 to get rid of this warning

 Guess MOs from SCF MO coefficient file

 -----------------------------------------------------------------------
  General SCF calculation program by
  Eric Jon Sundstrom, Paul Horn, Yuezhi Mao, Dmitri Zuev, Alec White,
  David Stuck, Shaama M.S., Shane Yost, Joonho Lee, David Small,
  Daniel Levine, Susi Lehtola, Hugh Burton, Evgeny Epifanovsky
 -----------------------------------------------------------------------
 Exchange:     0.2000 Hartree-Fock + 0.0800 Slater + 0.7200 B88
 Correlation:  0.1900 VWN1RPA + 0.8100 LYP
 Using SG-1 standard quadrature grid
 using 6 threads for integral computing
 -------------------------------------------------------
 OpenMP Integral computing Module                
 Release: version 2.0, May 2017, Q-Chem Inc. Pleasanton 
 -------------------------------------------------------
 -------------------------------------------------------
 OpenMP BLAS3 based DFT computing Module                
 Release: version 1.0, May 2013, Q-Chem Inc. Pittsburgh 
 -------------------------------------------------------
 A restricted SCF calculation will be
 performed using DIIS
 SCF converges when DIIS error is below 1.0e-08
 ---------------------------------------
  Cycle       Energy         DIIS error
 ---------------------------------------
    1   -1303.9460033983      3.73e-04  
    2   -1303.9569905709      4.60e-05  
    3   -1303.9569200726      6.62e-05  
    4   -1303.9571369915      8.28e-06  
    5   -1303.9571386641      5.82e-06  
    6   -1303.9571403038      1.83e-06  
    7   -1303.9571404589      5.39e-07  
    8   -1303.9571404747      9.57e-08  
    9   -1303.9571404746      4.47e-08  
   10   -1303.9571404751      1.10e-08  
   11   -1303.9571404750      3.46e-09  Convergence criterion met
 ---------------------------------------
 SCF time:   CPU 2101.25s  wall 373.00s 
 SCF   energy in the final basis set =    -1303.9571404750
 Total energy in the final basis set =    -1303.9571404750

 --------------------------------------------------------------

                    Orbital Energies (a.u.)
 --------------------------------------------------------------

 Alpha MOs
 -- Occupied --
-19.1924 -19.1672 -19.1640 -19.1610 -19.1512 -19.1454 -19.1371 -19.1207
-19.0948 -10.3284 -10.3023 -10.2659 -10.2562 -10.2559 -10.2535 -10.2322
-10.2136 -10.2103 -10.1887 -10.1752 -10.1728 -10.1715 -10.1706 -10.1635
-10.1523  -1.1365  -1.1090  -1.0767  -1.0577  -1.0469  -1.0460  -1.0438
 -1.0213  -1.0009  -0.8422  -0.8168  -0.8144  -0.7930  -0.7503  -0.7321
 -0.7156  -0.6904  -0.6789  -0.6654  -0.6409  -0.6288  -0.6157  -0.6098
 -0.5782  -0.5673  -0.5637  -0.5563  -0.5482  -0.5222  -0.5188  -0.5181
 -0.5103  -0.5066  -0.4958  -0.4946  -0.4827  -0.4797  -0.4654  -0.4604
 -0.4561  -0.4492  -0.4462  -0.4391  -0.4326  -0.4281  -0.4265  -0.4211
 -0.3983  -0.3947  -0.3885  -0.3835  -0.3828  -0.3768  -0.3721  -0.3704
 -0.3652  -0.3608  -0.3527  -0.3478  -0.3413  -0.3351  -0.3328  -0.3220
 -0.3201  -0.3172  -0.3165  -0.3102  -0.3039  -0.3004  -0.2943  -0.2879
 -0.2731  -0.2561
 -- Virtual --
 -0.0366  -0.0262  -0.0152  -0.0116  -0.0072  -0.0034  -0.0007   0.0037
  0.0133   0.0158   0.0194   0.0217   0.0295   0.0325   0.0347   0.0392
  0.0439   0.0460   0.0470   0.0525   0.0585   0.0599   0.0631   0.0641
  0.0711   0.0721   0.0757   0.0786   0.0798   0.0827   0.0845   0.0885
  0.0904   0.0928   0.0946   0.0966   0.1024   0.1035   0.1061   0.1072
  0.1086   0.1119   0.1145   0.1153   0.1169   0.1195   0.1218   0.1247
  0.1256   0.1281   0.1304   0.1323   0.1345   0.1368   0.1379   0.1406
  0.1433   0.1445   0.1451   0.1477   0.1496   0.1517   0.1542   0.1562
  0.1578   0.1598   0.1620   0.1636   0.1654   0.1688   0.1705   0.1727
  0.1737   0.1765   0.1774   0.1796   0.1807   0.1858   0.1876   0.1881
  0.1918   0.1929   0.1986   0.2018   0.2027   0.2041   0.2087   0.2098
  0.2123   0.2157   0.2174   0.2192   0.2238   0.2254   0.2263   0.2282
  0.2302   0.2340   0.2382   0.2412   0.2433   0.2449   0.2470   0.2485
  0.2524   0.2545   0.2553   0.2567   0.2590   0.2609   0.2659   0.2697
  0.2710   0.2758   0.2801   0.2817   0.2842   0.2848   0.2876   0.2897
  0.2909   0.2962   0.2971   0.2994   0.3011   0.3043   0.3066   0.3078
  0.3102   0.3132   0.3168   0.3187   0.3198   0.3249   0.3263   0.3290
  0.3349   0.3357   0.3378   0.3403   0.3425   0.3438   0.3463   0.3488
  0.3539   0.3556   0.3586   0.3612   0.3618   0.3642   0.3670   0.3692
  0.3705   0.3735   0.3749   0.3762   0.3824   0.3840   0.3875   0.3919
  0.3951   0.3977   0.4056   0.4072   0.4118   0.4153   0.4202   0.4272
  0.4290   0.4321   0.4374   0.4415   0.4486   0.4499   0.4576   0.4619
  0.4655   0.4732   0.4811   0.4865   0.4911   0.4988   0.5054   0.5148
  0.5175   0.5194   0.5324   0.5400   0.5463   0.5556   0.5579   0.5609
  0.5653   0.5697   0.5708   0.5756   0.5816   0.5829   0.5960   0.5988
  0.6006   0.6143   0.6157   0.6169   0.6293   0.6333   0.6354   0.6421
  0.6461   0.6529   0.6562   0.6583   0.6666   0.6720   0.6730   0.6771
  0.6869   0.6885   0.6942   0.6982   0.7026   0.7078   0.7130   0.7215
  0.7225   0.7337   0.7385   0.7448   0.7506   0.7515   0.7535   0.7591
  0.7642   0.7668   0.7700   0.7782   0.7807   0.7816   0.7860   0.7909
  0.7911   0.7964   0.8021   0.8062   0.8083   0.8144   0.8167   0.8256
  0.8268   0.8360   0.8555   0.8625   0.8668   0.8802   0.8921   0.9034
  0.9161   0.9295   0.9500   0.9611   0.9662   0.9763   0.9804   0.9872
  1.0091   1.0159   1.0199   1.0384   1.0434   1.0499   1.0561   1.0620
  1.0748   1.0832   1.0858   1.1014   1.1062   1.1130   1.1255   1.1328
  1.1340   1.1414   1.1444   1.1500   1.1601   1.1616   1.1673   1.1786
  1.1835   1.1919   1.1928   1.2083   1.2122   1.2216   1.2267   1.2361
  1.2385   1.2462   1.2515   1.2546   1.2624   1.2699   1.2783   1.2900
  1.3003   1.3060   1.3162   1.3181   1.3271   1.3340   1.3424   1.3469
  1.3646   1.3778   1.3803   1.3916   1.4015   1.4063   1.4183   1.4284
  1.4324   1.4492   1.4569   1.4711   1.4730   1.4794   1.4905   1.4997
  1.5064   1.5140   1.5198   1.5257   1.5394   1.5429   1.5490   1.5543
  1.5581   1.5602   1.5668   1.5719   1.5814   1.5849   1.5904   1.5919
  1.5983   1.6064   1.6086   1.6167   1.6201   1.6227   1.6241   1.6300
  1.6367   1.6378   1.6460   1.6492   1.6523   1.6585   1.6634   1.6652
  1.6727   1.6785   1.6825   1.6884   1.6941   1.7008   1.7106   1.7151
  1.7156   1.7189   1.7294   1.7352   1.7467   1.7503   1.7589   1.7652
  1.7757   1.7820   1.7894   1.7981   1.8033   1.8115   1.8184   1.8220
  1.8321   1.8369   1.8487   1.8510   1.8534   1.8598   1.8668   1.8767
  1.8800   1.8881   1.8987   1.9095   1.9189   1.9268   1.9401   1.9535
  1.9597   1.9741   1.9825   1.9947   1.9981   2.0082   2.0170   2.0283
  2.0385   2.0480   2.0517   2.0586   2.0624   2.0697   2.0767   2.0851
  2.1061   2.1137   2.1207   2.1305   2.1405   2.1488   2.1567   2.1637
  2.1686   2.1725   2.1837   2.1887   2.2027   2.2139   2.2253   2.2368
  2.2398   2.2432   2.2592   2.2724   2.2837   2.2864   2.3054   2.3259
  2.3320   2.3341   2.3499   2.3601   2.3654   2.3909   2.3986   2.4113
  2.4274   2.4340   2.4477   2.4725   2.4909   2.5130   2.5217   2.5304
  2.5331   2.5381   2.5428   2.5464   2.5581   2.5729   2.5755   2.5798
  2.5888   2.5920   2.6029   2.6324   2.6333   2.6442   2.6504   2.6538
  2.6594   2.6771   2.6964   2.7051   2.7103   2.7180   2.7241   2.7423
  2.7582   2.7588   2.7704   2.7817   2.7857   2.7966   2.8000   2.8119
  2.8207   2.8293   2.8460   2.8569   2.8604   2.8769   2.8786   2.8911
  2.8935   2.9110   2.9159   2.9262   2.9365   2.9411   2.9475   2.9619
  2.9683   2.9794   2.9921   2.9969   3.0006   3.0129   3.0206   3.0223
  3.0317   3.0394   3.0460   3.0534   3.0717   3.0817   3.0865   3.1033
  3.1061   3.1172   3.1243   3.1354   3.1398   3.1463   3.1478   3.1583
  3.1655   3.1671   3.1776   3.1921   3.1957   3.2166   3.2171   3.2365
  3.2536   3.2585   3.2743   3.2896   3.2899   3.2957   3.3109   3.3216
  3.3363   3.3632   3.3713   3.3776   3.3949   3.4159   3.4329   3.4640
  3.4824   3.5266   3.5389   3.5603   3.6145   3.6813   3.7755   3.7835
  3.7964   3.8008   3.8162   3.8303   3.8413   3.8542   3.8675   3.8957
  3.9016   3.9108   3.9159   3.9305   3.9349   3.9717   3.9901   3.9994
  4.0014   4.0112   4.0448   4.0510   4.0726   4.0875   4.1267   4.1518
  4.1678   4.1723   4.1753   4.2327   4.2526   4.2790   4.2999   4.3065
  4.3238   4.3542   4.3693   4.4302   4.9843   5.0748   5.0917   5.1053
  5.1127   5.1175   5.1428   5.1578   5.1872   5.2143   5.3678   5.3948
  5.4052   5.4158   5.4238   5.4387   5.4630   5.5025   5.5943   5.6172
  5.6460   5.6561   5.6638   5.6931   5.7818   5.8378   5.8456  23.7496
 23.7693  23.7928  23.8063  23.8136  23.8171  23.8464  23.8606  23.8727
 23.8757  23.8942  23.9036  23.9374  23.9591  23.9771  24.0107  49.8653
 49.9004  49.9274  49.9424  49.9486  49.9573  49.9957  50.0108  50.0180
 --------------------------------------------------------------

          Ground-State Mulliken Net Atomic Charges

     Atom                 Charge (a.u.)
  ----------------------------------------
      1 C                     0.609282
      2 H                     0.193797
      3 C                    -0.898459
      4 H                     0.166032
      5 O                    -0.194225
      6 H                     0.477628
      7 C                    -0.478933
      8 H                     0.222776
      9 H                     0.159242
     10 C                     0.626002
     11 H                     0.153572
     12 C                    -0.716855
     13 H                     0.181321
     14 H                     0.140607
     15 O                    -0.213249
     16 C                    -0.732988
     17 H                     0.166841
     18 H                     0.139072
     19 C                    -0.404586
     20 H                     0.139950
     21 H                     0.137103
     22 C                     0.303311
     23 C                    -0.568098
     24 C                    -0.940799
     25 H                     0.139559
     26 O                     0.007142
     27 H                     0.244169
     28 H                     0.150901
     29 H                     0.151268
     30 H                     0.177935
     31 H                     0.231407
     32 O                     0.050844
     33 C                    -0.419094
     34 H                     0.273764
     35 C                    -0.068489
     36 H                     0.252546
     37 C                     0.007034
     38 O                    -0.196836
     39 O                    -0.116103
     40 H                     0.290645
     41 C                    -0.110289
     42 H                     0.280758
     43 O                    -0.148420
     44 H                     0.262270
     45 C                    -0.747691
     46 H                     0.298391
     47 O                    -0.201803
     48 H                     0.276914
     49 C                    -0.315818
     50 H                     0.233523
     51 O                    -0.134591
     52 H                     0.256740
     53 H                     0.204979
  ----------------------------------------
  Sum of atomic charges =     0.000000

 -----------------------------------------------------------------
                    Cartesian Multipole Moments
 -----------------------------------------------------------------
    Charge (ESU x 10^10)
                 0.0000
    Dipole Moment (Debye)
         X       1.2268      Y       2.0551      Z       2.6636
       Tot       3.5809
    Quadrupole Moments (Debye-Ang)
        XX    -162.3985     XY     -26.7987     YY    -155.9360
        XZ      12.5299     YZ      -3.1494     ZZ    -146.9441
    Octopole Moments (Debye-Ang^2)
       XXX      49.1012    XXY      55.0567    XYY      59.1061
       YYY      -7.6499    XXZ     106.8317    XYZ      37.6852
       YYZ      40.2841    XZZ      12.7282    YZZ     -15.9951
       ZZZ       1.8652
    Hexadecapole Moments (Debye-Ang^3)
      XXXX  -15699.8588   XXXY    -808.2407   XXYY   -3026.0970
      XYYY      41.2658   YYYY   -2400.7260   XXXZ     448.5713
      XXYZ      17.1842   XYYZ     139.4525   YYYZ      27.4393
      XXZZ   -2466.5239   XYZZ     -31.7295   YYZZ    -484.6330
      XZZZ     118.2650   YZZZ      -5.1628   ZZZZ    -584.3971
 -----------------------------------------------------------------
 Calculating analytic gradient of the SCF energy
 Gradient of SCF Energy
            1           2           3           4           5           6
    1   0.0001344   0.0002076  -0.0000424   0.0002121   0.0003606  -0.0000239
    2   0.0000034   0.0000564  -0.0005520   0.0001285   0.0002522   0.0001784
    3   0.0002324   0.0000265   0.0002609   0.0000165  -0.0004494   0.0001728
            7           8           9          10          11          12
    1  -0.0002640   0.0000280   0.0000377  -0.0000038  -0.0001063  -0.0002022
    2   0.0002207  -0.0000217   0.0000725  -0.0001961  -0.0000190  -0.0000116
    3   0.0000981  -0.0000225  -0.0000197  -0.0002463   0.0000165   0.0000191
           13          14          15          16          17          18
    1   0.0000232  -0.0000039   0.0001700   0.0002279   0.0000483  -0.0000859
    2  -0.0000656  -0.0000219  -0.0000642   0.0002488   0.0000551   0.0000065
    3   0.0000156  -0.0000085   0.0000912  -0.0000528   0.0000098  -0.0000086
           19          20          21          22          23          24
    1  -0.0000851  -0.0000212  -0.0000928   0.0000443  -0.0000470  -0.0001347
    2  -0.0000609  -0.0001240  -0.0000256   0.0000216  -0.0000249  -0.0007822
    3   0.0001594  -0.0000562  -0.0000595  -0.0001956  -0.0000230   0.0000536
           25          26          27          28          29          30
    1   0.0000641  -0.0001840   0.0000342   0.0001463   0.0000029  -0.0000381
    2   0.0000211   0.0001299   0.0002370  -0.0000069  -0.0000230  -0.0000972
    3  -0.0000082   0.0001458  -0.0000491   0.0000502  -0.0000262   0.0000980
           31          32          33          34          35          36
    1  -0.0000861  -0.0004796   0.0002112   0.0000565  -0.0004000   0.0000574
    2   0.0000796   0.0000818  -0.0001631   0.0000028   0.0001567   0.0002136
    3   0.0000694  -0.0001441  -0.0000898   0.0000373   0.0003538  -0.0000234
           37          38          39          40          41          42
    1  -0.0000984   0.0000333   0.0000930  -0.0000474  -0.0001440  -0.0000586
    2   0.0001639  -0.0000146   0.0000121  -0.0000076   0.0000437  -0.0000698
    3  -0.0000919   0.0000433   0.0000339  -0.0000770  -0.0000050  -0.0000757
           43          44          45          46          47          48
    1   0.0000288   0.0000633  -0.0000120  -0.0000449   0.0001528   0.0000079
    2  -0.0000422   0.0000091   0.0001451   0.0000636  -0.0000355  -0.0000602
    3  -0.0001511   0.0000881   0.0001266   0.0000248   0.0000857  -0.0000125
           49          50          51          52          53
    1   0.0003288   0.0000432   0.0000411  -0.0001120  -0.0000406
    2  -0.0000583  -0.0000017  -0.0001216   0.0000134   0.0000542
    3  -0.0002048  -0.0000203  -0.0001569   0.0000560  -0.0001074
 Max gradient component =       7.822E-04
 RMS gradient           =       1.499E-04
 Gradient time:  CPU 535.53 s  wall 90.40 s
 Geometry Optimization Parameters
   NAtoms,    NIC,     NZ,  NCons,   NDum,   NFix, NCnnct, MaxDiis
       53     422       0       0       0       0       0       0

 Cartesian Hessian Update
 Hessian Updated using BFGS Update


** GEOMETRY OPTIMIZATION IN DELOCALIZED INTERNAL COORDINATES **
   Searching for a Minimum

   Optimization Cycle:   3

                       Coordinates (Angstroms)
     ATOM                X               Y               Z
      1  C        -2.7593442206    0.9167998657   -0.3385641675
      2  H        -2.7734507835    0.5661003806   -1.3801371787
      3  C        -2.9279865433   -0.3421588630    0.5414876839
      4  H        -2.8281310152   -0.0427156761    1.5978440168
      5  O        -1.9882857794   -1.3690089534    0.2410617638
      6  H        -1.0842631016   -1.0244695526    0.2578701643
      7  C        -4.3019827806   -0.9951774158    0.3509781338
      8  H        -4.3414455553   -1.4155596113   -0.6590091801
      9  H        -4.3692869516   -1.8413898980    1.0418529791
     10  C        -5.4785897759   -0.0348435000    0.5537805824
     11  H        -5.4559193059    0.3349157279    1.5907243034
     12  C        -6.8367296014   -0.7312276953    0.3990043929
     13  H        -6.9042659281   -1.5648513523    1.1021452972
     14  H        -7.6423539716   -0.0240473655    0.6430552327
     15  O        -7.0612043317   -1.3092137654   -0.8881305745
     16  C        -5.3175898176    1.1786236521   -0.3720997619
     17  H        -6.1291547712    1.8968602479   -0.2046177147
     18  H        -5.3861893630    0.8540472449   -1.4192025210
     19  C        -3.9670613701    1.8634828826   -0.1498405466
     20  H        -3.8648607993    2.7128907729   -0.8343254685
     21  H        -3.9519176480    2.2818478161    0.8636142451
     22  C        -1.4429715246    1.7337093140   -0.1522997371
     23  C        -1.1155357886    2.1179244868    1.3010844220
     24  C        -0.2034718075    1.1758338177   -0.8563386111
     25  H        -0.4536095351    0.7943765404   -1.8540173716
     26  O         0.3935492436    0.1067655121   -0.0907557269
     27  H         0.5368493881    1.9745781255   -0.9557427714
     28  H        -1.9412966578    2.6579316714    1.7687429773
     29  H        -0.2370042033    2.7685148463    1.3313357432
     30  H        -0.8908026963    1.2426252565    1.9125522384
     31  H        -7.1490980168   -0.6009748672   -1.5329707960
     32  O         2.5718545884    0.7586981911   -0.0825620678
     33  C         3.9140723592    0.5158412594   -0.4921148794
     34  H         3.9804990617    0.3914486984   -1.5795158724
     35  C         1.6603895850   -0.2598650160   -0.5094264341
     36  H         1.7057171396   -0.3428112552   -1.6081568845
     37  C         4.7162911468    1.7715573962   -0.1579860759
     38  O         5.1793985696    2.5159536889   -0.9802407303
     39  O         4.8342005815    1.9582619156    1.1723988093
     40  H         5.3362355859    2.7761991059    1.3064659856
     41  C         4.4364931806   -0.7483665920    0.2013037109
     42  H         4.4190293075   -0.5741688553    1.2864613077
     43  O         5.7610939590   -0.9762593984   -0.2484982341
     44  H         6.0260753360   -1.8625622926    0.0245340934
     45  C         3.5118217258   -1.9156045883   -0.1449563277
     46  H         3.6257278932   -2.1455119695   -1.2085924372
     47  O         3.9196347228   -3.1166774457    0.5226945744
     48  H         3.8261342755   -2.9903197434    1.4755345106
     49  C         2.0385422204   -1.5982614987    0.1301191418
     50  H         1.8782536786   -1.4932367967    1.2145182120
     51  O         1.1864546654   -2.5864391635   -0.4152934925
     52  H         1.4820881436   -3.4516196470   -0.1099258894
     53  H        -1.6245477358    2.6708191861   -0.6973967760
   Point Group: c1    Number of degrees of freedom:   153


   Energy is  -1303.957140475

 Hessian Updated using BFGS Update

147 Hessian modes will be used to form the next step
  Hessian Eigenvalues:
     0.002440    0.004044    0.004674    0.005364    0.005595    0.006216
     0.006677    0.007175    0.007584    0.007748    0.009779    0.009813
     0.011242    0.011767    0.012498    0.013356    0.013780    0.014987
     0.016635    0.019039    0.020275    0.022419    0.030106    0.031501
     0.032166    0.033260    0.036874    0.038040    0.042334    0.044762
     0.046122    0.046514    0.047051    0.047198    0.048503    0.048841
     0.049133    0.049234    0.049655    0.051365    0.053758    0.053987
     0.054481    0.054764    0.055959    0.056152    0.056567    0.057658
     0.058304    0.058542    0.059437    0.060504    0.062609    0.066279
     0.068561    0.069483    0.073731    0.078458    0.081300    0.083887
     0.085304    0.086169    0.092268    0.093576    0.109108    0.113828
     0.114572    0.117431    0.118546    0.134819    0.138359    0.140956
     0.142138    0.149912    0.158878    0.159949    0.160007    0.162400
     0.167341    0.169226    0.171124    0.181360    0.185964    0.187832
     0.193505    0.197547    0.202079    0.205862    0.220590    0.239497
     0.249952    0.249994    0.251921    0.266038    0.269213    0.273526
     0.278311    0.282953    0.286088    0.286230    0.286580    0.288521
     0.290530    0.291112    0.292373    0.292856    0.296964    0.334064
     0.334333    0.335329    0.335536    0.337310    0.337398    0.337424
     0.337482    0.338673    0.340097    0.340381    0.340679    0.341045
     0.341624    0.342775    0.342797    0.343338    0.343711    0.344134
     0.345047    0.346054    0.346747    0.388816    0.392031    0.399727
     0.402812    0.405621    0.411023    0.428788    0.433039    0.448200
     0.490169    0.535625    0.539060    0.542459    0.545196    0.546105
     0.551219    0.552999    1.038640

 Minimum Search - Taking Simple RFO Step
 Searching for Lamda that Minimizes Along All modes
 Value Taken    Lamda =  -0.00006727
 Step Taken.  Stepsize is  0.072702

                             Maximum     Tolerance    Cnvgd?
         Gradient           0.001294      0.000300      NO
         Displacement       0.025461      0.001200      NO
         Energy change     -0.000654      0.000001      NO


 New Cartesian Coordinates Obtained by Inverse Iteration

 Displacement from previous Coordinates is:  0.455187
 ----------------------------------------------------------------
             Standard Nuclear Orientation (Angstroms)
    I     Atom           X                Y                Z
 ----------------------------------------------------------------
    1      C      -2.7565885600     0.9168255377    -0.3455902723
    2      H      -2.7645713878     0.5517948001    -1.3823913588
    3      C      -2.9204823186    -0.3304411598     0.5529529422
    4      H      -2.8263639800    -0.0147906090     1.6049706757
    5      O      -1.9780023523    -1.3606660553     0.2732711458
    6      H      -1.0741758966    -1.0154004023     0.2820604810
    7      C      -4.2895363625    -0.9951822562     0.3713061028
    8      H      -4.3265290520    -1.4302842330    -0.6324692103
    9      H      -4.3520280419    -1.8318554072     1.0743649260
   10      C      -5.4710952648    -0.0388595433     0.5606077926
   11      H      -5.4492383440     0.3481126092     1.5912660807
   12      C      -6.8251192858    -0.7452286470     0.4170479071
   13      H      -6.8898304392    -1.5653540778     1.1360529706
   14      H      -7.6345073798    -0.0374729174     0.6465632101
   15      O      -7.0452304857    -1.3493063512    -0.8590725426
   16      C      -5.3176983791     1.1590068762    -0.3857577538
   17      H      -6.1348747750     1.8739035920    -0.2317571533
   18      H      -5.3821792110     0.8158172533    -1.4271375435
   19      C      -3.9719328430     1.8573351180    -0.1738541294
   20      H      -3.8749667240     2.6973785861    -0.8706733280
   21      H      -3.9603034367     2.2913942891     0.8331177181
   22      C      -1.4480502893     1.7487002307    -0.1609701195
   23      C      -1.1286777734     2.1436225028     1.2912207639
   24      C      -0.1997783649     1.2044065768    -0.8615343145
   25      H      -0.4432289669     0.8283509075    -1.8629411383
   26      O       0.3972561298     0.1307702497    -0.1014383447
   27      H       0.5372469437     2.0068975307    -0.9513027804
   28      H      -1.9653568997     2.6695498173     1.7558385530
   29      H      -0.2625361256     2.8107157946     1.3203315009
   30      H      -0.8880907760     1.2748404225     1.9056227492
   31      H      -7.1321715020    -0.6551914844    -1.5191400655
   32      O       2.5826628209     0.7647813738    -0.0759838706
   33      C       3.9243440814     0.5142914863    -0.4815816265
   34      H       3.9945756534     0.4030029797    -1.5702276247
   35      C       1.6637040256    -0.2409244039    -0.5178767372
   36      H       1.7132844474    -0.3173561612    -1.6168658674
   37      C       4.7365343223     1.7577565451    -0.1269522547
   38      O       5.2097123503     2.5092123687    -0.9369850914
   39      O       4.8456238192     1.9276903953     1.2064622138
   40      H       5.3535806394     2.7395268633     1.3549124529
   41      C       4.4320870969    -0.7631505640     0.1989247438
   42      H       4.4147059800    -0.5999398837     1.2859347878
   43      O       5.7550548244    -0.9998522287    -0.2507139676
   44      H       6.0086895758    -1.8930544284     0.0101613800
   45      C       3.4959695736    -1.9174587522    -0.1611695282
   46      H       3.6106135561    -2.1397054364    -1.2264330313
   47      O       3.8880906218    -3.1284541665     0.4973498327
   48      H       3.7933026546    -3.0081431146     1.4508619871
   49      C       2.0254503028    -1.5869881482     0.1135582983
   50      H       1.8634739511    -1.4882611213     1.1983407136
   51      O       1.1648605804    -2.5623735334    -0.4409080530
   52      H       1.4539585287    -3.4327761129    -0.1441411644
   53      H      -1.6395822850     2.6820513180    -0.7087867647
 ----------------------------------------------------------------
 Molecular Point Group                 C1    NOp =  1
 Largest Abelian Subgroup              C1    NOp =  1
 Nuclear Repulsion Energy =  2448.1735151779 hartrees
 There are       98 alpha and       98 beta electrons
 Applying Cartesian multipole field
    Component          Value
    ---------          -----
     (2,0,0)        1.00000E-12
     (0,2,0)        2.00000E-11
     (0,0,2)       -3.00000E-11
 Nucleus-field energy     =     0.0000000370 hartrees
 Requested basis set is 6-311++G(d,p)
 There are 290 shells and 746 basis functions
 A cutoff of  1.0D-11 yielded  28785 shell pairs
 There are    183598 function pairs (    194260 Cartesian)
 Smallest overlap matrix eigenvalue = 1.27E-06

 Q-Chem warning in module stvman/mkSTV.C, line 306:

 Overlap eigenvalue is smaller than square root of threshold
 Use THRESH >= 12 to get rid of this warning

 Guess MOs from SCF MO coefficient file

 -----------------------------------------------------------------------
  General SCF calculation program by
  Eric Jon Sundstrom, Paul Horn, Yuezhi Mao, Dmitri Zuev, Alec White,
  David Stuck, Shaama M.S., Shane Yost, Joonho Lee, David Small,
  Daniel Levine, Susi Lehtola, Hugh Burton, Evgeny Epifanovsky
 -----------------------------------------------------------------------
 Exchange:     0.2000 Hartree-Fock + 0.0800 Slater + 0.7200 B88
 Correlation:  0.1900 VWN1RPA + 0.8100 LYP
 Using SG-1 standard quadrature grid
 using 6 threads for integral computing
 -------------------------------------------------------
 OpenMP Integral computing Module                
 Release: version 2.0, May 2017, Q-Chem Inc. Pleasanton 
 -------------------------------------------------------
 -------------------------------------------------------
 OpenMP BLAS3 based DFT computing Module                
 Release: version 1.0, May 2013, Q-Chem Inc. Pittsburgh 
 -------------------------------------------------------
 A restricted SCF calculation will be
 performed using DIIS
 SCF converges when DIIS error is below 1.0e-08
 ---------------------------------------
  Cycle       Energy         DIIS error
 ---------------------------------------
    1   -1303.9542798317      1.87e-04  
    2   -1303.9570965856      3.20e-05  
    3   -1303.9570414958      4.92e-05  
    4   -1303.9571566957      4.16e-06  
    5   -1303.9571569238      3.63e-06  
    6   -1303.9571575644      9.68e-07  
    7   -1303.9571576090      2.69e-07  
    8   -1303.9571576131      5.79e-08  
    9   -1303.9571576130      2.10e-08  
   10   -1303.9571576133      6.47e-09  Convergence criterion met
 ---------------------------------------
 SCF time:   CPU 1911.17s  wall 339.00s 
 SCF   energy in the final basis set =    -1303.9571576133
 Total energy in the final basis set =    -1303.9571576133

 --------------------------------------------------------------

                    Orbital Energies (a.u.)
 --------------------------------------------------------------

 Alpha MOs
 -- Occupied --
-19.1924 -19.1671 -19.1638 -19.1606 -19.1512 -19.1452 -19.1370 -19.1207
-19.0949 -10.3283 -10.3022 -10.2657 -10.2561 -10.2559 -10.2532 -10.2325
-10.2135 -10.2103 -10.1889 -10.1756 -10.1727 -10.1717 -10.1707 -10.1636
-10.1522  -1.1364  -1.1085  -1.0767  -1.0576  -1.0467  -1.0459  -1.0436
 -1.0212  -1.0009  -0.8423  -0.8168  -0.8142  -0.7930  -0.7503  -0.7321
 -0.7157  -0.6903  -0.6790  -0.6653  -0.6408  -0.6287  -0.6157  -0.6099
 -0.5781  -0.5672  -0.5636  -0.5564  -0.5481  -0.5223  -0.5187  -0.5179
 -0.5102  -0.5064  -0.4958  -0.4944  -0.4826  -0.4798  -0.4654  -0.4605
 -0.4560  -0.4492  -0.4462  -0.4391  -0.4328  -0.4282  -0.4265  -0.4211
 -0.3983  -0.3949  -0.3884  -0.3834  -0.3827  -0.3768  -0.3720  -0.3702
 -0.3650  -0.3607  -0.3526  -0.3477  -0.3413  -0.3349  -0.3329  -0.3222
 -0.3200  -0.3172  -0.3163  -0.3101  -0.3038  -0.3005  -0.2942  -0.2878
 -0.2731  -0.2562
 -- Virtual --
 -0.0365  -0.0260  -0.0152  -0.0117  -0.0072  -0.0034  -0.0007   0.0038
  0.0134   0.0157   0.0194   0.0215   0.0294   0.0325   0.0348   0.0393
  0.0438   0.0461   0.0468   0.0525   0.0585   0.0597   0.0630   0.0641
  0.0710   0.0721   0.0756   0.0786   0.0798   0.0830   0.0845   0.0884
  0.0904   0.0928   0.0945   0.0967   0.1025   0.1032   0.1061   0.1073
  0.1086   0.1119   0.1145   0.1153   0.1166   0.1195   0.1216   0.1248
  0.1255   0.1282   0.1304   0.1324   0.1346   0.1366   0.1377   0.1405
  0.1432   0.1443   0.1452   0.1479   0.1496   0.1516   0.1541   0.1564
  0.1579   0.1597   0.1621   0.1637   0.1652   0.1686   0.1704   0.1726
  0.1735   0.1762   0.1771   0.1793   0.1805   0.1858   0.1872   0.1880
  0.1919   0.1928   0.1987   0.2016   0.2026   0.2041   0.2088   0.2097
  0.2121   0.2154   0.2172   0.2191   0.2236   0.2256   0.2263   0.2281
  0.2301   0.2343   0.2379   0.2412   0.2436   0.2449   0.2470   0.2483
  0.2525   0.2549   0.2551   0.2572   0.2592   0.2610   0.2655   0.2697
  0.2707   0.2754   0.2801   0.2815   0.2843   0.2849   0.2877   0.2897
  0.2909   0.2962   0.2969   0.2996   0.3013   0.3041   0.3067   0.3076
  0.3101   0.3136   0.3166   0.3187   0.3197   0.3252   0.3263   0.3291
  0.3352   0.3356   0.3378   0.3399   0.3425   0.3432   0.3462   0.3486
  0.3543   0.3553   0.3583   0.3612   0.3621   0.3643   0.3671   0.3693
  0.3706   0.3736   0.3745   0.3757   0.3827   0.3844   0.3874   0.3913
  0.3954   0.3975   0.4054   0.4071   0.4112   0.4157   0.4210   0.4275
  0.4292   0.4318   0.4368   0.4422   0.4482   0.4502   0.4577   0.4621
  0.4658   0.4728   0.4808   0.4864   0.4909   0.4988   0.5057   0.5147
  0.5175   0.5190   0.5323   0.5405   0.5463   0.5552   0.5572   0.5610
  0.5652   0.5693   0.5702   0.5756   0.5814   0.5827   0.5954   0.5988
  0.6021   0.6147   0.6155   0.6164   0.6306   0.6336   0.6356   0.6416
  0.6458   0.6524   0.6555   0.6582   0.6667   0.6717   0.6722   0.6768
  0.6867   0.6884   0.6935   0.6984   0.7022   0.7081   0.7123   0.7218
  0.7223   0.7340   0.7393   0.7453   0.7505   0.7511   0.7536   0.7590
  0.7649   0.7664   0.7706   0.7778   0.7808   0.7814   0.7861   0.7908
  0.7910   0.7967   0.8018   0.8063   0.8081   0.8142   0.8167   0.8253
  0.8265   0.8366   0.8556   0.8624   0.8664   0.8802   0.8922   0.9034
  0.9165   0.9298   0.9508   0.9613   0.9665   0.9762   0.9808   0.9869
  1.0094   1.0157   1.0201   1.0384   1.0438   1.0493   1.0553   1.0622
  1.0739   1.0845   1.0856   1.1011   1.1053   1.1127   1.1259   1.1328
  1.1335   1.1408   1.1448   1.1498   1.1607   1.1613   1.1664   1.1792
  1.1831   1.1919   1.1932   1.2082   1.2125   1.2220   1.2265   1.2360
  1.2381   1.2461   1.2511   1.2546   1.2619   1.2707   1.2785   1.2897
  1.3000   1.3056   1.3160   1.3188   1.3272   1.3344   1.3427   1.3467
  1.3649   1.3787   1.3804   1.3908   1.3999   1.4062   1.4186   1.4281
  1.4324   1.4500   1.4572   1.4717   1.4737   1.4789   1.4910   1.4995
  1.5067   1.5137   1.5197   1.5261   1.5399   1.5424   1.5492   1.5545
  1.5578   1.5600   1.5668   1.5719   1.5815   1.5853   1.5902   1.5918
  1.5982   1.6061   1.6084   1.6169   1.6204   1.6228   1.6246   1.6291
  1.6369   1.6372   1.6459   1.6497   1.6520   1.6584   1.6631   1.6650
  1.6723   1.6802   1.6826   1.6885   1.6946   1.7008   1.7107   1.7149
  1.7159   1.7191   1.7292   1.7346   1.7471   1.7496   1.7590   1.7643
  1.7756   1.7830   1.7905   1.7975   1.8031   1.8107   1.8187   1.8226
  1.8320   1.8374   1.8487   1.8513   1.8534   1.8600   1.8674   1.8765
  1.8799   1.8873   1.8983   1.9095   1.9189   1.9263   1.9403   1.9531
  1.9597   1.9739   1.9816   1.9944   1.9982   2.0081   2.0169   2.0276
  2.0386   2.0480   2.0515   2.0584   2.0621   2.0694   2.0766   2.0849
  2.1062   2.1132   2.1203   2.1290   2.1409   2.1486   2.1567   2.1636
  2.1684   2.1727   2.1836   2.1892   2.2024   2.2128   2.2253   2.2372
  2.2403   2.2437   2.2583   2.2721   2.2837   2.2856   2.3051   2.3257
  2.3318   2.3337   2.3498   2.3586   2.3651   2.3908   2.3964   2.4112
  2.4276   2.4335   2.4474   2.4715   2.4910   2.5128   2.5218   2.5300
  2.5330   2.5369   2.5424   2.5460   2.5572   2.5721   2.5751   2.5795
  2.5880   2.5920   2.6025   2.6321   2.6331   2.6441   2.6496   2.6531
  2.6594   2.6773   2.6964   2.7050   2.7094   2.7185   2.7246   2.7414
  2.7579   2.7590   2.7711   2.7818   2.7848   2.7967   2.7995   2.8121
  2.8210   2.8295   2.8461   2.8579   2.8610   2.8761   2.8788   2.8911
  2.8933   2.9112   2.9156   2.9263   2.9368   2.9404   2.9470   2.9619
  2.9677   2.9787   2.9926   2.9970   3.0007   3.0129   3.0193   3.0204
  3.0315   3.0390   3.0446   3.0541   3.0722   3.0817   3.0863   3.1034
  3.1052   3.1181   3.1248   3.1355   3.1407   3.1459   3.1476   3.1585
  3.1662   3.1663   3.1773   3.1922   3.1968   3.2159   3.2168   3.2350
  3.2534   3.2590   3.2739   3.2890   3.2912   3.2961   3.3078   3.3222
  3.3357   3.3631   3.3716   3.3772   3.3944   3.4159   3.4318   3.4632
  3.4821   3.5266   3.5388   3.5602   3.6145   3.6810   3.7758   3.7838
  3.7965   3.8010   3.8162   3.8302   3.8413   3.8530   3.8673   3.8957
  3.9008   3.9100   3.9159   3.9310   3.9349   3.9724   3.9892   3.9993
  4.0012   4.0111   4.0450   4.0514   4.0705   4.0873   4.1273   4.1526
  4.1675   4.1725   4.1754   4.2333   4.2524   4.2781   4.3004   4.3064
  4.3236   4.3526   4.3687   4.4298   4.9841   5.0748   5.0917   5.1056
  5.1126   5.1179   5.1426   5.1582   5.1871   5.2114   5.3681   5.3940
  5.4046   5.4158   5.4238   5.4370   5.4630   5.5015   5.5945   5.6172
  5.6455   5.6563   5.6638   5.6928   5.7808   5.8369   5.8458  23.7498
 23.7694  23.7929  23.8064  23.8136  23.8170  23.8466  23.8600  23.8723
 23.8757  23.8939  23.9036  23.9364  23.9593  23.9774  24.0101  49.8653
 49.9006  49.9275  49.9424  49.9487  49.9574  49.9954  50.0110  50.0173
 --------------------------------------------------------------

          Ground-State Mulliken Net Atomic Charges

     Atom                 Charge (a.u.)
  ----------------------------------------
      1 C                     0.605535
      2 H                     0.195802
      3 C                    -0.897392
      4 H                     0.167668
      5 O                    -0.193002
      6 H                     0.477538
      7 C                    -0.477529
      8 H                     0.223318
      9 H                     0.158797
     10 C                     0.623803
     11 H                     0.153504
     12 C                    -0.717749
     13 H                     0.181481
     14 H                     0.140447
     15 O                    -0.213305
     16 C                    -0.733680
     17 H                     0.166591
     18 H                     0.138589
     19 C                    -0.404165
     20 H                     0.140073
     21 H                     0.137184
     22 C                     0.287354
     23 C                    -0.563039
     24 C                    -0.928402
     25 H                     0.138583
     26 O                     0.007085
     27 H                     0.242463
     28 H                     0.150627
     29 H                     0.150767
     30 H                     0.178451
     31 H                     0.231420
     32 O                     0.047728
     33 C                    -0.420122
     34 H                     0.273492
     35 C                    -0.065425
     36 H                     0.251351
     37 C                     0.011438
     38 O                    -0.197473
     39 O                    -0.116729
     40 H                     0.290950
     41 C                    -0.112069
     42 H                     0.281410
     43 O                    -0.148480
     44 H                     0.262064
     45 C                    -0.748947
     46 H                     0.298089
     47 O                    -0.201226
     48 H                     0.277135
     49 C                    -0.312563
     50 H                     0.233651
     51 O                    -0.135100
     52 H                     0.256622
     53 H                     0.205385
  ----------------------------------------
  Sum of atomic charges =     0.000000

 -----------------------------------------------------------------
                    Cartesian Multipole Moments
 -----------------------------------------------------------------
    Charge (ESU x 10^10)
                 0.0000
    Dipole Moment (Debye)
         X       1.1739      Y       2.0377      Z       2.5612
       Tot       3.4770
    Quadrupole Moments (Debye-Ang)
        XX    -162.6747     XY     -26.9521     YY    -156.0500
        XZ      12.7121     YZ      -3.0015     ZZ    -146.7061
    Octopole Moments (Debye-Ang^2)
       XXX      45.3597    XXY      54.0846    XYY      59.3341
       YYY      -7.9819    XXZ     104.1425    XYZ      36.8639
       YYZ      39.5161    XZZ      12.6605    YZZ     -15.2876
       ZZZ       0.4759
    Hexadecapole Moments (Debye-Ang^3)
      XXXX  -15699.4254   XXXY    -818.3172   XXYY   -3035.4050
      XYYY      25.6066   YYYY   -2409.4363   XXXZ     464.8908
      XXYZ      24.9308   XYYZ     140.0572   YYYZ      22.7762
      XXZZ   -2453.4663   XYZZ     -25.9515   YYZZ    -482.9199
      XZZZ     118.6596   YZZZ      -7.6493   ZZZZ    -585.0916
 -----------------------------------------------------------------
 Calculating analytic gradient of the SCF energy
 Gradient of SCF Energy
            1           2           3           4           5           6
    1  -0.0003641  -0.0000522   0.0001563   0.0000042  -0.0002304   0.0000794
    2   0.0002235  -0.0000039   0.0001232  -0.0001036  -0.0000395  -0.0002045
    3  -0.0000166  -0.0000525  -0.0000495   0.0000456  -0.0003596   0.0005067
            7           8           9          10          11          12
    1   0.0001055   0.0000344  -0.0000948   0.0002453  -0.0000164   0.0000274
    2   0.0000255  -0.0000321  -0.0000211   0.0000979   0.0000106  -0.0000592
    3   0.0000883  -0.0000047   0.0000323   0.0000858   0.0000417  -0.0000055
           13          14          15          16          17          18
    1   0.0000055   0.0000418   0.0000712  -0.0001326  -0.0000284  -0.0000717
    2  -0.0000051   0.0000082   0.0000120  -0.0003260  -0.0000277   0.0000174
    3   0.0000166   0.0000457  -0.0000798   0.0000447   0.0000395  -0.0000276
           19          20          21          22          23          24
    1   0.0001256   0.0000558  -0.0000012  -0.0002417   0.0000199   0.0002921
    2   0.0000212   0.0000392  -0.0000399  -0.0000536   0.0000552   0.0004362
    3  -0.0000092  -0.0000003  -0.0000295   0.0000082   0.0000132  -0.0001262
           25          26          27          28          29          30
    1  -0.0000054  -0.0000907  -0.0000929   0.0000024   0.0000246  -0.0000300
    2  -0.0001216  -0.0001644  -0.0000307   0.0000509  -0.0000330   0.0000481
    3   0.0000989  -0.0001122  -0.0000665  -0.0000317   0.0000339  -0.0000455
           31          32          33          34          35          36
    1  -0.0000727   0.0001450  -0.0000182  -0.0000653   0.0003194  -0.0000379
    2  -0.0000575  -0.0001417   0.0001572   0.0000409  -0.0000300  -0.0001233
    3  -0.0000004   0.0001100   0.0000615  -0.0000330  -0.0001697  -0.0000018
           37          38          39          40          41          42
    1   0.0004049  -0.0001778  -0.0001467   0.0000203   0.0000433   0.0000184
    2  -0.0002943   0.0001082   0.0000941   0.0000291   0.0000300   0.0000383
    3   0.0000051  -0.0000297  -0.0000050   0.0000276   0.0000478   0.0000095
           43          44          45          46          47          48
    1  -0.0000339  -0.0000146   0.0000437   0.0000031  -0.0000005  -0.0000376
    2  -0.0000139   0.0000451  -0.0000416  -0.0000676   0.0001027   0.0000247
    3  -0.0000745   0.0000218  -0.0001616   0.0000057  -0.0000273  -0.0000084
           49          50          51          52          53
    1  -0.0001588  -0.0000179   0.0000926  -0.0000398  -0.0001080
    2   0.0001675  -0.0000374   0.0000342   0.0000382  -0.0000061
    3   0.0000777   0.0000161  -0.0001221   0.0000556   0.0001105
 Max gradient component =       5.067E-04
 RMS gradient           =       1.184E-04
 Gradient time:  CPU 536.32 s  wall 90.55 s
 Geometry Optimization Parameters
   NAtoms,    NIC,     NZ,  NCons,   NDum,   NFix, NCnnct, MaxDiis
       53     422       0       0       0       0       0       0

 Cartesian Hessian Update
 Hessian Updated using BFGS Update


** GEOMETRY OPTIMIZATION IN DELOCALIZED INTERNAL COORDINATES **
   Searching for a Minimum

   Optimization Cycle:   4

                       Coordinates (Angstroms)
     ATOM                X               Y               Z
      1  C        -2.7565885600    0.9168255377   -0.3455902723
      2  H        -2.7645713878    0.5517948001   -1.3823913588
      3  C        -2.9204823186   -0.3304411598    0.5529529422
      4  H        -2.8263639800   -0.0147906090    1.6049706757
      5  O        -1.9780023523   -1.3606660553    0.2732711458
      6  H        -1.0741758966   -1.0154004023    0.2820604810
      7  C        -4.2895363625   -0.9951822562    0.3713061028
      8  H        -4.3265290520   -1.4302842330   -0.6324692103
      9  H        -4.3520280419   -1.8318554072    1.0743649260
     10  C        -5.4710952648   -0.0388595433    0.5606077926
     11  H        -5.4492383440    0.3481126092    1.5912660807
     12  C        -6.8251192858   -0.7452286470    0.4170479071
     13  H        -6.8898304392   -1.5653540778    1.1360529706
     14  H        -7.6345073798   -0.0374729174    0.6465632101
     15  O        -7.0452304857   -1.3493063512   -0.8590725426
     16  C        -5.3176983791    1.1590068762   -0.3857577538
     17  H        -6.1348747750    1.8739035920   -0.2317571533
     18  H        -5.3821792110    0.8158172533   -1.4271375435
     19  C        -3.9719328430    1.8573351180   -0.1738541294
     20  H        -3.8749667240    2.6973785861   -0.8706733280
     21  H        -3.9603034367    2.2913942891    0.8331177181
     22  C        -1.4480502893    1.7487002307   -0.1609701195
     23  C        -1.1286777734    2.1436225028    1.2912207639
     24  C        -0.1997783649    1.2044065768   -0.8615343145
     25  H        -0.4432289669    0.8283509075   -1.8629411383
     26  O         0.3972561298    0.1307702497   -0.1014383447
     27  H         0.5372469437    2.0068975307   -0.9513027804
     28  H        -1.9653568997    2.6695498173    1.7558385530
     29  H        -0.2625361256    2.8107157946    1.3203315009
     30  H        -0.8880907760    1.2748404225    1.9056227492
     31  H        -7.1321715020   -0.6551914844   -1.5191400655
     32  O         2.5826628209    0.7647813738   -0.0759838706
     33  C         3.9243440814    0.5142914863   -0.4815816265
     34  H         3.9945756534    0.4030029797   -1.5702276247
     35  C         1.6637040256   -0.2409244039   -0.5178767372
     36  H         1.7132844474   -0.3173561612   -1.6168658674
     37  C         4.7365343223    1.7577565451   -0.1269522547
     38  O         5.2097123503    2.5092123687   -0.9369850914
     39  O         4.8456238192    1.9276903953    1.2064622138
     40  H         5.3535806394    2.7395268633    1.3549124529
     41  C         4.4320870969   -0.7631505640    0.1989247438
     42  H         4.4147059800   -0.5999398837    1.2859347878
     43  O         5.7550548244   -0.9998522287   -0.2507139676
     44  H         6.0086895758   -1.8930544284    0.0101613800
     45  C         3.4959695736   -1.9174587522   -0.1611695282
     46  H         3.6106135561   -2.1397054364   -1.2264330313
     47  O         3.8880906218   -3.1284541665    0.4973498327
     48  H         3.7933026546   -3.0081431146    1.4508619871
     49  C         2.0254503028   -1.5869881482    0.1135582983
     50  H         1.8634739511   -1.4882611213    1.1983407136
     51  O         1.1648605804   -2.5623735334   -0.4409080530
     52  H         1.4539585287   -3.4327761129   -0.1441411644
     53  H        -1.6395822850    2.6820513180   -0.7087867647
   Point Group: c1    Number of degrees of freedom:   153


   Energy is  -1303.957157613

 Hessian Updated using BFGS Update

148 Hessian modes will be used to form the next step
  Hessian Eigenvalues:
     0.002604    0.003753    0.004610    0.005244    0.005589    0.006195
     0.007013    0.007091    0.007382    0.007639    0.009160    0.010102
     0.011207    0.011454    0.012230    0.013415    0.013751    0.015004
     0.018463    0.018993    0.020514    0.022444    0.030121    0.031532
     0.032230    0.033085    0.037030    0.038109    0.042368    0.045082
     0.046123    0.046680    0.047073    0.047266    0.048657    0.048853
     0.049160    0.049281    0.049708    0.051421    0.053773    0.053992
     0.054760    0.054792    0.056143    0.056521    0.057421    0.058143
     0.058396    0.058944    0.059513    0.060276    0.063146    0.066308
     0.069482    0.071627    0.073789    0.079088    0.081344    0.083940
     0.085415    0.086228    0.093284    0.094575    0.109278    0.113902
     0.114573    0.118202    0.118609    0.134825    0.137751    0.140968
     0.143074    0.151916    0.159026    0.159884    0.160002    0.160880
     0.162907    0.169043    0.170758    0.172609    0.181509    0.185493
     0.192295    0.193981    0.198331    0.201984    0.206417    0.220637
     0.248722    0.249957    0.250138    0.262783    0.268036    0.272252
     0.273536    0.281990    0.282955    0.286058    0.286225    0.286567
     0.288991    0.290525    0.292362    0.292584    0.296863    0.302738
     0.334077    0.334288    0.335335    0.335549    0.337305    0.337382
     0.337481    0.337692    0.338682    0.340115    0.340382    0.340696
     0.340954    0.341689    0.342772    0.342843    0.343333    0.343711
     0.344433    0.345051    0.346061    0.347077    0.388942    0.394188
     0.400754    0.402817    0.406797    0.411680    0.428885    0.433081
     0.447653    0.495431    0.535665    0.539057    0.542461    0.545216
     0.546109    0.551221    0.553045    1.038636

 Minimum Search - Taking Simple RFO Step
 Searching for Lamda that Minimizes Along All modes
 Value Taken    Lamda =  -0.00004172
 Step Taken.  Stepsize is  0.057447

                             Maximum     Tolerance    Cnvgd?
         Gradient           0.000820      0.000300      NO
         Displacement       0.015868      0.001200      NO
         Energy change     -0.000017      0.000001      NO


 New Cartesian Coordinates Obtained by Inverse Iteration

 Displacement from previous Coordinates is:  0.266033
 ----------------------------------------------------------------
             Standard Nuclear Orientation (Angstroms)
    I     Atom           X                Y                Z
 ----------------------------------------------------------------
    1      C      -2.7572734578     0.9176248443    -0.3459679919
    2      H      -2.7647767040     0.5620905215    -1.3860270545
    3      C      -2.9238166054    -0.3372179589     0.5412031082
    4      H      -2.8275023171    -0.0305611852     1.5956231114
    5      O      -1.9840148965    -1.3669060900     0.2505818679
    6      H      -1.0806978994    -1.0203218468     0.2435982742
    7      C      -4.2944392511    -0.9979587512     0.3560571929
    8      H      -4.3339903471    -1.4245736892    -0.6512137196
    9      H      -4.3571767895    -1.8403394673     1.0522785026
   10      C      -5.4736072943    -0.0403936928     0.5547065069
   11      H      -5.4486818843     0.3390957783     1.5880275387
   12      C      -6.8298048198    -0.7419020728     0.4081437486
   13      H      -6.8971662486    -1.5651446414     1.1232953674
   14      H      -7.6369293262    -0.0326563982     0.6410498661
   15      O      -7.0522028517    -1.3393063208    -0.8707082689
   16      C      -5.3181694879     1.1638106370    -0.3832873920
   17      H      -6.1345426285     1.8786485737    -0.2249679292
   18      H      -5.3820555574     0.8275444655    -1.4269159313
   19      C      -3.9714411448     1.8584227130    -0.1660938704
   20      H      -3.8737901383     2.7043085116    -0.8556921089
   21      H      -3.9586804367     2.2840520750     0.8445778656
   22      C      -1.4484418476     1.7468670355    -0.1503798632
   23      C      -1.1370156537     2.1345177816     1.3054114923
   24      C      -0.1972954643     1.2050665025    -0.8471455925
   25      H      -0.4369733336     0.8313382850    -1.8503989474
   26      O       0.3990037889     0.1313101199    -0.0866214268
   27      H       0.5396738549     2.0080208399    -0.9324257868
   28      H      -1.9789531964     2.6524161643     1.7697010025
   29      H      -0.2750400752     2.8066051501     1.3421250836
   30      H      -0.8937949204     1.2633477981     1.9153533047
   31      H      -7.1330071230    -0.6419843985    -1.5281686967
   32      O       2.5844726980     0.7657451248    -0.0783618960
   33      C       3.9232935534     0.5127076646    -0.4913261636
   34      H       3.9862203576     0.3937128287    -1.5796145070
   35      C       1.6631489876    -0.2437076628    -0.5067962088
   36      H       1.7065638975    -0.3285238533    -1.6054345221
   37      C       4.7374330273     1.7588665417    -0.1510372662
   38      O       5.2095434102     2.5017253109    -0.9695913669
   39      O       4.8600577457     1.9352493046     1.1803385838
   40      H       5.3725271566     2.7458655765     1.3196705448
   41      C       4.4363436994    -0.7598833661     0.1943605320
   42      H       4.4269434465    -0.5893136662     1.2803611951
   43      O       5.7560943967    -0.9990498754    -0.2632942554
   44      H       6.0112322445    -1.8913545099    -0.0008456472
   45      C       3.4977626153    -1.9167666713    -0.1510005834
   46      H       3.6040892156    -2.1454722465    -1.2157922849
   47      O       3.8952375226    -3.1236671458     0.5118144307
   48      H       3.8098735894    -2.9967921684     1.4653640483
   49      C       2.0294894168    -1.5845798153     0.1332221243
   50      H       1.8764806436    -1.4765934281     1.2184118558
   51      O       1.1646594229    -2.5648363402    -0.4057200061
   52      H       1.4591507484    -3.4328640802    -0.1072257948
   53      H      -1.6359587618     2.6829760188    -0.6947757729
 ----------------------------------------------------------------
 Molecular Point Group                 C1    NOp =  1
 Largest Abelian Subgroup              C1    NOp =  1
 Nuclear Repulsion Energy =  2447.8941320335 hartrees
 There are       98 alpha and       98 beta electrons
 Applying Cartesian multipole field
    Component          Value
    ---------          -----
     (2,0,0)        1.00000E-12
     (0,2,0)        2.00000E-11
     (0,0,2)       -3.00000E-11
 Nucleus-field energy     =     0.0000000371 hartrees
 Requested basis set is 6-311++G(d,p)
 There are 290 shells and 746 basis functions
 A cutoff of  1.0D-11 yielded  28772 shell pairs
 There are    183538 function pairs (    194202 Cartesian)
 Smallest overlap matrix eigenvalue = 1.26E-06

 Q-Chem warning in module stvman/mkSTV.C, line 306:

 Overlap eigenvalue is smaller than square root of threshold
 Use THRESH >= 12 to get rid of this warning

 Guess MOs from SCF MO coefficient file

 -----------------------------------------------------------------------
  General SCF calculation program by
  Eric Jon Sundstrom, Paul Horn, Yuezhi Mao, Dmitri Zuev, Alec White,
  David Stuck, Shaama M.S., Shane Yost, Joonho Lee, David Small,
  Daniel Levine, Susi Lehtola, Hugh Burton, Evgeny Epifanovsky
 -----------------------------------------------------------------------
 Exchange:     0.2000 Hartree-Fock + 0.0800 Slater + 0.7200 B88
 Correlation:  0.1900 VWN1RPA + 0.8100 LYP
 Using SG-1 standard quadrature grid
 using 6 threads for integral computing
 -------------------------------------------------------
 OpenMP Integral computing Module                
 Release: version 2.0, May 2017, Q-Chem Inc. Pleasanton 
 -------------------------------------------------------
 -------------------------------------------------------
 OpenMP BLAS3 based DFT computing Module                
 Release: version 1.0, May 2013, Q-Chem Inc. Pittsburgh 
 -------------------------------------------------------
 A restricted SCF calculation will be
 performed using DIIS
 SCF converges when DIIS error is below 1.0e-08
 ---------------------------------------
  Cycle       Energy         DIIS error
 ---------------------------------------
    1   -1303.9561568541      1.08e-04  
    2   -1303.9571503831      1.41e-05  
    3   -1303.9571426086      2.10e-05  
    4   -1303.9571635595      3.53e-06  
    5   -1303.9571639233      2.33e-06  
    6   -1303.9571641884      5.70e-07  
    7   -1303.9571642039      1.63e-07  
    8   -1303.9571642053      4.15e-08  
    9   -1303.9571642053      1.31e-08  
   10   -1303.9571642052      4.21e-09  Convergence criterion met
 ---------------------------------------
 SCF time:   CPU 1911.20s  wall 339.00s 
 SCF   energy in the final basis set =    -1303.9571642052
 Total energy in the final basis set =    -1303.9571642052

 --------------------------------------------------------------

                    Orbital Energies (a.u.)
 --------------------------------------------------------------

 Alpha MOs
 -- Occupied --
-19.1925 -19.1673 -19.1640 -19.1609 -19.1512 -19.1453 -19.1371 -19.1206
-19.0947 -10.3284 -10.3023 -10.2658 -10.2563 -10.2560 -10.2533 -10.2326
-10.2135 -10.2102 -10.1890 -10.1758 -10.1727 -10.1717 -10.1707 -10.1636
-10.1521  -1.1365  -1.1088  -1.0769  -1.0578  -1.0468  -1.0460  -1.0438
 -1.0212  -1.0007  -0.8423  -0.8169  -0.8143  -0.7931  -0.7503  -0.7320
 -0.7158  -0.6904  -0.6790  -0.6655  -0.6409  -0.6288  -0.6157  -0.6098
 -0.5782  -0.5673  -0.5637  -0.5564  -0.5482  -0.5225  -0.5188  -0.5179
 -0.5103  -0.5064  -0.4959  -0.4944  -0.4825  -0.4797  -0.4655  -0.4605
 -0.4561  -0.4491  -0.4461  -0.4391  -0.4330  -0.4282  -0.4266  -0.4213
 -0.3985  -0.3949  -0.3885  -0.3835  -0.3827  -0.3768  -0.3721  -0.3703
 -0.3651  -0.3606  -0.3526  -0.3478  -0.3414  -0.3350  -0.3331  -0.3222
 -0.3201  -0.3173  -0.3164  -0.3102  -0.3039  -0.3002  -0.2943  -0.2880
 -0.2730  -0.2561
 -- Virtual --
 -0.0366  -0.0262  -0.0152  -0.0117  -0.0072  -0.0034  -0.0007   0.0038
  0.0134   0.0158   0.0194   0.0215   0.0295   0.0325   0.0348   0.0393
  0.0438   0.0461   0.0469   0.0525   0.0584   0.0598   0.0630   0.0642
  0.0710   0.0722   0.0755   0.0786   0.0798   0.0829   0.0846   0.0883
  0.0905   0.0928   0.0944   0.0967   0.1025   0.1036   0.1061   0.1072
  0.1086   0.1120   0.1144   0.1151   0.1167   0.1193   0.1218   0.1247
  0.1255   0.1283   0.1304   0.1324   0.1344   0.1367   0.1377   0.1405
  0.1432   0.1443   0.1451   0.1477   0.1496   0.1516   0.1541   0.1565
  0.1579   0.1598   0.1621   0.1635   0.1652   0.1686   0.1705   0.1726
  0.1733   0.1761   0.1772   0.1794   0.1804   0.1856   0.1875   0.1880
  0.1919   0.1927   0.1986   0.2018   0.2027   0.2042   0.2087   0.2099
  0.2120   0.2154   0.2173   0.2191   0.2238   0.2256   0.2264   0.2281
  0.2300   0.2344   0.2377   0.2413   0.2436   0.2448   0.2471   0.2482
  0.2525   0.2548   0.2553   0.2571   0.2592   0.2609   0.2657   0.2697
  0.2707   0.2750   0.2801   0.2814   0.2842   0.2848   0.2873   0.2898
  0.2913   0.2960   0.2969   0.2989   0.3010   0.3041   0.3067   0.3074
  0.3102   0.3136   0.3164   0.3187   0.3197   0.3250   0.3261   0.3291
  0.3350   0.3357   0.3379   0.3401   0.3424   0.3433   0.3466   0.3484
  0.3542   0.3553   0.3581   0.3612   0.3620   0.3643   0.3667   0.3693
  0.3702   0.3736   0.3745   0.3762   0.3825   0.3845   0.3873   0.3916
  0.3952   0.3974   0.4058   0.4073   0.4114   0.4159   0.4207   0.4272
  0.4292   0.4317   0.4368   0.4413   0.4483   0.4501   0.4575   0.4620
  0.4658   0.4726   0.4809   0.4864   0.4913   0.4984   0.5055   0.5147
  0.5169   0.5195   0.5325   0.5404   0.5465   0.5552   0.5579   0.5609
  0.5656   0.5693   0.5708   0.5756   0.5819   0.5830   0.5954   0.5990
  0.6008   0.6147   0.6154   0.6168   0.6291   0.6333   0.6350   0.6417
  0.6471   0.6527   0.6562   0.6586   0.6668   0.6717   0.6727   0.6769
  0.6867   0.6883   0.6937   0.6982   0.7025   0.7081   0.7125   0.7218
  0.7219   0.7335   0.7386   0.7449   0.7502   0.7511   0.7535   0.7590
  0.7646   0.7664   0.7710   0.7783   0.7805   0.7813   0.7862   0.7909
  0.7911   0.7969   0.8017   0.8062   0.8078   0.8142   0.8170   0.8253
  0.8265   0.8370   0.8562   0.8634   0.8677   0.8803   0.8925   0.9038
  0.9169   0.9302   0.9512   0.9612   0.9659   0.9762   0.9807   0.9874
  1.0088   1.0156   1.0201   1.0387   1.0433   1.0487   1.0547   1.0620
  1.0740   1.0846   1.0853   1.1010   1.1063   1.1122   1.1263   1.1326
  1.1334   1.1407   1.1446   1.1493   1.1605   1.1614   1.1664   1.1786
  1.1837   1.1918   1.1929   1.2077   1.2131   1.2218   1.2261   1.2350
  1.2383   1.2451   1.2513   1.2549   1.2631   1.2699   1.2787   1.2906
  1.3002   1.3056   1.3167   1.3187   1.3262   1.3328   1.3424   1.3473
  1.3654   1.3785   1.3805   1.3903   1.4004   1.4070   1.4170   1.4282
  1.4331   1.4502   1.4577   1.4701   1.4748   1.4793   1.4911   1.4990
  1.5064   1.5136   1.5198   1.5259   1.5389   1.5423   1.5495   1.5547
  1.5574   1.5601   1.5673   1.5725   1.5807   1.5853   1.5901   1.5921
  1.5986   1.6067   1.6080   1.6165   1.6198   1.6225   1.6243   1.6288
  1.6367   1.6375   1.6465   1.6496   1.6518   1.6579   1.6635   1.6650
  1.6721   1.6779   1.6826   1.6892   1.6949   1.7011   1.7107   1.7146
  1.7161   1.7187   1.7291   1.7348   1.7470   1.7497   1.7585   1.7646
  1.7760   1.7829   1.7904   1.7978   1.8032   1.8109   1.8185   1.8224
  1.8319   1.8369   1.8487   1.8512   1.8530   1.8596   1.8671   1.8764
  1.8795   1.8875   1.8980   1.9100   1.9183   1.9264   1.9404   1.9531
  1.9588   1.9737   1.9828   1.9948   1.9983   2.0080   2.0171   2.0279
  2.0385   2.0482   2.0515   2.0580   2.0622   2.0692   2.0768   2.0862
  2.1058   2.1136   2.1201   2.1297   2.1406   2.1485   2.1567   2.1638
  2.1685   2.1732   2.1835   2.1891   2.2023   2.2138   2.2252   2.2368
  2.2401   2.2440   2.2589   2.2722   2.2840   2.2856   2.3050   2.3247
  2.3319   2.3339   2.3491   2.3595   2.3645   2.3918   2.3979   2.4113
  2.4275   2.4340   2.4476   2.4718   2.4911   2.5125   2.5221   2.5300
  2.5331   2.5377   2.5424   2.5460   2.5570   2.5718   2.5749   2.5795
  2.5882   2.5917   2.6026   2.6319   2.6326   2.6443   2.6494   2.6537
  2.6591   2.6776   2.6962   2.7053   2.7099   2.7187   2.7248   2.7409
  2.7576   2.7588   2.7708   2.7817   2.7845   2.7966   2.7997   2.8118
  2.8204   2.8295   2.8459   2.8574   2.8617   2.8760   2.8791   2.8907
  2.8933   2.9110   2.9159   2.9273   2.9370   2.9414   2.9473   2.9622
  2.9678   2.9789   2.9916   2.9970   3.0006   3.0124   3.0192   3.0205
  3.0309   3.0391   3.0443   3.0541   3.0716   3.0816   3.0863   3.1020
  3.1054   3.1184   3.1247   3.1359   3.1407   3.1460   3.1475   3.1585
  3.1648   3.1660   3.1773   3.1923   3.1967   3.2160   3.2170   3.2349
  3.2534   3.2595   3.2747   3.2886   3.2906   3.2960   3.3085   3.3221
  3.3359   3.3638   3.3724   3.3771   3.3935   3.4159   3.4319   3.4640
  3.4828   3.5270   3.5388   3.5605   3.6144   3.6808   3.7757   3.7842
  3.7967   3.8007   3.8164   3.8304   3.8407   3.8524   3.8673   3.8959
  3.9010   3.9103   3.9163   3.9313   3.9349   3.9735   3.9899   3.9991
  4.0010   4.0109   4.0448   4.0513   4.0715   4.0873   4.1267   4.1521
  4.1681   4.1726   4.1755   4.2335   4.2523   4.2783   4.2996   4.3060
  4.3233   4.3528   4.3684   4.4302   4.9843   5.0748   5.0918   5.1050
  5.1130   5.1181   5.1424   5.1578   5.1869   5.2120   5.3682   5.3933
  5.4047   5.4156   5.4238   5.4366   5.4636   5.5019   5.5943   5.6171
  5.6460   5.6563   5.6636   5.6931   5.7828   5.8396   5.8471  23.7496
 23.7692  23.7928  23.8064  23.8134  23.8172  23.8465  23.8601  23.8722
 23.8757  23.8933  23.9039  23.9366  23.9594  23.9775  24.0099  49.8651
 49.9005  49.9274  49.9424  49.9485  49.9576  49.9958  50.0108  50.0183
 --------------------------------------------------------------

          Ground-State Mulliken Net Atomic Charges

     Atom                 Charge (a.u.)
  ----------------------------------------
      1 C                     0.596056
      2 H                     0.195767
      3 C                    -0.896972
      4 H                     0.167786
      5 O                    -0.200740
      6 H                     0.482958
      7 C                    -0.474291
      8 H                     0.222078
      9 H                     0.159902
     10 C                     0.621552
     11 H                     0.153016
     12 C                    -0.718477
     13 H                     0.181569
     14 H                     0.140261
     15 O                    -0.212936
     16 C                    -0.731746
     17 H                     0.166813
     18 H                     0.138441
     19 C                    -0.401558
     20 H                     0.140796
     21 H                     0.136214
     22 C                     0.297215
     23 C                    -0.562643
     24 C                    -0.923838
     25 H                     0.137674
     26 O                     0.000170
     27 H                     0.243878
     28 H                     0.150178
     29 H                     0.150460
     30 H                     0.178187
     31 H                     0.231335
     32 O                     0.048856
     33 C                    -0.414858
     34 H                     0.273998
     35 C                    -0.061567
     36 H                     0.252377
     37 C                     0.007282
     38 O                    -0.197359
     39 O                    -0.117115
     40 H                     0.291001
     41 C                    -0.117170
     42 H                     0.281181
     43 O                    -0.148433
     44 H                     0.262306
     45 C                    -0.748513
     46 H                     0.297867
     47 O                    -0.201994
     48 H                     0.277099
     49 C                    -0.315897
     50 H                     0.234724
     51 O                    -0.134795
     52 H                     0.256597
     53 H                     0.205306
  ----------------------------------------
  Sum of atomic charges =     0.000000

 -----------------------------------------------------------------
                    Cartesian Multipole Moments
 -----------------------------------------------------------------
    Charge (ESU x 10^10)
                 0.0000
    Dipole Moment (Debye)
         X       1.2331      Y       2.0602      Z       2.5823
       Tot       3.5261
    Quadrupole Moments (Debye-Ang)
        XX    -162.6247     XY     -26.9056     YY    -156.0123
        XZ      12.7406     YZ      -3.0110     ZZ    -146.8523
    Octopole Moments (Debye-Ang^2)
       XXX      49.6948    XXY      54.9331    XYY      59.7794
       YYY      -7.3344    XXZ     106.0585    XYZ      37.2692
       YYZ      39.6065    XZZ      12.1009    YZZ     -15.9556
       ZZZ       1.2226
    Hexadecapole Moments (Debye-Ang^3)
      XXXX  -15726.2112   XXXY    -813.9093   XXYY   -3031.5131
      XYYY      29.9873   YYYY   -2405.4139   XXXZ     464.5290
      XXYZ      23.8669   XYYZ     139.2905   YYYZ      25.5573
      XXZZ   -2462.8743   XYZZ     -29.9307   YYZZ    -483.7496
      XZZZ     121.2181   YZZZ      -4.8697   ZZZZ    -583.8105
 -----------------------------------------------------------------
 Calculating analytic gradient of the SCF energy
 Gradient of SCF Energy
            1           2           3           4           5           6
    1  -0.0000672  -0.0001494  -0.0000050  -0.0000535  -0.0002572  -0.0001042
    2   0.0000181  -0.0000602   0.0001517   0.0000213  -0.0001155  -0.0000339
    3  -0.0003285  -0.0000182   0.0001689  -0.0000292  -0.0000548  -0.0002417
            7           8           9          10          11          12
    1   0.0001680  -0.0000019  -0.0000477   0.0001316   0.0000343   0.0000153
    2  -0.0000789  -0.0000087  -0.0000500   0.0001337   0.0000052  -0.0000580
    3   0.0000414  -0.0000115   0.0000398   0.0001022   0.0000130  -0.0000050
           13          14          15          16          17          18
    1  -0.0000074   0.0000377   0.0000503  -0.0000952  -0.0000426   0.0000167
    2   0.0000106  -0.0000067   0.0000035  -0.0002131  -0.0000405  -0.0000103
    3   0.0000210   0.0000262  -0.0000739   0.0000221   0.0000402   0.0000406
           19          20          21          22          23          24
    1   0.0001401  -0.0000096   0.0000608  -0.0000854   0.0000580   0.0000473
    2  -0.0000191   0.0000376   0.0000358   0.0000329   0.0000868   0.0001260
    3  -0.0000021   0.0000279   0.0001057   0.0001061  -0.0000497  -0.0001055
           25          26          27          28          29          30
    1  -0.0000691   0.0003160  -0.0000330  -0.0001403   0.0000066  -0.0000255
    2  -0.0000483   0.0001046  -0.0000909   0.0000210  -0.0000402   0.0000561
    3   0.0000816   0.0000230   0.0000286  -0.0000421   0.0000426  -0.0000134
           31          32          33          34          35          36
    1  -0.0000562   0.0002808   0.0002460  -0.0000583   0.0001358  -0.0000541
    2  -0.0000604   0.0000515  -0.0001148   0.0000152  -0.0000833  -0.0000986
    3   0.0000011   0.0001205   0.0000557  -0.0000254  -0.0000975   0.0000263
           37          38          39          40          41          42
    1  -0.0007378   0.0002487   0.0001777   0.0000236  -0.0000138   0.0000272
    2   0.0004495  -0.0001477  -0.0001617   0.0000201   0.0000348   0.0000201
    3   0.0000313  -0.0000530  -0.0000201   0.0000120  -0.0000033   0.0000100
           43          44          45          46          47          48
    1  -0.0000186  -0.0000053   0.0000233  -0.0000141  -0.0000120  -0.0000116
    2   0.0000288   0.0000495  -0.0000656  -0.0000280   0.0000349   0.0000360
    3  -0.0000417   0.0000014  -0.0000724  -0.0000156  -0.0000066  -0.0000259
           49          50          51          52          53
    1  -0.0001100  -0.0000049   0.0000610   0.0000131  -0.0000289
    2   0.0000729  -0.0000354  -0.0000177   0.0000482  -0.0000187
    3   0.0000239   0.0000395  -0.0000817   0.0000557   0.0001103
 Max gradient component =       7.378E-04
 RMS gradient           =       1.115E-04
 Gradient time:  CPU 535.45 s  wall 90.39 s
 Geometry Optimization Parameters
   NAtoms,    NIC,     NZ,  NCons,   NDum,   NFix, NCnnct, MaxDiis
       53     422       0       0       0       0       0       0

 Cartesian Hessian Update
 Hessian Updated using BFGS Update


** GEOMETRY OPTIMIZATION IN DELOCALIZED INTERNAL COORDINATES **
   Searching for a Minimum

   Optimization Cycle:   5

                       Coordinates (Angstroms)
     ATOM                X               Y               Z
      1  C        -2.7572734578    0.9176248443   -0.3459679919
      2  H        -2.7647767040    0.5620905215   -1.3860270545
      3  C        -2.9238166054   -0.3372179589    0.5412031082
      4  H        -2.8275023171   -0.0305611852    1.5956231114
      5  O        -1.9840148965   -1.3669060900    0.2505818679
      6  H        -1.0806978994   -1.0203218468    0.2435982742
      7  C        -4.2944392511   -0.9979587512    0.3560571929
      8  H        -4.3339903471   -1.4245736892   -0.6512137196
      9  H        -4.3571767895   -1.8403394673    1.0522785026
     10  C        -5.4736072943   -0.0403936928    0.5547065069
     11  H        -5.4486818843    0.3390957783    1.5880275387
     12  C        -6.8298048198   -0.7419020728    0.4081437486
     13  H        -6.8971662486   -1.5651446414    1.1232953674
     14  H        -7.6369293262   -0.0326563982    0.6410498661
     15  O        -7.0522028517   -1.3393063208   -0.8707082689
     16  C        -5.3181694879    1.1638106370   -0.3832873920
     17  H        -6.1345426285    1.8786485737   -0.2249679292
     18  H        -5.3820555574    0.8275444655   -1.4269159313
     19  C        -3.9714411448    1.8584227130   -0.1660938704
     20  H        -3.8737901383    2.7043085116   -0.8556921089
     21  H        -3.9586804367    2.2840520750    0.8445778656
     22  C        -1.4484418476    1.7468670355   -0.1503798632
     23  C        -1.1370156537    2.1345177816    1.3054114923
     24  C        -0.1972954643    1.2050665025   -0.8471455925
     25  H        -0.4369733336    0.8313382850   -1.8503989474
     26  O         0.3990037889    0.1313101199   -0.0866214268
     27  H         0.5396738549    2.0080208399   -0.9324257868
     28  H        -1.9789531964    2.6524161643    1.7697010025
     29  H        -0.2750400752    2.8066051501    1.3421250836
     30  H        -0.8937949204    1.2633477981    1.9153533047
     31  H        -7.1330071230   -0.6419843985   -1.5281686967
     32  O         2.5844726980    0.7657451248   -0.0783618960
     33  C         3.9232935534    0.5127076646   -0.4913261636
     34  H         3.9862203576    0.3937128287   -1.5796145070
     35  C         1.6631489876   -0.2437076628   -0.5067962088
     36  H         1.7065638975   -0.3285238533   -1.6054345221
     37  C         4.7374330273    1.7588665417   -0.1510372662
     38  O         5.2095434102    2.5017253109   -0.9695913669
     39  O         4.8600577457    1.9352493046    1.1803385838
     40  H         5.3725271566    2.7458655765    1.3196705448
     41  C         4.4363436994   -0.7598833661    0.1943605320
     42  H         4.4269434465   -0.5893136662    1.2803611951
     43  O         5.7560943967   -0.9990498754   -0.2632942554
     44  H         6.0112322445   -1.8913545099   -0.0008456472
     45  C         3.4977626153   -1.9167666713   -0.1510005834
     46  H         3.6040892156   -2.1454722465   -1.2157922849
     47  O         3.8952375226   -3.1236671458    0.5118144307
     48  H         3.8098735894   -2.9967921684    1.4653640483
     49  C         2.0294894168   -1.5845798153    0.1332221243
     50  H         1.8764806436   -1.4765934281    1.2184118558
     51  O         1.1646594229   -2.5648363402   -0.4057200061
     52  H         1.4591507484   -3.4328640802   -0.1072257948
     53  H        -1.6359587618    2.6829760188   -0.6947757729
   Point Group: c1    Number of degrees of freedom:   153


   Energy is  -1303.957164205

 Hessian Updated using BFGS Update

149 Hessian modes will be used to form the next step
  Hessian Eigenvalues:
     0.002425    0.004067    0.004656    0.005455    0.005603    0.006236
     0.006868    0.007147    0.007456    0.007698    0.008791    0.010265
     0.011261    0.011687    0.013204    0.013628    0.014972    0.016557
     0.017663    0.020115    0.022421    0.024267    0.030141    0.031535
     0.032246    0.033802    0.036922    0.038162    0.042978    0.045289
     0.046118    0.046571    0.047059    0.048227    0.048655    0.048858
     0.049128    0.049373    0.049889    0.051389    0.053811    0.054000
     0.054626    0.054775    0.056144    0.056619    0.056887    0.058309
     0.058543    0.059374    0.059606    0.062611    0.063591    0.066285
     0.069481    0.073663    0.073958    0.078608    0.081313    0.083893
     0.085330    0.086165    0.092908    0.093599    0.110390    0.113845
     0.114695    0.118092    0.118510    0.136399    0.137783    0.140962
     0.142529    0.152496    0.158910    0.159957    0.160001    0.160203
     0.160828    0.163368    0.169083    0.169329    0.171160    0.181426
     0.185477    0.189707    0.193785    0.197735    0.201993    0.208314
     0.220607    0.243196    0.249962    0.250008    0.256027    0.268476
     0.269985    0.274000    0.278624    0.282928    0.286212    0.286358
     0.286626    0.288183    0.290518    0.290932    0.292431    0.293103
     0.296981    0.334079    0.334318    0.335333    0.335527    0.337312
     0.337382    0.337457    0.337485    0.338710    0.340046    0.340379
     0.340681    0.341336    0.341649    0.342772    0.342801    0.343331
     0.343718    0.344163    0.345044    0.346180    0.346783    0.388796
     0.392570    0.400232    0.402768    0.405759    0.411079    0.428805
     0.433176    0.450106    0.490862    0.535631    0.539345    0.542464
     0.545200    0.546082    0.551219    0.553011    1.038645

 Minimum Search - Taking Simple RFO Step
 Searching for Lamda that Minimizes Along All modes
 Value Taken    Lamda =  -0.00006702
 Step Taken.  Stepsize is  0.109631

                             Maximum     Tolerance    Cnvgd?
         Gradient           0.000772      0.000300      NO
         Displacement       0.027005      0.001200      NO
         Energy change     -0.000007      0.000001      NO


 New Cartesian Coordinates Obtained by Inverse Iteration

 Displacement from previous Coordinates is:  0.590748
 ----------------------------------------------------------------
             Standard Nuclear Orientation (Angstroms)
    I     Atom           X                Y                Z
 ----------------------------------------------------------------
    1      C      -2.7520868478     0.9166546439    -0.3182860944
    2      H      -2.7394836444     0.5467380709    -1.3531401446
    3      C      -2.9370165644    -0.3248858382     0.5825788382
    4      H      -2.8672630045    -0.0011990156     1.6339891133
    5      O      -1.9845714827    -1.3534348343     0.3310673400
    6      H      -1.0844962625    -0.9983629551     0.3250677463
    7      C      -4.3017337157    -0.9915656571     0.3736469365
    8      H      -4.3168527342    -1.4312246220    -0.6286054989
    9      H      -4.3784208511    -1.8248753087     1.0792309367
   10      C      -5.4870474591    -0.0330789886     0.5320381194
   11      H      -5.4864574611     0.3590961796     1.5608413635
   12      C      -6.8392595924    -0.7372451442     0.3630326424
   13      H      -6.9242380666    -1.5499121434     1.0883216293
   14      H      -7.6519728409    -0.0249630652     0.5653526838
   15      O      -7.0303482189    -1.3533744180    -0.9118164093
   16      C      -5.3101818190     1.1607386042    -0.4163140174
   17      H      -6.1309378986     1.8762930589    -0.2868454546
   18      H      -5.3478432697     0.8113919473    -1.4568991518
   19      C      -3.9698076078     1.8593369084    -0.1757080352
   20      H      -3.8574522700     2.6972883563    -0.8726225265
   21      H      -3.9802204076     2.2963238876     0.8301735105
   22      C      -1.4459739482     1.7460870802    -0.1099859609
   23      C      -1.1386447897     2.1174304091     1.3508892870
   24      C      -0.1946718437     1.2104876176    -0.8092905719
   25      H      -0.4325452077     0.8496791256    -1.8178134476
   26      O       0.3984139596     0.1277260652    -0.0597455063
   27      H       0.5441048341     2.0130064247    -0.8834636956
   28      H      -1.9851300399     2.6218014338     1.8216774497
   29      H      -0.2826151693     2.7965336801     1.3963853505
   30      H      -0.8880369161     1.2404099441     1.9494912372
   31      H      -7.0891129450    -0.6655475457    -1.5815446497
   32      O       2.5827358932     0.7632536846    -0.0819435765
   33      C       3.9157980077     0.5101525639    -0.5132236617
   34      H       3.9638690882     0.3873683920    -1.6018342268
   35      C       1.6569974952    -0.2488527235    -0.4940258177
   36      H       1.6866819675    -0.3353631643    -1.5930336456
   37      C       4.7336638017     1.7582769641    -0.1892324661
   38      O       5.1928588488     2.4988215470    -1.0171767379
   39      O       4.8713311233     1.9424251897     1.1395728567
   40      H       5.3834479208     2.7550225633     1.2680528133
   41      C       4.4401388937    -0.7599107638     0.1686153702
   42      H       4.4452344005    -0.5873080708     1.2542916598
   43      O       5.7539237613    -0.9980208073    -0.3065202680
   44      H       6.0132202685    -1.8905605451    -0.0489177329
   45      C       3.4983211518    -1.9184184596    -0.1616271391
   46      H       3.5887628174    -2.1465849009    -1.2280119142
   47      O       3.9079529464    -3.1249381540     0.4947023091
   48      H       3.8401425375    -2.9977890127     1.4496218160
   49      C       2.0342747103    -1.5877777408     0.1446169776
   50      H       1.8984715831    -1.4760233127     1.2316426018
   51      O       1.1621179589    -2.5708982873    -0.3771161107
   52      H       1.4655854763    -3.4381070942    -0.0851997385
   53      H      -1.6315715904     2.6871430559    -0.6465100952
 ----------------------------------------------------------------
 Molecular Point Group                 C1    NOp =  1
 Largest Abelian Subgroup              C1    NOp =  1
 Nuclear Repulsion Energy =  2447.7585824826 hartrees
 There are       98 alpha and       98 beta electrons
 Applying Cartesian multipole field
    Component          Value
    ---------          -----
     (2,0,0)        1.00000E-12
     (0,2,0)        2.00000E-11
     (0,0,2)       -3.00000E-11
 Nucleus-field energy     =     0.0000000369 hartrees
 Requested basis set is 6-311++G(d,p)
 There are 290 shells and 746 basis functions
 A cutoff of  1.0D-11 yielded  28776 shell pairs
 There are    183616 function pairs (    194275 Cartesian)
 Smallest overlap matrix eigenvalue = 1.26E-06

 Q-Chem warning in module stvman/mkSTV.C, line 306:

 Overlap eigenvalue is smaller than square root of threshold
 Use THRESH >= 12 to get rid of this warning

 Guess MOs from SCF MO coefficient file

 -----------------------------------------------------------------------
  General SCF calculation program by
  Eric Jon Sundstrom, Paul Horn, Yuezhi Mao, Dmitri Zuev, Alec White,
  David Stuck, Shaama M.S., Shane Yost, Joonho Lee, David Small,
  Daniel Levine, Susi Lehtola, Hugh Burton, Evgeny Epifanovsky
 -----------------------------------------------------------------------
 Exchange:     0.2000 Hartree-Fock + 0.0800 Slater + 0.7200 B88
 Correlation:  0.1900 VWN1RPA + 0.8100 LYP
 Using SG-1 standard quadrature grid
 using 6 threads for integral computing
 -------------------------------------------------------
 OpenMP Integral computing Module                
 Release: version 2.0, May 2017, Q-Chem Inc. Pleasanton 
 -------------------------------------------------------
 -------------------------------------------------------
 OpenMP BLAS3 based DFT computing Module                
 Release: version 1.0, May 2013, Q-Chem Inc. Pittsburgh 
 -------------------------------------------------------
 A restricted SCF calculation will be
 performed using DIIS
 SCF converges when DIIS error is below 1.0e-08
 ---------------------------------------
  Cycle       Energy         DIIS error
 ---------------------------------------
    1   -1303.9525450432      2.44e-04  
    2   -1303.9571220530      3.44e-05  
    3   -1303.9570663538      5.25e-05  
    4   -1303.9571965818      5.66e-06  
    5   -1303.9571969503      5.09e-06  
    6   -1303.9571982090      1.13e-06  
    7   -1303.9571982716      3.07e-07  
    8   -1303.9571982769      6.16e-08  
    9   -1303.9571982770      2.52e-08  
   10   -1303.9571982769      5.35e-09  Convergence criterion met
 ---------------------------------------
 SCF time:   CPU 1909.04s  wall 339.00s 
 SCF   energy in the final basis set =    -1303.9571982769
 Total energy in the final basis set =    -1303.9571982769

 --------------------------------------------------------------

                    Orbital Energies (a.u.)
 --------------------------------------------------------------

 Alpha MOs
 -- Occupied --
-19.1925 -19.1674 -19.1640 -19.1610 -19.1513 -19.1451 -19.1371 -19.1206
-19.0947 -10.3284 -10.3023 -10.2659 -10.2563 -10.2561 -10.2532 -10.2324
-10.2135 -10.2102 -10.1889 -10.1757 -10.1729 -10.1719 -10.1708 -10.1638
-10.1523  -1.1365  -1.1090  -1.0769  -1.0577  -1.0468  -1.0461  -1.0436
 -1.0212  -1.0007  -0.8424  -0.8169  -0.8145  -0.7931  -0.7504  -0.7321
 -0.7158  -0.6904  -0.6790  -0.6655  -0.6409  -0.6289  -0.6157  -0.6100
 -0.5782  -0.5674  -0.5636  -0.5567  -0.5483  -0.5226  -0.5188  -0.5178
 -0.5102  -0.5064  -0.4960  -0.4944  -0.4823  -0.4799  -0.4656  -0.4604
 -0.4561  -0.4493  -0.4460  -0.4390  -0.4331  -0.4283  -0.4266  -0.4212
 -0.3986  -0.3953  -0.3886  -0.3837  -0.3826  -0.3771  -0.3720  -0.3703
 -0.3652  -0.3607  -0.3527  -0.3478  -0.3415  -0.3350  -0.3330  -0.3223
 -0.3201  -0.3177  -0.3164  -0.3101  -0.3038  -0.3000  -0.2943  -0.2879
 -0.2730  -0.2561
 -- Virtual --
 -0.0366  -0.0261  -0.0153  -0.0116  -0.0072  -0.0035  -0.0007   0.0039
  0.0135   0.0156   0.0195   0.0215   0.0296   0.0323   0.0348   0.0394
  0.0437   0.0461   0.0470   0.0524   0.0584   0.0597   0.0631   0.0642
  0.0709   0.0721   0.0754   0.0787   0.0798   0.0830   0.0847   0.0881
  0.0907   0.0929   0.0942   0.0969   0.1024   0.1032   0.1062   0.1071
  0.1085   0.1122   0.1146   0.1152   0.1168   0.1192   0.1221   0.1247
  0.1255   0.1281   0.1304   0.1325   0.1345   0.1365   0.1376   0.1405
  0.1433   0.1437   0.1449   0.1480   0.1499   0.1516   0.1538   0.1568
  0.1582   0.1597   0.1618   0.1636   0.1648   0.1683   0.1707   0.1722
  0.1733   0.1758   0.1770   0.1793   0.1801   0.1859   0.1867   0.1877
  0.1922   0.1928   0.1988   0.2015   0.2029   0.2046   0.2086   0.2105
  0.2122   0.2151   0.2169   0.2187   0.2240   0.2257   0.2264   0.2278
  0.2299   0.2341   0.2374   0.2415   0.2436   0.2448   0.2481   0.2484
  0.2527   0.2552   0.2554   0.2576   0.2594   0.2604   0.2658   0.2699
  0.2702   0.2746   0.2800   0.2816   0.2847   0.2852   0.2876   0.2900
  0.2921   0.2957   0.2964   0.2993   0.3014   0.3038   0.3068   0.3071
  0.3097   0.3141   0.3160   0.3185   0.3196   0.3253   0.3266   0.3291
  0.3345   0.3355   0.3380   0.3396   0.3425   0.3436   0.3467   0.3484
  0.3548   0.3551   0.3584   0.3608   0.3625   0.3648   0.3670   0.3691
  0.3702   0.3737   0.3750   0.3755   0.3827   0.3847   0.3872   0.3914
  0.3952   0.3976   0.4051   0.4071   0.4114   0.4157   0.4210   0.4278
  0.4289   0.4313   0.4366   0.4423   0.4484   0.4497   0.4573   0.4616
  0.4651   0.4724   0.4806   0.4865   0.4914   0.4980   0.5046   0.5151
  0.5169   0.5193   0.5322   0.5405   0.5469   0.5536   0.5584   0.5606
  0.5651   0.5690   0.5715   0.5755   0.5821   0.5822   0.5947   0.5993
  0.6010   0.6146   0.6154   0.6178   0.6287   0.6332   0.6347   0.6414
  0.6486   0.6523   0.6555   0.6582   0.6671   0.6711   0.6737   0.6760
  0.6861   0.6877   0.6944   0.6982   0.7028   0.7087   0.7123   0.7223
  0.7225   0.7342   0.7388   0.7452   0.7500   0.7512   0.7533   0.7586
  0.7633   0.7664   0.7707   0.7774   0.7801   0.7805   0.7858   0.7906
  0.7911   0.7971   0.8024   0.8056   0.8074   0.8143   0.8169   0.8246
  0.8272   0.8377   0.8551   0.8637   0.8666   0.8799   0.8912   0.9049
  0.9176   0.9292   0.9519   0.9608   0.9660   0.9754   0.9807   0.9866
  1.0092   1.0158   1.0195   1.0372   1.0423   1.0496   1.0541   1.0612
  1.0732   1.0836   1.0854   1.1004   1.1052   1.1127   1.1265   1.1321
  1.1336   1.1413   1.1442   1.1494   1.1590   1.1619   1.1670   1.1789
  1.1834   1.1921   1.1933   1.2078   1.2132   1.2215   1.2268   1.2353
  1.2386   1.2455   1.2511   1.2544   1.2633   1.2695   1.2794   1.2897
  1.3002   1.3051   1.3157   1.3191   1.3257   1.3338   1.3433   1.3463
  1.3657   1.3786   1.3805   1.3895   1.4007   1.4063   1.4170   1.4282
  1.4332   1.4509   1.4575   1.4714   1.4735   1.4785   1.4909   1.4998
  1.5062   1.5137   1.5196   1.5264   1.5382   1.5419   1.5498   1.5549
  1.5569   1.5605   1.5670   1.5720   1.5811   1.5854   1.5905   1.5922
  1.5987   1.6062   1.6085   1.6166   1.6208   1.6229   1.6248   1.6281
  1.6358   1.6377   1.6441   1.6492   1.6529   1.6578   1.6633   1.6650
  1.6718   1.6804   1.6829   1.6892   1.6945   1.7005   1.7114   1.7146
  1.7166   1.7191   1.7289   1.7341   1.7472   1.7496   1.7588   1.7643
  1.7759   1.7820   1.7908   1.7970   1.8028   1.8105   1.8193   1.8218
  1.8324   1.8378   1.8496   1.8511   1.8531   1.8593   1.8674   1.8768
  1.8799   1.8865   1.8980   1.9095   1.9177   1.9265   1.9412   1.9534
  1.9577   1.9737   1.9820   1.9952   1.9996   2.0079   2.0184   2.0277
  2.0385   2.0475   2.0507   2.0574   2.0626   2.0689   2.0766   2.0862
  2.1057   2.1138   2.1194   2.1294   2.1403   2.1486   2.1560   2.1631
  2.1678   2.1733   2.1845   2.1889   2.2028   2.2155   2.2256   2.2367
  2.2413   2.2432   2.2594   2.2724   2.2841   2.2847   2.3048   2.3250
  2.3325   2.3344   2.3488   2.3588   2.3643   2.3929   2.3966   2.4107
  2.4272   2.4340   2.4474   2.4715   2.4915   2.5125   2.5222   2.5297
  2.5328   2.5379   2.5423   2.5460   2.5571   2.5713   2.5747   2.5795
  2.5880   2.5917   2.6024   2.6322   2.6328   2.6441   2.6486   2.6534
  2.6584   2.6774   2.6967   2.7047   2.7095   2.7188   2.7247   2.7420
  2.7562   2.7594   2.7708   2.7818   2.7848   2.7966   2.7980   2.8121
  2.8208   2.8294   2.8459   2.8580   2.8619   2.8767   2.8787   2.8907
  2.8934   2.9110   2.9153   2.9263   2.9389   2.9414   2.9471   2.9626
  2.9674   2.9792   2.9910   2.9970   2.9994   3.0118   3.0178   3.0208
  3.0310   3.0383   3.0453   3.0547   3.0720   3.0817   3.0865   3.1012
  3.1044   3.1184   3.1251   3.1364   3.1417   3.1457   3.1477   3.1593
  3.1653   3.1661   3.1776   3.1925   3.1984   3.2159   3.2172   3.2353
  3.2538   3.2602   3.2747   3.2890   3.2913   3.2966   3.3069   3.3227
  3.3365   3.3633   3.3728   3.3768   3.3945   3.4157   3.4313   3.4641
  3.4833   3.5278   3.5397   3.5609   3.6145   3.6810   3.7758   3.7845
  3.7969   3.8006   3.8163   3.8290   3.8407   3.8518   3.8671   3.8961
  3.9004   3.9094   3.9162   3.9314   3.9352   3.9731   3.9896   3.9989
  4.0011   4.0115   4.0444   4.0507   4.0712   4.0870   4.1289   4.1526
  4.1682   4.1728   4.1757   4.2329   4.2528   4.2782   4.3013   4.3063
  4.3241   4.3533   4.3687   4.4300   4.9843   5.0747   5.0914   5.1048
  5.1121   5.1174   5.1420   5.1579   5.1869   5.2091   5.3681   5.3934
  5.4051   5.4158   5.4237   5.4362   5.4627   5.5039   5.5944   5.6172
  5.6458   5.6561   5.6634   5.6939   5.7810   5.8388   5.8468  23.7496
 23.7685  23.7926  23.8067  23.8134  23.8175  23.8464  23.8597  23.8726
 23.8758  23.8937  23.9034  23.9371  23.9591  23.9772  24.0106  49.8653
 49.9006  49.9277  49.9424  49.9484  49.9578  49.9958  50.0109  50.0182
 --------------------------------------------------------------

          Ground-State Mulliken Net Atomic Charges

     Atom                 Charge (a.u.)
  ----------------------------------------
      1 C                     0.602630
      2 H                     0.194290
      3 C                    -0.896533
      4 H                     0.169995
      5 O                    -0.196178
      6 H                     0.480326
      7 C                    -0.464290
      8 H                     0.223158
      9 H                     0.159424
     10 C                     0.617747
     11 H                     0.153138
     12 C                    -0.716382
     13 H                     0.181846
     14 H                     0.140233
     15 O                    -0.212185
     16 C                    -0.737304
     17 H                     0.166691
     18 H                     0.138549
     19 C                    -0.411401
     20 H                     0.139144
     21 H                     0.140449
     22 C                     0.262908
     23 C                    -0.560662
     24 C                    -0.897349
     25 H                     0.133741
     26 O                     0.001023
     27 H                     0.245915
     28 H                     0.150140
     29 H                     0.150300
     30 H                     0.180066
     31 H                     0.231206
     32 O                     0.049324
     33 C                    -0.414718
     34 H                     0.274675
     35 C                    -0.050635
     36 H                     0.253089
     37 C                     0.002997
     38 O                    -0.196881
     39 O                    -0.116549
     40 H                     0.290664
     41 C                    -0.114421
     42 H                     0.281530
     43 O                    -0.148149
     44 H                     0.261979
     45 C                    -0.755938
     46 H                     0.298068
     47 O                    -0.201997
     48 H                     0.277103
     49 C                    -0.324277
     50 H                     0.234754
     51 O                    -0.133456
     52 H                     0.256099
     53 H                     0.206102
  ----------------------------------------
  Sum of atomic charges =     0.000000

 -----------------------------------------------------------------
                    Cartesian Multipole Moments
 -----------------------------------------------------------------
    Charge (ESU x 10^10)
                 0.0000
    Dipole Moment (Debye)
         X       1.2712      Y       2.0832      Z       2.5259
       Tot       3.5122
    Quadrupole Moments (Debye-Ang)
        XX    -162.0848     XY     -26.8793     YY    -155.9950
        XZ      13.0458     YZ      -2.7473     ZZ    -147.1381
    Octopole Moments (Debye-Ang^2)
       XXX      53.4587    XXY      54.6599    XYY      61.1071
       YYY      -6.7207    XXZ     107.1520    XYZ      37.0049
       YYZ      39.6633    XZZ      10.4812    YZZ     -16.5854
       ZZZ       1.3095
    Hexadecapole Moments (Debye-Ang^3)
      XXXX  -15698.1427   XXXY    -799.0319   XXYY   -3025.5693
      XYYY      32.6889   YYYY   -2401.6924   XXXZ     471.3854
      XXYZ      21.7609   XYYZ     142.5724   YYYZ      25.9182
      XXZZ   -2472.1946   XYZZ     -34.0090   YYZZ    -487.3980
      XZZZ     134.8825   YZZZ      -3.0207   ZZZZ    -590.9310
 -----------------------------------------------------------------
 Calculating analytic gradient of the SCF energy
 Gradient of SCF Energy
            1           2           3           4           5           6
    1   0.0002252  -0.0000271  -0.0002090   0.0000978   0.0001851  -0.0000568
    2  -0.0000074  -0.0000156  -0.0001378   0.0000242   0.0000095   0.0001288
    3   0.0000735   0.0000888   0.0002061  -0.0000400  -0.0004319   0.0001862
            7           8           9          10          11          12
    1  -0.0000615  -0.0000102   0.0000625  -0.0001333   0.0000382  -0.0001470
    2  -0.0001758   0.0000035   0.0000181  -0.0000264  -0.0000004  -0.0000470
    3   0.0001149   0.0000196   0.0000170  -0.0001741   0.0000067   0.0000314
           13          14          15          16          17          18
    1   0.0000075  -0.0000039   0.0000804   0.0001517  -0.0000203   0.0000289
    2  -0.0000229   0.0000004  -0.0000450   0.0002825  -0.0000540  -0.0000428
    3  -0.0000104  -0.0000074   0.0000999  -0.0000822   0.0000341   0.0000393
           19          20          21          22          23          24
    1  -0.0000192  -0.0000400  -0.0000961   0.0000531   0.0000910  -0.0001433
    2  -0.0000281  -0.0000055  -0.0000731   0.0000260  -0.0000393  -0.0001262
    3   0.0000770  -0.0000045  -0.0000627  -0.0001070   0.0000738  -0.0001837
           25          26          27          28          29          30
    1  -0.0000831   0.0001740   0.0000248   0.0000812  -0.0000192  -0.0000225
    2   0.0000590  -0.0000881  -0.0000367   0.0000454  -0.0000573   0.0000354
    3   0.0000021   0.0001059   0.0000839   0.0000045  -0.0000046   0.0000659
           31          32          33          34          35          36
    1  -0.0000374  -0.0001950   0.0000866   0.0000208  -0.0001513   0.0000373
    2   0.0000341   0.0001847  -0.0001086  -0.0000098   0.0001038   0.0000983
    3   0.0000039  -0.0000380  -0.0000293   0.0000067   0.0001255   0.0000109
           37          38          39          40          41          42
    1  -0.0002279   0.0000727   0.0000527  -0.0000091  -0.0000506  -0.0000035
    2   0.0001548  -0.0000260  -0.0000149  -0.0000032   0.0000947  -0.0000518
    3  -0.0000074  -0.0000107  -0.0000219  -0.0000365  -0.0000591  -0.0000452
           43          44          45          46          47          48
    1   0.0000008   0.0000489  -0.0000492  -0.0000253   0.0000201   0.0000524
    2   0.0000186   0.0000345   0.0000086   0.0000645  -0.0000740   0.0000015
    3   0.0000013  -0.0000187   0.0000637  -0.0000181   0.0000365  -0.0000335
           49          50          51          52          53
    1   0.0002225   0.0000009  -0.0000635  -0.0000209   0.0000094
    2  -0.0000425   0.0000159  -0.0000847   0.0000026  -0.0000043
    3   0.0000170  -0.0000179  -0.0000406  -0.0000006  -0.0001101
 Max gradient component =       4.319E-04
 RMS gradient           =       9.065E-05
 Gradient time:  CPU 535.95 s  wall 90.46 s
 Geometry Optimization Parameters
   NAtoms,    NIC,     NZ,  NCons,   NDum,   NFix, NCnnct, MaxDiis
       53     422       0       0       0       0       0       0

 Cartesian Hessian Update
 Hessian Updated using BFGS Update


** GEOMETRY OPTIMIZATION IN DELOCALIZED INTERNAL COORDINATES **
   Searching for a Minimum

   Optimization Cycle:   6

                       Coordinates (Angstroms)
     ATOM                X               Y               Z
      1  C        -2.7520868478    0.9166546439   -0.3182860944
      2  H        -2.7394836444    0.5467380709   -1.3531401446
      3  C        -2.9370165644   -0.3248858382    0.5825788382
      4  H        -2.8672630045   -0.0011990156    1.6339891133
      5  O        -1.9845714827   -1.3534348343    0.3310673400
      6  H        -1.0844962625   -0.9983629551    0.3250677463
      7  C        -4.3017337157   -0.9915656571    0.3736469365
      8  H        -4.3168527342   -1.4312246220   -0.6286054989
      9  H        -4.3784208511   -1.8248753087    1.0792309367
     10  C        -5.4870474591   -0.0330789886    0.5320381194
     11  H        -5.4864574611    0.3590961796    1.5608413635
     12  C        -6.8392595924   -0.7372451442    0.3630326424
     13  H        -6.9242380666   -1.5499121434    1.0883216293
     14  H        -7.6519728409   -0.0249630652    0.5653526838
     15  O        -7.0303482189   -1.3533744180   -0.9118164093
     16  C        -5.3101818190    1.1607386042   -0.4163140174
     17  H        -6.1309378986    1.8762930589   -0.2868454546
     18  H        -5.3478432697    0.8113919473   -1.4568991518
     19  C        -3.9698076078    1.8593369084   -0.1757080352
     20  H        -3.8574522700    2.6972883563   -0.8726225265
     21  H        -3.9802204076    2.2963238876    0.8301735105
     22  C        -1.4459739482    1.7460870802   -0.1099859609
     23  C        -1.1386447897    2.1174304091    1.3508892870
     24  C        -0.1946718437    1.2104876176   -0.8092905719
     25  H        -0.4325452077    0.8496791256   -1.8178134476
     26  O         0.3984139596    0.1277260652   -0.0597455063
     27  H         0.5441048341    2.0130064247   -0.8834636956
     28  H        -1.9851300399    2.6218014338    1.8216774497
     29  H        -0.2826151693    2.7965336801    1.3963853505
     30  H        -0.8880369161    1.2404099441    1.9494912372
     31  H        -7.0891129450   -0.6655475457   -1.5815446497
     32  O         2.5827358932    0.7632536846   -0.0819435765
     33  C         3.9157980077    0.5101525639   -0.5132236617
     34  H         3.9638690882    0.3873683920   -1.6018342268
     35  C         1.6569974952   -0.2488527235   -0.4940258177
     36  H         1.6866819675   -0.3353631643   -1.5930336456
     37  C         4.7336638017    1.7582769641   -0.1892324661
     38  O         5.1928588488    2.4988215470   -1.0171767379
     39  O         4.8713311233    1.9424251897    1.1395728567
     40  H         5.3834479208    2.7550225633    1.2680528133
     41  C         4.4401388937   -0.7599107638    0.1686153702
     42  H         4.4452344005   -0.5873080708    1.2542916598
     43  O         5.7539237613   -0.9980208073   -0.3065202680
     44  H         6.0132202685   -1.8905605451   -0.0489177329
     45  C         3.4983211518   -1.9184184596   -0.1616271391
     46  H         3.5887628174   -2.1465849009   -1.2280119142
     47  O         3.9079529464   -3.1249381540    0.4947023091
     48  H         3.8401425375   -2.9977890127    1.4496218160
     49  C         2.0342747103   -1.5877777408    0.1446169776
     50  H         1.8984715831   -1.4760233127    1.2316426018
     51  O         1.1621179589   -2.5708982873   -0.3771161107
     52  H         1.4655854763   -3.4381070942   -0.0851997385
     53  H        -1.6315715904    2.6871430559   -0.6465100952
   Point Group: c1    Number of degrees of freedom:   153


   Energy is  -1303.957198277

 Hessian Updated using BFGS Update

150 Hessian modes will be used to form the next step
  Hessian Eigenvalues:
     0.001535    0.004099    0.004650    0.005576    0.005753    0.006210
     0.006879    0.007144    0.007485    0.007704    0.008689    0.010202
     0.011262    0.011672    0.013188    0.013629    0.015006    0.017182
     0.017825    0.020650    0.022419    0.025005    0.030135    0.031535
     0.032260    0.034332    0.037258    0.038479    0.042973    0.045273
     0.046120    0.046642    0.047048    0.048632    0.048835    0.049090
     0.049285    0.049715    0.050442    0.051388    0.053865    0.054005
     0.054773    0.054847    0.056143    0.056602    0.058163    0.058450
     0.058882    0.059518    0.059545    0.062974    0.064726    0.066537
     0.069543    0.072425    0.073754    0.078764    0.081281    0.083908
     0.085608    0.086225    0.093370    0.094240    0.110160    0.113804
     0.114602    0.118064    0.118511    0.136003    0.137746    0.140959
     0.143095    0.152317    0.158876    0.159911    0.159976    0.160001
     0.160408    0.161443    0.163093    0.169125    0.170846    0.173155
     0.181423    0.185534    0.192694    0.194739    0.198238    0.201993
     0.212223    0.220721    0.249921    0.249962    0.253016    0.265745
     0.268089    0.271394    0.273768    0.282034    0.283015    0.286233
     0.286541    0.286799    0.289240    0.290481    0.292415    0.292799
     0.296931    0.304379    0.334093    0.334298    0.335342    0.335526
     0.337309    0.337383    0.337482    0.338035    0.338699    0.340038
     0.340379    0.340692    0.341644    0.342106    0.342770    0.343018
     0.343346    0.343747    0.344207    0.345042    0.346597    0.346989
     0.388773    0.393736    0.398842    0.403199    0.406314    0.411702
     0.428875    0.433424    0.448321    0.495007    0.535662    0.539302
     0.542473    0.545195    0.546079    0.551273    0.553044    1.038641

 Minimum Search - Taking Simple RFO Step
 Searching for Lamda that Minimizes Along All modes
 Value Taken    Lamda =  -0.00003368
 Step Taken.  Stepsize is  0.106979

                             Maximum     Tolerance    Cnvgd?
         Gradient           0.000861      0.000300      NO
         Displacement       0.026363      0.001200      NO
         Energy change     -0.000034      0.000001      NO


 New Cartesian Coordinates Obtained by Inverse Iteration

 Displacement from previous Coordinates is:  0.413579
 ----------------------------------------------------------------
             Standard Nuclear Orientation (Angstroms)
    I     Atom           X                Y                Z
 ----------------------------------------------------------------
    1      C      -2.7465746500     0.9167717927    -0.3079236061
    2      H      -2.7162619482     0.5336823866    -1.3376585579
    3      C      -2.9393553095    -0.3119633191     0.6083079641
    4      H      -2.8875704629     0.0291618257     1.6552375140
    5      O      -1.9789253866    -1.3404693889     0.3890695123
    6      H      -1.0812363951    -0.9798761216     0.3684499147
    7      C      -4.2978715747    -0.9879771706     0.3900141828
    8      H      -4.2983538074    -1.4401962691    -0.6067212432
    9      H      -4.3795223879    -1.8127981668     1.1049663945
   10      C      -5.4889732413    -0.0328132158     0.5218098443
   11      H      -5.5021004526     0.3734544589     1.5449837723
   12      C      -6.8361928730    -0.7445476352     0.3462800134
   13      H      -6.9282166943    -1.5458352199     1.0832800295
   14      H      -7.6539867341    -0.0321453415     0.5265054550
   15      O      -7.0086907961    -1.3815167557    -0.9209924152
   16      C      -5.3050981975     1.1481021661    -0.4412820572
   17      H      -6.1301306729     1.8622556283    -0.3330735889
   18      H      -5.3279493221     0.7833727308    -1.4770051316
   19      C      -3.9704495857     1.8558927291    -0.1948533019
   20      H      -3.8530777530     2.6838013423    -0.9027820803
   21      H      -3.9943967865     2.3082529355     0.8041780193
   22      C      -1.4482097611     1.7553502046    -0.0880788159
   23      C      -1.1519310600     2.1169611090     1.3771948579
   24      C      -0.1899596337     1.2341558792    -0.7853184700
   25      H      -0.4201092074     0.8848589983    -1.7997764569
   26      O       0.4010848167     0.1437544992    -0.0456975597
   27      H       0.5465963241     2.0399377760    -0.8455482190
   28      H      -2.0107554915     2.5963940481     1.8518203932
   29      H      -0.3114197642     2.8146165101     1.4322112268
   30      H      -0.8829493325     1.2386026219     1.9658594791
   31      H      -7.0547418804    -0.7049392105    -1.6030102732
   32      O       2.5896023466     0.7665287770    -0.0829353560
   33      C       3.9180698482     0.5060189108    -0.5236702872
   34      H       3.9582350390     0.3846819731    -1.6127779741
   35      C       1.6544799381    -0.2392682234    -0.4894873959
   36      H       1.6756818091    -0.3248572463    -1.5888040707
   37      C       4.7460218056     1.7484022882    -0.2030725175
   38      O       5.2026964344     2.4885592124    -1.0327536095
   39      O       4.8901449557     1.9316764723     1.1251718914
   40      H       5.4060306479     2.7421956799     1.2517342288
   41      C       4.4393971373    -0.7683459730     0.1526944800
   42      H       4.4532570237    -0.5971915782     1.2385965917
   43      O       5.7481963850    -1.0142794292    -0.3320244964
   44      H       6.0019611427    -1.9101513012    -0.0805000444
   45      C       3.4878702433    -1.9201344343    -0.1728015566
   46      H       3.5691836046    -2.1468096044    -1.2402661324
   47      O       3.8945517533    -3.1304855993     0.4781213884
   48      H       3.8351558535    -3.0045110533     1.4337848230
   49      C       2.0283691757    -1.5808685046     0.1453864088
   50      H       1.9024194789    -1.4687252166     1.2335377062
   51      O       1.1462114352    -2.5585420742    -0.3692464238
   52      H       1.4502272128    -3.4279854560    -0.0845046848
   53      H      -1.6383782720     2.6990553773    -0.6181834716
 ----------------------------------------------------------------
 Molecular Point Group                 C1    NOp =  1
 Largest Abelian Subgroup              C1    NOp =  1
 Nuclear Repulsion Energy =  2447.8344738821 hartrees
 There are       98 alpha and       98 beta electrons
 Applying Cartesian multipole field
    Component          Value
    ---------          -----
     (2,0,0)        1.00000E-12
     (0,2,0)        2.00000E-11
     (0,0,2)       -3.00000E-11
 Nucleus-field energy     =     0.0000000367 hartrees
 Requested basis set is 6-311++G(d,p)
 There are 290 shells and 746 basis functions
 A cutoff of  1.0D-11 yielded  28778 shell pairs
 There are    183579 function pairs (    194233 Cartesian)
 Smallest overlap matrix eigenvalue = 1.25E-06

 Q-Chem warning in module stvman/mkSTV.C, line 306:

 Overlap eigenvalue is smaller than square root of threshold
 Use THRESH >= 12 to get rid of this warning

 Guess MOs from SCF MO coefficient file

 -----------------------------------------------------------------------
  General SCF calculation program by
  Eric Jon Sundstrom, Paul Horn, Yuezhi Mao, Dmitri Zuev, Alec White,
  David Stuck, Shaama M.S., Shane Yost, Joonho Lee, David Small,
  Daniel Levine, Susi Lehtola, Hugh Burton, Evgeny Epifanovsky
 -----------------------------------------------------------------------
 Exchange:     0.2000 Hartree-Fock + 0.0800 Slater + 0.7200 B88
 Correlation:  0.1900 VWN1RPA + 0.8100 LYP
 Using SG-1 standard quadrature grid
 using 6 threads for integral computing
 -------------------------------------------------------
 OpenMP Integral computing Module                
 Release: version 2.0, May 2017, Q-Chem Inc. Pleasanton 
 -------------------------------------------------------
 -------------------------------------------------------
 OpenMP BLAS3 based DFT computing Module                
 Release: version 1.0, May 2013, Q-Chem Inc. Pittsburgh 
 -------------------------------------------------------
 A restricted SCF calculation will be
 performed using DIIS
 SCF converges when DIIS error is below 1.0e-08
 ---------------------------------------
  Cycle       Energy         DIIS error
 ---------------------------------------
    1   -1303.9544175852      1.89e-04  
    2   -1303.9571704282      2.97e-05  
    3   -1303.9571244972      4.57e-05  
    4   -1303.9572235435      3.29e-06  
    5   -1303.9572238602      2.23e-06  
    6   -1303.9572241358      5.51e-07  
    7   -1303.9572241460      3.06e-07  
    8   -1303.9572241510      5.77e-08  
    9   -1303.9572241509      1.96e-08  
   10   -1303.9572241511      4.95e-09  Convergence criterion met
 ---------------------------------------
 SCF time:   CPU 1911.75s  wall 339.00s 
 SCF   energy in the final basis set =    -1303.9572241511
 Total energy in the final basis set =    -1303.9572241511

 --------------------------------------------------------------

                    Orbital Energies (a.u.)
 --------------------------------------------------------------

 Alpha MOs
 -- Occupied --
-19.1924 -19.1674 -19.1640 -19.1610 -19.1513 -19.1449 -19.1371 -19.1205
-19.0948 -10.3284 -10.3023 -10.2659 -10.2563 -10.2561 -10.2531 -10.2325
-10.2135 -10.2102 -10.1889 -10.1759 -10.1729 -10.1721 -10.1709 -10.1639
-10.1523  -1.1365  -1.1089  -1.0769  -1.0577  -1.0468  -1.0461  -1.0436
 -1.0212  -1.0007  -0.8426  -0.8170  -0.8144  -0.7931  -0.7505  -0.7321
 -0.7158  -0.6904  -0.6791  -0.6655  -0.6408  -0.6289  -0.6158  -0.6101
 -0.5782  -0.5674  -0.5635  -0.5569  -0.5483  -0.5228  -0.5187  -0.5177
 -0.5102  -0.5064  -0.4960  -0.4943  -0.4822  -0.4801  -0.4658  -0.4604
 -0.4562  -0.4492  -0.4459  -0.4390  -0.4333  -0.4284  -0.4266  -0.4212
 -0.3987  -0.3956  -0.3887  -0.3838  -0.3824  -0.3772  -0.3719  -0.3702
 -0.3652  -0.3606  -0.3528  -0.3478  -0.3417  -0.3351  -0.3330  -0.3224
 -0.3201  -0.3181  -0.3163  -0.3101  -0.3038  -0.2997  -0.2943  -0.2879
 -0.2730  -0.2562
 -- Virtual --
 -0.0365  -0.0260  -0.0153  -0.0117  -0.0072  -0.0035  -0.0007   0.0040
  0.0136   0.0155   0.0196   0.0214   0.0297   0.0322   0.0349   0.0395
  0.0436   0.0461   0.0470   0.0523   0.0584   0.0597   0.0631   0.0641
  0.0708   0.0720   0.0753   0.0787   0.0798   0.0829   0.0849   0.0879
  0.0908   0.0928   0.0940   0.0971   0.1024   0.1030   0.1063   0.1071
  0.1085   0.1124   0.1146   0.1152   0.1168   0.1191   0.1223   0.1246
  0.1254   0.1280   0.1305   0.1325   0.1345   0.1363   0.1374   0.1404
  0.1431   0.1435   0.1447   0.1482   0.1501   0.1516   0.1537   0.1571
  0.1585   0.1595   0.1617   0.1637   0.1644   0.1680   0.1708   0.1719
  0.1731   0.1754   0.1767   0.1791   0.1799   0.1859   0.1862   0.1875
  0.1919   0.1932   0.1988   0.2012   0.2030   0.2049   0.2085   0.2109
  0.2122   0.2147   0.2166   0.2184   0.2238   0.2257   0.2264   0.2276
  0.2297   0.2341   0.2370   0.2416   0.2438   0.2446   0.2482   0.2489
  0.2529   0.2554   0.2558   0.2583   0.2598   0.2603   0.2657   0.2695
  0.2704   0.2741   0.2800   0.2815   0.2850   0.2855   0.2877   0.2900
  0.2928   0.2954   0.2962   0.2991   0.3017   0.3035   0.3064   0.3073
  0.3094   0.3146   0.3155   0.3186   0.3196   0.3253   0.3269   0.3293
  0.3341   0.3359   0.3380   0.3392   0.3424   0.3434   0.3469   0.3483
  0.3548   0.3552   0.3584   0.3606   0.3630   0.3652   0.3671   0.3690
  0.3702   0.3738   0.3747   0.3754   0.3829   0.3851   0.3870   0.3910
  0.3951   0.3980   0.4047   0.4072   0.4110   0.4157   0.4216   0.4281
  0.4288   0.4310   0.4362   0.4433   0.4476   0.4496   0.4571   0.4613
  0.4653   0.4720   0.4805   0.4865   0.4915   0.4976   0.5043   0.5150
  0.5167   0.5195   0.5321   0.5407   0.5473   0.5520   0.5586   0.5606
  0.5649   0.5685   0.5717   0.5757   0.5817   0.5825   0.5939   0.5996
  0.6016   0.6145   0.6154   0.6183   0.6281   0.6332   0.6347   0.6410
  0.6492   0.6522   0.6548   0.6581   0.6674   0.6698   0.6748   0.6753
  0.6855   0.6874   0.6944   0.6985   0.7030   0.7091   0.7116   0.7221
  0.7230   0.7346   0.7392   0.7457   0.7495   0.7513   0.7532   0.7583
  0.7623   0.7664   0.7711   0.7769   0.7796   0.7801   0.7859   0.7902
  0.7911   0.7975   0.8021   0.8054   0.8068   0.8138   0.8169   0.8238
  0.8277   0.8389   0.8544   0.8639   0.8660   0.8797   0.8907   0.9053
  0.9185   0.9287   0.9528   0.9601   0.9662   0.9747   0.9809   0.9864
  1.0096   1.0155   1.0193   1.0363   1.0414   1.0495   1.0537   1.0608
  1.0721   1.0833   1.0857   1.0998   1.1041   1.1133   1.1271   1.1313
  1.1339   1.1413   1.1443   1.1495   1.1576   1.1630   1.1667   1.1794
  1.1833   1.1921   1.1938   1.2077   1.2137   1.2213   1.2267   1.2352
  1.2390   1.2452   1.2509   1.2544   1.2633   1.2697   1.2805   1.2892
  1.3001   1.3047   1.3150   1.3197   1.3251   1.3340   1.3437   1.3461
  1.3662   1.3787   1.3809   1.3881   1.4002   1.4062   1.4168   1.4281
  1.4337   1.4518   1.4577   1.4716   1.4735   1.4781   1.4910   1.5001
  1.5063   1.5134   1.5194   1.5269   1.5368   1.5416   1.5505   1.5550
  1.5561   1.5606   1.5668   1.5726   1.5812   1.5857   1.5904   1.5923
  1.5989   1.6059   1.6086   1.6166   1.6213   1.6228   1.6255   1.6274
  1.6349   1.6381   1.6428   1.6493   1.6534   1.6576   1.6628   1.6655
  1.6715   1.6814   1.6841   1.6897   1.6953   1.7005   1.7119   1.7145
  1.7174   1.7192   1.7287   1.7335   1.7474   1.7494   1.7590   1.7637
  1.7762   1.7822   1.7913   1.7962   1.8028   1.8099   1.8203   1.8217
  1.8325   1.8384   1.8503   1.8512   1.8532   1.8591   1.8683   1.8767
  1.8800   1.8859   1.8978   1.9096   1.9174   1.9261   1.9417   1.9529
  1.9565   1.9740   1.9816   1.9953   2.0003   2.0078   2.0196   2.0274
  2.0384   2.0473   2.0502   2.0566   2.0628   2.0686   2.0763   2.0872
  2.1059   2.1135   2.1189   2.1288   2.1405   2.1485   2.1559   2.1625
  2.1674   2.1739   2.1851   2.1892   2.2031   2.2159   2.2260   2.2368
  2.2421   2.2430   2.2596   2.2724   2.2828   2.2851   2.3045   2.3241
  2.3327   2.3352   2.3480   2.3582   2.3639   2.3938   2.3956   2.4104
  2.4273   2.4339   2.4470   2.4707   2.4918   2.5122   2.5222   2.5293
  2.5327   2.5375   2.5421   2.5458   2.5565   2.5705   2.5740   2.5794
  2.5873   2.5919   2.6021   2.6321   2.6330   2.6440   2.6477   2.6531
  2.6579   2.6774   2.6967   2.7040   2.7090   2.7190   2.7250   2.7423
  2.7549   2.7598   2.7713   2.7820   2.7847   2.7961   2.7977   2.8126
  2.8211   2.8296   2.8453   2.8581   2.8640   2.8768   2.8791   2.8906
  2.8932   2.9109   2.9150   2.9269   2.9396   2.9424   2.9468   2.9627
  2.9669   2.9791   2.9905   2.9974   2.9991   3.0111   3.0155   3.0206
  3.0311   3.0372   3.0454   3.0558   3.0724   3.0821   3.0865   3.1004
  3.1038   3.1193   3.1253   3.1366   3.1428   3.1456   3.1479   3.1598
  3.1645   3.1668   3.1779   3.1924   3.2006   3.2154   3.2179   3.2343
  3.2539   3.2614   3.2745   3.2889   3.2920   3.2968   3.3050   3.3236
  3.3366   3.3630   3.3735   3.3764   3.3946   3.4154   3.4298   3.4644
  3.4839   3.5285   3.5407   3.5612   3.6146   3.6810   3.7759   3.7847
  3.7972   3.8006   3.8157   3.8278   3.8401   3.8506   3.8671   3.8962
  3.8998   3.9087   3.9164   3.9316   3.9354   3.9739   3.9887   3.9987
  4.0014   4.0121   4.0443   4.0507   4.0704   4.0868   4.1307   4.1531
  4.1681   4.1732   4.1756   4.2329   4.2531   4.2778   4.3022   4.3064
  4.3249   4.3531   4.3690   4.4300   4.9842   5.0745   5.0912   5.1049
  5.1119   5.1175   5.1416   5.1582   5.1867   5.2060   5.3682   5.3927
  5.4052   5.4158   5.4236   5.4351   5.4624   5.5049   5.5945   5.6173
  5.6454   5.6560   5.6633   5.6937   5.7806   5.8389   5.8478  23.7496
 23.7682  23.7925  23.8069  23.8134  23.8178  23.8466  23.8594  23.8725
 23.8760  23.8935  23.9034  23.9369  23.9587  23.9773  24.0107  49.8653
 49.9007  49.9277  49.9423  49.9483  49.9578  49.9958  50.0110  50.0184
 --------------------------------------------------------------

          Ground-State Mulliken Net Atomic Charges

     Atom                 Charge (a.u.)
  ----------------------------------------
      1 C                     0.595371
      2 H                     0.195126
      3 C                    -0.894853
      4 H                     0.172757
      5 O                    -0.196337
      6 H                     0.479906
      7 C                    -0.457184
      8 H                     0.223619
      9 H                     0.159145
     10 C                     0.617635
     11 H                     0.153311
     12 C                    -0.716432
     13 H                     0.182033
     14 H                     0.140144
     15 O                    -0.211749
     16 C                    -0.743875
     17 H                     0.166625
     18 H                     0.138235
     19 C                    -0.413787
     20 H                     0.138540
     21 H                     0.142811
     22 C                     0.238373
     23 C                    -0.555227
     24 C                    -0.869547
     25 H                     0.130587
     26 O                    -0.001657
     27 H                     0.246071
     28 H                     0.149575
     29 H                     0.149949
     30 H                     0.181575
     31 H                     0.231046
     32 O                     0.048086
     33 C                    -0.414639
     34 H                     0.274965
     35 C                    -0.045845
     36 H                     0.253388
     37 C                     0.002651
     38 O                    -0.196968
     39 O                    -0.116486
     40 H                     0.290618
     41 C                    -0.114720
     42 H                     0.282069
     43 O                    -0.148147
     44 H                     0.261724
     45 C                    -0.760685
     46 H                     0.297914
     47 O                    -0.201775
     48 H                     0.277200
     49 C                    -0.326207
     50 H                     0.235146
     51 O                    -0.133076
     52 H                     0.255907
     53 H                     0.207096
  ----------------------------------------
  Sum of atomic charges =     0.000000

 -----------------------------------------------------------------
                    Cartesian Multipole Moments
 -----------------------------------------------------------------
    Charge (ESU x 10^10)
                 0.0000
    Dipole Moment (Debye)
         X       1.2652      Y       2.0931      Z       2.4404
       Tot       3.4550
    Quadrupole Moments (Debye-Ang)
        XX    -161.9804     XY     -26.8792     YY    -155.9945
        XZ      13.3053     YZ      -2.5201     ZZ    -147.2553
    Octopole Moments (Debye-Ang^2)
       XXX      53.5864    XXY      54.4821    XYY      62.0404
       YYY      -6.3611    XXZ     106.8929    XYZ      36.5047
       YYZ      39.2731    XZZ       9.3493    YZZ     -16.7517
       ZZZ       0.9160
    Hexadecapole Moments (Debye-Ang^3)
      XXXX  -15681.8669   XXXY    -793.2531   XXYY   -3024.5649
      XYYY      26.8427   YYYY   -2401.8227   XXXZ     484.4195
      XXYZ      24.6321   XYYZ     144.5584   YYYZ      24.6993
      XXZZ   -2473.2208   XYZZ     -34.7745   YYZZ    -488.9740
      XZZZ     144.1011   YZZZ      -2.3619   ZZZZ    -596.3787
 -----------------------------------------------------------------
 Calculating analytic gradient of the SCF energy
 Gradient of SCF Energy
            1           2           3           4           5           6
    1   0.0001868   0.0000402  -0.0001373   0.0000621   0.0000796   0.0000206
    2  -0.0000278  -0.0000069   0.0000383   0.0000204  -0.0000159   0.0000140
    3   0.0000864   0.0000532   0.0001357   0.0000197  -0.0004315   0.0003238
            7           8           9          10          11          12
    1  -0.0000404  -0.0000072   0.0000549  -0.0001579   0.0000568  -0.0000633
    2  -0.0001773  -0.0000061   0.0000314   0.0000225  -0.0000073  -0.0000377
    3   0.0000779   0.0000315   0.0000169  -0.0000987   0.0000113   0.0000398
           13          14          15          16          17          18
    1  -0.0000074   0.0000043   0.0000266   0.0000776  -0.0000188   0.0000233
    2  -0.0000139  -0.0000039  -0.0000134   0.0001709  -0.0000847  -0.0000543
    3  -0.0000035  -0.0000112   0.0000946  -0.0000903   0.0000306   0.0000245
           19          20          21          22          23          24
    1  -0.0000007  -0.0000269  -0.0000853   0.0000017   0.0000012  -0.0001045
    2   0.0000559   0.0000270  -0.0000637  -0.0000645  -0.0000901   0.0001067
    3   0.0000529   0.0000203  -0.0000453  -0.0000941   0.0000243  -0.0001927
           25          26          27          28          29          30
    1  -0.0000674   0.0001120  -0.0000193   0.0000773   0.0000035  -0.0000216
    2   0.0000038  -0.0001642  -0.0000294   0.0000702  -0.0000589   0.0000044
    3   0.0000143   0.0000431   0.0000539   0.0000280  -0.0000254   0.0000451
           31          32          33          34          35          36
    1   0.0000093  -0.0001077  -0.0001581   0.0000199  -0.0001232   0.0000688
    2   0.0000019   0.0000606   0.0000969  -0.0000051   0.0001036   0.0000654
    3  -0.0000082  -0.0000199  -0.0000429  -0.0000024   0.0000822  -0.0000013
           37          38          39          40          41          42
    1   0.0004168  -0.0001557  -0.0001310  -0.0000096   0.0000287  -0.0000011
    2  -0.0002817   0.0001231   0.0001282   0.0000049   0.0000572  -0.0000310
    3  -0.0000243   0.0000070  -0.0000171  -0.0000246  -0.0000268  -0.0000219
           43          44          45          46          47          48
    1  -0.0000082   0.0000298  -0.0000196  -0.0000007  -0.0000073   0.0000596
    2   0.0000263   0.0000273  -0.0000394   0.0000457  -0.0000155   0.0000163
    3   0.0000238  -0.0000406   0.0000221  -0.0000147  -0.0000082  -0.0000145
           49          50          51          52          53
    1   0.0000862   0.0000098  -0.0000615   0.0000243  -0.0000402
    2  -0.0000081   0.0000258  -0.0000385  -0.0000079  -0.0000019
    3   0.0000465  -0.0000412   0.0000413  -0.0000391  -0.0001106
 Max gradient component =       4.315E-04
 RMS gradient           =       8.664E-05
 Gradient time:  CPU 535.22 s  wall 90.35 s
 Geometry Optimization Parameters
   NAtoms,    NIC,     NZ,  NCons,   NDum,   NFix, NCnnct, MaxDiis
       53     422       0       0       0       0       0       0

 Cartesian Hessian Update
 Hessian Updated using BFGS Update


** GEOMETRY OPTIMIZATION IN DELOCALIZED INTERNAL COORDINATES **
   Searching for a Minimum

   Optimization Cycle:   7

                       Coordinates (Angstroms)
     ATOM                X               Y               Z
      1  C        -2.7465746500    0.9167717927   -0.3079236061
      2  H        -2.7162619482    0.5336823866   -1.3376585579
      3  C        -2.9393553095   -0.3119633191    0.6083079641
      4  H        -2.8875704629    0.0291618257    1.6552375140
      5  O        -1.9789253866   -1.3404693889    0.3890695123
      6  H        -1.0812363951   -0.9798761216    0.3684499147
      7  C        -4.2978715747   -0.9879771706    0.3900141828
      8  H        -4.2983538074   -1.4401962691   -0.6067212432
      9  H        -4.3795223879   -1.8127981668    1.1049663945
     10  C        -5.4889732413   -0.0328132158    0.5218098443
     11  H        -5.5021004526    0.3734544589    1.5449837723
     12  C        -6.8361928730   -0.7445476352    0.3462800134
     13  H        -6.9282166943   -1.5458352199    1.0832800295
     14  H        -7.6539867341   -0.0321453415    0.5265054550
     15  O        -7.0086907961   -1.3815167557   -0.9209924152
     16  C        -5.3050981975    1.1481021661   -0.4412820572
     17  H        -6.1301306729    1.8622556283   -0.3330735889
     18  H        -5.3279493221    0.7833727308   -1.4770051316
     19  C        -3.9704495857    1.8558927291   -0.1948533019
     20  H        -3.8530777530    2.6838013423   -0.9027820803
     21  H        -3.9943967865    2.3082529355    0.8041780193
     22  C        -1.4482097611    1.7553502046   -0.0880788159
     23  C        -1.1519310600    2.1169611090    1.3771948579
     24  C        -0.1899596337    1.2341558792   -0.7853184700
     25  H        -0.4201092074    0.8848589983   -1.7997764569
     26  O         0.4010848167    0.1437544992   -0.0456975597
     27  H         0.5465963241    2.0399377760   -0.8455482190
     28  H        -2.0107554915    2.5963940481    1.8518203932
     29  H        -0.3114197642    2.8146165101    1.4322112268
     30  H        -0.8829493325    1.2386026219    1.9658594791
     31  H        -7.0547418804   -0.7049392105   -1.6030102732
     32  O         2.5896023466    0.7665287770   -0.0829353560
     33  C         3.9180698482    0.5060189108   -0.5236702872
     34  H         3.9582350390    0.3846819731   -1.6127779741
     35  C         1.6544799381   -0.2392682234   -0.4894873959
     36  H         1.6756818091   -0.3248572463   -1.5888040707
     37  C         4.7460218056    1.7484022882   -0.2030725175
     38  O         5.2026964344    2.4885592124   -1.0327536095
     39  O         4.8901449557    1.9316764723    1.1251718914
     40  H         5.4060306479    2.7421956799    1.2517342288
     41  C         4.4393971373   -0.7683459730    0.1526944800
     42  H         4.4532570237   -0.5971915782    1.2385965917
     43  O         5.7481963850   -1.0142794292   -0.3320244964
     44  H         6.0019611427   -1.9101513012   -0.0805000444
     45  C         3.4878702433   -1.9201344343   -0.1728015566
     46  H         3.5691836046   -2.1468096044   -1.2402661324
     47  O         3.8945517533   -3.1304855993    0.4781213884
     48  H         3.8351558535   -3.0045110533    1.4337848230
     49  C         2.0283691757   -1.5808685046    0.1453864088
     50  H         1.9024194789   -1.4687252166    1.2335377062
     51  O         1.1462114352   -2.5585420742   -0.3692464238
     52  H         1.4502272128   -3.4279854560   -0.0845046848
     53  H        -1.6383782720    2.6990553773   -0.6181834716
   Point Group: c1    Number of degrees of freedom:   153


   Energy is  -1303.957224151

 Hessian Updated using BFGS Update

151 Hessian modes will be used to form the next step
  Hessian Eigenvalues:
     0.000656    0.004163    0.004635    0.005571    0.005752    0.006100
     0.006773    0.006966    0.007483    0.007712    0.008310    0.010960
     0.011218    0.011686    0.013177    0.013615    0.014956    0.017083
     0.019105    0.020826    0.022422    0.029306    0.030134    0.031686
     0.032328    0.034206    0.037153    0.038479    0.043171    0.045351
     0.046136    0.046682    0.047069    0.048638    0.048813    0.049075
     0.049136    0.049500    0.050575    0.051346    0.053758    0.054065
     0.054759    0.054854    0.056169    0.056565    0.057246    0.058318
     0.058577    0.059417    0.059722    0.062961    0.065386    0.066397
     0.069501    0.073743    0.074978    0.079599    0.081402    0.083997
     0.085383    0.086195    0.093324    0.094386    0.110620    0.113787
     0.114580    0.117950    0.118517    0.136216    0.138286    0.141057
     0.142413    0.152344    0.158874    0.159696    0.159987    0.160001
     0.160045    0.160969    0.161655    0.163223    0.168668    0.171172
     0.172904    0.181681    0.185820    0.191045    0.195346    0.198715
     0.202009    0.210879    0.220646    0.249841    0.250025    0.251227
     0.254667    0.269183    0.270492    0.273721    0.280521    0.283346
     0.286087    0.286490    0.287111    0.288570    0.290655    0.291991
     0.292541    0.293237    0.297008    0.334080    0.334399    0.335406
     0.335528    0.337314    0.337394    0.337487    0.337568    0.338695
     0.340038    0.340413    0.340686    0.341572    0.341656    0.342771
     0.342861    0.343336    0.343659    0.344207    0.345044    0.346395
     0.346823    0.388773    0.393838    0.400525    0.402835    0.407595
     0.411454    0.428876    0.432654    0.449312    0.496440    0.535646
     0.539301    0.542471    0.545198    0.546085    0.551218    0.553029
     1.038645

 Minimum Search - Taking Simple RFO Step
 Searching for Lamda that Minimizes Along All modes
 Value Taken    Lamda =  -0.00006831
 Step Taken.  Stepsize is  0.262720

                             Maximum     Tolerance    Cnvgd?
         Gradient           0.000882      0.000300      NO
         Displacement       0.067748      0.001200      NO
         Energy change     -0.000026      0.000001      NO


 New Cartesian Coordinates Obtained by Inverse Iteration

 Displacement from previous Coordinates is:  1.082891
 ----------------------------------------------------------------
             Standard Nuclear Orientation (Angstroms)
    I     Atom           X                Y                Z
 ----------------------------------------------------------------
    1      C      -2.7318029831     0.9229552728    -0.2783615132
    2      H      -2.6586338178     0.5184223002    -1.2978252644
    3      C      -2.9412713695    -0.2844351163     0.6617883122
    4      H      -2.9361102386     0.0878855555     1.6992110586
    5      O      -1.9600312571    -1.3057114222     0.5138981350
    6      H      -1.0692090969    -0.9318032138     0.4587106790
    7      C      -4.2813255893    -0.9852102514     0.4124819891
    8      H      -4.2440729814    -1.4554053695    -0.5751556070
    9      H      -4.3735674909    -1.7982336500     1.1396395951
   10      C      -5.4882437703    -0.0447479008     0.4905243300
   11      H      -5.5364163260     0.3829345216     1.5037327424
   12      C      -6.8203659288    -0.7777598600     0.2917741710
   13      H      -6.9245288549    -1.5630530971     1.0442471533
   14      H      -7.6521108059    -0.0724150299     0.4316077281
   15      O      -6.9485685324    -1.4456646206    -0.9649165305
   16      C      -5.2906721376     1.1166553559    -0.4936263952
   17      H      -6.1261713266     1.8238166081    -0.4275131921
   18      H      -5.2787174179     0.7276419033    -1.5206607369
   19      C      -3.9716116776     1.8472526056    -0.2282661018
   20      H      -3.8436443444     2.6565560095    -0.9554207296
   21      H      -4.0286629729     2.3277773816     0.7565729868
   22      C      -1.4550017549     1.7863450503    -0.0252767646
   23      C      -1.1895221758     2.1236696648     1.4510427353
   24      C      -0.1774818156     1.3039606438    -0.7146476625
   25      H      -0.3860937134     0.9845416255    -1.7437794620
   26      O       0.4082091049     0.1951157249    -0.0000147504
   27      H       0.5525658732     2.1177575579    -0.7381849810
   28      H      -2.0805436181     2.5323561816     1.9325963645
   29      H      -0.3955433538     2.8717937225     1.5323597690
   30      H      -0.8687201715     1.2464415525     2.0149950026
   31      H      -6.9701388250    -0.7859357569    -1.6643086521
   32      O       2.6075449087     0.7785323825    -0.0921171674
   33      C       3.9208778802     0.4907947883    -0.5599498556
   34      H       3.9356716425     0.3632480188    -1.6490222331
   35      C       1.6441070175    -0.2107768252    -0.4723490481
   36      H       1.6369744270    -0.3013350431    -1.5715351436
   37      C       4.7789887547     1.7187539613    -0.2637100793
   38      O       5.2361612313     2.4429458583    -1.1070893864
   39      O       4.9599664857     1.9022370271     1.0599872128
   40      H       5.4964507498     2.7015490507     1.1714507055
   41      C       4.4325178679    -0.7898250067     0.1124897498
   42      H       4.4722561840    -0.6126815473     1.1969558537
   43      O       5.7258636450    -1.0641660929    -0.3976232535
   44      H       5.9634612400    -1.9662009170    -0.1522211220
   45      C       3.4524635677    -1.9241074317    -0.1877525404
   46      H       3.5072891410    -2.1566579874    -1.2556985073
   47      O       3.8489403515    -3.1395463038     0.4596991698
   48      H       3.8110872656    -3.0087963898     1.4158847385
   49      C       2.0071589256    -1.5559186823     0.1608655863
   50      H       1.9088090470    -1.4354610162     1.2509973405
   51      O       1.0955242636    -2.5195347753    -0.3270445250
   52      H       1.3953113731    -3.3937167678    -0.0522146869
   53      H      -1.6573616221     2.7364245748    -0.5387809244
 ----------------------------------------------------------------
 Molecular Point Group                 C1    NOp =  1
 Largest Abelian Subgroup              C1    NOp =  1
 Nuclear Repulsion Energy =  2448.3966719566 hartrees
 There are       98 alpha and       98 beta electrons
 Applying Cartesian multipole field
    Component          Value
    ---------          -----
     (2,0,0)        1.00000E-12
     (0,2,0)        2.00000E-11
     (0,0,2)       -3.00000E-11
 Nucleus-field energy     =     0.0000000362 hartrees
 Requested basis set is 6-311++G(d,p)
 There are 290 shells and 746 basis functions
 A cutoff of  1.0D-11 yielded  28794 shell pairs
 There are    183638 function pairs (    194313 Cartesian)
 Smallest overlap matrix eigenvalue = 1.24E-06

 Q-Chem warning in module stvman/mkSTV.C, line 306:

 Overlap eigenvalue is smaller than square root of threshold
 Use THRESH >= 12 to get rid of this warning

 Guess MOs from SCF MO coefficient file

 -----------------------------------------------------------------------
  General SCF calculation program by
  Eric Jon Sundstrom, Paul Horn, Yuezhi Mao, Dmitri Zuev, Alec White,
  David Stuck, Shaama M.S., Shane Yost, Joonho Lee, David Small,
  Daniel Levine, Susi Lehtola, Hugh Burton, Evgeny Epifanovsky
 -----------------------------------------------------------------------
 Exchange:     0.2000 Hartree-Fock + 0.0800 Slater + 0.7200 B88
 Correlation:  0.1900 VWN1RPA + 0.8100 LYP
 Using SG-1 standard quadrature grid
 using 6 threads for integral computing
 -------------------------------------------------------
 OpenMP Integral computing Module                
 Release: version 2.0, May 2017, Q-Chem Inc. Pleasanton 
 -------------------------------------------------------
 -------------------------------------------------------
 OpenMP BLAS3 based DFT computing Module                
 Release: version 1.0, May 2013, Q-Chem Inc. Pittsburgh 
 -------------------------------------------------------
 A restricted SCF calculation will be
 performed using DIIS
 SCF converges when DIIS error is below 1.0e-08
 ---------------------------------------
  Cycle       Energy         DIIS error
 ---------------------------------------
    1   -1303.9397829401      4.76e-04  
    2   -1303.9569035011      7.40e-05  
    3   -1303.9566027528      1.15e-04  
    4   -1303.9572361316      8.69e-06  
    5   -1303.9572382705      6.07e-06  
    6   -1303.9572401744      1.72e-06  
    7   -1303.9572402880      8.33e-07  
    8   -1303.9572403232      1.76e-07  
    9   -1303.9572403246      5.61e-08  
   10   -1303.9572403249      1.68e-08  
   11   -1303.9572403249      7.12e-09  Convergence criterion met
 ---------------------------------------
 SCF time:   CPU 2103.79s  wall 373.00s 
 SCF   energy in the final basis set =    -1303.9572403249
 Total energy in the final basis set =    -1303.9572403249

 --------------------------------------------------------------

                    Orbital Energies (a.u.)
 --------------------------------------------------------------

 Alpha MOs
 -- Occupied --
-19.1924 -19.1674 -19.1640 -19.1611 -19.1512 -19.1447 -19.1371 -19.1205
-19.0947 -10.3283 -10.3023 -10.2659 -10.2563 -10.2560 -10.2529 -10.2328
-10.2134 -10.2100 -10.1891 -10.1764 -10.1730 -10.1726 -10.1712 -10.1641
-10.1522  -1.1364  -1.1089  -1.0770  -1.0576  -1.0468  -1.0461  -1.0435
 -1.0211  -1.0005  -0.8429  -0.8172  -0.8144  -0.7932  -0.7507  -0.7322
 -0.7161  -0.6903  -0.6793  -0.6655  -0.6408  -0.6289  -0.6158  -0.6104
 -0.5781  -0.5674  -0.5634  -0.5573  -0.5484  -0.5233  -0.5186  -0.5175
 -0.5101  -0.5062  -0.4959  -0.4939  -0.4817  -0.4803  -0.4662  -0.4603
 -0.4563  -0.4491  -0.4455  -0.4388  -0.4342  -0.4285  -0.4265  -0.4213
 -0.3988  -0.3963  -0.3889  -0.3840  -0.3822  -0.3774  -0.3718  -0.3699
 -0.3650  -0.3604  -0.3528  -0.3478  -0.3421  -0.3351  -0.3330  -0.3226
 -0.3201  -0.3189  -0.3164  -0.3099  -0.3036  -0.2991  -0.2943  -0.2878
 -0.2729  -0.2561
 -- Virtual --
 -0.0365  -0.0259  -0.0152  -0.0117  -0.0072  -0.0036  -0.0006   0.0042
  0.0138   0.0152   0.0198   0.0211   0.0299   0.0321   0.0351   0.0396
  0.0435   0.0459   0.0472   0.0523   0.0581   0.0598   0.0632   0.0641
  0.0706   0.0720   0.0750   0.0789   0.0799   0.0826   0.0854   0.0877
  0.0911   0.0928   0.0933   0.0976   0.1023   0.1027   0.1067   0.1070
  0.1084   0.1127   0.1144   0.1154   0.1170   0.1189   0.1228   0.1245
  0.1252   0.1281   0.1306   0.1324   0.1343   0.1357   0.1371   0.1400
  0.1424   0.1439   0.1443   0.1485   0.1503   0.1516   0.1536   0.1575
  0.1590   0.1594   0.1617   0.1635   0.1638   0.1674   0.1706   0.1713
  0.1727   0.1744   0.1762   0.1784   0.1799   0.1857   0.1860   0.1870
  0.1912   0.1943   0.1988   0.2006   0.2029   0.2051   0.2080   0.2117
  0.2125   0.2140   0.2160   0.2183   0.2234   0.2258   0.2264   0.2279
  0.2291   0.2345   0.2365   0.2414   0.2441   0.2447   0.2480   0.2505
  0.2533   0.2557   0.2569   0.2599   0.2601   0.2607   0.2653   0.2681
  0.2713   0.2727   0.2800   0.2807   0.2853   0.2861   0.2877   0.2898
  0.2936   0.2952   0.2961   0.2990   0.3018   0.3036   0.3056   0.3079
  0.3090   0.3139   0.3163   0.3189   0.3203   0.3249   0.3268   0.3299
  0.3332   0.3364   0.3385   0.3386   0.3424   0.3432   0.3477   0.3480
  0.3542   0.3558   0.3578   0.3607   0.3641   0.3663   0.3672   0.3683
  0.3701   0.3741   0.3744   0.3758   0.3830   0.3855   0.3861   0.3899
  0.3950   0.3996   0.4045   0.4073   0.4102   0.4155   0.4223   0.4264
  0.4286   0.4321   0.4354   0.4447   0.4458   0.4494   0.4565   0.4611
  0.4664   0.4713   0.4806   0.4861   0.4924   0.4966   0.5036   0.5139
  0.5167   0.5207   0.5325   0.5405   0.5463   0.5508   0.5588   0.5611
  0.5651   0.5672   0.5724   0.5768   0.5819   0.5837   0.5914   0.5995
  0.6026   0.6136   0.6159   0.6198   0.6256   0.6322   0.6348   0.6401
  0.6479   0.6537   0.6548   0.6582   0.6668   0.6683   0.6736   0.6778
  0.6840   0.6869   0.6944   0.6991   0.7040   0.7098   0.7102   0.7218
  0.7238   0.7350   0.7396   0.7461   0.7480   0.7519   0.7531   0.7579
  0.7602   0.7665   0.7719   0.7761   0.7785   0.7795   0.7860   0.7893
  0.7914   0.7983   0.8011   0.8053   0.8053   0.8119   0.8168   0.8221
  0.8290   0.8417   0.8524   0.8633   0.8654   0.8792   0.8898   0.9054
  0.9211   0.9271   0.9539   0.9575   0.9657   0.9735   0.9812   0.9874
  1.0111   1.0145   1.0191   1.0341   1.0384   1.0481   1.0543   1.0605
  1.0699   1.0820   1.0865   1.0986   1.1020   1.1149   1.1279   1.1300
  1.1348   1.1403   1.1458   1.1498   1.1551   1.1654   1.1664   1.1799
  1.1837   1.1922   1.1956   1.2073   1.2150   1.2204   1.2260   1.2347
  1.2394   1.2440   1.2510   1.2545   1.2645   1.2701   1.2825   1.2882
  1.3002   1.3043   1.3133   1.3200   1.3242   1.3340   1.3433   1.3473
  1.3675   1.3776   1.3812   1.3842   1.4000   1.4062   1.4163   1.4285
  1.4352   1.4534   1.4585   1.4711   1.4748   1.4786   1.4904   1.5006
  1.5064   1.5123   1.5194   1.5274   1.5325   1.5413   1.5520   1.5545
  1.5549   1.5597   1.5664   1.5748   1.5810   1.5864   1.5907   1.5921
  1.5994   1.6057   1.6090   1.6157   1.6208   1.6219   1.6263   1.6278
  1.6333   1.6390   1.6403   1.6495   1.6541   1.6588   1.6614   1.6679
  1.6706   1.6824   1.6880   1.6916   1.6978   1.7011   1.7128   1.7143
  1.7186   1.7199   1.7273   1.7319   1.7468   1.7499   1.7585   1.7627
  1.7774   1.7828   1.7918   1.7954   1.8039   1.8084   1.8205   1.8231
  1.8331   1.8396   1.8506   1.8524   1.8538   1.8591   1.8697   1.8752
  1.8803   1.8863   1.8975   1.9107   1.9163   1.9253   1.9420   1.9511
  1.9544   1.9744   1.9821   1.9949   2.0020   2.0082   2.0224   2.0265
  2.0377   2.0470   2.0492   2.0548   2.0626   2.0686   2.0754   2.0903
  2.1067   2.1115   2.1185   2.1289   2.1413   2.1481   2.1557   2.1606
  2.1670   2.1758   2.1865   2.1907   2.2038   2.2159   2.2277   2.2363
  2.2423   2.2437   2.2602   2.2723   2.2807   2.2865   2.3044   2.3212
  2.3325   2.3385   2.3460   2.3578   2.3628   2.3934   2.3980   2.4098
  2.4267   2.4338   2.4463   2.4684   2.4923   2.5116   2.5216   2.5283
  2.5329   2.5365   2.5417   2.5448   2.5546   2.5681   2.5720   2.5791
  2.5858   2.5929   2.6014   2.6316   2.6339   2.6439   2.6467   2.6524
  2.6572   2.6780   2.6960   2.7017   2.7078   2.7194   2.7252   2.7441
  2.7531   2.7603   2.7719   2.7825   2.7853   2.7948   2.7975   2.8137
  2.8220   2.8297   2.8422   2.8565   2.8696   2.8782   2.8802   2.8894
  2.8932   2.9097   2.9143   2.9296   2.9391   2.9455   2.9466   2.9620
  2.9651   2.9792   2.9882   2.9963   2.9990   3.0099   3.0117   3.0200
  3.0313   3.0347   3.0463   3.0580   3.0733   3.0843   3.0867   3.0994
  3.1031   3.1214   3.1253   3.1364   3.1419   3.1473   3.1498   3.1593
  3.1628   3.1687   3.1796   3.1919   3.2071   3.2143   3.2207   3.2337
  3.2540   3.2646   3.2741   3.2888   3.2920   3.2946   3.3050   3.3259
  3.3367   3.3637   3.3746   3.3762   3.3944   3.4142   3.4263   3.4656
  3.4856   3.5301   3.5438   3.5623   3.6145   3.6808   3.7759   3.7850
  3.7977   3.8003   3.8137   3.8237   3.8379   3.8487   3.8671   3.8970
  3.8993   3.9080   3.9169   3.9322   3.9359   3.9760   3.9863   3.9980
  4.0022   4.0143   4.0444   4.0508   4.0682   4.0866   4.1338   4.1536
  4.1676   4.1743   4.1754   4.2329   4.2542   4.2767   4.3030   4.3067
  4.3267   4.3529   4.3702   4.4295   4.9843   5.0744   5.0912   5.1052
  5.1117   5.1181   5.1405   5.1593   5.1859   5.2007   5.3683   5.3907
  5.4055   5.4156   5.4237   5.4331   5.4620   5.5077   5.5941   5.6173
  5.6453   5.6558   5.6635   5.6933   5.7813   5.8397   5.8498  23.7494
 23.7674  23.7921  23.8072  23.8132  23.8187  23.8469  23.8581  23.8719
 23.8764  23.8929  23.9036  23.9365  23.9572  23.9776  24.0111  49.8650
 49.9010  49.9278  49.9423  49.9482  49.9578  49.9962  50.0109  50.0193
 --------------------------------------------------------------

          Ground-State Mulliken Net Atomic Charges

     Atom                 Charge (a.u.)
  ----------------------------------------
      1 C                     0.571579
      2 H                     0.197101
      3 C                    -0.895992
      4 H                     0.180149
      5 O                    -0.198205
      6 H                     0.479242
      7 C                    -0.439469
      8 H                     0.224092
      9 H                     0.158265
     10 C                     0.621183
     11 H                     0.154091
     12 C                    -0.716852
     13 H                     0.182271
     14 H                     0.140042
     15 O                    -0.211004
     16 C                    -0.760637
     17 H                     0.166858
     18 H                     0.137635
     19 C                    -0.416177
     20 H                     0.137827
     21 H                     0.147992
     22 C                     0.185842
     23 C                    -0.541189
     24 C                    -0.791632
     25 H                     0.122640
     26 O                    -0.013281
     27 H                     0.246463
     28 H                     0.148242
     29 H                     0.149479
     30 H                     0.183886
     31 H                     0.230648
     32 O                     0.044421
     33 C                    -0.414476
     34 H                     0.275759
     35 C                    -0.040626
     36 H                     0.255244
     37 C                     0.003306
     38 O                    -0.197387
     39 O                    -0.116960
     40 H                     0.290731
     41 C                    -0.116948
     42 H                     0.283821
     43 O                    -0.147834
     44 H                     0.261136
     45 C                    -0.769917
     46 H                     0.297268
     47 O                    -0.201300
     48 H                     0.277228
     49 C                    -0.334079
     50 H                     0.236650
     51 O                    -0.131847
     52 H                     0.255604
     53 H                     0.209114
  ----------------------------------------
  Sum of atomic charges =    -0.000000

 -----------------------------------------------------------------
                    Cartesian Multipole Moments
 -----------------------------------------------------------------
    Charge (ESU x 10^10)
                -0.0000
    Dipole Moment (Debye)
         X       1.2375      Y       2.1283      Z       2.2919
       Tot       3.3636
    Quadrupole Moments (Debye-Ang)
        XX    -161.5418     XY     -26.5763     YY    -155.8762
        XZ      13.8611     YZ      -2.1350     ZZ    -147.7944
    Octopole Moments (Debye-Ang^2)
       XXX      53.4296    XXY      55.3915    XYY      64.1714
       YYY      -4.9353    XXZ     108.6267    XYZ      35.9375
       YYZ      38.3586    XZZ       6.3399    YZZ     -17.6148
       ZZZ       1.1290
    Hexadecapole Moments (Debye-Ang^3)
      XXXX  -15598.2331   XXXY    -766.5015   XXYY   -3012.4959
      XYYY      14.7299   YYYY   -2400.5816   XXXZ     516.0023
      XXYZ      28.0435   XYYZ     145.9836   YYYZ      22.5701
      XXZZ   -2483.9635   XYZZ     -42.6528   YYZZ    -495.1433
      XZZZ     168.9289   YZZZ       1.0983   ZZZZ    -613.1292
 -----------------------------------------------------------------
 Calculating analytic gradient of the SCF energy
 Gradient of SCF Energy
            1           2           3           4           5           6
    1   0.0000669   0.0001181  -0.0000644  -0.0000936  -0.0001800   0.0002183
    2  -0.0000984   0.0000066   0.0003688   0.0000608  -0.0001211  -0.0001904
    3   0.0002337   0.0000017  -0.0001456   0.0000235  -0.0002229   0.0005200
            7           8           9          10          11          12
    1   0.0000837  -0.0000135   0.0000311  -0.0001786   0.0001063   0.0001628
    2  -0.0001518  -0.0000054  -0.0000003   0.0000642  -0.0000314  -0.0000003
    3  -0.0000413   0.0000640   0.0000135   0.0001447  -0.0000080   0.0000473
           13          14          15          16          17          18
    1  -0.0000452  -0.0000024  -0.0001425  -0.0000955  -0.0000022   0.0000438
    2   0.0000091  -0.0000486   0.0000345  -0.0000376  -0.0000699  -0.0000742
    3   0.0000259  -0.0000167   0.0000124  -0.0000346  -0.0000239   0.0000281
           19          20          21          22          23          24
    1  -0.0000627  -0.0000307  -0.0000264  -0.0000217  -0.0001988  -0.0000457
    2   0.0002009   0.0000851  -0.0000103  -0.0002845  -0.0001419   0.0005680
    3  -0.0001345   0.0000736  -0.0000407   0.0000845  -0.0001343  -0.0000900
           25          26          27          28          29          30
    1  -0.0000072   0.0000259  -0.0000450  -0.0000223   0.0000650   0.0001574
    2  -0.0001464  -0.0001694   0.0000010   0.0000068   0.0000218   0.0000084
    3   0.0000455  -0.0001593  -0.0000904   0.0000945  -0.0000180  -0.0001006
           31          32          33          34          35          36
    1   0.0001204   0.0003521  -0.0001074   0.0000231   0.0000076   0.0001074
    2  -0.0000686  -0.0000500  -0.0000434  -0.0000065  -0.0000542   0.0000036
    3   0.0000176   0.0000753  -0.0000408  -0.0000116  -0.0001331  -0.0000309
           37          38          39          40          41          42
    1  -0.0006821   0.0002698   0.0002292  -0.0000150   0.0000665   0.0000012
    2   0.0005205  -0.0001749  -0.0001401   0.0000016  -0.0001016   0.0000242
    3   0.0000135  -0.0000195  -0.0000213  -0.0000109  -0.0000230   0.0000419
           43          44          45          46          47          48
    1  -0.0000185   0.0000014   0.0001183   0.0000538  -0.0001051   0.0000597
    2   0.0000986   0.0000027  -0.0001553   0.0000207   0.0000778   0.0000443
    3   0.0000580  -0.0000622   0.0000018  -0.0000177  -0.0000783   0.0000330
           49          50          51          52          53
    1  -0.0003374   0.0000297  -0.0000579   0.0001382  -0.0000561
    2   0.0000875   0.0000402   0.0000713  -0.0000329  -0.0000195
    3   0.0000636  -0.0000592   0.0002275  -0.0001221  -0.0000534
 Max gradient component =       6.821E-04
 RMS gradient           =       1.388E-04
 Gradient time:  CPU 534.80 s  wall 90.29 s
 Geometry Optimization Parameters
   NAtoms,    NIC,     NZ,  NCons,   NDum,   NFix, NCnnct, MaxDiis
       53     422       0       0       0       0       0       0

 Cartesian Hessian Update
 Hessian Updated using BFGS Update


** GEOMETRY OPTIMIZATION IN DELOCALIZED INTERNAL COORDINATES **
   Searching for a Minimum

   Optimization Cycle:   8

                       Coordinates (Angstroms)
     ATOM                X               Y               Z
      1  C        -2.7318029831    0.9229552728   -0.2783615132
      2  H        -2.6586338178    0.5184223002   -1.2978252644
      3  C        -2.9412713695   -0.2844351163    0.6617883122
      4  H        -2.9361102386    0.0878855555    1.6992110586
      5  O        -1.9600312571   -1.3057114222    0.5138981350
      6  H        -1.0692090969   -0.9318032138    0.4587106790
      7  C        -4.2813255893   -0.9852102514    0.4124819891
      8  H        -4.2440729814   -1.4554053695   -0.5751556070
      9  H        -4.3735674909   -1.7982336500    1.1396395951
     10  C        -5.4882437703   -0.0447479008    0.4905243300
     11  H        -5.5364163260    0.3829345216    1.5037327424
     12  C        -6.8203659288   -0.7777598600    0.2917741710
     13  H        -6.9245288549   -1.5630530971    1.0442471533
     14  H        -7.6521108059   -0.0724150299    0.4316077281
     15  O        -6.9485685324   -1.4456646206   -0.9649165305
     16  C        -5.2906721376    1.1166553559   -0.4936263952
     17  H        -6.1261713266    1.8238166081   -0.4275131921
     18  H        -5.2787174179    0.7276419033   -1.5206607369
     19  C        -3.9716116776    1.8472526056   -0.2282661018
     20  H        -3.8436443444    2.6565560095   -0.9554207296
     21  H        -4.0286629729    2.3277773816    0.7565729868
     22  C        -1.4550017549    1.7863450503   -0.0252767646
     23  C        -1.1895221758    2.1236696648    1.4510427353
     24  C        -0.1774818156    1.3039606438   -0.7146476625
     25  H        -0.3860937134    0.9845416255   -1.7437794620
     26  O         0.4082091049    0.1951157249   -0.0000147504
     27  H         0.5525658732    2.1177575579   -0.7381849810
     28  H        -2.0805436181    2.5323561816    1.9325963645
     29  H        -0.3955433538    2.8717937225    1.5323597690
     30  H        -0.8687201715    1.2464415525    2.0149950026
     31  H        -6.9701388250   -0.7859357569   -1.6643086521
     32  O         2.6075449087    0.7785323825   -0.0921171674
     33  C         3.9208778802    0.4907947883   -0.5599498556
     34  H         3.9356716425    0.3632480188   -1.6490222331
     35  C         1.6441070175   -0.2107768252   -0.4723490481
     36  H         1.6369744270   -0.3013350431   -1.5715351436
     37  C         4.7789887547    1.7187539613   -0.2637100793
     38  O         5.2361612313    2.4429458583   -1.1070893864
     39  O         4.9599664857    1.9022370271    1.0599872128
     40  H         5.4964507498    2.7015490507    1.1714507055
     41  C         4.4325178679   -0.7898250067    0.1124897498
     42  H         4.4722561840   -0.6126815473    1.1969558537
     43  O         5.7258636450   -1.0641660929   -0.3976232535
     44  H         5.9634612400   -1.9662009170   -0.1522211220
     45  C         3.4524635677   -1.9241074317   -0.1877525404
     46  H         3.5072891410   -2.1566579874   -1.2556985073
     47  O         3.8489403515   -3.1395463038    0.4596991698
     48  H         3.8110872656   -3.0087963898    1.4158847385
     49  C         2.0071589256   -1.5559186823    0.1608655863
     50  H         1.9088090470   -1.4354610162    1.2509973405
     51  O         1.0955242636   -2.5195347753   -0.3270445250
     52  H         1.3953113731   -3.3937167678   -0.0522146869
     53  H        -1.6573616221    2.7364245748   -0.5387809244
   Point Group: c1    Number of degrees of freedom:   153


   Energy is  -1303.957240325

 Hessian Updated using BFGS Update

152 Hessian modes will be used to form the next step
  Hessian Eigenvalues:
     0.000829    0.004240    0.004583    0.005562    0.005737    0.005941
     0.006576    0.006987    0.007496    0.007712    0.009296    0.011094
     0.011483    0.012982    0.013518    0.014423    0.015066    0.018295
     0.019859    0.021908    0.022432    0.028600    0.030142    0.031675
     0.032104    0.034047    0.037197    0.038483    0.043119    0.045382
     0.046123    0.046689    0.047073    0.048603    0.048718    0.048884
     0.049187    0.049414    0.050208    0.051358    0.053679    0.054036
     0.054768    0.054875    0.056173    0.056561    0.057341    0.058321
     0.058568    0.059402    0.059863    0.062928    0.064762    0.066265
     0.069538    0.073749    0.075479    0.079671    0.081124    0.083951
     0.085297    0.086179    0.093304    0.094807    0.110731    0.113785
     0.114719    0.117964    0.118538    0.136377    0.138383    0.140903
     0.142037    0.153093    0.158955    0.159608    0.159992    0.160001
     0.160029    0.160037    0.160758    0.161901    0.163846    0.168603
     0.171222    0.175242    0.181682    0.185875    0.191646    0.195442
     0.199762    0.202023    0.210104    0.220515    0.247585    0.249995
     0.250060    0.255054    0.269169    0.271387    0.273759    0.280703
     0.283512    0.286206    0.286494    0.287647    0.288240    0.290622
     0.291862    0.292548    0.293642    0.296994    0.334097    0.334400
     0.335410    0.335534    0.337306    0.337409    0.337449    0.337559
     0.338695    0.340038    0.340409    0.340686    0.341469    0.341651
     0.342784    0.342828    0.343339    0.343692    0.344207    0.345043
     0.346455    0.346808    0.388861    0.393869    0.400624    0.403168
     0.408425    0.411847    0.428913    0.432744    0.449176    0.497995
     0.535643    0.539320    0.542490    0.545197    0.546092    0.551236
     0.553039    1.038645

 Minimum Search - Taking Simple RFO Step
 Searching for Lamda that Minimizes Along All modes
 Value Taken    Lamda =  -0.00008538
 Step Taken.  Stepsize is  0.087310

                             Maximum     Tolerance    Cnvgd?
         Gradient           0.000640      0.000300      NO
         Displacement       0.021558      0.001200      NO
         Energy change     -0.000016      0.000001      NO


 New Cartesian Coordinates Obtained by Inverse Iteration

 Displacement from previous Coordinates is:  0.457286
 ----------------------------------------------------------------
             Standard Nuclear Orientation (Angstroms)
    I     Atom           X                Y                Z
 ----------------------------------------------------------------
    1      C      -2.7274906974     0.9319723624    -0.2778836907
    2      H      -2.6521762991     0.5439286642    -1.3036684762
    3      C      -2.9302398452    -0.2909839747     0.6440547901
    4      H      -2.9258242087     0.0656225217     1.6869589924
    5      O      -1.9456898628    -1.3063935250     0.4815795099
    6      H      -1.0578095068    -0.9276968129     0.4134328392
    7      C      -4.2675541299    -0.9932260108     0.3852639820
    8      H      -4.2303072966    -1.4459354809    -0.6105575834
    9      H      -4.3547680415    -1.8193955599     1.0981038380
   10      C      -5.4784261810    -0.0602721212     0.4827825523
   11      H      -5.5259383693     0.3503429157     1.5030701956
   12      C      -6.8075550966    -0.7965104497     0.2765401049
   13      H      -6.9027964994    -1.5970128430     1.0140558370
   14      H      -7.6424913106    -0.0988838944     0.4351091850
   15      O      -6.9394653633    -1.4404131874    -0.9923092801
   16      C      -5.2895165905     1.1176212736    -0.4832157113
   17      H      -6.1267592019     1.8212322614    -0.4020627277
   18      H      -5.2814372541     0.7456944638    -1.5166433344
   19      C      -3.9718123934     1.8490503711    -0.2129015568
   20      H      -3.8491430447     2.6675531679    -0.9305626185
   21      H      -4.0270593995     2.3174335697     0.7779389007
   22      C      -1.4558237708     1.7997460226    -0.0101388600
   23      C      -1.2039992909     2.1299597748     1.4701709030
   24      C      -0.1708245404     1.3268122048    -0.6926202240
   25      H      -0.3703379203     1.0131005128    -1.7253756474
   26      O       0.4124042854     0.2157981382     0.0200234737
   27      H       0.5569788182     2.1429482612    -0.7062426792
   28      H      -2.1034129750     2.5244400554     1.9477529988
   29      H      -0.4198210269     2.8871711353     1.5624107601
   30      H      -0.8774014740     1.2523994220     2.0302665394
   31      H      -6.9689084997    -0.7671455466    -1.6783674319
   32      O       2.6154624905     0.7816692244    -0.1019635898
   33      C       3.9226069555     0.4771805213    -0.5770455359
   34      H       3.9269430937     0.3346675829    -1.6643650329
   35      C       1.6404774683    -0.2040847642    -0.4609969360
   36      H       1.6205197192    -0.3070647224    -1.5589406535
   37      C       4.7931872830     1.7020414970    -0.3053081997
   38      O       5.2372791946     2.4184116440    -1.1622410652
   39      O       4.9713489710     1.9134567251     1.0146083649
   40      H       5.5045386852     2.7170172502     1.1104484652
   41      C       4.4294423596    -0.7981543957     0.1088683935
   42      H       4.4784708380    -0.6062833775     1.1904618031
   43      O       5.7167064610    -1.0905005569    -0.4065999951
   44      H       5.9478289775    -1.9912566869    -0.1504641022
   45      C       3.4384301141    -1.9283185634    -0.1695132165
   46      H       3.4842024946    -2.1757185126    -1.2345352514
   47      O       3.8297382216    -3.1381195459     0.4914988670
   48      H       3.7964907734    -2.9951989340     1.4461289700
   49      C       1.9985827571    -1.5447135735     0.1843114755
   50      H       1.9087653032    -1.4111427140     1.2737204010
   51      O       1.0758750429    -2.5062823543    -0.2861883089
   52      H       1.3690249489    -3.3795994810    -0.0016270884
   53      H      -1.6584601889     2.7523008704    -0.5187770521
 ----------------------------------------------------------------
 Molecular Point Group                 C1    NOp =  1
 Largest Abelian Subgroup              C1    NOp =  1
 Nuclear Repulsion Energy =  2449.2810332782 hartrees
 There are       98 alpha and       98 beta electrons
 Applying Cartesian multipole field
    Component          Value
    ---------          -----
     (2,0,0)        1.00000E-12
     (0,2,0)        2.00000E-11
     (0,0,2)       -3.00000E-11
 Nucleus-field energy     =     0.0000000362 hartrees
 Requested basis set is 6-311++G(d,p)
 There are 290 shells and 746 basis functions
 A cutoff of  1.0D-11 yielded  28808 shell pairs
 There are    183758 function pairs (    194439 Cartesian)
 Smallest overlap matrix eigenvalue = 1.23E-06

 Q-Chem warning in module stvman/mkSTV.C, line 306:

 Overlap eigenvalue is smaller than square root of threshold
 Use THRESH >= 12 to get rid of this warning

 Guess MOs from SCF MO coefficient file

 -----------------------------------------------------------------------
  General SCF calculation program by
  Eric Jon Sundstrom, Paul Horn, Yuezhi Mao, Dmitri Zuev, Alec White,
  David Stuck, Shaama M.S., Shane Yost, Joonho Lee, David Small,
  Daniel Levine, Susi Lehtola, Hugh Burton, Evgeny Epifanovsky
 -----------------------------------------------------------------------
 Exchange:     0.2000 Hartree-Fock + 0.0800 Slater + 0.7200 B88
 Correlation:  0.1900 VWN1RPA + 0.8100 LYP
 Using SG-1 standard quadrature grid
 using 6 threads for integral computing
 -------------------------------------------------------
 OpenMP Integral computing Module                
 Release: version 2.0, May 2017, Q-Chem Inc. Pleasanton 
 -------------------------------------------------------
 -------------------------------------------------------
 OpenMP BLAS3 based DFT computing Module                
 Release: version 1.0, May 2013, Q-Chem Inc. Pittsburgh 
 -------------------------------------------------------
 A restricted SCF calculation will be
 performed using DIIS
 SCF converges when DIIS error is below 1.0e-08
 ---------------------------------------
  Cycle       Energy         DIIS error
 ---------------------------------------
    1   -1303.9540835737      1.89e-04  
    2   -1303.9571844100      2.65e-05  
    3   -1303.9571615214      3.79e-05  
    4   -1303.9572312772      5.06e-06  
    5   -1303.9572322898      2.44e-06  
    6   -1303.9572325879      9.00e-07  
    7   -1303.9572326217      3.65e-07  
    8   -1303.9572326286      7.99e-08  
    9   -1303.9572326286      2.65e-08  
   10   -1303.9572326289      7.15e-09  Convergence criterion met
 ---------------------------------------
 SCF time:   CPU 1913.94s  wall 340.00s 
 SCF   energy in the final basis set =    -1303.9572326289
 Total energy in the final basis set =    -1303.9572326289

 --------------------------------------------------------------

                    Orbital Energies (a.u.)
 --------------------------------------------------------------

 Alpha MOs
 -- Occupied --
-19.1924 -19.1674 -19.1642 -19.1616 -19.1512 -19.1448 -19.1371 -19.1204
-19.0939 -10.3284 -10.3025 -10.2660 -10.2563 -10.2560 -10.2530 -10.2330
-10.2133 -10.2097 -10.1892 -10.1766 -10.1728 -10.1725 -10.1711 -10.1640
-10.1519  -1.1365  -1.1092  -1.0771  -1.0578  -1.0469  -1.0462  -1.0436
 -1.0210  -1.0000  -0.8428  -0.8173  -0.8144  -0.7932  -0.7507  -0.7320
 -0.7163  -0.6904  -0.6792  -0.6655  -0.6409  -0.6289  -0.6158  -0.6102
 -0.5781  -0.5676  -0.5636  -0.5572  -0.5485  -0.5235  -0.5186  -0.5175
 -0.5102  -0.5062  -0.4959  -0.4941  -0.4816  -0.4800  -0.4662  -0.4602
 -0.4564  -0.4489  -0.4453  -0.4389  -0.4346  -0.4284  -0.4265  -0.4215
 -0.3988  -0.3962  -0.3890  -0.3839  -0.3822  -0.3773  -0.3720  -0.3700
 -0.3649  -0.3601  -0.3527  -0.3477  -0.3422  -0.3351  -0.3331  -0.3224
 -0.3203  -0.3189  -0.3166  -0.3100  -0.3036  -0.2987  -0.2944  -0.2879
 -0.2727  -0.2557
 -- Virtual --
 -0.0365  -0.0257  -0.0155  -0.0118  -0.0072  -0.0035  -0.0006   0.0042
  0.0138   0.0153   0.0197   0.0212   0.0300   0.0321   0.0351   0.0396
  0.0435   0.0457   0.0475   0.0524   0.0579   0.0599   0.0632   0.0642
  0.0704   0.0722   0.0749   0.0788   0.0797   0.0828   0.0852   0.0879
  0.0913   0.0927   0.0932   0.0977   0.1022   0.1031   0.1067   0.1069
  0.1085   0.1128   0.1142   0.1153   0.1174   0.1188   0.1230   0.1245
  0.1252   0.1282   0.1307   0.1326   0.1341   0.1357   0.1372   0.1401
  0.1425   0.1440   0.1444   0.1482   0.1503   0.1516   0.1538   0.1576
  0.1592   0.1597   0.1617   0.1632   0.1641   0.1671   0.1706   0.1713
  0.1727   0.1741   0.1765   0.1783   0.1802   0.1857   0.1863   0.1870
  0.1912   0.1942   0.1986   0.2009   0.2029   0.2055   0.2081   0.2112
  0.2128   0.2143   0.2162   0.2183   0.2236   0.2254   0.2263   0.2281
  0.2291   0.2346   0.2365   0.2414   0.2440   0.2450   0.2478   0.2506
  0.2536   0.2559   0.2571   0.2599   0.2605   0.2611   0.2656   0.2680
  0.2713   0.2724   0.2801   0.2806   0.2853   0.2858   0.2872   0.2898
  0.2935   0.2955   0.2964   0.2989   0.3013   0.3036   0.3059   0.3078
  0.3094   0.3141   0.3165   0.3189   0.3211   0.3247   0.3261   0.3300
  0.3334   0.3364   0.3388   0.3389   0.3422   0.3431   0.3476   0.3485
  0.3538   0.3564   0.3577   0.3609   0.3643   0.3663   0.3674   0.3682
  0.3693   0.3738   0.3748   0.3759   0.3826   0.3853   0.3863   0.3901
  0.3945   0.3996   0.4059   0.4073   0.4106   0.4154   0.4219   0.4264
  0.4287   0.4321   0.4352   0.4448   0.4463   0.4497   0.4560   0.4608
  0.4664   0.4714   0.4798   0.4856   0.4924   0.4961   0.5039   0.5138
  0.5178   0.5224   0.5322   0.5403   0.5469   0.5517   0.5593   0.5611
  0.5652   0.5672   0.5729   0.5772   0.5822   0.5844   0.5913   0.5994
  0.6023   0.6132   0.6168   0.6199   0.6259   0.6315   0.6349   0.6395
  0.6480   0.6544   0.6559   0.6589   0.6673   0.6686   0.6738   0.6776
  0.6838   0.6873   0.6943   0.6998   0.7036   0.7095   0.7099   0.7217
  0.7234   0.7334   0.7395   0.7465   0.7479   0.7512   0.7534   0.7577
  0.7607   0.7663   0.7720   0.7765   0.7789   0.7796   0.7858   0.7894
  0.7917   0.7983   0.7999   0.8044   0.8053   0.8122   0.8169   0.8220
  0.8294   0.8416   0.8537   0.8627   0.8681   0.8809   0.8910   0.9053
  0.9224   0.9273   0.9539   0.9587   0.9654   0.9740   0.9820   0.9892
  1.0113   1.0152   1.0193   1.0349   1.0377   1.0482   1.0538   1.0603
  1.0701   1.0823   1.0862   1.0994   1.1020   1.1144   1.1275   1.1308
  1.1345   1.1399   1.1457   1.1499   1.1537   1.1654   1.1664   1.1810
  1.1849   1.1911   1.1968   1.2074   1.2166   1.2212   1.2250   1.2338
  1.2397   1.2436   1.2497   1.2555   1.2637   1.2704   1.2830   1.2890
  1.3009   1.3038   1.3136   1.3203   1.3223   1.3329   1.3406   1.3484
  1.3681   1.3778   1.3816   1.3842   1.3991   1.4078   1.4174   1.4299
  1.4357   1.4537   1.4591   1.4702   1.4771   1.4798   1.4906   1.5007
  1.5068   1.5117   1.5185   1.5281   1.5325   1.5412   1.5524   1.5546
  1.5563   1.5601   1.5671   1.5751   1.5814   1.5869   1.5911   1.5919
  1.5991   1.6064   1.6091   1.6155   1.6206   1.6222   1.6267   1.6275
  1.6333   1.6398   1.6413   1.6499   1.6538   1.6586   1.6612   1.6680
  1.6701   1.6823   1.6859   1.6926   1.6984   1.7016   1.7132   1.7139
  1.7184   1.7192   1.7270   1.7327   1.7462   1.7501   1.7595   1.7625
  1.7772   1.7831   1.7921   1.7954   1.8049   1.8089   1.8213   1.8229
  1.8328   1.8394   1.8506   1.8521   1.8537   1.8588   1.8694   1.8751
  1.8803   1.8864   1.8974   1.9112   1.9168   1.9246   1.9417   1.9503
  1.9548   1.9745   1.9841   1.9949   2.0023   2.0080   2.0221   2.0269
  2.0377   2.0473   2.0493   2.0543   2.0628   2.0684   2.0760   2.0914
  2.1067   2.1122   2.1189   2.1300   2.1416   2.1481   2.1562   2.1614
  2.1669   2.1770   2.1866   2.1913   2.2040   2.2170   2.2279   2.2365
  2.2412   2.2440   2.2614   2.2725   2.2803   2.2865   2.3047   2.3204
  2.3330   2.3387   2.3460   2.3589   2.3644   2.3969   2.3989   2.4103
  2.4266   2.4341   2.4466   2.4690   2.4923   2.5110   2.5219   2.5280
  2.5330   2.5367   2.5419   2.5448   2.5542   2.5674   2.5722   2.5791
  2.5862   2.5933   2.6020   2.6320   2.6341   2.6437   2.6472   2.6539
  2.6568   2.6775   2.6963   2.7024   2.7074   2.7195   2.7264   2.7436
  2.7533   2.7610   2.7716   2.7829   2.7846   2.7955   2.7978   2.8140
  2.8217   2.8296   2.8418   2.8569   2.8698   2.8769   2.8808   2.8899
  2.8929   2.9098   2.9145   2.9317   2.9393   2.9455   2.9471   2.9603
  2.9641   2.9793   2.9878   2.9963   2.9999   3.0103   3.0122   3.0192
  3.0312   3.0351   3.0466   3.0588   3.0727   3.0844   3.0873   3.0995
  3.1035   3.1215   3.1262   3.1363   3.1420   3.1476   3.1502   3.1598
  3.1627   3.1684   3.1804   3.1919   3.2086   3.2139   3.2210   3.2340
  3.2539   3.2659   3.2754   3.2879   3.2920   3.2949   3.3046   3.3271
  3.3369   3.3625   3.3741   3.3765   3.3943   3.4138   3.4262   3.4662
  3.4865   3.5304   3.5442   3.5627   3.6145   3.6811   3.7759   3.7851
  3.7978   3.8004   3.8133   3.8237   3.8372   3.8487   3.8674   3.8974
  3.8999   3.9083   3.9172   3.9324   3.9360   3.9782   3.9865   3.9975
  4.0022   4.0145   4.0442   4.0510   4.0689   4.0864   4.1331   4.1528
  4.1682   4.1744   4.1756   4.2333   4.2545   4.2769   4.3019   4.3056
  4.3271   4.3533   4.3705   4.4288   4.9837   5.0734   5.0908   5.1052
  5.1121   5.1192   5.1401   5.1598   5.1856   5.2025   5.3683   5.3908
  5.4056   5.4158   5.4230   5.4344   5.4628   5.5080   5.5945   5.6172
  5.6444   5.6558   5.6634   5.6928   5.7843   5.8403   5.8536  23.7491
 23.7674  23.7921  23.8072  23.8129  23.8193  23.8471  23.8582  23.8714
 23.8764  23.8922  23.9044  23.9365  23.9568  23.9779  24.0107  49.8653
 49.9010  49.9276  49.9424  49.9482  49.9573  49.9963  50.0114  50.0222
 --------------------------------------------------------------

          Ground-State Mulliken Net Atomic Charges

     Atom                 Charge (a.u.)
  ----------------------------------------
      1 C                     0.555676
      2 H                     0.195583
      3 C                    -0.903780
      4 H                     0.179160
      5 O                    -0.206968
      6 H                     0.497971
      7 C                    -0.436932
      8 H                     0.222593
      9 H                     0.158743
     10 C                     0.623099
     11 H                     0.154112
     12 C                    -0.716462
     13 H                     0.181940
     14 H                     0.140295
     15 O                    -0.211211
     16 C                    -0.761435
     17 H                     0.166956
     18 H                     0.137289
     19 C                    -0.412194
     20 H                     0.138919
     21 H                     0.146459
     22 C                     0.196961
     23 C                    -0.540418
     24 C                    -0.772155
     25 H                     0.121613
     26 O                    -0.025884
     27 H                     0.247817
     28 H                     0.147451
     29 H                     0.149128
     30 H                     0.182911
     31 H                     0.230540
     32 O                     0.044210
     33 C                    -0.412414
     34 H                     0.276556
     35 C                    -0.044775
     36 H                     0.256865
     37 C                    -0.000406
     38 O                    -0.196725
     39 O                    -0.115765
     40 H                     0.290586
     41 C                    -0.121323
     42 H                     0.282985
     43 O                    -0.148688
     44 H                     0.261590
     45 C                    -0.768934
     46 H                     0.296657
     47 O                    -0.201841
     48 H                     0.277004
     49 C                    -0.334918
     50 H                     0.238022
     51 O                    -0.130843
     52 H                     0.255685
     53 H                     0.208696
  ----------------------------------------
  Sum of atomic charges =    -0.000000

 -----------------------------------------------------------------
                    Cartesian Multipole Moments
 -----------------------------------------------------------------
    Charge (ESU x 10^10)
                -0.0000
    Dipole Moment (Debye)
         X       1.2400      Y       2.1611      Z       2.3602
       Tot       3.4320
    Quadrupole Moments (Debye-Ang)
        XX    -161.4433     XY     -26.2146     YY    -155.6587
        XZ      13.7233     YZ      -2.3055     ZZ    -148.0929
    Octopole Moments (Debye-Ang^2)
       XXX      52.8096    XXY      56.9823    XYY      64.5654
       YYY      -3.3046    XXZ     110.9039    XYZ      36.7486
       YYZ      38.6626    XZZ       5.4382    YZZ     -18.3728
       ZZZ       2.9950
    Hexadecapole Moments (Debye-Ang^3)
      XXXX  -15553.1525   XXXY    -749.7624   XXYY   -2997.2417
      XYYY      23.4619   YYYY   -2400.5418   XXXZ     512.0850
      XXYZ      22.4080   XYYZ     142.4856   YYYZ      26.1453
      XXZZ   -2493.4195   XYZZ     -49.8369   YYZZ    -498.1459
      XZZZ     173.6417   YZZZ       4.7541   ZZZZ    -614.4340
 -----------------------------------------------------------------
 Calculating analytic gradient of the SCF energy
 Gradient of SCF Energy
            1           2           3           4           5           6
    1  -0.0001455  -0.0000095  -0.0000290  -0.0000578  -0.0000247   0.0001015
    2   0.0000612   0.0000081   0.0002464   0.0000161  -0.0001320  -0.0001454
    3  -0.0001241  -0.0000559  -0.0000712  -0.0000240   0.0002092  -0.0002374
            7           8           9          10          11          12
    1   0.0001594   0.0000000  -0.0000177  -0.0000087   0.0000396   0.0002694
    2   0.0000224   0.0000146  -0.0000065  -0.0001624  -0.0000590   0.0000412
    3  -0.0001388   0.0000527  -0.0000045   0.0003091  -0.0000042  -0.0000035
           13          14          15          16          17          18
    1  -0.0000206  -0.0000165  -0.0001629  -0.0001524   0.0000058   0.0000189
    2  -0.0000047  -0.0000709   0.0000005  -0.0001132   0.0000465  -0.0000157
    3   0.0000491   0.0000316  -0.0000735   0.0001103  -0.0000920  -0.0000186
           19          20          21          22          23          24
    1  -0.0000503   0.0000159   0.0000920   0.0000198  -0.0001937  -0.0000117
    2   0.0000207  -0.0000061   0.0000546  -0.0001421   0.0000571   0.0002707
    3  -0.0001645   0.0000628   0.0000852   0.0002802  -0.0002276   0.0000453
           25          26          27          28          29          30
    1   0.0000077  -0.0000581   0.0000030  -0.0001041   0.0000510   0.0001440
    2  -0.0001788   0.0000188   0.0000435  -0.0000624   0.0000938   0.0000268
    3   0.0000790  -0.0001010  -0.0001405   0.0000371   0.0000274  -0.0000511
           31          32          33          34          35          36
    1   0.0000981   0.0002342  -0.0009783   0.0000244  -0.0002191   0.0000995
    2  -0.0000405  -0.0002880   0.0008159   0.0000023  -0.0001516  -0.0000041
    3   0.0000561   0.0000533   0.0000046  -0.0000355  -0.0000106  -0.0000363
           37          38          39          40          41          42
    1   0.0025985  -0.0009602  -0.0007462  -0.0000300   0.0002870  -0.0000040
    2  -0.0018217   0.0006362   0.0006545   0.0000214  -0.0000261   0.0000184
    3  -0.0001605   0.0000855   0.0000113  -0.0000066   0.0000955   0.0000142
           43          44          45          46          47          48
    1  -0.0000386  -0.0000157   0.0001179   0.0000400  -0.0001111   0.0000478
    2   0.0000316  -0.0000049  -0.0001526   0.0000152   0.0001343   0.0000457
    3   0.0000290  -0.0000383  -0.0000602  -0.0000109  -0.0000766   0.0000426
           49          50          51          52          53
    1  -0.0004735   0.0000359  -0.0000916   0.0002071   0.0000136
    2   0.0001009   0.0000312   0.0000563  -0.0000324   0.0000147
    3  -0.0000462  -0.0000176   0.0002702  -0.0001064   0.0000966
 Max gradient component =       2.599E-03
 RMS gradient           =       3.163E-04
 Gradient time:  CPU 536.86 s  wall 90.61 s
 Geometry Optimization Parameters
   NAtoms,    NIC,     NZ,  NCons,   NDum,   NFix, NCnnct, MaxDiis
       53     422       0       0       0       0       0       0

 Cartesian Hessian Update
 Hessian Updated using BFGS Update


** GEOMETRY OPTIMIZATION IN DELOCALIZED INTERNAL COORDINATES **
   Searching for a Minimum

   Optimization Cycle:   9

                       Coordinates (Angstroms)
     ATOM                X               Y               Z
      1  C        -2.7274906974    0.9319723624   -0.2778836907
      2  H        -2.6521762991    0.5439286642   -1.3036684762
      3  C        -2.9302398452   -0.2909839747    0.6440547901
      4  H        -2.9258242087    0.0656225217    1.6869589924
      5  O        -1.9456898628   -1.3063935250    0.4815795099
      6  H        -1.0578095068   -0.9276968129    0.4134328392
      7  C        -4.2675541299   -0.9932260108    0.3852639820
      8  H        -4.2303072966   -1.4459354809   -0.6105575834
      9  H        -4.3547680415   -1.8193955599    1.0981038380
     10  C        -5.4784261810   -0.0602721212    0.4827825523
     11  H        -5.5259383693    0.3503429157    1.5030701956
     12  C        -6.8075550966   -0.7965104497    0.2765401049
     13  H        -6.9027964994   -1.5970128430    1.0140558370
     14  H        -7.6424913106   -0.0988838944    0.4351091850
     15  O        -6.9394653633   -1.4404131874   -0.9923092801
     16  C        -5.2895165905    1.1176212736   -0.4832157113
     17  H        -6.1267592019    1.8212322614   -0.4020627277
     18  H        -5.2814372541    0.7456944638   -1.5166433344
     19  C        -3.9718123934    1.8490503711   -0.2129015568
     20  H        -3.8491430447    2.6675531679   -0.9305626185
     21  H        -4.0270593995    2.3174335697    0.7779389007
     22  C        -1.4558237708    1.7997460226   -0.0101388600
     23  C        -1.2039992909    2.1299597748    1.4701709030
     24  C        -0.1708245404    1.3268122048   -0.6926202240
     25  H        -0.3703379203    1.0131005128   -1.7253756474
     26  O         0.4124042854    0.2157981382    0.0200234737
     27  H         0.5569788182    2.1429482612   -0.7062426792
     28  H        -2.1034129750    2.5244400554    1.9477529988
     29  H        -0.4198210269    2.8871711353    1.5624107601
     30  H        -0.8774014740    1.2523994220    2.0302665394
     31  H        -6.9689084997   -0.7671455466   -1.6783674319
     32  O         2.6154624905    0.7816692244   -0.1019635898
     33  C         3.9226069555    0.4771805213   -0.5770455359
     34  H         3.9269430937    0.3346675829   -1.6643650329
     35  C         1.6404774683   -0.2040847642   -0.4609969360
     36  H         1.6205197192   -0.3070647224   -1.5589406535
     37  C         4.7931872830    1.7020414970   -0.3053081997
     38  O         5.2372791946    2.4184116440   -1.1622410652
     39  O         4.9713489710    1.9134567251    1.0146083649
     40  H         5.5045386852    2.7170172502    1.1104484652
     41  C         4.4294423596   -0.7981543957    0.1088683935
     42  H         4.4784708380   -0.6062833775    1.1904618031
     43  O         5.7167064610   -1.0905005569   -0.4065999951
     44  H         5.9478289775   -1.9912566869   -0.1504641022
     45  C         3.4384301141   -1.9283185634   -0.1695132165
     46  H         3.4842024946   -2.1757185126   -1.2345352514
     47  O         3.8297382216   -3.1381195459    0.4914988670
     48  H         3.7964907734   -2.9951989340    1.4461289700
     49  C         1.9985827571   -1.5447135735    0.1843114755
     50  H         1.9087653032   -1.4111427140    1.2737204010
     51  O         1.0758750429   -2.5062823543   -0.2861883089
     52  H         1.3690249489   -3.3795994810   -0.0016270884
     53  H        -1.6584601889    2.7523008704   -0.5187770521
   Point Group: c1    Number of degrees of freedom:   153


   Energy is  -1303.957232629

 Hessian Updated using BFGS Update

153 Hessian modes will be used to form the next step
  Hessian Eigenvalues:
     0.000916    0.004430    0.004654    0.005564    0.005747    0.005997
     0.006448    0.007002    0.007501    0.007705    0.009232    0.011075
     0.011538    0.013087    0.013518    0.014901    0.016715    0.017844
     0.020834    0.022420    0.023686    0.029969    0.031583    0.032039
     0.033797    0.036998    0.038474    0.041334    0.043182    0.045389
     0.046094    0.046695    0.047080    0.048650    0.048796    0.049134
     0.049383    0.049774    0.050254    0.051586    0.053658    0.053986
     0.054791    0.054880    0.056118    0.056687    0.057534    0.058319
     0.059104    0.059504    0.059890    0.062945    0.064845    0.066346
     0.069591    0.073710    0.074090    0.079182    0.081252    0.083975
     0.085413    0.086187    0.093296    0.094387    0.110343    0.113733
     0.114595    0.117972    0.118487    0.136226    0.138121    0.140935
     0.142059    0.152214    0.158852    0.159621    0.159946    0.159996
     0.160001    0.160036    0.160047    0.160846    0.161382    0.163130
     0.168656    0.171222    0.172923    0.181827    0.186903    0.191421
     0.196085    0.198711    0.202047    0.213672    0.220596    0.249915
     0.250027    0.254060    0.258355    0.269282    0.270168    0.273777
     0.281270    0.282904    0.286411    0.286513    0.287213    0.288812
     0.290544    0.292425    0.292659    0.293420    0.296983    0.334082
     0.334395    0.335345    0.335528    0.337324    0.337393    0.337461
     0.337562    0.338705    0.340043    0.340397    0.340693    0.341615
     0.341665    0.342757    0.342821    0.343336    0.343688    0.344218
     0.345043    0.346438    0.346825    0.389254    0.393964    0.402177
     0.403052    0.406963    0.411479    0.428881    0.433214    0.454830
     0.499884    0.535643    0.539325    0.542470    0.545197    0.546086
     0.551224    0.553035    1.038656

 Minimum Search - Taking Simple RFO Step
 Searching for Lamda that Minimizes Along All modes
 Value Taken    Lamda =  -0.00009608
 Step Taken.  Stepsize is  0.132529

                             Maximum     Tolerance    Cnvgd?
         Gradient           0.001931      0.000300      NO
         Displacement       0.036795      0.001200      NO
         Energy change      0.000008      0.000001      NO


 New Cartesian Coordinates Obtained by Inverse Iteration

 Displacement from previous Coordinates is:  0.396660
 ----------------------------------------------------------------
             Standard Nuclear Orientation (Angstroms)
    I     Atom           X                Y                Z
 ----------------------------------------------------------------
    1      C      -2.7349142069     0.9275181423    -0.2851865605
    2      H      -2.6739884861     0.5425907011    -1.3130376756
    3      C      -2.9345894118    -0.2990518579     0.6327819481
    4      H      -2.9151446503     0.0499426145     1.6781736065
    5      O      -1.9566984245    -1.3173905148     0.4499985198
    6      H      -1.0660756693    -0.9421265561     0.4027579115
    7      C      -4.2788476581    -0.9923456778     0.3843933756
    8      H      -4.2521763772    -1.4437222903    -0.6124552685
    9      H      -4.3655468070    -1.8190168965     1.0966974987
   10      C      -5.4839193075    -0.0525858332     0.4923032140
   11      H      -5.5228446435     0.3546334025     1.5144263819
   12      C      -6.8184230083    -0.7812458169     0.2922027290
   13      H      -6.9121306665    -1.5845979879     1.0267760362
   14      H      -7.6485700102    -0.0800003444     0.4596687561
   15      O      -6.9616491767    -1.4190764963    -0.9784263552
   16      C      -5.2957726246     1.1285662665    -0.4694677108
   17      H      -6.1291239178     1.8353796388    -0.3772687744
   18      H      -5.2977848833     0.7622178168    -1.5049146585
   19      C      -3.9726754902     1.8515096693    -0.2036439216
   20      H      -3.8508290028     2.6743954459    -0.9165489126
   21      H      -4.0189816133     2.3125406471     0.7908845456
   22      C      -1.4542362169     1.7853454030    -0.0312208821
   23      C      -1.1906686012     2.1263445348     1.4450053362
   24      C      -0.1765786822     1.2962202120    -0.7167262132
   25      H      -0.3841435036     0.9731048157    -1.7448770228
   26      O       0.4087795085     0.1909852941     0.0037576955
   27      H       0.5542285480     2.1092007970    -0.7427455299
   28      H      -2.0745726742     2.5611288474     1.9163335402
   29      H      -0.3791846386     2.8551445844     1.5270515132
   30      H      -0.8971958059     1.2456261215     2.0182794047
   31      H      -7.0010699085    -0.7425885513    -1.6608891156
   32      O       2.6067949406     0.7771521182    -0.0974180343
   33      C       3.9203989323     0.4867434629    -0.5638400105
   34      H       3.9336498786     0.3484097612    -1.6516018874
   35      C       1.6446015010    -0.2168696260    -0.4676133951
   36      H       1.6347306854    -0.3161829771    -1.5659757811
   37      C       4.7766198776     1.7191605210    -0.2812755968
   38      O       5.2283594636     2.4374221748    -1.1326291487
   39      O       4.9577973996     1.9174584323     1.0402608753
   40      H       5.4915438003     2.7198380301     1.1427583115
   41      C       4.4341820855    -0.7861079258     0.1210481681
   42      H       4.4735246749    -0.5979285547     1.2035966638
   43      O       5.7280458602    -1.0637515496    -0.3860942830
   44      H       5.9681969209    -1.9615422963    -0.1279731303
   45      C       3.4565492004    -1.9252576692    -0.1682091729
   46      H       3.5126027610    -2.1689971649    -1.2335486279
   47      O       3.8552251974    -3.1332100205     0.4920659472
   48      H       3.8122830615    -2.9940890219     1.4468190321
   49      C       2.0102435570    -1.5569012160     0.1750220837
   50      H       1.9089021143    -1.4294097504     1.2641621075
   51      O       1.1006150535    -2.5245583391    -0.3090356390
   52      H       1.3937583407    -3.3959364427    -0.0188327030
   53      H      -1.6512423185     2.7351767473    -0.5473228974
 ----------------------------------------------------------------
 Molecular Point Group                 C1    NOp =  1
 Largest Abelian Subgroup              C1    NOp =  1
 Nuclear Repulsion Energy =  2448.5289294149 hartrees
 There are       98 alpha and       98 beta electrons
 Applying Cartesian multipole field
    Component          Value
    ---------          -----
     (2,0,0)        1.00000E-12
     (0,2,0)        2.00000E-11
     (0,0,2)       -3.00000E-11
 Nucleus-field energy     =     0.0000000364 hartrees
 Requested basis set is 6-311++G(d,p)
 There are 290 shells and 746 basis functions
 A cutoff of  1.0D-11 yielded  28789 shell pairs
 There are    183591 function pairs (    194256 Cartesian)
 Smallest overlap matrix eigenvalue = 1.24E-06

 Q-Chem warning in module stvman/mkSTV.C, line 306:

 Overlap eigenvalue is smaller than square root of threshold
 Use THRESH >= 12 to get rid of this warning

 Guess MOs from SCF MO coefficient file

 -----------------------------------------------------------------------
  General SCF calculation program by
  Eric Jon Sundstrom, Paul Horn, Yuezhi Mao, Dmitri Zuev, Alec White,
  David Stuck, Shaama M.S., Shane Yost, Joonho Lee, David Small,
  Daniel Levine, Susi Lehtola, Hugh Burton, Evgeny Epifanovsky
 -----------------------------------------------------------------------
 Exchange:     0.2000 Hartree-Fock + 0.0800 Slater + 0.7200 B88
 Correlation:  0.1900 VWN1RPA + 0.8100 LYP
 Using SG-1 standard quadrature grid
 using 6 threads for integral computing
 -------------------------------------------------------
 OpenMP Integral computing Module                
 Release: version 2.0, May 2017, Q-Chem Inc. Pleasanton 
 -------------------------------------------------------
 -------------------------------------------------------
 OpenMP BLAS3 based DFT computing Module                
 Release: version 1.0, May 2013, Q-Chem Inc. Pittsburgh 
 -------------------------------------------------------
 A restricted SCF calculation will be
 performed using DIIS
 SCF converges when DIIS error is below 1.0e-08
 ---------------------------------------
  Cycle       Energy         DIIS error
 ---------------------------------------
    1   -1303.9548611768      1.74e-04  
    2   -1303.9572318612      2.43e-05  
    3   -1303.9572071014      3.61e-05  
    4   -1303.9572694770      3.57e-06  
    5   -1303.9572699518      1.84e-06  
    6   -1303.9572701328      5.56e-07  
    7   -1303.9572701449      2.65e-07  
    8   -1303.9572701484      6.23e-08  
    9   -1303.9572701486      1.86e-08  
   10   -1303.9572701485      5.10e-09  Convergence criterion met
 ---------------------------------------
 SCF time:   CPU 1912.03s  wall 340.00s 
 SCF   energy in the final basis set =    -1303.9572701485
 Total energy in the final basis set =    -1303.9572701485

 --------------------------------------------------------------

                    Orbital Energies (a.u.)
 --------------------------------------------------------------

 Alpha MOs
 -- Occupied --
-19.1924 -19.1673 -19.1641 -19.1614 -19.1511 -19.1448 -19.1371 -19.1205
-19.0942 -10.3284 -10.3024 -10.2659 -10.2562 -10.2560 -10.2531 -10.2327
-10.2134 -10.2099 -10.1892 -10.1763 -10.1728 -10.1723 -10.1710 -10.1641
-10.1521  -1.1365  -1.1091  -1.0769  -1.0577  -1.0469  -1.0461  -1.0435
 -1.0211  -1.0003  -0.8427  -0.8171  -0.8144  -0.7932  -0.7506  -0.7320
 -0.7162  -0.6904  -0.6792  -0.6655  -0.6409  -0.6288  -0.6158  -0.6101
 -0.5781  -0.5675  -0.5636  -0.5571  -0.5484  -0.5232  -0.5186  -0.5176
 -0.5102  -0.5063  -0.4958  -0.4941  -0.4818  -0.4800  -0.4660  -0.4602
 -0.4563  -0.4490  -0.4455  -0.4389  -0.4342  -0.4284  -0.4265  -0.4214
 -0.3986  -0.3959  -0.3889  -0.3838  -0.3823  -0.3773  -0.3719  -0.3700
 -0.3649  -0.3603  -0.3527  -0.3478  -0.3420  -0.3351  -0.3330  -0.3223
 -0.3202  -0.3186  -0.3166  -0.3100  -0.3036  -0.2991  -0.2943  -0.2879
 -0.2728  -0.2558
 -- Virtual --
 -0.0365  -0.0259  -0.0153  -0.0117  -0.0072  -0.0035  -0.0006   0.0041
  0.0137   0.0153   0.0197   0.0213   0.0299   0.0322   0.0350   0.0396
  0.0436   0.0458   0.0473   0.0524   0.0581   0.0599   0.0633   0.0642
  0.0706   0.0721   0.0749   0.0787   0.0799   0.0829   0.0851   0.0879
  0.0912   0.0928   0.0934   0.0975   0.1023   0.1032   0.1066   0.1069
  0.1085   0.1127   0.1143   0.1153   0.1172   0.1188   0.1227   0.1246
  0.1252   0.1282   0.1306   0.1325   0.1342   0.1360   0.1372   0.1402
  0.1426   0.1439   0.1444   0.1482   0.1502   0.1516   0.1537   0.1574
  0.1590   0.1596   0.1617   0.1634   0.1642   0.1675   0.1707   0.1714
  0.1730   0.1746   0.1767   0.1785   0.1800   0.1857   0.1863   0.1872
  0.1914   0.1939   0.1987   0.2011   0.2030   0.2054   0.2081   0.2111
  0.2126   0.2143   0.2164   0.2184   0.2238   0.2256   0.2265   0.2277
  0.2293   0.2345   0.2367   0.2415   0.2441   0.2445   0.2480   0.2501
  0.2533   0.2556   0.2567   0.2592   0.2603   0.2606   0.2659   0.2684
  0.2709   0.2729   0.2801   0.2808   0.2854   0.2859   0.2875   0.2900
  0.2936   0.2956   0.2963   0.2986   0.3016   0.3034   0.3059   0.3075
  0.3094   0.3145   0.3160   0.3188   0.3205   0.3251   0.3264   0.3300
  0.3336   0.3362   0.3386   0.3389   0.3423   0.3432   0.3475   0.3482
  0.3541   0.3561   0.3581   0.3606   0.3639   0.3658   0.3672   0.3685
  0.3695   0.3742   0.3746   0.3756   0.3827   0.3855   0.3863   0.3904
  0.3947   0.3990   0.4055   0.4073   0.4106   0.4153   0.4216   0.4271
  0.4287   0.4313   0.4353   0.4449   0.4461   0.4498   0.4564   0.4607
  0.4662   0.4716   0.4798   0.4857   0.4922   0.4965   0.5040   0.5140
  0.5174   0.5218   0.5323   0.5405   0.5480   0.5512   0.5592   0.5606
  0.5652   0.5676   0.5728   0.5770   0.5820   0.5834   0.5921   0.5997
  0.6017   0.6132   0.6162   0.6194   0.6265   0.6320   0.6347   0.6399
  0.6484   0.6544   0.6555   0.6586   0.6677   0.6685   0.6742   0.6770
  0.6846   0.6870   0.6944   0.6995   0.7031   0.7091   0.7102   0.7220
  0.7229   0.7337   0.7396   0.7460   0.7484   0.7512   0.7535   0.7581
  0.7613   0.7665   0.7716   0.7765   0.7791   0.7798   0.7858   0.7897
  0.7914   0.7983   0.8010   0.8048   0.8060   0.8130   0.8168   0.8227
  0.8288   0.8405   0.8540   0.8634   0.8676   0.8807   0.8908   0.9053
  0.9205   0.9272   0.9540   0.9587   0.9655   0.9741   0.9814   0.9885
  1.0108   1.0150   1.0191   1.0356   1.0389   1.0492   1.0536   1.0610
  1.0701   1.0827   1.0855   1.1000   1.1026   1.1141   1.1278   1.1302
  1.1343   1.1404   1.1450   1.1494   1.1552   1.1646   1.1659   1.1798
  1.1846   1.1917   1.1952   1.2075   1.2156   1.2210   1.2257   1.2341
  1.2392   1.2440   1.2507   1.2549   1.2641   1.2696   1.2820   1.2891
  1.3007   1.3047   1.3141   1.3206   1.3229   1.3332   1.3422   1.3476
  1.3671   1.3780   1.3809   1.3849   1.3991   1.4070   1.4167   1.4291
  1.4347   1.4530   1.4586   1.4704   1.4755   1.4791   1.4910   1.5004
  1.5065   1.5124   1.5193   1.5274   1.5343   1.5412   1.5520   1.5548
  1.5559   1.5603   1.5667   1.5737   1.5814   1.5868   1.5906   1.5921
  1.5992   1.6062   1.6088   1.6161   1.6218   1.6222   1.6264   1.6273
  1.6339   1.6391   1.6415   1.6500   1.6538   1.6581   1.6619   1.6673
  1.6705   1.6821   1.6852   1.6914   1.6973   1.7015   1.7128   1.7139
  1.7179   1.7190   1.7273   1.7330   1.7465   1.7496   1.7587   1.7633
  1.7768   1.7826   1.7921   1.7955   1.8039   1.8094   1.8210   1.8221
  1.8324   1.8392   1.8509   1.8515   1.8535   1.8589   1.8688   1.8751
  1.8804   1.8860   1.8978   1.9103   1.9170   1.9256   1.9419   1.9510
  1.9553   1.9745   1.9835   1.9949   2.0016   2.0082   2.0212   2.0271
  2.0379   2.0471   2.0496   2.0549   2.0629   2.0686   2.0761   2.0899
  2.1067   2.1128   2.1187   2.1297   2.1412   2.1481   2.1561   2.1618
  2.1667   2.1759   2.1866   2.1905   2.2036   2.2172   2.2268   2.2362
  2.2415   2.2432   2.2604   2.2723   2.2811   2.2857   2.3052   2.3221
  2.3327   2.3374   2.3469   2.3588   2.3647   2.3965   2.3968   2.4104
  2.4270   2.4339   2.4467   2.4700   2.4921   2.5116   2.5217   2.5286
  2.5328   2.5371   2.5420   2.5452   2.5550   2.5694   2.5725   2.5792
  2.5865   2.5928   2.6022   2.6322   2.6337   2.6443   2.6475   2.6539
  2.6571   2.6780   2.6966   2.7033   2.7078   2.7190   2.7258   2.7427
  2.7538   2.7608   2.7713   2.7828   2.7842   2.7959   2.7975   2.8135
  2.8214   2.8293   2.8434   2.8580   2.8676   2.8766   2.8800   2.8901
  2.8930   2.9099   2.9147   2.9300   2.9399   2.9441   2.9469   2.9617
  2.9644   2.9794   2.9886   2.9969   2.9993   3.0102   3.0131   3.0198
  3.0310   3.0357   3.0464   3.0575   3.0726   3.0834   3.0869   3.0993
  3.1038   3.1207   3.1260   3.1366   3.1429   3.1472   3.1492   3.1600
  3.1632   3.1677   3.1792   3.1923   3.2056   3.2146   3.2196   3.2345
  3.2539   3.2633   3.2752   3.2881   3.2919   3.2957   3.3044   3.3253
  3.3371   3.3635   3.3733   3.3765   3.3940   3.4144   3.4275   3.4650
  3.4859   3.5296   3.5427   3.5623   3.6143   3.6810   3.7757   3.7848
  3.7976   3.8004   3.8145   3.8262   3.8392   3.8495   3.8672   3.8969
  3.8997   3.9082   3.9166   3.9320   3.9357   3.9764   3.9873   3.9982
  4.0017   4.0133   4.0445   4.0509   4.0697   4.0867   4.1318   4.1528
  4.1681   4.1742   4.1753   4.2329   4.2540   4.2772   4.3020   4.3061
  4.3261   4.3535   4.3702   4.4287   4.9843   5.0741   5.0913   5.1053
  5.1121   5.1186   5.1404   5.1591   5.1861   5.2039   5.3683   5.3915
  5.4053   5.4156   5.4234   5.4347   5.4626   5.5074   5.5940   5.6172
  5.6454   5.6560   5.6638   5.6928   5.7832   5.8402   5.8508  23.7492
 23.7675  23.7921  23.8071  23.8131  23.8187  23.8469  23.8585  23.8717
 23.8764  23.8923  23.9038  23.9364  23.9575  23.9775  24.0106  49.8650
 49.9009  49.9275  49.9424  49.9484  49.9575  49.9962  50.0110  50.0210
 --------------------------------------------------------------

          Ground-State Mulliken Net Atomic Charges

     Atom                 Charge (a.u.)
  ----------------------------------------
      1 C                     0.569486
      2 H                     0.195471
      3 C                    -0.899664
      4 H                     0.175749
      5 O                    -0.202382
      6 H                     0.492161
      7 C                    -0.446292
      8 H                     0.223007
      9 H                     0.158931
     10 C                     0.623549
     11 H                     0.153948
     12 C                    -0.716481
     13 H                     0.181974
     14 H                     0.140298
     15 O                    -0.211634
     16 C                    -0.756346
     17 H                     0.166741
     18 H                     0.137652
     19 C                    -0.412197
     20 H                     0.138606
     21 H                     0.144874
     22 C                     0.208058
     23 C                    -0.546447
     24 C                    -0.802979
     25 H                     0.124040
     26 O                    -0.017735
     27 H                     0.247807
     28 H                     0.148235
     29 H                     0.149499
     30 H                     0.182288
     31 H                     0.230783
     32 O                     0.045293
     33 C                    -0.411750
     34 H                     0.276081
     35 C                    -0.045516
     36 H                     0.256565
     37 C                    -0.000353
     38 O                    -0.196987
     39 O                    -0.116609
     40 H                     0.290661
     41 C                    -0.119051
     42 H                     0.283154
     43 O                    -0.148346
     44 H                     0.261583
     45 C                    -0.765998
     46 H                     0.297179
     47 O                    -0.201719
     48 H                     0.276977
     49 C                    -0.331703
     50 H                     0.236790
     51 O                    -0.131167
     52 H                     0.255673
     53 H                     0.208244
  ----------------------------------------
  Sum of atomic charges =     0.000000

 -----------------------------------------------------------------
                    Cartesian Multipole Moments
 -----------------------------------------------------------------
    Charge (ESU x 10^10)
                 0.0000
    Dipole Moment (Debye)
         X       1.2328      Y       2.1469      Z       2.4156
       Tot       3.4590
    Quadrupole Moments (Debye-Ang)
        XX    -161.3950     XY     -26.3234     YY    -155.7737
        XZ      13.6292     YZ      -2.4321     ZZ    -147.8862
    Octopole Moments (Debye-Ang^2)
       XXX      52.2962    XXY      56.7264    XYY      63.5606
       YYY      -4.2782    XXZ     110.2984    XYZ      36.8389
       YYZ      38.9828    XZZ       6.4532    YZZ     -18.0351
       ZZZ       2.7190
    Hexadecapole Moments (Debye-Ang^3)
      XXXX  -15584.1036   XXXY    -757.8566   XXYY   -3006.4572
      XYYY      25.9977   YYYY   -2399.7435   XXXZ     507.2375
      XXYZ      22.6705   XYYZ     142.5568   YYYZ      25.9151
      XXZZ   -2491.1496   XYZZ     -46.6724   YYZZ    -495.8028
      XZZZ     165.1966   YZZZ       3.1114   ZZZZ    -608.6320
 -----------------------------------------------------------------
 Calculating analytic gradient of the SCF energy
 Gradient of SCF Energy
            1           2           3           4           5           6
    1  -0.0000739  -0.0000405  -0.0000032   0.0000771   0.0000869  -0.0000491
    2   0.0000597   0.0000188   0.0000435  -0.0000665  -0.0000268   0.0000418
    3  -0.0001304  -0.0000304   0.0000077   0.0000542  -0.0000042   0.0000072
            7           8           9          10          11          12
    1   0.0000161   0.0000180  -0.0000047  -0.0000284  -0.0000023   0.0000619
    2   0.0000220  -0.0000100   0.0000074  -0.0000696  -0.0000097   0.0000333
    3   0.0000037   0.0000145   0.0000026   0.0000517   0.0000175  -0.0000004
           13          14          15          16          17          18
    1   0.0000275  -0.0000134  -0.0000491  -0.0000130   0.0000006  -0.0000251
    2  -0.0000196  -0.0000182  -0.0000424  -0.0000408  -0.0000112  -0.0000110
    3   0.0000137   0.0000503  -0.0000004   0.0000512  -0.0000098  -0.0000411
           19          20          21          22          23          24
    1   0.0000226   0.0000264   0.0000348  -0.0001129  -0.0000320   0.0000522
    2  -0.0000559  -0.0000345  -0.0000079   0.0000943   0.0000919  -0.0000217
    3   0.0000230  -0.0000039   0.0000306   0.0000321   0.0000110  -0.0000655
           25          26          27          28          29          30
    1  -0.0000070   0.0001166  -0.0000150   0.0000431  -0.0000105  -0.0000773
    2  -0.0000355  -0.0001475  -0.0000163   0.0000170   0.0000049  -0.0000281
    3   0.0000431  -0.0001201  -0.0000175  -0.0000470   0.0000040   0.0000316
           31          32          33          34          35          36
    1   0.0000316   0.0001762  -0.0000577  -0.0000114  -0.0001601   0.0000321
    2  -0.0000094   0.0000378   0.0000466  -0.0000094  -0.0000787   0.0000085
    3   0.0000097   0.0000268   0.0000093  -0.0000097   0.0000325  -0.0000061
           37          38          39          40          41          42
    1  -0.0001808   0.0000693   0.0000574  -0.0000034   0.0000247   0.0000059
    2   0.0001384  -0.0000359  -0.0000291   0.0000183  -0.0000154   0.0000131
    3  -0.0000164  -0.0000277  -0.0000031  -0.0000175  -0.0000042  -0.0000051
           43          44          45          46          47          48
    1  -0.0000085  -0.0000059   0.0000989   0.0000133  -0.0000609   0.0000292
    2   0.0000263   0.0000148  -0.0000329   0.0000001   0.0000172   0.0000234
    3   0.0000165  -0.0000212   0.0000044  -0.0000073  -0.0000361   0.0000035
           49          50          51          52          53
    1  -0.0000762  -0.0000200  -0.0000496   0.0001035  -0.0000342
    2   0.0000150   0.0000448   0.0000396  -0.0000149   0.0000203
    3  -0.0000432   0.0000017   0.0001241  -0.0000546   0.0000449
 Max gradient component =       1.808E-04
 RMS gradient           =       5.063E-05
 Gradient time:  CPU 536.07 s  wall 90.47 s
 Geometry Optimization Parameters
   NAtoms,    NIC,     NZ,  NCons,   NDum,   NFix, NCnnct, MaxDiis
       53     422       0       0       0       0       0       0

 Cartesian Hessian Update
 Hessian Updated using BFGS Update


** GEOMETRY OPTIMIZATION IN DELOCALIZED INTERNAL COORDINATES **
   Searching for a Minimum

   Optimization Cycle:  10

                       Coordinates (Angstroms)
     ATOM                X               Y               Z
      1  C        -2.7349142069    0.9275181423   -0.2851865605
      2  H        -2.6739884861    0.5425907011   -1.3130376756
      3  C        -2.9345894118   -0.2990518579    0.6327819481
      4  H        -2.9151446503    0.0499426145    1.6781736065
      5  O        -1.9566984245   -1.3173905148    0.4499985198
      6  H        -1.0660756693   -0.9421265561    0.4027579115
      7  C        -4.2788476581   -0.9923456778    0.3843933756
      8  H        -4.2521763772   -1.4437222903   -0.6124552685
      9  H        -4.3655468070   -1.8190168965    1.0966974987
     10  C        -5.4839193075   -0.0525858332    0.4923032140
     11  H        -5.5228446435    0.3546334025    1.5144263819
     12  C        -6.8184230083   -0.7812458169    0.2922027290
     13  H        -6.9121306665   -1.5845979879    1.0267760362
     14  H        -7.6485700102   -0.0800003444    0.4596687561
     15  O        -6.9616491767   -1.4190764963   -0.9784263552
     16  C        -5.2957726246    1.1285662665   -0.4694677108
     17  H        -6.1291239178    1.8353796388   -0.3772687744
     18  H        -5.2977848833    0.7622178168   -1.5049146585
     19  C        -3.9726754902    1.8515096693   -0.2036439216
     20  H        -3.8508290028    2.6743954459   -0.9165489126
     21  H        -4.0189816133    2.3125406471    0.7908845456
     22  C        -1.4542362169    1.7853454030   -0.0312208821
     23  C        -1.1906686012    2.1263445348    1.4450053362
     24  C        -0.1765786822    1.2962202120   -0.7167262132
     25  H        -0.3841435036    0.9731048157   -1.7448770228
     26  O         0.4087795085    0.1909852941    0.0037576955
     27  H         0.5542285480    2.1092007970   -0.7427455299
     28  H        -2.0745726742    2.5611288474    1.9163335402
     29  H        -0.3791846386    2.8551445844    1.5270515132
     30  H        -0.8971958059    1.2456261215    2.0182794047
     31  H        -7.0010699085   -0.7425885513   -1.6608891156
     32  O         2.6067949406    0.7771521182   -0.0974180343
     33  C         3.9203989323    0.4867434629   -0.5638400105
     34  H         3.9336498786    0.3484097612   -1.6516018874
     35  C         1.6446015010   -0.2168696260   -0.4676133951
     36  H         1.6347306854   -0.3161829771   -1.5659757811
     37  C         4.7766198776    1.7191605210   -0.2812755968
     38  O         5.2283594636    2.4374221748   -1.1326291487
     39  O         4.9577973996    1.9174584323    1.0402608753
     40  H         5.4915438003    2.7198380301    1.1427583115
     41  C         4.4341820855   -0.7861079258    0.1210481681
     42  H         4.4735246749   -0.5979285547    1.2035966638
     43  O         5.7280458602   -1.0637515496   -0.3860942830
     44  H         5.9681969209   -1.9615422963   -0.1279731303
     45  C         3.4565492004   -1.9252576692   -0.1682091729
     46  H         3.5126027610   -2.1689971649   -1.2335486279
     47  O         3.8552251974   -3.1332100205    0.4920659472
     48  H         3.8122830615   -2.9940890219    1.4468190321
     49  C         2.0102435570   -1.5569012160    0.1750220837
     50  H         1.9089021143   -1.4294097504    1.2641621075
     51  O         1.1006150535   -2.5245583391   -0.3090356390
     52  H         1.3937583407   -3.3959364427   -0.0188327030
     53  H        -1.6512423185    2.7351767473   -0.5473228974
   Point Group: c1    Number of degrees of freedom:   153


   Energy is  -1303.957270148

 Hessian Updated using BFGS Update

153 Hessian modes will be used to form the next step
  Hessian Eigenvalues:
     0.001340    0.004426    0.004600    0.005563    0.005727    0.005961
     0.006471    0.006935    0.007499    0.007705    0.009242    0.010991
     0.011446    0.012975    0.013440    0.014898    0.016537    0.017839
     0.020690    0.022420    0.023317    0.030001    0.031542    0.032078
     0.033678    0.037052    0.038437    0.042000    0.043105    0.045415
     0.046130    0.046709    0.047082    0.048667    0.048708    0.048997
     0.049233    0.049457    0.050160    0.051374    0.053683    0.054026
     0.054805    0.054933    0.056139    0.056731    0.057258    0.058309
     0.058839    0.059407    0.059555    0.062953    0.064408    0.066281
     0.069467    0.073717    0.074088    0.079190    0.081181    0.083967
     0.085286    0.086185    0.093313    0.094125    0.110441    0.113781
     0.114587    0.117973    0.118495    0.136266    0.138120    0.140926
     0.142050    0.152160    0.158895    0.159621    0.159841    0.159995
     0.160003    0.160035    0.160073    0.160782    0.161648    0.163297
     0.168580    0.171211    0.172789    0.181945    0.187062    0.190968
     0.195650    0.198739    0.202029    0.215058    0.220534    0.248371
     0.249995    0.250666    0.254502    0.269098    0.269787    0.273767
     0.280463    0.282860    0.285846    0.286567    0.287305    0.288363
     0.290593    0.291327    0.292620    0.293177    0.296984    0.334078
     0.334395    0.335348    0.335530    0.337301    0.337393    0.337452
     0.337556    0.338690    0.340031    0.340396    0.340687    0.341520
     0.341651    0.342746    0.342821    0.343333    0.343669    0.344200
     0.345044    0.346508    0.346845    0.388784    0.393454    0.400834
     0.402694    0.406985    0.411458    0.428821    0.432333    0.451228
     0.497990    0.535642    0.539305    0.542466    0.545198    0.546050
     0.551227    0.553020    1.038659

 Minimum Search - Taking Simple RFO Step
 Searching for Lamda that Minimizes Along All modes
 Value Taken    Lamda =  -0.00002617
 Step Taken.  Stepsize is  0.121165

                             Maximum     Tolerance    Cnvgd?
         Gradient           0.000398      0.000300      NO
         Displacement       0.029927      0.001200      NO
         Energy change     -0.000038      0.000001      NO


 New Cartesian Coordinates Obtained by Inverse Iteration

 Displacement from previous Coordinates is:  0.599745
 ----------------------------------------------------------------
             Standard Nuclear Orientation (Angstroms)
    I     Atom           X                Y                Z
 ----------------------------------------------------------------
    1      C      -2.7275184944     0.9285979295    -0.2633871989
    2      H      -2.6440436175     0.5340069206    -1.2859598036
    3      C      -2.9423377098    -0.2884865315     0.6631094387
    4      H      -2.9474093205     0.0736833081     1.7040949030
    5      O      -1.9563968410    -1.3045091332     0.5143232788
    6      H      -1.0682752083    -0.9250061460     0.4548698350
    7      C      -4.2785641459    -0.9897103404     0.3942853390
    8      H      -4.2306095030    -1.4499353077    -0.5977093821
    9      H      -4.3759386839    -1.8103348598     1.1122480343
   10      C      -5.4887674417    -0.0532646703     0.4698620196
   11      H      -5.5488588668     0.3638587301     1.4868987961
   12      C      -6.8169459327    -0.7881429592     0.2511916635
   13      H      -6.9238716855    -1.5826818508     0.9934952225
   14      H      -7.6522320329    -0.0872912650     0.3927533391
   15      O      -6.9324876617    -1.4418889992    -1.0141413877
   16      C      -5.2853961854     1.1190238746    -0.4997060645
   17      H      -6.1225233725     1.8241123711    -0.4314857724
   18      H      -5.2653940048     0.7420690630    -1.5310685040
   19      C      -3.9699698718     1.8490884277    -0.2158957238
   20      H      -3.8372710688     2.6646117100    -0.9352505711
   21      H      -4.0366974568     2.3209951554     0.7724926164
   22      C      -1.4554138602     1.7934498365     0.0104358141
   23      C      -1.2064016032     2.1177791540     1.4927546164
   24      C      -0.1699071411     1.3211354484    -0.6708904245
   25      H      -0.3679261327     1.0133152723    -1.7057596372
   26      O       0.4134531496     0.2077055693     0.0377004840
   27      H       0.5580950522     2.1370744612    -0.6791259216
   28      H      -2.1029843426     2.5233701325     1.9663446432
   29      H      -0.4131359801     2.8646118433     1.5897995924
   30      H      -0.8943305281     1.2353478440     2.0534106257
   31      H      -6.9564572091    -0.7740575352    -1.7057550121
   32      O       2.6131256230     0.7808127248    -0.1028955848
   33      C       3.9172909881     0.4800264408    -0.5890105887
   34      H       3.9122434567     0.3357134098    -1.6760718917
   35      C       1.6392633808    -0.2094107430    -0.4516441135
   36      H       1.6101584909    -0.3138500636    -1.5492142246
   37      C       4.7850282186     1.7089617720    -0.3272553407
   38      O       5.2269197984     2.4199159993    -1.1898415446
   39      O       4.9877873658     1.9141508490     0.9900618203
   40      H       5.5273156424     2.7142439666     1.0794296294
   41      C       4.4346153980    -0.7920386760     0.0945897187
   42      H       4.4922434226    -0.5980871746     1.1753333450
   43      O       5.7186429660    -1.0802515704    -0.4313535849
   44      H       5.9563428322    -1.9789779463    -0.1741645650
   45      C       3.4458830674    -1.9267462304    -0.1733068084
   46      H       3.4834427948    -2.1755936549    -1.2382926290
   47      O       3.8484094995    -3.1340336534     0.4859704706
   48      H       3.8209779900    -2.9906253258     1.4406649820
   49      C       2.0076686725    -1.5485230047     0.1916011643
   50      H       1.9250875076    -1.4150173716     1.2816031452
   51      O       1.0844032957    -2.5129183779    -0.2726294795
   52      H       1.3765610467    -3.3847625047     0.0171599581
   53      H      -1.6548387797     2.7477485065    -0.4962224436
 ----------------------------------------------------------------
 Molecular Point Group                 C1    NOp =  1
 Largest Abelian Subgroup              C1    NOp =  1
 Nuclear Repulsion Energy =  2448.4677823070 hartrees
 There are       98 alpha and       98 beta electrons
 Applying Cartesian multipole field
    Component          Value
    ---------          -----
     (2,0,0)        1.00000E-12
     (0,2,0)        2.00000E-11
     (0,0,2)       -3.00000E-11
 Nucleus-field energy     =     0.0000000360 hartrees
 Requested basis set is 6-311++G(d,p)
 There are 290 shells and 746 basis functions
 A cutoff of  1.0D-11 yielded  28802 shell pairs
 There are    183691 function pairs (    194365 Cartesian)
 Smallest overlap matrix eigenvalue = 1.22E-06

 Q-Chem warning in module stvman/mkSTV.C, line 306:

 Overlap eigenvalue is smaller than square root of threshold
 Use THRESH >= 12 to get rid of this warning

 Guess MOs from SCF MO coefficient file

 -----------------------------------------------------------------------
  General SCF calculation program by
  Eric Jon Sundstrom, Paul Horn, Yuezhi Mao, Dmitri Zuev, Alec White,
  David Stuck, Shaama M.S., Shane Yost, Joonho Lee, David Small,
  Daniel Levine, Susi Lehtola, Hugh Burton, Evgeny Epifanovsky
 -----------------------------------------------------------------------
 Exchange:     0.2000 Hartree-Fock + 0.0800 Slater + 0.7200 B88
 Correlation:  0.1900 VWN1RPA + 0.8100 LYP
 Using SG-1 standard quadrature grid
 using 6 threads for integral computing
 -------------------------------------------------------
 OpenMP Integral computing Module                
 Release: version 2.0, May 2017, Q-Chem Inc. Pleasanton 
 -------------------------------------------------------
 -------------------------------------------------------
 OpenMP BLAS3 based DFT computing Module                
 Release: version 1.0, May 2013, Q-Chem Inc. Pittsburgh 
 -------------------------------------------------------
 A restricted SCF calculation will be
 performed using DIIS
 SCF converges when DIIS error is below 1.0e-08
 ---------------------------------------
  Cycle       Energy         DIIS error
 ---------------------------------------
    1   -1303.9522983760      2.54e-04  
    2   -1303.9571927117      3.75e-05  
    3   -1303.9571171534      5.82e-05  
    4   -1303.9572790943      5.48e-06  
    5   -1303.9572795032      4.83e-06  
    6   -1303.9572806332      1.22e-06  
    7   -1303.9572807051      3.53e-07  
    8   -1303.9572807115      8.67e-08  
    9   -1303.9572807118      2.57e-08  
   10   -1303.9572807117      7.80e-09  Convergence criterion met
 ---------------------------------------
 SCF time:   CPU 1912.88s  wall 340.00s 
 SCF   energy in the final basis set =    -1303.9572807117
 Total energy in the final basis set =    -1303.9572807117

 --------------------------------------------------------------

                    Orbital Energies (a.u.)
 --------------------------------------------------------------

 Alpha MOs
 -- Occupied --
-19.1924 -19.1673 -19.1641 -19.1614 -19.1511 -19.1447 -19.1371 -19.1205
-19.0944 -10.3284 -10.3023 -10.2659 -10.2562 -10.2559 -10.2530 -10.2327
-10.2134 -10.2099 -10.1891 -10.1765 -10.1729 -10.1725 -10.1711 -10.1642
-10.1521  -1.1365  -1.1091  -1.0769  -1.0576  -1.0469  -1.0461  -1.0435
 -1.0211  -1.0004  -0.8428  -0.8172  -0.8144  -0.7932  -0.7507  -0.7321
 -0.7162  -0.6903  -0.6793  -0.6654  -0.6409  -0.6288  -0.6157  -0.6103
 -0.5781  -0.5675  -0.5635  -0.5573  -0.5485  -0.5233  -0.5185  -0.5175
 -0.5102  -0.5063  -0.4958  -0.4940  -0.4817  -0.4801  -0.4662  -0.4601
 -0.4564  -0.4490  -0.4452  -0.4388  -0.4346  -0.4284  -0.4265  -0.4214
 -0.3986  -0.3963  -0.3890  -0.3839  -0.3822  -0.3774  -0.3719  -0.3698
 -0.3649  -0.3603  -0.3528  -0.3478  -0.3422  -0.3351  -0.3331  -0.3224
 -0.3203  -0.3190  -0.3167  -0.3100  -0.3034  -0.2989  -0.2942  -0.2878
 -0.2728  -0.2559
 -- Virtual --
 -0.0365  -0.0259  -0.0153  -0.0117  -0.0071  -0.0036  -0.0006   0.0042
  0.0138   0.0152   0.0198   0.0212   0.0300   0.0320   0.0350   0.0397
  0.0435   0.0457   0.0474   0.0523   0.0579   0.0600   0.0633   0.0643
  0.0705   0.0720   0.0748   0.0788   0.0799   0.0827   0.0853   0.0878
  0.0913   0.0927   0.0932   0.0978   0.1022   0.1029   0.1068   0.1068
  0.1085   0.1128   0.1143   0.1155   0.1175   0.1186   0.1230   0.1245
  0.1252   0.1281   0.1307   0.1325   0.1340   0.1356   0.1373   0.1401
  0.1423   0.1439   0.1444   0.1483   0.1504   0.1517   0.1537   0.1576
  0.1591   0.1595   0.1617   0.1633   0.1639   0.1673   0.1706   0.1712
  0.1727   0.1743   0.1765   0.1782   0.1802   0.1857   0.1862   0.1871
  0.1910   0.1943   0.1987   0.2007   0.2029   0.2055   0.2079   0.2114
  0.2128   0.2142   0.2161   0.2184   0.2236   0.2256   0.2264   0.2280
  0.2290   0.2346   0.2365   0.2413   0.2441   0.2447   0.2479   0.2508
  0.2534   0.2558   0.2573   0.2599   0.2604   0.2610   0.2654   0.2678
  0.2713   0.2724   0.2800   0.2805   0.2854   0.2858   0.2875   0.2898
  0.2937   0.2953   0.2963   0.2991   0.3015   0.3036   0.3059   0.3078
  0.3092   0.3140   0.3165   0.3189   0.3208   0.3249   0.3264   0.3302
  0.3331   0.3362   0.3386   0.3389   0.3423   0.3431   0.3478   0.3485
  0.3539   0.3564   0.3577   0.3608   0.3645   0.3663   0.3674   0.3681
  0.3692   0.3741   0.3747   0.3759   0.3825   0.3851   0.3864   0.3902
  0.3945   0.3997   0.4058   0.4075   0.4103   0.4151   0.4215   0.4258
  0.4287   0.4320   0.4352   0.4447   0.4460   0.4493   0.4558   0.4609
  0.4665   0.4714   0.4797   0.4855   0.4927   0.4965   0.5035   0.5135
  0.5175   0.5222   0.5328   0.5402   0.5464   0.5516   0.5591   0.5611
  0.5652   0.5670   0.5731   0.5776   0.5821   0.5840   0.5908   0.5996
  0.6020   0.6124   0.6163   0.6203   0.6253   0.6313   0.6350   0.6394
  0.6476   0.6550   0.6561   0.6588   0.6668   0.6686   0.6735   0.6785
  0.6838   0.6868   0.6949   0.6996   0.7036   0.7092   0.7100   0.7219
  0.7233   0.7336   0.7396   0.7461   0.7476   0.7514   0.7535   0.7580
  0.7603   0.7667   0.7716   0.7759   0.7784   0.7795   0.7857   0.7891
  0.7916   0.7986   0.8005   0.8044   0.8053   0.8120   0.8167   0.8219
  0.8293   0.8417   0.8527   0.8628   0.8677   0.8800   0.8897   0.9055
  0.9215   0.9263   0.9540   0.9573   0.9653   0.9735   0.9814   0.9890
  1.0108   1.0147   1.0190   1.0341   1.0372   1.0483   1.0544   1.0605
  1.0695   1.0817   1.0851   1.0993   1.1022   1.1147   1.1271   1.1304
  1.1350   1.1405   1.1455   1.1497   1.1539   1.1656   1.1659   1.1800
  1.1847   1.1915   1.1966   1.2075   1.2161   1.2203   1.2255   1.2337
  1.2397   1.2437   1.2507   1.2550   1.2646   1.2696   1.2829   1.2889
  1.3007   1.3045   1.3129   1.3200   1.3228   1.3331   1.3417   1.3473
  1.3674   1.3770   1.3813   1.3838   1.3994   1.4069   1.4170   1.4292
  1.4355   1.4534   1.4588   1.4700   1.4757   1.4792   1.4906   1.5009
  1.5065   1.5119   1.5190   1.5277   1.5320   1.5410   1.5524   1.5545
  1.5560   1.5594   1.5668   1.5744   1.5812   1.5870   1.5908   1.5920
  1.5992   1.6063   1.6091   1.6157   1.6208   1.6226   1.6268   1.6277
  1.6332   1.6392   1.6401   1.6498   1.6540   1.6590   1.6612   1.6681
  1.6703   1.6825   1.6870   1.6922   1.6981   1.7022   1.7131   1.7139
  1.7183   1.7195   1.7269   1.7321   1.7462   1.7500   1.7588   1.7628
  1.7771   1.7826   1.7918   1.7954   1.8045   1.8088   1.8204   1.8228
  1.8327   1.8396   1.8506   1.8519   1.8535   1.8586   1.8694   1.8746
  1.8804   1.8864   1.8979   1.9108   1.9159   1.9252   1.9415   1.9503
  1.9547   1.9749   1.9837   1.9943   2.0028   2.0085   2.0227   2.0267
  2.0376   2.0468   2.0490   2.0541   2.0629   2.0688   2.0761   2.0911
  2.1069   2.1121   2.1186   2.1297   2.1414   2.1480   2.1559   2.1611
  2.1661   2.1767   2.1876   2.1908   2.2040   2.2174   2.2280   2.2357
  2.2417   2.2433   2.2613   2.2724   2.2804   2.2866   2.3052   2.3208
  2.3327   2.3390   2.3462   2.3584   2.3639   2.3950   2.3982   2.4099
  2.4267   2.4338   2.4463   2.4685   2.4923   2.5115   2.5214   2.5282
  2.5330   2.5369   2.5420   2.5448   2.5545   2.5676   2.5723   2.5790
  2.5859   2.5932   2.6019   2.6321   2.6342   2.6440   2.6474   2.6533
  2.6566   2.6780   2.6962   2.7022   2.7074   2.7192   2.7253   2.7439
  2.7530   2.7608   2.7718   2.7831   2.7848   2.7956   2.7974   2.8141
  2.8217   2.8293   2.8419   2.8568   2.8699   2.8776   2.8800   2.8896
  2.8931   2.9088   2.9146   2.9312   2.9394   2.9456   2.9471   2.9602
  2.9645   2.9795   2.9873   2.9956   2.9993   3.0102   3.0114   3.0198
  3.0311   3.0344   3.0474   3.0582   3.0729   3.0842   3.0871   3.0992
  3.1037   3.1212   3.1261   3.1361   3.1420   3.1477   3.1503   3.1596
  3.1628   3.1687   3.1802   3.1920   3.2087   3.2144   3.2211   3.2354
  3.2542   3.2647   3.2752   3.2883   3.2915   3.2944   3.3049   3.3266
  3.3374   3.3635   3.3735   3.3763   3.3940   3.4139   3.4264   3.4656
  3.4868   3.5303   3.5441   3.5627   3.6143   3.6810   3.7756   3.7849
  3.7978   3.8003   3.8139   3.8241   3.8385   3.8489   3.8672   3.8972
  3.8993   3.9077   3.9167   3.9321   3.9359   3.9763   3.9862   3.9979
  4.0020   4.0143   4.0444   4.0507   4.0689   4.0866   4.1332   4.1524
  4.1679   4.1745   4.1755   4.2325   4.2545   4.2769   4.3025   4.3064
  4.3268   4.3535   4.3708   4.4287   4.9842   5.0740   5.0912   5.1053
  5.1121   5.1188   5.1400   5.1594   5.1856   5.2014   5.3683   5.3903
  5.4053   5.4154   5.4233   5.4331   5.4620   5.5089   5.5939   5.6171
  5.6453   5.6559   5.6640   5.6926   5.7830   5.8402   5.8520  23.7490
 23.7670  23.7920  23.8073  23.8130  23.8192  23.8470  23.8577  23.8714
 23.8767  23.8921  23.9037  23.9365  23.9571  23.9773  24.0112  49.8651
 49.9010  49.9277  49.9423  49.9483  49.9576  49.9966  50.0110  50.0208
 --------------------------------------------------------------

          Ground-State Mulliken Net Atomic Charges

     Atom                 Charge (a.u.)
  ----------------------------------------
      1 C                     0.564347
      2 H                     0.195460
      3 C                    -0.900011
      4 H                     0.179131
      5 O                    -0.202000
      6 H                     0.488330
      7 C                    -0.436703
      8 H                     0.223405
      9 H                     0.158609
     10 C                     0.624521
     11 H                     0.154337
     12 C                    -0.717027
     13 H                     0.182304
     14 H                     0.140044
     15 O                    -0.211249
     16 C                    -0.763606
     17 H                     0.166871
     18 H                     0.137740
     19 C                    -0.415917
     20 H                     0.138056
     21 H                     0.147977
     22 C                     0.181385
     23 C                    -0.542071
     24 C                    -0.766462
     25 H                     0.120520
     26 O                    -0.022510
     27 H                     0.248334
     28 H                     0.147614
     29 H                     0.149627
     30 H                     0.183446
     31 H                     0.230715
     32 O                     0.044655
     33 C                    -0.410507
     34 H                     0.276784
     35 C                    -0.040684
     36 H                     0.257708
     37 C                    -0.002317
     38 O                    -0.196726
     39 O                    -0.116351
     40 H                     0.290626
     41 C                    -0.121347
     42 H                     0.283557
     43 O                    -0.148217
     44 H                     0.261401
     45 C                    -0.769772
     46 H                     0.296972
     47 O                    -0.201711
     48 H                     0.276798
     49 C                    -0.337679
     50 H                     0.237627
     51 O                    -0.130530
     52 H                     0.255433
     53 H                     0.209062
  ----------------------------------------
  Sum of atomic charges =    -0.000000

 -----------------------------------------------------------------
                    Cartesian Multipole Moments
 -----------------------------------------------------------------
    Charge (ESU x 10^10)
                -0.0000
    Dipole Moment (Debye)
         X       1.2377      Y       2.1663      Z       2.3648
       Tot       3.4376
    Quadrupole Moments (Debye-Ang)
        XX    -160.8943     XY     -26.1346     YY    -155.7303
        XZ      13.9495     YZ      -2.2368     ZZ    -148.2734
    Octopole Moments (Debye-Ang^2)
       XXX      54.1349    XXY      57.3852    XYY      64.7147
       YYY      -3.3880    XXZ     111.5222    XYZ      36.5367
       YYZ      38.8506    XZZ       4.4980    YZZ     -18.7678
       ZZZ       3.3318
    Hexadecapole Moments (Debye-Ang^3)
      XXXX  -15530.9425   XXXY    -738.7955   XXYY   -2998.2462
      XYYY      25.0826   YYYY   -2396.5635   XXXZ     521.1596
      XXYZ      21.6259   XYYZ     143.9035   YYYZ      25.8592
      XXZZ   -2502.2154   XYZZ     -52.3904   YYZZ    -500.3240
      XZZZ     181.5897   YZZZ       5.9822   ZZZZ    -621.0392
 -----------------------------------------------------------------
 Calculating analytic gradient of the SCF energy
 Gradient of SCF Energy
            1           2           3           4           5           6
    1   0.0001774   0.0000294  -0.0000452  -0.0000228  -0.0000940  -0.0000154
    2  -0.0000883  -0.0000144  -0.0000015   0.0000800  -0.0000352   0.0000243
    3   0.0000568   0.0000038   0.0000403   0.0000006  -0.0000685   0.0000884
            7           8           9          10          11          12
    1   0.0000325  -0.0000092   0.0000316  -0.0001390   0.0000491   0.0000176
    2  -0.0000557  -0.0000073  -0.0000202   0.0000367   0.0000065   0.0000205
    3   0.0000175   0.0000029   0.0000152  -0.0000195  -0.0000197   0.0000228
           13          14          15          16          17          18
    1   0.0000217  -0.0000184  -0.0000889   0.0000558   0.0000034   0.0000171
    2  -0.0000150  -0.0000267  -0.0000372   0.0000548  -0.0000338  -0.0000499
    3   0.0000044   0.0000170   0.0000512  -0.0000034   0.0000157   0.0000129
           19          20          21          22          23          24
    1  -0.0000477  -0.0000520  -0.0000280  -0.0000160  -0.0000087  -0.0000773
    2   0.0000132   0.0000025  -0.0000001   0.0000035  -0.0000556  -0.0000153
    3   0.0000308  -0.0000011  -0.0000225   0.0000083  -0.0000406  -0.0000485
           25          26          27          28          29          30
    1  -0.0000373   0.0001805   0.0000165  -0.0000084  -0.0000064   0.0000326
    2  -0.0000119  -0.0000230  -0.0000012  -0.0000066   0.0000183  -0.0000081
    3   0.0000242  -0.0000581  -0.0000149   0.0000132   0.0000016   0.0000002
           31          32          33          34          35          36
    1   0.0000693   0.0001314  -0.0001356   0.0000416  -0.0001421   0.0000266
    2  -0.0000189   0.0000674   0.0000426   0.0000008  -0.0000206   0.0000420
    3  -0.0000047  -0.0000140   0.0000185  -0.0000238   0.0000143   0.0000044
           37          38          39          40          41          42
    1  -0.0000791   0.0000253   0.0000241  -0.0000099   0.0000447  -0.0000057
    2   0.0000610  -0.0000117   0.0000093   0.0000080  -0.0000131   0.0000179
    3  -0.0000226  -0.0000195  -0.0000175  -0.0000186  -0.0000264  -0.0000064
           43          44          45          46          47          48
    1   0.0000032   0.0000044   0.0000318   0.0000322  -0.0000520   0.0000288
    2   0.0000304   0.0000100  -0.0000254   0.0000383  -0.0000030   0.0000158
    3   0.0000332  -0.0000307   0.0000761  -0.0000194  -0.0000231   0.0000021
           49          50          51          52          53
    1  -0.0000461   0.0000137  -0.0000496   0.0000908   0.0000016
    2  -0.0000496   0.0000573   0.0000302  -0.0000234  -0.0000187
    3  -0.0000833   0.0000029   0.0001491  -0.0000715  -0.0000500
 Max gradient component =       1.805E-04
 RMS gradient           =       4.760E-05
 Gradient time:  CPU 535.71 s  wall 90.41 s
 Geometry Optimization Parameters
   NAtoms,    NIC,     NZ,  NCons,   NDum,   NFix, NCnnct, MaxDiis
       53     422       0       0       0       0       0       0

 Cartesian Hessian Update
 Hessian Updated using BFGS Update


** GEOMETRY OPTIMIZATION IN DELOCALIZED INTERNAL COORDINATES **
   Searching for a Minimum

   Optimization Cycle:  11

                       Coordinates (Angstroms)
     ATOM                X               Y               Z
      1  C        -2.7275184944    0.9285979295   -0.2633871989
      2  H        -2.6440436175    0.5340069206   -1.2859598036
      3  C        -2.9423377098   -0.2884865315    0.6631094387
      4  H        -2.9474093205    0.0736833081    1.7040949030
      5  O        -1.9563968410   -1.3045091332    0.5143232788
      6  H        -1.0682752083   -0.9250061460    0.4548698350
      7  C        -4.2785641459   -0.9897103404    0.3942853390
      8  H        -4.2306095030   -1.4499353077   -0.5977093821
      9  H        -4.3759386839   -1.8103348598    1.1122480343
     10  C        -5.4887674417   -0.0532646703    0.4698620196
     11  H        -5.5488588668    0.3638587301    1.4868987961
     12  C        -6.8169459327   -0.7881429592    0.2511916635
     13  H        -6.9238716855   -1.5826818508    0.9934952225
     14  H        -7.6522320329   -0.0872912650    0.3927533391
     15  O        -6.9324876617   -1.4418889992   -1.0141413877
     16  C        -5.2853961854    1.1190238746   -0.4997060645
     17  H        -6.1225233725    1.8241123711   -0.4314857724
     18  H        -5.2653940048    0.7420690630   -1.5310685040
     19  C        -3.9699698718    1.8490884277   -0.2158957238
     20  H        -3.8372710688    2.6646117100   -0.9352505711
     21  H        -4.0366974568    2.3209951554    0.7724926164
     22  C        -1.4554138602    1.7934498365    0.0104358141
     23  C        -1.2064016032    2.1177791540    1.4927546164
     24  C        -0.1699071411    1.3211354484   -0.6708904245
     25  H        -0.3679261327    1.0133152723   -1.7057596372
     26  O         0.4134531496    0.2077055693    0.0377004840
     27  H         0.5580950522    2.1370744612   -0.6791259216
     28  H        -2.1029843426    2.5233701325    1.9663446432
     29  H        -0.4131359801    2.8646118433    1.5897995924
     30  H        -0.8943305281    1.2353478440    2.0534106257
     31  H        -6.9564572091   -0.7740575352   -1.7057550121
     32  O         2.6131256230    0.7808127248   -0.1028955848
     33  C         3.9172909881    0.4800264408   -0.5890105887
     34  H         3.9122434567    0.3357134098   -1.6760718917
     35  C         1.6392633808   -0.2094107430   -0.4516441135
     36  H         1.6101584909   -0.3138500636   -1.5492142246
     37  C         4.7850282186    1.7089617720   -0.3272553407
     38  O         5.2269197984    2.4199159993   -1.1898415446
     39  O         4.9877873658    1.9141508490    0.9900618203
     40  H         5.5273156424    2.7142439666    1.0794296294
     41  C         4.4346153980   -0.7920386760    0.0945897187
     42  H         4.4922434226   -0.5980871746    1.1753333450
     43  O         5.7186429660   -1.0802515704   -0.4313535849
     44  H         5.9563428322   -1.9789779463   -0.1741645650
     45  C         3.4458830674   -1.9267462304   -0.1733068084
     46  H         3.4834427948   -2.1755936549   -1.2382926290
     47  O         3.8484094995   -3.1340336534    0.4859704706
     48  H         3.8209779900   -2.9906253258    1.4406649820
     49  C         2.0076686725   -1.5485230047    0.1916011643
     50  H         1.9250875076   -1.4150173716    1.2816031452
     51  O         1.0844032957   -2.5129183779   -0.2726294795
     52  H         1.3765610467   -3.3847625047    0.0171599581
     53  H        -1.6548387797    2.7477485065   -0.4962224436
   Point Group: c1    Number of degrees of freedom:   153


   Energy is  -1303.957280712

 Hessian Updated using BFGS Update

153 Hessian modes will be used to form the next step
  Hessian Eigenvalues:
     0.001235    0.004442    0.004630    0.005575    0.005700    0.006110
     0.006741    0.007061    0.007504    0.007706    0.009768    0.010798
     0.011359    0.012782    0.013386    0.014900    0.016641    0.017899
     0.020648    0.022420    0.024239    0.029974    0.031530    0.032370
     0.033658    0.037035    0.038450    0.041879    0.043168    0.045395
     0.046110    0.046713    0.047104    0.048685    0.048774    0.049140
     0.049455    0.049562    0.051012    0.051413    0.053686    0.054157
     0.054812    0.054941    0.056242    0.056698    0.057414    0.058310
     0.059033    0.059384    0.059669    0.062964    0.065400    0.066389
     0.069458    0.073777    0.074090    0.079187    0.081250    0.083973
     0.085567    0.086194    0.093416    0.094131    0.110551    0.113708
     0.114579    0.117824    0.118512    0.136216    0.138050    0.140983
     0.142304    0.152155    0.158874    0.159638    0.159761    0.159992
     0.160001    0.160040    0.160053    0.160762    0.161525    0.163206
     0.168602    0.171240    0.172936    0.181875    0.186940    0.191190
     0.195813    0.198754    0.202036    0.214025    0.220543    0.249909
     0.250184    0.252724    0.261550    0.269599    0.271461    0.273806
     0.281202    0.282879    0.286189    0.286549    0.287802    0.289447
     0.290591    0.292269    0.292665    0.293884    0.296995    0.334082
     0.334373    0.335347    0.335561    0.337308    0.337393    0.337455
     0.337559    0.338663    0.340000    0.340393    0.340688    0.341577
     0.341652    0.342750    0.342829    0.343330    0.343669    0.344375
     0.345043    0.346493    0.346854    0.389722    0.392972    0.402226
     0.404964    0.409049    0.411540    0.428822    0.432951    0.468615
     0.507379    0.535643    0.539495    0.542469    0.545197    0.546020
     0.551228    0.553018    1.038658

 Minimum Search - Taking Simple RFO Step
 Searching for Lamda that Minimizes Along All modes
 Value Taken    Lamda =  -0.00001003
 Step Taken.  Stepsize is  0.029792

                             Maximum     Tolerance    Cnvgd?
         Gradient           0.000935      0.000300      NO
         Displacement       0.009608      0.001200      NO
         Energy change     -0.000011      0.000001      NO


 New Cartesian Coordinates Obtained by Inverse Iteration

 Displacement from previous Coordinates is:  0.228157
 ----------------------------------------------------------------
             Standard Nuclear Orientation (Angstroms)
    I     Atom           X                Y                Z
 ----------------------------------------------------------------
    1      C      -2.7251332315     0.9334883237    -0.2589330415
    2      H      -2.6375580193     0.5424830195    -1.2825568874
    3      C      -2.9375122631    -0.2874895591     0.6632725672
    4      H      -2.9471744876     0.0712221120     1.7053994417
    5      O      -1.9478384494    -1.2998751440     0.5150266475
    6      H      -1.0607886275    -0.9178063243     0.4557725556
    7      C      -4.2703760180    -0.9926585637     0.3883433292
    8      H      -4.2179593617    -1.4492041098    -0.6051318658
    9      H      -4.3667149232    -1.8162370891     1.1030478987
   10      C      -5.4844210000    -0.0614526853     0.4641539103
   11      H      -5.5495263076     0.3513157252     1.4826899986
   12      C      -6.8087992502    -0.8011369594     0.2387430276
   13      H      -6.9140940422    -1.5994717036     0.9772155895
   14      H      -7.6474825839    -0.1045763880     0.3813269803
   15      O      -6.9182895243    -1.4495247742    -1.0298943316
   16      C      -5.2835098123     1.1153313573    -0.5004419369
   17      H      -6.1231617349     1.8173210272    -0.4309230019
   18      H      -5.2605994469     0.7427352715    -1.5333105875
   19      C      -3.9710993750     1.8490936030    -0.2117165049
   20      H      -3.8395112453     2.6670753773    -0.9284837548
   21      H      -4.0415016441     2.3179844938     0.7778616731
   22      C      -1.4569890164     1.8027159003     0.0206831669
   23      C      -1.2137165033     2.1245509875     1.5044900339
   24      C      -0.1676142101     1.3367560162    -0.6577017333
   25      H      -0.3609457681     1.0326829263    -1.6946241212
   26      O       0.4147034714     0.2215848084     0.0488026952
   27      H       0.5586661223     2.1542651428    -0.6600266553
   28      H      -2.1133995151     2.5252366289     1.9763388328
   29      H      -0.4238795212     2.8744840631     1.6055486521
   30      H      -0.8996863047     1.2420403937     2.0638712303
   31      H      -6.9460516743    -0.7785679363    -1.7183087459
   32      O       2.6166296964     0.7838329299    -0.1060247316
   33      C       3.9168056308     0.4744167777    -0.5977522532
   34      H       3.9049920988     0.3255182999    -1.6841235132
   35      C       1.6361267335    -0.2026155490    -0.4459390703
   36      H       1.6001372245    -0.3110132561    -1.5429336176
   37      C       4.7919402045     1.7001688664    -0.3458409130
   38      O       5.2322320253     2.4055890194    -1.2137703859
   39      O       5.0034397560     1.9094323479     0.9694577784
   40      H       5.5472219663     2.7073339857     1.0525763672
   41      C       4.4311491718    -0.7971389984     0.0888826327
   42      H       4.4951733262    -0.5983826268     1.1684074731
   43      O       5.7110697111    -1.0944433696    -0.4420276035
   44      H       5.9454812838    -1.9929617194    -0.1810885537
   45      C       3.4356336353    -1.9281834830    -0.1690024558
   46      H       3.4673383570    -2.1829259596    -1.2327640017
   47      O       3.8353723768    -3.1338473779     0.4949658119
   48      H       3.8110830302    -2.9857067549     1.4490281511
   49      C       2.0008564194    -1.5413384735     0.2001378731
   50      H       1.9229536984    -1.4040747482     1.2900138115
   51      O       1.0706576751    -2.5020985542    -0.2577834953
   52      H       1.3561595747    -3.3742489346     0.0375694263
   53      H      -1.6584343512     2.7575864623    -0.4840774997
 ----------------------------------------------------------------
 Molecular Point Group                 C1    NOp =  1
 Largest Abelian Subgroup              C1    NOp =  1
 Nuclear Repulsion Energy =  2448.9616974842 hartrees
 There are       98 alpha and       98 beta electrons
 Applying Cartesian multipole field
    Component          Value
    ---------          -----
     (2,0,0)        1.00000E-12
     (0,2,0)        2.00000E-11
     (0,0,2)       -3.00000E-11
 Nucleus-field energy     =     0.0000000359 hartrees
 Requested basis set is 6-311++G(d,p)
 There are 290 shells and 746 basis functions
 A cutoff of  1.0D-11 yielded  28805 shell pairs
 There are    183728 function pairs (    194405 Cartesian)
 Smallest overlap matrix eigenvalue = 1.22E-06

 Q-Chem warning in module stvman/mkSTV.C, line 306:

 Overlap eigenvalue is smaller than square root of threshold
 Use THRESH >= 12 to get rid of this warning

 Guess MOs from SCF MO coefficient file

 -----------------------------------------------------------------------
  General SCF calculation program by
  Eric Jon Sundstrom, Paul Horn, Yuezhi Mao, Dmitri Zuev, Alec White,
  David Stuck, Shaama M.S., Shane Yost, Joonho Lee, David Small,
  Daniel Levine, Susi Lehtola, Hugh Burton, Evgeny Epifanovsky
 -----------------------------------------------------------------------
 Exchange:     0.2000 Hartree-Fock + 0.0800 Slater + 0.7200 B88
 Correlation:  0.1900 VWN1RPA + 0.8100 LYP
 Using SG-1 standard quadrature grid
 using 6 threads for integral computing
 -------------------------------------------------------
 OpenMP Integral computing Module                
 Release: version 2.0, May 2017, Q-Chem Inc. Pleasanton 
 -------------------------------------------------------
 -------------------------------------------------------
 OpenMP BLAS3 based DFT computing Module                
 Release: version 1.0, May 2013, Q-Chem Inc. Pittsburgh 
 -------------------------------------------------------
 A restricted SCF calculation will be
 performed using DIIS
 SCF converges when DIIS error is below 1.0e-08
 ---------------------------------------
  Cycle       Energy         DIIS error
 ---------------------------------------
    1   -1303.9566715021      8.60e-05  
    2   -1303.9572762449      1.26e-05  
    3   -1303.9572688478      1.89e-05  
    4   -1303.9572863800      2.08e-06  
    5   -1303.9572865277      1.23e-06  
    6   -1303.9572866016      4.56e-07  
    7   -1303.9572866106      1.51e-07  
    8   -1303.9572866121      3.80e-08  
    9   -1303.9572866121      1.20e-08  
   10   -1303.9572866120      3.66e-09  Convergence criterion met
 ---------------------------------------
 SCF time:   CPU 1913.46s  wall 340.00s 
 SCF   energy in the final basis set =    -1303.9572866120
 Total energy in the final basis set =    -1303.9572866120

 --------------------------------------------------------------

                    Orbital Energies (a.u.)
 --------------------------------------------------------------

 Alpha MOs
 -- Occupied --
-19.1924 -19.1671 -19.1642 -19.1615 -19.1510 -19.1447 -19.1371 -19.1205
-19.0941 -10.3284 -10.3023 -10.2659 -10.2561 -10.2559 -10.2530 -10.2327
-10.2134 -10.2098 -10.1891 -10.1765 -10.1728 -10.1725 -10.1711 -10.1641
-10.1520  -1.1365  -1.1091  -1.0768  -1.0576  -1.0469  -1.0461  -1.0434
 -1.0211  -1.0001  -0.8428  -0.8172  -0.8144  -0.7932  -0.7507  -0.7320
 -0.7162  -0.6903  -0.6792  -0.6654  -0.6409  -0.6288  -0.6157  -0.6102
 -0.5780  -0.5675  -0.5635  -0.5572  -0.5485  -0.5233  -0.5185  -0.5174
 -0.5103  -0.5063  -0.4957  -0.4940  -0.4817  -0.4801  -0.4662  -0.4601
 -0.4564  -0.4489  -0.4451  -0.4388  -0.4347  -0.4284  -0.4264  -0.4214
 -0.3985  -0.3963  -0.3890  -0.3839  -0.3822  -0.3774  -0.3719  -0.3697
 -0.3648  -0.3602  -0.3527  -0.3477  -0.3422  -0.3351  -0.3330  -0.3223
 -0.3203  -0.3190  -0.3167  -0.3100  -0.3034  -0.2987  -0.2942  -0.2878
 -0.2727  -0.2557
 -- Virtual --
 -0.0365  -0.0258  -0.0153  -0.0117  -0.0071  -0.0036  -0.0006   0.0042
  0.0138   0.0152   0.0198   0.0212   0.0301   0.0321   0.0350   0.0397
  0.0435   0.0455   0.0475   0.0524   0.0579   0.0601   0.0633   0.0643
  0.0705   0.0721   0.0747   0.0787   0.0799   0.0828   0.0853   0.0878
  0.0913   0.0927   0.0932   0.0979   0.1022   0.1030   0.1068   0.1068
  0.1086   0.1128   0.1143   0.1155   0.1176   0.1186   0.1231   0.1246
  0.1252   0.1282   0.1307   0.1325   0.1339   0.1356   0.1373   0.1401
  0.1423   0.1438   0.1446   0.1483   0.1504   0.1517   0.1538   0.1576
  0.1593   0.1595   0.1618   0.1632   0.1639   0.1672   0.1705   0.1711
  0.1728   0.1742   0.1766   0.1782   0.1804   0.1857   0.1863   0.1872
  0.1910   0.1944   0.1987   0.2008   0.2029   0.2056   0.2078   0.2113
  0.2129   0.2143   0.2161   0.2185   0.2236   0.2256   0.2263   0.2282
  0.2291   0.2347   0.2365   0.2413   0.2441   0.2448   0.2478   0.2509
  0.2534   0.2558   0.2574   0.2599   0.2606   0.2611   0.2653   0.2677
  0.2713   0.2723   0.2801   0.2804   0.2854   0.2858   0.2875   0.2897
  0.2936   0.2954   0.2964   0.2993   0.3015   0.3038   0.3061   0.3077
  0.3094   0.3141   0.3166   0.3189   0.3212   0.3249   0.3262   0.3303
  0.3332   0.3362   0.3387   0.3391   0.3423   0.3430   0.3477   0.3488
  0.3537   0.3565   0.3577   0.3609   0.3647   0.3662   0.3676   0.3681
  0.3690   0.3741   0.3749   0.3759   0.3823   0.3849   0.3865   0.3902
  0.3945   0.3999   0.4062   0.4076   0.4103   0.4150   0.4213   0.4255
  0.4288   0.4320   0.4350   0.4446   0.4464   0.4495   0.4557   0.4609
  0.4667   0.4715   0.4795   0.4852   0.4928   0.4965   0.5036   0.5133
  0.5179   0.5230   0.5329   0.5401   0.5467   0.5520   0.5591   0.5610
  0.5653   0.5670   0.5732   0.5780   0.5823   0.5843   0.5906   0.5996
  0.6021   0.6120   0.6165   0.6204   0.6255   0.6311   0.6351   0.6391
  0.6474   0.6556   0.6564   0.6591   0.6668   0.6686   0.6735   0.6789
  0.6839   0.6869   0.6948   0.6999   0.7035   0.7089   0.7099   0.7219
  0.7234   0.7330   0.7399   0.7461   0.7475   0.7513   0.7536   0.7581
  0.7604   0.7668   0.7718   0.7759   0.7785   0.7796   0.7857   0.7891
  0.7916   0.7985   0.8002   0.8043   0.8053   0.8120   0.8166   0.8217
  0.8295   0.8418   0.8529   0.8625   0.8681   0.8808   0.8897   0.9054
  0.9220   0.9260   0.9539   0.9574   0.9651   0.9736   0.9819   0.9897
  1.0108   1.0148   1.0191   1.0339   1.0369   1.0485   1.0546   1.0607
  1.0694   1.0817   1.0849   1.0996   1.1019   1.1147   1.1272   1.1307
  1.1350   1.1402   1.1459   1.1498   1.1535   1.1655   1.1660   1.1801
  1.1852   1.1914   1.1971   1.2075   1.2165   1.2205   1.2253   1.2335
  1.2397   1.2438   1.2507   1.2552   1.2646   1.2700   1.2829   1.2891
  1.3009   1.3046   1.3129   1.3199   1.3225   1.3330   1.3412   1.3476
  1.3673   1.3770   1.3812   1.3835   1.3993   1.4071   1.4174   1.4296
  1.4357   1.4535   1.4589   1.4697   1.4766   1.4798   1.4907   1.5009
  1.5066   1.5118   1.5189   1.5279   1.5321   1.5410   1.5525   1.5546
  1.5562   1.5593   1.5670   1.5744   1.5814   1.5874   1.5909   1.5920
  1.5991   1.6065   1.6092   1.6157   1.6208   1.6229   1.6270   1.6279
  1.6333   1.6394   1.6403   1.6500   1.6540   1.6592   1.6612   1.6682
  1.6703   1.6826   1.6872   1.6925   1.6983   1.7026   1.7133   1.7139
  1.7184   1.7194   1.7266   1.7324   1.7459   1.7500   1.7587   1.7627
  1.7772   1.7829   1.7921   1.7955   1.8048   1.8090   1.8206   1.8229
  1.8325   1.8397   1.8507   1.8518   1.8536   1.8586   1.8693   1.8745
  1.8806   1.8866   1.8980   1.9109   1.9162   1.9251   1.9413   1.9502
  1.9550   1.9748   1.9842   1.9941   2.0030   2.0087   2.0227   2.0267
  2.0376   2.0469   2.0491   2.0539   2.0628   2.0689   2.0762   2.0913
  2.1071   2.1120   2.1188   2.1301   2.1416   2.1479   2.1560   2.1614
  2.1658   2.1770   2.1879   2.1911   2.2041   2.2175   2.2281   2.2355
  2.2414   2.2434   2.2614   2.2725   2.2802   2.2867   2.3055   2.3207
  2.3327   2.3391   2.3463   2.3589   2.3645   2.3958   2.3984   2.4101
  2.4267   2.4339   2.4464   2.4686   2.4923   2.5115   2.5215   2.5281
  2.5330   2.5367   2.5420   2.5449   2.5544   2.5672   2.5725   2.5790
  2.5860   2.5934   2.6020   2.6323   2.6344   2.6441   2.6476   2.6536
  2.6565   2.6781   2.6963   2.7022   2.7071   2.7192   2.7255   2.7439
  2.7531   2.7613   2.7719   2.7832   2.7847   2.7958   2.7974   2.8142
  2.8218   2.8292   2.8418   2.8569   2.8702   2.8773   2.8802   2.8897
  2.8932   2.9085   2.9146   2.9321   2.9395   2.9454   2.9473   2.9593
  2.9644   2.9798   2.9872   2.9955   2.9995   3.0102   3.0112   3.0197
  3.0311   3.0344   3.0476   3.0584   3.0730   3.0843   3.0872   3.0994
  3.1040   3.1212   3.1264   3.1361   3.1421   3.1479   3.1507   3.1596
  3.1629   3.1687   3.1805   3.1919   3.2093   3.2143   3.2214   3.2359
  3.2543   3.2649   3.2754   3.2882   3.2916   3.2944   3.3048   3.3270
  3.3374   3.3637   3.3732   3.3765   3.3940   3.4138   3.4265   3.4657
  3.4873   3.5303   3.5443   3.5628   3.6142   3.6811   3.7755   3.7849
  3.7978   3.8002   3.8138   3.8242   3.8386   3.8489   3.8673   3.8974
  3.8995   3.9076   3.9165   3.9321   3.9359   3.9769   3.9858   3.9979
  4.0022   4.0147   4.0445   4.0509   4.0687   4.0866   4.1332   4.1521
  4.1681   4.1745   4.1756   4.2326   4.2548   4.2770   4.3023   4.3062
  4.3270   4.3535   4.3709   4.4284   4.9842   5.0739   5.0913   5.1056
  5.1124   5.1193   5.1397   5.1598   5.1856   5.2020   5.3683   5.3903
  5.4053   5.4154   5.4233   5.4335   5.4622   5.5089   5.5938   5.6171
  5.6453   5.6560   5.6643   5.6922   5.7839   5.8402   5.8523  23.7489
 23.7670  23.7920  23.8074  23.8129  23.8194  23.8471  23.8577  23.8712
 23.8768  23.8919  23.9038  23.9364  23.9570  23.9773  24.0112  49.8650
 49.9011  49.9276  49.9423  49.9484  49.9575  49.9966  50.0110  50.0216
 --------------------------------------------------------------

          Ground-State Mulliken Net Atomic Charges

     Atom                 Charge (a.u.)
  ----------------------------------------
      1 C                     0.561192
      2 H                     0.194967
      3 C                    -0.902852
      4 H                     0.178973
      5 O                    -0.202957
      6 H                     0.493174
      7 C                    -0.436790
      8 H                     0.223381
      9 H                     0.158483
     10 C                     0.625996
     11 H                     0.154532
     12 C                    -0.717413
     13 H                     0.182289
     14 H                     0.140029
     15 O                    -0.211415
     16 C                    -0.764553
     17 H                     0.166874
     18 H                     0.137652
     19 C                    -0.415684
     20 H                     0.138177
     21 H                     0.147839
     22 C                     0.179327
     23 C                    -0.541505
     24 C                    -0.753904
     25 H                     0.119650
     26 O                    -0.026273
     27 H                     0.248556
     28 H                     0.147409
     29 H                     0.149573
     30 H                     0.183141
     31 H                     0.230759
     32 O                     0.043672
     33 C                    -0.410105
     34 H                     0.276956
     35 C                    -0.042191
     36 H                     0.258369
     37 C                    -0.002725
     38 O                    -0.196746
     39 O                    -0.116342
     40 H                     0.290670
     41 C                    -0.123327
     42 H                     0.283733
     43 O                    -0.148278
     44 H                     0.261476
     45 C                    -0.768822
     46 H                     0.296714
     47 O                    -0.201658
     48 H                     0.276676
     49 C                    -0.338856
     50 H                     0.237870
     51 O                    -0.130083
     52 H                     0.255408
     53 H                     0.208961
  ----------------------------------------
  Sum of atomic charges =    -0.000000

 -----------------------------------------------------------------
                    Cartesian Multipole Moments
 -----------------------------------------------------------------
    Charge (ESU x 10^10)
                -0.0000
    Dipole Moment (Debye)
         X       1.2175      Y       2.1751      Z       2.3870
       Tot       3.4513
    Quadrupole Moments (Debye-Ang)
        XX    -160.6746     XY     -25.9259     YY    -155.6799
        XZ      13.9677     YZ      -2.3109     ZZ    -148.4221
    Octopole Moments (Debye-Ang^2)
       XXX      52.8242    XXY      57.9688    XYY      64.8276
       YYY      -2.8650    XXZ     112.3675    XYZ      36.7478
       YYZ      38.8662    XZZ       3.9237    YZZ     -19.0522
       ZZZ       4.0414
    Hexadecapole Moments (Debye-Ang^3)
      XXXX  -15483.7142   XXXY    -727.7293   XXYY   -2991.9560
      XYYY      25.3701   YYYY   -2397.6104   XXXZ     525.2734
      XXYZ      19.8765   XYYZ     142.1102   YYYZ      25.7024
      XXZZ   -2505.4459   XYZZ     -55.6013   YYZZ    -502.0618
      XZZZ     185.4238   YZZZ       6.9306   ZZZZ    -623.8513
 -----------------------------------------------------------------
 Calculating analytic gradient of the SCF energy
 Gradient of SCF Energy
            1           2           3           4           5           6
    1  -0.0000002   0.0000158  -0.0000302  -0.0000252   0.0000063   0.0000587
    2   0.0000038  -0.0000043  -0.0000079   0.0000294  -0.0000316  -0.0000439
    3   0.0000417   0.0000025  -0.0000053  -0.0000065   0.0000083   0.0000269
            7           8           9          10          11          12
    1   0.0000464  -0.0000054   0.0000088  -0.0000515   0.0000242   0.0000448
    2  -0.0000014  -0.0000054  -0.0000151  -0.0000233  -0.0000035   0.0000052
    3   0.0000040   0.0000062   0.0000068   0.0000276  -0.0000039   0.0000203
           13          14          15          16          17          18
    1   0.0000181  -0.0000112  -0.0000690  -0.0000001   0.0000032   0.0000010
    2  -0.0000163  -0.0000335  -0.0000190  -0.0000169   0.0000019  -0.0000270
    3   0.0000183   0.0000138   0.0000262   0.0000188  -0.0000056   0.0000030
           19          20          21          22          23          24
    1  -0.0000322  -0.0000169  -0.0000083   0.0000148  -0.0000048  -0.0000154
    2   0.0000075  -0.0000033  -0.0000004  -0.0000143  -0.0000213   0.0000660
    3  -0.0000079  -0.0000032  -0.0000120   0.0000357  -0.0000481  -0.0000198
           25          26          27          28          29          30
    1  -0.0000289  -0.0000032  -0.0000053  -0.0000184  -0.0000054   0.0000263
    2  -0.0000350   0.0000179   0.0000130  -0.0000085   0.0000189   0.0000050
    3   0.0000163  -0.0000330  -0.0000370   0.0000052  -0.0000031  -0.0000150
           31          32          33          34          35          36
    1   0.0000493   0.0001718  -0.0001240   0.0000261  -0.0000773   0.0000193
    2  -0.0000148   0.0000142   0.0000194   0.0000067  -0.0000610   0.0000187
    3   0.0000099  -0.0000104   0.0000172  -0.0000235  -0.0000074   0.0000025
           37          38          39          40          41          42
    1  -0.0000942   0.0000305   0.0000317  -0.0000088   0.0000524  -0.0000015
    2   0.0000817  -0.0000196   0.0000003   0.0000105  -0.0000229   0.0000288
    3  -0.0000096  -0.0000205  -0.0000204  -0.0000154  -0.0000094   0.0000022
           43          44          45          46          47          48
    1  -0.0000068   0.0000048   0.0000217   0.0000288  -0.0000359   0.0000176
    2   0.0000266   0.0000079  -0.0000390   0.0000239   0.0000224   0.0000145
    3   0.0000181  -0.0000205   0.0000300  -0.0000138  -0.0000149   0.0000130
           49          50          51          52          53
    1  -0.0000817  -0.0000022  -0.0000521   0.0000821   0.0000115
    2   0.0000078   0.0000401   0.0000282  -0.0000185  -0.0000127
    3  -0.0000581   0.0000038   0.0001233  -0.0000574  -0.0000197
 Max gradient component =       1.718E-04
 RMS gradient           =       3.395E-05
 Gradient time:  CPU 535.22 s  wall 90.36 s
 Geometry Optimization Parameters
   NAtoms,    NIC,     NZ,  NCons,   NDum,   NFix, NCnnct, MaxDiis
       53     422       0       0       0       0       0       0

 Cartesian Hessian Update
 Hessian Updated using BFGS Update


** GEOMETRY OPTIMIZATION IN DELOCALIZED INTERNAL COORDINATES **
   Searching for a Minimum

   Optimization Cycle:  12

                       Coordinates (Angstroms)
     ATOM                X               Y               Z
      1  C        -2.7251332315    0.9334883237   -0.2589330415
      2  H        -2.6375580193    0.5424830195   -1.2825568874
      3  C        -2.9375122631   -0.2874895591    0.6632725672
      4  H        -2.9471744876    0.0712221120    1.7053994417
      5  O        -1.9478384494   -1.2998751440    0.5150266475
      6  H        -1.0607886275   -0.9178063243    0.4557725556
      7  C        -4.2703760180   -0.9926585637    0.3883433292
      8  H        -4.2179593617   -1.4492041098   -0.6051318658
      9  H        -4.3667149232   -1.8162370891    1.1030478987
     10  C        -5.4844210000   -0.0614526853    0.4641539103
     11  H        -5.5495263076    0.3513157252    1.4826899986
     12  C        -6.8087992502   -0.8011369594    0.2387430276
     13  H        -6.9140940422   -1.5994717036    0.9772155895
     14  H        -7.6474825839   -0.1045763880    0.3813269803
     15  O        -6.9182895243   -1.4495247742   -1.0298943316
     16  C        -5.2835098123    1.1153313573   -0.5004419369
     17  H        -6.1231617349    1.8173210272   -0.4309230019
     18  H        -5.2605994469    0.7427352715   -1.5333105875
     19  C        -3.9710993750    1.8490936030   -0.2117165049
     20  H        -3.8395112453    2.6670753773   -0.9284837548
     21  H        -4.0415016441    2.3179844938    0.7778616731
     22  C        -1.4569890164    1.8027159003    0.0206831669
     23  C        -1.2137165033    2.1245509875    1.5044900339
     24  C        -0.1676142101    1.3367560162   -0.6577017333
     25  H        -0.3609457681    1.0326829263   -1.6946241212
     26  O         0.4147034714    0.2215848084    0.0488026952
     27  H         0.5586661223    2.1542651428   -0.6600266553
     28  H        -2.1133995151    2.5252366289    1.9763388328
     29  H        -0.4238795212    2.8744840631    1.6055486521
     30  H        -0.8996863047    1.2420403937    2.0638712303
     31  H        -6.9460516743   -0.7785679363   -1.7183087459
     32  O         2.6166296964    0.7838329299   -0.1060247316
     33  C         3.9168056308    0.4744167777   -0.5977522532
     34  H         3.9049920988    0.3255182999   -1.6841235132
     35  C         1.6361267335   -0.2026155490   -0.4459390703
     36  H         1.6001372245   -0.3110132561   -1.5429336176
     37  C         4.7919402045    1.7001688664   -0.3458409130
     38  O         5.2322320253    2.4055890194   -1.2137703859
     39  O         5.0034397560    1.9094323479    0.9694577784
     40  H         5.5472219663    2.7073339857    1.0525763672
     41  C         4.4311491718   -0.7971389984    0.0888826327
     42  H         4.4951733262   -0.5983826268    1.1684074731
     43  O         5.7110697111   -1.0944433696   -0.4420276035
     44  H         5.9454812838   -1.9929617194   -0.1810885537
     45  C         3.4356336353   -1.9281834830   -0.1690024558
     46  H         3.4673383570   -2.1829259596   -1.2327640017
     47  O         3.8353723768   -3.1338473779    0.4949658119
     48  H         3.8110830302   -2.9857067549    1.4490281511
     49  C         2.0008564194   -1.5413384735    0.2001378731
     50  H         1.9229536984   -1.4040747482    1.2900138115
     51  O         1.0706576751   -2.5020985542   -0.2577834953
     52  H         1.3561595747   -3.3742489346    0.0375694263
     53  H        -1.6584343512    2.7575864623   -0.4840774997
   Point Group: c1    Number of degrees of freedom:   153


   Energy is  -1303.957286612

 Hessian Updated using BFGS Update

153 Hessian modes will be used to form the next step
  Hessian Eigenvalues:
     0.001243    0.003967    0.004629    0.005235    0.005593    0.005980
     0.006168    0.006991    0.007491    0.007706    0.008378    0.010893
     0.011306    0.012711    0.013332    0.014902    0.016823    0.017646
     0.020586    0.022420    0.023327    0.029992    0.031531    0.032508
     0.034007    0.037063    0.038553    0.042320    0.043190    0.045402
     0.046103    0.046709    0.047095    0.048674    0.048789    0.049201
     0.049346    0.049591    0.050745    0.051367    0.053699    0.054105
     0.054807    0.054936    0.056205    0.056689    0.057683    0.058310
     0.059331    0.059528    0.060077    0.063048    0.064964    0.066368
     0.069452    0.073668    0.074301    0.079187    0.081351    0.083992
     0.085416    0.086200    0.093274    0.094227    0.110444    0.113485
     0.114585    0.117665    0.118496    0.136344    0.138038    0.141075
     0.142860    0.152334    0.158962    0.159502    0.159740    0.159993
     0.160000    0.160038    0.160105    0.160762    0.161711    0.164449
     0.168779    0.171231    0.173821    0.181991    0.186823    0.192170
     0.195947    0.198763    0.202089    0.217262    0.220616    0.249938
     0.250246    0.253038    0.267864    0.269334    0.273739    0.277819
     0.282567    0.284202    0.286516    0.287240    0.287947    0.290317
     0.291154    0.292507    0.293010    0.296976    0.310253    0.334074
     0.334370    0.335348    0.335526    0.337309    0.337404    0.337463
     0.337649    0.338666    0.339980    0.340393    0.340680    0.341570
     0.341727    0.342751    0.342828    0.343318    0.343674    0.344485
     0.345046    0.346525    0.347083    0.389549    0.392205    0.400721
     0.405858    0.409620    0.411533    0.428832    0.433643    0.483503
     0.535480    0.535822    0.542460    0.545193    0.545896    0.551206
     0.553006    0.565313    1.038658

 Minimum Search - Taking Simple RFO Step
 Searching for Lamda that Minimizes Along All modes
 Value Taken    Lamda =  -0.00000541
 Step Taken.  Stepsize is  0.029886

                             Maximum     Tolerance    Cnvgd?
         Gradient           0.000332      0.000300      NO
         Displacement       0.009993      0.001200      NO
         Energy change     -0.000006      0.000001      NO


 New Cartesian Coordinates Obtained by Inverse Iteration

 Displacement from previous Coordinates is:  0.176889
 ----------------------------------------------------------------
             Standard Nuclear Orientation (Angstroms)
    I     Atom           X                Y                Z
 ----------------------------------------------------------------
    1      C      -2.7241316073     0.9354291252    -0.2540608298
    2      H      -2.6338581985     0.5472657950    -1.2785384863
    3      C      -2.9378768334    -0.2881361262     0.6643147449
    4      H      -2.9503081941     0.0673118600     1.7075211677
    5      O      -1.9469227910    -1.2990170429     0.5157052666
    6      H      -1.0604014877    -0.9155116431     0.4582981568
    7      C      -4.2694850334    -0.9936314596     0.3838839647
    8      H      -4.2134980760    -1.4480336305    -0.6103860467
    9      H      -4.3674970293    -1.8188292245     1.0964898172
   10      C      -5.4846807645    -0.0638477581     0.4578668803
   11      H      -5.5546299375     0.3455163012     1.4774991221
   12      C      -6.8072790103    -0.8044828466     0.2248186375
   13      H      -6.9146551861    -1.6050399623     0.9605765068
   14      H      -7.6472953475    -0.1092434419     0.3659499374
   15      O      -6.9106132202    -1.4493284457    -1.0461550517
   16      C      -5.2818629573     1.1162811983    -0.5021481833
   17      H      -6.1222834840     1.8173223710    -0.4322889573
   18      H      -5.2560550767     0.7474863465    -1.5362818610
   19      C      -3.9707061020     1.8499907803    -0.2073069926
   20      H      -3.8374583507     2.6703664409    -0.9210285621
   21      H      -4.0440933140     2.3155208252     0.7836548781
   22      C      -1.4572368997     1.8047442108     0.0313587168
   23      C      -1.2189750777     2.1238972917     1.5166366723
   24      C      -0.1652119778     1.3414030075    -0.6440564425
   25      H      -0.3546919146     1.0408887582    -1.6827696409
   26      O       0.4162022102     0.2245765596     0.0605426361
   27      H       0.5604519163     2.1594230306    -0.6413474804
   28      H      -2.1194224472     2.5264931722     1.9853514413
   29      H      -0.4274959037     2.8715091595     1.6217037829
   30      H      -0.9097137147     1.2398057123     2.0761200611
   31      H      -6.9408270837    -0.7763988123    -1.7325158540
   32      O       2.6178696644     0.7838632840    -0.1081091623
   33      C       3.9149671149     0.4711877966    -0.6064396414
   34      H       3.8959474025     0.3179336991    -1.6920666523
   35      C       1.6347636372    -0.2026827990    -0.4390794825
   36      H       1.5924127373    -0.3149825080    -1.5354773247
   37      C       4.7926944236     1.6971420352    -0.3648205549
   38      O       5.2269216983     2.3995929622    -1.2381989132
   39      O       5.0119879449     1.9118425218     0.9483213021
   40      H       5.5562503468     2.7100982834     1.0248632750
   41      C       4.4318523815    -0.7980133841     0.0823232869
   42      H       4.5024603437    -0.5947593605     1.1605854126
   43      O       5.7083634551    -1.0990362254    -0.4547417751
   44      H       5.9436681024    -1.9962434357    -0.1901200296
   45      C       3.4339708698    -1.9293199781    -0.1649798698
   46      H       3.4597996910    -2.1895490665    -1.2275400037
   47      O       3.8366142106    -3.1319189910     0.5028883536
   48      H       3.8159574699    -2.9793873734     1.4563321116
   49      C       2.0013758165    -1.5397640686     0.2094625109
   50      H       1.9281126957    -1.3994217491     1.2992509744
   51      O       1.0678147709    -2.5003156346    -0.2422188383
   52      H       1.3486157341    -3.3713941932     0.0605475413
   53      H      -1.6578526402     2.7606614576    -0.4717442292
 ----------------------------------------------------------------
 Molecular Point Group                 C1    NOp =  1
 Largest Abelian Subgroup              C1    NOp =  1
 Nuclear Repulsion Energy =  2448.9808131663 hartrees
 There are       98 alpha and       98 beta electrons
 Applying Cartesian multipole field
    Component          Value
    ---------          -----
     (2,0,0)        1.00000E-12
     (0,2,0)        2.00000E-11
     (0,0,2)       -3.00000E-11
 Nucleus-field energy     =     0.0000000359 hartrees
 Requested basis set is 6-311++G(d,p)
 There are 290 shells and 746 basis functions
 A cutoff of  1.0D-11 yielded  28804 shell pairs
 There are    183701 function pairs (    194375 Cartesian)
 Smallest overlap matrix eigenvalue = 1.22E-06

 Q-Chem warning in module stvman/mkSTV.C, line 306:

 Overlap eigenvalue is smaller than square root of threshold
 Use THRESH >= 12 to get rid of this warning

 Guess MOs from SCF MO coefficient file

 -----------------------------------------------------------------------
  General SCF calculation program by
  Eric Jon Sundstrom, Paul Horn, Yuezhi Mao, Dmitri Zuev, Alec White,
  David Stuck, Shaama M.S., Shane Yost, Joonho Lee, David Small,
  Daniel Levine, Susi Lehtola, Hugh Burton, Evgeny Epifanovsky
 -----------------------------------------------------------------------
 Exchange:     0.2000 Hartree-Fock + 0.0800 Slater + 0.7200 B88
 Correlation:  0.1900 VWN1RPA + 0.8100 LYP
 Using SG-1 standard quadrature grid
 using 6 threads for integral computing
 -------------------------------------------------------
 OpenMP Integral computing Module                
 Release: version 2.0, May 2017, Q-Chem Inc. Pleasanton 
 -------------------------------------------------------
 -------------------------------------------------------
 OpenMP BLAS3 based DFT computing Module                
 Release: version 1.0, May 2013, Q-Chem Inc. Pittsburgh 
 -------------------------------------------------------
 A restricted SCF calculation will be
 performed using DIIS
 SCF converges when DIIS error is below 1.0e-08
 ---------------------------------------
  Cycle       Energy         DIIS error
 ---------------------------------------
    1   -1303.9568946432      6.87e-05  
    2   -1303.9572829142      1.02e-05  
    3   -1303.9572774703      1.57e-05  
    4   -1303.9572892952      2.18e-06  
    5   -1303.9572894169      1.57e-06  
    6   -1303.9572895347      3.72e-07  
    7   -1303.9572895415      9.94e-08  
    8   -1303.9572895420      2.98e-08  
    9   -1303.9572895421      8.28e-09  Convergence criterion met
 ---------------------------------------
 SCF time:   CPU 1723.95s  wall 306.00s 
 SCF   energy in the final basis set =    -1303.9572895421
 Total energy in the final basis set =    -1303.9572895421

 --------------------------------------------------------------

                    Orbital Energies (a.u.)
 --------------------------------------------------------------

 Alpha MOs
 -- Occupied --
-19.1924 -19.1670 -19.1642 -19.1615 -19.1509 -19.1447 -19.1371 -19.1205
-19.0940 -10.3284 -10.3023 -10.2659 -10.2560 -10.2558 -10.2530 -10.2327
-10.2134 -10.2097 -10.1891 -10.1764 -10.1728 -10.1725 -10.1710 -10.1642
-10.1519  -1.1365  -1.1091  -1.0767  -1.0576  -1.0469  -1.0461  -1.0434
 -1.0211  -1.0001  -0.8427  -0.8171  -0.8143  -0.7932  -0.7507  -0.7319
 -0.7162  -0.6903  -0.6792  -0.6653  -0.6409  -0.6287  -0.6157  -0.6102
 -0.5779  -0.5675  -0.5635  -0.5572  -0.5485  -0.5232  -0.5184  -0.5174
 -0.5103  -0.5063  -0.4957  -0.4940  -0.4817  -0.4800  -0.4662  -0.4600
 -0.4564  -0.4488  -0.4450  -0.4387  -0.4348  -0.4284  -0.4264  -0.4214
 -0.3984  -0.3962  -0.3890  -0.3838  -0.3822  -0.3773  -0.3719  -0.3697
 -0.3647  -0.3601  -0.3527  -0.3477  -0.3422  -0.3351  -0.3330  -0.3223
 -0.3204  -0.3190  -0.3168  -0.3101  -0.3033  -0.2987  -0.2941  -0.2878
 -0.2727  -0.2557
 -- Virtual --
 -0.0364  -0.0258  -0.0153  -0.0117  -0.0070  -0.0036  -0.0006   0.0041
  0.0138   0.0151   0.0198   0.0213   0.0301   0.0321   0.0350   0.0397
  0.0435   0.0455   0.0476   0.0524   0.0579   0.0601   0.0634   0.0644
  0.0704   0.0720   0.0747   0.0787   0.0799   0.0828   0.0853   0.0879
  0.0914   0.0927   0.0932   0.0980   0.1022   0.1030   0.1067   0.1069
  0.1086   0.1128   0.1143   0.1155   0.1178   0.1185   0.1231   0.1246
  0.1252   0.1282   0.1307   0.1326   0.1338   0.1355   0.1374   0.1402
  0.1422   0.1437   0.1447   0.1482   0.1505   0.1517   0.1539   0.1576
  0.1593   0.1595   0.1618   0.1632   0.1639   0.1673   0.1705   0.1711
  0.1729   0.1743   0.1767   0.1781   0.1805   0.1857   0.1863   0.1873
  0.1910   0.1945   0.1987   0.2008   0.2029   0.2057   0.2078   0.2112
  0.2129   0.2144   0.2161   0.2186   0.2237   0.2256   0.2263   0.2283
  0.2292   0.2347   0.2365   0.2412   0.2441   0.2448   0.2477   0.2510
  0.2534   0.2558   0.2575   0.2599   0.2607   0.2612   0.2653   0.2677
  0.2713   0.2722   0.2802   0.2803   0.2854   0.2858   0.2875   0.2896
  0.2937   0.2954   0.2964   0.2993   0.3016   0.3038   0.3063   0.3077
  0.3095   0.3142   0.3166   0.3189   0.3213   0.3250   0.3261   0.3305
  0.3332   0.3361   0.3387   0.3393   0.3422   0.3429   0.3477   0.3489
  0.3537   0.3567   0.3577   0.3609   0.3649   0.3661   0.3676   0.3682
  0.3687   0.3741   0.3751   0.3759   0.3821   0.3849   0.3866   0.3902
  0.3943   0.3999   0.4065   0.4077   0.4103   0.4148   0.4211   0.4253
  0.4288   0.4320   0.4350   0.4446   0.4465   0.4495   0.4555   0.4609
  0.4668   0.4715   0.4793   0.4849   0.4927   0.4966   0.5035   0.5132
  0.5181   0.5236   0.5330   0.5400   0.5468   0.5521   0.5591   0.5609
  0.5654   0.5670   0.5734   0.5783   0.5823   0.5844   0.5904   0.5997
  0.6020   0.6116   0.6166   0.6205   0.6255   0.6310   0.6352   0.6389
  0.6473   0.6562   0.6565   0.6594   0.6668   0.6687   0.6735   0.6791
  0.6839   0.6869   0.6949   0.7000   0.7033   0.7087   0.7099   0.7217
  0.7235   0.7326   0.7400   0.7461   0.7473   0.7512   0.7538   0.7583
  0.7605   0.7669   0.7717   0.7758   0.7785   0.7797   0.7857   0.7891
  0.7917   0.7984   0.8002   0.8041   0.8053   0.8121   0.8166   0.8215
  0.8296   0.8418   0.8529   0.8623   0.8686   0.8811   0.8896   0.9054
  0.9221   0.9256   0.9539   0.9573   0.9651   0.9736   0.9820   0.9902
  1.0105   1.0149   1.0191   1.0336   1.0366   1.0488   1.0547   1.0608
  1.0693   1.0815   1.0845   1.0999   1.1019   1.1146   1.1270   1.1308
  1.1350   1.1402   1.1458   1.1498   1.1532   1.1654   1.1659   1.1802
  1.1855   1.1913   1.1974   1.2077   1.2168   1.2205   1.2253   1.2333
  1.2398   1.2440   1.2506   1.2554   1.2645   1.2700   1.2829   1.2893
  1.3011   1.3047   1.3127   1.3199   1.3221   1.3329   1.3407   1.3476
  1.3670   1.3769   1.3810   1.3836   1.3992   1.4071   1.4176   1.4297
  1.4358   1.4534   1.4589   1.4695   1.4768   1.4799   1.4909   1.5011
  1.5066   1.5117   1.5187   1.5280   1.5320   1.5408   1.5526   1.5546
  1.5564   1.5592   1.5671   1.5741   1.5815   1.5876   1.5909   1.5921
  1.5990   1.6067   1.6093   1.6157   1.6209   1.6233   1.6270   1.6281
  1.6332   1.6394   1.6403   1.6501   1.6540   1.6593   1.6612   1.6681
  1.6703   1.6826   1.6870   1.6925   1.6982   1.7029   1.7133   1.7139
  1.7183   1.7194   1.7265   1.7325   1.7458   1.7500   1.7588   1.7628
  1.7770   1.7828   1.7922   1.7955   1.8049   1.8091   1.8205   1.8227
  1.8324   1.8398   1.8507   1.8515   1.8536   1.8585   1.8693   1.8744
  1.8806   1.8867   1.8982   1.9108   1.9161   1.9251   1.9412   1.9500
  1.9551   1.9749   1.9845   1.9938   2.0032   2.0090   2.0228   2.0267
  2.0376   2.0468   2.0491   2.0537   2.0628   2.0690   2.0765   2.0913
  2.1072   2.1123   2.1189   2.1303   2.1417   2.1478   2.1561   2.1617
  2.1652   2.1772   2.1883   2.1911   2.2041   2.2180   2.2282   2.2354
  2.2412   2.2434   2.2617   2.2725   2.2802   2.2866   2.3058   2.3208
  2.3327   2.3392   2.3466   2.3591   2.3648   2.3961   2.3985   2.4101
  2.4267   2.4338   2.4464   2.4687   2.4922   2.5116   2.5215   2.5280
  2.5330   2.5367   2.5422   2.5450   2.5544   2.5670   2.5729   2.5790
  2.5860   2.5935   2.6022   2.6326   2.6346   2.6443   2.6480   2.6539
  2.6563   2.6781   2.6964   2.7023   2.7070   2.7190   2.7254   2.7438
  2.7532   2.7615   2.7721   2.7835   2.7845   2.7960   2.7974   2.8143
  2.8217   2.8292   2.8419   2.8571   2.8702   2.8772   2.8800   2.8899
  2.8933   2.9083   2.9146   2.9326   2.9397   2.9451   2.9476   2.9587
  2.9645   2.9800   2.9870   2.9954   2.9995   3.0102   3.0112   3.0197
  3.0311   3.0343   3.0480   3.0583   3.0729   3.0842   3.0872   3.0993
  3.1044   3.1211   3.1266   3.1360   3.1422   3.1480   3.1508   3.1598
  3.1630   3.1687   3.1806   3.1919   3.2095   3.2144   3.2214   3.2365
  3.2544   3.2645   3.2757   3.2881   3.2916   3.2944   3.3047   3.3272
  3.3375   3.3636   3.3726   3.3766   3.3940   3.4138   3.4267   3.4655
  3.4877   3.5302   3.5443   3.5628   3.6142   3.6812   3.7754   3.7848
  3.7979   3.8002   3.8140   3.8246   3.8389   3.8489   3.8674   3.8974
  3.8995   3.9075   3.9162   3.9319   3.9359   3.9768   3.9857   3.9980
  4.0022   4.0148   4.0445   4.0510   4.0689   4.0865   4.1329   4.1517
  4.1683   4.1745   4.1756   4.2325   4.2549   4.2771   4.3022   4.3063
  4.3270   4.3535   4.3709   4.4283   4.9841   5.0737   5.0913   5.1058
  5.1127   5.1196   5.1396   5.1598   5.1854   5.2023   5.3683   5.3903
  5.4053   5.4154   5.4232   5.4335   5.4623   5.5091   5.5937   5.6171
  5.6453   5.6561   5.6645   5.6919   5.7843   5.8402   5.8527  23.7488
 23.7668  23.7920  23.8073  23.8129  23.8195  23.8471  23.8576  23.8711
 23.8769  23.8917  23.9038  23.9364  23.9570  23.9772  24.0112  49.8650
 49.9011  49.9276  49.9424  49.9486  49.9575  49.9966  50.0111  50.0220
 --------------------------------------------------------------

          Ground-State Mulliken Net Atomic Charges

     Atom                 Charge (a.u.)
  ----------------------------------------
      1 C                     0.560812
      2 H                     0.194506
      3 C                    -0.903589
      4 H                     0.178471
      5 O                    -0.203407
      6 H                     0.495200
      7 C                    -0.437381
      8 H                     0.223409
      9 H                     0.158508
     10 C                     0.627091
     11 H                     0.154714
     12 C                    -0.717876
     13 H                     0.182397
     14 H                     0.139913
     15 O                    -0.211598
     16 C                    -0.764512
     17 H                     0.166875
     18 H                     0.137649
     19 C                    -0.415670
     20 H                     0.138150
     21 H                     0.147642
     22 C                     0.177398
     23 C                    -0.541892
     24 C                    -0.747636
     25 H                     0.119233
     26 O                    -0.028520
     27 H                     0.248960
     28 H                     0.147282
     29 H                     0.149671
     30 H                     0.182977
     31 H                     0.230875
     32 O                     0.043663
     33 C                    -0.408325
     34 H                     0.277232
     35 C                    -0.041620
     36 H                     0.258992
     37 C                    -0.004939
     38 O                    -0.196514
     39 O                    -0.116172
     40 H                     0.290638
     41 C                    -0.125739
     42 H                     0.283622
     43 O                    -0.148339
     44 H                     0.261582
     45 C                    -0.767128
     46 H                     0.296653
     47 O                    -0.201662
     48 H                     0.276504
     49 C                    -0.340493
     50 H                     0.237979
     51 O                    -0.129797
     52 H                     0.255329
     53 H                     0.208881
  ----------------------------------------
  Sum of atomic charges =    -0.000000

 -----------------------------------------------------------------
                    Cartesian Multipole Moments
 -----------------------------------------------------------------
    Charge (ESU x 10^10)
                -0.0000
    Dipole Moment (Debye)
         X       1.2100      Y       2.1858      Z       2.4150
       Tot       3.4747
    Quadrupole Moments (Debye-Ang)
        XX    -160.3679     XY     -25.7644     YY    -155.6578
        XZ      14.0042     YZ      -2.3573     ZZ    -148.5671
    Octopole Moments (Debye-Ang^2)
       XXX      52.5115    XXY      58.5070    XYY      64.8739
       YYY      -2.3978    XXZ     113.0280    XYZ      36.8869
       YYZ      39.0601    XZZ       3.3393    YZZ     -19.3732
       ZZZ       4.7656
    Hexadecapole Moments (Debye-Ang^3)
      XXXX  -15450.4718   XXXY    -717.2623   XXYY   -2987.8365
      XYYY      28.9025   YYYY   -2397.2330   XXXZ     527.6639
      XXYZ      17.7538   XYYZ     141.3259   YYYZ      26.2809
      XXZZ   -2510.5495   XYZZ     -58.2947   YYZZ    -503.8128
      XZZZ     189.5704   YZZZ       8.1678   ZZZZ    -626.9992
 -----------------------------------------------------------------
 Calculating analytic gradient of the SCF energy
 Gradient of SCF Energy
            1           2           3           4           5           6
    1  -0.0000179  -0.0000177   0.0000025   0.0000123   0.0000092  -0.0000078
    2   0.0000184  -0.0000070  -0.0000365  -0.0000120   0.0000169   0.0000162
    3  -0.0000397  -0.0000071   0.0000169   0.0000086   0.0000365  -0.0000368
            7           8           9          10          11          12
    1   0.0000148   0.0000062   0.0000024  -0.0000203  -0.0000027   0.0000163
    2   0.0000091  -0.0000101  -0.0000070  -0.0000291   0.0000011  -0.0000126
    3   0.0000096   0.0000047   0.0000058   0.0000090   0.0000119   0.0000164
           13          14          15          16          17          18
    1   0.0000221  -0.0000015  -0.0000306   0.0000037  -0.0000032  -0.0000076
    2  -0.0000125  -0.0000196  -0.0000212  -0.0000179  -0.0000009  -0.0000094
    3   0.0000175   0.0000169   0.0000155   0.0000068   0.0000005   0.0000027
           19          20          21          22          23          24
    1   0.0000135   0.0000010   0.0000018  -0.0000081  -0.0000016   0.0000115
    2  -0.0000273  -0.0000213  -0.0000015   0.0000307   0.0000273  -0.0000609
    3   0.0000119  -0.0000087   0.0000031   0.0000287  -0.0000088   0.0000000
           25          26          27          28          29          30
    1   0.0000030   0.0000200   0.0000032  -0.0000110  -0.0000063  -0.0000169
    2  -0.0000107   0.0000229   0.0000030   0.0000074   0.0000031   0.0000070
    3   0.0000003  -0.0000178  -0.0000148  -0.0000116  -0.0000079  -0.0000113
           31          32          33          34          35          36
    1   0.0000200   0.0000292  -0.0000894  -0.0000009  -0.0000323  -0.0000006
    2  -0.0000142   0.0000102   0.0000421   0.0000057  -0.0000527   0.0000122
    3   0.0000135  -0.0000269   0.0000152  -0.0000142  -0.0000108   0.0000052
           37          38          39          40          41          42
    1   0.0001318  -0.0000553  -0.0000417  -0.0000045   0.0000346   0.0000048
    2  -0.0000760   0.0000407   0.0000481   0.0000168  -0.0000002   0.0000247
    3  -0.0000115  -0.0000145  -0.0000190  -0.0000182   0.0000028  -0.0000081
           43          44          45          46          47          48
    1  -0.0000088  -0.0000018  -0.0000120   0.0000132  -0.0000025   0.0000037
    2   0.0000102   0.0000130   0.0000018   0.0000054   0.0000141   0.0000137
    3   0.0000017  -0.0000063   0.0000126  -0.0000037  -0.0000054   0.0000049
           49          50          51          52          53
    1   0.0000447  -0.0000105  -0.0000316   0.0000411  -0.0000215
    2  -0.0000092   0.0000252   0.0000257  -0.0000024  -0.0000002
    3  -0.0000386   0.0000127   0.0000570  -0.0000238   0.0000163
 Max gradient component =       1.318E-04
 RMS gradient           =       2.392E-05
 Gradient time:  CPU 536.28 s  wall 90.52 s
 Geometry Optimization Parameters
   NAtoms,    NIC,     NZ,  NCons,   NDum,   NFix, NCnnct, MaxDiis
       53     422       0       0       0       0       0       0

 Cartesian Hessian Update
 Hessian Updated using BFGS Update


** GEOMETRY OPTIMIZATION IN DELOCALIZED INTERNAL COORDINATES **
   Searching for a Minimum

   Optimization Cycle:  13

                       Coordinates (Angstroms)
     ATOM                X               Y               Z
      1  C        -2.7241316073    0.9354291252   -0.2540608298
      2  H        -2.6338581985    0.5472657950   -1.2785384863
      3  C        -2.9378768334   -0.2881361262    0.6643147449
      4  H        -2.9503081941    0.0673118600    1.7075211677
      5  O        -1.9469227910   -1.2990170429    0.5157052666
      6  H        -1.0604014877   -0.9155116431    0.4582981568
      7  C        -4.2694850334   -0.9936314596    0.3838839647
      8  H        -4.2134980760   -1.4480336305   -0.6103860467
      9  H        -4.3674970293   -1.8188292245    1.0964898172
     10  C        -5.4846807645   -0.0638477581    0.4578668803
     11  H        -5.5546299375    0.3455163012    1.4774991221
     12  C        -6.8072790103   -0.8044828466    0.2248186375
     13  H        -6.9146551861   -1.6050399623    0.9605765068
     14  H        -7.6472953475   -0.1092434419    0.3659499374
     15  O        -6.9106132202   -1.4493284457   -1.0461550517
     16  C        -5.2818629573    1.1162811983   -0.5021481833
     17  H        -6.1222834840    1.8173223710   -0.4322889573
     18  H        -5.2560550767    0.7474863465   -1.5362818610
     19  C        -3.9707061020    1.8499907803   -0.2073069926
     20  H        -3.8374583507    2.6703664409   -0.9210285621
     21  H        -4.0440933140    2.3155208252    0.7836548781
     22  C        -1.4572368997    1.8047442108    0.0313587168
     23  C        -1.2189750777    2.1238972917    1.5166366723
     24  C        -0.1652119778    1.3414030075   -0.6440564425
     25  H        -0.3546919146    1.0408887582   -1.6827696409
     26  O         0.4162022102    0.2245765596    0.0605426361
     27  H         0.5604519163    2.1594230306   -0.6413474804
     28  H        -2.1194224472    2.5264931722    1.9853514413
     29  H        -0.4274959037    2.8715091595    1.6217037829
     30  H        -0.9097137147    1.2398057123    2.0761200611
     31  H        -6.9408270837   -0.7763988123   -1.7325158540
     32  O         2.6178696644    0.7838632840   -0.1081091623
     33  C         3.9149671149    0.4711877966   -0.6064396414
     34  H         3.8959474025    0.3179336991   -1.6920666523
     35  C         1.6347636372   -0.2026827990   -0.4390794825
     36  H         1.5924127373   -0.3149825080   -1.5354773247
     37  C         4.7926944236    1.6971420352   -0.3648205549
     38  O         5.2269216983    2.3995929622   -1.2381989132
     39  O         5.0119879449    1.9118425218    0.9483213021
     40  H         5.5562503468    2.7100982834    1.0248632750
     41  C         4.4318523815   -0.7980133841    0.0823232869
     42  H         4.5024603437   -0.5947593605    1.1605854126
     43  O         5.7083634551   -1.0990362254   -0.4547417751
     44  H         5.9436681024   -1.9962434357   -0.1901200296
     45  C         3.4339708698   -1.9293199781   -0.1649798698
     46  H         3.4597996910   -2.1895490665   -1.2275400037
     47  O         3.8366142106   -3.1319189910    0.5028883536
     48  H         3.8159574699   -2.9793873734    1.4563321116
     49  C         2.0013758165   -1.5397640686    0.2094625109
     50  H         1.9281126957   -1.3994217491    1.2992509744
     51  O         1.0678147709   -2.5003156346   -0.2422188383
     52  H         1.3486157341   -3.3713941932    0.0605475413
     53  H        -1.6578526402    2.7606614576   -0.4717442292
   Point Group: c1    Number of degrees of freedom:   153


   Energy is  -1303.957289542

 Hessian Updated using BFGS Update

153 Hessian modes will be used to form the next step
  Hessian Eigenvalues:
     0.001177    0.003454    0.004593    0.005010    0.005593    0.005871
     0.006171    0.007135    0.007487    0.007704    0.008149    0.010782
     0.011235    0.012553    0.013303    0.014858    0.016844    0.017764
     0.020601    0.022421    0.024359    0.029900    0.031543    0.032533
     0.034139    0.037070    0.038559    0.043146    0.045338    0.046033
     0.046196    0.046707    0.047116    0.048685    0.048778    0.049238
     0.049578    0.050336    0.051132    0.051627    0.053688    0.054109
     0.054807    0.054958    0.056266    0.056692    0.057638    0.058311
     0.059301    0.059725    0.059911    0.063083    0.065706    0.066580
     0.069457    0.073686    0.074605    0.079226    0.081343    0.083999
     0.085544    0.086201    0.093379    0.094263    0.110984    0.113566
     0.114641    0.117669    0.118558    0.136503    0.138032    0.141056
     0.142811    0.152761    0.158922    0.159454    0.159751    0.159995
     0.160012    0.160048    0.160138    0.160803    0.161887    0.165628
     0.168571    0.171289    0.174927    0.181985    0.186782    0.192465
     0.195950    0.199048    0.202142    0.219139    0.220541    0.249954
     0.250337    0.252833    0.267819    0.270457    0.273667    0.277736
     0.282888    0.284655    0.286519    0.287652    0.287885    0.290318
     0.292189    0.292900    0.294031    0.296971    0.306632    0.334077
     0.334364    0.335365    0.335574    0.337315    0.337424    0.337458
     0.337615    0.338665    0.339973    0.340397    0.340652    0.341599
     0.341727    0.342761    0.342829    0.343302    0.343692    0.344501
     0.345047    0.346498    0.347012    0.389534    0.392245    0.400480
     0.405683    0.410346    0.411892    0.428809    0.433410    0.483174
     0.534800    0.535655    0.542461    0.545190    0.545897    0.551169
     0.552978    0.556955    1.038658

 Minimum Search - Taking Simple RFO Step
 Searching for Lamda that Minimizes Along All modes
 Value Taken    Lamda =  -0.00000142
 Step Taken.  Stepsize is  0.021142

                             Maximum     Tolerance    Cnvgd?
         Gradient           0.000147      0.000300     YES
         Displacement       0.007740      0.001200      NO
         Energy change     -0.000003      0.000001      NO


 New Cartesian Coordinates Obtained by Inverse Iteration

 Displacement from previous Coordinates is:  0.147137
 ----------------------------------------------------------------
             Standard Nuclear Orientation (Angstroms)
    I     Atom           X                Y                Z
 ----------------------------------------------------------------
    1      C      -2.7226879586     0.9366709348    -0.2489340473
    2      H      -2.6282315519     0.5483712025    -1.2729760863
    3      C      -2.9386215027    -0.2867996702     0.6689585184
    4      H      -2.9555760865     0.0690433801     1.7119504536
    5      O      -1.9460715611    -1.2967596272     0.5247554413
    6      H      -1.0598446842    -0.9124930339     0.4679614324
    7      C      -4.2684310395    -0.9938094693     0.3836389160
    8      H      -4.2079975237    -1.4486970638    -0.6101401192
    9      H      -4.3684162411    -1.8187318005     1.0962975802
   10      C      -5.4849649840    -0.0654061945     0.4522774780
   11      H      -5.5600839758     0.3438017716     1.4716046089
   12      C      -6.8056440089    -0.8076217774     0.2132032811
   13      H      -6.9158401338    -1.6078888164     0.9488601463
   14      H      -7.6470584823    -0.1131769912     0.3498316249
   15      O      -6.9020244504    -1.4532467913    -1.0579294196
   16      C      -5.2796021936     1.1149436128    -0.5068644906
   17      H      -6.1210726293     1.8150350829    -0.4402377067
   18      H      -5.2493764932     0.7462709547    -1.5409064981
   19      C      -3.9703382129     1.8500164656    -0.2069408223
   20      H      -3.8351576791     2.6705926204    -0.9200704449
   21      H      -4.0479241699     2.3153950978     0.7837937337
   22      C      -1.4576549250     1.8072601378     0.0410944887
   23      C      -1.2227171262     2.1230455997     1.5276530429
   24      C      -0.1637047545     1.3474754244    -0.6327683182
   25      H      -0.3506329543     1.0502184813    -1.6729175224
   26      O       0.4170868016     0.2290003093     0.0696751421
   27      H       0.5611683963     2.1661488974    -0.6258888289
   28      H      -2.1249782027     2.5220852259     1.9958999924
   29      H      -0.4333323894     2.8724120992     1.6359395294
   30      H      -0.9120965107     1.2382955430     2.0853490842
   31      H      -6.9319739910    -0.7807299117    -1.7446896704
   32      O       2.6190494767     0.7847371528    -0.1092571243
   33      C       3.9133841129     0.4691127409    -0.6132002953
   34      H       3.8887125694     0.3135760299    -1.6983680566
   35      C       1.6331413550    -0.2008919773    -0.4340202174
   36      H       1.5858774354    -0.3153945881    -1.5300151131
   37      C       4.7939866206     1.6943017594    -0.3784101976
   38      O       5.2251472752     2.3941920206    -1.2553569601
   39      O       5.0208579878     1.9107771082     0.9331548805
   40      H       5.5669718685     2.7081817518     1.0053727973
   41      C       4.4315070347    -0.7993193115     0.0758794142
   42      H       4.5075554108    -0.5937348287     1.1533296175
   43      O       5.7050472152    -1.1035475670    -0.4664889733
   44      H       5.9403628198    -2.0003519786    -0.2005016328
   45      C       3.4308852053    -1.9297900230    -0.1640465420
   46      H       3.4515784784    -2.1930218812    -1.2259612687
   47      O       3.8350798355    -3.1310599286     0.5053406640
   48      H       3.8184687299    -2.9759734661     1.4584472246
   49      C       2.0003878188    -1.5373839709     0.2154854228
   50      H       1.9315719132    -1.3951691483     1.3052913601
   51      O       1.0634901962    -2.4970926859    -0.2311669325
   52      H       1.3413037766    -3.3676992723     0.0756143010
   53      H      -1.6585109403     2.7640951951    -0.4601565943
 ----------------------------------------------------------------
 Molecular Point Group                 C1    NOp =  1
 Largest Abelian Subgroup              C1    NOp =  1
 Nuclear Repulsion Energy =  2449.0400584788 hartrees
 There are       98 alpha and       98 beta electrons
 Applying Cartesian multipole field
    Component          Value
    ---------          -----
     (2,0,0)        1.00000E-12
     (0,2,0)        2.00000E-11
     (0,0,2)       -3.00000E-11
 Nucleus-field energy     =     0.0000000358 hartrees
 Requested basis set is 6-311++G(d,p)
 There are 290 shells and 746 basis functions
 A cutoff of  1.0D-11 yielded  28803 shell pairs
 There are    183678 function pairs (    194351 Cartesian)
 Smallest overlap matrix eigenvalue = 1.22E-06

 Q-Chem warning in module stvman/mkSTV.C, line 306:

 Overlap eigenvalue is smaller than square root of threshold
 Use THRESH >= 12 to get rid of this warning

 Guess MOs from SCF MO coefficient file

 -----------------------------------------------------------------------
  General SCF calculation program by
  Eric Jon Sundstrom, Paul Horn, Yuezhi Mao, Dmitri Zuev, Alec White,
  David Stuck, Shaama M.S., Shane Yost, Joonho Lee, David Small,
  Daniel Levine, Susi Lehtola, Hugh Burton, Evgeny Epifanovsky
 -----------------------------------------------------------------------
 Exchange:     0.2000 Hartree-Fock + 0.0800 Slater + 0.7200 B88
 Correlation:  0.1900 VWN1RPA + 0.8100 LYP
 Using SG-1 standard quadrature grid
 using 6 threads for integral computing
 -------------------------------------------------------
 OpenMP Integral computing Module                
 Release: version 2.0, May 2017, Q-Chem Inc. Pleasanton 
 -------------------------------------------------------
 -------------------------------------------------------
 OpenMP BLAS3 based DFT computing Module                
 Release: version 1.0, May 2013, Q-Chem Inc. Pittsburgh 
 -------------------------------------------------------
 A restricted SCF calculation will be
 performed using DIIS
 SCF converges when DIIS error is below 1.0e-08
 ---------------------------------------
  Cycle       Energy         DIIS error
 ---------------------------------------
    1   -1303.9570216255      5.78e-05  
    2   -1303.9572857508      8.42e-06  
    3   -1303.9572820159      1.30e-05  
    4   -1303.9572901800      1.52e-06  
    5   -1303.9572902235      1.24e-06  
    6   -1303.9572902988      2.94e-07  
    7   -1303.9572903029      8.16e-08  
    8   -1303.9572903031      2.36e-08  
    9   -1303.9572903034      7.09e-09  Convergence criterion met
 ---------------------------------------
 SCF time:   CPU 1722.18s  wall 306.00s 
 SCF   energy in the final basis set =    -1303.9572903034
 Total energy in the final basis set =    -1303.9572903034

 --------------------------------------------------------------

                    Orbital Energies (a.u.)
 --------------------------------------------------------------

 Alpha MOs
 -- Occupied --
-19.1924 -19.1669 -19.1642 -19.1614 -19.1509 -19.1447 -19.1371 -19.1205
-19.0940 -10.3284 -10.3023 -10.2659 -10.2560 -10.2557 -10.2530 -10.2327
-10.2134 -10.2097 -10.1891 -10.1764 -10.1728 -10.1725 -10.1710 -10.1642
-10.1519  -1.1365  -1.1091  -1.0766  -1.0575  -1.0468  -1.0461  -1.0434
 -1.0211  -1.0001  -0.8427  -0.8171  -0.8143  -0.7932  -0.7507  -0.7319
 -0.7162  -0.6903  -0.6792  -0.6653  -0.6409  -0.6287  -0.6156  -0.6102
 -0.5779  -0.5675  -0.5635  -0.5572  -0.5485  -0.5232  -0.5183  -0.5174
 -0.5103  -0.5063  -0.4956  -0.4940  -0.4817  -0.4801  -0.4662  -0.4600
 -0.4564  -0.4488  -0.4450  -0.4387  -0.4349  -0.4284  -0.4264  -0.4213
 -0.3983  -0.3962  -0.3890  -0.3838  -0.3822  -0.3773  -0.3719  -0.3696
 -0.3646  -0.3601  -0.3527  -0.3477  -0.3422  -0.3351  -0.3330  -0.3222
 -0.3204  -0.3190  -0.3169  -0.3101  -0.3032  -0.2987  -0.2941  -0.2877
 -0.2727  -0.2557
 -- Virtual --
 -0.0364  -0.0258  -0.0153  -0.0117  -0.0070  -0.0036  -0.0006   0.0041
  0.0138   0.0151   0.0199   0.0213   0.0302   0.0320   0.0350   0.0397
  0.0435   0.0454   0.0476   0.0524   0.0578   0.0602   0.0634   0.0645
  0.0704   0.0720   0.0746   0.0787   0.0799   0.0828   0.0853   0.0879
  0.0914   0.0926   0.0932   0.0981   0.1022   0.1030   0.1067   0.1069
  0.1086   0.1128   0.1143   0.1156   0.1179   0.1185   0.1232   0.1246
  0.1253   0.1282   0.1307   0.1326   0.1337   0.1355   0.1374   0.1402
  0.1422   0.1437   0.1448   0.1482   0.1505   0.1517   0.1539   0.1577
  0.1593   0.1595   0.1618   0.1632   0.1638   0.1672   0.1705   0.1710
  0.1729   0.1743   0.1767   0.1781   0.1806   0.1856   0.1863   0.1874
  0.1909   0.1945   0.1987   0.2007   0.2029   0.2057   0.2077   0.2111
  0.2129   0.2144   0.2161   0.2187   0.2237   0.2256   0.2263   0.2284
  0.2292   0.2347   0.2365   0.2412   0.2440   0.2448   0.2477   0.2510
  0.2534   0.2558   0.2577   0.2599   0.2609   0.2613   0.2651   0.2676
  0.2713   0.2721   0.2802   0.2802   0.2853   0.2857   0.2875   0.2895
  0.2937   0.2954   0.2964   0.2994   0.3017   0.3039   0.3064   0.3077
  0.3095   0.3142   0.3167   0.3190   0.3214   0.3250   0.3261   0.3306
  0.3332   0.3360   0.3387   0.3394   0.3422   0.3429   0.3477   0.3491
  0.3536   0.3568   0.3577   0.3609   0.3650   0.3660   0.3676   0.3682
  0.3686   0.3741   0.3752   0.3760   0.3820   0.3848   0.3867   0.3902
  0.3943   0.4000   0.4067   0.4079   0.4103   0.4147   0.4209   0.4250
  0.4289   0.4321   0.4350   0.4444   0.4467   0.4494   0.4553   0.4610
  0.4670   0.4715   0.4793   0.4848   0.4928   0.4967   0.5034   0.5131
  0.5181   0.5238   0.5332   0.5399   0.5467   0.5523   0.5590   0.5609
  0.5654   0.5669   0.5735   0.5785   0.5824   0.5846   0.5901   0.5997
  0.6020   0.6113   0.6166   0.6206   0.6254   0.6308   0.6352   0.6388
  0.6472   0.6565   0.6567   0.6596   0.6667   0.6687   0.6734   0.6794
  0.6838   0.6869   0.6950   0.7000   0.7033   0.7086   0.7099   0.7217
  0.7237   0.7323   0.7400   0.7461   0.7472   0.7512   0.7538   0.7583
  0.7604   0.7670   0.7717   0.7757   0.7784   0.7797   0.7857   0.7890
  0.7917   0.7983   0.8002   0.8040   0.8053   0.8120   0.8165   0.8214
  0.8297   0.8420   0.8528   0.8621   0.8686   0.8812   0.8893   0.9054
  0.9222   0.9254   0.9538   0.9571   0.9650   0.9736   0.9821   0.9904
  1.0103   1.0150   1.0191   1.0332   1.0363   1.0489   1.0549   1.0608
  1.0692   1.0813   1.0844   1.0998   1.1018   1.1146   1.1269   1.1309
  1.1351   1.1402   1.1459   1.1499   1.1530   1.1654   1.1661   1.1802
  1.1857   1.1912   1.1978   1.2077   1.2169   1.2205   1.2253   1.2332
  1.2399   1.2441   1.2507   1.2555   1.2646   1.2702   1.2829   1.2894
  1.3011   1.3048   1.3124   1.3198   1.3221   1.3329   1.3405   1.3476
  1.3668   1.3767   1.3810   1.3835   1.3992   1.4071   1.4177   1.4297
  1.4359   1.4533   1.4589   1.4693   1.4770   1.4800   1.4909   1.5011
  1.5066   1.5116   1.5186   1.5280   1.5318   1.5408   1.5526   1.5547
  1.5565   1.5589   1.5672   1.5742   1.5815   1.5877   1.5909   1.5921
  1.5990   1.6067   1.6094   1.6157   1.6208   1.6235   1.6270   1.6284
  1.6332   1.6393   1.6402   1.6501   1.6541   1.6595   1.6612   1.6681
  1.6705   1.6827   1.6874   1.6927   1.6983   1.7032   1.7133   1.7140
  1.7184   1.7195   1.7265   1.7325   1.7457   1.7499   1.7588   1.7628
  1.7770   1.7829   1.7922   1.7956   1.8051   1.8091   1.8204   1.8228
  1.8323   1.8398   1.8507   1.8514   1.8536   1.8585   1.8693   1.8744
  1.8807   1.8868   1.8983   1.9108   1.9160   1.9252   1.9410   1.9500
  1.9552   1.9750   1.9846   1.9936   2.0034   2.0092   2.0230   2.0267
  2.0376   2.0468   2.0491   2.0536   2.0628   2.0691   2.0767   2.0914
  2.1072   2.1122   2.1190   2.1304   2.1418   2.1478   2.1561   2.1617
  2.1649   2.1773   2.1885   2.1912   2.2041   2.2181   2.2284   2.2352
  2.2413   2.2435   2.2619   2.2726   2.2801   2.2866   2.3060   2.3206
  2.3326   2.3394   2.3466   2.3592   2.3649   2.3960   2.3986   2.4101
  2.4267   2.4338   2.4464   2.4684   2.4922   2.5116   2.5215   2.5280
  2.5331   2.5366   2.5423   2.5451   2.5544   2.5667   2.5731   2.5789
  2.5859   2.5935   2.6022   2.6327   2.6348   2.6443   2.6481   2.6539
  2.6562   2.6782   2.6963   2.7021   2.7069   2.7190   2.7253   2.7440
  2.7532   2.7616   2.7723   2.7836   2.7845   2.7960   2.7974   2.8145
  2.8217   2.8292   2.8418   2.8570   2.8705   2.8773   2.8799   2.8899
  2.8934   2.9081   2.9146   2.9329   2.9396   2.9452   2.9477   2.9582
  2.9646   2.9801   2.9868   2.9951   2.9994   3.0102   3.0109   3.0198
  3.0311   3.0342   3.0483   3.0584   3.0729   3.0842   3.0873   3.0994
  3.1047   3.1211   3.1267   3.1359   3.1422   3.1481   3.1509   3.1598
  3.1631   3.1688   3.1807   3.1919   3.2099   3.2144   3.2216   3.2369
  3.2544   3.2646   3.2758   3.2882   3.2916   3.2943   3.3047   3.3274
  3.3375   3.3637   3.3724   3.3767   3.3941   3.4138   3.4266   3.4655
  3.4879   3.5302   3.5445   3.5627   3.6141   3.6812   3.7754   3.7848
  3.7979   3.8001   3.8140   3.8244   3.8390   3.8489   3.8674   3.8974
  3.8995   3.9074   3.9160   3.9318   3.9360   3.9767   3.9855   3.9980
  4.0023   4.0150   4.0445   4.0510   4.0687   4.0865   4.1330   4.1515
  4.1683   4.1745   4.1756   4.2325   4.2551   4.2771   4.3022   4.3064
  4.3271   4.3535   4.3709   4.4283   4.9841   5.0737   5.0913   5.1059
  5.1128   5.1197   5.1395   5.1599   5.1854   5.2022   5.3683   5.3901
  5.4052   5.4153   5.4231   5.4333   5.4622   5.5092   5.5936   5.6170
  5.6453   5.6562   5.6647   5.6917   5.7844   5.8401   5.8527  23.7488
 23.7667  23.7920  23.8074  23.8129  23.8197  23.8471  23.8575  23.8710
 23.8770  23.8917  23.9037  23.9364  23.9570  23.9771  24.0113  49.8650
 49.9011  49.9276  49.9424  49.9486  49.9575  49.9967  50.0110  50.0220
 --------------------------------------------------------------

          Ground-State Mulliken Net Atomic Charges

     Atom                 Charge (a.u.)
  ----------------------------------------
      1 C                     0.560992
      2 H                     0.194281
      3 C                    -0.904187
      4 H                     0.178763
      5 O                    -0.203132
      6 H                     0.495011
      7 C                    -0.436720
      8 H                     0.223583
      9 H                     0.158413
     10 C                     0.628054
     11 H                     0.154878
     12 C                    -0.718269
     13 H                     0.182508
     14 H                     0.139806
     15 O                    -0.211678
     16 C                    -0.765335
     17 H                     0.166882
     18 H                     0.137691
     19 C                    -0.416591
     20 H                     0.138044
     21 H                     0.148003
     22 C                     0.172749
     23 C                    -0.541520
     24 C                    -0.740209
     25 H                     0.118668
     26 O                    -0.029774
     27 H                     0.249094
     28 H                     0.147190
     29 H                     0.149732
     30 H                     0.183014
     31 H                     0.230943
     32 O                     0.043464
     33 C                    -0.407508
     34 H                     0.277382
     35 C                    -0.041082
     36 H                     0.259333
     37 C                    -0.005717
     38 O                    -0.196442
     39 O                    -0.116165
     40 H                     0.290646
     41 C                    -0.127335
     42 H                     0.283691
     43 O                    -0.148290
     44 H                     0.261602
     45 C                    -0.766372
     46 H                     0.296583
     47 O                    -0.201656
     48 H                     0.276402
     49 C                    -0.342057
     50 H                     0.238082
     51 O                    -0.129652
     52 H                     0.255274
     53 H                     0.208932
  ----------------------------------------
  Sum of atomic charges =    -0.000000

 -----------------------------------------------------------------
                    Cartesian Multipole Moments
 -----------------------------------------------------------------
    Charge (ESU x 10^10)
                -0.0000
    Dipole Moment (Debye)
         X       1.2041      Y       2.1919      Z       2.4216
       Tot       3.4811
    Quadrupole Moments (Debye-Ang)
        XX    -160.1401     XY     -25.6604     YY    -155.6549
        XZ      14.0677     YZ      -2.3639     ZZ    -148.6766
    Octopole Moments (Debye-Ang^2)
       XXX      52.4204    XXY      58.7846    XYY      65.0084
       YYY      -2.1146    XXZ     113.4089    XYZ      36.8858
       YYZ      39.1108    XZZ       2.8437    YZZ     -19.5899
       ZZZ       5.1548
    Hexadecapole Moments (Debye-Ang^3)
      XXXX  -15422.8261   XXXY    -709.9140   XXYY   -2984.8303
      XYYY      29.6759   YYYY   -2396.8674   XXXZ     531.1197
      XXYZ      16.7417   XYYZ     140.9806   YYYZ      26.2464
      XXZZ   -2513.7043   XYZZ     -60.1889   YYZZ    -505.1594
      XZZZ     193.4466   YZZZ       8.9874   ZZZZ    -630.3666
 -----------------------------------------------------------------
 Calculating analytic gradient of the SCF energy
 Gradient of SCF Energy
            1           2           3           4           5           6
    1  -0.0000173  -0.0000058   0.0000071   0.0000004   0.0000108   0.0000052
    2   0.0000075  -0.0000112  -0.0000318  -0.0000054   0.0000127  -0.0000039
    3  -0.0000066   0.0000007   0.0000058   0.0000018   0.0000252  -0.0000116
            7           8           9          10          11          12
    1   0.0000067   0.0000055   0.0000024  -0.0000061  -0.0000032   0.0000047
    2   0.0000075  -0.0000108  -0.0000064  -0.0000129  -0.0000022  -0.0000139
    3   0.0000125   0.0000070   0.0000096   0.0000062   0.0000085   0.0000127
           13          14          15          16          17          18
    1   0.0000154  -0.0000011  -0.0000136  -0.0000018  -0.0000042  -0.0000052
    2  -0.0000095  -0.0000158  -0.0000192  -0.0000158  -0.0000086  -0.0000108
    3   0.0000148   0.0000119   0.0000189   0.0000002   0.0000038   0.0000057
           19          20          21          22          23          24
    1   0.0000103  -0.0000073  -0.0000076   0.0000094   0.0000074   0.0000040
    2  -0.0000133  -0.0000136  -0.0000043   0.0000097   0.0000026  -0.0000248
    3   0.0000065  -0.0000079  -0.0000026  -0.0000036  -0.0000009   0.0000019
           25          26          27          28          29          30
    1  -0.0000075  -0.0000301  -0.0000072  -0.0000041  -0.0000048  -0.0000032
    2   0.0000002   0.0000281   0.0000086   0.0000041   0.0000010   0.0000083
    3  -0.0000075   0.0000156  -0.0000087  -0.0000123  -0.0000116  -0.0000019
           31          32          33          34          35          36
    1   0.0000080   0.0000019  -0.0000179  -0.0000005   0.0000213  -0.0000103
    2  -0.0000169   0.0000115  -0.0000003   0.0000061  -0.0000112   0.0000018
    3   0.0000123  -0.0000264   0.0000017  -0.0000103  -0.0000098   0.0000055
           37          38          39          40          41          42
    1   0.0000037  -0.0000089  -0.0000061  -0.0000033   0.0000117   0.0000038
    2   0.0000124   0.0000092   0.0000130   0.0000170   0.0000083   0.0000213
    3  -0.0000044  -0.0000186  -0.0000212  -0.0000185  -0.0000056  -0.0000059
           43          44          45          46          47          48
    1  -0.0000009   0.0000022  -0.0000273   0.0000084   0.0000169   0.0000005
    2   0.0000092   0.0000122   0.0000117   0.0000044   0.0000082   0.0000113
    3  -0.0000054  -0.0000015   0.0000149  -0.0000002   0.0000026   0.0000037
           49          50          51          52          53
    1   0.0000497  -0.0000039  -0.0000154   0.0000144  -0.0000070
    2   0.0000006   0.0000146   0.0000039   0.0000012  -0.0000055
    3  -0.0000218   0.0000062   0.0000213  -0.0000048  -0.0000082
 Max gradient component =       4.973E-05
 RMS gradient           =       1.186E-05
 Gradient time:  CPU 535.56 s  wall 90.38 s
 Geometry Optimization Parameters
   NAtoms,    NIC,     NZ,  NCons,   NDum,   NFix, NCnnct, MaxDiis
       53     422       0       0       0       0       0       0

 Cartesian Hessian Update
 Hessian Updated using BFGS Update


** GEOMETRY OPTIMIZATION IN DELOCALIZED INTERNAL COORDINATES **
   Searching for a Minimum

   Optimization Cycle:  14

                       Coordinates (Angstroms)
     ATOM                X               Y               Z
      1  C        -2.7226879586    0.9366709348   -0.2489340473
      2  H        -2.6282315519    0.5483712025   -1.2729760863
      3  C        -2.9386215027   -0.2867996702    0.6689585184
      4  H        -2.9555760865    0.0690433801    1.7119504536
      5  O        -1.9460715611   -1.2967596272    0.5247554413
      6  H        -1.0598446842   -0.9124930339    0.4679614324
      7  C        -4.2684310395   -0.9938094693    0.3836389160
      8  H        -4.2079975237   -1.4486970638   -0.6101401192
      9  H        -4.3684162411   -1.8187318005    1.0962975802
     10  C        -5.4849649840   -0.0654061945    0.4522774780
     11  H        -5.5600839758    0.3438017716    1.4716046089
     12  C        -6.8056440089   -0.8076217774    0.2132032811
     13  H        -6.9158401338   -1.6078888164    0.9488601463
     14  H        -7.6470584823   -0.1131769912    0.3498316249
     15  O        -6.9020244504   -1.4532467913   -1.0579294196
     16  C        -5.2796021936    1.1149436128   -0.5068644906
     17  H        -6.1210726293    1.8150350829   -0.4402377067
     18  H        -5.2493764932    0.7462709547   -1.5409064981
     19  C        -3.9703382129    1.8500164656   -0.2069408223
     20  H        -3.8351576791    2.6705926204   -0.9200704449
     21  H        -4.0479241699    2.3153950978    0.7837937337
     22  C        -1.4576549250    1.8072601378    0.0410944887
     23  C        -1.2227171262    2.1230455997    1.5276530429
     24  C        -0.1637047545    1.3474754244   -0.6327683182
     25  H        -0.3506329543    1.0502184813   -1.6729175224
     26  O         0.4170868016    0.2290003093    0.0696751421
     27  H         0.5611683963    2.1661488974   -0.6258888289
     28  H        -2.1249782027    2.5220852259    1.9958999924
     29  H        -0.4333323894    2.8724120992    1.6359395294
     30  H        -0.9120965107    1.2382955430    2.0853490842
     31  H        -6.9319739910   -0.7807299117   -1.7446896704
     32  O         2.6190494767    0.7847371528   -0.1092571243
     33  C         3.9133841129    0.4691127409   -0.6132002953
     34  H         3.8887125694    0.3135760299   -1.6983680566
     35  C         1.6331413550   -0.2008919773   -0.4340202174
     36  H         1.5858774354   -0.3153945881   -1.5300151131
     37  C         4.7939866206    1.6943017594   -0.3784101976
     38  O         5.2251472752    2.3941920206   -1.2553569601
     39  O         5.0208579878    1.9107771082    0.9331548805
     40  H         5.5669718685    2.7081817518    1.0053727973
     41  C         4.4315070347   -0.7993193115    0.0758794142
     42  H         4.5075554108   -0.5937348287    1.1533296175
     43  O         5.7050472152   -1.1035475670   -0.4664889733
     44  H         5.9403628198   -2.0003519786   -0.2005016328
     45  C         3.4308852053   -1.9297900230   -0.1640465420
     46  H         3.4515784784   -2.1930218812   -1.2259612687
     47  O         3.8350798355   -3.1310599286    0.5053406640
     48  H         3.8184687299   -2.9759734661    1.4584472246
     49  C         2.0003878188   -1.5373839709    0.2154854228
     50  H         1.9315719132   -1.3951691483    1.3052913601
     51  O         1.0634901962   -2.4970926859   -0.2311669325
     52  H         1.3413037766   -3.3676992723    0.0756143010
     53  H        -1.6585109403    2.7640951951   -0.4601565943
   Point Group: c1    Number of degrees of freedom:   153


   Energy is  -1303.957290303

 Hessian Updated using BFGS Update

153 Hessian modes will be used to form the next step
  Hessian Eigenvalues:
     0.001433    0.003324    0.004522    0.004897    0.005595    0.005769
     0.006167    0.007000    0.007487    0.007709    0.008068    0.010199
     0.011125    0.012421    0.013290    0.014724    0.016707    0.017767
     0.020630    0.022421    0.023959    0.029754    0.031559    0.032405
     0.034174    0.037077    0.038564    0.043147    0.045249    0.045834
     0.046262    0.046777    0.047171    0.048684    0.048753    0.049233
     0.049564    0.050481    0.051139    0.051487    0.053666    0.054112
     0.054808    0.054950    0.056222    0.056705    0.057601    0.058314
     0.059357    0.059620    0.059924    0.063129    0.065336    0.066439
     0.069496    0.073711    0.074607    0.079099    0.081233    0.084000
     0.085654    0.086202    0.093328    0.094258    0.111093    0.113558
     0.114952    0.117780    0.118505    0.136672    0.138104    0.140959
     0.142690    0.152625    0.158902    0.159566    0.159774    0.159996
     0.160004    0.160039    0.160244    0.160656    0.161989    0.165753
     0.168161    0.171270    0.174675    0.181984    0.186793    0.192458
     0.195894    0.198875    0.202109    0.219519    0.220727    0.249949
     0.250381    0.253202    0.267700    0.269741    0.273396    0.277703
     0.282621    0.284674    0.286428    0.287653    0.287762    0.290315
     0.292309    0.292725    0.295717    0.296885    0.305349    0.334021
     0.334386    0.335270    0.335543    0.337303    0.337425    0.337456
     0.337605    0.338670    0.339990    0.340388    0.340638    0.341589
     0.341734    0.342744    0.342830    0.343295    0.343682    0.344495
     0.345050    0.346510    0.346961    0.389567    0.392414    0.400363
     0.405689    0.408805    0.411428    0.428741    0.433671    0.483178
     0.532873    0.535646    0.542461    0.545184    0.545900    0.550459
     0.551606    0.553357    1.038660

 Minimum Search - Taking Simple RFO Step
 Searching for Lamda that Minimizes Along All modes
 Value Taken    Lamda =   0.00000000
 Step Taken.  Stepsize is  0.006097

                             Maximum     Tolerance    Cnvgd?
         Gradient           0.000076      0.000300     YES
         Displacement       0.001789      0.001200      NO
         Energy change     -0.000001      0.000001     YES

 Final energy is   -1303.9572903033800     


 ******************************
 **  OPTIMIZATION CONVERGED  **
 ******************************

                       Coordinates (Angstroms)
     ATOM                X               Y               Z
      1  C        -2.7226879586    0.9366709348   -0.2489340473
      2  H        -2.6282315519    0.5483712025   -1.2729760863
      3  C        -2.9386215027   -0.2867996702    0.6689585184
      4  H        -2.9555760865    0.0690433801    1.7119504536
      5  O        -1.9460715611   -1.2967596272    0.5247554413
      6  H        -1.0598446842   -0.9124930339    0.4679614324
      7  C        -4.2684310395   -0.9938094693    0.3836389160
      8  H        -4.2079975237   -1.4486970638   -0.6101401192
      9  H        -4.3684162411   -1.8187318005    1.0962975802
     10  C        -5.4849649840   -0.0654061945    0.4522774780
     11  H        -5.5600839758    0.3438017716    1.4716046089
     12  C        -6.8056440089   -0.8076217774    0.2132032811
     13  H        -6.9158401338   -1.6078888164    0.9488601463
     14  H        -7.6470584823   -0.1131769912    0.3498316249
     15  O        -6.9020244504   -1.4532467913   -1.0579294196
     16  C        -5.2796021936    1.1149436128   -0.5068644906
     17  H        -6.1210726293    1.8150350829   -0.4402377067
     18  H        -5.2493764932    0.7462709547   -1.5409064981
     19  C        -3.9703382129    1.8500164656   -0.2069408223
     20  H        -3.8351576791    2.6705926204   -0.9200704449
     21  H        -4.0479241699    2.3153950978    0.7837937337
     22  C        -1.4576549250    1.8072601378    0.0410944887
     23  C        -1.2227171262    2.1230455997    1.5276530429
     24  C        -0.1637047545    1.3474754244   -0.6327683182
     25  H        -0.3506329543    1.0502184813   -1.6729175224
     26  O         0.4170868016    0.2290003093    0.0696751421
     27  H         0.5611683963    2.1661488974   -0.6258888289
     28  H        -2.1249782027    2.5220852259    1.9958999924
     29  H        -0.4333323894    2.8724120992    1.6359395294
     30  H        -0.9120965107    1.2382955430    2.0853490842
     31  H        -6.9319739910   -0.7807299117   -1.7446896704
     32  O         2.6190494767    0.7847371528   -0.1092571243
     33  C         3.9133841129    0.4691127409   -0.6132002953
     34  H         3.8887125694    0.3135760299   -1.6983680566
     35  C         1.6331413550   -0.2008919773   -0.4340202174
     36  H         1.5858774354   -0.3153945881   -1.5300151131
     37  C         4.7939866206    1.6943017594   -0.3784101976
     38  O         5.2251472752    2.3941920206   -1.2553569601
     39  O         5.0208579878    1.9107771082    0.9331548805
     40  H         5.5669718685    2.7081817518    1.0053727973
     41  C         4.4315070347   -0.7993193115    0.0758794142
     42  H         4.5075554108   -0.5937348287    1.1533296175
     43  O         5.7050472152   -1.1035475670   -0.4664889733
     44  H         5.9403628198   -2.0003519786   -0.2005016328
     45  C         3.4308852053   -1.9297900230   -0.1640465420
     46  H         3.4515784784   -2.1930218812   -1.2259612687
     47  O         3.8350798355   -3.1310599286    0.5053406640
     48  H         3.8184687299   -2.9759734661    1.4584472246
     49  C         2.0003878188   -1.5373839709    0.2154854228
     50  H         1.9315719132   -1.3951691483    1.3052913601
     51  O         1.0634901962   -2.4970926859   -0.2311669325
     52  H         1.3413037766   -3.3676992723    0.0756143010
     53  H        -1.6585109403    2.7640951951   -0.4601565943

Z-matrix Print:
$molecule
0 1
O 
C  1 1.384668
H  2 1.102973 1 110.858533
O  2 1.431416 1 107.973846 3 119.398113 0
C  4 1.424387 2 113.143141 1 -178.274783 0
H  5 1.096535 4 111.168632 2 55.989547 0
C  1 1.442821 2 114.651210 3 -47.930350 0
H  7 1.093487 1 108.087661 2 -56.492132 0
H  7 1.097822 1 108.657970 2 61.368312 0
C  5 1.526982 4 106.968632 2 171.515116 0
O  10 1.201991 5 124.185747 4 -111.584932 0
O  10 1.348531 5 112.046996 4 67.703742 0
H  12 0.969180 10 107.418261 5 -178.863525 0
C  7 1.529641 1 111.041870 2 -176.553541 0
H  14 1.098694 7 102.441039 1 168.612813 0
C  2 1.530666 1 109.113154 3 -121.236232 0
H  16 1.101198 2 106.988686 1 -52.456122 0
O  16 1.413618 2 107.439125 1 66.844260 0
H  18 0.963977 16 108.758764 2 172.874663 0
C  16 1.531127 2 110.044521 1 -171.556292 0
H  20 1.094250 16 108.655230 2 -69.833820 0
O  20 1.433353 16 111.253023 2 175.948762 0
H  22 0.965785 20 108.750457 16 -61.702013 0
C  20 1.528651 16 112.527320 2 50.378285 0
H  24 1.099521 20 109.715457 16 65.872214 0
O  24 1.417259 20 111.678048 16 -171.037536 0
H  26 0.964563 24 108.256539 20 -47.136782 0
C  14 1.537782 7 110.998953 1 54.852408 0
H  28 1.091005 14 111.784512 7 -63.087038 0
H  28 1.092045 14 111.303461 7 175.787197 0
H  28 1.093803 14 110.282330 7 56.355904 0
C  14 1.562802 7 115.819584 1 -78.184559 0
H  32 1.099255 14 107.464079 7 -33.021834 0
C  32 1.544679 14 116.366258 7 86.340885 0
H  34 1.102154 32 107.984375 14 55.707235 0
O  34 1.423365 32 113.848897 14 -66.256761 0
H  36 0.967618 34 111.274284 32 42.917518 0
C  34 1.532861 32 112.085571 14 174.745668 0
H  38 1.094610 34 108.226144 32 67.581764 0
H  38 1.094704 34 107.795998 32 -177.676088 0
C  38 1.531861 34 113.645607 32 -54.476980 0
H  41 1.100964 38 108.719313 34 -61.551377 0
C  41 1.533699 38 112.555016 34 -177.924690 0
H  43 1.092594 41 109.654744 38 57.861301 0
H  43 1.099500 41 109.508916 38 175.667886 0
O  43 1.428950 41 114.544313 38 -60.045189 0
H  46 0.961673 43 108.747334 41 -67.200051 0
C  41 1.534716 38 109.381250 34 55.649271 0
H  48 1.096649 41 110.508241 38 -177.536451 0
H  48 1.098215 41 109.508062 38 64.819438 0
C  48 1.531162 41 111.175589 38 -55.422902 0
H  51 1.095524 48 109.730250 41 178.565231 0
H  51 1.097339 48 108.662432 41 -65.730189 0
$end


 --------------------------------------------------------------

                    Orbital Energies (a.u.)
 --------------------------------------------------------------

 Alpha MOs
 -- Occupied --
-19.1924 -19.1669 -19.1642 -19.1614 -19.1509 -19.1447 -19.1371 -19.1205
-19.0940 -10.3284 -10.3023 -10.2659 -10.2560 -10.2557 -10.2530 -10.2327
-10.2134 -10.2097 -10.1891 -10.1764 -10.1728 -10.1725 -10.1710 -10.1642
-10.1519  -1.1365  -1.1091  -1.0766  -1.0575  -1.0468  -1.0461  -1.0434
 -1.0211  -1.0001  -0.8427  -0.8171  -0.8143  -0.7932  -0.7507  -0.7319
 -0.7162  -0.6903  -0.6792  -0.6653  -0.6409  -0.6287  -0.6156  -0.6102
 -0.5779  -0.5675  -0.5635  -0.5572  -0.5485  -0.5232  -0.5183  -0.5174
 -0.5103  -0.5063  -0.4956  -0.4940  -0.4817  -0.4801  -0.4662  -0.4600
 -0.4564  -0.4488  -0.4450  -0.4387  -0.4349  -0.4284  -0.4264  -0.4213
 -0.3983  -0.3962  -0.3890  -0.3838  -0.3822  -0.3773  -0.3719  -0.3696
 -0.3646  -0.3601  -0.3527  -0.3477  -0.3422  -0.3351  -0.3330  -0.3222
 -0.3204  -0.3190  -0.3169  -0.3101  -0.3032  -0.2987  -0.2941  -0.2877
 -0.2727  -0.2557
 -- Virtual --
 -0.0364  -0.0258  -0.0153  -0.0117  -0.0070  -0.0036  -0.0006   0.0041
  0.0138   0.0151   0.0199   0.0213   0.0302   0.0320   0.0350   0.0397
  0.0435   0.0454   0.0476   0.0524   0.0578   0.0602   0.0634   0.0645
  0.0704   0.0720   0.0746   0.0787   0.0799   0.0828   0.0853   0.0879
  0.0914   0.0926   0.0932   0.0981   0.1022   0.1030   0.1067   0.1069
  0.1086   0.1128   0.1143   0.1156   0.1179   0.1185   0.1232   0.1246
  0.1253   0.1282   0.1307   0.1326   0.1337   0.1355   0.1374   0.1402
  0.1422   0.1437   0.1448   0.1482   0.1505   0.1517   0.1539   0.1577
  0.1593   0.1595   0.1618   0.1632   0.1638   0.1672   0.1705   0.1710
  0.1729   0.1743   0.1767   0.1781   0.1806   0.1856   0.1863   0.1874
  0.1909   0.1945   0.1987   0.2007   0.2029   0.2057   0.2077   0.2111
  0.2129   0.2144   0.2161   0.2187   0.2237   0.2256   0.2263   0.2284
  0.2292   0.2347   0.2365   0.2412   0.2440   0.2448   0.2477   0.2510
  0.2534   0.2558   0.2577   0.2599   0.2609   0.2613   0.2651   0.2676
  0.2713   0.2721   0.2802   0.2802   0.2853   0.2857   0.2875   0.2895
  0.2937   0.2954   0.2964   0.2994   0.3017   0.3039   0.3064   0.3077
  0.3095   0.3142   0.3167   0.3190   0.3214   0.3250   0.3261   0.3306
  0.3332   0.3360   0.3387   0.3394   0.3422   0.3429   0.3477   0.3491
  0.3536   0.3568   0.3577   0.3609   0.3650   0.3660   0.3676   0.3682
  0.3686   0.3741   0.3752   0.3760   0.3820   0.3848   0.3867   0.3902
  0.3943   0.4000   0.4067   0.4079   0.4103   0.4147   0.4209   0.4250
  0.4289   0.4321   0.4350   0.4444   0.4467   0.4494   0.4553   0.4610
  0.4670   0.4715   0.4793   0.4848   0.4928   0.4967   0.5034   0.5131
  0.5181   0.5238   0.5332   0.5399   0.5467   0.5523   0.5590   0.5609
  0.5654   0.5669   0.5735   0.5785   0.5824   0.5846   0.5901   0.5997
  0.6020   0.6113   0.6166   0.6206   0.6254   0.6308   0.6352   0.6388
  0.6472   0.6565   0.6567   0.6596   0.6667   0.6687   0.6734   0.6794
  0.6838   0.6869   0.6950   0.7000   0.7033   0.7086   0.7099   0.7217
  0.7237   0.7323   0.7400   0.7461   0.7472   0.7512   0.7538   0.7583
  0.7604   0.7670   0.7717   0.7757   0.7784   0.7797   0.7857   0.7890
  0.7917   0.7983   0.8002   0.8040   0.8053   0.8120   0.8165   0.8214
  0.8297   0.8420   0.8528   0.8621   0.8686   0.8812   0.8893   0.9054
  0.9222   0.9254   0.9538   0.9571   0.9650   0.9736   0.9821   0.9904
  1.0103   1.0150   1.0191   1.0332   1.0363   1.0489   1.0549   1.0608
  1.0692   1.0813   1.0844   1.0998   1.1018   1.1146   1.1269   1.1309
  1.1351   1.1402   1.1459   1.1499   1.1530   1.1654   1.1661   1.1802
  1.1857   1.1912   1.1978   1.2077   1.2169   1.2205   1.2253   1.2332
  1.2399   1.2441   1.2507   1.2555   1.2646   1.2702   1.2829   1.2894
  1.3011   1.3048   1.3124   1.3198   1.3221   1.3329   1.3405   1.3476
  1.3668   1.3767   1.3810   1.3835   1.3992   1.4071   1.4177   1.4297
  1.4359   1.4533   1.4589   1.4693   1.4770   1.4800   1.4909   1.5011
  1.5066   1.5116   1.5186   1.5280   1.5318   1.5408   1.5526   1.5547
  1.5565   1.5589   1.5672   1.5742   1.5815   1.5877   1.5909   1.5921
  1.5990   1.6067   1.6094   1.6157   1.6208   1.6235   1.6270   1.6284
  1.6332   1.6393   1.6402   1.6501   1.6541   1.6595   1.6612   1.6681
  1.6705   1.6827   1.6874   1.6927   1.6983   1.7032   1.7133   1.7140
  1.7184   1.7195   1.7265   1.7325   1.7457   1.7499   1.7588   1.7628
  1.7770   1.7829   1.7922   1.7956   1.8051   1.8091   1.8204   1.8228
  1.8323   1.8398   1.8507   1.8514   1.8536   1.8585   1.8693   1.8744
  1.8807   1.8868   1.8983   1.9108   1.9160   1.9252   1.9410   1.9500
  1.9552   1.9750   1.9846   1.9936   2.0034   2.0092   2.0230   2.0267
  2.0376   2.0468   2.0491   2.0536   2.0628   2.0691   2.0767   2.0914
  2.1072   2.1122   2.1190   2.1304   2.1418   2.1478   2.1561   2.1617
  2.1649   2.1773   2.1885   2.1912   2.2041   2.2181   2.2284   2.2352
  2.2413   2.2435   2.2619   2.2726   2.2801   2.2866   2.3060   2.3206
  2.3326   2.3394   2.3466   2.3592   2.3649   2.3960   2.3986   2.4101
  2.4267   2.4338   2.4464   2.4684   2.4922   2.5116   2.5215   2.5280
  2.5331   2.5366   2.5423   2.5451   2.5544   2.5667   2.5731   2.5789
  2.5859   2.5935   2.6022   2.6327   2.6348   2.6443   2.6481   2.6539
  2.6562   2.6782   2.6963   2.7021   2.7069   2.7190   2.7253   2.7440
  2.7532   2.7616   2.7723   2.7836   2.7845   2.7960   2.7974   2.8145
  2.8217   2.8292   2.8418   2.8570   2.8705   2.8773   2.8799   2.8899
  2.8934   2.9081   2.9146   2.9329   2.9396   2.9452   2.9477   2.9582
  2.9646   2.9801   2.9868   2.9951   2.9994   3.0102   3.0109   3.0198
  3.0311   3.0342   3.0483   3.0584   3.0729   3.0842   3.0873   3.0994
  3.1047   3.1211   3.1267   3.1359   3.1422   3.1481   3.1509   3.1598
  3.1631   3.1688   3.1807   3.1919   3.2099   3.2144   3.2216   3.2369
  3.2544   3.2646   3.2758   3.2882   3.2916   3.2943   3.3047   3.3274
  3.3375   3.3637   3.3724   3.3767   3.3941   3.4138   3.4266   3.4655
  3.4879   3.5302   3.5445   3.5627   3.6141   3.6812   3.7754   3.7848
  3.7979   3.8001   3.8140   3.8244   3.8390   3.8489   3.8674   3.8974
  3.8995   3.9074   3.9160   3.9318   3.9360   3.9767   3.9855   3.9980
  4.0023   4.0150   4.0445   4.0510   4.0687   4.0865   4.1330   4.1515
  4.1683   4.1745   4.1756   4.2325   4.2551   4.2771   4.3022   4.3064
  4.3271   4.3535   4.3709   4.4283   4.9841   5.0737   5.0913   5.1059
  5.1128   5.1197   5.1395   5.1599   5.1854   5.2022   5.3683   5.3901
  5.4052   5.4153   5.4231   5.4333   5.4622   5.5092   5.5936   5.6170
  5.6453   5.6562   5.6647   5.6917   5.7844   5.8401   5.8527  23.7488
 23.7667  23.7920  23.8074  23.8129  23.8197  23.8471  23.8575  23.8710
 23.8770  23.8917  23.9037  23.9364  23.9570  23.9771  24.0113  49.8650
 49.9011  49.9276  49.9424  49.9486  49.9575  49.9967  50.0110  50.0220
 --------------------------------------------------------------

          Ground-State Mulliken Net Atomic Charges

     Atom                 Charge (a.u.)
  ----------------------------------------
      1 C                     0.560992
      2 H                     0.194281
      3 C                    -0.904187
      4 H                     0.178763
      5 O                    -0.203132
      6 H                     0.495011
      7 C                    -0.436720
      8 H                     0.223583
      9 H                     0.158413
     10 C                     0.628054
     11 H                     0.154878
     12 C                    -0.718269
     13 H                     0.182508
     14 H                     0.139806
     15 O                    -0.211678
     16 C                    -0.765335
     17 H                     0.166882
     18 H                     0.137691
     19 C                    -0.416591
     20 H                     0.138044
     21 H                     0.148003
     22 C                     0.172749
     23 C                    -0.541520
     24 C                    -0.740209
     25 H                     0.118668
     26 O                    -0.029774
     27 H                     0.249094
     28 H                     0.147190
     29 H                     0.149732
     30 H                     0.183014
     31 H                     0.230943
     32 O                     0.043464
     33 C                    -0.407508
     34 H                     0.277382
     35 C                    -0.041082
     36 H                     0.259333
     37 C                    -0.005717
     38 O                    -0.196442
     39 O                    -0.116165
     40 H                     0.290646
     41 C                    -0.127335
     42 H                     0.283691
     43 O                    -0.148290
     44 H                     0.261602
     45 C                    -0.766372
     46 H                     0.296583
     47 O                    -0.201656
     48 H                     0.276402
     49 C                    -0.342057
     50 H                     0.238082
     51 O                    -0.129652
     52 H                     0.255274
     53 H                     0.208932
  ----------------------------------------
  Sum of atomic charges =    -0.000000

 -----------------------------------------------------------------
                    Cartesian Multipole Moments
 -----------------------------------------------------------------
    Charge (ESU x 10^10)
                -0.0000
    Dipole Moment (Debye)
         X       1.2041      Y       2.1919      Z       2.4216
       Tot       3.4811
    Quadrupole Moments (Debye-Ang)
        XX    -160.1401     XY     -25.6604     YY    -155.6549
        XZ      14.0677     YZ      -2.3639     ZZ    -148.6766
    Octopole Moments (Debye-Ang^2)
       XXX      52.4204    XXY      58.7846    XYY      65.0084
       YYY      -2.1146    XXZ     113.4089    XYZ      36.8858
       YYZ      39.1108    XZZ       2.8437    YZZ     -19.5899
       ZZZ       5.1548
    Hexadecapole Moments (Debye-Ang^3)
      XXXX  -15422.8261   XXXY    -709.9140   XXYY   -2984.8303
      XYYY      29.6759   YYYY   -2396.8674   XXXZ     531.1197
      XXYZ      16.7417   XYYZ     140.9806   YYYZ      26.2464
      XXZZ   -2513.7043   XYZZ     -60.1889   YYZZ    -505.1594
      XZZZ     193.4466   YZZZ       8.9874   ZZZZ    -630.3666
 -----------------------------------------------------------------
Archival summary:
1\1\december\OPT\ProcedureUnspecified\BasisUnspecified\91628\taweetha\SunMar3116:27:302019SunMar3116:27:302019\0\\#,OPT,ProcedureUnspecified,BasisUnspecified,\\0,1\O\C,1,1.38467\H,2,1.10297,1,110.859\O,2,1.43142,1,107.974,3,119.398,0\C,4,1.42439,2,113.143,1,-178.275,0\H,5,1.09654,4,111.169,2,55.9895,0\C,1,1.44282,2,114.651,3,-47.9303,0\H,7,1.09349,1,108.088,2,-56.4921,0\H,7,1.09782,1,108.658,2,61.3683,0\C,5,1.52698,4,106.969,2,171.515,0\O,10,1.20199,5,124.186,4,-111.585,0\O,10,1.34853,5,112.047,4,67.7037,0\H,12,0.96918,10,107.418,5,-178.864,0\C,7,1.52964,1,111.042,2,-176.554,0\H,14,1.09869,7,102.441,1,168.613,0\C,2,1.53067,1,109.113,3,-121.236,0\H,16,1.1012,2,106.989,1,-52.4561,0\O,16,1.41362,2,107.439,1,66.8443,0\H,18,0.963977,16,108.759,2,172.875,0\C,16,1.53113,2,110.045,1,-171.556,0\H,20,1.09425,16,108.655,2,-69.8338,0\O,20,1.43335,16,111.253,2,175.949,0\H,22,0.965785,20,108.75,16,-61.702,0\C,20,1.52865,16,112.527,2,50.3783,0\H,24,1.09952,20,109.715,16,65.8722,0\O,24,1.41726,20,111.678,16,-171.038,0\H,26,0.964563,24,108.257,20,-47.1368,0\C,14,1.53778,7,110.999,1,54.8524,0\H,28,1.09101,14,111.785,7,-63.087,0\H,28,1.09205,14,111.303,7,175.787,0\H,28,1.0938,14,110.282,7,56.3559,0\C,14,1.5628,7,115.82,1,-78.1846,0\H,32,1.09925,14,107.464,7,-33.0218,0\C,32,1.54468,14,116.366,7,86.3409,0\H,34,1.10215,32,107.984,14,55.7072,0\O,34,1.42337,32,113.849,14,-66.2568,0\H,36,0.967618,34,111.274,32,42.9175,0\C,34,1.53286,32,112.086,14,174.746,0\H,38,1.09461,34,108.226,32,67.5818,0\H,38,1.0947,34,107.796,32,-177.676,0\C,38,1.53186,34,113.646,32,-54.477,0\H,41,1.10096,38,108.719,34,-61.5514,0\C,41,1.5337,38,112.555,34,-177.925,0\H,43,1.09259,41,109.655,38,57.8613,0\H,43,1.0995,41,109.509,38,175.668,0\O,43,1.42895,41,114.544,38,-60.0452,0\H,46,0.961673,43,108.747,41,-67.2001,0\C,41,1.53472,38,109.381,34,55.6493,0\H,48,1.09665,41,110.508,38,-177.536,0\H,48,1.09821,41,109.508,38,64.8194,0\C,48,1.53116,41,111.176,38,-55.4229,0\H,51,1.09552,48,109.73,41,178.565,0\H,51,1.09734,48,108.662,41,-65.7302,0\\\@

 Total job time:  6189.06s(wall), 35109.21s(cpu) 
 Sun Mar 31 16:27:31 2019

        *************************************************************
        *                                                           *
        *  Thank you very much for using Q-Chem.  Have a nice day.  *
        *                                                           *
        *************************************************************


 
User input: 2 of 3 
 
Q-Chem Developer Version!
                  Welcome to Q-Chem
     A Quantum Leap Into The Future Of Chemistry


 Q-Chem 5.1, Q-Chem, Inc., Pleasanton, CA (2018)

 Yihan Shao,  Zhengting Gan,  E. Epifanovsky,  A. T. B. Gilbert,  M. Wormit,  
 J. Kussmann,  A. W. Lange,  A. Behn,  Jia Deng,  Xintian Feng,  D. Ghosh,  
 M. Goldey,  P. R. Horn,  L. D. Jacobson,  I. Kaliman,  T. Kus,  A. Landau,  
 Jie Liu,  E. I. Proynov,  R. M. Richard,  R. P. Steele,  E. J. Sundstrom,  
 H. L. Woodcock III,  P. M. Zimmerman,  D. Zuev,  B. Albrecht,  E. Alguire,  
 S. A. Baeppler,  D. Barton,  Z. Benda,  Y. A. Bernard,  E. J. Berquist,  
 K. B. Bravaya,  H. Burton,  D. Casanova,  Chun-Min Chang,  Yunqing Chen,  
 A. Chien,  K. D. Closser,  M. P. Coons,  S. Coriani,  S. Dasgupta,  
 A. L. Dempwolff,  M. Diedenhofen,  Hainam Do,  R. G. Edgar,  Po-Tung Fang,  
 S. Faraji,  S. Fatehi,  Qingguo Feng,  K. D. Fenk,  J. Fosso-Tande,  
 J. Gayvert,  Qinghui Ge,  A. Ghysels,  G. Gidofalvi,  J. Gomes,  
 J. Gonthier,  A. Gunina,  D. Hait,  M. W. D. Hanson-Heine,  
 P. H. P. Harbach,  A. W. Hauser,  J. E. Herr,  E. G. Hohenstein,  
 Z. C. Holden,  Kerwin Hui,  B. C. Huynh,  T.-C. Jagau,  Hyunjun Ji,  
 B. Kaduk,  K. Khistyaev,  Jaehoon Kim,  P. Klunzinger,  K. Koh,  
 D. Kosenkov,  L. Koulias,  T. Kowalczyk,  C. M. Krauter,  A. Kunitsa,  
 Ka Un Lao,  A. Laurent,  K. V. Lawler,  Joonho Lee,  D. Lefrancois,  
 S. Lehtola,  D. S. Levine,  Yi-Pei Li,  You-Sheng Lin,  Fenglai Liu,  
 E. Livshits,  A. Luenser,  P. Manohar,  E. Mansoor,  S. F. Manzer,  
 Shan-Ping Mao,  Yuezhi Mao,  N. Mardirossian,  A. V. Marenich,  
 T. Markovich,  L. A. Martinez-Martinez,  S. A. Maurer,  N. J. Mayhall,  
 S. C. McKenzie,  J.-M. Mewes,  A. F. Morrison,  J. W. Mullinax,  K. Nanda,  
 T. S. Nguyen-Beck,  R. Olivares-Amaya,  J. A. Parkhill,  T. M. Perrine,  
 F. Plasser,  P. Pokhilko,  S. Prager,  A. Prociuk,  E. Ramos,  D. R. Rehn,  
 F. Rob,  M. Schneider,  N. Sergueev,  S. M. Sharada,  S. Sharma,  
 D. W. Small,  T. Stauch,  T. Stein,  Yu-Chuan Su,  A. J. W. Thom,  
 A. Tkatchenko,  T. Tsuchimochi,  N. M. Tubman,  L. Vogt,  M. L. Vidal,  
 O. Vydrov,  M. A. Watson,  J. Wenzel,  M. de Wergifosse,  T. A. Wesolowski,  
 A. White,  J. Witte,  A. Yamada,  Jun Yang,  K. Yao,  S. Yeganeh,  
 S. R. Yost,  Zhi-Qiang You,  A. Zech,  Igor Ying Zhang,  Xing Zhang,
[truncated: 636,943 more chars]
