# Supplementary material for: An in silico investigation of menthol metabolism
Source: PLoS One. 2019 Sep 27;14(9):e0216577. doi: 10.1371/journal.pone.0216577 (PMC6764827; doi:10.1371/journal.pone.0216577)
Supplement: S2 File — (ZIP) [file pone.0216577.s002.zip › B3LYP/g-series/Ooeoe-S.out]

Q-Chem Developer Version!
                  Welcome to Q-Chem
     A Quantum Leap Into The Future Of Chemistry


 Q-Chem 5.1, Q-Chem, Inc., Pleasanton, CA (2018)

 Yihan Shao,  Zhengting Gan,  E. Epifanovsky,  A. T. B. Gilbert,  M. Wormit,  
 J. Kussmann,  A. W. Lange,  A. Behn,  Jia Deng,  Xintian Feng,  D. Ghosh,  
 M. Goldey,  P. R. Horn,  L. D. Jacobson,  I. Kaliman,  T. Kus,  A. Landau,  
 Jie Liu,  E. I. Proynov,  R. M. Richard,  R. P. Steele,  E. J. Sundstrom,  
 H. L. Woodcock III,  P. M. Zimmerman,  D. Zuev,  B. Albrecht,  E. Alguire,  
 S. A. Baeppler,  D. Barton,  Z. Benda,  Y. A. Bernard,  E. J. Berquist,  
 K. B. Bravaya,  H. Burton,  D. Casanova,  Chun-Min Chang,  Yunqing Chen,  
 A. Chien,  K. D. Closser,  M. P. Coons,  S. Coriani,  S. Dasgupta,  
 A. L. Dempwolff,  M. Diedenhofen,  Hainam Do,  R. G. Edgar,  Po-Tung Fang,  
 S. Faraji,  S. Fatehi,  Qingguo Feng,  K. D. Fenk,  J. Fosso-Tande,  
 J. Gayvert,  Qinghui Ge,  A. Ghysels,  G. Gidofalvi,  J. Gomes,  
 J. Gonthier,  A. Gunina,  D. Hait,  M. W. D. Hanson-Heine,  
 P. H. P. Harbach,  A. W. Hauser,  J. E. Herr,  E. G. Hohenstein,  
 Z. C. Holden,  Kerwin Hui,  B. C. Huynh,  T.-C. Jagau,  Hyunjun Ji,  
 B. Kaduk,  K. Khistyaev,  Jaehoon Kim,  P. Klunzinger,  K. Koh,  
 D. Kosenkov,  L. Koulias,  T. Kowalczyk,  C. M. Krauter,  A. Kunitsa,  
 Ka Un Lao,  A. Laurent,  K. V. Lawler,  Joonho Lee,  D. Lefrancois,  
 S. Lehtola,  D. S. Levine,  Yi-Pei Li,  You-Sheng Lin,  Fenglai Liu,  
 E. Livshits,  A. Luenser,  P. Manohar,  E. Mansoor,  S. F. Manzer,  
 Shan-Ping Mao,  Yuezhi Mao,  N. Mardirossian,  A. V. Marenich,  
 T. Markovich,  L. A. Martinez-Martinez,  S. A. Maurer,  N. J. Mayhall,  
 S. C. McKenzie,  J.-M. Mewes,  A. F. Morrison,  J. W. Mullinax,  K. Nanda,  
 T. S. Nguyen-Beck,  R. Olivares-Amaya,  J. A. Parkhill,  T. M. Perrine,  
 F. Plasser,  P. Pokhilko,  S. Prager,  A. Prociuk,  E. Ramos,  D. R. Rehn,  
 F. Rob,  M. Schneider,  N. Sergueev,  S. M. Sharada,  S. Sharma,  
 D. W. Small,  T. Stauch,  T. Stein,  Yu-Chuan Su,  A. J. W. Thom,  
 A. Tkatchenko,  T. Tsuchimochi,  N. M. Tubman,  L. Vogt,  M. L. Vidal,  
 O. Vydrov,  M. A. Watson,  J. Wenzel,  M. de Wergifosse,  T. A. Wesolowski,  
 A. White,  J. Witte,  A. Yamada,  Jun Yang,  K. Yao,  S. Yeganeh,  
 S. R. Yost,  Zhi-Qiang You,  A. Zech,  Igor Ying Zhang,  Xing Zhang,  
 Yan Zhao,  Ying Zhu,  B. R. Brooks,  G. K. L. Chan,  C. J. Cramer,  
 M. S. Gordon,  W. J. Hehre,  A. Klamt,  M. W. Schmidt,  C. D. Sherrill,  
 D. G. Truhlar,  A. Aspuru-Guzik,  R. Baer,  A. T. Bell,  N. A. Besley,  
 Jeng-Da Chai,  A. E. DePrince, III,  R. A. DiStasio Jr.,  A. Dreuw,  
 B. D. Dunietz,  T. R. Furlani,  Chao-Ping Hsu,  Yousung Jung,  Jing Kong,  
 D. S. Lambrecht,  WanZhen Liang,  C. Ochsenfeld,  V. A. Rassolov,  
 L. V. Slipchenko,  J. E. Subotnik,  T. Van Voorhis,  J. M. Herbert,  
 A. I. Krylov,  P. M. W. Gill,  M. Head-Gordon

 Contributors to earlier versions of Q-Chem not listed above: 
 R. D. Adamson,  B. Austin,  J. Baker,  G. J. O. Beran,  K. Brandhorst,  
 S. T. Brown,  E. F. C. Byrd,  A. K. Chakraborty,  C.-L. Cheng,  
 Siu Hung Chien,  D. M. Chipman,  D. L. Crittenden,  H. Dachsel,  
 R. J. Doerksen,  A. D. Dutoi,  L. Fusti-Molnar,  W. A. Goddard III,  
 A. Golubeva-Zadorozhnaya,  S. R. Gwaltney,  G. Hawkins,  A. Heyden,  
 S. Hirata,  G. Kedziora,  F. J. Keil,  C. Kelley,  Jihan Kim,  R. A. King,  
 R. Z. Khaliullin,  P. P. Korambath,  W. Kurlancheek,  A. M. Lee,  M. S. Lee,  
 S. V. Levchenko,  Ching Yeh Lin,  D. Liotard,  R. C. Lochan,  I. Lotan,  
 P. E. Maslen,  N. Nair,  D. P. O'Neill,  D. Neuhauser,  E. Neuscamman,  
 C. M. Oana,  R. Olson,  B. Peters,  R. Peverati,  P. A. Pieniazek,  
 Y. M. Rhee,  J. Ritchie,  M. A. Rohrdanz,  E. Rosta,  N. J. Russ,  
 H. F. Schaefer III,  N. E. Schultz,  N. Shenvi,  A. C. Simmonett,  A. Sodt,  
 D. Stuck,  K. S. Thanthiriwatte,  V. Vanovschi,  Tao Wang,  A. Warshel,  
 C. F. Williams,  Q. Wu,  X. Xu,  W. Zhang

 Please cite Q-Chem as follows:
 Y. Shao et al., Mol. Phys. 113, 184-215 (2015)
 DOI: 10.1080/00268976.2014.952696

 Q-Chem 5.1.2 for Intel X86 EM64T Linux

 Parts of Q-Chem use Armadillo 8.300.2 (Tropical Shenanigans).
 http://arma.sourceforge.net/

 Q-Chem begins on Tue Mar 26 05:52:58 2019  

Host: 
0

     Scratch files written to /scratch/taweetham/qchem5019//
Input Ideriv = 2
Curr. Ideriv = -1
Max.  Ideriv = 2

Checking the input file for inconsistencies... 	...done.

--------------------------------------------------------------
User input:
--------------------------------------------------------------
$molecule
0 1
  C   -0.7085136    0.1592281    0.0113317
  H   -0.6122340    0.0970322   -1.0829939
  C   -0.0515245    1.5245504    0.4308825
  H   -0.3520079    1.7826537    1.4527406
  O   -0.4982585    2.5217324   -0.5023551
  C    1.4896819    1.4538960    0.3175368
  H    1.7666917    1.5050669   -0.7443503
  H    1.9392081    2.3332708    0.7794086
  C    2.1368891    0.2356389    0.9750701
  H    1.9058427    0.2547262    2.0486908
  C    3.6664821    0.2621101    0.8408288
  H    4.0711217    1.1404249    1.3546242
  H    4.1155364   -0.6237451    1.3027182
  O    4.0932204    0.3271727   -0.5115040
  C    1.5402891   -1.0261712    0.3706632
  H    1.9984385   -1.9140019    0.8223617
  H    1.7318325   -1.0791996   -0.7078821
  C    0.0427359   -1.0535503    0.6171181
  H   -0.3339294   -1.9908949    0.1970829
  H   -0.1418203   -1.0972872    1.6983696
  C   -2.2393136   -0.0264025    0.3394590
  C   -2.8371372   -1.1795078   -0.4901558
  C   -3.1358697    1.1990939    0.1525398
  H   -2.8586751    1.8080323   -0.7127287
  O   -3.1234068    1.9696690    1.3467432
  H   -4.1801098    0.9033004    0.0061243
  H   -2.5641244    2.7488664    1.1585633
  H   -2.3117865   -0.3173186    1.3971584
  H   -2.7398832   -0.9853090   -1.5633020
  H   -3.9018472   -1.3107589   -0.2656118
  H   -2.3606174   -2.1377974   -0.2697088
  H    3.8405695   -0.5028580   -0.9488887
  O   -1.7297837    4.0946339    0.6931709
  C   -2.0795362    5.4796843    0.8418574
  H   -2.2662119    5.9230666   -0.1449635
  C   -0.5769024    3.9018864   -0.1285402
  H   -0.7552717    4.4139607   -1.0826969
  C   -3.3881375    5.5613766    1.6130799
  O   -4.4459800    6.0012234    1.1911785
  O   -3.3197559    5.0137758    2.8456797
  H   -4.2488829    5.0317152    3.1599141
  C   -0.9742028    6.2301648    1.5841646
  H   -0.8798225    5.8787168    2.6186958
  O   -1.2450996    7.6338380    1.6395899
  H   -0.4108198    8.0757112    1.8947948
  C    0.3572368    6.0254317    0.8563884
  H    0.3609213    6.6076002   -0.0740056
  O    1.4288044    6.5841706    1.6418602
  H    1.4685492    6.1106851    2.4933703
  C    0.6529774    4.5534346    0.5405362
  H    0.9026200    4.0389988    1.4745956
  O    1.8058885    4.5118838   -0.3076973
  H    2.4683057    5.1174035    0.0774900
$end

$rem
   job_type 	optimization
   basis 	6-311++g**
   method 	b3lyp
   scf_guess sad
$end

--------------------------------------------------------------
 ----------------------------------------------------------------
             Standard Nuclear Orientation (Angstroms)
    I     Atom           X                Y                Z
 ----------------------------------------------------------------
    1      C      -2.4020882292     1.4052543426    -0.2334746356
    2      H      -2.6933141394     1.3594374295    -1.2935571276
    3      C      -1.4170547268     0.2026362955     0.0014325085
    4      H      -0.8761904709     0.3444008194     0.9440195019
    5      O      -0.5081802553     0.1673061711    -1.1110307957
    6      C      -2.1799450094    -1.1431389803     0.0080493849
    7      H      -2.4455309620    -1.4016549962    -1.0261607846
    8      H      -1.5231779966    -1.9435027785     0.3497719105
    9      C      -3.4206697471    -1.1851911885     0.8992347186
   10      H      -3.1115104689    -0.9993213130     1.9366744043
   11      C      -4.0967131680    -2.5637420677     0.8685922100
   12      H      -3.4118497079    -3.3240738155     1.2584812726
   13      H      -4.9922613132    -2.5748467901     1.4991484901
   14      O      -4.4676977547    -2.9590803182    -0.4433608474
   15      C      -4.3741055476    -0.0807357796     0.4696507183
   16      H      -5.2772145525    -0.0989769463     1.0911305206
   17      H      -4.6965431689    -0.2160455584    -0.5698136118
   18      C      -3.6931172320     1.2682773035     0.6130865411
   19      H      -4.4256302019     2.0288921788     0.3270603588
   20      H      -3.4583911247     1.4405479166     1.6715312510
   21      C      -1.8311206728     2.8537921763     0.0139300500
   22      C      -2.7283349735     3.9133399250    -0.6551519127
   23      C      -0.3904758290     3.1102762445    -0.4325578122
   24      H      -0.1307278669     2.6000942318    -1.3645329774
   25      O       0.4934540152     2.7411213967     0.6174211390
   26      H      -0.2154079735     4.1782303543    -0.6004683392
   27      H       0.8983999861     1.8947782513     0.3434154696
   28      H      -1.8674652377     3.0365291866     1.0973961440
   29      H      -2.7907363597     3.7518328206    -1.7362790112
   30      H      -2.3337469059     4.9218330216    -0.4863438135
   31      H      -3.7425225272     3.9127966948    -0.2484453012
   32      H      -5.1636729509    -2.3571567229    -0.7554430925
   33      O       1.6310257309     0.5523729616    -0.2770780516
   34      C       3.0300063407     0.2445901026    -0.3815867210
   35      H       3.3274608478     0.2247237292    -1.4381743005
   36      C       0.8066731728    -0.3833759243    -0.9744394394
   37      H       1.1666648973    -0.4417428196    -2.0095481138
   38      C       3.8165065987     1.3698392912     0.2734909436
   39      O       4.5957417693     2.1243719965    -0.2868390477
   40      O       3.5232067297     1.5392846498     1.5808196718
   41      H       4.0050302603     2.3588004742     1.8228567790
   42      C       3.3334969046    -1.0880156782     0.3025610670
   43      H       3.1661182848    -1.0272176253     1.3846729540
   44      O       4.6974971817    -1.4735924194     0.1086814307
   45      H       4.7629197920    -2.4202555190     0.3452255250
   46      C       2.4363977434    -2.1792072112    -0.2880482635
   47      H       2.7818483940    -2.4320205493    -1.2986500630
   48      O       2.5938153653    -3.3964177576     0.4676172751
   49      H       2.3107871544    -3.2301186172     1.3858096547
   50      C       0.9551655012    -1.7823435974    -0.3375547665
   51      H       0.5580569492    -1.7864472229     0.6830923522
   52      O       0.2590759414    -2.7853818806    -1.0857553219
   53      H       0.5673708194    -3.6529257574    -0.7599612150
 ----------------------------------------------------------------
 Molecular Point Group                 C1    NOp =  1
 Largest Abelian Subgroup              C1    NOp =  1
 Nuclear Repulsion Energy =  2579.5288681081 hartrees
 There are       98 alpha and       98 beta electrons
 Requested basis set is 6-311++G(d,p)
 There are 290 shells and 746 basis functions

 Total QAlloc Memory Limit   2000 MB
 Mega-Array Size       188 MB
 MEM_STATIC part       192 MB
 A cutoff of  1.0D-11 yielded  30517 shell pairs
 There are    196180 function pairs (    207613 Cartesian)

 -------------------------------------------------------
 OpenMP Integral Computing Module                       
 Release: version 1.0, May 2013, Q-Chem Inc. Pittsburgh 
 -------------------------------------------------------
 Integral Job Info:
 Integral job number is                      11
 Integral operator is                         1
 short-range coefficients                     0
 long-range coefficients              100000000
 Omega coefficients                           0
 if combine SR and LR in K                    0
 Integral screening is                        0
 Integral computing path is                   2
 max size of driver memory is            800000
 size of driver memory is                593474
 size of scratch memory is              2361544
 max col of scratch BK array               1296
 max len of scratch array in speh3          155
 max len of scratch index in speh4           18
 max int batch size is                      520
 min int batch size is                       52
 fixed nKL is                                52
 max L of basis functions is                  2
 order of int derivative is                   0
 number of shells is                        290
 number of basis is                         771
 number of cartesian basis is               771
 number of contracted shell pairs         30517
 number of primitive shell pairs          64295
 maxK2 (contraction) of shell pair           36
 max number of K2 of shell pair               1
 max number of CS2 of shell pair           6083
 max number of PS2 of shell pair           9876
 mem total for path MDJ                  814444
 -------------------------------------------------------
 Smallest overlap matrix eigenvalue = 6.26E-07

 Q-Chem warning in module stvman/mkSTV.C, line 306:

 Overlap eigenvalue is smaller than square root of threshold
 Use THRESH >= 12 to get rid of this warning

 Linear dependence detected in AO basis
 Tighter screening thresholds may be required for diffuse basis sets
 Use S2THRESH > 14 and THRESH = 14 in case of SCF convergence issues
 Number of orthogonalized atomic orbitals = 745
 Maximum deviation from orthogonality = 4.509E-10

 Scale SEOQF with 1.000000e-02/1.000000e-01/1.000000e-01

 Standard Electronic Orientation quadrupole field applied
 Nucleus-field energy     =     0.0000000568 hartrees
 Guess from superposition of atomic densities
 Warning:  Energy on first SCF cycle will be non-variational
 SAD guess density has 196.000000 electrons

 -----------------------------------------------------------------------
  General SCF calculation program by
  Eric Jon Sundstrom, Paul Horn, Yuezhi Mao, Dmitri Zuev, Alec White,
  David Stuck, Shaama M.S., Shane Yost, Joonho Lee, David Small,
  Daniel Levine, Susi Lehtola, Hugh Burton, Evgeny Epifanovsky
 -----------------------------------------------------------------------
 Exchange:     0.2000 Hartree-Fock + 0.0800 Slater + 0.7200 B88
 Correlation:  0.1900 VWN1RPA + 0.8100 LYP
 Using SG-1 standard quadrature grid
 using 6 threads for integral computing
 -------------------------------------------------------
 OpenMP Integral computing Module                
 Release: version 2.0, May 2017, Q-Chem Inc. Pleasanton 
 -------------------------------------------------------
 -------------------------------------------------------
 OpenMP BLAS3 based DFT computing Module                
 Release: version 1.0, May 2013, Q-Chem Inc. Pittsburgh 
 -------------------------------------------------------
 A restricted SCF calculation will be
 performed using DIIS
 SCF converges when DIIS error is below 1.0e-08
 ---------------------------------------
  Cycle       Energy         DIIS error
 ---------------------------------------
    1   -1308.7934341843      2.27e-02  
    2   -1303.3842691431      3.07e-03  
    3   -1302.6963182265      4.78e-03  
    4   -1303.8776326597      9.48e-04  
    5   -1303.9202291271      3.59e-04  
    6   -1303.9258846895      1.20e-04  
    7   -1303.9266419256      3.05e-05  
    8   -1303.9266902719      9.65e-06  
    9   -1303.9266948474      2.45e-06  
   10   -1303.9266951146      8.22e-07  
   11   -1303.9266951500      2.15e-07  
   12   -1303.9266951523      6.88e-08  
   13   -1303.9266951527      1.86e-08  
   14   -1303.9266951527      7.17e-09  Convergence criterion met
 ---------------------------------------
 SCF time:   CPU 2904.87s  wall 510.00s 
 SCF   energy in the final basis set =    -1303.9266951527
 Total energy in the final basis set =    -1303.9266951527

 --------------------------------------------------------------

                    Orbital Energies (a.u.)
 --------------------------------------------------------------

 Alpha MOs
 -- Occupied --
-19.1918 -19.1872 -19.1776 -19.1556 -19.1530 -19.1512 -19.1374 -19.1265
-19.0867 -10.3328 -10.3147 -10.2831 -10.2671 -10.2664 -10.2644 -10.2359
-10.2197 -10.1929 -10.1814 -10.1780 -10.1712 -10.1709 -10.1669 -10.1634
-10.1548  -1.1358  -1.1121  -1.0834  -1.0570  -1.0454  -1.0415  -1.0357
 -1.0288  -0.9944  -0.8476  -0.8250  -0.8099  -0.7958  -0.7524  -0.7453
 -0.7102  -0.6808  -0.6780  -0.6619  -0.6502  -0.6375  -0.6156  -0.6053
 -0.5777  -0.5687  -0.5642  -0.5612  -0.5499  -0.5313  -0.5279  -0.5181
 -0.5148  -0.5101  -0.5035  -0.4964  -0.4950  -0.4781  -0.4701  -0.4565
 -0.4528  -0.4503  -0.4485  -0.4349  -0.4326  -0.4299  -0.4252  -0.4114
 -0.4109  -0.4028  -0.3967  -0.3913  -0.3859  -0.3798  -0.3756  -0.3717
 -0.3585  -0.3559  -0.3503  -0.3438  -0.3423  -0.3382  -0.3336  -0.3278
 -0.3253  -0.3241  -0.3141  -0.3096  -0.3059  -0.3020  -0.2943  -0.2901
 -0.2717  -0.2487
 -- Virtual --
 -0.0450  -0.0354  -0.0133  -0.0116  -0.0091  -0.0039   0.0017   0.0030
  0.0104   0.0162   0.0212   0.0240   0.0294   0.0325   0.0345   0.0379
  0.0465   0.0471   0.0501   0.0517   0.0561   0.0580   0.0623   0.0658
  0.0691   0.0740   0.0759   0.0774   0.0795   0.0829   0.0866   0.0895
  0.0905   0.0943   0.0949   0.0963   0.0996   0.1026   0.1040   0.1057
  0.1121   0.1129   0.1146   0.1156   0.1183   0.1224   0.1241   0.1266
  0.1272   0.1291   0.1302   0.1325   0.1346   0.1363   0.1391   0.1413
  0.1431   0.1450   0.1469   0.1489   0.1509   0.1531   0.1541   0.1587
  0.1596   0.1609   0.1613   0.1669   0.1703   0.1708   0.1736   0.1750
  0.1758   0.1765   0.1813   0.1826   0.1828   0.1857   0.1891   0.1910
  0.1952   0.1982   0.1991   0.1999   0.2058   0.2073   0.2111   0.2119
  0.2166   0.2179   0.2193   0.2218   0.2272   0.2283   0.2313   0.2346
  0.2362   0.2376   0.2415   0.2450   0.2467   0.2492   0.2504   0.2528
  0.2553   0.2573   0.2599   0.2625   0.2639   0.2661   0.2706   0.2735
  0.2746   0.2763   0.2804   0.2814   0.2857   0.2920   0.2949   0.2961
  0.2979   0.2996   0.3003   0.3055   0.3081   0.3093   0.3115   0.3157
  0.3182   0.3203   0.3244   0.3290   0.3318   0.3326   0.3333   0.3347
  0.3368   0.3404   0.3430   0.3445   0.3458   0.3475   0.3514   0.3595
  0.3600   0.3626   0.3646   0.3673   0.3681   0.3704   0.3737   0.3768
  0.3794   0.3808   0.3827   0.3849   0.3924   0.3953   0.3986   0.4026
  0.4064   0.4118   0.4121   0.4169   0.4217   0.4288   0.4292   0.4357
  0.4433   0.4472   0.4523   0.4582   0.4605   0.4690   0.4730   0.4752
  0.4825   0.4881   0.4953   0.5011   0.5015   0.5072   0.5139   0.5173
  0.5291   0.5310   0.5415   0.5487   0.5543   0.5589   0.5604   0.5669
  0.5688   0.5728   0.5804   0.5870   0.5933   0.5982   0.6034   0.6123
  0.6152   0.6203   0.6231   0.6284   0.6324   0.6415   0.6430   0.6499
  0.6550   0.6595   0.6657   0.6728   0.6755   0.6852   0.6933   0.6951
  0.6985   0.7030   0.7038   0.7077   0.7135   0.7211   0.7276   0.7313
  0.7330   0.7398   0.7469   0.7527   0.7567   0.7612   0.7637   0.7684
  0.7729   0.7765   0.7784   0.7813   0.7856   0.7900   0.7916   0.7936
  0.7988   0.8056   0.8085   0.8109   0.8124   0.8199   0.8311   0.8347
  0.8382   0.8490   0.8686   0.8799   0.8899   0.9014   0.9182   0.9291
  0.9357   0.9473   0.9633   0.9690   0.9781   0.9846   0.9973   1.0097
  1.0134   1.0181   1.0338   1.0503   1.0555   1.0645   1.0701   1.0849
  1.0869   1.1010   1.1044   1.1061   1.1253   1.1339   1.1368   1.1465
  1.1478   1.1553   1.1613   1.1671   1.1726   1.1831   1.1884   1.2031
  1.2035   1.2061   1.2077   1.2143   1.2216   1.2352   1.2422   1.2509
  1.2629   1.2672   1.2685   1.2760   1.2837   1.2882   1.2992   1.3033
  1.3097   1.3132   1.3342   1.3368   1.3445   1.3522   1.3691   1.3710
  1.3764   1.3851   1.3988   1.4043   1.4077   1.4161   1.4292   1.4379
  1.4514   1.4543   1.4711   1.4785   1.4868   1.4961   1.4972   1.5020
  1.5140   1.5230   1.5314   1.5334   1.5367   1.5555   1.5580   1.5722
  1.5741   1.5775   1.5805   1.5847   1.5889   1.5934   1.5992   1.6016
  1.6030   1.6066   1.6182   1.6223   1.6297   1.6339   1.6368   1.6430
  1.6449   1.6495   1.6542   1.6553   1.6589   1.6660   1.6742   1.6774
  1.6846   1.6908   1.6946   1.7016   1.7071   1.7204   1.7264   1.7304
  1.7354   1.7439   1.7507   1.7562   1.7584   1.7644   1.7752   1.7777
  1.7895   1.7987   1.8084   1.8135   1.8200   1.8248   1.8300   1.8396
  1.8441   1.8488   1.8632   1.8699   1.8745   1.8819   1.8876   1.9005
  1.9041   1.9144   1.9230   1.9334   1.9382   1.9556   1.9584   1.9803
  1.9851   1.9955   1.9982   2.0063   2.0092   2.0242   2.0315   2.0371
  2.0438   2.0514   2.0578   2.0684   2.0767   2.0851   2.0959   2.1010
  2.1119   2.1219   2.1345   2.1387   2.1498   2.1523   2.1572   2.1667
  2.1760   2.1825   2.1895   2.2030   2.2175   2.2350   2.2472   2.2493
  2.2544   2.2765   2.2803   2.2856   2.3083   2.3105   2.3160   2.3354
  2.3448   2.3595   2.3824   2.3852   2.4020   2.4130   2.4229   2.4455
  2.4513   2.4691   2.4848   2.4911   2.4984   2.5150   2.5236   2.5348
  2.5406   2.5431   2.5515   2.5599   2.5701   2.5844   2.5930   2.6075
  2.6112   2.6159   2.6256   2.6391   2.6579   2.6613   2.6698   2.6727
  2.6811   2.6941   2.7033   2.7105   2.7286   2.7455   2.7539   2.7632
  2.7664   2.7796   2.7835   2.7946   2.7967   2.8045   2.8080   2.8224
  2.8317   2.8419   2.8571   2.8687   2.8790   2.8869   2.8979   2.9058
  2.9100   2.9214   2.9252   2.9335   2.9486   2.9573   2.9632   2.9706
  2.9801   2.9853   2.9969   3.0033   3.0142   3.0221   3.0323   3.0340
  3.0477   3.0482   3.0570   3.0678   3.0722   3.0798   3.0897   3.0991
  3.1112   3.1180   3.1355   3.1409   3.1502   3.1590   3.1638   3.1689
  3.1777   3.1850   3.1923   3.2101   3.2123   3.2177   3.2291   3.2409
  3.2523   3.2651   3.2823   3.2837   3.2891   3.3062   3.3199   3.3395
  3.3504   3.3624   3.3669   3.3856   3.3947   3.4219   3.4409   3.4821
  3.5296   3.5395   3.5606   3.6033   3.6634   3.7677   3.7835   3.7904
  3.8041   3.8200   3.8255   3.8411   3.8500   3.8627   3.8773   3.8823
  3.8965   3.9082   3.9218   3.9251   3.9629   3.9665   4.0056   4.0139
  4.0210   4.0495   4.0685   4.0848   4.1019   4.1186   4.1549   4.1638
  4.1766   4.1775   4.2135   4.2558   4.2702   4.2809   4.2899   4.3066
  4.3322   4.3705   4.4163   5.0185   5.0872   5.0956   5.1117   5.1358
  5.1406   5.1521   5.1834   5.2008   5.2655   5.3520   5.3896   5.4090
  5.4139   5.4387   5.4451   5.4889   5.5256   5.5594   5.5823   5.5934
  5.6309   5.6425   5.6604   5.7725   5.8197   5.8451  23.7424  23.7590
 23.7886  23.7944  23.7970  23.8204  23.8466  23.8523  23.8677  23.8859
 23.9070  23.9172  23.9380  23.9717  23.9846  23.9965  49.8686  49.8919
 49.9388  49.9433  49.9455  49.9563  49.9856  50.0107  50.0378
 --------------------------------------------------------------

          Ground-State Mulliken Net Atomic Charges

     Atom                 Charge (a.u.)
  ----------------------------------------
      1 C                     0.519520
      2 H                     0.243002
      3 C                    -0.175863
      4 H                     0.232745
      5 O                     0.145452
      6 C                    -1.229113
      7 H                     0.291184
      8 H                     0.204349
      9 C                     0.626830
     10 H                     0.165543
     11 C                    -0.705414
     12 H                     0.159978
     13 H                     0.146488
     14 O                    -0.187626
     15 C                    -0.801381
     16 H                     0.177441
     17 H                     0.127208
     18 C                    -0.369611
     19 H                     0.140773
     20 H                     0.163719
     21 C                     0.618977
     22 C                    -0.793854
     23 C                    -0.702341
     24 H                     0.163625
     25 O                    -0.290197
     26 H                     0.153636
     27 H                     0.527204
     28 H                     0.208349
     29 H                     0.148181
     30 H                     0.148603
     31 H                     0.122350
     32 H                     0.232618
     33 O                    -0.040598
     34 C                    -0.147272
     35 H                     0.290466
     36 C                    -0.645841
     37 H                     0.217759
     38 C                    -0.337069
     39 O                    -0.169585
     40 O                    -0.051819
     41 H                     0.289514
     42 C                    -0.049410
     43 H                     0.270873
     44 O                    -0.157324
     45 H                     0.267083
     46 C                    -0.784714
     47 H                     0.293896
     48 O                    -0.176426
     49 H                     0.285110
     50 C                    -0.151920
     51 H                     0.208987
     52 O                    -0.095228
     53 H                     0.271137
  ----------------------------------------
  Sum of atomic charges =     0.000000

 -----------------------------------------------------------------
                    Cartesian Multipole Moments
 -----------------------------------------------------------------
    Charge (ESU x 10^10)
                 0.0000
    Dipole Moment (Debye)
         X      -1.6384      Y      -2.6908      Z       2.8490
       Tot       4.2476
    Quadrupole Moments (Debye-Ang)
        XX    -157.5904     XY     -16.5521     YY    -163.0639
        XZ       3.2298     YZ      -8.0178     ZZ    -149.5248
    Octopole Moments (Debye-Ang^2)
       XXX    -107.5848    XXY     -16.3825    XYY      49.7903
       YYY     -11.8612    XXZ      44.7809    XYZ      23.2220
       YYZ      30.7772    XZZ      32.0392    YZZ     -11.7495
       ZZZ       7.2521
    Hexadecapole Moments (Debye-Ang^3)
      XXXX   -8408.1546   XXXY    -158.9906   XXYY   -2217.0556
      XYYY    -127.4599   YYYY   -4322.2559   XXXZ     244.4666
      XXYZ      59.9843   XYYZ      42.6878   YYYZ     -32.5389
      XXZZ   -1380.0813   XYZZ      26.8294   YYZZ    -782.0743
      XZZZ      54.1405   YZZZ      10.1811   ZZZZ    -642.2027
 -----------------------------------------------------------------
 Calculating analytic gradient of the SCF energy
 Gradient of SCF Energy
            1           2           3           4           5           6
    1  -0.0038198  -0.0017775   0.0207514  -0.0007595  -0.0341523  -0.0024609
    2  -0.0092598   0.0031187   0.0018812  -0.0012391   0.0066964   0.0043111
    3  -0.0014892  -0.0008983  -0.0044369   0.0009277   0.0001918  -0.0032952
            7           8           9          10          11          12
    1  -0.0002515  -0.0027849   0.0043517   0.0019111  -0.0020450   0.0008982
    2  -0.0025101   0.0000068   0.0021860  -0.0003320  -0.0023120   0.0011658
    3  -0.0037022   0.0027937   0.0043998  -0.0017392  -0.0020303   0.0035261
           13          14          15          16          17          18
    1  -0.0005697   0.0062863   0.0034066   0.0010373  -0.0008329   0.0004847
    2  -0.0026981   0.0000227  -0.0004316   0.0000159   0.0011800   0.0001589
    3  -0.0050628   0.0082419  -0.0077672   0.0002350   0.0006243   0.0031361
           19          20          21          22          23          24
    1  -0.0055597  -0.0004076   0.0079238   0.0048920  -0.0049932   0.0027541
    2  -0.0030880  -0.0002738  -0.0013708  -0.0002757  -0.0042231   0.0015123
    3   0.0001145   0.0002458   0.0086767  -0.0019694  -0.0091624  -0.0001297
           25          26          27          28          29          30
    1  -0.0096772   0.0052220   0.0009397  -0.0044070   0.0005696  -0.0008469
    2   0.0107503  -0.0010821  -0.0126898   0.0002378  -0.0007898   0.0021700
    3   0.0035885   0.0004676  -0.0087224   0.0022213   0.0004945   0.0005865
           31          32          33          34          35          36
    1   0.0005802  -0.0068720  -0.0095813  -0.0088315  -0.0001637   0.0273745
    2   0.0006385   0.0066589   0.0136525  -0.0043996   0.0017125   0.0002932
    3   0.0022132  -0.0027206  -0.0041500  -0.0017684  -0.0022626   0.0166736
           37          38          39          40          41          42
    1   0.0021961  -0.0130287   0.0158768  -0.0043680   0.0059692  -0.0054693
    2   0.0005577  -0.0349403   0.0235703  -0.0022134   0.0088585   0.0226146
    3   0.0002127   0.0038460  -0.0028449   0.0029283  -0.0020451   0.0025262
           43          44          45          46          47          48
    1   0.0063597   0.0009184   0.0010564   0.0028363   0.0011414   0.0019996
    2  -0.0064316   0.0007424  -0.0121422  -0.0039529  -0.0019102  -0.0015952
    3   0.0004027   0.0006842   0.0024767  -0.0096855  -0.0025035  -0.0030528
           49          50          51          52          53
    1  -0.0026108   0.0003564  -0.0013228  -0.0030241   0.0025244
    2   0.0014987   0.0127541  -0.0062487  -0.0023119  -0.0102438
    3   0.0084369   0.0015623  -0.0035600  -0.0009822   0.0035464
 Max gradient component =       3.494E-02
 RMS gradient           =       7.228E-03
 Gradient time:  CPU 616.78 s  wall 104.31 s
 Geometry Optimization Parameters
   NAtoms,    NIC,     NZ,  NCons,   NDum,   NFix, NCnnct, MaxDiis
       53     422       0       0       0       0       0       0


** GEOMETRY OPTIMIZATION IN DELOCALIZED INTERNAL COORDINATES **
   Searching for a Minimum

   Optimization Cycle:   1

                       Coordinates (Angstroms)
     ATOM                X               Y               Z
      1  C        -2.4020882292    1.4052543426   -0.2334746356
      2  H        -2.6933141394    1.3594374295   -1.2935571276
      3  C        -1.4170547268    0.2026362955    0.0014325085
      4  H        -0.8761904709    0.3444008194    0.9440195019
      5  O        -0.5081802553    0.1673061711   -1.1110307957
      6  C        -2.1799450094   -1.1431389803    0.0080493849
      7  H        -2.4455309620   -1.4016549962   -1.0261607846
      8  H        -1.5231779966   -1.9435027785    0.3497719105
      9  C        -3.4206697471   -1.1851911885    0.8992347186
     10  H        -3.1115104689   -0.9993213130    1.9366744043
     11  C        -4.0967131680   -2.5637420677    0.8685922100
     12  H        -3.4118497079   -3.3240738155    1.2584812726
     13  H        -4.9922613132   -2.5748467901    1.4991484901
     14  O        -4.4676977547   -2.9590803182   -0.4433608474
     15  C        -4.3741055476   -0.0807357796    0.4696507183
     16  H        -5.2772145525   -0.0989769463    1.0911305206
     17  H        -4.6965431689   -0.2160455584   -0.5698136118
     18  C        -3.6931172320    1.2682773035    0.6130865411
     19  H        -4.4256302019    2.0288921788    0.3270603588
     20  H        -3.4583911247    1.4405479166    1.6715312510
     21  C        -1.8311206728    2.8537921763    0.0139300500
     22  C        -2.7283349735    3.9133399250   -0.6551519127
     23  C        -0.3904758290    3.1102762445   -0.4325578122
     24  H        -0.1307278669    2.6000942318   -1.3645329774
     25  O         0.4934540152    2.7411213967    0.6174211390
     26  H        -0.2154079735    4.1782303543   -0.6004683392
     27  H         0.8983999861    1.8947782513    0.3434154696
     28  H        -1.8674652377    3.0365291866    1.0973961440
     29  H        -2.7907363597    3.7518328206   -1.7362790112
     30  H        -2.3337469059    4.9218330216   -0.4863438135
     31  H        -3.7425225272    3.9127966948   -0.2484453012
     32  H        -5.1636729509   -2.3571567229   -0.7554430925
     33  O         1.6310257309    0.5523729616   -0.2770780516
     34  C         3.0300063407    0.2445901026   -0.3815867210
     35  H         3.3274608478    0.2247237292   -1.4381743005
     36  C         0.8066731728   -0.3833759243   -0.9744394394
     37  H         1.1666648973   -0.4417428196   -2.0095481138
     38  C         3.8165065987    1.3698392912    0.2734909436
     39  O         4.5957417693    2.1243719965   -0.2868390477
     40  O         3.5232067297    1.5392846498    1.5808196718
     41  H         4.0050302603    2.3588004742    1.8228567790
     42  C         3.3334969046   -1.0880156782    0.3025610670
     43  H         3.1661182848   -1.0272176253    1.3846729540
     44  O         4.6974971817   -1.4735924194    0.1086814307
     45  H         4.7629197920   -2.4202555190    0.3452255250
     46  C         2.4363977434   -2.1792072112   -0.2880482635
     47  H         2.7818483940   -2.4320205493   -1.2986500630
     48  O         2.5938153653   -3.3964177576    0.4676172751
     49  H         2.3107871544   -3.2301186172    1.3858096547
     50  C         0.9551655012   -1.7823435974   -0.3375547665
     51  H         0.5580569492   -1.7864472229    0.6830923522
     52  O         0.2590759414   -2.7853818806   -1.0857553219
     53  H         0.5673708194   -3.6529257574   -0.7599612150
   Point Group: c1    Number of degrees of freedom:   153


   Energy is  -1303.926695153


 Attempting to Generate Delocalized Internal Coordinates

153 Hessian modes will be used to form the next step
  Hessian Eigenvalues:
     0.002000    0.003728    0.004230    0.004456    0.005224    0.006085
     0.006381    0.006561    0.007522    0.009089    0.010083    0.010179
     0.010755    0.011407    0.011421    0.011591    0.012829    0.013058
     0.014344    0.019053    0.021042    0.022194    0.029530    0.030993
     0.032533    0.033766    0.036179    0.039862    0.043984    0.044661
     0.044857    0.045305    0.046287    0.047016    0.047768    0.047856
     0.048196    0.049760    0.050097    0.050281    0.050928    0.051227
     0.053395    0.053688    0.054750    0.055102    0.055346    0.056718
     0.057271    0.057472    0.057571    0.059658    0.061330    0.066786
     0.068051    0.070444    0.074870    0.075481    0.080132    0.081739
     0.085607    0.088237    0.094733    0.095857    0.099084    0.114686
     0.115100    0.116940    0.117368    0.127976    0.137689    0.139773
     0.144621    0.145890    0.159414    0.160000    0.160000    0.160000
     0.160000    0.160000    0.160000    0.160000    0.160000    0.160000
     0.164150    0.166241    0.168669    0.173739    0.178902    0.179879
     0.193396    0.195102    0.195680    0.202029    0.219135    0.220272
     0.249713    0.250000    0.250000    0.251029    0.255125    0.267580
     0.269641    0.271752    0.282024    0.284127    0.285728    0.289032
     0.290010    0.291096    0.293646    0.294327    0.299030    0.302561
     0.336476    0.337520    0.338356    0.338634    0.339222    0.339310
     0.339570    0.339629    0.340492    0.340534    0.340791    0.341264
     0.341342    0.342047    0.342201    0.342234    0.342344    0.342520
     0.343500    0.343806    0.345028    0.347809    0.385491    0.394045
     0.396083    0.400043    0.406971    0.407129    0.408963    0.422668
     0.425271    0.511929    0.517832    0.518884    0.520435    0.523465
     0.530428    0.549155    0.950037

 Minimum Search - Taking Simple RFO Step
 Searching for Lamda that Minimizes Along All modes
 Value Taken    Lamda =  -0.04369032
 Calculated Step too Large.  Step scaled by  0.486995
 Step Taken.  Stepsize is  0.300000

                             Maximum     Tolerance    Cnvgd?
         Gradient           0.042617      0.000300      NO
         Displacement       0.165354      0.001200      NO
         Energy change     *********      0.000001      NO


 New Cartesian Coordinates Obtained by Inverse Iteration

 Displacement from previous Coordinates is:  3.289844
 ----------------------------------------------------------------
             Standard Nuclear Orientation (Angstroms)
    I     Atom           X                Y                Z
 ----------------------------------------------------------------
    1      C      -2.3865523976     1.4586869802    -0.2457106619
    2      H      -2.6296190044     1.3482134085    -1.3122977552
    3      C      -1.3636710948     0.2971033920     0.0553356995
    4      H      -0.8453866255     0.4763748430     1.0039956835
    5      O      -0.4321873570     0.2319839168    -1.0499125217
    6      C      -2.0780619765    -1.0763332624     0.0904420449
    7      H      -2.3097372775    -1.3728806669    -0.9387468991
    8      H      -1.3908714111    -1.8362925732     0.4647228412
    9      C      -3.3409134250    -1.1470283342     0.9503239260
   10      H      -3.0719772515    -0.9132865620     1.9901070656
   11      C      -3.9492677045    -2.5584182930     0.9550941145
   12      H      -3.2394559546    -3.2699887661     1.3881172037
   13      H      -4.8543958016    -2.5791028781     1.5744346773
   14      O      -4.2645994373    -3.0430047595    -0.3455107681
   15      C      -4.3248981818    -0.0964742632     0.4574369622
   16      H      -5.2471427720    -0.1269020897     1.0505361042
   17      H      -4.6067181878    -0.2876987721    -0.5854027200
   18      C      -3.6987623603     1.2865452615     0.5599056450
   19      H      -4.4422199470     2.0102805169     0.2161711419
   20      H      -3.5059710036     1.5151844797     1.6160606275
   21      C      -1.9711316687     2.9685998336    -0.0365876708
   22      C      -2.9507532686     3.8681266995    -0.8190977412
   23      C      -0.5468889201     3.4148423227    -0.3806302980
   24      H      -0.1414730640     2.9066646521    -1.2601948748
   25      O       0.3015775429     3.2684800288     0.7562447409
   26      H      -0.5423094882     4.4874903390    -0.6024443083
   27      H       0.8768235716     2.5022770045     0.5979974504
   28      H      -2.0976674362     3.1966306352     1.0297500256
   29      H      -2.9160197892     3.6524362156    -1.8922605300
   30      H      -2.6982381996     4.9243913461    -0.6805943273
   31      H      -3.9839385557     3.7527115800    -0.4832730177
   32      H      -4.9787273659    -2.5002614313    -0.7073244471
   33      O       1.7292407600     0.4691734948    -0.2128294592
   34      C       3.1114541754     0.1122395825    -0.3399947732
   35      H       3.4061205402     0.1260645218    -1.3959828984
   36      C       0.8469393054    -0.3785657587    -0.9505865535
   37      H       1.1901685280    -0.4084989340    -1.9922302697
   38      C       3.9395499572     1.1804480708     0.3585755017
   39      O       4.7469558992     1.9073476131    -0.1834411939
   40      O       3.6592023395     1.2797879653     1.6753320302
   41      H       4.1678651132     2.0546480845     1.9823718808
   42      C       3.3499148646    -1.2649647341     0.2752488014
   43      H       3.1809868527    -1.2363520754     1.3590879122
   44      O       4.6996918703    -1.6727498321     0.0489889963
   45      H       4.7422825474    -2.6255468356     0.2378052995
   46      C       2.3929636581    -2.2774509352    -0.3593719954
   47      H       2.7179023205    -2.4901330211    -1.3836579049
   48      O       2.4952313779    -3.5434102410     0.3184910832
   49      H       2.2287994890    -3.4203052507     1.2441152150
   50      C       0.9318441113    -1.8053053647    -0.3790092677
   51      H       0.5437970113    -1.8297027467     0.6468463948
   52      O       0.1728793121    -2.7094713895    -1.1816906128
   53      H       0.4286890858    -3.6077728872    -0.9141567187
 ----------------------------------------------------------------
 Molecular Point Group                 C1    NOp =  1
 Largest Abelian Subgroup              C1    NOp =  1
 Nuclear Repulsion Energy =  2553.2466563223 hartrees
 There are       98 alpha and       98 beta electrons
 Applying Cartesian multipole field
    Component          Value
    ---------          -----
     (2,0,0)        1.00000E-12
     (0,2,0)        2.00000E-11
     (0,0,2)       -3.00000E-11
 Nucleus-field energy     =     0.0000000597 hartrees
 Requested basis set is 6-311++G(d,p)
 There are 290 shells and 746 basis functions
 A cutoff of  1.0D-11 yielded  30282 shell pairs
 There are    194313 function pairs (    205541 Cartesian)
 Smallest overlap matrix eigenvalue = 6.12E-07

 Q-Chem warning in module stvman/mkSTV.C, line 306:

 Overlap eigenvalue is smaller than square root of threshold
 Use THRESH >= 12 to get rid of this warning

 Linear dependence detected in AO basis
 Tighter screening thresholds may be required for diffuse basis sets
 Use S2THRESH > 14 and THRESH = 14 in case of SCF convergence issues
 Number of orthogonalized atomic orbitals = 745
 Maximum deviation from orthogonality = 6.354E-10
 Guess MOs from SCF MO coefficient file

 -----------------------------------------------------------------------
  General SCF calculation program by
  Eric Jon Sundstrom, Paul Horn, Yuezhi Mao, Dmitri Zuev, Alec White,
  David Stuck, Shaama M.S., Shane Yost, Joonho Lee, David Small,
  Daniel Levine, Susi Lehtola, Hugh Burton, Evgeny Epifanovsky
 -----------------------------------------------------------------------
 Exchange:     0.2000 Hartree-Fock + 0.0800 Slater + 0.7200 B88
 Correlation:  0.1900 VWN1RPA + 0.8100 LYP
 Using SG-1 standard quadrature grid
 using 6 threads for integral computing
 -------------------------------------------------------
 OpenMP Integral computing Module                
 Release: version 2.0, May 2017, Q-Chem Inc. Pleasanton 
 -------------------------------------------------------
 -------------------------------------------------------
 OpenMP BLAS3 based DFT computing Module                
 Release: version 1.0, May 2013, Q-Chem Inc. Pittsburgh 
 -------------------------------------------------------
 A restricted SCF calculation will be
 performed using DIIS
 SCF converges when DIIS error is below 1.0e-08
 ---------------------------------------
  Cycle       Energy         DIIS error
 ---------------------------------------
    1   -1303.8005540820      1.24e-03  
    2   -1303.9257022762      2.17e-04  
    3   -1303.9231955206      3.31e-04  
    4   -1303.9286310086      4.24e-05  
    5   -1303.9286943188      2.57e-05  
    6   -1303.9287243791      9.95e-06  
    7   -1303.9287291907      2.13e-06  
    8   -1303.9287294056      7.83e-07  
    9   -1303.9287294375      1.86e-07  
   10   -1303.9287294388      6.82e-08  
   11   -1303.9287294393      2.29e-08  
   12   -1303.9287294392      7.62e-09  Convergence criterion met
 ---------------------------------------
 SCF time:   CPU 2576.43s  wall 454.00s 
 SCF   energy in the final basis set =    -1303.9287294392
 Total energy in the final basis set =    -1303.9287294392

 --------------------------------------------------------------

                    Orbital Energies (a.u.)
 --------------------------------------------------------------

 Alpha MOs
 -- Occupied --
-19.1948 -19.1734 -19.1724 -19.1531 -19.1482 -19.1474 -19.1384 -19.1270
-19.1078 -10.3317 -10.3064 -10.2742 -10.2622 -10.2620 -10.2584 -10.2375
-10.2206 -10.2028 -10.1840 -10.1786 -10.1724 -10.1719 -10.1716 -10.1634
-10.1584  -1.1371  -1.1010  -1.0794  -1.0554  -1.0433  -1.0415  -1.0357
 -1.0286  -1.0085  -0.8476  -0.8188  -0.8054  -0.7992  -0.7516  -0.7471
 -0.7073  -0.6810  -0.6752  -0.6692  -0.6477  -0.6352  -0.6165  -0.6042
 -0.5736  -0.5690  -0.5640  -0.5588  -0.5481  -0.5252  -0.5230  -0.5124
 -0.5120  -0.5092  -0.5039  -0.5001  -0.4934  -0.4788  -0.4710  -0.4575
 -0.4534  -0.4496  -0.4456  -0.4368  -0.4333  -0.4302  -0.4252  -0.4120
 -0.4097  -0.4005  -0.3947  -0.3877  -0.3829  -0.3752  -0.3743  -0.3724
 -0.3612  -0.3547  -0.3513  -0.3465  -0.3414  -0.3387  -0.3365  -0.3304
 -0.3263  -0.3216  -0.3173  -0.3094  -0.3037  -0.2995  -0.2930  -0.2906
 -0.2726  -0.2618
 -- Virtual --
 -0.0418  -0.0333  -0.0137  -0.0125  -0.0103  -0.0016   0.0008   0.0032
  0.0119   0.0161   0.0218   0.0221   0.0292   0.0320   0.0351   0.0384
  0.0435   0.0458   0.0507   0.0523   0.0552   0.0579   0.0616   0.0657
  0.0688   0.0703   0.0752   0.0762   0.0794   0.0828   0.0866   0.0886
  0.0912   0.0944   0.0958   0.0975   0.0979   0.1003   0.1027   0.1040
  0.1118   0.1133   0.1143   0.1151   0.1182   0.1197   0.1229   0.1243
  0.1273   0.1289   0.1303   0.1328   0.1337   0.1367   0.1384   0.1404
  0.1432   0.1440   0.1461   0.1488   0.1492   0.1524   0.1531   0.1584
  0.1586   0.1597   0.1625   0.1662   0.1677   0.1691   0.1723   0.1727
  0.1753   0.1770   0.1777   0.1822   0.1832   0.1881   0.1894   0.1925
  0.1936   0.1954   0.1987   0.2024   0.2039   0.2081   0.2094   0.2122
  0.2146   0.2149   0.2183   0.2221   0.2237   0.2265   0.2297   0.2314
  0.2355   0.2373   0.2385   0.2418   0.2442   0.2460   0.2495   0.2519
  0.2527   0.2560   0.2583   0.2602   0.2632   0.2647   0.2679   0.2713
  0.2752   0.2788   0.2803   0.2814   0.2834   0.2862   0.2919   0.2936
  0.2955   0.2970   0.3009   0.3033   0.3060   0.3064   0.3082   0.3123
  0.3151   0.3178   0.3227   0.3235   0.3265   0.3293   0.3302   0.3326
  0.3351   0.3381   0.3401   0.3412   0.3443   0.3474   0.3531   0.3561
  0.3581   0.3593   0.3657   0.3674   0.3693   0.3696   0.3729   0.3750
  0.3777   0.3818   0.3828   0.3857   0.3901   0.3942   0.3971   0.3997
  0.4063   0.4121   0.4129   0.4148   0.4197   0.4229   0.4284   0.4300
  0.4385   0.4433   0.4514   0.4521   0.4560   0.4676   0.4698   0.4748
  0.4818   0.4841   0.4928   0.4996   0.5018   0.5075   0.5080   0.5139
  0.5197   0.5282   0.5366   0.5485   0.5557   0.5609   0.5629   0.5646
  0.5718   0.5722   0.5766   0.5884   0.5896   0.5921   0.5953   0.6080
  0.6159   0.6230   0.6243   0.6268   0.6298   0.6395   0.6448   0.6475
  0.6509   0.6602   0.6608   0.6714   0.6730   0.6801   0.6881   0.6932
  0.6971   0.7018   0.7059   0.7076   0.7138   0.7196   0.7248   0.7301
  0.7338   0.7361   0.7443   0.7495   0.7541   0.7563   0.7625   0.7674
  0.7707   0.7715   0.7774   0.7806   0.7818   0.7850   0.7896   0.7908
  0.8017   0.8065   0.8084   0.8108   0.8150   0.8181   0.8253   0.8331
  0.8361   0.8486   0.8600   0.8718   0.8877   0.8917   0.9144   0.9180
  0.9318   0.9475   0.9638   0.9736   0.9767   0.9803   0.9950   1.0112
  1.0166   1.0203   1.0333   1.0379   1.0541   1.0577   1.0739   1.0752
  1.0884   1.0924   1.1057   1.1121   1.1240   1.1315   1.1328   1.1413
  1.1464   1.1521   1.1615   1.1682   1.1741   1.1838   1.1868   1.1872
  1.1981   1.2042   1.2093   1.2118   1.2212   1.2263   1.2339   1.2458
  1.2497   1.2527   1.2656   1.2677   1.2769   1.2812   1.2906   1.2987
  1.3034   1.3136   1.3200   1.3356   1.3415   1.3465   1.3594   1.3660
  1.3729   1.3884   1.3891   1.4007   1.4070   1.4154   1.4202   1.4446
  1.4494   1.4605   1.4715   1.4770   1.4837   1.4902   1.4986   1.5063
  1.5138   1.5226   1.5312   1.5325   1.5378   1.5453   1.5498   1.5585
  1.5624   1.5695   1.5757   1.5777   1.5843   1.5868   1.5926   1.5958
  1.5975   1.6021   1.6059   1.6090   1.6210   1.6277   1.6290   1.6383
  1.6419   1.6453   1.6536   1.6573   1.6632   1.6685   1.6725   1.6747
  1.6794   1.6847   1.6974   1.7003   1.7015   1.7085   1.7177   1.7247
  1.7302   1.7383   1.7481   1.7506   1.7577   1.7641   1.7693   1.7722
  1.7880   1.7903   1.7978   1.8012   1.8053   1.8237   1.8240   1.8291
  1.8353   1.8466   1.8581   1.8629   1.8668   1.8742   1.8780   1.8932
  1.9021   1.9075   1.9132   1.9295   1.9394   1.9432   1.9636   1.9764
  1.9838   1.9863   1.9904   2.0014   2.0088   2.0148   2.0243   2.0314
  2.0447   2.0461   2.0612   2.0658   2.0709   2.0874   2.0943   2.0981
  2.1084   2.1171   2.1328   2.1351   2.1452   2.1553   2.1559   2.1614
  2.1658   2.1782   2.1905   2.1961   2.2117   2.2165   2.2407   2.2512
  2.2548   2.2568   2.2686   2.2831   2.2895   2.3025   2.3086   2.3247
  2.3313   2.3409   2.3635   2.3797   2.3866   2.3945   2.4163   2.4229
  2.4463   2.4509   2.4713   2.4908   2.4951   2.5098   2.5258   2.5327
  2.5389   2.5471   2.5483   2.5606   2.5712   2.5805   2.5907   2.6013
  2.6051   2.6139   2.6236   2.6361   2.6524   2.6554   2.6655   2.6743
  2.6825   2.6829   2.6963   2.7066   2.7148   2.7388   2.7502   2.7575
  2.7661   2.7737   2.7759   2.7878   2.7973   2.8064   2.8124   2.8188
  2.8240   2.8335   2.8547   2.8673   2.8769   2.8844   2.8893   2.9052
  2.9089   2.9148   2.9207   2.9232   2.9371   2.9580   2.9588   2.9640
  2.9686   2.9813   2.9876   2.9988   3.0088   3.0154   3.0215   3.0328
  3.0381   3.0490   3.0540   3.0690   3.0727   3.0818   3.0908   3.0946
  3.1047   3.1186   3.1327   3.1380   3.1425   3.1445   3.1612   3.1652
  3.1695   3.1820   3.1865   3.1998   3.2051   3.2116   3.2161   3.2341
  3.2578   3.2699   3.2838   3.2881   3.2924   3.3062   3.3138   3.3204
  3.3439   3.3472   3.3758   3.3830   3.4005   3.4186   3.4354   3.4790
  3.5335   3.5419   3.5487   3.6053   3.6644   3.7714   3.7860   3.7972
  3.8094   3.8138   3.8187   3.8304   3.8483   3.8617   3.8723   3.8855
  3.8930   3.9078   3.9225   3.9304   3.9336   3.9650   3.9941   4.0085
  4.0127   4.0456   4.0676   4.0731   4.0950   4.1061   4.1324   4.1574
  4.1619   4.1730   4.2032   4.2553   4.2632   4.2795   4.3003   4.3096
  4.3294   4.3692   4.4268   5.0002   5.0860   5.0984   5.1127   5.1346
  5.1386   5.1454   5.1578   5.1789   5.2423   5.3534   5.3654   5.4042
  5.4132   5.4263   5.4363   5.4616   5.4864   5.5720   5.5939   5.6092
  5.6350   5.6459   5.6686   5.7144   5.7964   5.8446  23.7476  23.7599
 23.7954  23.7968  23.8001  23.8183  23.8438  23.8535  23.8588  23.8778
 23.8975  23.9043  23.9345  23.9696  23.9838  23.9949  49.8668  49.8968
 49.9422  49.9441  49.9535  49.9616  49.9719  49.9914  50.0116
 --------------------------------------------------------------

          Ground-State Mulliken Net Atomic Charges

     Atom                 Charge (a.u.)
  ----------------------------------------
      1 C                     0.587080
      2 H                     0.249919
      3 C                    -0.326018
      4 H                     0.244275
      5 O                     0.126144
      6 C                    -1.140598
      7 H                     0.314227
      8 H                     0.153252
      9 C                     0.577030
     10 H                     0.168443
     11 C                    -0.683890
     12 H                     0.163565
     13 H                     0.146577
     14 O                    -0.189051
     15 C                    -0.843190
     16 H                     0.182672
     17 H                     0.130579
     18 C                    -0.337409
     19 H                     0.125585
     20 H                     0.170486
     21 C                     0.506342
     22 C                    -0.779340
     23 C                    -0.591914
     24 H                     0.172225
     25 O                    -0.221164
     26 H                     0.155820
     27 H                     0.322775
     28 H                     0.208131
     29 H                     0.153744
     30 H                     0.150528
     31 H                     0.119968
     32 H                     0.231863
     33 O                     0.071201
     34 C                    -0.144468
     35 H                     0.286632
     36 C                    -0.577825
     37 H                     0.210609
     38 C                    -0.226363
     39 O                    -0.177024
     40 O                    -0.082880
     41 H                     0.293131
     42 C                    -0.149719
     43 H                     0.266002
     44 O                    -0.154415
     45 H                     0.265065
     46 C                    -0.657875
     47 H                     0.291688
     48 O                    -0.174971
     49 H                     0.280060
     50 C                    -0.252903
     51 H                     0.204538
     52 O                    -0.086673
     53 H                     0.267536
  ----------------------------------------
  Sum of atomic charges =     0.000000

 -----------------------------------------------------------------
                    Cartesian Multipole Moments
 -----------------------------------------------------------------
    Charge (ESU x 10^10)
                 0.0000
    Dipole Moment (Debye)
         X      -1.9592      Y      -2.4478      Z       2.7506
       Tot       4.1708
    Quadrupole Moments (Debye-Ang)
        XX    -157.1098     XY     -15.1369     YY    -163.5686
        XZ       4.7477     YZ      -8.6604     ZZ    -149.2805
    Octopole Moments (Debye-Ang^2)
       XXX    -120.7791    XXY     -14.4509    XYY      44.0120
       YYY     -16.4924    XXZ      43.5211    XYZ      20.4004
       YYZ      18.4030    XZZ      31.6939    YZZ     -11.3539
       ZZZ       3.5370
    Hexadecapole Moments (Debye-Ang^3)
      XXXX   -8473.5099   XXXY      27.3490   XXYY   -2216.1344
      XYYY     -15.5844   YYYY   -4616.2608   XXXZ     258.0991
      XXYZ      72.8953   XYYZ      48.3944   YYYZ     -83.5458
      XXZZ   -1372.7890   XYZZ      88.4834   YYZZ    -825.0744
      XZZZ      48.3764   YZZZ      11.1559   ZZZZ    -672.7600
 -----------------------------------------------------------------
 Calculating analytic gradient of the SCF energy
 Gradient of SCF Energy
            1           2           3           4           5           6
    1  -0.0038344  -0.0009261   0.0148171  -0.0022226  -0.0243224  -0.0001370
    2  -0.0050593   0.0019256   0.0032670  -0.0021506  -0.0015434   0.0025473
    3   0.0002419  -0.0007696  -0.0019235   0.0013545  -0.0002113  -0.0049086
            7           8           9          10          11          12
    1   0.0000222   0.0001836   0.0022343   0.0017987  -0.0014076   0.0003929
    2  -0.0020683  -0.0010198   0.0025564  -0.0000148  -0.0017423   0.0007526
    3  -0.0023902   0.0016961   0.0039406  -0.0013063  -0.0016026   0.0022242
           13          14          15          16          17          18
    1  -0.0003405   0.0031344   0.0030043   0.0005150  -0.0003699   0.0015860
    2  -0.0016971   0.0001914  -0.0012753  -0.0002643   0.0010786   0.0035126
    3  -0.0030167   0.0044351  -0.0053495   0.0001995   0.0004291   0.0016182
           19          20          21          22          23          24
    1  -0.0037879  -0.0001508   0.0052943   0.0028294  -0.0012154   0.0002757
    2  -0.0009578   0.0002905   0.0019029  -0.0019923  -0.0016573   0.0023044
    3  -0.0010582   0.0001281   0.0065036  -0.0009460  -0.0031336  -0.0009130
           25          26          27          28          29          30
    1  -0.0146683   0.0029202   0.0036392  -0.0023422  -0.0000441  -0.0005415
    2   0.0137260   0.0006128  -0.0044122  -0.0000551  -0.0004971   0.0010735
    3   0.0022571   0.0009135  -0.0033040   0.0010646   0.0002159   0.0003424
           31          32          33          34          35          36
    1  -0.0009893  -0.0038031  -0.0014617  -0.0004719  -0.0009181   0.0181824
    2  -0.0001812   0.0034262  -0.0036015  -0.0020783   0.0017044  -0.0037302
    3   0.0021994  -0.0016687  -0.0087095  -0.0005769  -0.0009683   0.0100607
           37          38          39          40          41          42
    1   0.0013413  -0.0103078   0.0121421  -0.0020993   0.0030080  -0.0044517
    2   0.0005280  -0.0196187   0.0139324  -0.0043263   0.0058341   0.0155395
    3   0.0006769   0.0050230  -0.0035990   0.0012465  -0.0016463   0.0029971
           43          44          45          46          47          48
    1   0.0044403   0.0023620  -0.0005213   0.0013874   0.0005666   0.0009741
    2  -0.0048741   0.0009241  -0.0070571  -0.0024746  -0.0016792  -0.0006511
    3  -0.0000154   0.0003005   0.0010404  -0.0068306  -0.0010648  -0.0012784
           49          50          51          52          53
    1  -0.0014317   0.0003150  -0.0025663  -0.0037991   0.0017655
    2   0.0007069   0.0096524  -0.0043316  -0.0013383  -0.0056402
    3   0.0050206   0.0028657  -0.0024206  -0.0016893   0.0023058
 Max gradient component =       2.432E-02
 RMS gradient           =       4.919E-03
 Gradient time:  CPU 601.85 s  wall 101.59 s
 Geometry Optimization Parameters
   NAtoms,    NIC,     NZ,  NCons,   NDum,   NFix, NCnnct, MaxDiis
       53     422       0       0       0       0       0       0

 Cartesian Hessian Update
 Hessian Updated using BFGS Update


** GEOMETRY OPTIMIZATION IN DELOCALIZED INTERNAL COORDINATES **
   Searching for a Minimum

   Optimization Cycle:   2

                       Coordinates (Angstroms)
     ATOM                X               Y               Z
      1  C        -2.3865523976    1.4586869802   -0.2457106619
      2  H        -2.6296190044    1.3482134085   -1.3122977552
      3  C        -1.3636710948    0.2971033920    0.0553356995
      4  H        -0.8453866255    0.4763748430    1.0039956835
      5  O        -0.4321873570    0.2319839168   -1.0499125217
      6  C        -2.0780619765   -1.0763332624    0.0904420449
      7  H        -2.3097372775   -1.3728806669   -0.9387468991
      8  H        -1.3908714111   -1.8362925732    0.4647228412
      9  C        -3.3409134250   -1.1470283342    0.9503239260
     10  H        -3.0719772515   -0.9132865620    1.9901070656
     11  C        -3.9492677045   -2.5584182930    0.9550941145
     12  H        -3.2394559546   -3.2699887661    1.3881172037
     13  H        -4.8543958016   -2.5791028781    1.5744346773
     14  O        -4.2645994373   -3.0430047595   -0.3455107681
     15  C        -4.3248981818   -0.0964742632    0.4574369622
     16  H        -5.2471427720   -0.1269020897    1.0505361042
     17  H        -4.6067181878   -0.2876987721   -0.5854027200
     18  C        -3.6987623603    1.2865452615    0.5599056450
     19  H        -4.4422199470    2.0102805169    0.2161711419
     20  H        -3.5059710036    1.5151844797    1.6160606275
     21  C        -1.9711316687    2.9685998336   -0.0365876708
     22  C        -2.9507532686    3.8681266995   -0.8190977412
     23  C        -0.5468889201    3.4148423227   -0.3806302980
     24  H        -0.1414730640    2.9066646521   -1.2601948748
     25  O         0.3015775429    3.2684800288    0.7562447409
     26  H        -0.5423094882    4.4874903390   -0.6024443083
     27  H         0.8768235716    2.5022770045    0.5979974504
     28  H        -2.0976674362    3.1966306352    1.0297500256
     29  H        -2.9160197892    3.6524362156   -1.8922605300
     30  H        -2.6982381996    4.9243913461   -0.6805943273
     31  H        -3.9839385557    3.7527115800   -0.4832730177
     32  H        -4.9787273659   -2.5002614313   -0.7073244471
     33  O         1.7292407600    0.4691734948   -0.2128294592
     34  C         3.1114541754    0.1122395825   -0.3399947732
     35  H         3.4061205402    0.1260645218   -1.3959828984
     36  C         0.8469393054   -0.3785657587   -0.9505865535
     37  H         1.1901685280   -0.4084989340   -1.9922302697
     38  C         3.9395499572    1.1804480708    0.3585755017
     39  O         4.7469558992    1.9073476131   -0.1834411939
     40  O         3.6592023395    1.2797879653    1.6753320302
     41  H         4.1678651132    2.0546480845    1.9823718808
     42  C         3.3499148646   -1.2649647341    0.2752488014
     43  H         3.1809868527   -1.2363520754    1.3590879122
     44  O         4.6996918703   -1.6727498321    0.0489889963
     45  H         4.7422825474   -2.6255468356    0.2378052995
     46  C         2.3929636581   -2.2774509352   -0.3593719954
     47  H         2.7179023205   -2.4901330211   -1.3836579049
     48  O         2.4952313779   -3.5434102410    0.3184910832
     49  H         2.2287994890   -3.4203052507    1.2441152150
     50  C         0.9318441113   -1.8053053647   -0.3790092677
     51  H         0.5437970113   -1.8297027467    0.6468463948
     52  O         0.1728793121   -2.7094713895   -1.1816906128
     53  H         0.4286890858   -3.6077728872   -0.9141567187
   Point Group: c1    Number of degrees of freedom:   153


   Energy is  -1303.928729439

 Hessian Updated using BFGS Update

146 Hessian modes will be used to form the next step
  Hessian Eigenvalues:
     0.002033    0.003728    0.004243    0.004456    0.005429    0.006085
     0.006382    0.006560    0.007514    0.009091    0.010047    0.010179
     0.011344    0.011421    0.011590    0.012796    0.013058    0.014340
     0.014828    0.019130    0.022075    0.022175    0.029444    0.030824
     0.032750    0.033938    0.036107    0.039609    0.043924    0.044523
     0.045167    0.045262    0.046297    0.046588    0.047697    0.048054
     0.048261    0.049741    0.050078    0.050513    0.051154    0.052236
     0.053685    0.053907    0.054542    0.055259    0.055620    0.056908
     0.057098    0.057482    0.057992    0.059663    0.061325    0.066557
     0.067877    0.069059    0.074851    0.077383    0.080109    0.081734
     0.085104    0.088160    0.094985    0.095801    0.109255    0.113800
     0.114928    0.116556    0.117355    0.129047    0.136218    0.138046
     0.142248    0.146404    0.152670    0.159962    0.160378    0.163809
     0.168614    0.169101    0.175465    0.178644    0.191861    0.193214
     0.195071    0.199449    0.214295    0.219891    0.238385    0.241509
     0.249839    0.250002    0.254540    0.266969    0.269454    0.271553
     0.281763    0.283961    0.285650    0.288987    0.289818    0.290938
     0.293217    0.294061    0.298465    0.302545    0.336386    0.337154
     0.337885    0.338619    0.339120    0.339309    0.339437    0.339622
     0.340476    0.340515    0.340781    0.341188    0.341338    0.341857
     0.342135    0.342224    0.342334    0.342519    0.343363    0.343804
     0.344954    0.347710    0.380321    0.388038    0.394169    0.395000
     0.398706    0.406948    0.408884    0.421477    0.424792    0.503828
     0.513569    0.518148    0.519946    0.522984    0.529534    0.548905
     0.653363    0.932496

 Minimum Search - Taking Simple RFO Step
 Searching for Lamda that Minimizes Along All modes
 Value Taken    Lamda =  -0.02485680
 Calculated Step too Large.  Step scaled by  0.625990
 Step Taken.  Stepsize is  0.300000

                             Maximum     Tolerance    Cnvgd?
         Gradient           0.041848      0.000300      NO
         Displacement       0.093024      0.001200      NO
         Energy change     -0.002034      0.000001      NO


 New Cartesian Coordinates Obtained by Inverse Iteration

 Displacement from previous Coordinates is:  2.412063
 ----------------------------------------------------------------
             Standard Nuclear Orientation (Angstroms)
    I     Atom           X                Y                Z
 ----------------------------------------------------------------
    1      C      -2.3705196738     1.4115851947    -0.2387975861
    2      H      -2.5996748413     1.2809215408    -1.3048200361
    3      C      -1.4196259502     0.2120507733     0.0892332620
    4      H      -0.8982713534     0.3887154265     1.0366627523
    5      O      -0.4659273368     0.1526920891    -1.0143236359
    6      C      -2.1874080360    -1.1330046871     0.1410318844
    7      H      -2.4306418107    -1.4236664889    -0.8822012072
    8      H      -1.5241564599    -1.9131230388     0.5159770075
    9      C      -3.4599840281    -1.1401820610     0.9971267030
   10      H      -3.1868856488    -0.9051476744     2.0369173847
   11      C      -4.1192473533    -2.5295436391     1.0301131014
   12      H      -3.4340071320    -3.2591078232     1.4699239914
   13      H      -5.0122657199    -2.4883018145     1.6701634938
   14      O      -4.4563951519    -3.0626282323    -0.2522127049
   15      C      -4.3931280619    -0.0413071707     0.4974654085
   16      H      -5.3174204276    -0.0134661448     1.0887814508
   17      H      -4.6821655241    -0.2401969043    -0.5426690055
   18      C      -3.6899871412     1.3148712863     0.5657321475
   19      H      -4.3762959747     2.0820980151     0.2058086561
   20      H      -3.4813099896     1.5555498610     1.6159832722
   21      C      -1.8706553570     2.8944885920    -0.0602648040
   22      C      -2.7812246409     3.8224457029    -0.8987782954
   23      C      -0.4043193915     3.2393517849    -0.3642577289
   24      H      -0.0285257786     2.6821618004    -1.2272797579
   25      O       0.4426824038     3.0620764750     0.7810479629
   26      H      -0.3504342607     4.3043200170    -0.6143874453
   27      H       0.9801277767     2.2720401855     0.6703324351
   28      H      -1.9919305054     3.1589631330     0.9956641520
   29      H      -2.7284793287     3.5739062839    -1.9644408480
   30      H      -2.4663566652     4.8629245495    -0.7852052266
   31      H      -3.8297794787     3.7786680838    -0.5996664211
   32      H      -5.1509081099    -2.5218172762    -0.6361736780
   33      O       1.6526163643     0.4554394046    -0.1762233697
   34      C       3.0515038202     0.2083697220    -0.3120449975
   35      H       3.3519120438     0.2757058382    -1.3623636255
   36      C       0.8139689291    -0.4044977242    -0.9540140118
   37      H       1.1409093743    -0.3811458982    -2.0008599796
   38      C       3.7845630238     1.3233064260     0.4210511690
   39      O       4.5377266266     2.0952260652    -0.1114001480
   40      O       3.4946121855     1.3307176512     1.7390573875
   41      H       3.9390542734     2.1025854663     2.1213390040
   42      C       3.3732558843    -1.1763347425     0.2438047507
   43      H       3.1844141889    -1.1827830797     1.3259129272
   44      O       4.7521961298    -1.4335793815     0.0007004697
   45      H       4.8936009379    -2.3746421286     0.1503181056
   46      C       2.4761832812    -2.2160776288    -0.4316011509
   47      H       2.8072946162    -2.3522352754    -1.4636011232
   48      O       2.6628903802    -3.5104664713     0.1639661660
   49      H       2.3973951737    -3.4630816882     1.0900948356
   50      C       0.9871892242    -1.8346088440    -0.4323384168
   51      H       0.6142359804    -1.9057749990     0.5998401950
   52      O       0.2647705123    -2.7104358414    -1.2855768219
   53      H       0.5561513073    -3.6051945787    -1.0779491697
 ----------------------------------------------------------------
 Molecular Point Group                 C1    NOp =  1
 Largest Abelian Subgroup              C1    NOp =  1
 Nuclear Repulsion Energy =  2560.1259450354 hartrees
 There are       98 alpha and       98 beta electrons
 Applying Cartesian multipole field
    Component          Value
    ---------          -----
     (2,0,0)        1.00000E-12
     (0,2,0)        2.00000E-11
     (0,0,2)       -3.00000E-11
 Nucleus-field energy     =     0.0000000568 hartrees
 Requested basis set is 6-311++G(d,p)
 There are 290 shells and 746 basis functions
 A cutoff of  1.0D-11 yielded  30349 shell pairs
 There are    194930 function pairs (    206233 Cartesian)
 Smallest overlap matrix eigenvalue = 6.48E-07

 Q-Chem warning in module stvman/mkSTV.C, line 306:

 Overlap eigenvalue is smaller than square root of threshold
 Use THRESH >= 12 to get rid of this warning

 Linear dependence detected in AO basis
 Tighter screening thresholds may be required for diffuse basis sets
 Use S2THRESH > 14 and THRESH = 14 in case of SCF convergence issues
 Number of orthogonalized atomic orbitals = 745
 Maximum deviation from orthogonality = 1.027E-09
 Guess MOs from SCF MO coefficient file

 -----------------------------------------------------------------------
  General SCF calculation program by
  Eric Jon Sundstrom, Paul Horn, Yuezhi Mao, Dmitri Zuev, Alec White,
  David Stuck, Shaama M.S., Shane Yost, Joonho Lee, David Small,
  Daniel Levine, Susi Lehtola, Hugh Burton, Evgeny Epifanovsky
 -----------------------------------------------------------------------
 Exchange:     0.2000 Hartree-Fock + 0.0800 Slater + 0.7200 B88
 Correlation:  0.1900 VWN1RPA + 0.8100 LYP
 Using SG-1 standard quadrature grid
 using 6 threads for integral computing
 -------------------------------------------------------
 OpenMP Integral computing Module                
 Release: version 2.0, May 2017, Q-Chem Inc. Pleasanton 
 -------------------------------------------------------
 -------------------------------------------------------
 OpenMP BLAS3 based DFT computing Module                
 Release: version 1.0, May 2013, Q-Chem Inc. Pittsburgh 
 -------------------------------------------------------
 A restricted SCF calculation will be
 performed using DIIS
 SCF converges when DIIS error is below 1.0e-08
 ---------------------------------------
  Cycle       Energy         DIIS error
 ---------------------------------------
    1   -1303.8632185186      9.04e-04  
    2   -1303.9357873931      1.66e-04  
    3   -1303.9344486285      2.51e-04  
    4   -1303.9374375948      3.98e-05  
    5   -1303.9374952209      2.17e-05  
    6   -1303.9375164212      6.96e-06  
    7   -1303.9375190072      1.53e-06  
    8   -1303.9375191335      4.52e-07  
    9   -1303.9375191428      1.58e-07  
   10   -1303.9375191440      4.55e-08  
   11   -1303.9375191440      1.50e-08  
   12   -1303.9375191440      5.10e-09  Convergence criterion met
 ---------------------------------------
 SCF time:   CPU 2586.41s  wall 456.00s 
 SCF   energy in the final basis set =    -1303.9375191440
 Total energy in the final basis set =    -1303.9375191440

 --------------------------------------------------------------

                    Orbital Energies (a.u.)
 --------------------------------------------------------------

 Alpha MOs
 -- Occupied --
-19.1939 -19.1713 -19.1679 -19.1533 -19.1480 -19.1453 -19.1376 -19.1281
-19.1030 -10.3289 -10.3026 -10.2684 -10.2607 -10.2600 -10.2567 -10.2374
-10.2222 -10.2016 -10.1815 -10.1814 -10.1736 -10.1720 -10.1714 -10.1666
-10.1587  -1.1370  -1.1014  -1.0792  -1.0583  -1.0473  -1.0463  -1.0350
 -1.0288  -1.0022  -0.8481  -0.8167  -0.8051  -0.7988  -0.7526  -0.7471
 -0.7067  -0.6824  -0.6751  -0.6696  -0.6493  -0.6360  -0.6161  -0.6037
 -0.5741  -0.5692  -0.5640  -0.5611  -0.5486  -0.5247  -0.5228  -0.5120
 -0.5112  -0.5088  -0.5006  -0.4981  -0.4926  -0.4782  -0.4708  -0.4571
 -0.4527  -0.4483  -0.4444  -0.4352  -0.4323  -0.4274  -0.4232  -0.4100
 -0.4085  -0.4010  -0.3924  -0.3871  -0.3819  -0.3777  -0.3746  -0.3728
 -0.3630  -0.3537  -0.3508  -0.3481  -0.3412  -0.3378  -0.3359  -0.3297
 -0.3257  -0.3216  -0.3141  -0.3102  -0.3045  -0.2973  -0.2932  -0.2906
 -0.2738  -0.2604
 -- Virtual --
 -0.0382  -0.0310  -0.0139  -0.0112  -0.0097  -0.0011   0.0011   0.0030
  0.0123   0.0167   0.0216   0.0233   0.0297   0.0331   0.0361   0.0384
  0.0462   0.0468   0.0509   0.0535   0.0563   0.0591   0.0626   0.0664
  0.0706   0.0718   0.0752   0.0776   0.0788   0.0828   0.0876   0.0897
  0.0911   0.0961   0.0977   0.0982   0.0997   0.1012   0.1028   0.1062
  0.1115   0.1133   0.1154   0.1158   0.1175   0.1210   0.1242   0.1250
  0.1282   0.1298   0.1313   0.1326   0.1346   0.1378   0.1389   0.1421
  0.1433   0.1451   0.1477   0.1503   0.1508   0.1528   0.1539   0.1598
  0.1600   0.1615   0.1649   0.1664   0.1683   0.1709   0.1728   0.1734
  0.1758   0.1782   0.1792   0.1837   0.1844   0.1871   0.1904   0.1918
  0.1931   0.1941   0.1992   0.2027   0.2058   0.2079   0.2101   0.2121
  0.2150   0.2183   0.2201   0.2251   0.2263   0.2281   0.2290   0.2341
  0.2345   0.2378   0.2402   0.2430   0.2443   0.2475   0.2498   0.2522
  0.2536   0.2573   0.2586   0.2605   0.2618   0.2657   0.2704   0.2726
  0.2733   0.2779   0.2799   0.2830   0.2838   0.2887   0.2924   0.2938
  0.2952   0.2989   0.3023   0.3059   0.3064   0.3073   0.3119   0.3133
  0.3168   0.3192   0.3230   0.3253   0.3261   0.3284   0.3305   0.3348
  0.3359   0.3397   0.3422   0.3442   0.3466   0.3501   0.3544   0.3585
  0.3593   0.3604   0.3654   0.3654   0.3684   0.3699   0.3754   0.3763
  0.3788   0.3818   0.3823   0.3864   0.3916   0.3961   0.3969   0.3984
  0.4112   0.4117   0.4164   0.4202   0.4205   0.4231   0.4269   0.4356
  0.4374   0.4494   0.4527   0.4547   0.4612   0.4680   0.4721   0.4785
  0.4813   0.4843   0.4926   0.4993   0.5027   0.5082   0.5118   0.5172
  0.5243   0.5331   0.5376   0.5501   0.5583   0.5593   0.5620   0.5639
  0.5714   0.5784   0.5808   0.5854   0.5920   0.5965   0.6015   0.6095
  0.6190   0.6245   0.6250   0.6266   0.6294   0.6391   0.6473   0.6498
  0.6523   0.6591   0.6645   0.6732   0.6750   0.6806   0.6930   0.6941
  0.6996   0.7026   0.7060   0.7107   0.7153   0.7216   0.7258   0.7301
  0.7335   0.7449   0.7467   0.7522   0.7549   0.7583   0.7614   0.7659
  0.7701   0.7742   0.7774   0.7815   0.7834   0.7893   0.7928   0.7966
  0.8017   0.8074   0.8088   0.8148   0.8158   0.8221   0.8299   0.8352
  0.8392   0.8463   0.8633   0.8768   0.8879   0.8981   0.9076   0.9213
  0.9328   0.9443   0.9515   0.9687   0.9758   0.9883   0.9963   1.0138
  1.0173   1.0218   1.0315   1.0434   1.0572   1.0603   1.0710   1.0749
  1.0885   1.0972   1.1016   1.1108   1.1247   1.1304   1.1369   1.1446
  1.1487   1.1546   1.1613   1.1740   1.1758   1.1834   1.1874   1.1934
  1.2001   1.2049   1.2109   1.2155   1.2255   1.2274   1.2361   1.2466
  1.2526   1.2562   1.2662   1.2751   1.2800   1.2820   1.2948   1.3004
  1.3133   1.3215   1.3313   1.3358   1.3381   1.3467   1.3609   1.3685
  1.3790   1.3880   1.3950   1.4059   1.4080   1.4115   1.4296   1.4417
  1.4513   1.4566   1.4708   1.4728   1.4865   1.4900   1.4996   1.5101
  1.5144   1.5243   1.5314   1.5388   1.5455   1.5531   1.5532   1.5595
  1.5678   1.5729   1.5779   1.5819   1.5849   1.5888   1.5932   1.5966
  1.6022   1.6060   1.6081   1.6135   1.6205   1.6300   1.6379   1.6422
  1.6423   1.6483   1.6521   1.6538   1.6600   1.6654   1.6703   1.6754
  1.6782   1.6848   1.6907   1.6973   1.7034   1.7187   1.7213   1.7252
  1.7296   1.7403   1.7483   1.7521   1.7606   1.7670   1.7723   1.7838
  1.7928   1.7949   1.7979   1.8003   1.8052   1.8223   1.8247   1.8336
  1.8447   1.8481   1.8543   1.8611   1.8693   1.8757   1.8765   1.8841
  1.9055   1.9105   1.9171   1.9344   1.9414   1.9461   1.9596   1.9747
  1.9823   1.9843   1.9983   2.0072   2.0102   2.0226   2.0278   2.0365
  2.0500   2.0573   2.0692   2.0730   2.0791   2.0892   2.0916   2.1078
  2.1164   2.1211   2.1331   2.1380   2.1480   2.1596   2.1640   2.1699
  2.1787   2.1804   2.1911   2.2049   2.2111   2.2243   2.2426   2.2518
  2.2584   2.2643   2.2684   2.2764   2.2940   2.3072   2.3183   2.3295
  2.3391   2.3413   2.3609   2.3789   2.3883   2.3940   2.4176   2.4214
  2.4472   2.4550   2.4712   2.4886   2.4984   2.5114   2.5290   2.5358
  2.5423   2.5477   2.5502   2.5596   2.5726   2.5775   2.5927   2.6040
  2.6085   2.6148   2.6292   2.6351   2.6479   2.6523   2.6588   2.6750
  2.6863   2.6882   2.6984   2.7064   2.7106   2.7365   2.7478   2.7528
  2.7621   2.7693   2.7718   2.7883   2.7914   2.8068   2.8148   2.8181
  2.8252   2.8286   2.8567   2.8705   2.8795   2.8858   2.8913   2.9024
  2.9094   2.9123   2.9201   2.9269   2.9464   2.9534   2.9604   2.9646
  2.9703   2.9792   2.9890   2.9998   3.0097   3.0141   3.0250   3.0294
  3.0370   3.0433   3.0556   3.0683   3.0725   3.0819   3.0873   3.0980
  3.1059   3.1270   3.1284   3.1343   3.1412   3.1518   3.1600   3.1655
  3.1737   3.1799   3.1896   3.2016   3.2034   3.2059   3.2210   3.2283
  3.2540   3.2787   3.2834   3.2939   3.2992   3.3174   3.3225   3.3269
  3.3513   3.3650   3.3776   3.3907   3.4107   3.4244   3.4358   3.4840
  3.5266   3.5424   3.5543   3.6112   3.6814   3.7785   3.7862   3.8016
  3.8112   3.8158   3.8178   3.8347   3.8496   3.8612   3.8766   3.8967
  3.8990   3.9070   3.9269   3.9317   3.9463   3.9726   3.9921   4.0026
  4.0122   4.0461   4.0573   4.0731   4.0941   4.1120   4.1372   4.1600
  4.1648   4.1813   4.2067   4.2551   4.2616   4.2927   4.3094   4.3123
  4.3400   4.3742   4.4355   5.0129   5.0902   5.0997   5.1070   5.1289
  5.1430   5.1476   5.1573   5.1884   5.2468   5.3647   5.3730   5.4071
  5.4081   5.4282   5.4420   5.4604   5.4925   5.6036   5.6095   5.6314
  5.6508   5.6515   5.6866   5.7773   5.8182   5.8525  23.7533  23.7726
 23.8007  23.8042  23.8102  23.8234  23.8384  23.8560  23.8682  23.8862
 23.8952  23.8987  23.9262  23.9667  23.9797  23.9970  49.8777  49.9000
 49.9405  49.9462  49.9574  49.9690  49.9827  49.9958  50.0198
 --------------------------------------------------------------

          Ground-State Mulliken Net Atomic Charges

     Atom                 Charge (a.u.)
  ----------------------------------------
      1 C                     0.599579
      2 H                     0.248284
      3 C                    -0.343717
      4 H                     0.239527
      5 O                     0.144112
      6 C                    -1.134797
      7 H                     0.296819
      8 H                     0.134772
      9 C                     0.533477
     10 H                     0.164124
     11 C                    -0.659277
     12 H                     0.168710
     13 H                     0.148787
     14 O                    -0.198688
     15 C                    -0.818235
     16 H                     0.180549
     17 H                     0.134636
     18 C                    -0.331950
     19 H                     0.128595
     20 H                     0.169304
     21 C                     0.585623
     22 C                    -0.787573
     23 C                    -0.645714
     24 H                     0.171616
     25 O                    -0.227041
     26 H                     0.154906
     27 H                     0.356002
     28 H                     0.210338
     29 H                     0.155818
     30 H                     0.150358
     31 H                     0.119977
     32 H                     0.231487
     33 O                     0.043665
     34 C                    -0.206353
     35 H                     0.289289
     36 C                    -0.576410
     37 H                     0.207083
     38 C                    -0.252106
     39 O                    -0.152971
     40 O                    -0.075973
     41 H                     0.296691
     42 C                    -0.125904
     43 H                     0.262757
     44 O                    -0.149456
     45 H                     0.263691
     46 C                    -0.603758
     47 H                     0.294337
     48 O                    -0.170942
     49 H                     0.275910
     50 C                    -0.297873
     51 H                     0.229025
     52 O                    -0.099122
     53 H                     0.268012
  ----------------------------------------
  Sum of atomic charges =     0.000000

 -----------------------------------------------------------------
                    Cartesian Multipole Moments
 -----------------------------------------------------------------
    Charge (ESU x 10^10)
                 0.0000
    Dipole Moment (Debye)
         X      -1.8012      Y      -2.5808      Z       2.7420
       Tot       4.1741
    Quadrupole Moments (Debye-Ang)
        XX    -154.7997     XY     -17.0162     YY    -163.6352
        XZ       4.7284     YZ      -7.9310     ZZ    -148.6551
    Octopole Moments (Debye-Ang^2)
       XXX     -99.4272    XXY     -19.5619    XYY      44.7898
       YYY     -17.3974    XXZ      41.2963    XYZ      19.0605
       YYZ      19.3598    XZZ      34.3788    YZZ      -9.4462
       ZZZ       3.5276
    Hexadecapole Moments (Debye-Ang^3)
      XXXX   -8352.7346   XXXY    -121.0356   XXYY   -2237.5974
      XYYY    -124.4085   YYYY   -4469.4970   XXXZ     267.8491
      XXYZ      59.6262   XYYZ      68.7575   YYYZ     -84.7512
      XXZZ   -1372.4299   XYZZ      69.0823   YYZZ    -800.4116
      XZZZ      86.6281   YZZZ       4.3538   ZZZZ    -701.7369
 -----------------------------------------------------------------
 Calculating analytic gradient of the SCF energy
 Gradient of SCF Energy
            1           2           3           4           5           6
    1  -0.0022741   0.0010992   0.0050915  -0.0017701  -0.0061170  -0.0037284
    2   0.0000189   0.0005031  -0.0018619  -0.0008034   0.0014723  -0.0002097
    3  -0.0012222  -0.0002360  -0.0017042   0.0008844   0.0003081  -0.0019163
            7           8           9          10          11          12
    1   0.0009228  -0.0022165  -0.0006334   0.0011200  -0.0005353  -0.0002298
    2  -0.0006200   0.0008182   0.0001757   0.0006209  -0.0004271  -0.0001980
    3   0.0010196   0.0006735   0.0033063  -0.0005539  -0.0009023   0.0002070
           13          14          15          16          17          18
    1  -0.0002573  -0.0014720   0.0004268  -0.0007355   0.0004763   0.0020581
    2   0.0000652  -0.0005280  -0.0015585  -0.0002564   0.0006529   0.0042534
    3  -0.0000992  -0.0015373  -0.0009604   0.0001132   0.0002254   0.0004898
           19          20          21          22          23          24
    1  -0.0004618  -0.0000083   0.0017501  -0.0018001  -0.0041628  -0.0005071
    2  -0.0003412   0.0002241   0.0028387  -0.0017785   0.0015283   0.0006548
    3  -0.0011387  -0.0002605   0.0033251  -0.0009513  -0.0003978  -0.0011172
           25          26          27          28          29          30
    1   0.0014598  -0.0002362   0.0017419   0.0010054  -0.0006030  -0.0000836
    2   0.0001092   0.0006293   0.0037936  -0.0004134   0.0000198  -0.0004379
    3   0.0014292  -0.0005956   0.0029409  -0.0005990  -0.0001105   0.0002472
           31          32          33          34          35          36
    1  -0.0006677   0.0013732  -0.0007071   0.0043249  -0.0007391   0.0102768
    2   0.0005821  -0.0008374  -0.0071213   0.0000481   0.0008510  -0.0053175
    3   0.0005143   0.0009349  -0.0064928   0.0005055   0.0004837   0.0035171
           37          38          39          40          41          42
    1  -0.0015867  -0.0044826   0.0024912   0.0003827  -0.0003427  -0.0042381
    2   0.0003721  -0.0006930   0.0007755  -0.0026380   0.0002156   0.0039982
    3   0.0003753   0.0025831  -0.0026042   0.0015108  -0.0014886   0.0007127
           43          44          45          46          47          48
    1   0.0020295   0.0041298  -0.0021577  -0.0008229   0.0002123  -0.0004485
    2  -0.0017078   0.0005126   0.0012946  -0.0000481  -0.0014001  -0.0005032
    3  -0.0002497   0.0001598  -0.0003782  -0.0025146   0.0013097   0.0023895
           49          50          51          52          53
    1   0.0004088   0.0016524   0.0000566  -0.0013906   0.0009261
    2   0.0003047   0.0041218  -0.0019137  -0.0020390   0.0021983
    3  -0.0010746   0.0014490  -0.0006601  -0.0027410   0.0008909
 Max gradient component =       1.028E-02
 RMS gradient           =       2.089E-03
 Gradient time:  CPU 605.03 s  wall 102.11 s
 Geometry Optimization Parameters
   NAtoms,    NIC,     NZ,  NCons,   NDum,   NFix, NCnnct, MaxDiis
       53     422       0       0       0       0       0       0

 Cartesian Hessian Update
 Hessian Updated using BFGS Update


** GEOMETRY OPTIMIZATION IN DELOCALIZED INTERNAL COORDINATES **
   Searching for a Minimum

   Optimization Cycle:   3

                       Coordinates (Angstroms)
     ATOM                X               Y               Z
      1  C        -2.3705196738    1.4115851947   -0.2387975861
      2  H        -2.5996748413    1.2809215408   -1.3048200361
      3  C        -1.4196259502    0.2120507733    0.0892332620
      4  H        -0.8982713534    0.3887154265    1.0366627523
      5  O        -0.4659273368    0.1526920891   -1.0143236359
      6  C        -2.1874080360   -1.1330046871    0.1410318844
      7  H        -2.4306418107   -1.4236664889   -0.8822012072
      8  H        -1.5241564599   -1.9131230388    0.5159770075
      9  C        -3.4599840281   -1.1401820610    0.9971267030
     10  H        -3.1868856488   -0.9051476744    2.0369173847
     11  C        -4.1192473533   -2.5295436391    1.0301131014
     12  H        -3.4340071320   -3.2591078232    1.4699239914
     13  H        -5.0122657199   -2.4883018145    1.6701634938
     14  O        -4.4563951519   -3.0626282323   -0.2522127049
     15  C        -4.3931280619   -0.0413071707    0.4974654085
     16  H        -5.3174204276   -0.0134661448    1.0887814508
     17  H        -4.6821655241   -0.2401969043   -0.5426690055
     18  C        -3.6899871412    1.3148712863    0.5657321475
     19  H        -4.3762959747    2.0820980151    0.2058086561
     20  H        -3.4813099896    1.5555498610    1.6159832722
     21  C        -1.8706553570    2.8944885920   -0.0602648040
     22  C        -2.7812246409    3.8224457029   -0.8987782954
     23  C        -0.4043193915    3.2393517849   -0.3642577289
     24  H        -0.0285257786    2.6821618004   -1.2272797579
     25  O         0.4426824038    3.0620764750    0.7810479629
     26  H        -0.3504342607    4.3043200170   -0.6143874453
     27  H         0.9801277767    2.2720401855    0.6703324351
     28  H        -1.9919305054    3.1589631330    0.9956641520
     29  H        -2.7284793287    3.5739062839   -1.9644408480
     30  H        -2.4663566652    4.8629245495   -0.7852052266
     31  H        -3.8297794787    3.7786680838   -0.5996664211
     32  H        -5.1509081099   -2.5218172762   -0.6361736780
     33  O         1.6526163643    0.4554394046   -0.1762233697
     34  C         3.0515038202    0.2083697220   -0.3120449975
     35  H         3.3519120438    0.2757058382   -1.3623636255
     36  C         0.8139689291   -0.4044977242   -0.9540140118
     37  H         1.1409093743   -0.3811458982   -2.0008599796
     38  C         3.7845630238    1.3233064260    0.4210511690
     39  O         4.5377266266    2.0952260652   -0.1114001480
     40  O         3.4946121855    1.3307176512    1.7390573875
     41  H         3.9390542734    2.1025854663    2.1213390040
     42  C         3.3732558843   -1.1763347425    0.2438047507
     43  H         3.1844141889   -1.1827830797    1.3259129272
     44  O         4.7521961298   -1.4335793815    0.0007004697
     45  H         4.8936009379   -2.3746421286    0.1503181056
     46  C         2.4761832812   -2.2160776288   -0.4316011509
     47  H         2.8072946162   -2.3522352754   -1.4636011232
     48  O         2.6628903802   -3.5104664713    0.1639661660
     49  H         2.3973951737   -3.4630816882    1.0900948356
     50  C         0.9871892242   -1.8346088440   -0.4323384168
     51  H         0.6142359804   -1.9057749990    0.5998401950
     52  O         0.2647705123   -2.7104358414   -1.2855768219
     53  H         0.5561513073   -3.6051945787   -1.0779491697
   Point Group: c1    Number of degrees of freedom:   153


   Energy is  -1303.937519144

 Hessian Updated using BFGS Update

147 Hessian modes will be used to form the next step
  Hessian Eigenvalues:
     0.002029    0.003728    0.004280    0.004456    0.005420    0.006083
     0.006380    0.006552    0.007511    0.009092    0.010179    0.010311
     0.011421    0.011585    0.011720    0.012818    0.013060    0.014340
     0.016322    0.019158    0.022054    0.022327    0.029439    0.031436
     0.032737    0.033940    0.036201    0.040105    0.043806    0.044569
     0.045242    0.045634    0.046261    0.046884    0.047892    0.048143
     0.048440    0.049741    0.050018    0.050843    0.051418    0.052091
     0.053675    0.053913    0.054729    0.055223    0.055524    0.056935
     0.057482    0.057809    0.057958    0.059679    0.061431    0.067210
     0.068059    0.070090    0.074931    0.078726    0.080137    0.081757
     0.085465    0.087947    0.095718    0.096415    0.112272    0.113427
     0.114881    0.116215    0.117366    0.132528    0.137628    0.138826
     0.143400    0.149893    0.155125    0.159990    0.160232    0.162096
     0.168073    0.168474    0.170973    0.177809    0.181082    0.192321
     0.193847    0.197157    0.207656    0.219810    0.224478    0.240564
     0.245106    0.249915    0.254539    0.266851    0.268148    0.269577
     0.281145    0.282744    0.285069    0.287112    0.289464    0.290019
     0.293142    0.293806    0.297335    0.301251    0.315651    0.336438
     0.337639    0.338430    0.338740    0.339092    0.339326    0.339483
     0.339852    0.340506    0.340532    0.341005    0.341209    0.341341
     0.341662    0.342173    0.342321    0.342446    0.342524    0.343467
     0.343940    0.344960    0.349246    0.370039    0.386276    0.394158
     0.397984    0.400684    0.406931    0.408855    0.424172    0.439425
     0.472660    0.512483    0.518194    0.520078    0.522805    0.527709
     0.539278    0.549638    0.934116

 Minimum Search - Taking Simple RFO Step
 Searching for Lamda that Minimizes Along All modes
 Value Taken    Lamda =  -0.01132715
 Calculated Step too Large.  Step scaled by  0.689393
 Step Taken.  Stepsize is  0.300000

                             Maximum     Tolerance    Cnvgd?
         Gradient           0.034356      0.000300      NO
         Displacement       0.135854      0.001200      NO
         Energy change     -0.008790      0.000001      NO


 New Cartesian Coordinates Obtained by Inverse Iteration

 Displacement from previous Coordinates is:  1.746463
 ----------------------------------------------------------------
             Standard Nuclear Orientation (Angstroms)
    I     Atom           X                Y                Z
 ----------------------------------------------------------------
    1      C      -2.3999073992     1.4275860877    -0.2596544596
    2      H      -2.6429227265     1.2766611414    -1.3195575444
    3      C      -1.4155415240     0.2746694772     0.0681561807
    4      H      -0.8786577163     0.4845172188     1.0001742656
    5      O      -0.4679997483     0.2640021203    -1.0434849711
    6      C      -2.1099523035    -1.1019925406     0.1403566164
    7      H      -2.3666965044    -1.4001152138    -0.8771351645
    8      H      -1.3945171358    -1.8486770624     0.4934156893
    9      C      -3.3654739748    -1.1506500754     1.0218703858
   10      H      -3.0823283892    -0.8991378016     2.0556592209
   11      C      -3.9631406461    -2.5640020123     1.0870104039
   12      H      -3.2336198247    -3.2600501790     1.5084866823
   13      H      -4.8339219730    -2.5495581531     1.7591826379
   14      O      -4.3153530437    -3.1281074236    -0.1789490659
   15      C      -4.3539035253    -0.0870450680     0.5415021952
   16      H      -5.2610335881    -0.0867794959     1.1585084517
   17      H      -4.6649257838    -0.3088939558    -0.4883341752
   18      C      -3.6967756051     1.2956670183     0.5777151083
   19      H      -4.4086502448     2.0463314348     0.2359334829
   20      H      -3.4656002375     1.5474920588     1.6208213308
   21      C      -1.8740138402     2.8955039489    -0.1065089013
   22      C      -2.7213866208     3.8542818630    -0.9750805642
   23      C      -0.3822752316     3.1395887690    -0.3915317561
   24      H      -0.0405938336     2.5394895254    -1.2392447026
   25      O       0.4347386929     2.8910905668     0.7595594752
   26      H      -0.2492291801     4.1943081974    -0.6521012621
   27      H       0.8837108565     2.0496095091     0.6460019347
   28      H      -1.9932221215     3.1795322864     0.9446583466
   29      H      -2.6529114412     3.5891265315    -2.0358968005
   30      H      -2.3599874199     4.8800825383    -0.8680882845
   31      H      -3.7777071186     3.8598491744    -0.7048675898
   32      H      -5.0441242251    -2.6262442096    -0.5497386102
   33      O       1.6288094257     0.5121615320    -0.1567850612
   34      C       3.0218306424     0.2249376494    -0.2617039833
   35      H       3.3557061664     0.2930252216    -1.3017809113
   36      C       0.7867078941    -0.3063573430    -0.9848921066
   37      H       1.1394053464    -0.2688179406    -2.0237387445
   38      C       3.7675818121     1.3162522393     0.5010028388
   39      O       4.5496508665     2.0676368297    -0.0076816089
   40      O       3.4229906866     1.3310398940     1.8054027351
   41      H       3.8687862971     2.0796818744     2.2255764867
   42      C       3.2847465301    -1.1841173054     0.2731564870
   43      H       3.0494032684    -1.1950175832     1.3470946382
   44      O       4.6619473104    -1.4655359000     0.0666328997
   45      H       4.7935714384    -2.4077920637     0.2064382753
   46      C       2.3786610635    -2.1760265309    -0.4560754169
   47      H       2.7315533907    -2.2820972955    -1.4844555357
   48      O       2.5138635632    -3.4968131562     0.0895272178
   49      H       2.2239464229    -3.4824183667     1.0081080045
   50      C       0.9030610372    -1.7495559942    -0.4852092244
   51      H       0.5056535753    -1.8146025817     0.5399066069
   52      O       0.1621767933    -2.5702488447    -1.3710103002
   53      H       0.3991931527    -3.4846404798    -1.1877529733
 ----------------------------------------------------------------
 Molecular Point Group                 C1    NOp =  1
 Largest Abelian Subgroup              C1    NOp =  1
 Nuclear Repulsion Energy =  2582.7465121373 hartrees
 There are       98 alpha and       98 beta electrons
 Applying Cartesian multipole field
    Component          Value
    ---------          -----
     (2,0,0)        1.00000E-12
     (0,2,0)        2.00000E-11
     (0,0,2)       -3.00000E-11
 Nucleus-field energy     =     0.0000000544 hartrees
 Requested basis set is 6-311++G(d,p)
 There are 290 shells and 746 basis functions
 A cutoff of  1.0D-11 yielded  30584 shell pairs
 There are    196537 function pairs (    207980 Cartesian)
 Smallest overlap matrix eigenvalue = 6.14E-07

 Q-Chem warning in module stvman/mkSTV.C, line 306:

 Overlap eigenvalue is smaller than square root of threshold
 Use THRESH >= 12 to get rid of this warning

 Linear dependence detected in AO basis
 Tighter screening thresholds may be required for diffuse basis sets
 Use S2THRESH > 14 and THRESH = 14 in case of SCF convergence issues
 Number of orthogonalized atomic orbitals = 745
 Maximum deviation from orthogonality = 2.452E-10
 Guess MOs from SCF MO coefficient file

 -----------------------------------------------------------------------
  General SCF calculation program by
  Eric Jon Sundstrom, Paul Horn, Yuezhi Mao, Dmitri Zuev, Alec White,
  David Stuck, Shaama M.S., Shane Yost, Joonho Lee, David Small,
  Daniel Levine, Susi Lehtola, Hugh Burton, Evgeny Epifanovsky
 -----------------------------------------------------------------------
 Exchange:     0.2000 Hartree-Fock + 0.0800 Slater + 0.7200 B88
 Correlation:  0.1900 VWN1RPA + 0.8100 LYP
 Using SG-1 standard quadrature grid
 using 6 threads for integral computing
 -------------------------------------------------------
 OpenMP Integral computing Module                
 Release: version 2.0, May 2017, Q-Chem Inc. Pleasanton 
 -------------------------------------------------------
 -------------------------------------------------------
 OpenMP BLAS3 based DFT computing Module                
 Release: version 1.0, May 2013, Q-Chem Inc. Pittsburgh 
 -------------------------------------------------------
 A restricted SCF calculation will be
 performed using DIIS
 SCF converges when DIIS error is below 1.0e-08
 ---------------------------------------
  Cycle       Energy         DIIS error
 ---------------------------------------
    1   -1303.9014407787      6.91e-04  
    2   -1303.9396333729      1.23e-04  
    3   -1303.9387838402      1.91e-04  
    4   -1303.9405113737      2.22e-05  
    5   -1303.9405250860      1.60e-05  
    6   -1303.9405372787      4.10e-06  
    7   -1303.9405380846      1.22e-06  
    8   -1303.9405381602      3.31e-07  
    9   -1303.9405381654      9.92e-08  
   10   -1303.9405381660      2.86e-08  
   11   -1303.9405381657      9.48e-09  Convergence criterion met
 ---------------------------------------
 SCF time:   CPU 2412.46s  wall 424.00s 
 SCF   energy in the final basis set =    -1303.9405381657
 Total energy in the final basis set =    -1303.9405381657

 --------------------------------------------------------------

                    Orbital Energies (a.u.)
 --------------------------------------------------------------

 Alpha MOs
 -- Occupied --
-19.1911 -19.1705 -19.1693 -19.1536 -19.1488 -19.1467 -19.1359 -19.1291
-19.0959 -10.3271 -10.3022 -10.2678 -10.2600 -10.2598 -10.2560 -10.2358
-10.2234 -10.1963 -10.1830 -10.1799 -10.1754 -10.1725 -10.1695 -10.1676
-10.1578  -1.1354  -1.1048  -1.0795  -1.0599  -1.0478  -1.0473  -1.0401
 -1.0297  -0.9982  -0.8495  -0.8167  -0.8053  -0.7972  -0.7546  -0.7475
 -0.7077  -0.6839  -0.6753  -0.6669  -0.6497  -0.6363  -0.6178  -0.6037
 -0.5759  -0.5705  -0.5648  -0.5621  -0.5489  -0.5262  -0.5241  -0.5129
 -0.5117  -0.5082  -0.4990  -0.4968  -0.4931  -0.4774  -0.4712  -0.4569
 -0.4528  -0.4495  -0.4440  -0.4345  -0.4309  -0.4264  -0.4214  -0.4104
 -0.4074  -0.4009  -0.3917  -0.3869  -0.3823  -0.3785  -0.3775  -0.3743
 -0.3631  -0.3547  -0.3505  -0.3472  -0.3419  -0.3380  -0.3353  -0.3297
 -0.3253  -0.3224  -0.3132  -0.3105  -0.3054  -0.2976  -0.2930  -0.2906
 -0.2745  -0.2557
 -- Virtual --
 -0.0372  -0.0292  -0.0142  -0.0109  -0.0091  -0.0007   0.0011   0.0031
  0.0125   0.0169   0.0225   0.0239   0.0296   0.0336   0.0366   0.0385
  0.0462   0.0481   0.0509   0.0546   0.0570   0.0592   0.0629   0.0665
  0.0719   0.0742   0.0756   0.0783   0.0803   0.0834   0.0876   0.0917
  0.0936   0.0974   0.0974   0.0993   0.1009   0.1025   0.1049   0.1071
  0.1112   0.1138   0.1153   0.1161   0.1184   0.1221   0.1239   0.1265
  0.1284   0.1311   0.1317   0.1332   0.1353   0.1390   0.1405   0.1430
  0.1438   0.1460   0.1496   0.1500   0.1520   0.1525   0.1547   0.1598
  0.1606   0.1632   0.1657   0.1671   0.1703   0.1721   0.1739   0.1749
  0.1777   0.1794   0.1799   0.1838   0.1857   0.1882   0.1917   0.1933
  0.1939   0.1962   0.2020   0.2047   0.2071   0.2084   0.2123   0.2147
  0.2173   0.2195   0.2214   0.2262   0.2274   0.2293   0.2305   0.2325
  0.2357   0.2394   0.2419   0.2439   0.2463   0.2490   0.2523   0.2533
  0.2561   0.2584   0.2599   0.2628   0.2639   0.2666   0.2716   0.2753
  0.2763   0.2787   0.2819   0.2828   0.2857   0.2906   0.2927   0.2951
  0.2969   0.3006   0.3036   0.3069   0.3083   0.3112   0.3146   0.3163
  0.3177   0.3208   0.3235   0.3259   0.3286   0.3305   0.3311   0.3373
  0.3394   0.3401   0.3431   0.3453   0.3498   0.3516   0.3541   0.3593
  0.3599   0.3642   0.3657   0.3675   0.3695   0.3717   0.3749   0.3793
  0.3799   0.3849   0.3853   0.3904   0.3937   0.3973   0.4011   0.4016
  0.4131   0.4138   0.4187   0.4208   0.4223   0.4254   0.4306   0.4367
  0.4390   0.4482   0.4521   0.4604   0.4669   0.4744   0.4780   0.4808
  0.4861   0.4869   0.4939   0.4974   0.5058   0.5086   0.5128   0.5210
  0.5278   0.5373   0.5419   0.5502   0.5582   0.5609   0.5632   0.5677
  0.5743   0.5786   0.5851   0.5877   0.5935   0.6015   0.6062   0.6147
  0.6183   0.6246   0.6275   0.6310   0.6324   0.6427   0.6455   0.6509
  0.6555   0.6598   0.6667   0.6744   0.6790   0.6853   0.6928   0.6979
  0.7007   0.7028   0.7089   0.7154   0.7182   0.7192   0.7268   0.7315
  0.7365   0.7464   0.7477   0.7548   0.7561   0.7606   0.7634   0.7693
  0.7710   0.7744   0.7770   0.7826   0.7862   0.7906   0.7946   0.8000
  0.8044   0.8080   0.8142   0.8183   0.8184   0.8248   0.8298   0.8365
  0.8381   0.8467   0.8661   0.8750   0.8931   0.9042   0.9185   0.9232
  0.9322   0.9429   0.9550   0.9689   0.9859   0.9904   1.0034   1.0086
  1.0207   1.0225   1.0361   1.0517   1.0554   1.0632   1.0784   1.0883
  1.0941   1.0983   1.1050   1.1146   1.1260   1.1377   1.1437   1.1466
  1.1527   1.1557   1.1727   1.1748   1.1777   1.1848   1.1890   1.1985
  1.2060   1.2132   1.2145   1.2183   1.2257   1.2361   1.2442   1.2509
  1.2570   1.2640   1.2721   1.2750   1.2864   1.2885   1.3033   1.3053
  1.3217   1.3260   1.3379   1.3429   1.3439   1.3521   1.3716   1.3773
  1.3821   1.3857   1.3965   1.4102   1.4125   1.4156   1.4362   1.4459
  1.4594   1.4657   1.4756   1.4775   1.4834   1.4909   1.5035   1.5133
  1.5169   1.5291   1.5333   1.5404   1.5449   1.5556   1.5619   1.5661
  1.5742   1.5799   1.5832   1.5879   1.5908   1.5914   1.5972   1.6025
  1.6068   1.6120   1.6195   1.6214   1.6235   1.6350   1.6420   1.6438
  1.6500   1.6525   1.6565   1.6630   1.6653   1.6673   1.6722   1.6762
  1.6818   1.6877   1.6973   1.6982   1.7085   1.7212   1.7246   1.7269
  1.7325   1.7428   1.7545   1.7564   1.7610   1.7678   1.7733   1.7829
  1.7914   1.8005   1.8024   1.8106   1.8173   1.8263   1.8300   1.8428
  1.8491   1.8533   1.8582   1.8738   1.8743   1.8788   1.8831   1.8984
  1.9064   1.9163   1.9300   1.9401   1.9449   1.9511   1.9644   1.9793
  1.9864   1.9897   2.0032   2.0095   2.0184   2.0266   2.0335   2.0456
  2.0518   2.0619   2.0729   2.0780   2.0847   2.0875   2.0918   2.1121
  2.1159   2.1233   2.1388   2.1427   2.1542   2.1641   2.1697   2.1799
  2.1846   2.1880   2.1907   2.2133   2.2206   2.2365   2.2454   2.2538
  2.2562   2.2733   2.2857   2.2974   2.3064   2.3141   2.3345   2.3416
  2.3508   2.3676   2.3756   2.3809   2.3913   2.4130   2.4191   2.4339
  2.4500   2.4652   2.4775   2.4905   2.5014   2.5158   2.5281   2.5366
  2.5458   2.5497   2.5522   2.5613   2.5785   2.5801   2.5968   2.6012
  2.6113   2.6191   2.6261   2.6398   2.6469   2.6524   2.6585   2.6733
  2.6854   2.6949   2.7027   2.7090   2.7164   2.7349   2.7524   2.7584
  2.7612   2.7706   2.7739   2.7904   2.7949   2.8073   2.8182   2.8212
  2.8282   2.8302   2.8605   2.8722   2.8864   2.8929   2.8952   2.9052
  2.9129   2.9180   2.9276   2.9325   2.9534   2.9561   2.9633   2.9672
  2.9783   2.9882   2.9934   3.0086   3.0156   3.0272   3.0328   3.0372
  3.0445   3.0466   3.0648   3.0748   3.0775   3.0868   3.0926   3.0987
  3.1118   3.1336   3.1353   3.1454   3.1534   3.1611   3.1679   3.1781
  3.1796   3.1861   3.1946   3.2054   3.2111   3.2206   3.2275   3.2374
  3.2620   3.2872   3.2907   3.3004   3.3091   3.3193   3.3375   3.3422
  3.3588   3.3698   3.3819   3.3982   3.4097   3.4350   3.4503   3.5006
  3.5329   3.5497   3.5640   3.6175   3.6907   3.7844   3.7858   3.8058
  3.8107   3.8159   3.8186   3.8396   3.8482   3.8608   3.8851   3.9010
  3.9040   3.9089   3.9298   3.9411   3.9656   3.9785   3.9944   4.0007
  4.0125   4.0444   4.0592   4.0787   4.0959   4.1220   4.1522   4.1618
  4.1701   4.1909   4.2184   4.2624   4.2723   4.2971   4.3141   4.3168
  4.3447   4.3802   4.4449   5.0173   5.0899   5.1002   5.1072   5.1276
  5.1510   5.1583   5.1705   5.1935   5.2635   5.3687   5.3935   5.4102
  5.4236   5.4432   5.4531   5.4701   5.5086   5.6135   5.6192   5.6375
  5.6527   5.6603   5.6996   5.8137   5.8303   5.8578  23.7578  23.7854
 23.8020  23.8117  23.8159  23.8322  23.8402  23.8643  23.8758  23.8947
 23.9006  23.9087  23.9262  23.9660  23.9839  23.9980  49.8809  49.9022
 49.9414  49.9492  49.9601  49.9680  50.0024  50.0108  50.0254
 --------------------------------------------------------------

          Ground-State Mulliken Net Atomic Charges

     Atom                 Charge (a.u.)
  ----------------------------------------
      1 C                     0.824867
      2 H                     0.246928
      3 C                    -0.547308
      4 H                     0.238893
      5 O                     0.150310
      6 C                    -1.190297
      7 H                     0.306834
      8 H                     0.126011
      9 C                     0.490299
     10 H                     0.165220
     11 C                    -0.643121
     12 H                     0.167082
     13 H                     0.151201
     14 O                    -0.195775
     15 C                    -0.779814
     16 H                     0.181011
     17 H                     0.133202
     18 C                    -0.349123
     19 H                     0.145959
     20 H                     0.164465
     21 C                     0.598875
     22 C                    -0.796455
     23 C                    -0.672803
     24 H                     0.169003
     25 O                    -0.223365
     26 H                     0.161052
     27 H                     0.392302
     28 H                     0.210275
     29 H                     0.153695
     30 H                     0.148666
     31 H                     0.122988
     32 H                     0.232368
     33 O                     0.021322
     34 C                    -0.301832
     35 H                     0.288579
     36 C                    -0.496757
     37 H                     0.212468
     38 C                    -0.195175
     39 O                    -0.155848
     40 O                    -0.081983
     41 H                     0.300946
     42 C                    -0.083774
     43 H                     0.258720
     44 O                    -0.148883
     45 H                     0.264763
     46 C                    -0.593763
     47 H                     0.291943
     48 O                    -0.169788
     49 H                     0.274057
     50 C                    -0.360866
     51 H                     0.213578
     52 O                    -0.089299
     53 H                     0.268148
  ----------------------------------------
  Sum of atomic charges =     0.000000

 -----------------------------------------------------------------
                    Cartesian Multipole Moments
 -----------------------------------------------------------------
    Charge (ESU x 10^10)
                 0.0000
    Dipole Moment (Debye)
         X      -2.0413      Y      -2.8338      Z       2.6421
       Tot       4.3793
    Quadrupole Moments (Debye-Ang)
        XX    -155.0491     XY     -15.9236     YY    -163.2056
        XZ       4.2147     YZ      -7.4422     ZZ    -148.3826
    Octopole Moments (Debye-Ang^2)
       XXX     -99.6510    XXY     -25.5572    XYY      43.8460
       YYY     -16.6820    XXZ      37.6110    XYZ      16.5801
       YYZ      18.7631    XZZ      37.1089    YZZ      -8.8413
       ZZZ       3.7352
    Hexadecapole Moments (Debye-Ang^3)
      XXXX   -8057.3196   XXXY    -117.7237   XXYY   -2161.2307
      XYYY    -134.1833   YYYY   -4381.9097   XXXZ     230.1932
      XXYZ      64.0873   XYYZ      69.4854   YYYZ     -58.7319
      XXZZ   -1326.2947   XYZZ      70.8036   YYZZ    -788.2571
      XZZZ      72.1563   YZZZ      26.0772   ZZZZ    -737.6879
 -----------------------------------------------------------------
 Calculating analytic gradient of the SCF energy
 Gradient of SCF Energy
            1           2           3           4           5           6
    1   0.0003456   0.0019620   0.0009370  -0.0002936   0.0009595  -0.0010103
    2   0.0009410   0.0001844   0.0011574  -0.0002635   0.0012886  -0.0006501
    3  -0.0023070  -0.0000817  -0.0015203   0.0000957   0.0011638  -0.0013029
            7           8           9          10          11          12
    1   0.0008593   0.0033772  -0.0017780   0.0006189   0.0006157  -0.0004019
    2   0.0002234  -0.0007335  -0.0003462   0.0004130  -0.0001226  -0.0003960
    3   0.0009775  -0.0000725   0.0016166  -0.0003154  -0.0002128  -0.0003326
           13          14          15          16          17          18
    1  -0.0001377  -0.0020008  -0.0004470  -0.0007651   0.0005322  -0.0009480
    2   0.0007738  -0.0004085  -0.0011620  -0.0001683   0.0003154   0.0014621
    3   0.0007174  -0.0023859   0.0011773  -0.0001079  -0.0001069   0.0002747
           19          20          21          22          23          24
    1   0.0010049  -0.0000612   0.0009211  -0.0026561  -0.0035644   0.0002414
    2  -0.0014071  -0.0000097   0.0009662   0.0009355   0.0003796  -0.0023464
    3   0.0000523  -0.0001688   0.0024168  -0.0007550  -0.0000297  -0.0004183
           25          26          27          28          29          30
    1   0.0050390  -0.0006076  -0.0020637   0.0016126  -0.0004664   0.0001169
    2  -0.0050019  -0.0000381   0.0033952  -0.0010379   0.0000763  -0.0004812
    3   0.0001523  -0.0013951   0.0027943  -0.0004893  -0.0000211  -0.0000966
           31          32          33          34          35          36
    1   0.0008827   0.0021425  -0.0014263   0.0024029   0.0002040   0.0038036
    2   0.0014070  -0.0013588  -0.0025467   0.0002763   0.0000491  -0.0001377
    3  -0.0006415   0.0011282  -0.0024100   0.0001257   0.0006891   0.0013216
           37          38          39          40          41          42
    1  -0.0023854   0.0021347  -0.0029544   0.0004299  -0.0010165  -0.0024648
    2  -0.0002407   0.0029740  -0.0032640   0.0008997  -0.0015003  -0.0002507
    3  -0.0004988  -0.0000738  -0.0003443   0.0010378  -0.0004151  -0.0007399
           43          44          45          46          47          48
    1   0.0004529   0.0032035  -0.0012152  -0.0003277  -0.0002598  -0.0009264
    2  -0.0002281  -0.0006988   0.0028617   0.0014753  -0.0011607  -0.0002599
    3  -0.0001775   0.0000224  -0.0006707   0.0004684   0.0013710   0.0023886
           49          50          51          52          53
    1   0.0007639  -0.0017677  -0.0018341  -0.0017291  -0.0000545
    2   0.0002999   0.0025303  -0.0009389  -0.0012014   0.0030747
    3  -0.0022592   0.0008790   0.0007477  -0.0015793   0.0003114
 Max gradient component =       5.039E-03
 RMS gradient           =       1.483E-03
 Gradient time:  CPU 616.87 s  wall 104.07 s
 Geometry Optimization Parameters
   NAtoms,    NIC,     NZ,  NCons,   NDum,   NFix, NCnnct, MaxDiis
       53     422       0       0       0       0       0       0

 Cartesian Hessian Update
 Hessian Updated using BFGS Update


** GEOMETRY OPTIMIZATION IN DELOCALIZED INTERNAL COORDINATES **
   Searching for a Minimum

   Optimization Cycle:   4

                       Coordinates (Angstroms)
     ATOM                X               Y               Z
      1  C        -2.3999073992    1.4275860877   -0.2596544596
      2  H        -2.6429227265    1.2766611414   -1.3195575444
      3  C        -1.4155415240    0.2746694772    0.0681561807
      4  H        -0.8786577163    0.4845172188    1.0001742656
      5  O        -0.4679997483    0.2640021203   -1.0434849711
      6  C        -2.1099523035   -1.1019925406    0.1403566164
      7  H        -2.3666965044   -1.4001152138   -0.8771351645
      8  H        -1.3945171358   -1.8486770624    0.4934156893
      9  C        -3.3654739748   -1.1506500754    1.0218703858
     10  H        -3.0823283892   -0.8991378016    2.0556592209
     11  C        -3.9631406461   -2.5640020123    1.0870104039
     12  H        -3.2336198247   -3.2600501790    1.5084866823
     13  H        -4.8339219730   -2.5495581531    1.7591826379
     14  O        -4.3153530437   -3.1281074236   -0.1789490659
     15  C        -4.3539035253   -0.0870450680    0.5415021952
     16  H        -5.2610335881   -0.0867794959    1.1585084517
     17  H        -4.6649257838   -0.3088939558   -0.4883341752
     18  C        -3.6967756051    1.2956670183    0.5777151083
     19  H        -4.4086502448    2.0463314348    0.2359334829
     20  H        -3.4656002375    1.5474920588    1.6208213308
     21  C        -1.8740138402    2.8955039489   -0.1065089013
     22  C        -2.7213866208    3.8542818630   -0.9750805642
     23  C        -0.3822752316    3.1395887690   -0.3915317561
     24  H        -0.0405938336    2.5394895254   -1.2392447026
     25  O         0.4347386929    2.8910905668    0.7595594752
     26  H        -0.2492291801    4.1943081974   -0.6521012621
     27  H         0.8837108565    2.0496095091    0.6460019347
     28  H        -1.9932221215    3.1795322864    0.9446583466
     29  H        -2.6529114412    3.5891265315   -2.0358968005
     30  H        -2.3599874199    4.8800825383   -0.8680882845
     31  H        -3.7777071186    3.8598491744   -0.7048675898
     32  H        -5.0441242251   -2.6262442096   -0.5497386102
     33  O         1.6288094257    0.5121615320   -0.1567850612
     34  C         3.0218306424    0.2249376494   -0.2617039833
     35  H         3.3557061664    0.2930252216   -1.3017809113
     36  C         0.7867078941   -0.3063573430   -0.9848921066
     37  H         1.1394053464   -0.2688179406   -2.0237387445
     38  C         3.7675818121    1.3162522393    0.5010028388
     39  O         4.5496508665    2.0676368297   -0.0076816089
     40  O         3.4229906866    1.3310398940    1.8054027351
     41  H         3.8687862971    2.0796818744    2.2255764867
     42  C         3.2847465301   -1.1841173054    0.2731564870
     43  H         3.0494032684   -1.1950175832    1.3470946382
     44  O         4.6619473104   -1.4655359000    0.0666328997
     45  H         4.7935714384   -2.4077920637    0.2064382753
     46  C         2.3786610635   -2.1760265309   -0.4560754169
     47  H         2.7315533907   -2.2820972955   -1.4844555357
     48  O         2.5138635632   -3.4968131562    0.0895272178
     49  H         2.2239464229   -3.4824183667    1.0081080045
     50  C         0.9030610372   -1.7495559942   -0.4852092244
     51  H         0.5056535753   -1.8146025817    0.5399066069
     52  O         0.1621767933   -2.5702488447   -1.3710103002
     53  H         0.3991931527   -3.4846404798   -1.1877529733
   Point Group: c1    Number of degrees of freedom:   153


   Energy is  -1303.940538166

 Hessian Updated using BFGS Update

148 Hessian modes will be used to form the next step
  Hessian Eigenvalues:
     0.002152    0.003719    0.004284    0.004457    0.005321    0.006094
     0.006382    0.006504    0.007513    0.009102    0.010178    0.010299
     0.011417    0.011576    0.011722    0.013025    0.013060    0.014333
     0.018436    0.020269    0.022216    0.023684    0.029775    0.031437
     0.032623    0.033915    0.036291    0.040161    0.043998    0.044980
     0.045291    0.045848    0.046299    0.047567    0.047924    0.048198
     0.048559    0.049656    0.050009    0.050843    0.051414    0.053069
     0.053599    0.053944    0.054842    0.055356    0.055676    0.056919
     0.057482    0.057881    0.058063    0.059657    0.061399    0.067983
     0.068280    0.070895    0.074967    0.078786    0.080125    0.081756
     0.085648    0.088856    0.095953    0.097549    0.112223    0.114860
     0.115578    0.117347    0.119129    0.132265    0.137557    0.140139
     0.143904    0.151619    0.155464    0.159992    0.160038    0.160347
     0.161919    0.167793    0.168800    0.176037    0.178128    0.181456
     0.193552    0.194156    0.199686    0.213090    0.220315    0.224045
     0.242231    0.248260    0.250234    0.254542    0.266514    0.267949
     0.269920    0.282038    0.282941    0.285061    0.288293    0.289998
     0.290185    0.293041    0.293452    0.299025    0.301165    0.328300
     0.336473    0.337617    0.338546    0.338723    0.339226    0.339326
     0.339594    0.339911    0.340438    0.340506    0.340857    0.341321
     0.341340    0.341994    0.342228    0.342325    0.342508    0.342695
     0.343138    0.343565    0.344923    0.356104    0.378039    0.385505
     0.394131    0.397922    0.400984    0.406579    0.408619    0.425138
     0.443701    0.511379    0.517927    0.518663    0.520583    0.523476
     0.530685    0.547491    0.586287    0.935534

 Minimum Search - Taking Simple RFO Step
 Searching for Lamda that Minimizes Along All modes
 Value Taken    Lamda =  -0.00377940
 Calculated Step too Large.  Step scaled by  0.758110
 Step Taken.  Stepsize is  0.300000

                             Maximum     Tolerance    Cnvgd?
         Gradient           0.013776      0.000300      NO
         Displacement       0.086509      0.001200      NO
         Energy change     -0.003019      0.000001      NO


 New Cartesian Coordinates Obtained by Inverse Iteration

 Displacement from previous Coordinates is:  1.128112
 ----------------------------------------------------------------
             Standard Nuclear Orientation (Angstroms)
    I     Atom           X                Y                Z
 ----------------------------------------------------------------
    1      C      -2.4006842404     1.4186278788    -0.2701215911
    2      H      -2.6700775268     1.2460338393    -1.3206500533
    3      C      -1.4204673849     0.2639477111     0.0697481493
    4      H      -0.8795072822     0.4831250792     0.9973937136
    5      O      -0.4672456029     0.2351709894    -1.0394331525
    6      C      -2.1296592206    -1.1025171724     0.1569708864
    7      H      -2.4063591462    -1.4012236265    -0.8565397532
    8      H      -1.4263182378    -1.8600381058     0.5068090519
    9      C      -3.3744712631    -1.1263776318     1.0529195406
   10      H      -3.0774410126    -0.8718387346     2.0821556679
   11      C      -3.9877680762    -2.5295104936     1.1414112993
   12      H      -3.2551890433    -3.2314792223     1.5477083220
   13      H      -4.8425020699    -2.5045673840     1.8328172863
   14      O      -4.3781738710    -3.0883249926    -0.1140843940
   15      C      -4.3592876590    -0.0574040276     0.5787044523
   16      H      -5.2514389724    -0.0381093849     1.2156651400
   17      H      -4.6963310649    -0.2880246278    -0.4412421574
   18      C      -3.6837097030     1.3137820007     0.5898018548
   19      H      -4.3901577813     2.0753646393     0.2566565075
   20      H      -3.4288521480     1.5705971695     1.6263918552
   21      C      -1.8784915509     2.8915399736    -0.1514658384
   22      C      -2.7403093008     3.8269528173    -1.0244610677
   23      C      -0.3917321013     3.1630590590    -0.4460552994
   24      H      -0.0502807981     2.6045619409    -1.3198304196
   25      O       0.4359172054     2.8765772862     0.6826724841
   26      H      -0.2716008352     4.2290759271    -0.6614043120
   27      H       0.8960889947     2.0489707652     0.5065592777
   28      H      -2.0033114059     3.1897626216     0.8961660222
   29      H      -2.6547373867     3.5620446874    -2.0841279467
   30      H      -2.4102062321     4.8635301407    -0.9155356646
   31      H      -3.7987345748     3.7961396461    -0.7612866722
   32      H      -5.1118554483    -2.5778769070    -0.4677300063
   33      O       1.6136651250     0.4865512911    -0.1020417591
   34      C       3.0134824638     0.2263794362    -0.2022029600
   35      H       3.3566291149     0.3360111840    -1.2363514717
   36      C       0.7954151756    -0.3183727517    -0.9737373385
   37      H       1.1754350502    -0.2371223375    -2.0008986743
   38      C       3.7359100197     1.3038611832     0.6056726332
   39      O       4.5155120960     2.0846972731     0.1375346440
   40      O       3.3686233815     1.2775398734     1.9031608870
   41      H       3.7991175728     2.0187536749     2.3537507268
   42      C       3.2976636151    -1.1993271376     0.2824702551
   43      H       3.0343448207    -1.2575685435     1.3488105956
   44      O       4.6814113630    -1.4529725840     0.0960876060
   45      H       4.8337249900    -2.3976025204     0.2098470017
   46      C       2.4301762730    -2.1711714831    -0.5136692267
   47      H       2.7935605844    -2.1994844637    -1.5448938790
   48      O       2.5990152206    -3.5189105385    -0.0502566738
   49      H       2.2986194483    -3.5736326934     0.8649976652
   50      C       0.9457314781    -1.7812363122    -0.5287258460
   51      H       0.5544823586    -1.8889393972     0.4941813189
   52      O       0.2287835597    -2.5910724265    -1.4423001870
   53      H       0.4849143358    -3.5091224575    -1.2974196197
 ----------------------------------------------------------------
 Molecular Point Group                 C1    NOp =  1
 Largest Abelian Subgroup              C1    NOp =  1
 Nuclear Repulsion Energy =  2578.2449411630 hartrees
 There are       98 alpha and       98 beta electrons
 Applying Cartesian multipole field
    Component          Value
    ---------          -----
     (2,0,0)        1.00000E-12
     (0,2,0)        2.00000E-11
     (0,0,2)       -3.00000E-11
 Nucleus-field energy     =     0.0000000533 hartrees
 Requested basis set is 6-311++G(d,p)
 There are 290 shells and 746 basis functions
 A cutoff of  1.0D-11 yielded  30536 shell pairs
 There are    196323 function pairs (    207753 Cartesian)
 Smallest overlap matrix eigenvalue = 6.34E-07

 Q-Chem warning in module stvman/mkSTV.C, line 306:

 Overlap eigenvalue is smaller than square root of threshold
 Use THRESH >= 12 to get rid of this warning

 Linear dependence detected in AO basis
 Tighter screening thresholds may be required for diffuse basis sets
 Use S2THRESH > 14 and THRESH = 14 in case of SCF convergence issues
 Number of orthogonalized atomic orbitals = 745
 Maximum deviation from orthogonality = 4.102E-10
 Guess MOs from SCF MO coefficient file

 -----------------------------------------------------------------------
  General SCF calculation program by
  Eric Jon Sundstrom, Paul Horn, Yuezhi Mao, Dmitri Zuev, Alec White,
  David Stuck, Shaama M.S., Shane Yost, Joonho Lee, David Small,
  Daniel Levine, Susi Lehtola, Hugh Burton, Evgeny Epifanovsky
 -----------------------------------------------------------------------
 Exchange:     0.2000 Hartree-Fock + 0.0800 Slater + 0.7200 B88
 Correlation:  0.1900 VWN1RPA + 0.8100 LYP
 Using SG-1 standard quadrature grid
 using 6 threads for integral computing
 -------------------------------------------------------
 OpenMP Integral computing Module                
 Release: version 2.0, May 2017, Q-Chem Inc. Pleasanton 
 -------------------------------------------------------
 -------------------------------------------------------
 OpenMP BLAS3 based DFT computing Module                
 Release: version 1.0, May 2013, Q-Chem Inc. Pittsburgh 
 -------------------------------------------------------
 A restricted SCF calculation will be
 performed using DIIS
 SCF converges when DIIS error is below 1.0e-08
 ---------------------------------------
  Cycle       Energy         DIIS error
 ---------------------------------------
    1   -1303.9215893960      4.95e-04  
    2   -1303.9418212121      9.28e-05  
    3   -1303.9414391359      1.36e-04  
    4   -1303.9423080428      1.11e-05  
    5   -1303.9423130869      5.54e-06  
    6   -1303.9423148966      1.13e-06  
    7   -1303.9423149616      4.37e-07  
    8   -1303.9423149705      1.32e-07  
    9   -1303.9423149713      4.70e-08  
   10   -1303.9423149714      1.76e-08  
   11   -1303.9423149715      6.10e-09  Convergence criterion met
 ---------------------------------------
 SCF time:   CPU 2406.44s  wall 424.00s 
 SCF   energy in the final basis set =    -1303.9423149715
 Total energy in the final basis set =    -1303.9423149715

 --------------------------------------------------------------

                    Orbital Energies (a.u.)
 --------------------------------------------------------------

 Alpha MOs
 -- Occupied --
-19.1903 -19.1711 -19.1711 -19.1536 -19.1486 -19.1471 -19.1356 -19.1289
-19.0940 -10.3271 -10.3036 -10.2692 -10.2604 -10.2596 -10.2561 -10.2358
-10.2230 -10.1968 -10.1827 -10.1800 -10.1752 -10.1723 -10.1693 -10.1683
-10.1575  -1.1349  -1.1044  -1.0796  -1.0593  -1.0470  -1.0463  -1.0397
 -1.0296  -0.9983  -0.8500  -0.8174  -0.8050  -0.7975  -0.7548  -0.7478
 -0.7070  -0.6838  -0.6752  -0.6660  -0.6496  -0.6361  -0.6173  -0.6041
 -0.5756  -0.5703  -0.5651  -0.5614  -0.5487  -0.5265  -0.5249  -0.5122
 -0.5120  -0.5081  -0.4985  -0.4965  -0.4936  -0.4778  -0.4712  -0.4569
 -0.4527  -0.4498  -0.4432  -0.4339  -0.4311  -0.4276  -0.4213  -0.4106
 -0.4073  -0.4008  -0.3921  -0.3877  -0.3831  -0.3774  -0.3765  -0.3749
 -0.3625  -0.3547  -0.3502  -0.3464  -0.3422  -0.3382  -0.3351  -0.3287
 -0.3254  -0.3222  -0.3122  -0.3109  -0.3058  -0.2979  -0.2933  -0.2907
 -0.2751  -0.2544
 -- Virtual --
 -0.0378  -0.0291  -0.0142  -0.0111  -0.0089  -0.0009   0.0012   0.0029
  0.0121   0.0174   0.0224   0.0239   0.0294   0.0337   0.0373   0.0381
  0.0460   0.0485   0.0507   0.0549   0.0569   0.0597   0.0625   0.0666
  0.0719   0.0737   0.0756   0.0787   0.0803   0.0835   0.0877   0.0921
  0.0926   0.0970   0.0977   0.0992   0.1010   0.1026   0.1051   0.1072
  0.1111   0.1133   0.1150   0.1164   0.1183   0.1220   0.1233   0.1267
  0.1284   0.1309   0.1319   0.1342   0.1356   0.1388   0.1396   0.1427
  0.1438   0.1462   0.1488   0.1506   0.1512   0.1518   0.1547   0.1598
  0.1607   0.1629   0.1653   0.1675   0.1713   0.1722   0.1742   0.1746
  0.1789   0.1796   0.1799   0.1835   0.1857   0.1887   0.1916   0.1921
  0.1937   0.1960   0.2010   0.2038   0.2070   0.2077   0.2106   0.2133
  0.2163   0.2195   0.2202   0.2262   0.2286   0.2298   0.2307   0.2328
  0.2365   0.2387   0.2419   0.2435   0.2470   0.2489   0.2523   0.2531
  0.2562   0.2593   0.2596   0.2619   0.2638   0.2654   0.2730   0.2749
  0.2758   0.2778   0.2817   0.2834   0.2842   0.2894   0.2921   0.2946
  0.2968   0.3012   0.3024   0.3077   0.3081   0.3115   0.3147   0.3155
  0.3172   0.3203   0.3248   0.3259   0.3280   0.3295   0.3312   0.3367
  0.3369   0.3403   0.3426   0.3462   0.3501   0.3521   0.3549   0.3587
  0.3596   0.3639   0.3660   0.3683   0.3690   0.3726   0.3760   0.3791
  0.3794   0.3826   0.3848   0.3905   0.3948   0.3956   0.4000   0.4045
  0.4130   0.4145   0.4186   0.4209   0.4228   0.4259   0.4295   0.4368
  0.4391   0.4480   0.4517   0.4570   0.4666   0.4740   0.4786   0.4822
  0.4875   0.4893   0.4962   0.4985   0.5077   0.5095   0.5141   0.5201
  0.5274   0.5354   0.5387   0.5487   0.5576   0.5607   0.5636   0.5663
  0.5725   0.5771   0.5837   0.5876   0.5918   0.5999   0.6055   0.6147
  0.6165   0.6237   0.6282   0.6305   0.6319   0.6419   0.6458   0.6501
  0.6564   0.6648   0.6660   0.6758   0.6793   0.6865   0.6934   0.6978
  0.6991   0.7056   0.7079   0.7143   0.7174   0.7208   0.7289   0.7335
  0.7422   0.7450   0.7470   0.7553   0.7575   0.7581   0.7637   0.7689
  0.7709   0.7746   0.7772   0.7805   0.7842   0.7903   0.7933   0.7997
  0.8027   0.8077   0.8114   0.8161   0.8226   0.8236   0.8298   0.8365
  0.8390   0.8450   0.8619   0.8751   0.8943   0.9005   0.9071   0.9258
  0.9329   0.9423   0.9509   0.9694   0.9825   0.9939   1.0068   1.0116
  1.0134   1.0234   1.0334   1.0480   1.0565   1.0627   1.0737   1.0854
  1.0960   1.0974   1.1038   1.1141   1.1238   1.1352   1.1425   1.1445
  1.1512   1.1548   1.1703   1.1741   1.1797   1.1866   1.1915   1.1972
  1.2053   1.2121   1.2137   1.2197   1.2280   1.2371   1.2444   1.2477
  1.2565   1.2634   1.2721   1.2747   1.2833   1.2862   1.3031   1.3057
  1.3219   1.3290   1.3391   1.3413   1.3468   1.3559   1.3740   1.3766
  1.3840   1.3916   1.4001   1.4079   1.4126   1.4216   1.4400   1.4501
  1.4575   1.4623   1.4741   1.4785   1.4850   1.4904   1.4988   1.5113
  1.5153   1.5285   1.5325   1.5416   1.5474   1.5539   1.5582   1.5662
  1.5732   1.5787   1.5820   1.5858   1.5870   1.5887   1.5956   1.6021
  1.6044   1.6097   1.6156   1.6213   1.6239   1.6327   1.6383   1.6441
  1.6457   1.6520   1.6567   1.6606   1.6638   1.6665   1.6726   1.6752
  1.6823   1.6869   1.6958   1.6978   1.7049   1.7200   1.7231   1.7257
  1.7314   1.7437   1.7520   1.7573   1.7592   1.7661   1.7737   1.7830
  1.7936   1.8015   1.8052   1.8126   1.8174   1.8258   1.8292   1.8384
  1.8458   1.8488   1.8572   1.8690   1.8750   1.8760   1.8841   1.8976
  1.9065   1.9180   1.9281   1.9406   1.9452   1.9483   1.9642   1.9784
  1.9874   1.9902   1.9982   2.0100   2.0157   2.0252   2.0335   2.0458
  2.0502   2.0642   2.0688   2.0759   2.0857   2.0869   2.0930   2.1089
  2.1157   2.1257   2.1361   2.1417   2.1543   2.1639   2.1692   2.1762
  2.1850   2.1881   2.1932   2.2089   2.2222   2.2354   2.2417   2.2533
  2.2600   2.2772   2.2845   2.2972   2.3033   2.3131   2.3322   2.3396
  2.3513   2.3667   2.3716   2.3849   2.3946   2.4165   2.4208   2.4489
  2.4536   2.4667   2.4784   2.4908   2.5016   2.5164   2.5275   2.5359
  2.5451   2.5464   2.5488   2.5606   2.5761   2.5821   2.5939   2.6026
  2.6127   2.6173   2.6264   2.6392   2.6472   2.6499   2.6593   2.6754
  2.6848   2.6912   2.7010   2.7096   2.7174   2.7338   2.7497   2.7583
  2.7601   2.7726   2.7773   2.7892   2.7925   2.8076   2.8176   2.8216
  2.8267   2.8293   2.8608   2.8675   2.8846   2.8883   2.8934   2.9035
  2.9139   2.9169   2.9261   2.9329   2.9480   2.9555   2.9615   2.9663
  2.9814   2.9854   2.9940   3.0119   3.0151   3.0240   3.0289   3.0367
  3.0413   3.0495   3.0666   3.0740   3.0748   3.0859   3.0926   3.0954
  3.1113   3.1330   3.1354   3.1431   3.1527   3.1623   3.1659   3.1714
  3.1767   3.1823   3.1940   3.2033   3.2132   3.2154   3.2265   3.2381
  3.2609   3.2832   3.2903   3.2999   3.3063   3.3146   3.3331   3.3442
  3.3592   3.3677   3.3821   3.3939   3.4102   3.4340   3.4459   3.4965
  3.5315   3.5533   3.5651   3.6189   3.6861   3.7844   3.7857   3.8082
  3.8101   3.8173   3.8182   3.8397   3.8506   3.8631   3.8875   3.8983
  3.9051   3.9077   3.9297   3.9361   3.9652   3.9771   3.9966   4.0049
  4.0091   4.0458   4.0594   4.0778   4.0925   4.1202   4.1569   4.1619
  4.1716   4.1921   4.2159   4.2592   4.2692   4.2944   4.3093   4.3150
  4.3463   4.3788   4.4442   5.0164   5.0901   5.0997   5.1055   5.1283
  5.1487   5.1558   5.1779   5.1960   5.2672   5.3669   5.3921   5.4088
  5.4199   5.4426   5.4503   5.4749   5.5124   5.6127   5.6174   5.6310
  5.6517   5.6590   5.7016   5.8201   5.8412   5.8592  23.7551  23.7806
 23.7995  23.8122  23.8152  23.8322  23.8419  23.8658  23.8750  23.8941
 23.9002  23.9107  23.9272  23.9665  23.9843  23.9974  49.8818  49.9009
 49.9407  49.9492  49.9606  49.9648  49.9994  50.0161  50.0247
 --------------------------------------------------------------

          Ground-State Mulliken Net Atomic Charges

     Atom                 Charge (a.u.)
  ----------------------------------------
      1 C                     0.845157
      2 H                     0.246786
      3 C                    -0.583812
      4 H                     0.249081
      5 O                     0.143992
      6 C                    -1.141011
      7 H                     0.301570
      8 H                     0.103583
      9 C                     0.490831
     10 H                     0.163050
     11 C                    -0.642682
     12 H                     0.168154
     13 H                     0.151018
     14 O                    -0.196913
     15 C                    -0.790145
     16 H                     0.179316
     17 H                     0.132444
     18 C                    -0.341615
     19 H                     0.143723
     20 H                     0.167533
     21 C                     0.549252
     22 C                    -0.780405
     23 C                    -0.627541
     24 H                     0.163997
     25 O                    -0.249889
     26 H                     0.156351
     27 H                     0.437569
     28 H                     0.201395
     29 H                     0.152803
     30 H                     0.148883
     31 H                     0.119512
     32 H                     0.232463
     33 O                     0.019731
     34 C                    -0.266837
     35 H                     0.290899
     36 C                    -0.517432
     37 H                     0.208136
     38 C                    -0.221255
     39 O                    -0.151800
     40 O                    -0.081054
     41 H                     0.300317
     42 C                    -0.107693
     43 H                     0.257740
     44 O                    -0.149766
     45 H                     0.263479
     46 C                    -0.552468
     47 H                     0.294410
     48 O                    -0.180811
     49 H                     0.273830
     50 C                    -0.375627
     51 H                     0.231119
     52 O                    -0.097463
     53 H                     0.268092
  ----------------------------------------
  Sum of atomic charges =     0.000000

 -----------------------------------------------------------------
                    Cartesian Multipole Moments
 -----------------------------------------------------------------
    Charge (ESU x 10^10)
                 0.0000
    Dipole Moment (Debye)
         X      -1.9860      Y      -2.9107      Z       2.6011
       Tot       4.3798
    Quadrupole Moments (Debye-Ang)
        XX    -155.0394     XY     -16.8283     YY    -162.3506
        XZ       3.4790     YZ      -7.7335     ZZ    -148.2892
    Octopole Moments (Debye-Ang^2)
       XXX     -99.9762    XXY     -26.1763    XYY      44.7636
       YYY     -21.0211    XXZ      34.8482    XYZ      13.6175
       YYZ      19.1533    XZZ      38.4195    YZZ      -5.5401
       ZZZ       3.5572
    Hexadecapole Moments (Debye-Ang^3)
      XXXX   -8087.8261   XXXY    -111.7132   XXYY   -2181.8954
      XYYY    -121.4031   YYYY   -4338.7214   XXXZ     199.7316
      XXYZ      48.2587   XYYZ      70.9650   YYYZ     -66.4489
      XXZZ   -1334.0841   XYZZ      86.6477   YYZZ    -789.8958
      XZZZ      71.7724   YZZZ      29.8359   ZZZZ    -770.8336
 -----------------------------------------------------------------
 Calculating analytic gradient of the SCF energy
 Gradient of SCF Energy
            1           2           3           4           5           6
    1  -0.0002490   0.0010185  -0.0007350   0.0004732   0.0000303  -0.0007161
    2   0.0006612   0.0000962  -0.0001752  -0.0001871   0.0011620  -0.0007698
    3  -0.0011499   0.0000409  -0.0016437   0.0001006   0.0016820   0.0005744
            7           8           9          10          11          12
    1   0.0004837   0.0006753  -0.0009531   0.0001835   0.0006758  -0.0001877
    2   0.0001215   0.0000226  -0.0000106  -0.0001285   0.0000489  -0.0000601
    3   0.0005390  -0.0001880   0.0000094  -0.0001007   0.0002440  -0.0001262
           13          14          15          16          17          18
    1  -0.0000903  -0.0005981  -0.0005359  -0.0002994   0.0002651  -0.0002742
    2   0.0004361  -0.0000269  -0.0006200   0.0000267   0.0001187   0.0005667
    3   0.0002741  -0.0007224   0.0011950  -0.0002865  -0.0002117  -0.0003204
           19          20          21          22          23          24
    1   0.0004539   0.0000022  -0.0000571  -0.0011773  -0.0008761   0.0004734
    2  -0.0004363   0.0000318  -0.0000858   0.0006684   0.0004534  -0.0006011
    3  -0.0001512  -0.0001951   0.0012354   0.0004257  -0.0020684   0.0012720
           25          26          27          28          29          30
    1   0.0023823   0.0004133  -0.0014378   0.0003995  -0.0002566   0.0002430
    2  -0.0022318  -0.0003661   0.0019463  -0.0009542  -0.0001521  -0.0001309
    3   0.0006530  -0.0002942  -0.0004506  -0.0000940   0.0001442  -0.0001803
           31          32          33          34          35          36
    1   0.0003878   0.0006473  -0.0017107   0.0000517   0.0003630   0.0021913
    2   0.0005732  -0.0005017  -0.0001639  -0.0002715  -0.0000048  -0.0003971
    3   0.0000531   0.0001519  -0.0016315   0.0003348   0.0003420   0.0018419
           37          38          39          40          41          42
    1  -0.0008827   0.0022805  -0.0022982   0.0003134  -0.0006093  -0.0016769
    2  -0.0003586   0.0014463  -0.0016654   0.0012443  -0.0007436   0.0000299
    3  -0.0003658  -0.0009060   0.0005138   0.0002683   0.0003349  -0.0011093
           43          44          45          46          47          48
    1   0.0001585   0.0015247   0.0000700  -0.0002377  -0.0000298  -0.0004353
    2  -0.0000524  -0.0008341   0.0009116   0.0008114  -0.0006475  -0.0005107
    3   0.0001102  -0.0002911  -0.0001912   0.0012958   0.0004023   0.0009950
           49          50          51          52          53
    1   0.0004724   0.0000789  -0.0001414   0.0002063  -0.0004533
    2   0.0000268   0.0025101  -0.0003114  -0.0011378   0.0006232
    3  -0.0009134  -0.0004582   0.0002979  -0.0011843  -0.0000972
 Max gradient component =       2.510E-03
 RMS gradient           =       8.255E-04
 Gradient time:  CPU 615.11 s  wall 103.74 s
 Geometry Optimization Parameters
   NAtoms,    NIC,     NZ,  NCons,   NDum,   NFix, NCnnct, MaxDiis
       53     422       0       0       0       0       0       0

 Cartesian Hessian Update
 Hessian Updated using BFGS Update


** GEOMETRY OPTIMIZATION IN DELOCALIZED INTERNAL COORDINATES **
   Searching for a Minimum

   Optimization Cycle:   5

                       Coordinates (Angstroms)
     ATOM                X               Y               Z
      1  C        -2.4006842404    1.4186278788   -0.2701215911
      2  H        -2.6700775268    1.2460338393   -1.3206500533
      3  C        -1.4204673849    0.2639477111    0.0697481493
      4  H        -0.8795072822    0.4831250792    0.9973937136
      5  O        -0.4672456029    0.2351709894   -1.0394331525
      6  C        -2.1296592206   -1.1025171724    0.1569708864
      7  H        -2.4063591462   -1.4012236265   -0.8565397532
      8  H        -1.4263182378   -1.8600381058    0.5068090519
      9  C        -3.3744712631   -1.1263776318    1.0529195406
     10  H        -3.0774410126   -0.8718387346    2.0821556679
     11  C        -3.9877680762   -2.5295104936    1.1414112993
     12  H        -3.2551890433   -3.2314792223    1.5477083220
     13  H        -4.8425020699   -2.5045673840    1.8328172863
     14  O        -4.3781738710   -3.0883249926   -0.1140843940
     15  C        -4.3592876590   -0.0574040276    0.5787044523
     16  H        -5.2514389724   -0.0381093849    1.2156651400
     17  H        -4.6963310649   -0.2880246278   -0.4412421574
     18  C        -3.6837097030    1.3137820007    0.5898018548
     19  H        -4.3901577813    2.0753646393    0.2566565075
     20  H        -3.4288521480    1.5705971695    1.6263918552
     21  C        -1.8784915509    2.8915399736   -0.1514658384
     22  C        -2.7403093008    3.8269528173   -1.0244610677
     23  C        -0.3917321013    3.1630590590   -0.4460552994
     24  H        -0.0502807981    2.6045619409   -1.3198304196
     25  O         0.4359172054    2.8765772862    0.6826724841
     26  H        -0.2716008352    4.2290759271   -0.6614043120
     27  H         0.8960889947    2.0489707652    0.5065592777
     28  H        -2.0033114059    3.1897626216    0.8961660222
     29  H        -2.6547373867    3.5620446874   -2.0841279467
     30  H        -2.4102062321    4.8635301407   -0.9155356646
     31  H        -3.7987345748    3.7961396461   -0.7612866722
     32  H        -5.1118554483   -2.5778769070   -0.4677300063
     33  O         1.6136651250    0.4865512911   -0.1020417591
     34  C         3.0134824638    0.2263794362   -0.2022029600
     35  H         3.3566291149    0.3360111840   -1.2363514717
     36  C         0.7954151756   -0.3183727517   -0.9737373385
     37  H         1.1754350502   -0.2371223375   -2.0008986743
     38  C         3.7359100197    1.3038611832    0.6056726332
     39  O         4.5155120960    2.0846972731    0.1375346440
     40  O         3.3686233815    1.2775398734    1.9031608870
     41  H         3.7991175728    2.0187536749    2.3537507268
     42  C         3.2976636151   -1.1993271376    0.2824702551
     43  H         3.0343448207   -1.2575685435    1.3488105956
     44  O         4.6814113630   -1.4529725840    0.0960876060
     45  H         4.8337249900   -2.3976025204    0.2098470017
     46  C         2.4301762730   -2.1711714831   -0.5136692267
     47  H         2.7935605844   -2.1994844637   -1.5448938790
     48  O         2.5990152206   -3.5189105385   -0.0502566738
     49  H         2.2986194483   -3.5736326934    0.8649976652
     50  C         0.9457314781   -1.7812363122   -0.5287258460
     51  H         0.5544823586   -1.8889393972    0.4941813189
     52  O         0.2287835597   -2.5910724265   -1.4423001870
     53  H         0.4849143358   -3.5091224575   -1.2974196197
   Point Group: c1    Number of degrees of freedom:   153


   Energy is  -1303.942314971

 Hessian Updated using BFGS Update

149 Hessian modes will be used to form the next step
  Hessian Eigenvalues:
     0.001877    0.003673    0.004233    0.004454    0.005527    0.006093
     0.006383    0.006406    0.007530    0.009101    0.010170    0.010534
     0.011289    0.011440    0.011623    0.013058    0.013158    0.014244
     0.018860    0.020368    0.022213    0.025095    0.029765    0.031451
     0.032769    0.034119    0.036275    0.040207    0.044076    0.045039
     0.045297    0.046294    0.046910    0.047636    0.048076    0.048450
     0.048587    0.049810    0.050056    0.050831    0.051381    0.052960
     0.053640    0.053957    0.054830    0.055355    0.055790    0.056999
     0.057482    0.057966    0.058126    0.060221    0.061579    0.068048
     0.068399    0.070922    0.074972    0.078883    0.080111    0.081756
     0.085646    0.088537    0.096029    0.098340    0.112125    0.114790
     0.115936    0.117328    0.119890    0.132687    0.137719    0.139469
     0.144104    0.152491    0.156521    0.159499    0.159992    0.160006
     0.160276    0.165167    0.168329    0.168732    0.176269    0.178142
     0.188441    0.192974    0.194570    0.200221    0.215019    0.220818
     0.223895    0.243530    0.247862    0.250317    0.254489    0.267046
     0.268306    0.269510    0.281767    0.284094    0.285226    0.289328
     0.289866    0.290005    0.293217    0.293863    0.298427    0.302406
     0.335035    0.336449    0.337610    0.338492    0.338732    0.339165
     0.339346    0.339524    0.339734    0.340430    0.340506    0.340815
     0.341246    0.341392    0.341924    0.342285    0.342320    0.342510
     0.342715    0.343312    0.344881    0.345082    0.360672    0.383005
     0.385598    0.394145    0.395663    0.406121    0.408190    0.424446
     0.425232    0.462205    0.502481    0.513363    0.518298    0.520709
     0.523055    0.529872    0.540781    0.551718    0.932721

 Minimum Search - Taking Simple RFO Step
 Searching for Lamda that Minimizes Along All modes
 Value Taken    Lamda =  -0.00238449
 Calculated Step too Large.  Step scaled by  0.457959
 Step Taken.  Stepsize is  0.300000

                             Maximum     Tolerance    Cnvgd?
         Gradient           0.006633      0.000300      NO
         Displacement       0.083154      0.001200      NO
         Energy change     -0.001777      0.000001      NO


 New Cartesian Coordinates Obtained by Inverse Iteration

 Displacement from previous Coordinates is:  1.060405
 ----------------------------------------------------------------
             Standard Nuclear Orientation (Angstroms)
    I     Atom           X                Y                Z
 ----------------------------------------------------------------
    1      C      -2.4138722540     1.4175710141    -0.2714222056
    2      H      -2.6983089822     1.2227276121    -1.3144916714
    3      C      -1.4234245866     0.2730339593     0.0774142529
    4      H      -0.8825101435     0.5036297736     1.0020888893
    5      O      -0.4720306757     0.2383430099    -1.0340598935
    6      C      -2.1326507721    -1.0921694704     0.1742960008
    7      H      -2.4210799583    -1.3943894174    -0.8360130838
    8      H      -1.4315304173    -1.8511670140     0.5226856583
    9      C      -3.3673514084    -1.1111148385     1.0831979112
   10      H      -3.0596897438    -0.8511774401     2.1079601294
   11      C      -3.9805657714    -2.5129434262     1.1857508721
   12      H      -3.2404309251    -3.2144122075     1.5795553532
   13      H      -4.8236412253    -2.4899571374     1.8906711909
   14      O      -4.3951237491    -3.0680550993    -0.0623856191
   15      C      -4.3595009400    -0.0471381681     0.6145789932
   16      H      -5.2398890341    -0.0231558293     1.2671585720
   17      H      -4.7145179895    -0.2865793259    -0.3971289241
   18      C      -3.6852479678     1.3225929714     0.6060434278
   19      H      -4.3978164981     2.0817604989     0.2777102859
   20      H      -3.4161460778     1.5873933965     1.6372110346
   21      C      -1.9060102011     2.8982954539    -0.1881359205
   22      C      -2.7177036321     3.7841158379    -1.1530861986
   23      C      -0.4073336800     3.1770093517    -0.4010549438
   24      H      -0.0107755396     2.6095268651    -1.2454549972
   25      O       0.3500878178     2.9180069515     0.7803226934
   26      H      -0.2842802633     4.2406902929    -0.6267248150
   27      H       0.8265155626     2.0885924170     0.6482247241
   28      H      -2.1000595482     3.2409738650     0.8357914116
   29      H      -2.5458809406     3.4872526397    -2.1937222031
   30      H      -2.4214531516     4.8321964026    -1.0549476078
   31      H      -3.7922585575     3.7324945231    -0.9681181027
   32      H      -5.1362683741    -2.5553222278    -0.4000828300
   33      O       1.6063986733     0.4773746110    -0.0715489015
   34      C       3.0082564028     0.2274380323    -0.1797641990
   35      H       3.3488816563     0.3686260819    -1.2113732996
   36      C       0.7954036242    -0.3098858717    -0.9697358012
   37      H       1.1870884577    -0.1984748600    -1.9897692506
   38      C       3.7294572023     1.2818910405     0.6592914287
   39      O       4.5176636344     2.0731304391     0.2195660810
   40      O       3.3720644661     1.2108813660     1.9574845877
   41      H       3.8127282706     1.9362084372     2.4259520061
   42      C       3.3013260672    -1.2104922636     0.2641823378
   43      H       3.0305927663    -1.3046555732     1.3260418824
   44      O       4.6858346356    -1.4550724932     0.0804569143
   45      H       4.8402894482    -2.4035259618     0.1686419338
   46      C       2.4471001327    -2.1603416774    -0.5710527688
   47      H       2.8087313616    -2.1406873393    -1.6039009807
   48      O       2.6322266041    -3.5227887846    -0.1605766353
   49      H       2.3301387871    -3.6175086732     0.7521497835
   50      C       0.9595282577    -1.7858420604    -0.5640669412
   51      H       0.5778834587    -1.9230596741     0.4581440144
   52      O       0.2450459510    -2.5819386542    -1.4905748201
   53      H       0.5154330760    -3.5010712243    -1.3727808757
 ----------------------------------------------------------------
 Molecular Point Group                 C1    NOp =  1
 Largest Abelian Subgroup              C1    NOp =  1
 Nuclear Repulsion Energy =  2573.9576169166 hartrees
 There are       98 alpha and       98 beta electrons
 Applying Cartesian multipole field
    Component          Value
    ---------          -----
     (2,0,0)        1.00000E-12
     (0,2,0)        2.00000E-11
     (0,0,2)       -3.00000E-11
 Nucleus-field energy     =     0.0000000520 hartrees
 Requested basis set is 6-311++G(d,p)
 There are 290 shells and 746 basis functions
 A cutoff of  1.0D-11 yielded  30505 shell pairs
 There are    196154 function pairs (    207583 Cartesian)
 Smallest overlap matrix eigenvalue = 6.48E-07

 Q-Chem warning in module stvman/mkSTV.C, line 306:

 Overlap eigenvalue is smaller than square root of threshold
 Use THRESH >= 12 to get rid of this warning

 Linear dependence detected in AO basis
 Tighter screening thresholds may be required for diffuse basis sets
 Use S2THRESH > 14 and THRESH = 14 in case of SCF convergence issues
 Number of orthogonalized atomic orbitals = 745
 Maximum deviation from orthogonality = 2.262E-10
 Guess MOs from SCF MO coefficient file

 -----------------------------------------------------------------------
  General SCF calculation program by
  Eric Jon Sundstrom, Paul Horn, Yuezhi Mao, Dmitri Zuev, Alec White,
  David Stuck, Shaama M.S., Shane Yost, Joonho Lee, David Small,
  Daniel Levine, Susi Lehtola, Hugh Burton, Evgeny Epifanovsky
 -----------------------------------------------------------------------
 Exchange:     0.2000 Hartree-Fock + 0.0800 Slater + 0.7200 B88
 Correlation:  0.1900 VWN1RPA + 0.8100 LYP
 Using SG-1 standard quadrature grid
 using 6 threads for integral computing
 -------------------------------------------------------
 OpenMP Integral computing Module                
 Release: version 2.0, May 2017, Q-Chem Inc. Pleasanton 
 -------------------------------------------------------
 -------------------------------------------------------
 OpenMP BLAS3 based DFT computing Module                
 Release: version 1.0, May 2013, Q-Chem Inc. Pittsburgh 
 -------------------------------------------------------
 A restricted SCF calculation will be
 performed using DIIS
 SCF converges when DIIS error is below 1.0e-08
 ---------------------------------------
  Cycle       Energy         DIIS error
 ---------------------------------------
    1   -1303.9262725232      4.26e-04  
    2   -1303.9425766874      6.92e-05  
    3   -1303.9424011053      1.01e-04  
    4   -1303.9428742870      9.06e-06  
    5   -1303.9428773592      5.02e-06  
    6   -1303.9428786642      1.94e-06  
    7   -1303.9428788240      7.55e-07  
    8   -1303.9428788527      1.38e-07  
    9   -1303.9428788537      5.45e-08  
   10   -1303.9428788540      1.97e-08  
   11   -1303.9428788538      5.85e-09  Convergence criterion met
 ---------------------------------------
 SCF time:   CPU 2399.28s  wall 422.00s 
 SCF   energy in the final basis set =    -1303.9428788538
 Total energy in the final basis set =    -1303.9428788538

 --------------------------------------------------------------

                    Orbital Energies (a.u.)
 --------------------------------------------------------------

 Alpha MOs
 -- Occupied --
-19.1912 -19.1714 -19.1700 -19.1533 -19.1480 -19.1471 -19.1360 -19.1288
-19.0983 -10.3276 -10.3035 -10.2692 -10.2601 -10.2593 -10.2557 -10.2362
-10.2229 -10.1980 -10.1826 -10.1802 -10.1750 -10.1725 -10.1696 -10.1686
-10.1578  -1.1353  -1.1024  -1.0795  -1.0587  -1.0463  -1.0459  -1.0386
 -1.0297  -1.0015  -0.8503  -0.8172  -0.8046  -0.7976  -0.7548  -0.7484
 -0.7062  -0.6836  -0.6746  -0.6664  -0.6494  -0.6358  -0.6174  -0.6041
 -0.5749  -0.5699  -0.5652  -0.5606  -0.5484  -0.5258  -0.5243  -0.5120
 -0.5116  -0.5081  -0.4992  -0.4971  -0.4936  -0.4782  -0.4717  -0.4571
 -0.4532  -0.4499  -0.4428  -0.4342  -0.4313  -0.4279  -0.4216  -0.4108
 -0.4072  -0.4006  -0.3923  -0.3874  -0.3834  -0.3786  -0.3757  -0.3742
 -0.3637  -0.3543  -0.3494  -0.3467  -0.3428  -0.3385  -0.3352  -0.3299
 -0.3246  -0.3218  -0.3138  -0.3111  -0.3059  -0.2982  -0.2930  -0.2903
 -0.2748  -0.2565
 -- Virtual --
 -0.0383  -0.0297  -0.0142  -0.0114  -0.0093  -0.0009   0.0013   0.0028
  0.0120   0.0174   0.0224   0.0239   0.0294   0.0336   0.0376   0.0381
  0.0454   0.0480   0.0503   0.0548   0.0571   0.0596   0.0628   0.0663
  0.0709   0.0734   0.0756   0.0786   0.0806   0.0830   0.0878   0.0922
  0.0925   0.0970   0.0974   0.0983   0.1000   0.1020   0.1053   0.1074
  0.1106   0.1129   0.1142   0.1165   0.1182   0.1211   0.1229   0.1267
  0.1280   0.1306   0.1315   0.1352   0.1360   0.1387   0.1394   0.1420
  0.1439   0.1459   0.1488   0.1502   0.1511   0.1519   0.1546   0.1585
  0.1609   0.1620   0.1643   0.1669   0.1714   0.1727   0.1736   0.1744
  0.1786   0.1789   0.1800   0.1831   0.1861   0.1894   0.1907   0.1914
  0.1940   0.1952   0.1999   0.2033   0.2053   0.2070   0.2109   0.2127
  0.2158   0.2192   0.2202   0.2253   0.2281   0.2290   0.2313   0.2326
  0.2361   0.2380   0.2418   0.2433   0.2462   0.2484   0.2516   0.2523
  0.2558   0.2581   0.2607   0.2621   0.2634   0.2653   0.2717   0.2745
  0.2752   0.2782   0.2814   0.2828   0.2840   0.2884   0.2911   0.2937
  0.2950   0.3006   0.3008   0.3057   0.3077   0.3110   0.3143   0.3151
  0.3186   0.3195   0.3226   0.3260   0.3266   0.3295   0.3316   0.3361
  0.3366   0.3397   0.3423   0.3451   0.3492   0.3516   0.3560   0.3581
  0.3611   0.3633   0.3654   0.3688   0.3696   0.3727   0.3757   0.3793
  0.3801   0.3828   0.3852   0.3915   0.3952   0.3954   0.3997   0.4034
  0.4122   0.4131   0.4185   0.4200   0.4226   0.4255   0.4281   0.4364
  0.4386   0.4475   0.4508   0.4568   0.4608   0.4742   0.4776   0.4823
  0.4885   0.4905   0.4958   0.4969   0.5039   0.5076   0.5149   0.5198
  0.5269   0.5351   0.5387   0.5480   0.5578   0.5610   0.5619   0.5667
  0.5725   0.5780   0.5827   0.5872   0.5924   0.5989   0.6023   0.6150
  0.6182   0.6235   0.6284   0.6302   0.6310   0.6396   0.6458   0.6508
  0.6558   0.6616   0.6659   0.6730   0.6812   0.6851   0.6924   0.6934
  0.7006   0.7055   0.7080   0.7133   0.7158   0.7208   0.7282   0.7317
  0.7407   0.7420   0.7460   0.7536   0.7548   0.7572   0.7614   0.7699
  0.7714   0.7732   0.7758   0.7810   0.7865   0.7899   0.7929   0.7996
  0.8031   0.8073   0.8117   0.8148   0.8217   0.8236   0.8287   0.8352
  0.8389   0.8453   0.8592   0.8739   0.8931   0.8998   0.9073   0.9259
  0.9320   0.9424   0.9514   0.9668   0.9816   0.9936   1.0072   1.0110
  1.0124   1.0249   1.0320   1.0472   1.0557   1.0634   1.0734   1.0871
  1.0947   1.0973   1.1018   1.1157   1.1212   1.1326   1.1419   1.1454
  1.1500   1.1511   1.1659   1.1730   1.1782   1.1910   1.1923   1.1960
  1.2065   1.2090   1.2126   1.2196   1.2271   1.2345   1.2402   1.2460
  1.2560   1.2596   1.2698   1.2729   1.2820   1.2837   1.3005   1.3063
  1.3213   1.3319   1.3367   1.3393   1.3448   1.3602   1.3687   1.3775
  1.3819   1.3835   1.4022   1.4097   1.4133   1.4191   1.4415   1.4499
  1.4583   1.4605   1.4755   1.4812   1.4820   1.4897   1.4990   1.5106
  1.5172   1.5259   1.5289   1.5417   1.5474   1.5539   1.5558   1.5638
  1.5704   1.5772   1.5809   1.5823   1.5856   1.5878   1.5947   1.6024
  1.6052   1.6080   1.6141   1.6215   1.6225   1.6314   1.6384   1.6428
  1.6449   1.6508   1.6547   1.6558   1.6653   1.6674   1.6733   1.6752
  1.6811   1.6878   1.6938   1.6998   1.7021   1.7188   1.7217   1.7226
  1.7310   1.7442   1.7531   1.7561   1.7583   1.7659   1.7728   1.7828
  1.7931   1.7990   1.8004   1.8120   1.8155   1.8273   1.8286   1.8365
  1.8425   1.8485   1.8571   1.8667   1.8753   1.8789   1.8822   1.8968
  1.9053   1.9167   1.9268   1.9398   1.9435   1.9478   1.9629   1.9785
  1.9882   1.9909   1.9947   2.0092   2.0151   2.0265   2.0282   2.0471
  2.0498   2.0615   2.0681   2.0745   2.0830   2.0902   2.0927   2.1096
  2.1128   2.1195   2.1320   2.1417   2.1523   2.1614   2.1623   2.1760
  2.1834   2.1874   2.1903   2.2056   2.2200   2.2324   2.2387   2.2540
  2.2607   2.2766   2.2843   2.2946   2.3018   2.3114   2.3318   2.3394
  2.3510   2.3629   2.3689   2.3783   2.3899   2.4027   2.4166   2.4242
  2.4488   2.4596   2.4773   2.4904   2.5022   2.5172   2.5261   2.5347
  2.5445   2.5462   2.5481   2.5612   2.5746   2.5812   2.5935   2.6023
  2.6136   2.6176   2.6252   2.6361   2.6476   2.6490   2.6610   2.6731
  2.6844   2.6900   2.7015   2.7073   2.7148   2.7280   2.7479   2.7559
  2.7599   2.7743   2.7776   2.7882   2.7918   2.8058   2.8135   2.8211
  2.8242   2.8333   2.8574   2.8652   2.8809   2.8846   2.8927   2.9032
  2.9099   2.9145   2.9231   2.9312   2.9509   2.9540   2.9590   2.9670
  2.9793   2.9835   2.9969   3.0115   3.0126   3.0237   3.0281   3.0374
  3.0406   3.0467   3.0701   3.0709   3.0761   3.0861   3.0918   3.0941
  3.1119   3.1314   3.1347   3.1404   3.1504   3.1611   3.1636   3.1720
  3.1735   3.1825   3.1923   3.2007   3.2135   3.2168   3.2257   3.2415
  3.2603   3.2837   3.2910   3.3009   3.3082   3.3120   3.3356   3.3382
  3.3572   3.3673   3.3826   3.3904   3.4112   3.4338   3.4465   3.4986
  3.5329   3.5515   3.5650   3.6177   3.6837   3.7844   3.7846   3.8053
  3.8071   3.8167   3.8168   3.8362   3.8514   3.8650   3.8826   3.8972
  3.9028   3.9078   3.9305   3.9337   3.9592   3.9770   3.9906   4.0012
  4.0078   4.0468   4.0582   4.0739   4.0932   4.1200   4.1488   4.1615
  4.1726   4.1922   4.2144   4.2575   4.2670   4.2933   4.3064   4.3179
  4.3467   4.3795   4.4447   5.0115   5.0895   5.0984   5.1062   5.1287
  5.1457   5.1540   5.1718   5.1938   5.2635   5.3667   5.3865   5.4089
  5.4178   5.4310   5.4420   5.4659   5.5065   5.6082   5.6152   5.6271
  5.6506   5.6553   5.7011   5.8174   5.8273   5.8554  23.7541  23.7780
 23.7988  23.8128  23.8143  23.8325  23.8430  23.8646  23.8741  23.8959
 23.8996  23.9099  23.9277  23.9668  23.9853  23.9972  49.8793  49.9003
 49.9404  49.9492  49.9592  49.9690  49.9986  50.0020  50.0222
 --------------------------------------------------------------

          Ground-State Mulliken Net Atomic Charges

     Atom                 Charge (a.u.)
  ----------------------------------------
      1 C                     0.923021
      2 H                     0.254173
      3 C                    -0.699049
      4 H                     0.248688
      5 O                     0.161212
      6 C                    -1.131651
      7 H                     0.298120
      8 H                     0.088604
      9 C                     0.473779
     10 H                     0.162689
     11 C                    -0.645541
     12 H                     0.168227
     13 H                     0.151726
     14 O                    -0.196714
     15 C                    -0.797382
     16 H                     0.178091
     17 H                     0.131452
     18 C                    -0.326092
     19 H                     0.153385
     20 H                     0.168443
     21 C                     0.495543
     22 C                    -0.782770
     23 C                    -0.591051
     24 H                     0.172534
     25 O                    -0.223346
     26 H                     0.159095
     27 H                     0.386742
     28 H                     0.204134
     29 H                     0.153800
     30 H                     0.148324
     31 H                     0.118819
     32 H                     0.232527
     33 O                     0.037857
     34 C                    -0.261155
     35 H                     0.290102
     36 C                    -0.463004
     37 H                     0.206233
     38 C                    -0.212806
     39 O                    -0.155295
     40 O                    -0.081065
     41 H                     0.298915
     42 C                    -0.131452
     43 H                     0.256666
     44 O                    -0.147590
     45 H                     0.262413
     46 C                    -0.540010
     47 H                     0.295942
     48 O                    -0.186592
     49 H                     0.273392
     50 C                    -0.390413
     51 H                     0.242407
     52 O                    -0.101551
     53 H                     0.267478
  ----------------------------------------
  Sum of atomic charges =     0.000000

 -----------------------------------------------------------------
                    Cartesian Multipole Moments
 -----------------------------------------------------------------
    Charge (ESU x 10^10)
                 0.0000
    Dipole Moment (Debye)
         X      -1.9218      Y      -2.9365      Z       2.5326
       Tot       4.3279
    Quadrupole Moments (Debye-Ang)
        XX    -155.1304     XY     -16.9143     YY    -162.1379
        XZ       3.2340     YZ      -8.2337     ZZ    -148.6021
    Octopole Moments (Debye-Ang^2)
       XXX    -101.3512    XXY     -26.0826    XYY      45.9268
       YYY     -25.7711    XXZ      34.0073    XYZ      12.5288
       YYZ      15.9536    XZZ      39.6754    YZZ      -5.1895
       ZZZ       2.4182
    Hexadecapole Moments (Debye-Ang^3)
      XXXX   -8100.1252   XXXY     -98.8616   XXYY   -2183.0547
      XYYY    -110.6922   YYYY   -4307.8030   XXXZ     191.7096
      XXYZ      39.6214   XYYZ      72.4671   YYYZ     -85.1032
      XXZZ   -1340.2249   XYZZ      98.1496   YYZZ    -800.6407
      XZZZ      77.1489   YZZZ      25.5586   ZZZZ    -813.3683
 -----------------------------------------------------------------
 Calculating analytic gradient of the SCF energy
 Gradient of SCF Energy
            1           2           3           4           5           6
    1  -0.0006032   0.0005413  -0.0001460   0.0006219  -0.0012898  -0.0006139
    2   0.0004864   0.0001544  -0.0000530   0.0002456   0.0013875  -0.0003743
    3  -0.0009929  -0.0003403  -0.0005476   0.0000421   0.0014064   0.0007474
            7           8           9          10          11          12
    1   0.0001303  -0.0007080  -0.0002154   0.0000859   0.0003882  -0.0000196
    2  -0.0001650   0.0004249   0.0001310  -0.0002522   0.0000081   0.0001013
    3   0.0000398  -0.0000546  -0.0005085  -0.0000354   0.0002251   0.0001071
           13          14          15          16          17          18
    1  -0.0001178   0.0003181  -0.0000023  -0.0000007   0.0000707  -0.0003698
    2   0.0000210   0.0000693  -0.0002694   0.0000839   0.0000583   0.0002196
    3  -0.0001662   0.0004019   0.0006360  -0.0002991  -0.0001584  -0.0003342
           19          20          21          22          23          24
    1   0.0000074  -0.0000401  -0.0003702  -0.0006546   0.0007177   0.0003386
    2  -0.0008437   0.0000213  -0.0006172   0.0003824   0.0004154  -0.0004166
    3   0.0001887  -0.0000127   0.0014711   0.0005984  -0.0011660   0.0008033
           25          26          27          28          29          30
    1  -0.0015600   0.0004793  -0.0006182  -0.0001052  -0.0001525   0.0003516
    2   0.0025941  -0.0003441  -0.0003908  -0.0008372  -0.0002016  -0.0000784
    3   0.0002244  -0.0003655  -0.0003534   0.0004338  -0.0000275  -0.0002476
           31          32          33          34          35          36
    1   0.0004494  -0.0003393  -0.0001348   0.0004271   0.0001913   0.0013027
    2   0.0008879   0.0001953  -0.0013513  -0.0012624   0.0000930  -0.0012527
    3   0.0001210  -0.0003108  -0.0019984   0.0004012   0.0000405   0.0012850
           37          38          39          40          41          42
    1  -0.0000620  -0.0008635   0.0001930   0.0008613  -0.0002027  -0.0014529
    2  -0.0002185   0.0015173  -0.0003579  -0.0003113   0.0000962   0.0007317
    3  -0.0001959  -0.0000913   0.0003730  -0.0003583   0.0002851  -0.0006656
           43          44          45          46          47          48
    1   0.0003340   0.0003551   0.0003960   0.0000904   0.0001626  -0.0001239
    2  -0.0002711  -0.0002100  -0.0004508   0.0001732  -0.0003271  -0.0001587
    3   0.0002251  -0.0004417   0.0001140   0.0008253  -0.0001591  -0.0000948
           49          50          51          52          53
    1   0.0000956   0.0009762   0.0004293   0.0007801  -0.0003282
    2  -0.0002057   0.0022482  -0.0003863  -0.0004605  -0.0006797
    3   0.0002176  -0.0002919  -0.0001211  -0.0008630  -0.0000112
 Max gradient component =       2.594E-03
 RMS gradient           =       6.298E-04
 Gradient time:  CPU 612.48 s  wall 103.31 s
 Geometry Optimization Parameters
   NAtoms,    NIC,     NZ,  NCons,   NDum,   NFix, NCnnct, MaxDiis
       53     422       0       0       0       0       0       0

 Cartesian Hessian Update
 Hessian Updated using BFGS Update


** GEOMETRY OPTIMIZATION IN DELOCALIZED INTERNAL COORDINATES **
   Searching for a Minimum

   Optimization Cycle:   6

                       Coordinates (Angstroms)
     ATOM                X               Y               Z
      1  C        -2.4138722540    1.4175710141   -0.2714222056
      2  H        -2.6983089822    1.2227276121   -1.3144916714
      3  C        -1.4234245866    0.2730339593    0.0774142529
      4  H        -0.8825101435    0.5036297736    1.0020888893
      5  O        -0.4720306757    0.2383430099   -1.0340598935
      6  C        -2.1326507721   -1.0921694704    0.1742960008
      7  H        -2.4210799583   -1.3943894174   -0.8360130838
      8  H        -1.4315304173   -1.8511670140    0.5226856583
      9  C        -3.3673514084   -1.1111148385    1.0831979112
     10  H        -3.0596897438   -0.8511774401    2.1079601294
     11  C        -3.9805657714   -2.5129434262    1.1857508721
     12  H        -3.2404309251   -3.2144122075    1.5795553532
     13  H        -4.8236412253   -2.4899571374    1.8906711909
     14  O        -4.3951237491   -3.0680550993   -0.0623856191
     15  C        -4.3595009400   -0.0471381681    0.6145789932
     16  H        -5.2398890341   -0.0231558293    1.2671585720
     17  H        -4.7145179895   -0.2865793259   -0.3971289241
     18  C        -3.6852479678    1.3225929714    0.6060434278
     19  H        -4.3978164981    2.0817604989    0.2777102859
     20  H        -3.4161460778    1.5873933965    1.6372110346
     21  C        -1.9060102011    2.8982954539   -0.1881359205
     22  C        -2.7177036321    3.7841158379   -1.1530861986
     23  C        -0.4073336800    3.1770093517   -0.4010549438
     24  H        -0.0107755396    2.6095268651   -1.2454549972
     25  O         0.3500878178    2.9180069515    0.7803226934
     26  H        -0.2842802633    4.2406902929   -0.6267248150
     27  H         0.8265155626    2.0885924170    0.6482247241
     28  H        -2.1000595482    3.2409738650    0.8357914116
     29  H        -2.5458809406    3.4872526397   -2.1937222031
     30  H        -2.4214531516    4.8321964026   -1.0549476078
     31  H        -3.7922585575    3.7324945231   -0.9681181027
     32  H        -5.1362683741   -2.5553222278   -0.4000828300
     33  O         1.6063986733    0.4773746110   -0.0715489015
     34  C         3.0082564028    0.2274380323   -0.1797641990
     35  H         3.3488816563    0.3686260819   -1.2113732996
     36  C         0.7954036242   -0.3098858717   -0.9697358012
     37  H         1.1870884577   -0.1984748600   -1.9897692506
     38  C         3.7294572023    1.2818910405    0.6592914287
     39  O         4.5176636344    2.0731304391    0.2195660810
     40  O         3.3720644661    1.2108813660    1.9574845877
     41  H         3.8127282706    1.9362084372    2.4259520061
     42  C         3.3013260672   -1.2104922636    0.2641823378
     43  H         3.0305927663   -1.3046555732    1.3260418824
     44  O         4.6858346356   -1.4550724932    0.0804569143
     45  H         4.8402894482   -2.4035259618    0.1686419338
     46  C         2.4471001327   -2.1603416774   -0.5710527688
     47  H         2.8087313616   -2.1406873393   -1.6039009807
     48  O         2.6322266041   -3.5227887846   -0.1605766353
     49  H         2.3301387871   -3.6175086732    0.7521497835
     50  C         0.9595282577   -1.7858420604   -0.5640669412
     51  H         0.5778834587   -1.9230596741    0.4581440144
     52  O         0.2450459510   -2.5819386542   -1.4905748201
     53  H         0.5154330760   -3.5010712243   -1.3727808757
   Point Group: c1    Number of degrees of freedom:   153


   Energy is  -1303.942878854

 Hessian Updated using BFGS Update

150 Hessian modes will be used to form the next step
  Hessian Eigenvalues:
     0.002376    0.003882    0.004215    0.004450    0.005486    0.006096
     0.006371    0.006709    0.007517    0.009092    0.010166    0.010724
     0.011406    0.011618    0.012802    0.013057    0.013979    0.014183
     0.018999    0.020309    0.022210    0.028875    0.029989    0.031449
     0.032776    0.034656    0.036299    0.040293    0.044073    0.045045
     0.045481    0.046296    0.047500    0.048046    0.048260    0.048503
     0.049221    0.049873    0.050306    0.050795    0.051396    0.052822
     0.053628    0.054385    0.054824    0.055324    0.055954    0.057196
     0.057482    0.058115    0.059754    0.061056    0.061634    0.068108
     0.068887    0.070924    0.074997    0.078972    0.080082    0.081762
     0.086065    0.088458    0.096377    0.098643    0.111909    0.114841
     0.116167    0.117334    0.120416    0.133216    0.138079    0.139224
     0.143619    0.151552    0.156731    0.159176    0.159999    0.160006
     0.160175    0.161644    0.164805    0.168603    0.169130    0.176232
     0.178157    0.188052    0.193208    0.194589    0.200678    0.215289
     0.220723    0.235649    0.244916    0.249389    0.252721    0.256090
     0.267059    0.269499    0.270389    0.281844    0.283893    0.285304
     0.289281    0.290001    0.290541    0.293286    0.295865    0.299190
     0.302369    0.335049    0.336514    0.337607    0.338448    0.338587
     0.339194    0.339305    0.339548    0.339723    0.340428    0.340507
     0.340794    0.341199    0.341423    0.341969    0.342302    0.342338
     0.342511    0.342829    0.343321    0.344800    0.346541    0.361022
     0.382990    0.385841    0.394129    0.396832    0.405977    0.408206
     0.420815    0.425555    0.455514    0.510775    0.515474    0.518227
     0.520805    0.523168    0.530583    0.548652    0.797529    0.932117

 Minimum Search - Taking Simple RFO Step
 Searching for Lamda that Minimizes Along All modes
 Value Taken    Lamda =  -0.00158340
 Calculated Step too Large.  Step scaled by  0.567441
 Step Taken.  Stepsize is  0.300000

                             Maximum     Tolerance    Cnvgd?
         Gradient           0.009579      0.000300      NO
         Displacement       0.089991      0.001200      NO
         Energy change     -0.000564      0.000001      NO


 New Cartesian Coordinates Obtained by Inverse Iteration

 Displacement from previous Coordinates is:  0.697465
 ----------------------------------------------------------------
             Standard Nuclear Orientation (Angstroms)
    I     Atom           X                Y                Z
 ----------------------------------------------------------------
    1      C      -2.4109680534     1.4181453885    -0.2686901989
    2      H      -2.7236680844     1.2080111473    -1.3007867007
    3      C      -1.4133413991     0.2788816824     0.0703134226
    4      H      -0.8724985649     0.5048576225     0.9955497553
    5      O      -0.4632155977     0.2492972079    -1.0436309510
    6      C      -2.1218915824    -1.0855699110     0.1573751198
    7      H      -2.4313139317    -1.3713426079    -0.8521516082
    8      H      -1.4179790929    -1.8523355051     0.4827773474
    9      C      -3.3388180853    -1.1125055036     1.0900280438
   10      H      -3.0098047261    -0.8667780938     2.1118398090
   11      C      -3.9555937071    -2.5135185722     1.1864032711
   12      H      -3.2066147011    -3.2243942313     1.5453928471
   13      H      -4.7773151838    -2.5014994847     1.9161067173
   14      O      -4.4094010630    -3.0442716803    -0.0583100943
   15      C      -4.3381650263    -0.0390680667     0.6574577253
   16      H      -5.1982896938    -0.0171476902     1.3365843124
   17      H      -4.7244373956    -0.2698441342    -0.3446612875
   18      C      -3.6587128898     1.3274278905     0.6408153809
   19      H      -4.3744482650     2.0949822863     0.3362310644
   20      H      -3.3603731095     1.5844351554     1.6660936326
   21      C      -1.9176720245     2.9050539892    -0.2165491949
   22      C      -2.7408025374     3.7511282508    -1.2048773214
   23      C      -0.4240638235     3.2087858267    -0.4273297797
   24      H      -0.0292173886     2.6806897052    -1.2982609169
   25      O       0.3484547676     2.9212870327     0.7377310760
   26      H      -0.3243571923     4.2821934009    -0.6171802954
   27      H       0.8480350938     2.1095357821     0.5759238822
   28      H      -2.1230215970     3.2674398008     0.7986313830
   29      H      -2.5267290951     3.4608590841    -2.2395996402
   30      H      -2.4992564857     4.8127096139    -1.1015217545
   31      H      -3.8165939922     3.6439025860    -1.0488775223
   32      H      -5.1593779272    -2.5231048682    -0.3624966408
   33      O       1.6042621425     0.4750461382    -0.0476119852
   34      C       3.0059173098     0.2207840581    -0.1472825725
   35      H       3.3552040791     0.3729309784    -1.1745888075
   36      C       0.8013321459    -0.2977007577    -0.9703338950
   37      H       1.2107979310    -0.1737806007    -1.9818408128
   38      C       3.7280383433     1.2572703553     0.7122928340
   39      O       4.5320123090     2.0441053493     0.2920138246
   40      O       3.3531786760     1.1753698156     2.0045664082
   41      H       3.8005245321     1.8896907439     2.4838907018
   42      C       3.2867847933    -1.2251283635     0.2805812424
   43      H       2.9949008153    -1.3329680063     1.3354302289
   44      O       4.6713772735    -1.4725494437     0.1184429511
   45      H       4.8184333498    -2.4234230876     0.1942390379
   46      C       2.4422210386    -2.1557737803    -0.5860693107
   47      H       2.8110568384    -2.1089389813    -1.6157307252
   48      O       2.6240860230    -3.5265427190    -0.2055308495
   49      H       2.3094873145    -3.6420688964     0.7009951059
   50      C       0.9556573618    -1.7798140192    -0.5763614637
   51      H       0.5721025585    -1.9213557754     0.4443875569
   52      O       0.2359647409    -2.5622924215    -1.5075473396
   53      H       0.5094360848    -3.4822735590    -1.4036741337
 ----------------------------------------------------------------
 Molecular Point Group                 C1    NOp =  1
 Largest Abelian Subgroup              C1    NOp =  1
 Nuclear Repulsion Energy =  2575.2115476434 hartrees
 There are       98 alpha and       98 beta electrons
 Applying Cartesian multipole field
    Component          Value
    ---------          -----
     (2,0,0)        1.00000E-12
     (0,2,0)        2.00000E-11
     (0,0,2)       -3.00000E-11
 Nucleus-field energy     =     0.0000000512 hartrees
 Requested basis set is 6-311++G(d,p)
 There are 290 shells and 746 basis functions
 A cutoff of  1.0D-11 yielded  30536 shell pairs
 There are    196385 function pairs (    207826 Cartesian)
 Smallest overlap matrix eigenvalue = 6.40E-07

 Q-Chem warning in module stvman/mkSTV.C, line 306:

 Overlap eigenvalue is smaller than square root of threshold
 Use THRESH >= 12 to get rid of this warning

 Linear dependence detected in AO basis
 Tighter screening thresholds may be required for diffuse basis sets
 Use S2THRESH > 14 and THRESH = 14 in case of SCF convergence issues
 Number of orthogonalized atomic orbitals = 745
 Maximum deviation from orthogonality = 3.924E-10
 Guess MOs from SCF MO coefficient file

 -----------------------------------------------------------------------
  General SCF calculation program by
  Eric Jon Sundstrom, Paul Horn, Yuezhi Mao, Dmitri Zuev, Alec White,
  David Stuck, Shaama M.S., Shane Yost, Joonho Lee, David Small,
  Daniel Levine, Susi Lehtola, Hugh Burton, Evgeny Epifanovsky
 -----------------------------------------------------------------------
 Exchange:     0.2000 Hartree-Fock + 0.0800 Slater + 0.7200 B88
 Correlation:  0.1900 VWN1RPA + 0.8100 LYP
 Using SG-1 standard quadrature grid
 using 6 threads for integral computing
 -------------------------------------------------------
 OpenMP Integral computing Module                
 Release: version 2.0, May 2017, Q-Chem Inc. Pleasanton 
 -------------------------------------------------------
 -------------------------------------------------------
 OpenMP BLAS3 based DFT computing Module                
 Release: version 1.0, May 2013, Q-Chem Inc. Pittsburgh 
 -------------------------------------------------------
 A restricted SCF calculation will be
 performed using DIIS
 SCF converges when DIIS error is below 1.0e-08
 ---------------------------------------
  Cycle       Energy         DIIS error
 ---------------------------------------
    1   -1303.9358891109      2.94e-04  
    2   -1303.9433982631      4.35e-05  
    3   -1303.9433297824      6.36e-05  
    4   -1303.9435234043      8.25e-06  
    5   -1303.9435248842      6.30e-06  
    6   -1303.9435268012      1.66e-06  
    7   -1303.9435269341      4.58e-07  
    8   -1303.9435269466      6.90e-08  
    9   -1303.9435269466      3.19e-08  
   10   -1303.9435269466      9.99e-09  Convergence criterion met
 ---------------------------------------
 SCF time:   CPU 2182.58s  wall 385.00s 
 SCF   energy in the final basis set =    -1303.9435269466
 Total energy in the final basis set =    -1303.9435269466

 --------------------------------------------------------------

                    Orbital Energies (a.u.)
 --------------------------------------------------------------

 Alpha MOs
 -- Occupied --
-19.1913 -19.1717 -19.1702 -19.1535 -19.1481 -19.1474 -19.1361 -19.1288
-19.0978 -10.3277 -10.3035 -10.2692 -10.2600 -10.2593 -10.2554 -10.2355
-10.2228 -10.1989 -10.1825 -10.1799 -10.1748 -10.1725 -10.1697 -10.1683
-10.1580  -1.1354  -1.1025  -1.0801  -1.0594  -1.0467  -1.0458  -1.0390
 -1.0297  -1.0005  -0.8506  -0.8173  -0.8042  -0.7977  -0.7550  -0.7486
 -0.7059  -0.6833  -0.6743  -0.6668  -0.6493  -0.6357  -0.6173  -0.6042
 -0.5752  -0.5701  -0.5652  -0.5603  -0.5483  -0.5264  -0.5247  -0.5121
 -0.5114  -0.5079  -0.4992  -0.4971  -0.4936  -0.4784  -0.4717  -0.4572
 -0.4532  -0.4505  -0.4431  -0.4340  -0.4316  -0.4278  -0.4217  -0.4108
 -0.4067  -0.4011  -0.3927  -0.3876  -0.3835  -0.3789  -0.3761  -0.3742
 -0.3642  -0.3545  -0.3489  -0.3466  -0.3433  -0.3387  -0.3348  -0.3295
 -0.3241  -0.3218  -0.3132  -0.3108  -0.3062  -0.2982  -0.2934  -0.2903
 -0.2749  -0.2562
 -- Virtual --
 -0.0387  -0.0298  -0.0142  -0.0114  -0.0093  -0.0010   0.0014   0.0029
  0.0119   0.0176   0.0225   0.0241   0.0294   0.0335   0.0378   0.0383
  0.0452   0.0483   0.0503   0.0548   0.0571   0.0595   0.0632   0.0660
  0.0708   0.0734   0.0757   0.0788   0.0808   0.0830   0.0878   0.0922
  0.0926   0.0965   0.0974   0.0979   0.1004   0.1021   0.1057   0.1077
  0.1106   0.1131   0.1139   0.1167   0.1185   0.1213   0.1228   0.1269
  0.1281   0.1307   0.1315   0.1353   0.1365   0.1388   0.1395   0.1417
  0.1442   0.1461   0.1488   0.1502   0.1510   0.1521   0.1552   0.1567
  0.1609   0.1619   0.1643   0.1674   0.1714   0.1729   0.1734   0.1747
  0.1787   0.1795   0.1803   0.1833   0.1861   0.1899   0.1908   0.1917
  0.1947   0.1957   0.1989   0.2026   0.2050   0.2064   0.2110   0.2122
  0.2159   0.2190   0.2203   0.2257   0.2274   0.2299   0.2314   0.2340
  0.2369   0.2383   0.2421   0.2430   0.2457   0.2487   0.2505   0.2520
  0.2554   0.2576   0.2619   0.2629   0.2637   0.2651   0.2721   0.2745
  0.2752   0.2780   0.2817   0.2827   0.2839   0.2886   0.2914   0.2931
  0.2945   0.2994   0.3005   0.3055   0.3079   0.3111   0.3141   0.3150
  0.3189   0.3195   0.3228   0.3265   0.3266   0.3294   0.3322   0.3353
  0.3361   0.3399   0.3425   0.3455   0.3492   0.3515   0.3558   0.3581
  0.3613   0.3638   0.3656   0.3690   0.3696   0.3742   0.3766   0.3787
  0.3796   0.3831   0.3854   0.3921   0.3950   0.3964   0.4001   0.4055
  0.4118   0.4131   0.4196   0.4199   0.4232   0.4258   0.4268   0.4364
  0.4384   0.4475   0.4498   0.4562   0.4593   0.4751   0.4778   0.4824
  0.4887   0.4931   0.4960   0.4983   0.5029   0.5091   0.5170   0.5206
  0.5270   0.5339   0.5406   0.5463   0.5569   0.5605   0.5634   0.5677
  0.5723   0.5773   0.5822   0.5886   0.5936   0.5995   0.6025   0.6149
  0.6167   0.6241   0.6280   0.6296   0.6319   0.6402   0.6454   0.6506
  0.6556   0.6632   0.6664   0.6729   0.6823   0.6874   0.6915   0.6929
  0.6994   0.7057   0.7091   0.7128   0.7160   0.7204   0.7298   0.7325
  0.7396   0.7443   0.7457   0.7537   0.7546   0.7572   0.7610   0.7705
  0.7708   0.7727   0.7753   0.7814   0.7855   0.7902   0.7921   0.7986
  0.8038   0.8065   0.8126   0.8146   0.8194   0.8259   0.8286   0.8352
  0.8392   0.8448   0.8564   0.8727   0.8920   0.8962   0.9053   0.9283
  0.9312   0.9416   0.9496   0.9655   0.9842   0.9944   1.0073   1.0108
  1.0126   1.0260   1.0314   1.0451   1.0572   1.0643   1.0728   1.0881
  1.0944   1.0965   1.1013   1.1143   1.1184   1.1356   1.1403   1.1455
  1.1486   1.1520   1.1656   1.1717   1.1775   1.1904   1.1934   1.1965
  1.2074   1.2107   1.2124   1.2202   1.2282   1.2346   1.2395   1.2464
  1.2565   1.2608   1.2682   1.2737   1.2798   1.2836   1.3017   1.3068
  1.3218   1.3284   1.3390   1.3422   1.3475   1.3630   1.3699   1.3777
  1.3809   1.3870   1.4023   1.4108   1.4129   1.4234   1.4433   1.4513
  1.4583   1.4611   1.4713   1.4807   1.4830   1.4883   1.5006   1.5102
  1.5165   1.5258   1.5282   1.5426   1.5463   1.5534   1.5561   1.5639
  1.5659   1.5733   1.5799   1.5817   1.5839   1.5878   1.5948   1.6016
  1.6039   1.6078   1.6110   1.6205   1.6229   1.6286   1.6370   1.6403
  1.6452   1.6522   1.6551   1.6580   1.6663   1.6699   1.6745   1.6773
  1.6827   1.6866   1.6946   1.7013   1.7023   1.7180   1.7199   1.7225
  1.7311   1.7445   1.7516   1.7550   1.7588   1.7661   1.7758   1.7826
  1.7943   1.7984   1.8029   1.8124   1.8169   1.8277   1.8290   1.8342
  1.8403   1.8478   1.8576   1.8672   1.8729   1.8791   1.8862   1.8975
  1.9050   1.9184   1.9273   1.9400   1.9420   1.9522   1.9636   1.9804
  1.9872   1.9925   1.9934   2.0096   2.0143   2.0257   2.0290   2.0483
  2.0507   2.0621   2.0665   2.0739   2.0831   2.0918   2.0929   2.1092
  2.1108   2.1212   2.1304   2.1428   2.1508   2.1587   2.1614   2.1759
  2.1816   2.1884   2.1924   2.2074   2.2211   2.2325   2.2402   2.2540
  2.2626   2.2789   2.2849   2.2953   2.3025   2.3114   2.3310   2.3402
  2.3518   2.3621   2.3660   2.3807   2.3936   2.4078   2.4173   2.4257
  2.4483   2.4580   2.4782   2.4903   2.5029   2.5171   2.5246   2.5336
  2.5435   2.5451   2.5468   2.5604   2.5742   2.5821   2.5923   2.6024
  2.6135   2.6165   2.6250   2.6360   2.6471   2.6506   2.6624   2.6731
  2.6849   2.6858   2.7003   2.7087   2.7137   2.7266   2.7458   2.7548
  2.7589   2.7750   2.7799   2.7879   2.7926   2.8061   2.8153   2.8199
  2.8230   2.8387   2.8532   2.8641   2.8785   2.8855   2.8934   2.9032
  2.9106   2.9161   2.9255   2.9335   2.9483   2.9551   2.9608   2.9682
  2.9816   2.9835   3.0000   3.0127   3.0141   3.0236   3.0278   3.0373
  3.0426   3.0509   3.0718   3.0720   3.0775   3.0867   3.0928   3.0940
  3.1153   3.1307   3.1338   3.1417   3.1497   3.1612   3.1636   3.1700
  3.1715   3.1842   3.1932   3.2003   3.2173   3.2201   3.2251   3.2442
  3.2625   3.2815   3.2930   3.3011   3.3086   3.3121   3.3337   3.3407
  3.3586   3.3680   3.3818   3.3901   3.4121   3.4324   3.4469   3.4970
  3.5318   3.5551   3.5672   3.6174   3.6825   3.7845   3.7848   3.8049
  3.8072   3.8143   3.8156   3.8358   3.8533   3.8710   3.8843   3.8958
  3.9035   3.9080   3.9318   3.9341   3.9621   3.9781   3.9938   4.0034
  4.0081   4.0472   4.0582   4.0740   4.0930   4.1211   4.1471   4.1613
  4.1741   4.1961   4.2151   4.2552   4.2626   4.2916   4.3052   4.3190
  4.3486   4.3801   4.4454   5.0094   5.0897   5.0976   5.1068   5.1282
  5.1458   5.1554   5.1753   5.1950   5.2678   5.3681   5.3890   5.4101
  5.4196   5.4328   5.4428   5.4670   5.5068   5.6076   5.6153   5.6256
  5.6505   5.6551   5.7036   5.8192   5.8362   5.8545  23.7550  23.7781
 23.7996  23.8139  23.8153  23.8336  23.8437  23.8646  23.8758  23.8960
 23.9008  23.9100  23.9288  23.9664  23.9876  23.9975  49.8795  49.9004
 49.9405  49.9496  49.9595  49.9690  49.9974  50.0037  50.0211
 --------------------------------------------------------------

          Ground-State Mulliken Net Atomic Charges

     Atom                 Charge (a.u.)
  ----------------------------------------
      1 C                     0.930486
      2 H                     0.257037
      3 C                    -0.725802
      4 H                     0.255530
      5 O                     0.156672
      6 C                    -1.111127
      7 H                     0.298344
      8 H                     0.094712
      9 C                     0.490313
     10 H                     0.162952
     11 C                    -0.649365
     12 H                     0.167058
     13 H                     0.151846
     14 O                    -0.195484
     15 C                    -0.804035
     16 H                     0.177537
     17 H                     0.130052
     18 C                    -0.323108
     19 H                     0.155614
     20 H                     0.169972
     21 C                     0.435952
     22 C                    -0.772190
     23 C                    -0.543801
     24 H                     0.170447
     25 O                    -0.236183
     26 H                     0.158816
     27 H                     0.401518
     28 H                     0.199868
     29 H                     0.154229
     30 H                     0.148507
     31 H                     0.118597
     32 H                     0.232418
     33 O                     0.042686
     34 C                    -0.263903
     35 H                     0.290203
     36 C                    -0.485150
     37 H                     0.205008
     38 C                    -0.208860
     39 O                    -0.155821
     40 O                    -0.080330
     41 H                     0.298458
     42 C                    -0.129923
     43 H                     0.257297
     44 O                    -0.146513
     45 H                     0.262121
     46 C                    -0.539314
     47 H                     0.294634
     48 O                    -0.188514
     49 H                     0.273705
     50 C                    -0.394140
     51 H                     0.243725
     52 O                    -0.100079
     53 H                     0.267330
  ----------------------------------------
  Sum of atomic charges =     0.000000

 -----------------------------------------------------------------
                    Cartesian Multipole Moments
 -----------------------------------------------------------------
    Charge (ESU x 10^10)
                 0.0000
    Dipole Moment (Debye)
         X      -1.9100      Y      -2.9449      Z       2.5067
       Tot       4.3132
    Quadrupole Moments (Debye-Ang)
        XX    -155.6143     XY     -17.0211     YY    -161.5792
        XZ       2.6459     YZ      -8.4545     ZZ    -148.5809
    Octopole Moments (Debye-Ang^2)
       XXX    -102.9180    XXY     -24.9820    XYY      45.6983
       YYY     -27.1587    XXZ      32.7708    XYZ      12.0821
       YYZ      15.7504    XZZ      40.7450    YZZ      -3.8474
       ZZZ       2.1495
    Hexadecapole Moments (Debye-Ang^3)
      XXXX   -8082.8587   XXXY     -90.4953   XXYY   -2178.0628
      XYYY    -101.3367   YYYY   -4278.7835   XXXZ     161.5973
      XXYZ      32.1910   XYYZ      64.6828   YYYZ     -85.2600
      XXZZ   -1337.3662   XYZZ     103.8428   YYZZ    -802.9089
      XZZZ      65.5082   YZZZ      32.4090   ZZZZ    -833.3953
 -----------------------------------------------------------------
 Calculating analytic gradient of the SCF energy
 Gradient of SCF Energy
            1           2           3           4           5           6
    1  -0.0007119   0.0001963  -0.0001902   0.0002794  -0.0007572   0.0001677
    2   0.0003011   0.0000133  -0.0001264   0.0000806  -0.0002425   0.0001860
    3  -0.0006954  -0.0002472   0.0004449   0.0001074   0.0005298   0.0002702
            7           8           9          10          11          12
    1  -0.0000922  -0.0003423   0.0001237   0.0000161   0.0000812   0.0000371
    2  -0.0001319   0.0001781   0.0000572  -0.0001135  -0.0000362   0.0000739
    3  -0.0003023   0.0002181  -0.0006081   0.0000679   0.0000545   0.0001209
           13          14          15          16          17          18
    1  -0.0000771   0.0005294   0.0003951   0.0001472  -0.0000695  -0.0000549
    2  -0.0001285  -0.0000234   0.0001014   0.0001097  -0.0001012   0.0001178
    3  -0.0002567   0.0006875   0.0001359  -0.0002428  -0.0000891  -0.0005038
           19          20          21          22          23          24
    1  -0.0002247  -0.0000930  -0.0007556  -0.0005355   0.0009916  -0.0000244
    2  -0.0002282   0.0000892  -0.0001682  -0.0002080   0.0011296   0.0002888
    3   0.0000786   0.0000957   0.0005538   0.0007034  -0.0011699   0.0005729
           25          26          27          28          29          30
    1  -0.0013707   0.0000412   0.0008575  -0.0000349  -0.0001810   0.0004489
    2   0.0019934  -0.0003285  -0.0007085  -0.0006665  -0.0001589  -0.0000979
    3   0.0009009  -0.0003003  -0.0003104   0.0005052  -0.0001471  -0.0001545
           31          32          33          34          35          36
    1   0.0000757  -0.0005146   0.0000156   0.0002204   0.0000760   0.0003651
    2   0.0004488   0.0003623  -0.0012022  -0.0010723   0.0000039  -0.0004874
    3   0.0002032  -0.0003147  -0.0007758   0.0003728  -0.0001276  -0.0000475
           37          38          39          40          41          42
    1   0.0002430  -0.0010397   0.0007420   0.0003570   0.0000189  -0.0005669
    2  -0.0000996   0.0013049   0.0001401  -0.0008333   0.0002613   0.0000561
    3  -0.0001799   0.0003011   0.0000839  -0.0003639  -0.0000611  -0.0001418
           43          44          45          46          47          48
    1   0.0003006  -0.0004902   0.0001537   0.0004125   0.0001235  -0.0000987
    2  -0.0001737   0.0003746  -0.0006050   0.0001799   0.0000610   0.0003540
    3   0.0001786  -0.0003780   0.0002552   0.0002836  -0.0003480  -0.0005603
           49          50          51          52          53
    1  -0.0001123   0.0004545   0.0001210   0.0005900  -0.0002446
    2  -0.0001941   0.0003913  -0.0003441   0.0004311  -0.0006095
    3   0.0005650   0.0002283  -0.0002077  -0.0002474   0.0002623
 Max gradient component =       1.993E-03
 RMS gradient           =       4.581E-04
 Gradient time:  CPU 612.09 s  wall 103.30 s
 Geometry Optimization Parameters
   NAtoms,    NIC,     NZ,  NCons,   NDum,   NFix, NCnnct, MaxDiis
       53     422       0       0       0       0       0       0

 Cartesian Hessian Update
 Hessian Updated using BFGS Update


** GEOMETRY OPTIMIZATION IN DELOCALIZED INTERNAL COORDINATES **
   Searching for a Minimum

   Optimization Cycle:   7

                       Coordinates (Angstroms)
     ATOM                X               Y               Z
      1  C        -2.4109680534    1.4181453885   -0.2686901989
      2  H        -2.7236680844    1.2080111473   -1.3007867007
      3  C        -1.4133413991    0.2788816824    0.0703134226
      4  H        -0.8724985649    0.5048576225    0.9955497553
      5  O        -0.4632155977    0.2492972079   -1.0436309510
      6  C        -2.1218915824   -1.0855699110    0.1573751198
      7  H        -2.4313139317   -1.3713426079   -0.8521516082
      8  H        -1.4179790929   -1.8523355051    0.4827773474
      9  C        -3.3388180853   -1.1125055036    1.0900280438
     10  H        -3.0098047261   -0.8667780938    2.1118398090
     11  C        -3.9555937071   -2.5135185722    1.1864032711
     12  H        -3.2066147011   -3.2243942313    1.5453928471
     13  H        -4.7773151838   -2.5014994847    1.9161067173
     14  O        -4.4094010630   -3.0442716803   -0.0583100943
     15  C        -4.3381650263   -0.0390680667    0.6574577253
     16  H        -5.1982896938   -0.0171476902    1.3365843124
     17  H        -4.7244373956   -0.2698441342   -0.3446612875
     18  C        -3.6587128898    1.3274278905    0.6408153809
     19  H        -4.3744482650    2.0949822863    0.3362310644
     20  H        -3.3603731095    1.5844351554    1.6660936326
     21  C        -1.9176720245    2.9050539892   -0.2165491949
     22  C        -2.7408025374    3.7511282508   -1.2048773214
     23  C        -0.4240638235    3.2087858267   -0.4273297797
     24  H        -0.0292173886    2.6806897052   -1.2982609169
     25  O         0.3484547676    2.9212870327    0.7377310760
     26  H        -0.3243571923    4.2821934009   -0.6171802954
     27  H         0.8480350938    2.1095357821    0.5759238822
     28  H        -2.1230215970    3.2674398008    0.7986313830
     29  H        -2.5267290951    3.4608590841   -2.2395996402
     30  H        -2.4992564857    4.8127096139   -1.1015217545
     31  H        -3.8165939922    3.6439025860   -1.0488775223
     32  H        -5.1593779272   -2.5231048682   -0.3624966408
     33  O         1.6042621425    0.4750461382   -0.0476119852
     34  C         3.0059173098    0.2207840581   -0.1472825725
     35  H         3.3552040791    0.3729309784   -1.1745888075
     36  C         0.8013321459   -0.2977007577   -0.9703338950
     37  H         1.2107979310   -0.1737806007   -1.9818408128
     38  C         3.7280383433    1.2572703553    0.7122928340
     39  O         4.5320123090    2.0441053493    0.2920138246
     40  O         3.3531786760    1.1753698156    2.0045664082
     41  H         3.8005245321    1.8896907439    2.4838907018
     42  C         3.2867847933   -1.2251283635    0.2805812424
     43  H         2.9949008153   -1.3329680063    1.3354302289
     44  O         4.6713772735   -1.4725494437    0.1184429511
     45  H         4.8184333498   -2.4234230876    0.1942390379
     46  C         2.4422210386   -2.1557737803   -0.5860693107
     47  H         2.8110568384   -2.1089389813   -1.6157307252
     48  O         2.6240860230   -3.5265427190   -0.2055308495
     49  H         2.3094873145   -3.6420688964    0.7009951059
     50  C         0.9556573618   -1.7798140192   -0.5763614637
     51  H         0.5721025585   -1.9213557754    0.4443875569
     52  O         0.2359647409   -2.5622924215   -1.5075473396
     53  H         0.5094360848   -3.4822735590   -1.4036741337
   Point Group: c1    Number of degrees of freedom:   153


   Energy is  -1303.943526947

 Hessian Updated using BFGS Update

151 Hessian modes will be used to form the next step
  Hessian Eigenvalues:
     0.001890    0.003880    0.004282    0.004458    0.006093    0.006367
     0.006572    0.007081    0.007608    0.009089    0.010164    0.010710
     0.011392    0.011627    0.013056    0.013203    0.014126    0.014169
     0.019021    0.020336    0.022207    0.028749    0.030455    0.031458
     0.032893    0.034939    0.036311    0.040313    0.044086    0.045063
     0.046149    0.046299    0.047563    0.048057    0.048405    0.048524
     0.049502    0.049877    0.050670    0.051177    0.051448    0.053205
     0.053546    0.054714    0.054940    0.055352    0.055996    0.057266
     0.057485    0.058121    0.060224    0.061351    0.062097    0.068062
     0.069129    0.071004    0.075060    0.078987    0.080078    0.081800
     0.085942    0.088523    0.096286    0.098586    0.111287    0.114913
     0.116179    0.117361    0.120473    0.133117    0.138946    0.139725
     0.144267    0.151429    0.157331    0.159072    0.160000    0.160004
     0.160087    0.160331    0.161811    0.166671    0.168593    0.169466
     0.176200    0.178308    0.187870    0.193181    0.194571    0.201914
     0.215289    0.221061    0.241963    0.246590    0.250639    0.253392
     0.259565    0.267236    0.269497    0.271629    0.281980    0.283666
     0.285179    0.289326    0.290115    0.290697    0.293323    0.298839
     0.302227    0.311235    0.335780    0.336514    0.337631    0.338575
     0.338799    0.339211    0.339320    0.339549    0.339973    0.340473
     0.340544    0.340879    0.341140    0.341387    0.341966    0.342296
     0.342344    0.342524    0.342934    0.343254    0.344763    0.349121
     0.360135    0.380225    0.386366    0.394132    0.396849    0.406050
     0.408226    0.425152    0.440547    0.488798    0.510882    0.517281
     0.518878    0.521391    0.523643    0.530628    0.548643    0.702606
     0.933111

 Minimum Search - Taking Simple RFO Step
 Searching for Lamda that Minimizes Along All modes
 Value Taken    Lamda =  -0.00104132
 Calculated Step too Large.  Step scaled by  0.578298
 Step Taken.  Stepsize is  0.300000

                             Maximum     Tolerance    Cnvgd?
         Gradient           0.007997      0.000300      NO
         Displacement       0.076288      0.001200      NO
         Energy change     -0.000648      0.000001      NO


 New Cartesian Coordinates Obtained by Inverse Iteration

 Displacement from previous Coordinates is:  0.654111
 ----------------------------------------------------------------
             Standard Nuclear Orientation (Angstroms)
    I     Atom           X                Y                Z
 ----------------------------------------------------------------
    1      C      -2.4091857906     1.4094551399    -0.2557537671
    2      H      -2.7477295388     1.1975331020    -1.2792235838
    3      C      -1.4188021936     0.2618661071     0.0660352860
    4      H      -0.8762260739     0.4716479387     0.9934644251
    5      O      -0.4683885058     0.2407902759    -1.0493323164
    6      C      -2.1428348465    -1.0948612980     0.1346480956
    7      H      -2.4728514770    -1.3547063766    -0.8753788394
    8      H      -1.4457676015    -1.8787635200     0.4327228438
    9      C      -3.3453193999    -1.1223144654     1.0870126315
   10      H      -2.9952674277    -0.9018149161     2.1076411146
   11      C      -3.9813780709    -2.5159883743     1.1656765187
   12      H      -3.2344229860    -3.2458997825     1.4889866880
   13      H      -4.7843530378    -2.5097019288     1.9160583109
   14      O      -4.4729976193    -3.0107917753    -0.0797136710
   15      C      -4.3376503323    -0.0257760790     0.6948233462
   16      H      -5.1799121279    -0.0018527974     1.3962318448
   17      H      -4.7523309277    -0.2353603290    -0.3004066637
   18      C      -3.6366498567     1.3300161418     0.6808053169
   19      H      -4.3438581538     2.1161697935     0.4021715313
   20      H      -3.3092655733     1.5686709251     1.7016778796
   21      C      -1.9094969294     2.8942375107    -0.2212585646
   22      C      -2.7008701652     3.7146641683    -1.2546394728
   23      C      -0.4113058320     3.1909353473    -0.3931973455
   24      H      -0.0021724806     2.6745341695    -1.2653817973
   25      O       0.3337098986     2.8832930309     0.7833677705
   26      H      -0.3048940986     4.2673187141    -0.5643304096
   27      H       0.8327222735     2.0709304266     0.6234961227
   28      H      -2.1460020663     3.2817582510     0.7776916881
   29      H      -2.4187460357     3.4317463365    -2.2748636252
   30      H      -2.5047377959     4.7844258596    -1.1394617274
   31      H      -3.7794246793     3.5656627596    -1.1594631683
   32      H      -5.2233687832    -2.4729764451    -0.3513423957
   33      O       1.5991239086     0.4845522948    -0.0505402021
   34      C       3.0014359607     0.2364136772    -0.1547904137
   35      H       3.3461460097     0.3863528366    -1.1838748763
   36      C       0.7975278975    -0.2965981646    -0.9714784240
   37      H       1.2097624888    -0.1731134496    -1.9815918844
   38      C       3.7248826221     1.2752376418     0.6997492710
   39      O       4.5231455109     2.0646566888     0.2734604678
   40      O       3.3376616419     1.2114832770     1.9893973850
   41      H       3.7813402462     1.9320322105     2.4627440457
   42      C       3.2889139111    -1.2076769810     0.2773416802
   43      H       2.9924186853    -1.3121295264     1.3311730618
   44      O       4.6743054366    -1.4483071004     0.1204289890
   45      H       4.8251938537    -2.3985179994     0.1937973079
   46      C       2.4487540554    -2.1444718371    -0.5883457336
   47      H       2.8136056736    -2.0938890461    -1.6190609609
   48      O       2.6417634078    -3.5135557457    -0.2080312537
   49      H       2.3271582121    -3.6308738911     0.6981212591
   50      C       0.9600766240    -1.7773509208    -0.5709924421
   51      H       0.5848945760    -1.9118758967     0.4538030575
   52      O       0.2360454217    -2.5664475860    -1.4916563306
   53      H       0.5269453970    -3.4819382613    -1.3978191899
 ----------------------------------------------------------------
 Molecular Point Group                 C1    NOp =  1
 Largest Abelian Subgroup              C1    NOp =  1
 Nuclear Repulsion Energy =  2576.8737623054 hartrees
 There are       98 alpha and       98 beta electrons
 Applying Cartesian multipole field
    Component          Value
    ---------          -----
     (2,0,0)        1.00000E-12
     (0,2,0)        2.00000E-11
     (0,0,2)       -3.00000E-11
 Nucleus-field energy     =     0.0000000506 hartrees
 Requested basis set is 6-311++G(d,p)
 There are 290 shells and 746 basis functions
 A cutoff of  1.0D-11 yielded  30554 shell pairs
 There are    196549 function pairs (    208036 Cartesian)
 Smallest overlap matrix eigenvalue = 6.47E-07

 Q-Chem warning in module stvman/mkSTV.C, line 306:

 Overlap eigenvalue is smaller than square root of threshold
 Use THRESH >= 12 to get rid of this warning

 Linear dependence detected in AO basis
 Tighter screening thresholds may be required for diffuse basis sets
 Use S2THRESH > 14 and THRESH = 14 in case of SCF convergence issues
 Number of orthogonalized atomic orbitals = 745
 Maximum deviation from orthogonality = 8.553E-10
 Guess MOs from SCF MO coefficient file

 -----------------------------------------------------------------------
  General SCF calculation program by
  Eric Jon Sundstrom, Paul Horn, Yuezhi Mao, Dmitri Zuev, Alec White,
  David Stuck, Shaama M.S., Shane Yost, Joonho Lee, David Small,
  Daniel Levine, Susi Lehtola, Hugh Burton, Evgeny Epifanovsky
 -----------------------------------------------------------------------
 Exchange:     0.2000 Hartree-Fock + 0.0800 Slater + 0.7200 B88
 Correlation:  0.1900 VWN1RPA + 0.8100 LYP
 Using SG-1 standard quadrature grid
 using 6 threads for integral computing
 -------------------------------------------------------
 OpenMP Integral computing Module                
 Release: version 2.0, May 2017, Q-Chem Inc. Pleasanton 
 -------------------------------------------------------
 -------------------------------------------------------
 OpenMP BLAS3 based DFT computing Module                
 Release: version 1.0, May 2013, Q-Chem Inc. Pittsburgh 
 -------------------------------------------------------
 A restricted SCF calculation will be
 performed using DIIS
 SCF converges when DIIS error is below 1.0e-08
 ---------------------------------------
  Cycle       Energy         DIIS error
 ---------------------------------------
    1   -1303.9359329684      3.00e-04  
    2   -1303.9437936255      4.75e-05  
    3   -1303.9436965692      7.09e-05  
    4   -1303.9439443363      6.75e-06  
    5   -1303.9439455973      4.90e-06  
    6   -1303.9439467419      1.81e-06  
    7   -1303.9439469049      4.51e-07  
    8   -1303.9439469155      1.19e-07  
    9   -1303.9439469162      3.47e-08  
   10   -1303.9439469162      1.32e-08  
   11   -1303.9439469161      4.60e-09  Convergence criterion met
 ---------------------------------------
 SCF time:   CPU 2404.24s  wall 423.00s 
 SCF   energy in the final basis set =    -1303.9439469161
 Total energy in the final basis set =    -1303.9439469161

 --------------------------------------------------------------

                    Orbital Energies (a.u.)
 --------------------------------------------------------------

 Alpha MOs
 -- Occupied --
-19.1913 -19.1721 -19.1702 -19.1538 -19.1486 -19.1478 -19.1360 -19.1287
-19.0973 -10.3276 -10.3036 -10.2692 -10.2602 -10.2597 -10.2558 -10.2353
-10.2227 -10.1987 -10.1825 -10.1793 -10.1748 -10.1725 -10.1692 -10.1681
-10.1579  -1.1354  -1.1025  -1.0806  -1.0601  -1.0473  -1.0458  -1.0395
 -1.0297  -1.0004  -0.8508  -0.8175  -0.8041  -0.7978  -0.7551  -0.7487
 -0.7059  -0.6830  -0.6744  -0.6666  -0.6496  -0.6357  -0.6170  -0.6043
 -0.5755  -0.5703  -0.5652  -0.5603  -0.5485  -0.5268  -0.5249  -0.5123
 -0.5113  -0.5081  -0.4990  -0.4972  -0.4937  -0.4783  -0.4718  -0.4571
 -0.4532  -0.4506  -0.4433  -0.4340  -0.4314  -0.4273  -0.4215  -0.4107
 -0.4063  -0.4015  -0.3928  -0.3881  -0.3838  -0.3796  -0.3765  -0.3743
 -0.3645  -0.3546  -0.3481  -0.3466  -0.3435  -0.3391  -0.3344  -0.3296
 -0.3231  -0.3221  -0.3126  -0.3114  -0.3061  -0.2985  -0.2937  -0.2903
 -0.2749  -0.2559
 -- Virtual --
 -0.0388  -0.0296  -0.0141  -0.0115  -0.0093  -0.0012   0.0016   0.0029
  0.0119   0.0176   0.0225   0.0244   0.0295   0.0335   0.0376   0.0385
  0.0451   0.0485   0.0501   0.0550   0.0569   0.0594   0.0635   0.0658
  0.0710   0.0734   0.0761   0.0789   0.0808   0.0832   0.0878   0.0917
  0.0925   0.0961   0.0975   0.0981   0.1005   0.1020   0.1060   0.1083
  0.1103   0.1125   0.1145   0.1168   0.1184   0.1214   0.1232   0.1275
  0.1286   0.1307   0.1313   0.1355   0.1369   0.1385   0.1395   0.1413
  0.1445   0.1460   0.1495   0.1498   0.1509   0.1522   0.1551   0.1563
  0.1611   0.1619   0.1639   0.1678   0.1709   0.1727   0.1736   0.1746
  0.1786   0.1802   0.1805   0.1835   0.1857   0.1895   0.1907   0.1920
  0.1947   0.1959   0.1971   0.2017   0.2047   0.2061   0.2113   0.2124
  0.2159   0.2188   0.2205   0.2259   0.2273   0.2304   0.2308   0.2346
  0.2375   0.2387   0.2422   0.2432   0.2446   0.2483   0.2498   0.2526
  0.2545   0.2574   0.2629   0.2633   0.2642   0.2658   0.2720   0.2744
  0.2748   0.2775   0.2813   0.2833   0.2844   0.2887   0.2912   0.2922
  0.2956   0.2977   0.3003   0.3061   0.3076   0.3117   0.3148   0.3156
  0.3188   0.3193   0.3229   0.3266   0.3269   0.3307   0.3323   0.3363
  0.3366   0.3405   0.3437   0.3455   0.3492   0.3511   0.3548   0.3588
  0.3620   0.3642   0.3662   0.3691   0.3698   0.3754   0.3772   0.3791
  0.3797   0.3825   0.3850   0.3917   0.3948   0.3967   0.4008   0.4054
  0.4118   0.4138   0.4192   0.4204   0.4244   0.4252   0.4276   0.4377
  0.4385   0.4476   0.4507   0.4571   0.4604   0.4753   0.4763   0.4820
  0.4891   0.4937   0.4965   0.4991   0.5003   0.5085   0.5165   0.5219
  0.5280   0.5359   0.5411   0.5461   0.5565   0.5604   0.5644   0.5691
  0.5722   0.5786   0.5819   0.5893   0.5951   0.6000   0.6022   0.6146
  0.6164   0.6249   0.6269   0.6283   0.6325   0.6404   0.6465   0.6522
  0.6548   0.6624   0.6651   0.6719   0.6827   0.6876   0.6904   0.6924
  0.7001   0.7050   0.7100   0.7131   0.7160   0.7205   0.7294   0.7307
  0.7376   0.7425   0.7450   0.7512   0.7535   0.7575   0.7613   0.7709
  0.7713   0.7734   0.7750   0.7816   0.7867   0.7900   0.7927   0.7981
  0.8029   0.8061   0.8137   0.8143   0.8175   0.8262   0.8273   0.8343
  0.8382   0.8452   0.8559   0.8722   0.8915   0.8959   0.9046   0.9289
  0.9315   0.9418   0.9505   0.9600   0.9857   0.9949   1.0061   1.0093
  1.0141   1.0262   1.0320   1.0464   1.0604   1.0653   1.0732   1.0883
  1.0929   1.0951   1.1034   1.1155   1.1170   1.1364   1.1387   1.1467
  1.1485   1.1523   1.1673   1.1727   1.1776   1.1887   1.1941   1.2013
  1.2082   1.2108   1.2132   1.2198   1.2271   1.2349   1.2383   1.2463
  1.2570   1.2623   1.2685   1.2729   1.2787   1.2836   1.3016   1.3066
  1.3221   1.3306   1.3379   1.3423   1.3469   1.3651   1.3710   1.3773
  1.3800   1.3884   1.4026   1.4113   1.4142   1.4259   1.4438   1.4510
  1.4586   1.4609   1.4693   1.4813   1.4852   1.4881   1.5008   1.5134
  1.5200   1.5249   1.5259   1.5421   1.5447   1.5541   1.5553   1.5630
  1.5653   1.5722   1.5783   1.5830   1.5845   1.5883   1.5949   1.6007
  1.6042   1.6079   1.6123   1.6187   1.6218   1.6267   1.6375   1.6416
  1.6453   1.6524   1.6547   1.6594   1.6678   1.6717   1.6748   1.6798
  1.6842   1.6874   1.6926   1.7011   1.7043   1.7163   1.7199   1.7217
  1.7306   1.7445   1.7503   1.7575   1.7582   1.7660   1.7756   1.7833
  1.7945   1.7977   1.8027   1.8108   1.8178   1.8298   1.8304   1.8336
  1.8419   1.8484   1.8565   1.8667   1.8729   1.8799   1.8856   1.8983
  1.9050   1.9206   1.9284   1.9366   1.9403   1.9553   1.9640   1.9812
  1.9854   1.9937   1.9950   2.0091   2.0149   2.0256   2.0288   2.0483
  2.0528   2.0617   2.0664   2.0743   2.0819   2.0906   2.0955   2.1097
  2.1111   2.1205   2.1276   2.1437   2.1503   2.1560   2.1592   2.1763
  2.1782   2.1878   2.1972   2.2078   2.2205   2.2310   2.2395   2.2544
  2.2646   2.2791   2.2857   2.2976   2.3046   2.3118   2.3318   2.3424
  2.3524   2.3584   2.3635   2.3816   2.3953   2.4097   2.4190   2.4293
  2.4469   2.4585   2.4793   2.4910   2.5035   2.5176   2.5237   2.5324
  2.5432   2.5457   2.5467   2.5609   2.5737   2.5818   2.5922   2.6025
  2.6133   2.6161   2.6261   2.6357   2.6458   2.6509   2.6625   2.6719
  2.6825   2.6841   2.6991   2.7082   2.7148   2.7256   2.7431   2.7542
  2.7593   2.7758   2.7814   2.7894   2.7920   2.8052   2.8147   2.8188
  2.8215   2.8454   2.8506   2.8642   2.8764   2.8862   2.8934   2.9007
  2.9124   2.9154   2.9284   2.9341   2.9484   2.9554   2.9617   2.9694
  2.9802   2.9844   3.0013   3.0116   3.0153   3.0251   3.0283   3.0378
  3.0435   3.0532   3.0696   3.0737   3.0804   3.0885   3.0927   3.0947
  3.1175   3.1314   3.1343   3.1436   3.1503   3.1622   3.1637   3.1697
  3.1719   3.1861   3.1933   3.2011   3.2190   3.2234   3.2271   3.2497
  3.2642   3.2804   3.2928   3.3012   3.3092   3.3139   3.3368   3.3428
  3.3599   3.3674   3.3806   3.3919   3.4116   3.4317   3.4493   3.4980
  3.5309   3.5578   3.5697   3.6175   3.6838   3.7841   3.7853   3.8020
  3.8065   3.8108   3.8150   3.8363   3.8554   3.8765   3.8859   3.8968
  3.9034   3.9081   3.9310   3.9347   3.9630   3.9782   3.9950   4.0032
  4.0079   4.0474   4.0576   4.0743   4.0924   4.1228   4.1477   4.1603
  4.1742   4.1979   4.2169   4.2536   4.2615   4.2907   4.3042   4.3210
  4.3511   4.3822   4.4471   5.0124   5.0885   5.0965   5.1062   5.1279
  5.1436   5.1554   5.1782   5.1951   5.2707   5.3689   5.3919   5.4107
  5.4207   5.4360   5.4431   5.4680   5.5067   5.6091   5.6148   5.6239
  5.6507   5.6558   5.7045   5.8190   5.8360   5.8558  23.7552  23.7788
 23.8005  23.8142  23.8159  23.8340  23.8442  23.8641  23.8774  23.8978
 23.9013  23.9115  23.9297  23.9654  23.9886  23.9985  49.8793  49.9003
 49.9404  49.9497  49.9581  49.9679  49.9975  50.0061  50.0223
 --------------------------------------------------------------

          Ground-State Mulliken Net Atomic Charges

     Atom                 Charge (a.u.)
  ----------------------------------------
      1 C                     0.908535
      2 H                     0.263348
      3 C                    -0.719595
      4 H                     0.252605
      5 O                     0.163784
      6 C                    -1.128619
      7 H                     0.291969
      8 H                     0.123089
      9 C                     0.509711
     10 H                     0.163023
     11 C                    -0.660579
     12 H                     0.165295
     13 H                     0.152309
     14 O                    -0.195069
     15 C                    -0.808597
     16 H                     0.176985
     17 H                     0.128958
     18 C                    -0.310463
     19 H                     0.161401
     20 H                     0.170238
     21 C                     0.411381
     22 C                    -0.770743
     23 C                    -0.530437
     24 H                     0.173020
     25 O                    -0.236962
     26 H                     0.160938
     27 H                     0.399359
     28 H                     0.203800
     29 H                     0.154744
     30 H                     0.148258
     31 H                     0.120752
     32 H                     0.232049
     33 O                     0.035490
     34 C                    -0.266214
     35 H                     0.289601
     36 C                    -0.476000
     37 H                     0.203512
     38 C                    -0.212479
     39 O                    -0.156407
     40 O                    -0.078590
     41 H                     0.297914
     42 C                    -0.115716
     43 H                     0.257003
     44 O                    -0.146420
     45 H                     0.262213
     46 C                    -0.566648
     47 H                     0.293900
     48 O                    -0.188034
     49 H                     0.274456
     50 C                    -0.389429
     51 H                     0.240691
     52 O                    -0.101239
     53 H                     0.267906
  ----------------------------------------
  Sum of atomic charges =     0.000000

 -----------------------------------------------------------------
                    Cartesian Multipole Moments
 -----------------------------------------------------------------
    Charge (ESU x 10^10)
                 0.0000
    Dipole Moment (Debye)
         X      -1.8107      Y      -2.9475      Z       2.5120
       Tot       4.2751
    Quadrupole Moments (Debye-Ang)
        XX    -155.8365     XY     -17.2266     YY    -161.2136
        XZ       2.3136     YZ      -8.5505     ZZ    -148.8403
    Octopole Moments (Debye-Ang^2)
       XXX    -100.9700    XXY     -23.7345    XYY      47.1085
       YYY     -27.6590    XXZ      34.0895    XYZ      13.4924
       YYZ      16.6148    XZZ      41.1383    YZZ      -4.4777
       ZZZ       1.4285
    Hexadecapole Moments (Debye-Ang^3)
      XXXX   -8091.2214   XXXY    -121.6292   XXYY   -2181.5132
      XYYY    -116.3730   YYYY   -4231.1172   XXXZ     160.8717
      XXYZ      26.3267   XYYZ      64.1004   YYYZ     -88.0176
      XXZZ   -1343.6971   XYZZ      96.5077   YYZZ    -799.6492
      XZZZ      67.8652   YZZZ      27.6829   ZZZZ    -839.2430
 -----------------------------------------------------------------
 Calculating analytic gradient of the SCF energy
 Gradient of SCF Energy
            1           2           3           4           5           6
    1  -0.0003385  -0.0000951  -0.0004465   0.0001166   0.0001534   0.0000535
    2   0.0002572   0.0001192  -0.0004088   0.0001206  -0.0002303   0.0003025
    3  -0.0009911  -0.0001478   0.0011353  -0.0001125  -0.0003797  -0.0000447
            7           8           9          10          11          12
    1  -0.0000932  -0.0005426   0.0001583  -0.0000114  -0.0001288   0.0000517
    2  -0.0000692   0.0001757  -0.0001817   0.0000043   0.0000036   0.0000436
    3  -0.0002470   0.0004316  -0.0003482   0.0001164  -0.0000454   0.0000884
           13          14          15          16          17          18
    1  -0.0000124   0.0002728   0.0003979   0.0001289  -0.0000923   0.0002284
    2  -0.0001213  -0.0001388   0.0002585   0.0001016  -0.0001331   0.0001152
    3  -0.0001582   0.0003694  -0.0001678  -0.0001065  -0.0000393  -0.0005702
           19          20          21          22          23          24
    1  -0.0001774  -0.0001100  -0.0007612  -0.0001343   0.0011085  -0.0001223
    2   0.0000703   0.0000331  -0.0000777  -0.0005117   0.0007338   0.0001656
    3   0.0000569   0.0001643   0.0006721   0.0005861  -0.0007967   0.0000752
           25          26          27          28          29          30
    1  -0.0012288  -0.0001140   0.0007285  -0.0000095  -0.0001097   0.0003073
    2   0.0012869  -0.0001880  -0.0008532  -0.0003320  -0.0000254  -0.0000249
    3   0.0002405  -0.0000660   0.0000908   0.0005483  -0.0000962  -0.0000324
           31          32          33          34          35          36
    1  -0.0000473  -0.0002469   0.0003097  -0.0002247   0.0000173  -0.0009142
    2  -0.0000132   0.0003080  -0.0004031   0.0001937  -0.0000625   0.0000338
    3   0.0000732  -0.0000976  -0.0002374   0.0000049  -0.0001529   0.0000712
           37          38          39          40          41          42
    1   0.0002726   0.0013668  -0.0002299  -0.0005049   0.0001117   0.0002433
    2   0.0000229  -0.0011297   0.0008278  -0.0000604   0.0002056  -0.0003415
    3   0.0000324   0.0008513  -0.0001897  -0.0003943  -0.0000923   0.0003101
           43          44          45          46          47          48
    1   0.0000936  -0.0006234   0.0000307   0.0003004   0.0000951  -0.0000271
    2   0.0000140   0.0003578  -0.0003275  -0.0000579   0.0001632   0.0004462
    3   0.0000146  -0.0002551   0.0002236  -0.0002177  -0.0002329  -0.0004081
           49          50          51          52          53
    1  -0.0001296   0.0002122   0.0004650   0.0004989  -0.0002470
    2  -0.0000790  -0.0009255  -0.0000565   0.0007110  -0.0003230
    3   0.0004230   0.0001065  -0.0003815   0.0000408   0.0002823
 Max gradient component =       1.367E-03
 RMS gradient           =       3.966E-04
 Gradient time:  CPU 613.92 s  wall 103.60 s
 Geometry Optimization Parameters
   NAtoms,    NIC,     NZ,  NCons,   NDum,   NFix, NCnnct, MaxDiis
       53     422       0       0       0       0       0       0

 Cartesian Hessian Update
 Hessian Updated using BFGS Update


** GEOMETRY OPTIMIZATION IN DELOCALIZED INTERNAL COORDINATES **
   Searching for a Minimum

   Optimization Cycle:   8

                       Coordinates (Angstroms)
     ATOM                X               Y               Z
      1  C        -2.4091857906    1.4094551399   -0.2557537671
      2  H        -2.7477295388    1.1975331020   -1.2792235838
      3  C        -1.4188021936    0.2618661071    0.0660352860
      4  H        -0.8762260739    0.4716479387    0.9934644251
      5  O        -0.4683885058    0.2407902759   -1.0493323164
      6  C        -2.1428348465   -1.0948612980    0.1346480956
      7  H        -2.4728514770   -1.3547063766   -0.8753788394
      8  H        -1.4457676015   -1.8787635200    0.4327228438
      9  C        -3.3453193999   -1.1223144654    1.0870126315
     10  H        -2.9952674277   -0.9018149161    2.1076411146
     11  C        -3.9813780709   -2.5159883743    1.1656765187
     12  H        -3.2344229860   -3.2458997825    1.4889866880
     13  H        -4.7843530378   -2.5097019288    1.9160583109
     14  O        -4.4729976193   -3.0107917753   -0.0797136710
     15  C        -4.3376503323   -0.0257760790    0.6948233462
     16  H        -5.1799121279   -0.0018527974    1.3962318448
     17  H        -4.7523309277   -0.2353603290   -0.3004066637
     18  C        -3.6366498567    1.3300161418    0.6808053169
     19  H        -4.3438581538    2.1161697935    0.4021715313
     20  H        -3.3092655733    1.5686709251    1.7016778796
     21  C        -1.9094969294    2.8942375107   -0.2212585646
     22  C        -2.7008701652    3.7146641683   -1.2546394728
     23  C        -0.4113058320    3.1909353473   -0.3931973455
     24  H        -0.0021724806    2.6745341695   -1.2653817973
     25  O         0.3337098986    2.8832930309    0.7833677705
     26  H        -0.3048940986    4.2673187141   -0.5643304096
     27  H         0.8327222735    2.0709304266    0.6234961227
     28  H        -2.1460020663    3.2817582510    0.7776916881
     29  H        -2.4187460357    3.4317463365   -2.2748636252
     30  H        -2.5047377959    4.7844258596   -1.1394617274
     31  H        -3.7794246793    3.5656627596   -1.1594631683
     32  H        -5.2233687832   -2.4729764451   -0.3513423957
     33  O         1.5991239086    0.4845522948   -0.0505402021
     34  C         3.0014359607    0.2364136772   -0.1547904137
     35  H         3.3461460097    0.3863528366   -1.1838748763
     36  C         0.7975278975   -0.2965981646   -0.9714784240
     37  H         1.2097624888   -0.1731134496   -1.9815918844
     38  C         3.7248826221    1.2752376418    0.6997492710
     39  O         4.5231455109    2.0646566888    0.2734604678
     40  O         3.3376616419    1.2114832770    1.9893973850
     41  H         3.7813402462    1.9320322105    2.4627440457
     42  C         3.2889139111   -1.2076769810    0.2773416802
     43  H         2.9924186853   -1.3121295264    1.3311730618
     44  O         4.6743054366   -1.4483071004    0.1204289890
     45  H         4.8251938537   -2.3985179994    0.1937973079
     46  C         2.4487540554   -2.1444718371   -0.5883457336
     47  H         2.8136056736   -2.0938890461   -1.6190609609
     48  O         2.6417634078   -3.5135557457   -0.2080312537
     49  H         2.3271582121   -3.6308738911    0.6981212591
     50  C         0.9600766240   -1.7773509208   -0.5709924421
     51  H         0.5848945760   -1.9118758967    0.4538030575
     52  O         0.2360454217   -2.5664475860   -1.4916563306
     53  H         0.5269453970   -3.4819382613   -1.3978191899
   Point Group: c1    Number of degrees of freedom:   153


   Energy is  -1303.943946916

 Hessian Updated using BFGS Update

152 Hessian modes will be used to form the next step
  Hessian Eigenvalues:
     0.001771    0.003887    0.004309    0.004471    0.006100    0.006369
     0.006722    0.007153    0.007606    0.009084    0.010164    0.011220
     0.011512    0.011634    0.013052    0.013980    0.014143    0.017554
     0.019215    0.020393    0.022210    0.029287    0.030553    0.031610
     0.033112    0.035634    0.036431    0.040303    0.044091    0.045201
     0.046210    0.046306    0.047600    0.048181    0.048497    0.048517
     0.049488    0.049870    0.050691    0.051178    0.051975    0.053143
     0.053601    0.054839    0.055037    0.055449    0.056010    0.057279
     0.057491    0.058257    0.060273    0.061274    0.062140    0.068241
     0.069720    0.071119    0.075076    0.079010    0.080097    0.081916
     0.085828    0.088703    0.096336    0.098984    0.112326    0.114870
     0.116211    0.117355    0.120434    0.134259    0.138934    0.139729
     0.144260    0.152342    0.157314    0.159235    0.160000    0.160003
     0.160029    0.160060    0.160319    0.161967    0.166362    0.168732
     0.169407    0.176269    0.178256    0.189788    0.193524    0.195225
     0.202154    0.215346    0.221158    0.242180    0.247516    0.250831
     0.253865    0.260161    0.267544    0.270016    0.271122    0.281961
     0.284796    0.284983    0.289413    0.290016    0.290885    0.293310
     0.298750    0.301995    0.311564    0.336512    0.336727    0.337653
     0.338576    0.338792    0.339208    0.339354    0.339569    0.339967
     0.340452    0.340544    0.340888    0.341256    0.341406    0.341961
     0.342045    0.342328    0.342523    0.343016    0.343971    0.344927
     0.349147    0.366452    0.378938    0.387803    0.394149    0.396842
     0.406511    0.408232    0.424933    0.439347    0.500619    0.510770
     0.517488    0.518797    0.521344    0.523807    0.530778    0.548089
     0.607353    0.932563

 Minimum Search - Taking Simple RFO Step
 Searching for Lamda that Minimizes Along All modes
 Value Taken    Lamda =  -0.00067669
 Calculated Step too Large.  Step scaled by  0.681425
 Step Taken.  Stepsize is  0.300000

                             Maximum     Tolerance    Cnvgd?
         Gradient           0.005532      0.000300      NO
         Displacement       0.080338      0.001200      NO
         Energy change     -0.000420      0.000001      NO


 New Cartesian Coordinates Obtained by Inverse Iteration

 Displacement from previous Coordinates is:  0.675098
 ----------------------------------------------------------------
             Standard Nuclear Orientation (Angstroms)
    I     Atom           X                Y                Z
 ----------------------------------------------------------------
    1      C      -2.4079642660     1.4056042953    -0.2449299863
    2      H      -2.7835934870     1.1879838776    -1.2539772976
    3      C      -1.4171670214     0.2540381281     0.0478515431
    4      H      -0.8670800297     0.4463585991     0.9742926761
    5      O      -0.4732703428     0.2448250924    -1.0729290125
    6      C      -2.1504736603    -1.0975740017     0.1012555009
    7      H      -2.5132452595    -1.3270240340    -0.9047309506
    8      H      -1.4532017508    -1.8966294384     0.3560031188
    9      C      -3.3251938394    -1.1340288430     1.0885772520
   10      H      -2.9416050538    -0.9422776824     2.1027867452
   11      C      -3.9743172579    -2.5224354096     1.1520221999
   12      H      -3.2246875506    -3.2683310459     1.4293629025
   13      H      -4.7507813971    -2.5284467685     1.9298774568
   14      O      -4.5129603759    -2.9784450718    -0.0890241501
   15      C      -4.3184911355    -0.0178489432     0.7543240025
   16      H      -5.1330856707     0.0016466788     1.4882136641
   17      H      -4.7730576765    -0.2041692619    -0.2277859692
   18      C      -3.6016993649     1.3303957175     0.7347268940
   19      H      -4.3066908159     2.1309723842     0.4916321301
   20      H      -3.2328395030     1.5513225500     1.7452487423
   21      C      -1.9067729284     2.8911497484    -0.2405156153
   22      C      -2.6834639956     3.6831990039    -1.3064738403
   23      C      -0.4088651818     3.1859565110    -0.3983682024
   24      H       0.0043925257     2.6783870228    -1.2743222762
   25      O       0.3302061632     2.8668689083     0.7772761859
   26      H      -0.3009724338     4.2645999578    -0.5575223771
   27      H       0.8308557468     2.0583451070     0.6073540574
   28      H      -2.1598975359     3.3059628942     0.7428205677
   29      H      -2.3565045535     3.4015174014    -2.3133979715
   30      H      -2.5277319061     4.7598496465    -1.1930501999
   31      H      -3.7594869091     3.4977005114    -1.2477289008
   32      H      -5.2684618243    -2.4288221130    -0.3187704711
   33      O       1.5821890406     0.4959281723    -0.0569373180
   34      C       2.9853867815     0.2499998062    -0.1445399974
   35      H       3.3426262744     0.4007504308    -1.1690200940
   36      C       0.7927302406    -0.2870299863    -0.9895452662
   37      H       1.2149576431    -0.1589624861    -1.9946563666
   38      C       3.6974151025     1.2875796447     0.7197583152
   39      O       4.5253283739     2.0551694071     0.3103180894
   40      O       3.3107265473     1.2089146703     2.0089712530
   41      H       3.7664092263     1.9138546215     2.4943767753
   42      C       3.2687278954    -1.1939411961     0.2926165874
   43      H       2.9532220036    -1.2972646880     1.3410400801
   44      O       4.6567088781    -1.4336061660     0.1597947389
   45      H       4.8069997733    -2.3842593656     0.2267838423
   46      C       2.4423029111    -2.1333834289    -0.5845969468
   47      H       2.8212121970    -2.0822126532    -1.6098980321
   48      O       2.6340280370    -3.5021641606    -0.2012651052
   49      H       2.3044741501    -3.6203533338     0.6991967528
   50      C       0.9527586289    -1.7686367141    -0.5879357766
   51      H       0.5633829493    -1.9016627435     0.4323073899
   52      O       0.2431268194    -2.5602573045    -1.5176268166
   53      H       0.5547181244    -3.4702838176    -1.4386416436
 ----------------------------------------------------------------
 Molecular Point Group                 C1    NOp =  1
 Largest Abelian Subgroup              C1    NOp =  1
 Nuclear Repulsion Energy =  2579.7968124209 hartrees
 There are       98 alpha and       98 beta electrons
 Applying Cartesian multipole field
    Component          Value
    ---------          -----
     (2,0,0)        1.00000E-12
     (0,2,0)        2.00000E-11
     (0,0,2)       -3.00000E-11
 Nucleus-field energy     =     0.0000000496 hartrees
 Requested basis set is 6-311++G(d,p)
 There are 290 shells and 746 basis functions
 A cutoff of  1.0D-11 yielded  30592 shell pairs
 There are    196830 function pairs (    208336 Cartesian)
 Smallest overlap matrix eigenvalue = 6.53E-07

 Q-Chem warning in module stvman/mkSTV.C, line 306:

 Overlap eigenvalue is smaller than square root of threshold
 Use THRESH >= 12 to get rid of this warning

 Linear dependence detected in AO basis
 Tighter screening thresholds may be required for diffuse basis sets
 Use S2THRESH > 14 and THRESH = 14 in case of SCF convergence issues
 Number of orthogonalized atomic orbitals = 745
 Maximum deviation from orthogonality = 4.928E-10
 Guess MOs from SCF MO coefficient file

 -----------------------------------------------------------------------
  General SCF calculation program by
  Eric Jon Sundstrom, Paul Horn, Yuezhi Mao, Dmitri Zuev, Alec White,
  David Stuck, Shaama M.S., Shane Yost, Joonho Lee, David Small,
  Daniel Levine, Susi Lehtola, Hugh Burton, Evgeny Epifanovsky
 -----------------------------------------------------------------------
 Exchange:     0.2000 Hartree-Fock + 0.0800 Slater + 0.7200 B88
 Correlation:  0.1900 VWN1RPA + 0.8100 LYP
 Using SG-1 standard quadrature grid
 using 6 threads for integral computing
 -------------------------------------------------------
 OpenMP Integral computing Module                
 Release: version 2.0, May 2017, Q-Chem Inc. Pleasanton 
 -------------------------------------------------------
 -------------------------------------------------------
 OpenMP BLAS3 based DFT computing Module                
 Release: version 1.0, May 2013, Q-Chem Inc. Pittsburgh 
 -------------------------------------------------------
 A restricted SCF calculation will be
 performed using DIIS
 SCF converges when DIIS error is below 1.0e-08
 ---------------------------------------
  Cycle       Energy         DIIS error
 ---------------------------------------
    1   -1303.9332851012      3.58e-04  
    2   -1303.9439136031      5.21e-05  
    3   -1303.9438370711      7.18e-05  
    4   -1303.9441005310      8.71e-06  
    5   -1303.9441031566      4.93e-06  
    6   -1303.9441044688      1.59e-06  
    7   -1303.9441045737      7.11e-07  
    8   -1303.9441045984      1.27e-07  
    9   -1303.9441045996      4.43e-08  
   10   -1303.9441045995      1.60e-08  
   11   -1303.9441045997      5.29e-09  Convergence criterion met
 ---------------------------------------
 SCF time:   CPU 2410.77s  wall 424.00s 
 SCF   energy in the final basis set =    -1303.9441045997
 Total energy in the final basis set =    -1303.9441045997

 --------------------------------------------------------------

                    Orbital Energies (a.u.)
 --------------------------------------------------------------

 Alpha MOs
 -- Occupied --
-19.1912 -19.1727 -19.1707 -19.1539 -19.1491 -19.1482 -19.1360 -19.1287
-19.0964 -10.3276 -10.3039 -10.2695 -10.2606 -10.2603 -10.2563 -10.2349
-10.2227 -10.1984 -10.1827 -10.1791 -10.1749 -10.1727 -10.1690 -10.1681
-10.1579  -1.1353  -1.1032  -1.0811  -1.0604  -1.0477  -1.0457  -1.0402
 -1.0296  -1.0004  -0.8510  -0.8178  -0.8040  -0.7977  -0.7553  -0.7489
 -0.7063  -0.6828  -0.6746  -0.6664  -0.6500  -0.6360  -0.6170  -0.6043
 -0.5760  -0.5707  -0.5651  -0.5602  -0.5487  -0.5273  -0.5257  -0.5126
 -0.5114  -0.5081  -0.4992  -0.4974  -0.4937  -0.4779  -0.4720  -0.4571
 -0.4534  -0.4507  -0.4435  -0.4343  -0.4314  -0.4267  -0.4215  -0.4107
 -0.4060  -0.4015  -0.3932  -0.3886  -0.3844  -0.3803  -0.3768  -0.3744
 -0.3645  -0.3551  -0.3477  -0.3465  -0.3439  -0.3396  -0.3341  -0.3297
 -0.3228  -0.3220  -0.3124  -0.3118  -0.3063  -0.2991  -0.2940  -0.2903
 -0.2749  -0.2556
 -- Virtual --
 -0.0389  -0.0301  -0.0141  -0.0113  -0.0094  -0.0015   0.0018   0.0031
  0.0116   0.0175   0.0226   0.0247   0.0294   0.0333   0.0375   0.0387
  0.0450   0.0487   0.0501   0.0549   0.0568   0.0593   0.0638   0.0657
  0.0709   0.0737   0.0766   0.0791   0.0809   0.0830   0.0877   0.0915
  0.0927   0.0958   0.0975   0.0986   0.1006   0.1021   0.1062   0.1089
  0.1099   0.1116   0.1152   0.1170   0.1187   0.1213   0.1236   0.1276
  0.1290   0.1307   0.1312   0.1354   0.1368   0.1386   0.1394   0.1413
  0.1449   0.1458   0.1494   0.1501   0.1512   0.1523   0.1542   0.1571
  0.1611   0.1615   0.1639   0.1681   0.1702   0.1722   0.1738   0.1751
  0.1783   0.1802   0.1813   0.1840   0.1855   0.1899   0.1905   0.1924
  0.1946   0.1959   0.1964   0.2015   0.2042   0.2059   0.2114   0.2125
  0.2160   0.2194   0.2207   0.2259   0.2268   0.2301   0.2308   0.2352
  0.2386   0.2395   0.2414   0.2433   0.2439   0.2473   0.2495   0.2526
  0.2538   0.2574   0.2631   0.2637   0.2645   0.2663   0.2717   0.2745
  0.2749   0.2771   0.2815   0.2836   0.2842   0.2889   0.2911   0.2923
  0.2952   0.2974   0.3004   0.3066   0.3078   0.3120   0.3152   0.3161
  0.3176   0.3192   0.3238   0.3270   0.3277   0.3311   0.3321   0.3370
  0.3376   0.3406   0.3447   0.3458   0.3496   0.3507   0.3540   0.3587
  0.3624   0.3641   0.3669   0.3689   0.3701   0.3763   0.3782   0.3789
  0.3799   0.3823   0.3859   0.3915   0.3954   0.3965   0.4019   0.4055
  0.4121   0.4154   0.4194   0.4208   0.4252   0.4269   0.4281   0.4378
  0.4401   0.4475   0.4515   0.4576   0.4602   0.4743   0.4762   0.4806
  0.4892   0.4953   0.4979   0.4999   0.5019   0.5086   0.5172   0.5237
  0.5284   0.5369   0.5399   0.5475   0.5558   0.5595   0.5661   0.5703
  0.5727   0.5789   0.5830   0.5898   0.5966   0.6000   0.6017   0.6145
  0.6153   0.6250   0.6265   0.6278   0.6319   0.6421   0.6471   0.6527
  0.6546   0.6624   0.6656   0.6717   0.6827   0.6881   0.6905   0.6922
  0.6996   0.7049   0.7107   0.7133   0.7167   0.7196   0.7293   0.7299
  0.7353   0.7411   0.7447   0.7504   0.7529   0.7573   0.7624   0.7700
  0.7710   0.7737   0.7761   0.7819   0.7866   0.7903   0.7927   0.7979
  0.8033   0.8061   0.8140   0.8149   0.8171   0.8247   0.8272   0.8329
  0.8379   0.8465   0.8552   0.8714   0.8909   0.8965   0.9048   0.9275
  0.9331   0.9431   0.9489   0.9554   0.9886   0.9944   1.0047   1.0077
  1.0154   1.0261   1.0336   1.0462   1.0600   1.0664   1.0729   1.0862
  1.0933   1.0953   1.1061   1.1143   1.1164   1.1344   1.1407   1.1475
  1.1496   1.1536   1.1670   1.1735   1.1771   1.1863   1.1935   1.2040
  1.2091   1.2123   1.2141   1.2196   1.2274   1.2351   1.2380   1.2472
  1.2576   1.2627   1.2698   1.2741   1.2796   1.2864   1.3017   1.3084
  1.3232   1.3314   1.3386   1.3424   1.3469   1.3667   1.3716   1.3767
  1.3799   1.3896   1.4019   1.4111   1.4140   1.4290   1.4436   1.4521
  1.4589   1.4620   1.4686   1.4817   1.4857   1.4877   1.4995   1.5151
  1.5210   1.5253   1.5288   1.5413   1.5434   1.5530   1.5552   1.5609
  1.5667   1.5723   1.5764   1.5843   1.5854   1.5900   1.5953   1.6003
  1.6041   1.6079   1.6147   1.6155   1.6223   1.6272   1.6368   1.6414
  1.6458   1.6517   1.6563   1.6612   1.6684   1.6728   1.6758   1.6822
  1.6864   1.6879   1.6927   1.7030   1.7065   1.7150   1.7207   1.7216
  1.7315   1.7435   1.7485   1.7569   1.7574   1.7653   1.7751   1.7860
  1.7934   1.7992   1.8037   1.8106   1.8190   1.8305   1.8332   1.8347
  1.8432   1.8496   1.8560   1.8669   1.8735   1.8801   1.8867   1.8988
  1.9059   1.9230   1.9298   1.9319   1.9406   1.9543   1.9661   1.9795
  1.9840   1.9942   1.9961   2.0103   2.0151   2.0266   2.0291   2.0466
  2.0551   2.0615   2.0663   2.0729   2.0812   2.0898   2.0976   2.1090
  2.1111   2.1228   2.1265   2.1435   2.1492   2.1559   2.1585   2.1740
  2.1787   2.1893   2.2014   2.2088   2.2197   2.2303   2.2404   2.2549
  2.2645   2.2797   2.2860   2.2996   2.3082   2.3125   2.3314   2.3439
  2.3534   2.3582   2.3610   2.3826   2.3971   2.4103   2.4226   2.4374
  2.4458   2.4594   2.4801   2.4924   2.5036   2.5177   2.5234   2.5313
  2.5430   2.5461   2.5476   2.5615   2.5726   2.5810   2.5921   2.6034
  2.6108   2.6164   2.6275   2.6357   2.6449   2.6509   2.6626   2.6720
  2.6804   2.6867   2.6974   2.7066   2.7190   2.7265   2.7407   2.7531
  2.7605   2.7764   2.7822   2.7908   2.7919   2.8042   2.8138   2.8186
  2.8208   2.8473   2.8493   2.8668   2.8773   2.8860   2.8939   2.8990
  2.9134   2.9172   2.9306   2.9365   2.9481   2.9568   2.9633   2.9702
  2.9800   2.9861   3.0023   3.0117   3.0167   3.0239   3.0294   3.0373
  3.0438   3.0559   3.0712   3.0750   3.0835   3.0885   3.0928   3.0957
  3.1205   3.1320   3.1354   3.1460   3.1514   3.1618   3.1641   3.1705
  3.1720   3.1888   3.1939   3.2022   3.2190   3.2275   3.2293   3.2545
  3.2663   3.2791   3.2921   3.3004   3.3106   3.3143   3.3387   3.3438
  3.3616   3.3701   3.3799   3.3895   3.4109   3.4311   3.4525   3.4991
  3.5313   3.5599   3.5726   3.6178   3.6838   3.7833   3.7860   3.7980
  3.8065   3.8074   3.8149   3.8376   3.8566   3.8805   3.8886   3.8984
  3.9034   3.9084   3.9306   3.9345   3.9637   3.9785   3.9975   4.0042
  4.0087   4.0481   4.0587   4.0752   4.0940   4.1246   4.1495   4.1591
  4.1733   4.1975   4.2185   4.2530   4.2613   4.2903   4.3034   4.3214
  4.3534   4.3840   4.4478   5.0111   5.0896   5.0971   5.1064   5.1277
  5.1411   5.1565   5.1820   5.1959   5.2743   5.3688   5.3972   5.4118
  5.4205   5.4420   5.4440   5.4707   5.5089   5.6089   5.6142   5.6254
  5.6511   5.6566   5.7054   5.8186   5.8380   5.8546  23.7546  23.7801
 23.8015  23.8141  23.8158  23.8349  23.8448  23.8630  23.8781  23.8987
 23.9025  23.9128  23.9315  23.9638  23.9906  23.9994  49.8794  49.9004
 49.9405  49.9498  49.9578  49.9668  49.9985  50.0099  50.0221
 --------------------------------------------------------------

          Ground-State Mulliken Net Atomic Charges

     Atom                 Charge (a.u.)
  ----------------------------------------
      1 C                     0.917311
      2 H                     0.266946
      3 C                    -0.736128
      4 H                     0.254790
      5 O                     0.169524
      6 C                    -1.128723
      7 H                     0.285970
      8 H                     0.151478
      9 C                     0.537251
     10 H                     0.162984
     11 C                    -0.672879
     12 H                     0.163625
     13 H                     0.152265
     14 O                    -0.193206
     15 C                    -0.811373
     16 H                     0.176499
     17 H                     0.128109
     18 C                    -0.312233
     19 H                     0.166871
     20 H                     0.171719
     21 C                     0.370581
     22 C                    -0.768397
     23 C                    -0.512913
     24 H                     0.172753
     25 O                    -0.242082
     26 H                     0.162197
     27 H                     0.405177
     28 H                     0.206194
     29 H                     0.154458
     30 H                     0.147855
     31 H                     0.125049
     32 H                     0.232173
     33 O                     0.029660
     34 C                    -0.287639
     35 H                     0.287787
     36 C                    -0.483733
     37 H                     0.203968
     38 C                    -0.199366
     39 O                    -0.157400
     40 O                    -0.076874
     41 H                     0.297883
     42 C                    -0.100545
     43 H                     0.259323
     44 O                    -0.146118
     45 H                     0.262766
     46 C                    -0.592834
     47 H                     0.292597
     48 O                    -0.185775
     49 H                     0.275111
     50 C                    -0.389525
     51 H                     0.238151
     52 O                    -0.100873
     53 H                     0.269591
  ----------------------------------------
  Sum of atomic charges =     0.000000

 -----------------------------------------------------------------
                    Cartesian Multipole Moments
 -----------------------------------------------------------------
    Charge (ESU x 10^10)
                 0.0000
    Dipole Moment (Debye)
         X      -1.7566      Y      -2.9631      Z       2.5116
       Tot       4.2631
    Quadrupole Moments (Debye-Ang)
        XX    -156.3382     XY     -17.3222     YY    -160.9640
        XZ       1.5965     YZ      -8.6215     ZZ    -148.8431
    Octopole Moments (Debye-Ang^2)
       XXX    -100.3471    XXY     -22.6164    XYY      47.5994
       YYY     -29.0473    XXZ      33.9877    XYZ      14.4816
       YYZ      16.2700    XZZ      42.9992    YZZ      -4.5215
       ZZZ       2.0326
    Hexadecapole Moments (Debye-Ang^3)
      XXXX   -8052.4288   XXXY    -139.4184   XXYY   -2173.8921
      XYYY    -123.2845   YYYY   -4191.5799   XXXZ     137.4921
      XXYZ      20.1506   XYYZ      55.5856   YYYZ     -85.3848
      XXZZ   -1339.0020   XYZZ      92.7123   YYZZ    -798.1946
      XZZZ      62.8023   YZZZ      30.3189   ZZZZ    -859.7417
 -----------------------------------------------------------------
 Calculating analytic gradient of the SCF energy
 Gradient of SCF Energy
            1           2           3           4           5           6
    1   0.0001491  -0.0001582  -0.0009176  -0.0000068   0.0010518   0.0003107
    2  -0.0000950   0.0000517  -0.0003575   0.0000468  -0.0001032   0.0002967
    3  -0.0007132   0.0000004   0.0011575  -0.0002209  -0.0004435  -0.0002668
            7           8           9          10          11          12
    1   0.0000790   0.0000169  -0.0000943  -0.0000408  -0.0000606   0.0000844
    2   0.0000020  -0.0000800  -0.0000219   0.0000282  -0.0000282   0.0000171
    3  -0.0000705   0.0003214   0.0000793   0.0000720  -0.0000685   0.0000542
           13          14          15          16          17          18
    1   0.0000156  -0.0000544   0.0000494   0.0000768  -0.0000664   0.0002660
    2  -0.0000322  -0.0001583   0.0002653  -0.0000191  -0.0000975  -0.0001491
    3  -0.0000652  -0.0000090  -0.0003711   0.0000279   0.0000385  -0.0004547
           19          20          21          22          23          24
    1  -0.0000525  -0.0001033  -0.0003394   0.0004721   0.0005785   0.0000071
    2   0.0002836  -0.0000946  -0.0000450  -0.0003339  -0.0001478   0.0000825
    3   0.0001682   0.0001451   0.0005844   0.0004110  -0.0003954  -0.0000890
           25          26          27          28          29          30
    1  -0.0007968   0.0000165   0.0005534   0.0000353   0.0000393  -0.0000106
    2   0.0003988  -0.0000247  -0.0002223   0.0000797   0.0000719   0.0001261
    3  -0.0003088   0.0003037  -0.0002353   0.0002127   0.0000634   0.0000170
           31          32          33          34          35          36
    1  -0.0001326  -0.0000026   0.0003424   0.0007847  -0.0000030  -0.0011917
    2  -0.0003016   0.0002848   0.0010028  -0.0009745  -0.0000623   0.0002796
    3  -0.0000501   0.0000583   0.0008703   0.0000633  -0.0000375  -0.0006888
           37          38          39          40          41          42
    1   0.0002749  -0.0039458   0.0015981   0.0010591   0.0001675   0.0003040
    2   0.0000849   0.0029279  -0.0008134  -0.0012497   0.0001972  -0.0001609
    3   0.0000978  -0.0007484   0.0003602   0.0000493   0.0000727   0.0000677
           43          44          45          46          47          48
    1  -0.0001238  -0.0003901   0.0001268   0.0000932   0.0000043   0.0000407
    2   0.0000207   0.0001917  -0.0001924  -0.0004186   0.0002138   0.0000498
    3  -0.0000343  -0.0000493   0.0001184  -0.0002953  -0.0000231  -0.0000767
           49          50          51          52          53
    1  -0.0000482  -0.0006001   0.0001690   0.0005572  -0.0001845
    2   0.0000145  -0.0011542   0.0001108   0.0004490  -0.0002401
    3   0.0001773  -0.0000394  -0.0000344   0.0001140   0.0000832
 Max gradient component =       3.946E-03
 RMS gradient           =       5.493E-04
 Gradient time:  CPU 615.40 s  wall 103.85 s
 Geometry Optimization Parameters
   NAtoms,    NIC,     NZ,  NCons,   NDum,   NFix, NCnnct, MaxDiis
       53     422       0       0       0       0       0       0

 Cartesian Hessian Update
 Hessian Updated using BFGS Update


** GEOMETRY OPTIMIZATION IN DELOCALIZED INTERNAL COORDINATES **
   Searching for a Minimum

   Optimization Cycle:   9

                       Coordinates (Angstroms)
     ATOM                X               Y               Z
      1  C        -2.4079642660    1.4056042953   -0.2449299863
      2  H        -2.7835934870    1.1879838776   -1.2539772976
      3  C        -1.4171670214    0.2540381281    0.0478515431
      4  H        -0.8670800297    0.4463585991    0.9742926761
      5  O        -0.4732703428    0.2448250924   -1.0729290125
      6  C        -2.1504736603   -1.0975740017    0.1012555009
      7  H        -2.5132452595   -1.3270240340   -0.9047309506
      8  H        -1.4532017508   -1.8966294384    0.3560031188
      9  C        -3.3251938394   -1.1340288430    1.0885772520
     10  H        -2.9416050538   -0.9422776824    2.1027867452
     11  C        -3.9743172579   -2.5224354096    1.1520221999
     12  H        -3.2246875506   -3.2683310459    1.4293629025
     13  H        -4.7507813971   -2.5284467685    1.9298774568
     14  O        -4.5129603759   -2.9784450718   -0.0890241501
     15  C        -4.3184911355   -0.0178489432    0.7543240025
     16  H        -5.1330856707    0.0016466788    1.4882136641
     17  H        -4.7730576765   -0.2041692619   -0.2277859692
     18  C        -3.6016993649    1.3303957175    0.7347268940
     19  H        -4.3066908159    2.1309723842    0.4916321301
     20  H        -3.2328395030    1.5513225500    1.7452487423
     21  C        -1.9067729284    2.8911497484   -0.2405156153
     22  C        -2.6834639956    3.6831990039   -1.3064738403
     23  C        -0.4088651818    3.1859565110   -0.3983682024
     24  H         0.0043925257    2.6783870228   -1.2743222762
     25  O         0.3302061632    2.8668689083    0.7772761859
     26  H        -0.3009724338    4.2645999578   -0.5575223771
     27  H         0.8308557468    2.0583451070    0.6073540574
     28  H        -2.1598975359    3.3059628942    0.7428205677
     29  H        -2.3565045535    3.4015174014   -2.3133979715
     30  H        -2.5277319061    4.7598496465   -1.1930501999
     31  H        -3.7594869091    3.4977005114   -1.2477289008
     32  H        -5.2684618243   -2.4288221130   -0.3187704711
     33  O         1.5821890406    0.4959281723   -0.0569373180
     34  C         2.9853867815    0.2499998062   -0.1445399974
     35  H         3.3426262744    0.4007504308   -1.1690200940
     36  C         0.7927302406   -0.2870299863   -0.9895452662
     37  H         1.2149576431   -0.1589624861   -1.9946563666
     38  C         3.6974151025    1.2875796447    0.7197583152
     39  O         4.5253283739    2.0551694071    0.3103180894
     40  O         3.3107265473    1.2089146703    2.0089712530
     41  H         3.7664092263    1.9138546215    2.4943767753
     42  C         3.2687278954   -1.1939411961    0.2926165874
     43  H         2.9532220036   -1.2972646880    1.3410400801
     44  O         4.6567088781   -1.4336061660    0.1597947389
     45  H         4.8069997733   -2.3842593656    0.2267838423
     46  C         2.4423029111   -2.1333834289   -0.5845969468
     47  H         2.8212121970   -2.0822126532   -1.6098980321
     48  O         2.6340280370   -3.5021641606   -0.2012651052
     49  H         2.3044741501   -3.6203533338    0.6991967528
     50  C         0.9527586289   -1.7686367141   -0.5879357766
     51  H         0.5633829493   -1.9016627435    0.4323073899
     52  O         0.2431268194   -2.5602573045   -1.5176268166
     53  H         0.5547181244   -3.4702838176   -1.4386416436
   Point Group: c1    Number of degrees of freedom:   153


   Energy is  -1303.944104600

 Hessian Updated using BFGS Update

153 Hessian modes will be used to form the next step
  Hessian Eigenvalues:
     0.001844    0.004048    0.004317    0.004494    0.006119    0.006371
     0.006735    0.007275    0.007664    0.009080    0.010161    0.010979
     0.011585    0.012699    0.013060    0.013943    0.014469    0.018992
     0.020361    0.022209    0.028142    0.030061    0.030772    0.033034
     0.033734    0.036150    0.036941    0.040273    0.044071    0.045236
     0.046214    0.046304    0.047736    0.048193    0.048339    0.048700
     0.049489    0.049904    0.050692    0.051239    0.052953    0.053532
     0.053976    0.054771    0.055079    0.055607    0.055955    0.057375
     0.057494    0.058278    0.060414    0.061282    0.062191    0.068235
     0.069763    0.071109    0.075078    0.079013    0.080111    0.082079
     0.085736    0.088649    0.096386    0.098947    0.112452    0.114898
     0.116215    0.117376    0.120443    0.133852    0.138918    0.139589
     0.144301    0.152421    0.157333    0.159338    0.159558    0.160000
     0.160001    0.160004    0.160291    0.160383    0.162036    0.166182
     0.168765    0.169437    0.176292    0.178228    0.189635    0.193758
     0.195629    0.203004    0.215992    0.221402    0.242195    0.247882
     0.250851    0.253811    0.263594    0.267954    0.269297    0.272879
     0.281952    0.284440    0.285438    0.289413    0.289997    0.291066
     0.293319    0.298404    0.301730    0.313350    0.335757    0.336514
     0.337612    0.338577    0.338788    0.339202    0.339345    0.339552
     0.339964    0.340478    0.340544    0.340867    0.341269    0.341443
     0.341953    0.341978    0.342326    0.342531    0.343127    0.343694
     0.344909    0.350081    0.364428    0.381602    0.388055    0.394243
     0.397225    0.406334    0.408284    0.424825    0.439909    0.499608
     0.510758    0.517747    0.518708    0.521339    0.523905    0.530848
     0.548693    0.608968    0.932267

 Minimum Search - Taking Simple RFO Step
 Searching for Lamda that Minimizes Along All modes
 Value Taken    Lamda =  -0.00036705
 Step Taken.  Stepsize is  0.235441

                             Maximum     Tolerance    Cnvgd?
         Gradient           0.001407      0.000300      NO
         Displacement       0.072215      0.001200      NO
         Energy change     -0.000158      0.000001      NO


 New Cartesian Coordinates Obtained by Inverse Iteration

 Displacement from previous Coordinates is:  0.653660
 ----------------------------------------------------------------
             Standard Nuclear Orientation (Angstroms)
    I     Atom           X                Y                Z
 ----------------------------------------------------------------
    1      C      -2.4039262790     1.4067901309    -0.2373835342
    2      H      -2.8045769631     1.1817745351    -1.2348604896
    3      C      -1.4107770333     0.2526472725     0.0328675006
    4      H      -0.8533863183     0.4322550173     0.9577023607
    5      O      -0.4745700713     0.2483171997    -1.0931962679
    6      C      -2.1516820541    -1.0950047460     0.0803415088
    7      H      -2.5446212269    -1.3019706347    -0.9188439043
    8      H      -1.4535538216    -1.9042353215     0.2972614657
    9      C      -3.2992201552    -1.1381182635     1.0990688987
   10      H      -2.8866220002    -0.9624672008     2.1045577538
   11      C      -3.9529824818    -2.5245816975     1.1607565957
   12      H      -3.2000869759    -3.2762780982     1.4119067298
   13      H      -4.7114233013    -2.5369836605     1.9563148064
   14      O      -4.5191223392    -2.9664633705    -0.0735553226
   15      C      -4.2956276243    -0.0120435122     0.8070014134
   16      H      -5.0884568477     0.0048009640     1.5647263602
   17      H      -4.7798332585    -0.1863439238    -0.1629295565
   18      C      -3.5722946613     1.3338306875     0.7736665123
   19      H      -4.2790736437     2.1384082408     0.5494845214
   20      H      -3.1744790731     1.5516937753     1.7735412305
   21      C      -1.9051997663     2.8947761698    -0.2599767343
   22      C      -2.6604257903     3.6594688895    -1.3625432106
   23      C      -0.4060299763     3.1926415204    -0.3869530056
   24      H       0.0261218925     2.6805416070    -1.2508452504
   25      O       0.3148199139     2.8842145086     0.8034076083
   26      H      -0.2985281526     4.2706476998    -0.5530501040
   27      H       0.8219628345     2.0788969730     0.6443316722
   28      H      -2.1828111888     3.3340889136     0.7051355221
   29      H      -2.3085569597     3.3560731571    -2.3546392926
   30      H      -2.5141127744     4.7393173498    -1.2703748716
   31      H      -3.7366308182     3.4693513244    -1.3240067411
   32      H      -5.2819013734    -2.4183514046    -0.2802652520
   33      O       1.5702498316     0.4913947658    -0.0633030678
   34      C       2.9743461091     0.2466487969    -0.1308280950
   35      H       3.3480870550     0.4061944916    -1.1478245927
   36      C       0.7916068981    -0.2835532942    -1.0109550238
   37      H       1.2190468587    -0.1467677010    -2.0125506243
   38      C       3.6724643792     1.2759988455     0.7534366542
   39      O       4.4951415145     2.0569376160     0.3598701255
   40      O       3.2267297166     1.2220183320     2.0251081344
   41      H       3.6568855988     1.9372306421     2.5181135555
   42      C       3.2510631634    -1.2002676899     0.2996571973
   43      H       2.9208864639    -1.3111622115     1.3428384961
   44      O       4.6411035875    -1.4400319814     0.1843982378
   45      H       4.7885796070    -2.3916514704     0.2371590229
   46      C       2.4354486143    -2.1331559841    -0.5945165404
   47      H       2.8289311134    -2.0769691985    -1.6137367522
   48      O       2.6211321699    -3.5053209051    -0.2188812641
   49      H       2.2773519507    -3.6307360814     0.6748061997
   50      C       0.9465108016    -1.7669398194    -0.6181792553
   51      H       0.5403631688    -1.9075405785     0.3951718812
   52      O       0.2518469280    -2.5531793677    -1.5646931332
   53      H       0.5811560647    -3.4580111779    -1.5031411993
 ----------------------------------------------------------------
 Molecular Point Group                 C1    NOp =  1
 Largest Abelian Subgroup              C1    NOp =  1
 Nuclear Repulsion Energy =  2581.2901361501 hartrees
 There are       98 alpha and       98 beta electrons
 Applying Cartesian multipole field
    Component          Value
    ---------          -----
     (2,0,0)        1.00000E-12
     (0,2,0)        2.00000E-11
     (0,0,2)       -3.00000E-11
 Nucleus-field energy     =     0.0000000488 hartrees
 Requested basis set is 6-311++G(d,p)
 There are 290 shells and 746 basis functions
 A cutoff of  1.0D-11 yielded  30627 shell pairs
 There are    197186 function pairs (    208723 Cartesian)
 Smallest overlap matrix eigenvalue = 6.68E-07

 Q-Chem warning in module stvman/mkSTV.C, line 306:

 Overlap eigenvalue is smaller than square root of threshold
 Use THRESH >= 12 to get rid of this warning

 Linear dependence detected in AO basis
 Tighter screening thresholds may be required for diffuse basis sets
 Use S2THRESH > 14 and THRESH = 14 in case of SCF convergence issues
 Number of orthogonalized atomic orbitals = 745
 Maximum deviation from orthogonality = 6.335E-10
 Guess MOs from SCF MO coefficient file

 -----------------------------------------------------------------------
  General SCF calculation program by
  Eric Jon Sundstrom, Paul Horn, Yuezhi Mao, Dmitri Zuev, Alec White,
  David Stuck, Shaama M.S., Shane Yost, Joonho Lee, David Small,
  Daniel Levine, Susi Lehtola, Hugh Burton, Evgeny Epifanovsky
 -----------------------------------------------------------------------
 Exchange:     0.2000 Hartree-Fock + 0.0800 Slater + 0.7200 B88
 Correlation:  0.1900 VWN1RPA + 0.8100 LYP
 Using SG-1 standard quadrature grid
 using 6 threads for integral computing
 -------------------------------------------------------
 OpenMP Integral computing Module                
 Release: version 2.0, May 2017, Q-Chem Inc. Pleasanton 
 -------------------------------------------------------
 -------------------------------------------------------
 OpenMP BLAS3 based DFT computing Module                
 Release: version 1.0, May 2013, Q-Chem Inc. Pittsburgh 
 -------------------------------------------------------
 A restricted SCF calculation will be
 performed using DIIS
 SCF converges when DIIS error is below 1.0e-08
 ---------------------------------------
  Cycle       Energy         DIIS error
 ---------------------------------------
    1   -1303.9357779584      3.12e-04  
    2   -1303.9440672339      4.02e-05  
    3   -1303.9440402460      5.42e-05  
    4   -1303.9441882481      1.10e-05  
    5   -1303.9441922456      6.79e-06  
    6   -1303.9441945625      1.78e-06  
    7   -1303.9441947172      5.35e-07  
    8   -1303.9441947329      1.33e-07  
    9   -1303.9441947340      5.71e-08  
   10   -1303.9441947341      2.10e-08  
   11   -1303.9441947341      6.48e-09  Convergence criterion met
 ---------------------------------------
 SCF time:   CPU 2417.22s  wall 425.00s 
 SCF   energy in the final basis set =    -1303.9441947341
 Total energy in the final basis set =    -1303.9441947341

 --------------------------------------------------------------

                    Orbital Energies (a.u.)
 --------------------------------------------------------------

 Alpha MOs
 -- Occupied --
-19.1913 -19.1729 -19.1702 -19.1540 -19.1490 -19.1480 -19.1361 -19.1287
-19.0977 -10.3277 -10.3037 -10.2693 -10.2608 -10.2605 -10.2562 -10.2347
-10.2228 -10.1988 -10.1828 -10.1791 -10.1751 -10.1729 -10.1693 -10.1679
-10.1581  -1.1354  -1.1031  -1.0812  -1.0604  -1.0477  -1.0460  -1.0400
 -1.0295  -1.0015  -0.8509  -0.8178  -0.8040  -0.7975  -0.7552  -0.7491
 -0.7065  -0.6827  -0.6749  -0.6667  -0.6501  -0.6360  -0.6170  -0.6043
 -0.5761  -0.5707  -0.5652  -0.5600  -0.5487  -0.5274  -0.5255  -0.5128
 -0.5113  -0.5082  -0.4994  -0.4976  -0.4938  -0.4775  -0.4722  -0.4574
 -0.4535  -0.4504  -0.4435  -0.4346  -0.4313  -0.4263  -0.4215  -0.4105
 -0.4059  -0.4014  -0.3933  -0.3884  -0.3847  -0.3808  -0.3768  -0.3741
 -0.3649  -0.3551  -0.3475  -0.3468  -0.3441  -0.3397  -0.3343  -0.3300
 -0.3228  -0.3216  -0.3127  -0.3121  -0.3063  -0.2994  -0.2941  -0.2902
 -0.2747  -0.2565
 -- Virtual --
 -0.0388  -0.0296  -0.0141  -0.0118  -0.0093  -0.0014   0.0019   0.0032
  0.0115   0.0175   0.0227   0.0250   0.0292   0.0332   0.0373   0.0388
  0.0448   0.0486   0.0500   0.0549   0.0569   0.0589   0.0639   0.0656
  0.0709   0.0733   0.0768   0.0792   0.0808   0.0831   0.0876   0.0914
  0.0926   0.0959   0.0977   0.0987   0.1007   0.1019   0.1063   0.1091
  0.1097   0.1113   0.1157   0.1173   0.1190   0.1213   0.1236   0.1275
  0.1295   0.1306   0.1315   0.1351   0.1366   0.1381   0.1388   0.1413
  0.1450   0.1455   0.1491   0.1505   0.1514   0.1525   0.1539   0.1571
  0.1606   0.1613   0.1639   0.1684   0.1697   0.1720   0.1740   0.1755
  0.1777   0.1797   0.1818   0.1842   0.1858   0.1892   0.1902   0.1918
  0.1950   0.1958   0.1962   0.2014   0.2039   0.2058   0.2115   0.2123
  0.2158   0.2191   0.2207   0.2256   0.2273   0.2297   0.2309   0.2353
  0.2387   0.2390   0.2419   0.2428   0.2441   0.2468   0.2495   0.2517
  0.2535   0.2581   0.2624   0.2635   0.2644   0.2669   0.2716   0.2744
  0.2746   0.2770   0.2808   0.2835   0.2841   0.2884   0.2907   0.2916
  0.2940   0.2977   0.3005   0.3064   0.3079   0.3117   0.3150   0.3166
  0.3176   0.3189   0.3240   0.3268   0.3280   0.3317   0.3320   0.3372
  0.3386   0.3413   0.3452   0.3457   0.3493   0.3507   0.3538   0.3587
  0.3625   0.3641   0.3669   0.3686   0.3703   0.3769   0.3785   0.3793
  0.3805   0.3821   0.3860   0.3911   0.3951   0.3963   0.4031   0.4062
  0.4125   0.4162   0.4186   0.4225   0.4252   0.4276   0.4293   0.4386
  0.4437   0.4473   0.4506   0.4574   0.4608   0.4717   0.4758   0.4805
  0.4895   0.4950   0.4974   0.4990   0.5049   0.5100   0.5177   0.5245
  0.5291   0.5361   0.5414   0.5486   0.5558   0.5590   0.5667   0.5699
  0.5731   0.5799   0.5842   0.5902   0.5965   0.6000   0.6030   0.6143
  0.6156   0.6247   0.6260   0.6277   0.6317   0.6426   0.6489   0.6528
  0.6550   0.6624   0.6655   0.6721   0.6818   0.6872   0.6892   0.6931
  0.7010   0.7053   0.7109   0.7130   0.7171   0.7191   0.7284   0.7295
  0.7340   0.7392   0.7437   0.7484   0.7525   0.7573   0.7619   0.7688
  0.7709   0.7740   0.7773   0.7817   0.7865   0.7909   0.7930   0.7977
  0.8023   0.8054   0.8140   0.8155   0.8169   0.8230   0.8273   0.8319
  0.8380   0.8458   0.8556   0.8704   0.8914   0.8976   0.9056   0.9286
  0.9334   0.9439   0.9481   0.9566   0.9896   0.9926   1.0036   1.0070
  1.0157   1.0248   1.0356   1.0454   1.0635   1.0661   1.0731   1.0833
  1.0947   1.0972   1.1071   1.1144   1.1194   1.1347   1.1423   1.1476
  1.1513   1.1529   1.1659   1.1736   1.1785   1.1875   1.1935   1.2055
  1.2094   1.2112   1.2140   1.2215   1.2267   1.2345   1.2386   1.2476
  1.2565   1.2638   1.2692   1.2723   1.2784   1.2859   1.3017   1.3086
  1.3224   1.3317   1.3371   1.3405   1.3476   1.3659   1.3685   1.3770
  1.3797   1.3915   1.4008   1.4122   1.4160   1.4287   1.4441   1.4531
  1.4605   1.4641   1.4677   1.4819   1.4876   1.4878   1.4997   1.5157
  1.5205   1.5242   1.5309   1.5407   1.5418   1.5531   1.5550   1.5596
  1.5670   1.5722   1.5750   1.5845   1.5860   1.5913   1.5945   1.5980
  1.6043   1.6082   1.6140   1.6179   1.6219   1.6276   1.6360   1.6415
  1.6449   1.6501   1.6570   1.6614   1.6674   1.6741   1.6758   1.6837
  1.6869   1.6888   1.6921   1.7041   1.7073   1.7138   1.7205   1.7209
  1.7315   1.7413   1.7483   1.7550   1.7601   1.7640   1.7741   1.7885
  1.7917   1.8003   1.8041   1.8099   1.8205   1.8301   1.8343   1.8345
  1.8445   1.8499   1.8542   1.8652   1.8746   1.8805   1.8860   1.8981
  1.9052   1.9216   1.9292   1.9312   1.9399   1.9566   1.9661   1.9783
  1.9846   1.9941   1.9968   2.0117   2.0163   2.0267   2.0303   2.0453
  2.0529   2.0620   2.0664   2.0760   2.0802   2.0889   2.0986   2.1073
  2.1114   2.1231   2.1257   2.1421   2.1479   2.1568   2.1577   2.1710
  2.1800   2.1891   2.2043   2.2083   2.2209   2.2302   2.2404   2.2548
  2.2667   2.2796   2.2841   2.3005   2.3094   2.3125   2.3322   2.3433
  2.3539   2.3586   2.3595   2.3825   2.3974   2.4068   2.4182   2.4265
  2.4447   2.4565   2.4805   2.4941   2.5030   2.5172   2.5222   2.5315
  2.5431   2.5469   2.5493   2.5612   2.5718   2.5811   2.5923   2.6030
  2.6089   2.6172   2.6293   2.6343   2.6445   2.6507   2.6619   2.6715
  2.6802   2.6846   2.6959   2.7040   2.7210   2.7287   2.7390   2.7503
  2.7619   2.7761   2.7835   2.7912   2.7927   2.8043   2.8133   2.8186
  2.8198   2.8469   2.8491   2.8683   2.8779   2.8857   2.8942   2.8971
  2.9124   2.9183   2.9313   2.9365   2.9482   2.9570   2.9644   2.9705
  2.9792   2.9862   3.0025   3.0114   3.0166   3.0227   3.0321   3.0362
  3.0425   3.0566   3.0726   3.0745   3.0853   3.0888   3.0932   3.0981
  3.1222   3.1314   3.1346   3.1464   3.1524   3.1624   3.1637   3.1690
  3.1727   3.1906   3.1937   3.2018   3.2174   3.2293   3.2321   3.2567
  3.2672   3.2795   3.2909   3.3008   3.3120   3.3151   3.3409   3.3424
  3.3602   3.3677   3.3765   3.3931   3.4105   3.4303   3.4543   3.4998
  3.5332   3.5596   3.5729   3.6181   3.6849   3.7823   3.7860   3.7964
  3.8060   3.8077   3.8148   3.8386   3.8569   3.8806   3.8871   3.8972
  3.9024   3.9091   3.9311   3.9337   3.9599   3.9780   3.9974   4.0029
  4.0084   4.0481   4.0597   4.0746   4.0920   4.1262   4.1479   4.1592
  4.1727   4.1956   4.2178   4.2520   4.2614   4.2917   4.3030   4.3213
  4.3549   4.3860   4.4469   5.0154   5.0877   5.0967   5.1056   5.1277
  5.1390   5.1565   5.1793   5.1962   5.2736   5.3688   5.3983   5.4120
  5.4211   5.4370   5.4434   5.4705   5.5082   5.6111   5.6141   5.6256
  5.6522   5.6565   5.7057   5.8167   5.8351   5.8569  23.7545  23.7804
 23.8034  23.8138  23.8160  23.8355  23.8449  23.8602  23.8784  23.8982
 23.9036  23.9127  23.9324  23.9628  23.9923  23.9993  49.8799  49.9007
 49.9407  49.9498  49.9574  49.9687  49.9987  50.0064  50.0229
 --------------------------------------------------------------

          Ground-State Mulliken Net Atomic Charges

     Atom                 Charge (a.u.)
  ----------------------------------------
      1 C                     0.954073
      2 H                     0.269136
      3 C                    -0.774493
      4 H                     0.258838
      5 O                     0.179823
      6 C                    -1.121863
      7 H                     0.280676
      8 H                     0.170569
      9 C                     0.551142
     10 H                     0.162690
     11 C                    -0.683611
     12 H                     0.163181
     13 H                     0.151424
     14 O                    -0.191449
     15 C                    -0.814629
     16 H                     0.176343
     17 H                     0.128819
     18 C                    -0.322193
     19 H                     0.170201
     20 H                     0.173465
     21 C                     0.335748
     22 C                    -0.770237
     23 C                    -0.504842
     24 H                     0.176430
     25 O                    -0.236128
     26 H                     0.162696
     27 H                     0.388486
     28 H                     0.209220
     29 H                     0.154639
     30 H                     0.147196
     31 H                     0.129794
     32 H                     0.232902
     33 O                     0.036309
     34 C                    -0.267273
     35 H                     0.288305
     36 C                    -0.479767
     37 H                     0.203749
     38 C                    -0.209239
     39 O                    -0.156316
     40 O                    -0.077079
     41 H                     0.298273
     42 C                    -0.117271
     43 H                     0.256863
     44 O                    -0.147086
     45 H                     0.263294
     46 C                    -0.592018
     47 H                     0.292386
     48 O                    -0.184759
     49 H                     0.274779
     50 C                    -0.400793
     51 H                     0.238980
     52 O                    -0.100136
     53 H                     0.270756
  ----------------------------------------
  Sum of atomic charges =     0.000000

 -----------------------------------------------------------------
                    Cartesian Multipole Moments
 -----------------------------------------------------------------
    Charge (ESU x 10^10)
                 0.0000
    Dipole Moment (Debye)
         X      -1.7403      Y      -2.9556      Z       2.4707
       Tot       4.2271
    Quadrupole Moments (Debye-Ang)
        XX    -156.6758     XY     -17.3417     YY    -160.7636
        XZ       0.8700     YZ      -8.6425     ZZ    -148.9476
    Octopole Moments (Debye-Ang^2)
       XXX    -101.0025    XXY     -22.8824    XYY      47.9264
       YYY     -29.7512    XXZ      30.9558    XYZ      14.6198
       YYZ      15.0612    XZZ      43.6317    YZZ      -4.2954
       ZZZ       2.0251
    Hexadecapole Moments (Debye-Ang^3)
      XXXX   -7969.6144   XXXY    -140.8881   XXYY   -2159.3290
      XYYY    -121.6642   YYYY   -4185.6866   XXXZ     113.3363
      XXYZ      12.2122   XYYZ      52.9816   YYYZ     -89.7986
      XXZZ   -1334.5588   XYZZ      93.1612   YYZZ    -802.2544
      XZZZ      61.8470   YZZZ      28.3592   ZZZZ    -890.0483
 -----------------------------------------------------------------
 Calculating analytic gradient of the SCF energy
 Gradient of SCF Energy
            1           2           3           4           5           6
    1   0.0002881   0.0001141  -0.0012517  -0.0000614   0.0015493   0.0003707
    2  -0.0000333  -0.0001015  -0.0001767  -0.0000209  -0.0002019   0.0000284
    3  -0.0001585   0.0000243   0.0005585  -0.0000734   0.0000888  -0.0002122
            7           8           9          10          11          12
    1   0.0001970   0.0004181  -0.0003131  -0.0000805   0.0000642   0.0000169
    2  -0.0000029  -0.0001554   0.0002180   0.0000361   0.0000174  -0.0000312
    3   0.0002093  -0.0000217   0.0003661  -0.0000349  -0.0000469  -0.0001267
           13          14          15          16          17          18
    1   0.0000520  -0.0003197  -0.0003726  -0.0000611   0.0000993   0.0000222
    2   0.0000710  -0.0001526   0.0000483  -0.0001386   0.0000142  -0.0000877
    3   0.0001245  -0.0002586  -0.0001328   0.0000869   0.0000842  -0.0001858
           19          20          21          22          23          24
    1  -0.0000012  -0.0000152   0.0000461   0.0001468  -0.0000799  -0.0000272
    2   0.0002070  -0.0001050   0.0000802   0.0000757  -0.0002861   0.0000541
    3   0.0002235   0.0000020   0.0002216   0.0000835   0.0006545  -0.0000066
           25          26          27          28          29          30
    1  -0.0001162   0.0000466   0.0002248   0.0003942   0.0001057  -0.0002275
    2   0.0001736   0.0001650   0.0007132   0.0000722   0.0000835   0.0000512
    3  -0.0004003   0.0001276  -0.0001481  -0.0001962   0.0000503  -0.0000160
           31          32          33          34          35          36
    1  -0.0000104   0.0002491  -0.0001994  -0.0003054  -0.0001362  -0.0010300
    2  -0.0000791   0.0000160  -0.0002914   0.0011065   0.0000097  -0.0002649
    3  -0.0002388   0.0000130   0.0005119  -0.0002565   0.0000478  -0.0017275
           37          38          39          40          41          42
    1   0.0001524   0.0018602  -0.0008697  -0.0005410  -0.0000432   0.0004787
    2   0.0000621  -0.0024339   0.0007488   0.0007898  -0.0000672   0.0002863
    3   0.0000345   0.0005757  -0.0002992  -0.0000690   0.0000967   0.0002939
           43          44          45          46          47          48
    1  -0.0001752   0.0000093   0.0000184  -0.0001445  -0.0001497  -0.0000007
    2  -0.0000085  -0.0001701   0.0001910  -0.0002596   0.0000064  -0.0001946
    3  -0.0001056  -0.0000136  -0.0000028  -0.0002653   0.0002027   0.0002867
           49          50          51          52          53
    1   0.0001260  -0.0007759  -0.0002183   0.0005297  -0.0000532
    2   0.0000925  -0.0003463   0.0000293   0.0000414   0.0001206
    3  -0.0002077  -0.0000623   0.0004425  -0.0000800  -0.0000637
 Max gradient component =       2.434E-03
 RMS gradient           =       4.188E-04
 Gradient time:  CPU 616.91 s  wall 104.11 s
 Geometry Optimization Parameters
   NAtoms,    NIC,     NZ,  NCons,   NDum,   NFix, NCnnct, MaxDiis
       53     422       0       0       0       0       0       0

 Cartesian Hessian Update
 Hessian Updated using BFGS Update


** GEOMETRY OPTIMIZATION IN DELOCALIZED INTERNAL COORDINATES **
   Searching for a Minimum

   Optimization Cycle:  10

                       Coordinates (Angstroms)
     ATOM                X               Y               Z
      1  C        -2.4039262790    1.4067901309   -0.2373835342
      2  H        -2.8045769631    1.1817745351   -1.2348604896
      3  C        -1.4107770333    0.2526472725    0.0328675006
      4  H        -0.8533863183    0.4322550173    0.9577023607
      5  O        -0.4745700713    0.2483171997   -1.0931962679
      6  C        -2.1516820541   -1.0950047460    0.0803415088
      7  H        -2.5446212269   -1.3019706347   -0.9188439043
      8  H        -1.4535538216   -1.9042353215    0.2972614657
      9  C        -3.2992201552   -1.1381182635    1.0990688987
     10  H        -2.8866220002   -0.9624672008    2.1045577538
     11  C        -3.9529824818   -2.5245816975    1.1607565957
     12  H        -3.2000869759   -3.2762780982    1.4119067298
     13  H        -4.7114233013   -2.5369836605    1.9563148064
     14  O        -4.5191223392   -2.9664633705   -0.0735553226
     15  C        -4.2956276243   -0.0120435122    0.8070014134
     16  H        -5.0884568477    0.0048009640    1.5647263602
     17  H        -4.7798332585   -0.1863439238   -0.1629295565
     18  C        -3.5722946613    1.3338306875    0.7736665123
     19  H        -4.2790736437    2.1384082408    0.5494845214
     20  H        -3.1744790731    1.5516937753    1.7735412305
     21  C        -1.9051997663    2.8947761698   -0.2599767343
     22  C        -2.6604257903    3.6594688895   -1.3625432106
     23  C        -0.4060299763    3.1926415204   -0.3869530056
     24  H         0.0261218925    2.6805416070   -1.2508452504
     25  O         0.3148199139    2.8842145086    0.8034076083
     26  H        -0.2985281526    4.2706476998   -0.5530501040
     27  H         0.8219628345    2.0788969730    0.6443316722
     28  H        -2.1828111888    3.3340889136    0.7051355221
     29  H        -2.3085569597    3.3560731571   -2.3546392926
     30  H        -2.5141127744    4.7393173498   -1.2703748716
     31  H        -3.7366308182    3.4693513244   -1.3240067411
     32  H        -5.2819013734   -2.4183514046   -0.2802652520
     33  O         1.5702498316    0.4913947658   -0.0633030678
     34  C         2.9743461091    0.2466487969   -0.1308280950
     35  H         3.3480870550    0.4061944916   -1.1478245927
     36  C         0.7916068981   -0.2835532942   -1.0109550238
     37  H         1.2190468587   -0.1467677010   -2.0125506243
     38  C         3.6724643792    1.2759988455    0.7534366542
     39  O         4.4951415145    2.0569376160    0.3598701255
     40  O         3.2267297166    1.2220183320    2.0251081344
     41  H         3.6568855988    1.9372306421    2.5181135555
     42  C         3.2510631634   -1.2002676899    0.2996571973
     43  H         2.9208864639   -1.3111622115    1.3428384961
     44  O         4.6411035875   -1.4400319814    0.1843982378
     45  H         4.7885796070   -2.3916514704    0.2371590229
     46  C         2.4354486143   -2.1331559841   -0.5945165404
     47  H         2.8289311134   -2.0769691985   -1.6137367522
     48  O         2.6211321699   -3.5053209051   -0.2188812641
     49  H         2.2773519507   -3.6307360814    0.6748061997
     50  C         0.9465108016   -1.7669398194   -0.6181792553
     51  H         0.5403631688   -1.9075405785    0.3951718812
     52  O         0.2518469280   -2.5531793677   -1.5646931332
     53  H         0.5811560647   -3.4580111779   -1.5031411993
   Point Group: c1    Number of degrees of freedom:   153


   Energy is  -1303.944194734

 Hessian Updated using BFGS Update

153 Hessian modes will be used to form the next step
  Hessian Eigenvalues:
     0.002057    0.003829    0.004335    0.004464    0.005929    0.006341
     0.006935    0.007195    0.007630    0.009086    0.010152    0.010890
     0.011586    0.012969    0.013275    0.013757    0.015180    0.019049
     0.020356    0.022206    0.029019    0.030505    0.031582    0.033076
     0.035577    0.036252    0.040265    0.043921    0.044910    0.045633
     0.046299    0.047336    0.047749    0.048254    0.048367    0.048827
     0.049515    0.050093    0.050751    0.051052    0.052404    0.053191
     0.053647    0.054794    0.055126    0.055652    0.056002    0.057283
     0.057497    0.058309    0.060103    0.061354    0.062133    0.068208
     0.069360    0.071117    0.075090    0.079013    0.080082    0.082003
     0.085710    0.088767    0.096421    0.098961    0.112318    0.114892
     0.116230    0.117365    0.120573    0.134005    0.138998    0.139705
     0.144430    0.152226    0.157712    0.158905    0.159363    0.160000
     0.160004    0.160011    0.160195    0.160870    0.161921    0.166153
     0.168790    0.169469    0.176235    0.177840    0.189666    0.194409
     0.196316    0.201395    0.214841    0.220849    0.241271    0.248384
     0.250988    0.253640    0.264065    0.267649    0.268763    0.271837
     0.282022    0.284341    0.285496    0.289425    0.290083    0.290669
     0.293363    0.298314    0.301560    0.310315    0.335888    0.336538
     0.337694    0.338590    0.338930    0.339220    0.339392    0.339689
     0.340048    0.340478    0.340614    0.341142    0.341236    0.341475
     0.341970    0.342229    0.342321    0.342532    0.343088    0.343641
     0.344942    0.348793    0.362773    0.380496    0.387935    0.394238
     0.397358    0.406834    0.408563    0.425051    0.439889    0.509002
     0.511074    0.517307    0.518646    0.521854    0.523925    0.530814
     0.549143    0.641647    0.932098

 Minimum Search - Taking Simple RFO Step
 Searching for Lamda that Minimizes Along All modes
 Value Taken    Lamda =  -0.00022732
 Step Taken.  Stepsize is  0.119686

                             Maximum     Tolerance    Cnvgd?
         Gradient           0.003076      0.000300      NO
         Displacement       0.045728      0.001200      NO
         Energy change     -0.000090      0.000001      NO


 New Cartesian Coordinates Obtained by Inverse Iteration

 Displacement from previous Coordinates is:  0.671734
 ----------------------------------------------------------------
             Standard Nuclear Orientation (Angstroms)
    I     Atom           X                Y                Z
 ----------------------------------------------------------------
    1      C      -2.4067217061     1.4027425526    -0.2358292299
    2      H      -2.7995286394     1.1909478407    -1.2392561760
    3      C      -1.4211770389     0.2399531067     0.0306198522
    4      H      -0.8670270718     0.4087825547     0.9596961510
    5      O      -0.4814240953     0.2349642944    -1.0915215058
    6      C      -2.1728587621    -1.1026746947     0.0650896376
    7      H      -2.5669646374    -1.2972882591    -0.9363401767
    8      H      -1.4820013101    -1.9195038393     0.2748484035
    9      C      -3.3218031633    -1.1455728352     1.0810725632
   10      H      -2.9110248878    -0.9750107702     2.0881958342
   11      C      -3.9808148383    -2.5298715490     1.1367648681
   12      H      -3.2326508413    -3.2835791659     1.3955983085
   13      H      -4.7472164130    -2.5401805607     1.9246895870
   14      O      -4.5351432358    -2.9717425385    -0.1028120363
   15      C      -4.3121623790    -0.0145722824     0.7886427307
   16      H      -5.1097122421     0.0032307158     1.5412400856
   17      H      -4.7912532407    -0.1835724050    -0.1849240247
   18      C      -3.5848940762     1.3295053266     0.7635816119
   19      H      -4.2878299654     2.1349902438     0.5312083137
   20      H      -3.1963958537     1.5471977317     1.7670979377
   21      C      -1.8977349862     2.8868056446    -0.2368407455
   22      C      -2.6305056623     3.6693208557    -1.3423911210
   23      C      -0.3935217315     3.1703532929    -0.3336255899
   24      H       0.0482216992     2.6622015877    -1.1946395032
   25      O       0.3007275444     2.8369975007     0.8672033437
   26      H      -0.2701374699     4.2484784542    -0.4864708450
   27      H       0.7924889499     2.0217502778     0.7111278206
   28      H      -2.1882071269     3.3182184437     0.7280854318
   29      H      -2.2846653017     3.3567120659    -2.3338314704
   30      H      -2.4560019025     4.7447974602    -1.2494910091
   31      H      -3.7113287186     3.5074375099    -1.3050399041
   32      H      -5.2980380682    -2.4265363730    -0.3165960712
   33      O       1.5793180726     0.5048971326    -0.0889861149
   34      C       2.9828967185     0.2583946037    -0.1675200095
   35      H       3.3450709501     0.3964931900    -1.1918289125
   36      C       0.7881951081    -0.2918737139    -1.0064526336
   37      H       1.2028336110    -0.1789344344    -2.0163209314
   38      C       3.6910477086     1.3071927517     0.6858623618
   39      O       4.5172166597     2.0714572466     0.2682955173
   40      O       3.2602793574     1.2789750384     1.9634893448
   41      H       3.6985391112     2.0017864076     2.4375057431
   42      C       3.2662538407    -1.1792501901     0.2887897297
   43      H       2.9519265008    -1.2693821514     1.3389249883
   44      O       4.6548237589    -1.4205271597     0.1585497273
   45      H       4.8025811167    -2.3710557236     0.2266163483
   46      C       2.4394168578    -2.1292743463    -0.5753744891
   47      H       2.8176949515    -2.0925113387    -1.6014084122
   48      O       2.6313611351    -3.4942691082    -0.1778037676
   49      H       2.2989683490    -3.6046857971     0.7221566022
   50      C       0.9506304322    -1.7643845075    -0.5824042793
   51      H       0.5622734861    -1.8816374596     0.4404859053
   52      O       0.2372272280    -2.5727475547    -1.4963863437
   53      H       0.5700755243    -3.4751149420    -1.4207445666
 ----------------------------------------------------------------
 Molecular Point Group                 C1    NOp =  1
 Largest Abelian Subgroup              C1    NOp =  1
 Nuclear Repulsion Energy =  2581.4619120846 hartrees
 There are       98 alpha and       98 beta electrons
 Applying Cartesian multipole field
    Component          Value
    ---------          -----
     (2,0,0)        1.00000E-12
     (0,2,0)        2.00000E-11
     (0,0,2)       -3.00000E-11
 Nucleus-field energy     =     0.0000000495 hartrees
 Requested basis set is 6-311++G(d,p)
 There are 290 shells and 746 basis functions
 A cutoff of  1.0D-11 yielded  30615 shell pairs
 There are    197055 function pairs (    208583 Cartesian)
 Smallest overlap matrix eigenvalue = 6.70E-07

 Q-Chem warning in module stvman/mkSTV.C, line 306:

 Overlap eigenvalue is smaller than square root of threshold
 Use THRESH >= 12 to get rid of this warning

 Linear dependence detected in AO basis
 Tighter screening thresholds may be required for diffuse basis sets
 Use S2THRESH > 14 and THRESH = 14 in case of SCF convergence issues
 Number of orthogonalized atomic orbitals = 745
 Maximum deviation from orthogonality = 6.429E-10
 Guess MOs from SCF MO coefficient file

 -----------------------------------------------------------------------
  General SCF calculation program by
  Eric Jon Sundstrom, Paul Horn, Yuezhi Mao, Dmitri Zuev, Alec White,
  David Stuck, Shaama M.S., Shane Yost, Joonho Lee, David Small,
  Daniel Levine, Susi Lehtola, Hugh Burton, Evgeny Epifanovsky
 -----------------------------------------------------------------------
 Exchange:     0.2000 Hartree-Fock + 0.0800 Slater + 0.7200 B88
 Correlation:  0.1900 VWN1RPA + 0.8100 LYP
 Using SG-1 standard quadrature grid
 using 6 threads for integral computing
 -------------------------------------------------------
 OpenMP Integral computing Module                
 Release: version 2.0, May 2017, Q-Chem Inc. Pleasanton 
 -------------------------------------------------------
 -------------------------------------------------------
 OpenMP BLAS3 based DFT computing Module                
 Release: version 1.0, May 2013, Q-Chem Inc. Pittsburgh 
 -------------------------------------------------------
 A restricted SCF calculation will be
 performed using DIIS
 SCF converges when DIIS error is below 1.0e-08
 ---------------------------------------
  Cycle       Energy         DIIS error
 ---------------------------------------
    1   -1303.9386116741      2.57e-04  
    2   -1303.9441101862      5.69e-05  
    3   -1303.9439429183      8.57e-05  
    4   -1303.9442846809      5.70e-06  
    5   -1303.9442851721      5.03e-06  
    6   -1303.9442863588      1.49e-06  
    7   -1303.9442864685      3.78e-07  
    8   -1303.9442864766      7.34e-08  
    9   -1303.9442864771      3.26e-08  
   10   -1303.9442864772      7.51e-09  Convergence criterion met
 ---------------------------------------
 SCF time:   CPU 2197.16s  wall 386.00s 
 SCF   energy in the final basis set =    -1303.9442864772
 Total energy in the final basis set =    -1303.9442864772

 --------------------------------------------------------------

                    Orbital Energies (a.u.)
 --------------------------------------------------------------

 Alpha MOs
 -- Occupied --
-19.1912 -19.1731 -19.1701 -19.1541 -19.1492 -19.1481 -19.1361 -19.1285
-19.0976 -10.3277 -10.3037 -10.2695 -10.2610 -10.2608 -10.2564 -10.2348
-10.2225 -10.1986 -10.1823 -10.1789 -10.1747 -10.1726 -10.1690 -10.1672
-10.1580  -1.1354  -1.1029  -1.0814  -1.0605  -1.0479  -1.0461  -1.0400
 -1.0293  -1.0011  -0.8505  -0.8182  -0.8041  -0.7975  -0.7549  -0.7487
 -0.7065  -0.6825  -0.6750  -0.6667  -0.6503  -0.6361  -0.6166  -0.6041
 -0.5761  -0.5706  -0.5650  -0.5603  -0.5488  -0.5275  -0.5254  -0.5128
 -0.5114  -0.5084  -0.4989  -0.4975  -0.4938  -0.4773  -0.4719  -0.4572
 -0.4534  -0.4500  -0.4435  -0.4348  -0.4310  -0.4263  -0.4213  -0.4103
 -0.4058  -0.4014  -0.3932  -0.3886  -0.3843  -0.3806  -0.3768  -0.3742
 -0.3651  -0.3549  -0.3473  -0.3465  -0.3439  -0.3394  -0.3341  -0.3302
 -0.3230  -0.3210  -0.3126  -0.3118  -0.3060  -0.2997  -0.2943  -0.2901
 -0.2744  -0.2565
 -- Virtual --
 -0.0388  -0.0296  -0.0141  -0.0116  -0.0093  -0.0015   0.0019   0.0033
  0.0118   0.0173   0.0227   0.0250   0.0295   0.0333   0.0372   0.0389
  0.0447   0.0488   0.0500   0.0549   0.0569   0.0591   0.0639   0.0656
  0.0712   0.0735   0.0769   0.0790   0.0808   0.0835   0.0875   0.0913
  0.0924   0.0962   0.0978   0.0988   0.1007   0.1017   0.1066   0.1089
  0.1095   0.1113   0.1161   0.1172   0.1187   0.1214   0.1240   0.1280
  0.1296   0.1308   0.1315   0.1353   0.1367   0.1383   0.1390   0.1412
  0.1450   0.1455   0.1492   0.1511   0.1516   0.1523   0.1541   0.1572
  0.1608   0.1614   0.1635   0.1683   0.1697   0.1722   0.1740   0.1754
  0.1773   0.1797   0.1816   0.1839   0.1864   0.1888   0.1904   0.1923
  0.1946   0.1951   0.1968   0.2015   0.2032   0.2068   0.2115   0.2126
  0.2162   0.2193   0.2209   0.2248   0.2274   0.2299   0.2306   0.2355
  0.2380   0.2394   0.2421   0.2426   0.2444   0.2471   0.2503   0.2520
  0.2535   0.2584   0.2620   0.2635   0.2650   0.2671   0.2714   0.2738
  0.2750   0.2774   0.2808   0.2836   0.2848   0.2886   0.2903   0.2915
  0.2945   0.2985   0.3006   0.3066   0.3072   0.3122   0.3156   0.3163
  0.3177   0.3185   0.3239   0.3271   0.3278   0.3319   0.3323   0.3376
  0.3388   0.3419   0.3452   0.3453   0.3488   0.3505   0.3532   0.3594
  0.3623   0.3646   0.3669   0.3690   0.3707   0.3766   0.3778   0.3785
  0.3805   0.3832   0.3861   0.3908   0.3951   0.3967   0.4016   0.4062
  0.4131   0.4162   0.4184   0.4223   0.4243   0.4282   0.4294   0.4379
  0.4438   0.4478   0.4507   0.4574   0.4614   0.4721   0.4764   0.4802
  0.4901   0.4938   0.4958   0.4988   0.5037   0.5086   0.5166   0.5250
  0.5286   0.5355   0.5424   0.5490   0.5568   0.5599   0.5670   0.5693
  0.5730   0.5807   0.5851   0.5914   0.5953   0.6011   0.6036   0.6144
  0.6152   0.6258   0.6270   0.6284   0.6315   0.6420   0.6491   0.6520
  0.6545   0.6602   0.6641   0.6729   0.6818   0.6868   0.6892   0.6928
  0.7030   0.7040   0.7105   0.7139   0.7172   0.7190   0.7270   0.7276
  0.7350   0.7384   0.7428   0.7465   0.7524   0.7575   0.7619   0.7698
  0.7707   0.7757   0.7774   0.7818   0.7879   0.7913   0.7935   0.7975
  0.8009   0.8062   0.8142   0.8158   0.8178   0.8228   0.8264   0.8326
  0.8380   0.8465   0.8566   0.8704   0.8924   0.8978   0.9067   0.9291
  0.9340   0.9426   0.9481   0.9581   0.9900   0.9940   1.0031   1.0061
  1.0134   1.0249   1.0362   1.0481   1.0628   1.0669   1.0737   1.0813
  1.0940   1.0958   1.1086   1.1140   1.1196   1.1349   1.1418   1.1489
  1.1520   1.1524   1.1665   1.1745   1.1793   1.1879   1.1937   1.2066
  1.2096   1.2109   1.2164   1.2200   1.2254   1.2341   1.2393   1.2469
  1.2569   1.2642   1.2685   1.2724   1.2804   1.2860   1.3019   1.3076
  1.3217   1.3328   1.3345   1.3412   1.3457   1.3673   1.3717   1.3752
  1.3803   1.3912   1.4014   1.4124   1.4164   1.4241   1.4437   1.4524
  1.4604   1.4643   1.4673   1.4830   1.4872   1.4913   1.5008   1.5146
  1.5230   1.5256   1.5295   1.5387   1.5409   1.5531   1.5564   1.5602
  1.5679   1.5718   1.5757   1.5854   1.5861   1.5914   1.5952   1.6003
  1.6043   1.6085   1.6130   1.6203   1.6217   1.6274   1.6364   1.6431
  1.6474   1.6502   1.6544   1.6614   1.6687   1.6746   1.6755   1.6841
  1.6869   1.6907   1.6918   1.7053   1.7073   1.7145   1.7204   1.7210
  1.7309   1.7420   1.7489   1.7546   1.7608   1.7642   1.7750   1.7866
  1.7907   1.8001   1.8019   1.8086   1.8194   1.8306   1.8341   1.8350
  1.8459   1.8514   1.8535   1.8643   1.8730   1.8804   1.8854   1.8984
  1.9070   1.9235   1.9272   1.9300   1.9411   1.9576   1.9642   1.9792
  1.9858   1.9935   1.9978   2.0116   2.0163   2.0283   2.0287   2.0459
  2.0542   2.0605   2.0669   2.0764   2.0818   2.0890   2.0981   2.1078
  2.1132   2.1212   2.1247   2.1414   2.1485   2.1551   2.1562   2.1708
  2.1800   2.1871   2.2050   2.2083   2.2208   2.2296   2.2384   2.2545
  2.2660   2.2790   2.2828   2.3000   2.3113   2.3136   2.3337   2.3426
  2.3531   2.3564   2.3620   2.3841   2.3970   2.4074   2.4178   2.4284
  2.4454   2.4578   2.4811   2.4947   2.5041   2.5168   2.5217   2.5315
  2.5430   2.5474   2.5492   2.5610   2.5725   2.5811   2.5931   2.6032
  2.6106   2.6185   2.6283   2.6341   2.6434   2.6507   2.6626   2.6717
  2.6806   2.6837   2.6961   2.7041   2.7215   2.7297   2.7397   2.7501
  2.7641   2.7776   2.7822   2.7906   2.7922   2.8046   2.8131   2.8178
  2.8206   2.8480   2.8502   2.8681   2.8776   2.8857   2.8938   2.8968
  2.9104   2.9174   2.9312   2.9353   2.9512   2.9572   2.9645   2.9716
  2.9789   2.9864   3.0004   3.0087   3.0178   3.0236   3.0340   3.0361
  3.0414   3.0562   3.0714   3.0739   3.0851   3.0890   3.0929   3.0984
  3.1205   3.1320   3.1347   3.1473   3.1520   3.1624   3.1659   3.1704
  3.1734   3.1902   3.1945   3.2037   3.2175   3.2302   3.2315   3.2574
  3.2676   3.2818   3.2911   3.3013   3.3110   3.3167   3.3406   3.3444
  3.3623   3.3684   3.3771   3.3930   3.4104   3.4311   3.4549   3.5011
  3.5346   3.5593   3.5733   3.6177   3.6877   3.7825   3.7862   3.7974
  3.8065   3.8087   3.8154   3.8395   3.8585   3.8789   3.8860   3.8980
  3.9028   3.9100   3.9307   3.9339   3.9584   3.9771   3.9953   4.0010
  4.0075   4.0478   4.0584   4.0746   4.0917   4.1256   4.1468   4.1589
  4.1735   4.1974   4.2189   4.2521   4.2621   4.2928   4.3036   4.3223
  4.3564   4.3869   4.4461   5.0171   5.0876   5.0963   5.1055   5.1285
  5.1382   5.1552   5.1812   5.1945   5.2733   5.3688   5.3972   5.4114
  5.4216   5.4379   5.4443   5.4700   5.5056   5.6119   5.6139   5.6246
  5.6528   5.6563   5.7042   5.8168   5.8278   5.8563  23.7543  23.7802
 23.8025  23.8145  23.8162  23.8351  23.8451  23.8599  23.8788  23.8983
 23.9042  23.9129  23.9320  23.9631  23.9925  23.9989  49.8791  49.9004
 49.9408  49.9495  49.9564  49.9681  49.9987  50.0070  50.0232
 --------------------------------------------------------------

          Ground-State Mulliken Net Atomic Charges

     Atom                 Charge (a.u.)
  ----------------------------------------
      1 C                     0.926903
      2 H                     0.270782
      3 C                    -0.728982
      4 H                     0.249162
      5 O                     0.183407
      6 C                    -1.157503
      7 H                     0.277891
      8 H                     0.192707
      9 C                     0.554073
     10 H                     0.162198
     11 C                    -0.692056
     12 H                     0.162497
     13 H                     0.150374
     14 O                    -0.191721
     15 C                    -0.811495
     16 H                     0.176486
     17 H                     0.129501
     18 C                    -0.316522
     19 H                     0.169761
     20 H                     0.172821
     21 C                     0.364839
     22 C                    -0.770272
     23 C                    -0.527478
     24 H                     0.180761
     25 O                    -0.231856
     26 H                     0.162419
     27 H                     0.383769
     28 H                     0.211395
     29 H                     0.154298
     30 H                     0.147333
     31 H                     0.129449
     32 H                     0.233181
     33 O                     0.023506
     34 C                    -0.280363
     35 H                     0.287380
     36 C                    -0.481515
     37 H                     0.204048
     38 C                    -0.199064
     39 O                    -0.159103
     40 O                    -0.076537
     41 H                     0.298145
     42 C                    -0.092036
     43 H                     0.257429
     44 O                    -0.146442
     45 H                     0.263316
     46 C                    -0.629899
     47 H                     0.291900
     48 O                    -0.184366
     49 H                     0.275636
     50 C                    -0.379571
     51 H                     0.240042
     52 O                    -0.101096
     53 H                     0.270465
  ----------------------------------------
  Sum of atomic charges =     0.000000

 -----------------------------------------------------------------
                    Cartesian Multipole Moments
 -----------------------------------------------------------------
    Charge (ESU x 10^10)
                 0.0000
    Dipole Moment (Debye)
         X      -1.6977      Y      -2.9046      Z       2.4894
       Tot       4.1853
    Quadrupole Moments (Debye-Ang)
        XX    -156.5761     XY     -17.1659     YY    -160.5543
        XZ       1.4009     YZ      -8.6438     ZZ    -149.2189
    Octopole Moments (Debye-Ang^2)
       XXX    -102.2814    XXY     -23.0355    XYY      49.1106
       YYY     -26.8696    XXZ      33.7499    XYZ      15.8820
       YYZ      16.8159    XZZ      42.9117    YZZ      -5.9726
       ZZZ       1.2067
    Hexadecapole Moments (Debye-Ang^3)
      XXXX   -8025.0009   XXXY    -158.9660   XXYY   -2164.8714
      XYYY    -133.6654   YYYY   -4175.7663   XXXZ     141.6117
      XXYZ      17.3438   XYYZ      59.1196   YYYZ     -89.2595
      XXZZ   -1341.0699   XYZZ      83.8152   YYZZ    -798.4571
      XZZZ      67.8947   YZZZ      21.5644   ZZZZ    -863.6931
 -----------------------------------------------------------------
 Calculating analytic gradient of the SCF energy
 Gradient of SCF Energy
            1           2           3           4           5           6
    1  -0.0000224   0.0000919  -0.0004423   0.0000985   0.0003487  -0.0000973
    2   0.0000256   0.0000396   0.0000726   0.0000187  -0.0003002  -0.0000434
    3  -0.0003950  -0.0000000   0.0002580  -0.0000342  -0.0003143  -0.0002854
            7           8           9          10          11          12
    1  -0.0000325  -0.0000980  -0.0000476  -0.0000600   0.0000113  -0.0000597
    2  -0.0000105  -0.0000618  -0.0000340   0.0000082   0.0001051  -0.0000226
    3   0.0001575   0.0001421   0.0002769  -0.0000771  -0.0000371  -0.0001731
           13          14          15          16          17          18
    1   0.0000428  -0.0001897  -0.0001298  -0.0000667   0.0001170  -0.0000038
    2  -0.0000019  -0.0001322  -0.0000841  -0.0000678   0.0000778   0.0002794
    3   0.0001221  -0.0000960   0.0000077   0.0000173  -0.0000085  -0.0001055
           19          20          21          22          23          24
    1   0.0000646   0.0000754   0.0001314  -0.0003470   0.0000614  -0.0002533
    2   0.0000595   0.0000221  -0.0000855   0.0002092   0.0002264  -0.0000277
    3   0.0000730  -0.0000358   0.0003646  -0.0000457   0.0004369   0.0000373
           25          26          27          28          29          30
    1   0.0004767  -0.0000607  -0.0005668   0.0002602   0.0000589  -0.0001132
    2  -0.0005754   0.0001534   0.0001761  -0.0000404  -0.0000022  -0.0000972
    3  -0.0001903  -0.0002539   0.0002964  -0.0001384  -0.0000361   0.0000155
           31          32          33          34          35          36
    1   0.0000040   0.0002064   0.0004850   0.0002135   0.0000292  -0.0005642
    2   0.0000381  -0.0000873  -0.0001231   0.0003600   0.0000253  -0.0000215
    3  -0.0001667  -0.0000957   0.0002300  -0.0000486   0.0001011  -0.0002465
           37          38          39          40          41          42
    1  -0.0000235   0.0011785  -0.0005475  -0.0003523  -0.0000250  -0.0000250
    2  -0.0001020  -0.0008273   0.0001112   0.0004859  -0.0002005  -0.0000718
    3   0.0000728   0.0002075  -0.0001723   0.0001801  -0.0000806   0.0000731
           43          44          45          46          47          48
    1  -0.0000852   0.0001049  -0.0000837   0.0000360  -0.0000693  -0.0000429
    2   0.0000793  -0.0001527   0.0002757   0.0001828  -0.0001108  -0.0001226
    3  -0.0000140   0.0000037  -0.0000199   0.0000341   0.0001137   0.0001733
           49          50          51          52          53
    1   0.0000706   0.0002841   0.0002018  -0.0001276  -0.0001158
    2   0.0000525  -0.0001548   0.0000530   0.0001151   0.0003086
    3  -0.0002560  -0.0000676  -0.0001163   0.0000226   0.0000934
 Max gradient component =       1.178E-03
 RMS gradient           =       2.198E-04
 Gradient time:  CPU 615.94 s  wall 103.95 s
 Geometry Optimization Parameters
   NAtoms,    NIC,     NZ,  NCons,   NDum,   NFix, NCnnct, MaxDiis
       53     422       0       0       0       0       0       0

 Cartesian Hessian Update
 Hessian Updated using BFGS Update


** GEOMETRY OPTIMIZATION IN DELOCALIZED INTERNAL COORDINATES **
   Searching for a Minimum

   Optimization Cycle:  11

                       Coordinates (Angstroms)
     ATOM                X               Y               Z
      1  C        -2.4067217061    1.4027425526   -0.2358292299
      2  H        -2.7995286394    1.1909478407   -1.2392561760
      3  C        -1.4211770389    0.2399531067    0.0306198522
      4  H        -0.8670270718    0.4087825547    0.9596961510
      5  O        -0.4814240953    0.2349642944   -1.0915215058
      6  C        -2.1728587621   -1.1026746947    0.0650896376
      7  H        -2.5669646374   -1.2972882591   -0.9363401767
      8  H        -1.4820013101   -1.9195038393    0.2748484035
      9  C        -3.3218031633   -1.1455728352    1.0810725632
     10  H        -2.9110248878   -0.9750107702    2.0881958342
     11  C        -3.9808148383   -2.5298715490    1.1367648681
     12  H        -3.2326508413   -3.2835791659    1.3955983085
     13  H        -4.7472164130   -2.5401805607    1.9246895870
     14  O        -4.5351432358   -2.9717425385   -0.1028120363
     15  C        -4.3121623790   -0.0145722824    0.7886427307
     16  H        -5.1097122421    0.0032307158    1.5412400856
     17  H        -4.7912532407   -0.1835724050   -0.1849240247
     18  C        -3.5848940762    1.3295053266    0.7635816119
     19  H        -4.2878299654    2.1349902438    0.5312083137
     20  H        -3.1963958537    1.5471977317    1.7670979377
     21  C        -1.8977349862    2.8868056446   -0.2368407455
     22  C        -2.6305056623    3.6693208557   -1.3423911210
     23  C        -0.3935217315    3.1703532929   -0.3336255899
     24  H         0.0482216992    2.6622015877   -1.1946395032
     25  O         0.3007275444    2.8369975007    0.8672033437
     26  H        -0.2701374699    4.2484784542   -0.4864708450
     27  H         0.7924889499    2.0217502778    0.7111278206
     28  H        -2.1882071269    3.3182184437    0.7280854318
     29  H        -2.2846653017    3.3567120659   -2.3338314704
     30  H        -2.4560019025    4.7447974602   -1.2494910091
     31  H        -3.7113287186    3.5074375099   -1.3050399041
     32  H        -5.2980380682   -2.4265363730   -0.3165960712
     33  O         1.5793180726    0.5048971326   -0.0889861149
     34  C         2.9828967185    0.2583946037   -0.1675200095
     35  H         3.3450709501    0.3964931900   -1.1918289125
     36  C         0.7881951081   -0.2918737139   -1.0064526336
     37  H         1.2028336110   -0.1789344344   -2.0163209314
     38  C         3.6910477086    1.3071927517    0.6858623618
     39  O         4.5172166597    2.0714572466    0.2682955173
     40  O         3.2602793574    1.2789750384    1.9634893448
     41  H         3.6985391112    2.0017864076    2.4375057431
     42  C         3.2662538407   -1.1792501901    0.2887897297
     43  H         2.9519265008   -1.2693821514    1.3389249883
     44  O         4.6548237589   -1.4205271597    0.1585497273
     45  H         4.8025811167   -2.3710557236    0.2266163483
     46  C         2.4394168578   -2.1292743463   -0.5753744891
     47  H         2.8176949515   -2.0925113387   -1.6014084122
     48  O         2.6313611351   -3.4942691082   -0.1778037676
     49  H         2.2989683490   -3.6046857971    0.7221566022
     50  C         0.9506304322   -1.7643845075   -0.5824042793
     51  H         0.5622734861   -1.8816374596    0.4404859053
     52  O         0.2372272280   -2.5727475547   -1.4963863437
     53  H         0.5700755243   -3.4751149420   -1.4207445666
   Point Group: c1    Number of degrees of freedom:   153


   Energy is  -1303.944286477

 Hessian Updated using BFGS Update

153 Hessian modes will be used to form the next step
  Hessian Eigenvalues:
     0.002040    0.003548    0.004379    0.004471    0.005770    0.006353
     0.006994    0.007168    0.007635    0.009096    0.010148    0.010888
     0.011587    0.012908    0.013670    0.013893    0.017108    0.019417
     0.020414    0.022189    0.029182    0.030513    0.031647    0.033088
     0.035957    0.036238    0.040240    0.040497    0.044041    0.045218
     0.046282    0.046515    0.047722    0.048221    0.048351    0.048854
     0.049492    0.049851    0.050731    0.051193    0.053028    0.053555
     0.054469    0.054729    0.055324    0.055941    0.056945    0.057492
     0.057654    0.058476    0.060523    0.061358    0.062314    0.068207
     0.069314    0.071245    0.075086    0.079006    0.080060    0.082011
     0.085824    0.089118    0.096442    0.099258    0.112313    0.114952
     0.116225    0.117376    0.120266    0.133917    0.138927    0.139539
     0.145039    0.152507    0.157561    0.159333    0.159422    0.159828
     0.160001    0.160011    0.160094    0.160331    0.162153    0.166322
     0.168799    0.169872    0.176357    0.179279    0.189688    0.194373
     0.196825    0.204293    0.216612    0.221976    0.241483    0.248318
     0.250957    0.253611    0.267507    0.268505    0.269543    0.277292
     0.282013    0.284498    0.285932    0.289476    0.290106    0.290761
     0.293335    0.298554    0.301800    0.322565    0.336221    0.336570
     0.337513    0.338404    0.338681    0.339184    0.339414    0.339513
     0.339917    0.340440    0.340491    0.340833    0.341240    0.341360
     0.341889    0.341978    0.342319    0.342552    0.343272    0.344423
     0.345286    0.349751    0.362277    0.381179    0.389668    0.394086
     0.402076    0.407743    0.408155    0.424741    0.439900    0.507866
     0.512928    0.518396    0.521196    0.522735    0.530137    0.545263
     0.550113    0.616385    0.932182

 Minimum Search - Taking Simple RFO Step
 Searching for Lamda that Minimizes Along All modes
 Value Taken    Lamda =  -0.00007295
 Step Taken.  Stepsize is  0.063262

                             Maximum     Tolerance    Cnvgd?
         Gradient           0.001448      0.000300      NO
         Displacement       0.020769      0.001200      NO
         Energy change     -0.000092      0.000001      NO


 New Cartesian Coordinates Obtained by Inverse Iteration

 Displacement from previous Coordinates is:  0.272935
 ----------------------------------------------------------------
             Standard Nuclear Orientation (Angstroms)
    I     Atom           X                Y                Z
 ----------------------------------------------------------------
    1      C      -2.4065213292     1.4020308712    -0.2369610870
    2      H      -2.8065107309     1.1873508290    -1.2370048251
    3      C      -1.4195550313     0.2404318839     0.0258216640
    4      H      -0.8632336338     0.4090104805     0.9535960885
    5      O      -0.4839032672     0.2376400795    -1.0985000791
    6      C      -2.1716064037    -1.1014401835     0.0617937101
    7      H      -2.5738385711    -1.2926784163    -0.9373975161
    8      H      -1.4800034912    -1.9194408220     0.2635440603
    9      C      -3.3118300929    -1.1439403787     1.0872455039
   10      H      -2.8922392268    -0.9726183826     2.0907216818
   11      C      -3.9713978093    -2.5274847168     1.1503995585
   12      H      -3.2217570104    -3.2813781179     1.4046713577
   13      H      -4.7319350040    -2.5363756096     1.9438386257
   14      O      -4.5371463850    -2.9687482371    -0.0838892005
   15      C      -4.3046704710    -0.0132707265     0.8020982910
   16      H      -5.0955404456     0.0059671232     1.5615225419
   17      H      -4.7927572755    -0.1840571981    -0.1668073178
   18      C      -3.5787475754     1.3310251996     0.7693229483
   19      H      -4.2841207548     2.1345819940     0.5372340926
   20      H      -3.1855659939     1.5525813177     1.7701714957
   21      C      -1.8960998834     2.8853027020    -0.2471656164
   22      C      -2.6269632057     3.6612974963    -1.3573935311
   23      C      -0.3914270858     3.1675006219    -0.3456162542
   24      H       0.0531700115     2.6549810560    -1.2028072295
   25      O       0.3017794715     2.8447077728     0.8586224466
   26      H      -0.2687236769     4.2446634957    -0.5039603523
   27      H       0.8020780389     2.0332838575     0.7063432009
   28      H      -2.1883702502     3.3232179273     0.7147117141
   29      H      -2.2894841901     3.3347818624    -2.3471627323
   30      H      -2.4424902983     4.7362880923    -1.2771180093
   31      H      -3.7088235317     3.5084911982    -1.3112249524
   32      H      -5.3039121780    -2.4249841580    -0.2883328692
   33      O       1.5694744881     0.5046163558    -0.0856921227
   34      C       2.9738373640     0.2609343994    -0.1558360929
   35      H       3.3431749820     0.4070260848    -1.1766133463
   36      C       0.7862678834    -0.2879083850    -1.0126976547
   37      H       1.2051614646    -0.1657198043    -2.0197907233
   38      C       3.6732227395     1.3047974565     0.7110877043
   39      O       4.5057181538     2.0704599045     0.3083670864
   40      O       3.2374151918     1.2604987138     1.9863993968
   41      H       3.6723287062     1.9788853606     2.4705559538
   42      C       3.2571124938    -1.1795185175     0.2924403201
   43      H       2.9358447068    -1.2784339914     1.3396668115
   44      O       4.6468674503    -1.4181002646     0.1708007051
   45      H       4.7953434663    -2.3692473212     0.2329543643
   46      C       2.4390323178    -2.1245928183    -0.5850048398
   47      H       2.8249326734    -2.0783057173    -1.6080822990
   48      O       2.6314960956    -3.4919479132    -0.1963088004
   49      H       2.2920951845    -3.6104068582     0.7003504742
   50      C       0.9494119099    -1.7638734982    -0.5995527740
   51      H       0.5533764059    -1.8909343905     0.4192086198
   52      O       0.2463370796    -2.5684969032    -1.5251615508
   53      H       0.5850198299    -3.4696206749    -1.4568097616
 ----------------------------------------------------------------
 Molecular Point Group                 C1    NOp =  1
 Largest Abelian Subgroup              C1    NOp =  1
 Nuclear Repulsion Energy =  2582.4200899479 hartrees
 There are       98 alpha and       98 beta electrons
 Applying Cartesian multipole field
    Component          Value
    ---------          -----
     (2,0,0)        1.00000E-12
     (0,2,0)        2.00000E-11
     (0,0,2)       -3.00000E-11
 Nucleus-field energy     =     0.0000000490 hartrees
 Requested basis set is 6-311++G(d,p)
 There are 290 shells and 746 basis functions
 A cutoff of  1.0D-11 yielded  30631 shell pairs
 There are    197174 function pairs (    208707 Cartesian)
 Smallest overlap matrix eigenvalue = 6.71E-07

 Q-Chem warning in module stvman/mkSTV.C, line 306:

 Overlap eigenvalue is smaller than square root of threshold
 Use THRESH >= 12 to get rid of this warning

 Linear dependence detected in AO basis
 Tighter screening thresholds may be required for diffuse basis sets
 Use S2THRESH > 14 and THRESH = 14 in case of SCF convergence issues
 Number of orthogonalized atomic orbitals = 745
 Maximum deviation from orthogonality = 2.176E-10
 Guess MOs from SCF MO coefficient file

 -----------------------------------------------------------------------
  General SCF calculation program by
  Eric Jon Sundstrom, Paul Horn, Yuezhi Mao, Dmitri Zuev, Alec White,
  David Stuck, Shaama M.S., Shane Yost, Joonho Lee, David Small,
  Daniel Levine, Susi Lehtola, Hugh Burton, Evgeny Epifanovsky
 -----------------------------------------------------------------------
 Exchange:     0.2000 Hartree-Fock + 0.0800 Slater + 0.7200 B88
 Correlation:  0.1900 VWN1RPA + 0.8100 LYP
 Using SG-1 standard quadrature grid
 using 6 threads for integral computing
 -------------------------------------------------------
 OpenMP Integral computing Module                
 Release: version 2.0, May 2017, Q-Chem Inc. Pleasanton 
 -------------------------------------------------------
 -------------------------------------------------------
 OpenMP BLAS3 based DFT computing Module                
 Release: version 1.0, May 2013, Q-Chem Inc. Pittsburgh 
 -------------------------------------------------------
 A restricted SCF calculation will be
 performed using DIIS
 SCF converges when DIIS error is below 1.0e-08
 ---------------------------------------
  Cycle       Energy         DIIS error
 ---------------------------------------
    1   -1303.9432000243      1.12e-04  
    2   -1303.9442934472      2.19e-05  
    3   -1303.9442707384      3.26e-05  
    4   -1303.9443206694      2.67e-06  
    5   -1303.9443208938      1.75e-06  
    6   -1303.9443210419      6.88e-07  
    7   -1303.9443210638      1.99e-07  
    8   -1303.9443210661      4.22e-08  
    9   -1303.9443210661      1.82e-08  
   10   -1303.9443210661      4.88e-09  Convergence criterion met
 ---------------------------------------
 SCF time:   CPU 2198.01s  wall 387.00s 
 SCF   energy in the final basis set =    -1303.9443210661
 Total energy in the final basis set =    -1303.9443210661

 --------------------------------------------------------------

                    Orbital Energies (a.u.)
 --------------------------------------------------------------

 Alpha MOs
 -- Occupied --
-19.1914 -19.1733 -19.1704 -19.1541 -19.1492 -19.1481 -19.1363 -19.1285
-19.0976 -10.3279 -10.3038 -10.2697 -10.2611 -10.2609 -10.2564 -10.2344
-10.2225 -10.1985 -10.1823 -10.1786 -10.1746 -10.1725 -10.1689 -10.1673
-10.1578  -1.1356  -1.1033  -1.0816  -1.0605  -1.0478  -1.0462  -1.0402
 -1.0294  -1.0010  -0.8506  -0.8183  -0.8041  -0.7976  -0.7549  -0.7487
 -0.7066  -0.6825  -0.6750  -0.6665  -0.6504  -0.6363  -0.6166  -0.6041
 -0.5761  -0.5706  -0.5650  -0.5602  -0.5489  -0.5276  -0.5257  -0.5129
 -0.5114  -0.5085  -0.4991  -0.4976  -0.4939  -0.4773  -0.4719  -0.4574
 -0.4535  -0.4501  -0.4436  -0.4349  -0.4311  -0.4264  -0.4214  -0.4103
 -0.4058  -0.4014  -0.3933  -0.3887  -0.3845  -0.3807  -0.3768  -0.3741
 -0.3648  -0.3550  -0.3474  -0.3465  -0.3439  -0.3394  -0.3340  -0.3302
 -0.3230  -0.3209  -0.3125  -0.3120  -0.3061  -0.2999  -0.2943  -0.2901
 -0.2743  -0.2564
 -- Virtual --
 -0.0389  -0.0298  -0.0141  -0.0117  -0.0093  -0.0015   0.0019   0.0033
  0.0116   0.0174   0.0227   0.0251   0.0293   0.0333   0.0373   0.0389
  0.0447   0.0487   0.0500   0.0548   0.0570   0.0591   0.0641   0.0656
  0.0711   0.0734   0.0770   0.0790   0.0809   0.0833   0.0875   0.0914
  0.0924   0.0962   0.0978   0.0989   0.1006   0.1018   0.1065   0.1090
  0.1095   0.1113   0.1161   0.1173   0.1189   0.1213   0.1239   0.1279
  0.1297   0.1307   0.1316   0.1353   0.1367   0.1382   0.1388   0.1413
  0.1449   0.1454   0.1492   0.1511   0.1516   0.1525   0.1541   0.1572
  0.1607   0.1613   0.1636   0.1683   0.1697   0.1722   0.1741   0.1756
  0.1773   0.1798   0.1818   0.1841   0.1866   0.1889   0.1904   0.1923
  0.1948   0.1952   0.1966   0.2015   0.2033   0.2067   0.2114   0.2124
  0.2161   0.2193   0.2210   0.2249   0.2272   0.2301   0.2308   0.2354
  0.2382   0.2393   0.2423   0.2426   0.2442   0.2472   0.2503   0.2518
  0.2537   0.2586   0.2621   0.2634   0.2649   0.2672   0.2716   0.2738
  0.2750   0.2773   0.2810   0.2836   0.2847   0.2885   0.2903   0.2915
  0.2941   0.2987   0.3006   0.3068   0.3075   0.3121   0.3154   0.3164
  0.3176   0.3186   0.3240   0.3272   0.3281   0.3319   0.3324   0.3375
  0.3390   0.3417   0.3451   0.3454   0.3488   0.3507   0.3532   0.3592
  0.3625   0.3644   0.3670   0.3687   0.3708   0.3767   0.3780   0.3788
  0.3806   0.3832   0.3862   0.3908   0.3954   0.3967   0.4021   0.4064
  0.4133   0.4162   0.4184   0.4228   0.4246   0.4282   0.4297   0.4383
  0.4443   0.4472   0.4508   0.4575   0.4614   0.4714   0.4763   0.4802
  0.4900   0.4947   0.4961   0.4987   0.5047   0.5088   0.5169   0.5251
  0.5288   0.5354   0.5424   0.5490   0.5568   0.5596   0.5670   0.5695
  0.5730   0.5807   0.5852   0.5910   0.5952   0.6010   0.6034   0.6144
  0.6152   0.6261   0.6270   0.6280   0.6315   0.6424   0.6492   0.6522
  0.6549   0.6608   0.6648   0.6733   0.6816   0.6869   0.6893   0.6931
  0.7029   0.7042   0.7105   0.7138   0.7172   0.7188   0.7272   0.7278
  0.7348   0.7380   0.7430   0.7466   0.7524   0.7575   0.7622   0.7694
  0.7710   0.7756   0.7776   0.7819   0.7877   0.7915   0.7933   0.7975
  0.8010   0.8061   0.8141   0.8159   0.8178   0.8228   0.8265   0.8327
  0.8382   0.8466   0.8567   0.8702   0.8923   0.8984   0.9070   0.9291
  0.9341   0.9434   0.9477   0.9573   0.9901   0.9940   1.0027   1.0065
  1.0144   1.0252   1.0360   1.0475   1.0628   1.0670   1.0739   1.0815
  1.0945   1.0963   1.1088   1.1139   1.1203   1.1353   1.1426   1.1488
  1.1516   1.1526   1.1669   1.1742   1.1793   1.1878   1.1936   1.2061
  1.2099   1.2112   1.2161   1.2208   1.2257   1.2339   1.2391   1.2473
  1.2567   1.2642   1.2689   1.2725   1.2806   1.2864   1.3020   1.3082
  1.3215   1.3337   1.3343   1.3406   1.3460   1.3674   1.3715   1.3756
  1.3803   1.3913   1.4015   1.4124   1.4160   1.4245   1.4439   1.4528
  1.4604   1.4643   1.4679   1.4829   1.4865   1.4916   1.5016   1.5145
  1.5226   1.5253   1.5298   1.5390   1.5411   1.5531   1.5562   1.5600
  1.5676   1.5721   1.5758   1.5854   1.5864   1.5915   1.5950   1.6007
  1.6047   1.6087   1.6138   1.6212   1.6221   1.6275   1.6365   1.6426
  1.6472   1.6499   1.6554   1.6615   1.6681   1.6747   1.6759   1.6845
  1.6875   1.6903   1.6923   1.7056   1.7078   1.7150   1.7207   1.7210
  1.7316   1.7419   1.7485   1.7543   1.7604   1.7641   1.7749   1.7872
  1.7911   1.8005   1.8026   1.8095   1.8200   1.8307   1.8342   1.8352
  1.8463   1.8516   1.8541   1.8643   1.8734   1.8806   1.8863   1.8989
  1.9068   1.9234   1.9269   1.9303   1.9411   1.9574   1.9641   1.9790
  1.9858   1.9938   1.9980   2.0119   2.0166   2.0285   2.0293   2.0452
  2.0537   2.0605   2.0667   2.0765   2.0815   2.0893   2.0983   2.1078
  2.1129   2.1213   2.1250   2.1416   2.1479   2.1559   2.1564   2.1707
  2.1798   2.1878   2.2053   2.2084   2.2212   2.2298   2.2385   2.2551
  2.2660   2.2793   2.2827   2.2999   2.3104   2.3142   2.3333   2.3427
  2.3535   2.3570   2.3624   2.3834   2.3971   2.4073   2.4173   2.4277
  2.4455   2.4578   2.4809   2.4951   2.5047   2.5168   2.5219   2.5317
  2.5429   2.5475   2.5494   2.5612   2.5724   2.5812   2.5931   2.6035
  2.6104   2.6186   2.6287   2.6336   2.6441   2.6510   2.6626   2.6721
  2.6813   2.6846   2.6961   2.7040   2.7218   2.7301   2.7395   2.7502
  2.7645   2.7781   2.7827   2.7907   2.7923   2.8047   2.8130   2.8179
  2.8204   2.8483   2.8506   2.8685   2.8775   2.8858   2.8935   2.8971
  2.9108   2.9176   2.9316   2.9356   2.9516   2.9570   2.9655   2.9716
  2.9798   2.9866   3.0014   3.0094   3.0189   3.0235   3.0333   3.0360
  3.0410   3.0568   3.0718   3.0742   3.0850   3.0888   3.0927   3.0989
  3.1212   3.1320   3.1348   3.1475   3.1522   3.1621   3.1656   3.1698
  3.1735   3.1909   3.1946   3.2036   3.2175   3.2301   3.2327   3.2580
  3.2682   3.2822   3.2910   3.3016   3.3118   3.3165   3.3415   3.3441
  3.3622   3.3684   3.3774   3.3921   3.4109   3.4310   3.4555   3.5017
  3.5357   3.5594   3.5735   3.6175   3.6869   3.7823   3.7860   3.7978
  3.8066   3.8097   3.8158   3.8396   3.8581   3.8786   3.8857   3.8977
  3.9025   3.9094   3.9308   3.9333   3.9581   3.9777   3.9962   4.0012
  4.0081   4.0478   4.0586   4.0751   4.0924   4.1268   4.1474   4.1592
  4.1735   4.1969   4.2187   4.2528   4.2631   4.2931   4.3033   4.3225
  4.3566   4.3877   4.4461   5.0166   5.0879   5.0965   5.1058   5.1287
  5.1377   5.1554   5.1810   5.1948   5.2738   5.3685   5.3991   5.4122
  5.4214   5.4387   5.4444   5.4700   5.5059   5.6112   5.6136   5.6249
  5.6525   5.6560   5.7045   5.8176   5.8264   5.8561  23.7539  23.7805
 23.8027  23.8147  23.8161  23.8358  23.8454  23.8602  23.8786  23.8986
 23.9047  23.9133  23.9326  23.9630  23.9933  23.9988  49.8791  49.9003
 49.9407  49.9496  49.9566  49.9680  49.9992  50.0070  50.0232
 --------------------------------------------------------------

          Ground-State Mulliken Net Atomic Charges

     Atom                 Charge (a.u.)
  ----------------------------------------
      1 C                     0.937416
      2 H                     0.270848
      3 C                    -0.746781
      4 H                     0.252592
      5 O                     0.186616
      6 C                    -1.146626
      7 H                     0.276603
      8 H                     0.192874
      9 C                     0.559044
     10 H                     0.161690
     11 C                    -0.693971
     12 H                     0.162687
     13 H                     0.149927
     14 O                    -0.191266
     15 C                    -0.815577
     16 H                     0.176142
     17 H                     0.129760
     18 C                    -0.321131
     19 H                     0.169621
     20 H                     0.173383
     21 C                     0.360109
     22 C                    -0.771074
     23 C                    -0.524827
     24 H                     0.181102
     25 O                    -0.230406
     26 H                     0.162084
     27 H                     0.382205
     28 H                     0.211486
     29 H                     0.154229
     30 H                     0.147065
     31 H                     0.129606
     32 H                     0.233516
     33 O                     0.027419
     34 C                    -0.274962
     35 H                     0.287600
     36 C                    -0.480679
     37 H                     0.203683
     38 C                    -0.201822
     39 O                    -0.158431
     40 O                    -0.075700
     41 H                     0.298179
     42 C                    -0.100502
     43 H                     0.257733
     44 O                    -0.146157
     45 H                     0.263316
     46 C                    -0.625355
     47 H                     0.292118
     48 O                    -0.184456
     49 H                     0.275606
     50 C                    -0.386731
     51 H                     0.240486
     52 O                    -0.101029
     53 H                     0.270733
  ----------------------------------------
  Sum of atomic charges =     0.000000

 -----------------------------------------------------------------
                    Cartesian Multipole Moments
 -----------------------------------------------------------------
    Charge (ESU x 10^10)
                 0.0000
    Dipole Moment (Debye)
         X      -1.6829      Y      -2.9291      Z       2.4784
       Tot       4.1898
    Quadrupole Moments (Debye-Ang)
        XX    -156.6522     XY     -17.2021     YY    -160.6322
        XZ       1.1079     YZ      -8.6669     ZZ    -149.1579
    Octopole Moments (Debye-Ang^2)
       XXX    -102.2349    XXY     -23.3189    XYY      49.1442
       YYY     -28.4212    XXZ      32.6207    XYZ      15.4214
       YYZ      16.0421    XZZ      43.5575    YZZ      -5.4972
       ZZZ       1.6393
    Hexadecapole Moments (Debye-Ang^3)
      XXXX   -7991.9288   XXXY    -157.6725   XXYY   -2160.4573
      XYYY    -133.7769   YYYY   -4169.3206   XXXZ     129.1665
      XXYZ      13.9885   XYYZ      56.9067   YYYZ     -90.2526
      XXZZ   -1337.9665   XYZZ      85.5711   YYZZ    -799.4882
      XZZZ      67.4158   YZZZ      22.9329   ZZZZ    -877.2255
 -----------------------------------------------------------------
 Calculating analytic gradient of the SCF energy
 Gradient of SCF Energy
            1           2           3           4           5           6
    1   0.0001371   0.0000034  -0.0001889   0.0000164   0.0002362   0.0000022
    2  -0.0000166   0.0000765  -0.0000666   0.0000210   0.0001807   0.0000990
    3  -0.0002678  -0.0000132   0.0002768  -0.0000162  -0.0001613  -0.0000284
            7           8           9          10          11          12
    1  -0.0000440  -0.0000886   0.0000014  -0.0000484   0.0000657  -0.0000000
    2  -0.0000277   0.0000732   0.0000296  -0.0000171  -0.0000101   0.0000221
    3  -0.0000296   0.0000419   0.0000420  -0.0000218  -0.0000708  -0.0000287
           13          14          15          16          17          18
    1  -0.0000307  -0.0000354  -0.0000327   0.0000143   0.0000220  -0.0000381
    2  -0.0000472  -0.0000651  -0.0000288   0.0000130   0.0000268  -0.0000113
    3  -0.0000489   0.0001266  -0.0000189  -0.0000491  -0.0000308  -0.0000283
           19          20          21          22          23          24
    1   0.0000051   0.0000511  -0.0000815  -0.0000352   0.0000499   0.0000754
    2   0.0000124   0.0000292  -0.0000231   0.0000190  -0.0002507  -0.0000176
    3   0.0000005   0.0000080   0.0002254   0.0000768   0.0000600  -0.0001229
           25          26          27          28          29          30
    1  -0.0000551   0.0000138   0.0001535  -0.0000545   0.0000153   0.0000133
    2   0.0002031  -0.0000284  -0.0001213  -0.0000230  -0.0000314  -0.0000150
    3  -0.0002139   0.0000256   0.0001494   0.0000371  -0.0000321   0.0000277
           31          32          33          34          35          36
    1   0.0000250  -0.0000085   0.0000365   0.0001070   0.0000159  -0.0002653
    2  -0.0000212   0.0000871   0.0001899  -0.0000562   0.0000203  -0.0002601
    3  -0.0000162  -0.0000995   0.0001426   0.0000284   0.0000193  -0.0000465
           37          38          39          40          41          42
    1  -0.0000281  -0.0003291   0.0001669   0.0000752   0.0000054  -0.0000801
    2   0.0000386   0.0001393   0.0000046  -0.0001095  -0.0000230  -0.0000042
    3   0.0000424   0.0000684  -0.0000202   0.0000283  -0.0000233  -0.0000258
           43          44          45          46          47          48
    1   0.0000178  -0.0000392  -0.0000141   0.0000762   0.0000202  -0.0000411
    2  -0.0000153  -0.0000044  -0.0000335   0.0000775  -0.0000197   0.0000312
    3   0.0000372   0.0000300   0.0000113  -0.0000484  -0.0000335  -0.0000257
           49          50          51          52          53
    1  -0.0000167   0.0000851   0.0000371   0.0000366  -0.0000260
    2  -0.0000219   0.0000507  -0.0000224  -0.0000037  -0.0000487
    3   0.0000482   0.0000157  -0.0000483   0.0000019  -0.0000017
 Max gradient component =       3.291E-04
 RMS gradient           =       8.697E-05
 Gradient time:  CPU 617.12 s  wall 104.11 s
 Geometry Optimization Parameters
   NAtoms,    NIC,     NZ,  NCons,   NDum,   NFix, NCnnct, MaxDiis
       53     422       0       0       0       0       0       0

 Cartesian Hessian Update
 Hessian Updated using BFGS Update


** GEOMETRY OPTIMIZATION IN DELOCALIZED INTERNAL COORDINATES **
   Searching for a Minimum

   Optimization Cycle:  12

                       Coordinates (Angstroms)
     ATOM                X               Y               Z
      1  C        -2.4065213292    1.4020308712   -0.2369610870
      2  H        -2.8065107309    1.1873508290   -1.2370048251
      3  C        -1.4195550313    0.2404318839    0.0258216640
      4  H        -0.8632336338    0.4090104805    0.9535960885
      5  O        -0.4839032672    0.2376400795   -1.0985000791
      6  C        -2.1716064037   -1.1014401835    0.0617937101
      7  H        -2.5738385711   -1.2926784163   -0.9373975161
      8  H        -1.4800034912   -1.9194408220    0.2635440603
      9  C        -3.3118300929   -1.1439403787    1.0872455039
     10  H        -2.8922392268   -0.9726183826    2.0907216818
     11  C        -3.9713978093   -2.5274847168    1.1503995585
     12  H        -3.2217570104   -3.2813781179    1.4046713577
     13  H        -4.7319350040   -2.5363756096    1.9438386257
     14  O        -4.5371463850   -2.9687482371   -0.0838892005
     15  C        -4.3046704710   -0.0132707265    0.8020982910
     16  H        -5.0955404456    0.0059671232    1.5615225419
     17  H        -4.7927572755   -0.1840571981   -0.1668073178
     18  C        -3.5787475754    1.3310251996    0.7693229483
     19  H        -4.2841207548    2.1345819940    0.5372340926
     20  H        -3.1855659939    1.5525813177    1.7701714957
     21  C        -1.8960998834    2.8853027020   -0.2471656164
     22  C        -2.6269632057    3.6612974963   -1.3573935311
     23  C        -0.3914270858    3.1675006219   -0.3456162542
     24  H         0.0531700115    2.6549810560   -1.2028072295
     25  O         0.3017794715    2.8447077728    0.8586224466
     26  H        -0.2687236769    4.2446634957   -0.5039603523
     27  H         0.8020780389    2.0332838575    0.7063432009
     28  H        -2.1883702502    3.3232179273    0.7147117141
     29  H        -2.2894841901    3.3347818624   -2.3471627323
     30  H        -2.4424902983    4.7362880923   -1.2771180093
     31  H        -3.7088235317    3.5084911982   -1.3112249524
     32  H        -5.3039121780   -2.4249841580   -0.2883328692
     33  O         1.5694744881    0.5046163558   -0.0856921227
     34  C         2.9738373640    0.2609343994   -0.1558360929
     35  H         3.3431749820    0.4070260848   -1.1766133463
     36  C         0.7862678834   -0.2879083850   -1.0126976547
     37  H         1.2051614646   -0.1657198043   -2.0197907233
     38  C         3.6732227395    1.3047974565    0.7110877043
     39  O         4.5057181538    2.0704599045    0.3083670864
     40  O         3.2374151918    1.2604987138    1.9863993968
     41  H         3.6723287062    1.9788853606    2.4705559538
     42  C         3.2571124938   -1.1795185175    0.2924403201
     43  H         2.9358447068   -1.2784339914    1.3396668115
     44  O         4.6468674503   -1.4181002646    0.1708007051
     45  H         4.7953434663   -2.3692473212    0.2329543643
     46  C         2.4390323178   -2.1245928183   -0.5850048398
     47  H         2.8249326734   -2.0783057173   -1.6080822990
     48  O         2.6314960956   -3.4919479132   -0.1963088004
     49  H         2.2920951845   -3.6104068582    0.7003504742
     50  C         0.9494119099   -1.7638734982   -0.5995527740
     51  H         0.5533764059   -1.8909343905    0.4192086198
     52  O         0.2463370796   -2.5684969032   -1.5251615508
     53  H         0.5850198299   -3.4696206749   -1.4568097616
   Point Group: c1    Number of degrees of freedom:   153


   Energy is  -1303.944321066

 Hessian Updated using BFGS Update

153 Hessian modes will be used to form the next step
  Hessian Eigenvalues:
     0.001788    0.003489    0.004444    0.004470    0.005742    0.006356
     0.006984    0.007275    0.007628    0.009090    0.010146    0.010881
     0.011580    0.012745    0.013698    0.013932    0.017090    0.019451
     0.020382    0.022181    0.029150    0.030500    0.031647    0.032978
     0.035829    0.036255    0.040278    0.042800    0.044068    0.045664
     0.046321    0.046568    0.047722    0.048171    0.048490    0.048862
     0.049518    0.049937    0.050737    0.051215    0.053260    0.053441
     0.054640    0.055055    0.055536    0.055818    0.057111    0.057491
     0.058314    0.058585    0.060427    0.061638    0.064619    0.068221
     0.069382    0.071301    0.075067    0.079007    0.080069    0.082029
     0.085734    0.088893    0.096434    0.099745    0.112144    0.114882
     0.116226    0.117371    0.120935    0.133891    0.138752    0.139963
     0.144676    0.152922    0.157450    0.159324    0.159572    0.159937
     0.160007    0.160062    0.160182    0.160637    0.162257    0.166935
     0.168851    0.170633    0.176393    0.179807    0.189447    0.194370
     0.196793    0.202735    0.216235    0.221350    0.242383    0.248405
     0.250253    0.254409    0.267308    0.268564    0.269580    0.278088
     0.282154    0.285258    0.285604    0.289437    0.290212    0.290420
     0.293488    0.298725    0.301935    0.332916    0.335452    0.336597
     0.337424    0.338410    0.338624    0.339178    0.339410    0.339679
     0.339791    0.340425    0.340518    0.340957    0.341222    0.341365
     0.341895    0.341992    0.342319    0.342541    0.343391    0.344883
     0.346373    0.351531    0.358528    0.381020    0.389752    0.394151
     0.403419    0.408068    0.410467    0.425147    0.439728    0.508938
     0.512669    0.518224    0.521377    0.522221    0.527672    0.532259
     0.549450    0.630625    0.933344

 Minimum Search - Taking Simple RFO Step
 Searching for Lamda that Minimizes Along All modes
 Value Taken    Lamda =  -0.00002093
 Step Taken.  Stepsize is  0.081318

                             Maximum     Tolerance    Cnvgd?
         Gradient           0.000776      0.000300      NO
         Displacement       0.022414      0.001200      NO
         Energy change     -0.000035      0.000001      NO


 New Cartesian Coordinates Obtained by Inverse Iteration

 Displacement from previous Coordinates is:  0.184909
 ----------------------------------------------------------------
             Standard Nuclear Orientation (Angstroms)
    I     Atom           X                Y                Z
 ----------------------------------------------------------------
    1      C      -2.4061435482     1.4022373534    -0.2369610694
    2      H      -2.8122606849     1.1869603221    -1.2343898445
    3      C      -1.4183961451     0.2394240579     0.0187676681
    4      H      -0.8600439895     0.4041571935     0.9459978805
    5      O      -0.4851436825     0.2374889171    -1.1069125367
    6      C      -2.1725632581    -1.1013217206     0.0529586425
    7      H      -2.5831568597    -1.2856958185    -0.9441125935
    8      H      -1.4812248466    -1.9221238525     0.2438172054
    9      C      -3.3044429626    -1.1456699620     1.0873983612
   10      H      -2.8761582560    -0.9774211722     2.0877836549
   11      C      -3.9651845936    -2.5285140335     1.1525680397
   12      H      -3.2144096723    -3.2836889243     1.3996710504
   13      H      -4.7196646064    -2.5382413537     1.9517516837
   14      O      -4.5404085641    -2.9664123016    -0.0785772299
   15      C      -4.2986616827    -0.0133532463     0.8132942012
   16      H      -5.0829332094     0.0051592410     1.5796313009
   17      H      -4.7955301485    -0.1823266215    -0.1514805602
   18      C      -3.5725029557     1.3307748279     0.7761627572
   19      H      -4.2790497602     2.1344014159     0.5475179348
   20      H      -3.1736565527     1.5525596939     1.7746200784
   21      C      -1.8970294988     2.8865738603    -0.2506749227
   22      C      -2.6162435200     3.6562437934    -1.3727266895
   23      C      -0.3922647566     3.1718139353    -0.3312113031
   24      H       0.0621759607     2.6665429618    -1.1873413184
   25      O       0.2888429690     2.8389626559     0.8773544249
   26      H      -0.2694721259     4.2504188480    -0.4795890158
   27      H       0.7923519506     2.0305710890     0.7205482173
   28      H      -2.2013352352     3.3291095072     0.7053094726
   29      H      -2.2695541962     3.3236356212    -2.3571666459
   30      H      -2.4322037728     4.7317127462    -1.2972344952
   31      H      -3.6986029359     3.5038467557    -1.3353362760
   32      H      -5.3114581618    -2.4251947310    -0.2731039011
   33      O       1.5665028647     0.5056495123    -0.0925519143
   34      C       2.9707465104     0.2609014300    -0.1574237390
   35      H       3.3439386844     0.4049295825    -1.1770899698
   36      C       0.7854241686    -0.2874120460    -1.0203469624
   37      H       1.2055512469    -0.1658267086    -2.0270343480
   38      C       3.6673923357     1.3056504285     0.7106208457
   39      O       4.5052582010     2.0671349764     0.3113790362
   40      O       3.2221542562     1.2671287414     1.9829067630
   41      H       3.6551499869     1.9859914195     2.4681318737
   42      C       3.2518032536    -1.1789712887     0.2942912358
   43      H       2.9262663624    -1.2761145899     1.3403441287
   44      O       4.6419662162    -1.4182628451     0.1783921867
   45      H       4.7897366525    -2.3694779399     0.2410949972
   46      C       2.4363858924    -2.1246827045    -0.5849435459
   47      H       2.8261767027    -2.0791348162    -1.6065505967
   48      O       2.6273043736    -3.4918533003    -0.1947287141
   49      H       2.2836464115    -3.6099578069     0.7003278855
   50      C       0.9470025728    -1.7632556177    -0.6056113426
   51      H       0.5468029967    -1.8892017543     0.4117700228
   52      O       0.2475148621    -2.5687627875    -1.5333068869
   53      H       0.5909280568    -3.4682728130    -1.4674062474
 ----------------------------------------------------------------
 Molecular Point Group                 C1    NOp =  1
 Largest Abelian Subgroup              C1    NOp =  1
 Nuclear Repulsion Energy =  2582.8780548513 hartrees
 There are       98 alpha and       98 beta electrons
 Applying Cartesian multipole field
    Component          Value
    ---------          -----
     (2,0,0)        1.00000E-12
     (0,2,0)        2.00000E-11
     (0,0,2)       -3.00000E-11
 Nucleus-field energy     =     0.0000000488 hartrees
 Requested basis set is 6-311++G(d,p)
 There are 290 shells and 746 basis functions
 A cutoff of  1.0D-11 yielded  30638 shell pairs
 There are    197233 function pairs (    208776 Cartesian)
 Smallest overlap matrix eigenvalue = 6.76E-07

 Q-Chem warning in module stvman/mkSTV.C, line 306:

 Overlap eigenvalue is smaller than square root of threshold
 Use THRESH >= 12 to get rid of this warning

 Linear dependence detected in AO basis
 Tighter screening thresholds may be required for diffuse basis sets
 Use S2THRESH > 14 and THRESH = 14 in case of SCF convergence issues
 Number of orthogonalized atomic orbitals = 745
 Maximum deviation from orthogonality = 3.816E-10
 Guess MOs from SCF MO coefficient file

 -----------------------------------------------------------------------
  General SCF calculation program by
  Eric Jon Sundstrom, Paul Horn, Yuezhi Mao, Dmitri Zuev, Alec White,
  David Stuck, Shaama M.S., Shane Yost, Joonho Lee, David Small,
  Daniel Levine, Susi Lehtola, Hugh Burton, Evgeny Epifanovsky
 -----------------------------------------------------------------------
 Exchange:     0.2000 Hartree-Fock + 0.0800 Slater + 0.7200 B88
 Correlation:  0.1900 VWN1RPA + 0.8100 LYP
 Using SG-1 standard quadrature grid
 using 6 threads for integral computing
 -------------------------------------------------------
 OpenMP Integral computing Module                
 Release: version 2.0, May 2017, Q-Chem Inc. Pleasanton 
 -------------------------------------------------------
 -------------------------------------------------------
 OpenMP BLAS3 based DFT computing Module                
 Release: version 1.0, May 2013, Q-Chem Inc. Pittsburgh 
 -------------------------------------------------------
 A restricted SCF calculation will be
 performed using DIIS
 SCF converges when DIIS error is below 1.0e-08
 ---------------------------------------
  Cycle       Energy         DIIS error
 ---------------------------------------
    1   -1303.9435574223      9.53e-05  
    2   -1303.9443215485      1.20e-05  
    3   -1303.9443184970      1.64e-05  
    4   -1303.9443319608      3.67e-06  
    5   -1303.9443324267      2.10e-06  
    6   -1303.9443326517      4.87e-07  
    7   -1303.9443326627      1.54e-07  
    8   -1303.9443326640      3.56e-08  
    9   -1303.9443326641      1.33e-08  
   10   -1303.9443326639      4.85e-09  Convergence criterion met
 ---------------------------------------
 SCF time:   CPU 2199.49s  wall 387.00s 
 SCF   energy in the final basis set =    -1303.9443326639
 Total energy in the final basis set =    -1303.9443326639

 --------------------------------------------------------------

                    Orbital Energies (a.u.)
 --------------------------------------------------------------

 Alpha MOs
 -- Occupied --
-19.1914 -19.1733 -19.1703 -19.1541 -19.1492 -19.1480 -19.1363 -19.1285
-19.0980 -10.3280 -10.3037 -10.2697 -10.2612 -10.2609 -10.2564 -10.2343
-10.2225 -10.1987 -10.1822 -10.1787 -10.1745 -10.1724 -10.1690 -10.1671
-10.1578  -1.1356  -1.1034  -1.0816  -1.0605  -1.0478  -1.0463  -1.0402
 -1.0293  -1.0014  -0.8505  -0.8183  -0.8041  -0.7975  -0.7548  -0.7487
 -0.7066  -0.6825  -0.6751  -0.6666  -0.6504  -0.6363  -0.6166  -0.6041
 -0.5761  -0.5706  -0.5650  -0.5601  -0.5489  -0.5276  -0.5256  -0.5130
 -0.5114  -0.5086  -0.4991  -0.4977  -0.4939  -0.4771  -0.4719  -0.4575
 -0.4536  -0.4499  -0.4436  -0.4351  -0.4311  -0.4263  -0.4214  -0.4102
 -0.4058  -0.4013  -0.3934  -0.3887  -0.3845  -0.3808  -0.3768  -0.3740
 -0.3649  -0.3550  -0.3474  -0.3464  -0.3439  -0.3394  -0.3340  -0.3302
 -0.3230  -0.3207  -0.3125  -0.3120  -0.3061  -0.3001  -0.2944  -0.2901
 -0.2743  -0.2567
 -- Virtual --
 -0.0389  -0.0298  -0.0141  -0.0117  -0.0094  -0.0015   0.0019   0.0034
  0.0116   0.0174   0.0227   0.0251   0.0293   0.0332   0.0372   0.0389
  0.0446   0.0487   0.0500   0.0548   0.0570   0.0591   0.0641   0.0656
  0.0711   0.0734   0.0771   0.0789   0.0809   0.0833   0.0874   0.0914
  0.0924   0.0962   0.0979   0.0989   0.1007   0.1018   0.1066   0.1091
  0.1095   0.1112   0.1163   0.1173   0.1190   0.1213   0.1240   0.1279
  0.1297   0.1308   0.1317   0.1353   0.1367   0.1381   0.1386   0.1415
  0.1449   0.1454   0.1491   0.1513   0.1516   0.1527   0.1540   0.1572
  0.1607   0.1611   0.1635   0.1683   0.1696   0.1722   0.1741   0.1757
  0.1771   0.1797   0.1818   0.1842   0.1869   0.1888   0.1902   0.1922
  0.1950   0.1951   0.1966   0.2015   0.2031   0.2067   0.2114   0.2124
  0.2161   0.2192   0.2213   0.2245   0.2272   0.2300   0.2308   0.2354
  0.2381   0.2393   0.2423   0.2426   0.2444   0.2472   0.2504   0.2517
  0.2537   0.2587   0.2619   0.2634   0.2650   0.2672   0.2717   0.2737
  0.2749   0.2775   0.2810   0.2835   0.2847   0.2884   0.2901   0.2913
  0.2939   0.2990   0.3006   0.3066   0.3074   0.3120   0.3153   0.3165
  0.3175   0.3187   0.3240   0.3271   0.3283   0.3318   0.3325   0.3377
  0.3391   0.3421   0.3451   0.3453   0.3487   0.3507   0.3531   0.3592
  0.3625   0.3644   0.3671   0.3688   0.3709   0.3767   0.3777   0.3790
  0.3807   0.3835   0.3864   0.3907   0.3955   0.3967   0.4022   0.4068
  0.4135   0.4164   0.4182   0.4233   0.4245   0.4283   0.4304   0.4385
  0.4449   0.4471   0.4506   0.4573   0.4615   0.4711   0.4765   0.4800
  0.4901   0.4943   0.4964   0.4985   0.5053   0.5091   0.5171   0.5254
  0.5286   0.5349   0.5433   0.5493   0.5569   0.5597   0.5671   0.5695
  0.5731   0.5810   0.5857   0.5912   0.5952   0.6013   0.6038   0.6143
  0.6150   0.6262   0.6272   0.6280   0.6315   0.6429   0.6496   0.6519
  0.6547   0.6610   0.6645   0.6737   0.6813   0.6867   0.6886   0.6936
  0.7032   0.7042   0.7106   0.7140   0.7175   0.7185   0.7270   0.7275
  0.7343   0.7373   0.7426   0.7461   0.7521   0.7573   0.7621   0.7691
  0.7710   0.7759   0.7780   0.7820   0.7876   0.7916   0.7933   0.7974
  0.8007   0.8063   0.8138   0.8161   0.8181   0.8222   0.8263   0.8326
  0.8382   0.8467   0.8567   0.8701   0.8918   0.8988   0.9072   0.9292
  0.9343   0.9435   0.9473   0.9581   0.9906   0.9940   1.0021   1.0063
  1.0142   1.0248   1.0366   1.0473   1.0630   1.0667   1.0739   1.0806
  1.0948   1.0966   1.1091   1.1135   1.1210   1.1354   1.1428   1.1491
  1.1520   1.1529   1.1667   1.1743   1.1796   1.1883   1.1934   1.2066
  1.2098   1.2111   1.2163   1.2210   1.2257   1.2337   1.2398   1.2476
  1.2564   1.2642   1.2687   1.2721   1.2809   1.2866   1.3022   1.3085
  1.3214   1.3329   1.3343   1.3400   1.3459   1.3666   1.3717   1.3755
  1.3804   1.3917   1.4013   1.4125   1.4168   1.4238   1.4442   1.4531
  1.4608   1.4644   1.4678   1.4829   1.4861   1.4924   1.5017   1.5145
  1.5227   1.5256   1.5300   1.5383   1.5407   1.5532   1.5560   1.5597
  1.5680   1.5718   1.5755   1.5855   1.5865   1.5917   1.5951   1.6003
  1.6048   1.6089   1.6133   1.6212   1.6227   1.6274   1.6362   1.6425
  1.6468   1.6497   1.6552   1.6617   1.6679   1.6751   1.6759   1.6852
  1.6878   1.6904   1.6932   1.7062   1.7082   1.7150   1.7206   1.7212
  1.7316   1.7416   1.7484   1.7541   1.7603   1.7641   1.7749   1.7871
  1.7910   1.8009   1.8023   1.8091   1.8202   1.8302   1.8340   1.8355
  1.8463   1.8521   1.8542   1.8639   1.8733   1.8807   1.8869   1.8985
  1.9066   1.9234   1.9263   1.9298   1.9411   1.9577   1.9637   1.9786
  1.9864   1.9938   1.9986   2.0124   2.0168   2.0286   2.0299   2.0447
  2.0536   2.0602   2.0666   2.0770   2.0817   2.0891   2.0986   2.1071
  2.1129   2.1212   2.1248   2.1414   2.1475   2.1553   2.1566   2.1701
  2.1804   2.1875   2.2054   2.2091   2.2212   2.2297   2.2384   2.2553
  2.2662   2.2792   2.2823   2.2999   2.3101   2.3149   2.3335   2.3426
  2.3533   2.3568   2.3624   2.3836   2.3973   2.4056   2.4164   2.4260
  2.4452   2.4569   2.4811   2.4957   2.5048   2.5167   2.5215   2.5319
  2.5429   2.5477   2.5498   2.5609   2.5724   2.5812   2.5931   2.6036
  2.6097   2.6188   2.6293   2.6331   2.6440   2.6511   2.6628   2.6720
  2.6811   2.6844   2.6954   2.7036   2.7224   2.7309   2.7392   2.7499
  2.7651   2.7780   2.7831   2.7907   2.7922   2.8048   2.8129   2.8179
  2.8203   2.8484   2.8511   2.8690   2.8776   2.8858   2.8936   2.8968
  2.9104   2.9177   2.9316   2.9356   2.9522   2.9570   2.9660   2.9718
  2.9800   2.9869   3.0016   3.0093   3.0189   3.0234   3.0341   3.0357
  3.0404   3.0571   3.0727   3.0741   3.0852   3.0893   3.0928   3.0997
  3.1213   3.1316   3.1349   3.1473   3.1526   3.1619   3.1661   3.1697
  3.1740   3.1914   3.1950   3.2036   3.2172   3.2304   3.2340   3.2585
  3.2692   3.2830   3.2909   3.3018   3.3120   3.3166   3.3412   3.3441
  3.3624   3.3682   3.3768   3.3923   3.4110   3.4313   3.4562   3.5022
  3.5362   3.5593   3.5736   3.6176   3.6876   3.7820   3.7860   3.7979
  3.8067   3.8100   3.8160   3.8400   3.8582   3.8787   3.8852   3.8974
  3.9021   3.9091   3.9306   3.9329   3.9566   3.9777   3.9958   4.0011
  4.0082   4.0478   4.0588   4.0752   4.0921   4.1268   4.1465   4.1592
  4.1732   4.1966   4.2186   4.2525   4.2634   4.2935   4.3034   4.3226
  4.3571   4.3886   4.4459   5.0173   5.0878   5.0964   5.1057   5.1287
  5.1371   5.1554   5.1812   5.1947   5.2743   5.3685   5.3994   5.4126
  5.4215   5.4373   5.4441   5.4701   5.5057   5.6113   5.6134   5.6252
  5.6525   5.6560   5.7045   5.8173   5.8247   5.8561  23.7537  23.7805
 23.8029  23.8146  23.8161  23.8358  23.8455  23.8594  23.8787  23.8984
 23.9051  23.9132  23.9329  23.9628  23.9938  23.9987  49.8790  49.9003
 49.9407  49.9495  49.9565  49.9685  49.9991  50.0061  50.0232
 --------------------------------------------------------------

          Ground-State Mulliken Net Atomic Charges

     Atom                 Charge (a.u.)
  ----------------------------------------
      1 C                     0.950705
      2 H                     0.271776
      3 C                    -0.760582
      4 H                     0.252638
      5 O                     0.189662
      6 C                    -1.143749
      7 H                     0.274700
      8 H                     0.199998
      9 C                     0.563208
     10 H                     0.161406
     11 C                    -0.697586
     12 H                     0.162546
     13 H                     0.149488
     14 O                    -0.191041
     15 C                    -0.819754
     16 H                     0.175921
     17 H                     0.130171
     18 C                    -0.322574
     19 H                     0.170178
     20 H                     0.174149
     21 C                     0.348125
     22 C                    -0.769297
     23 C                    -0.521164
     24 H                     0.182220
     25 O                    -0.229683
     26 H                     0.161966
     27 H                     0.378728
     28 H                     0.212183
     29 H                     0.154129
     30 H                     0.146808
     31 H                     0.131037
     32 H                     0.233834
     33 O                     0.026540
     34 C                    -0.275021
     35 H                     0.287204
     36 C                    -0.477463
     37 H                     0.204012
     38 C                    -0.199746
     39 O                    -0.159089
     40 O                    -0.075698
     41 H                     0.298291
     42 C                    -0.101184
     43 H                     0.257629
     44 O                    -0.146166
     45 H                     0.263493
     46 C                    -0.630970
     47 H                     0.291732
     48 O                    -0.183990
     49 H                     0.275638
     50 C                    -0.386810
     51 H                     0.241240
     52 O                    -0.100812
     53 H                     0.271023
  ----------------------------------------
  Sum of atomic charges =     0.000000

 -----------------------------------------------------------------
                    Cartesian Multipole Moments
 -----------------------------------------------------------------
    Charge (ESU x 10^10)
                 0.0000
    Dipole Moment (Debye)
         X      -1.6702      Y      -2.9036      Z       2.4691
       Tot       4.1613
    Quadrupole Moments (Debye-Ang)
        XX    -156.7595     XY     -17.1135     YY    -160.4438
        XZ       0.9589     YZ      -8.6981     ZZ    -149.2565
    Octopole Moments (Debye-Ang^2)
       XXX    -102.9459    XXY     -23.3811    XYY      49.4836
       YYY     -27.6909    XXZ      32.4335    XYZ      15.5915
       YYZ      15.9137    XZZ      43.8091    YZZ      -5.7140
       ZZZ       1.6726
    Hexadecapole Moments (Debye-Ang^3)
      XXXX   -7973.1280   XXXY    -157.9167   XXYY   -2156.1981
      XYYY    -132.6506   YYYY   -4164.9406   XXXZ     125.2793
      XXYZ      12.3681   XYYZ      56.7555   YYYZ     -90.3205
      XXZZ   -1336.7896   XYZZ      84.8682   YYZZ    -800.6821
      XZZZ      67.6035   YZZZ      21.8747   ZZZZ    -883.7029
 -----------------------------------------------------------------
 Calculating analytic gradient of the SCF energy
 Gradient of SCF Energy
            1           2           3           4           5           6
    1   0.0000525   0.0000192  -0.0001055   0.0000407   0.0001657   0.0000812
    2   0.0000573  -0.0000061  -0.0000172   0.0000206  -0.0000492   0.0000377
    3  -0.0000987  -0.0000181   0.0000184   0.0000129   0.0000149   0.0000239
            7           8           9          10          11          12
    1  -0.0000052  -0.0000063  -0.0000154  -0.0000284  -0.0000049   0.0000100
    2  -0.0000044   0.0000160   0.0000475  -0.0000125  -0.0000010   0.0000220
    3  -0.0000121  -0.0000249   0.0000039  -0.0000061  -0.0000722  -0.0000245
           13          14          15          16          17          18
    1  -0.0000205  -0.0000356  -0.0000312   0.0000047   0.0000063  -0.0000379
    2  -0.0000161  -0.0000452  -0.0000153  -0.0000060   0.0000268   0.0000008
    3  -0.0000247   0.0000525   0.0000256  -0.0000358  -0.0000239  -0.0000172
           19          20          21          22          23          24
    1  -0.0000159   0.0000184   0.0000263  -0.0000024   0.0000930  -0.0000207
    2   0.0000185   0.0000034  -0.0000220   0.0000220   0.0000413   0.0000035
    3  -0.0000134  -0.0000105   0.0000951  -0.0000069   0.0000725   0.0000200
           25          26          27          28          29          30
    1  -0.0001612   0.0000276  -0.0000144   0.0000254   0.0000312   0.0000092
    2   0.0001719  -0.0000043  -0.0000108  -0.0000373   0.0000084   0.0000003
    3  -0.0000802   0.0000413  -0.0000318   0.0000434  -0.0000023   0.0000214
           31          32          33          34          35          36
    1   0.0000171   0.0000207   0.0000633   0.0000963   0.0000055  -0.0001546
    2  -0.0000420   0.0000609  -0.0000161  -0.0000864  -0.0000033  -0.0001902
    3   0.0000144  -0.0000455   0.0000883  -0.0000198   0.0000222  -0.0001488
           37          38          39          40          41          42
    1   0.0000255  -0.0002748   0.0000863   0.0000821   0.0000006  -0.0000554
    2   0.0000349   0.0002248  -0.0001027  -0.0000891  -0.0000010  -0.0000162
    3   0.0000154  -0.0000108   0.0000452   0.0000132   0.0000263  -0.0000363
           43          44          45          46          47          48
    1  -0.0000077   0.0000295  -0.0000084  -0.0000062  -0.0000005  -0.0000005
    2  -0.0000050   0.0000093  -0.0000232   0.0000075   0.0000127  -0.0000363
    3   0.0000047   0.0000455  -0.0000028   0.0000106   0.0000059   0.0000106
           49          50          51          52          53
    1  -0.0000021  -0.0000454  -0.0000263   0.0000153   0.0000336
    2  -0.0000023   0.0000441  -0.0000017  -0.0000256  -0.0000034
    3   0.0000189   0.0000352   0.0000198  -0.0000287  -0.0000258
 Max gradient component =       2.748E-04
 RMS gradient           =       5.598E-05
 Gradient time:  CPU 617.53 s  wall 104.22 s
 Geometry Optimization Parameters
   NAtoms,    NIC,     NZ,  NCons,   NDum,   NFix, NCnnct, MaxDiis
       53     422       0       0       0       0       0       0

 Cartesian Hessian Update
 Hessian Updated using BFGS Update


** GEOMETRY OPTIMIZATION IN DELOCALIZED INTERNAL COORDINATES **
   Searching for a Minimum

   Optimization Cycle:  13

                       Coordinates (Angstroms)
     ATOM                X               Y               Z
      1  C        -2.4061435482    1.4022373534   -0.2369610694
      2  H        -2.8122606849    1.1869603221   -1.2343898445
      3  C        -1.4183961451    0.2394240579    0.0187676681
      4  H        -0.8600439895    0.4041571935    0.9459978805
      5  O        -0.4851436825    0.2374889171   -1.1069125367
      6  C        -2.1725632581   -1.1013217206    0.0529586425
      7  H        -2.5831568597   -1.2856958185   -0.9441125935
      8  H        -1.4812248466   -1.9221238525    0.2438172054
      9  C        -3.3044429626   -1.1456699620    1.0873983612
     10  H        -2.8761582560   -0.9774211722    2.0877836549
     11  C        -3.9651845936   -2.5285140335    1.1525680397
     12  H        -3.2144096723   -3.2836889243    1.3996710504
     13  H        -4.7196646064   -2.5382413537    1.9517516837
     14  O        -4.5404085641   -2.9664123016   -0.0785772299
     15  C        -4.2986616827   -0.0133532463    0.8132942012
     16  H        -5.0829332094    0.0051592410    1.5796313009
     17  H        -4.7955301485   -0.1823266215   -0.1514805602
     18  C        -3.5725029557    1.3307748279    0.7761627572
     19  H        -4.2790497602    2.1344014159    0.5475179348
     20  H        -3.1736565527    1.5525596939    1.7746200784
     21  C        -1.8970294988    2.8865738603   -0.2506749227
     22  C        -2.6162435200    3.6562437934   -1.3727266895
     23  C        -0.3922647566    3.1718139353   -0.3312113031
     24  H         0.0621759607    2.6665429618   -1.1873413184
     25  O         0.2888429690    2.8389626559    0.8773544249
     26  H        -0.2694721259    4.2504188480   -0.4795890158
     27  H         0.7923519506    2.0305710890    0.7205482173
     28  H        -2.2013352352    3.3291095072    0.7053094726
     29  H        -2.2695541962    3.3236356212   -2.3571666459
     30  H        -2.4322037728    4.7317127462   -1.2972344952
     31  H        -3.6986029359    3.5038467557   -1.3353362760
     32  H        -5.3114581618   -2.4251947310   -0.2731039011
     33  O         1.5665028647    0.5056495123   -0.0925519143
     34  C         2.9707465104    0.2609014300   -0.1574237390
     35  H         3.3439386844    0.4049295825   -1.1770899698
     36  C         0.7854241686   -0.2874120460   -1.0203469624
     37  H         1.2055512469   -0.1658267086   -2.0270343480
     38  C         3.6673923357    1.3056504285    0.7106208457
     39  O         4.5052582010    2.0671349764    0.3113790362
     40  O         3.2221542562    1.2671287414    1.9829067630
     41  H         3.6551499869    1.9859914195    2.4681318737
     42  C         3.2518032536   -1.1789712887    0.2942912358
     43  H         2.9262663624   -1.2761145899    1.3403441287
     44  O         4.6419662162   -1.4182628451    0.1783921867
     45  H         4.7897366525   -2.3694779399    0.2410949972
     46  C         2.4363858924   -2.1246827045   -0.5849435459
     47  H         2.8261767027   -2.0791348162   -1.6065505967
     48  O         2.6273043736   -3.4918533003   -0.1947287141
     49  H         2.2836464115   -3.6099578069    0.7003278855
     50  C         0.9470025728   -1.7632556177   -0.6056113426
     51  H         0.5468029967   -1.8892017543    0.4117700228
     52  O         0.2475148621   -2.5687627875   -1.5333068869
     53  H         0.5909280568   -3.4682728130   -1.4674062474
   Point Group: c1    Number of degrees of freedom:   153


   Energy is  -1303.944332664

 Hessian Updated using BFGS Update

153 Hessian modes will be used to form the next step
  Hessian Eigenvalues:
     0.001127    0.003473    0.004467    0.004628    0.005741    0.006355
     0.007028    0.007469    0.007953    0.009089    0.010145    0.010934
     0.011570    0.012461    0.013668    0.013950    0.017183    0.019450
     0.020375    0.022178    0.029246    0.030411    0.031654    0.033843
     0.035916    0.036243    0.040279    0.042007    0.044069    0.045451
     0.046303    0.046546    0.047768    0.048260    0.048616    0.048866
     0.049456    0.049900    0.050881    0.051215    0.053417    0.053766
     0.054583    0.055064    0.055473    0.056506    0.057172    0.057493
     0.058296    0.058504    0.060626    0.061633    0.064910    0.068207
     0.069516    0.071281    0.075090    0.079026    0.080053    0.082010
     0.085711    0.088899    0.096447    0.099938    0.112285    0.114913
     0.116270    0.117381    0.120616    0.133993    0.138401    0.139883
     0.144877    0.152953    0.157731    0.159352    0.159681    0.159941
     0.160009    0.160097    0.160232    0.160826    0.162209    0.167116
     0.169205    0.172152    0.176425    0.180028    0.189204    0.194463
     0.196667    0.203993    0.218614    0.221684    0.240662    0.248992
     0.250399    0.253208    0.267207    0.268224    0.269527    0.277868
     0.282121    0.284940    0.285707    0.289451    0.290378    0.290499
     0.293495    0.298701    0.301923    0.329819    0.335338    0.336595
     0.337414    0.338445    0.338622    0.339177    0.339411    0.339694
     0.339752    0.340427    0.340551    0.340908    0.341221    0.341376
     0.341895    0.341993    0.342319    0.342517    0.343267    0.344922
     0.346202    0.350426    0.356727    0.380987    0.389700    0.394389
     0.403288    0.408437    0.409336    0.424904    0.441094    0.508338
     0.513622    0.518284    0.521352    0.522633    0.529627    0.535266
     0.549465    0.761719    0.934979

 Minimum Search - Taking Simple RFO Step
 Searching for Lamda that Minimizes Along All modes
 Value Taken    Lamda =  -0.00000889
 Step Taken.  Stepsize is  0.066953

                             Maximum     Tolerance    Cnvgd?
         Gradient           0.000576      0.000300      NO
         Displacement       0.019418      0.001200      NO
         Energy change     -0.000012      0.000001      NO


 New Cartesian Coordinates Obtained by Inverse Iteration

 Displacement from previous Coordinates is:  0.165031
 ----------------------------------------------------------------
             Standard Nuclear Orientation (Angstroms)
    I     Atom           X                Y                Z
 ----------------------------------------------------------------
    1      C      -2.4059252291     1.4006234486    -0.2343086030
    2      H      -2.8181149214     1.1863154675    -1.2294175223
    3      C      -1.4196114921     0.2352748415     0.0144364893
    4      H      -0.8605167411     0.3940121482     0.9421981067
    5      O      -0.4875400211     0.2360285438    -1.1116769482
    6      C      -2.1779627140    -1.1032797995     0.0432928632
    7      H      -2.5956042222    -1.2786991684    -0.9524830138
    8      H      -1.4885385835    -1.9281069944     0.2233325320
    9      C      -3.3030911791    -1.1495258034     1.0848502763
   10      H      -2.8673461736    -0.9872018810     2.0830248056
   11      C      -3.9674718651    -2.5306815468     1.1480653454
   12      H      -3.2175256207    -3.2889454600     1.3881599130
   13      H      -4.7176899349    -2.5415581835     1.9512201761
   14      O      -4.5500921214    -2.9620052381    -0.0820020249
   15      C      -4.2960109433    -0.0130322962     0.8227066151
   16      H      -5.0746366155     0.0047873203     1.5948770978
   17      H      -4.8006039282    -0.1772598582    -0.1388885649
   18      C      -3.5668759326     1.3296182646     0.7849342486
   19      H      -4.2726675472     2.1352937568     0.5610551054
   20      H      -3.1624280630     1.5486724626     1.7816711669
   21      C      -1.8944374124     2.8845463386    -0.2511294311
   22      C      -2.6031063329     3.6506880558    -1.3822782601
   23      C      -0.3888182473     3.1678164454    -0.3195734404
   24      H       0.0719057728     2.6641289744    -1.1732136508
   25      O       0.2836691745     2.8316797434     0.8933533835
   26      H      -0.2641741813     4.2466520811    -0.4649399559
   27      H       0.7901995353     2.0252454817     0.7368394434
   28      H      -2.2065803032     3.3324890646     0.6997375030
   29      H      -2.2538544368     3.3089312540    -2.3626065636
   30      H      -2.4128366222     4.7255672437    -1.3136045152
   31      H      -3.6866429925     3.5053456148    -1.3487355605
   32      H      -5.3242726104    -2.4221754318    -0.2675326018
   33      O       1.5643959934     0.5092072789    -0.0989148768
   34      C       2.9687062583     0.2644686882    -0.1611882575
   35      H       3.3431996736     0.4059311242    -1.1807381149
   36      C       0.7840610682    -0.2868354759    -1.0242951123
   37      H       1.2036864900    -0.1679248880    -2.0315161153
   38      C       3.6639676451     1.3115161533     0.7051832016
   39      O       4.5032507437     2.0713273058     0.3058523459
   40      O       3.2123504463     1.2796200947     1.9754394963
   41      H       3.6426878755     2.0009211951     2.4593784681
   42      C       3.2500375083    -1.1742365567     0.2945266659
   43      H       2.9236577516    -1.2689752856     1.3405555440
   44      O       4.6403485384    -1.4133874119     0.1803109919
   45      H       4.7883602478    -2.3644295589     0.2449410668
   46      C       2.4356188234    -2.1222730707    -0.5831411904
   47      H       2.8260074770    -2.0785819731    -1.6046058963
   48      O       2.6270236436    -3.4886514778    -0.1904849849
   49      H       2.2815985840    -3.6058716474     0.7039854745
   50      C       0.9462562330    -1.7613421444    -0.6052018226
   51      H       0.5459272163    -1.8840042929     0.4125865407
   52      O       0.2465517378    -2.5702573780    -1.5298785003
   53      H       0.5928318564    -3.4686354378    -1.4635604590
 ----------------------------------------------------------------
 Molecular Point Group                 C1    NOp =  1
 Largest Abelian Subgroup              C1    NOp =  1
 Nuclear Repulsion Energy =  2583.4404547524 hartrees
 There are       98 alpha and       98 beta electrons
 Applying Cartesian multipole field
    Component          Value
    ---------          -----
     (2,0,0)        1.00000E-12
     (0,2,0)        2.00000E-11
     (0,0,2)       -3.00000E-11
 Nucleus-field energy     =     0.0000000487 hartrees
 Requested basis set is 6-311++G(d,p)
 There are 290 shells and 746 basis functions
 A cutoff of  1.0D-11 yielded  30645 shell pairs
 There are    197305 function pairs (    208860 Cartesian)
 Smallest overlap matrix eigenvalue = 6.81E-07

 Q-Chem warning in module stvman/mkSTV.C, line 306:

 Overlap eigenvalue is smaller than square root of threshold
 Use THRESH >= 12 to get rid of this warning

 Linear dependence detected in AO basis
 Tighter screening thresholds may be required for diffuse basis sets
 Use S2THRESH > 14 and THRESH = 14 in case of SCF convergence issues
 Number of orthogonalized atomic orbitals = 745
 Maximum deviation from orthogonality = 3.677E-10
 Guess MOs from SCF MO coefficient file

 -----------------------------------------------------------------------
  General SCF calculation program by
  Eric Jon Sundstrom, Paul Horn, Yuezhi Mao, Dmitri Zuev, Alec White,
  David Stuck, Shaama M.S., Shane Yost, Joonho Lee, David Small,
  Daniel Levine, Susi Lehtola, Hugh Burton, Evgeny Epifanovsky
 -----------------------------------------------------------------------
 Exchange:     0.2000 Hartree-Fock + 0.0800 Slater + 0.7200 B88
 Correlation:  0.1900 VWN1RPA + 0.8100 LYP
 Using SG-1 standard quadrature grid
 using 6 threads for integral computing
 -------------------------------------------------------
 OpenMP Integral computing Module                
 Release: version 2.0, May 2017, Q-Chem Inc. Pleasanton 
 -------------------------------------------------------
 -------------------------------------------------------
 OpenMP BLAS3 based DFT computing Module                
 Release: version 1.0, May 2013, Q-Chem Inc. Pittsburgh 
 -------------------------------------------------------
 A restricted SCF calculation will be
 performed using DIIS
 SCF converges when DIIS error is below 1.0e-08
 ---------------------------------------
  Cycle       Energy         DIIS error
 ---------------------------------------
    1   -1303.9437147050      8.78e-05  
    2   -1303.9443243745      1.40e-05  
    3   -1303.9443166619      2.01e-05  
    4   -1303.9443369799      1.88e-06  
    5   -1303.9443371123      1.09e-06  
    6   -1303.9443371812      2.47e-07  
    7   -1303.9443371840      1.08e-07  
    8   -1303.9443371844      3.23e-08  
    9   -1303.9443371847      1.44e-08  
   10   -1303.9443371844      4.74e-09  Convergence criterion met
 ---------------------------------------
 SCF time:   CPU 2201.09s  wall 388.00s 
 SCF   energy in the final basis set =    -1303.9443371844
 Total energy in the final basis set =    -1303.9443371844

 --------------------------------------------------------------

                    Orbital Energies (a.u.)
 --------------------------------------------------------------

 Alpha MOs
 -- Occupied --
-19.1915 -19.1734 -19.1703 -19.1542 -19.1492 -19.1480 -19.1364 -19.1284
-19.0981 -10.3280 -10.3037 -10.2698 -10.2613 -10.2610 -10.2565 -10.2341
-10.2224 -10.1987 -10.1821 -10.1785 -10.1744 -10.1723 -10.1690 -10.1669
-10.1578  -1.1357  -1.1034  -1.0817  -1.0605  -1.0479  -1.0464  -1.0402
 -1.0293  -1.0013  -0.8504  -0.8184  -0.8041  -0.7974  -0.7547  -0.7487
 -0.7067  -0.6824  -0.6751  -0.6665  -0.6504  -0.6363  -0.6164  -0.6040
 -0.5761  -0.5706  -0.5649  -0.5601  -0.5489  -0.5276  -0.5256  -0.5131
 -0.5115  -0.5087  -0.4990  -0.4977  -0.4939  -0.4769  -0.4718  -0.4575
 -0.4536  -0.4498  -0.4436  -0.4352  -0.4310  -0.4261  -0.4214  -0.4102
 -0.4057  -0.4012  -0.3934  -0.3887  -0.3845  -0.3808  -0.3768  -0.3740
 -0.3649  -0.3550  -0.3475  -0.3463  -0.3439  -0.3393  -0.3340  -0.3303
 -0.3231  -0.3205  -0.3126  -0.3119  -0.3060  -0.3002  -0.2945  -0.2900
 -0.2742  -0.2568
 -- Virtual --
 -0.0389  -0.0298  -0.0141  -0.0117  -0.0094  -0.0015   0.0019   0.0035
  0.0116   0.0174   0.0227   0.0252   0.0293   0.0332   0.0372   0.0390
  0.0446   0.0487   0.0500   0.0547   0.0570   0.0591   0.0642   0.0656
  0.0712   0.0734   0.0772   0.0789   0.0809   0.0833   0.0873   0.0913
  0.0924   0.0963   0.0980   0.0990   0.1008   0.1018   0.1067   0.1091
  0.1095   0.1112   0.1165   0.1174   0.1191   0.1213   0.1241   0.1280
  0.1298   0.1308   0.1318   0.1352   0.1366   0.1381   0.1385   0.1415
  0.1449   0.1453   0.1491   0.1514   0.1517   0.1529   0.1541   0.1572
  0.1606   0.1610   0.1634   0.1683   0.1695   0.1722   0.1743   0.1758
  0.1769   0.1797   0.1819   0.1843   0.1872   0.1886   0.1901   0.1922
  0.1949   0.1952   0.1968   0.2016   0.2029   0.2069   0.2114   0.2124
  0.2162   0.2191   0.2215   0.2243   0.2273   0.2301   0.2309   0.2354
  0.2380   0.2393   0.2421   0.2429   0.2445   0.2472   0.2505   0.2517
  0.2537   0.2589   0.2618   0.2633   0.2652   0.2673   0.2717   0.2734
  0.2749   0.2777   0.2809   0.2834   0.2849   0.2885   0.2899   0.2912
  0.2937   0.2993   0.3007   0.3066   0.3074   0.3120   0.3151   0.3164
  0.3175   0.3189   0.3241   0.3271   0.3285   0.3319   0.3326   0.3378
  0.3393   0.3424   0.3451   0.3454   0.3486   0.3507   0.3530   0.3593
  0.3625   0.3644   0.3672   0.3689   0.3711   0.3766   0.3775   0.3792
  0.3807   0.3840   0.3865   0.3905   0.3955   0.3968   0.4021   0.4071
  0.4137   0.4164   0.4183   0.4235   0.4244   0.4284   0.4309   0.4386
  0.4455   0.4472   0.4505   0.4571   0.4618   0.4709   0.4766   0.4798
  0.4900   0.4936   0.4967   0.4984   0.5058   0.5092   0.5173   0.5256
  0.5286   0.5344   0.5440   0.5494   0.5571   0.5597   0.5672   0.5696
  0.5732   0.5810   0.5861   0.5915   0.5950   0.6016   0.6045   0.6142
  0.6148   0.6264   0.6276   0.6280   0.6314   0.6432   0.6501   0.6515
  0.6545   0.6613   0.6647   0.6742   0.6811   0.6868   0.6883   0.6941
  0.7032   0.7045   0.7107   0.7142   0.7177   0.7182   0.7267   0.7270
  0.7343   0.7369   0.7423   0.7456   0.7520   0.7573   0.7622   0.7690
  0.7710   0.7762   0.7785   0.7822   0.7878   0.7919   0.7932   0.7975
  0.8003   0.8064   0.8137   0.8162   0.8183   0.8219   0.8263   0.8327
  0.8382   0.8465   0.8570   0.8699   0.8916   0.8990   0.9076   0.9294
  0.9347   0.9431   0.9470   0.9589   0.9909   0.9940   1.0015   1.0062
  1.0141   1.0248   1.0371   1.0477   1.0635   1.0669   1.0743   1.0796
  1.0948   1.0968   1.1100   1.1133   1.1216   1.1355   1.1432   1.1494
  1.1522   1.1533   1.1665   1.1746   1.1801   1.1887   1.1935   1.2069
  1.2100   1.2111   1.2166   1.2209   1.2257   1.2333   1.2403   1.2473
  1.2563   1.2644   1.2686   1.2721   1.2810   1.2868   1.3025   1.3087
  1.3211   1.3322   1.3344   1.3393   1.3459   1.3661   1.3725   1.3754
  1.3808   1.3921   1.4012   1.4125   1.4175   1.4227   1.4441   1.4532
  1.4609   1.4644   1.4680   1.4833   1.4856   1.4932   1.5019   1.5142
  1.5226   1.5262   1.5304   1.5376   1.5406   1.5531   1.5563   1.5596
  1.5683   1.5717   1.5757   1.5857   1.5866   1.5919   1.5953   1.6004
  1.6051   1.6090   1.6131   1.6214   1.6237   1.6274   1.6362   1.6425
  1.6471   1.6495   1.6550   1.6620   1.6678   1.6755   1.6759   1.6857
  1.6881   1.6904   1.6942   1.7066   1.7085   1.7152   1.7207   1.7215
  1.7318   1.7413   1.7483   1.7540   1.7602   1.7643   1.7751   1.7868
  1.7915   1.8011   1.8020   1.8091   1.8203   1.8299   1.8340   1.8359
  1.8469   1.8525   1.8542   1.8637   1.8729   1.8807   1.8875   1.8984
  1.9068   1.9236   1.9255   1.9293   1.9409   1.9583   1.9629   1.9784
  1.9869   1.9938   1.9992   2.0125   2.0171   2.0286   2.0304   2.0444
  2.0534   2.0598   2.0664   2.0774   2.0820   2.0890   2.0989   2.1067
  2.1133   2.1211   2.1246   2.1413   2.1473   2.1551   2.1565   2.1695
  2.1807   2.1872   2.2051   2.2100   2.2217   2.2297   2.2378   2.2553
  2.2664   2.2792   2.2816   2.2999   2.3102   2.3160   2.3337   2.3424
  2.3530   2.3565   2.3628   2.3840   2.3973   2.4046   2.4160   2.4253
  2.4451   2.4567   2.4812   2.4963   2.5051   2.5165   2.5213   2.5321
  2.5429   2.5479   2.5500   2.5609   2.5726   2.5813   2.5933   2.6038
  2.6096   2.6191   2.6296   2.6329   2.6437   2.6513   2.6629   2.6721
  2.6811   2.6845   2.6948   2.7033   2.7230   2.7315   2.7389   2.7499
  2.7658   2.7782   2.7831   2.7907   2.7922   2.8050   2.8128   2.8179
  2.8204   2.8485   2.8513   2.8692   2.8779   2.8859   2.8935   2.8966
  2.9101   2.9177   2.9317   2.9356   2.9527   2.9572   2.9665   2.9723
  2.9801   2.9870   3.0018   3.0089   3.0193   3.0235   3.0349   3.0351
  3.0400   3.0575   3.0733   3.0742   3.0850   3.0894   3.0929   3.1003
  3.1214   3.1314   3.1348   3.1475   3.1527   3.1616   3.1667   3.1695
  3.1745   3.1917   3.1953   3.2042   3.2169   3.2307   3.2351   3.2588
  3.2701   3.2836   3.2908   3.3020   3.3121   3.3171   3.3412   3.3447
  3.3629   3.3678   3.3765   3.3928   3.4111   3.4315   3.4568   3.5025
  3.5367   3.5592   3.5740   3.6175   3.6882   3.7818   3.7860   3.7981
  3.8066   3.8107   3.8163   3.8403   3.8584   3.8783   3.8846   3.8972
  3.9020   3.9089   3.9304   3.9327   3.9554   3.9777   3.9957   4.0011
  4.0082   4.0478   4.0586   4.0753   4.0917   4.1273   4.1461   4.1591
  4.1732   4.1965   4.2187   4.2526   4.2638   4.2938   4.3034   4.3227
  4.3574   4.3893   4.4454   5.0182   5.0876   5.0963   5.1056   5.1287
  5.1365   5.1553   5.1813   5.1948   5.2746   5.3685   5.3998   5.4127
  5.4216   5.4372   5.4442   5.4701   5.5051   5.6114   5.6133   5.6254
  5.6526   5.6561   5.7044   5.8172   5.8223   5.8562  23.7535  23.7804
 23.8031  23.8148  23.8161  23.8359  23.8456  23.8588  23.8788  23.8983
 23.9056  23.9134  23.9334  23.9627  23.9942  23.9987  49.8789  49.9003
 49.9407  49.9493  49.9563  49.9686  49.9992  50.0060  50.0233
 --------------------------------------------------------------

          Ground-State Mulliken Net Atomic Charges

     Atom                 Charge (a.u.)
  ----------------------------------------
      1 C                     0.952689
      2 H                     0.272471
      3 C                    -0.760069
      4 H                     0.251715
      5 O                     0.192446
      6 C                    -1.142084
      7 H                     0.272668
      8 H                     0.208834
      9 C                     0.567755
     10 H                     0.161132
     11 C                    -0.700584
     12 H                     0.162417
     13 H                     0.149050
     14 O                    -0.191126
     15 C                    -0.821828
     16 H                     0.175609
     17 H                     0.130499
     18 C                    -0.325489
     19 H                     0.170763
     20 H                     0.174637
     21 C                     0.344924
     22 C                    -0.768852
     23 C                    -0.523946
     24 H                     0.183623
     25 O                    -0.228583
     26 H                     0.161857
     27 H                     0.375989
     28 H                     0.213061
     29 H                     0.154152
     30 H                     0.146567
     31 H                     0.131990
     32 H                     0.234109
     33 O                     0.025479
     34 C                    -0.273191
     35 H                     0.287172
     36 C                    -0.483106
     37 H                     0.203965
     38 C                    -0.199372
     39 O                    -0.159331
     40 O                    -0.075543
     41 H                     0.298410
     42 C                    -0.099955
     43 H                     0.257605
     44 O                    -0.146097
     45 H                     0.263626
     46 C                    -0.638559
     47 H                     0.291545
     48 O                    -0.183675
     49 H                     0.275715
     50 C                    -0.383818
     51 H                     0.242409
     52 O                    -0.100804
     53 H                     0.271128
  ----------------------------------------
  Sum of atomic charges =     0.000000

 -----------------------------------------------------------------
                    Cartesian Multipole Moments
 -----------------------------------------------------------------
    Charge (ESU x 10^10)
                 0.0000
    Dipole Moment (Debye)
         X      -1.6508      Y      -2.8991      Z       2.4731
       Tot       4.1529
    Quadrupole Moments (Debye-Ang)
        XX    -156.7973     XY     -17.0504     YY    -160.3313
        XZ       0.8791     YZ      -8.7316     ZZ    -149.3458
    Octopole Moments (Debye-Ang^2)
       XXX    -103.2313    XXY     -23.4950    XYY      49.6781
       YYY     -27.6414    XXZ      32.6823    XYZ      15.9017
       YYZ      16.1101    XZZ      43.9464    YZZ      -5.9617
       ZZZ       1.6034
    Hexadecapole Moments (Debye-Ang^3)
      XXXX   -7963.5992   XXXY    -163.6876   XXYY   -2153.9720
      XYYY    -135.8995   YYYY   -4158.0510   XXXZ     124.2782
      XXYZ      10.8154   XYYZ      56.9486   YYYZ     -90.9365
      XXZZ   -1337.1329   XYZZ      82.5053   YYZZ    -800.6094
      XZZZ      68.2338   YZZZ      20.3289   ZZZZ    -885.6030
 -----------------------------------------------------------------
 Calculating analytic gradient of the SCF energy
 Gradient of SCF Energy
            1           2           3           4           5           6
    1   0.0000607   0.0000279   0.0000111  -0.0000203  -0.0000898  -0.0000081
    2  -0.0000313  -0.0000418  -0.0000187  -0.0000098  -0.0000002   0.0000174
    3  -0.0000556  -0.0000102  -0.0000125   0.0000034   0.0000241   0.0000063
            7           8           9          10          11          12
    1  -0.0000044  -0.0000220  -0.0000077  -0.0000155  -0.0000296   0.0000027
    2  -0.0000028  -0.0000184   0.0000028  -0.0000102   0.0000049   0.0000103
    3  -0.0000106  -0.0000440  -0.0000130  -0.0000075  -0.0000405  -0.0000285
           13          14          15          16          17          18
    1  -0.0000099  -0.0000183  -0.0000071  -0.0000056  -0.0000041  -0.0000296
    2   0.0000039  -0.0000211   0.0000026  -0.0000029   0.0000207  -0.0000023
    3  -0.0000047  -0.0000004   0.0000007  -0.0000188  -0.0000247   0.0000262
           19          20          21          22          23          24
    1  -0.0000012  -0.0000001   0.0000608   0.0000029  -0.0000365  -0.0000038
    2   0.0000198  -0.0000202   0.0000440   0.0000388   0.0000136   0.0000082
    3  -0.0000312  -0.0000321   0.0000478  -0.0000187   0.0000315   0.0000089
           25          26          27          28          29          30
    1   0.0000247   0.0000016  -0.0000043   0.0000404   0.0000242   0.0000047
    2   0.0000747   0.0000017   0.0000360   0.0000093   0.0000071   0.0000021
    3   0.0000197   0.0000245  -0.0000015  -0.0000169   0.0000127  -0.0000038
           31          32          33          34          35          36
    1   0.0000043   0.0000229   0.0000057  -0.0000161  -0.0000074   0.0000371
    2   0.0000087   0.0000322  -0.0001060   0.0000456  -0.0000022  -0.0000213
    3   0.0000206  -0.0000260  -0.0000256   0.0000184   0.0000194  -0.0000206
           37          38          39          40          41          42
    1   0.0000283   0.0000878  -0.0000465  -0.0000185  -0.0000161  -0.0000197
    2  -0.0000110  -0.0000439  -0.0000215   0.0000162  -0.0000076  -0.0000053
    3   0.0000039   0.0000546   0.0000238  -0.0000165   0.0000276  -0.0000082
           43          44          45          46          47          48
    1  -0.0000107   0.0000373  -0.0000007  -0.0000103  -0.0000056   0.0000085
    2   0.0000033  -0.0000280  -0.0000141   0.0000201  -0.0000006  -0.0000461
    3   0.0000059   0.0000473  -0.0000110   0.0000665   0.0000152   0.0000017
           49          50          51          52          53
    1  -0.0000074   0.0000273   0.0000057  -0.0000794   0.0000296
    2  -0.0000036   0.0000663  -0.0000078  -0.0000282   0.0000167
    3  -0.0000150  -0.0000041  -0.0000033   0.0000168  -0.0000216
 Max gradient component =       1.060E-04
 RMS gradient           =       2.796E-05
 Gradient time:  CPU 617.57 s  wall 104.25 s
 Geometry Optimization Parameters
   NAtoms,    NIC,     NZ,  NCons,   NDum,   NFix, NCnnct, MaxDiis
       53     422       0       0       0       0       0       0

 Cartesian Hessian Update
 Hessian Updated using BFGS Update


** GEOMETRY OPTIMIZATION IN DELOCALIZED INTERNAL COORDINATES **
   Searching for a Minimum

   Optimization Cycle:  14

                       Coordinates (Angstroms)
     ATOM                X               Y               Z
      1  C        -2.4059252291    1.4006234486   -0.2343086030
      2  H        -2.8181149214    1.1863154675   -1.2294175223
      3  C        -1.4196114921    0.2352748415    0.0144364893
      4  H        -0.8605167411    0.3940121482    0.9421981067
      5  O        -0.4875400211    0.2360285438   -1.1116769482
      6  C        -2.1779627140   -1.1032797995    0.0432928632
      7  H        -2.5956042222   -1.2786991684   -0.9524830138
      8  H        -1.4885385835   -1.9281069944    0.2233325320
      9  C        -3.3030911791   -1.1495258034    1.0848502763
     10  H        -2.8673461736   -0.9872018810    2.0830248056
     11  C        -3.9674718651   -2.5306815468    1.1480653454
     12  H        -3.2175256207   -3.2889454600    1.3881599130
     13  H        -4.7176899349   -2.5415581835    1.9512201761
     14  O        -4.5500921214   -2.9620052381   -0.0820020249
     15  C        -4.2960109433   -0.0130322962    0.8227066151
     16  H        -5.0746366155    0.0047873203    1.5948770978
     17  H        -4.8006039282   -0.1772598582   -0.1388885649
     18  C        -3.5668759326    1.3296182646    0.7849342486
     19  H        -4.2726675472    2.1352937568    0.5610551054
     20  H        -3.1624280630    1.5486724626    1.7816711669
     21  C        -1.8944374124    2.8845463386   -0.2511294311
     22  C        -2.6031063329    3.6506880558   -1.3822782601
     23  C        -0.3888182473    3.1678164454   -0.3195734404
     24  H         0.0719057728    2.6641289744   -1.1732136508
     25  O         0.2836691745    2.8316797434    0.8933533835
     26  H        -0.2641741813    4.2466520811   -0.4649399559
     27  H         0.7901995353    2.0252454817    0.7368394434
     28  H        -2.2065803032    3.3324890646    0.6997375030
     29  H        -2.2538544368    3.3089312540   -2.3626065636
     30  H        -2.4128366222    4.7255672437   -1.3136045152
     31  H        -3.6866429925    3.5053456148   -1.3487355605
     32  H        -5.3242726104   -2.4221754318   -0.2675326018
     33  O         1.5643959934    0.5092072789   -0.0989148768
     34  C         2.9687062583    0.2644686882   -0.1611882575
     35  H         3.3431996736    0.4059311242   -1.1807381149
     36  C         0.7840610682   -0.2868354759   -1.0242951123
     37  H         1.2036864900   -0.1679248880   -2.0315161153
     38  C         3.6639676451    1.3115161533    0.7051832016
     39  O         4.5032507437    2.0713273058    0.3058523459
     40  O         3.2123504463    1.2796200947    1.9754394963
     41  H         3.6426878755    2.0009211951    2.4593784681
     42  C         3.2500375083   -1.1742365567    0.2945266659
     43  H         2.9236577516   -1.2689752856    1.3405555440
     44  O         4.6403485384   -1.4133874119    0.1803109919
     45  H         4.7883602478   -2.3644295589    0.2449410668
     46  C         2.4356188234   -2.1222730707   -0.5831411904
     47  H         2.8260074770   -2.0785819731   -1.6046058963
     48  O         2.6270236436   -3.4886514778   -0.1904849849
     49  H         2.2815985840   -3.6058716474    0.7039854745
     50  C         0.9462562330   -1.7613421444   -0.6052018226
     51  H         0.5459272163   -1.8840042929    0.4125865407
     52  O         0.2465517378   -2.5702573780   -1.5298785003
     53  H         0.5928318564   -3.4686354378   -1.4635604590
   Point Group: c1    Number of degrees of freedom:   153


   Energy is  -1303.944337184

 Hessian Updated using BFGS Update

153 Hessian modes will be used to form the next step
  Hessian Eigenvalues:
     0.000944    0.003419    0.004475    0.004812    0.005769    0.006396
     0.007044    0.007514    0.008391    0.009086    0.010165    0.010879
     0.011508    0.012076    0.013766    0.013980    0.017780    0.019529
     0.020765    0.022193    0.029723    0.030748    0.031657    0.033894
     0.036008    0.036276    0.040281    0.044054    0.044434    0.045490
     0.046304    0.046688    0.047763    0.048258    0.048580    0.048883
     0.049654    0.050210    0.050882    0.051355    0.053415    0.053845
     0.054764    0.055218    0.055452    0.056413    0.057377    0.057492
     0.058299    0.058501    0.060702    0.061634    0.065085    0.068263
     0.069473    0.071253    0.075133    0.079162    0.080041    0.082050
     0.085701    0.088960    0.096524    0.099892    0.112532    0.115049
     0.116440    0.117422    0.120581    0.134208    0.137987    0.139921
     0.145026    0.152977    0.157671    0.159353    0.159751    0.159933
     0.159954    0.160184    0.160298    0.160890    0.162174    0.167374
     0.169431    0.171963    0.176331    0.180290    0.188944    0.194554
     0.196703    0.204464    0.218572    0.221917    0.239706    0.248783
     0.250427    0.254369    0.267122    0.269398    0.269752    0.278704
     0.282343    0.285160    0.285656    0.289448    0.290318    0.290466
     0.293504    0.298760    0.301915    0.327309    0.335842    0.336660
     0.337441    0.338524    0.338651    0.339178    0.339502    0.339695
     0.339847    0.340437    0.340548    0.340893    0.341250    0.341409
     0.341966    0.342003    0.342324    0.342552    0.343200    0.344924
     0.346063    0.349807    0.358344    0.382718    0.390052    0.394227
     0.403193    0.407194    0.408843    0.424739    0.444512    0.508401
     0.513642    0.518285    0.521363    0.522629    0.529608    0.535116
     0.549460    0.680353    0.934319

 Minimum Search - Taking Simple RFO Step
 Searching for Lamda that Minimizes Along All modes
 Value Taken    Lamda =  -0.00000287
 Step Taken.  Stepsize is  0.026491

                             Maximum     Tolerance    Cnvgd?
         Gradient           0.000473      0.000300      NO
         Displacement       0.008207      0.001200      NO
         Energy change     -0.000005      0.000001      NO


 New Cartesian Coordinates Obtained by Inverse Iteration

 Displacement from previous Coordinates is:  0.066599
 ----------------------------------------------------------------
             Standard Nuclear Orientation (Angstroms)
    I     Atom           X                Y                Z
 ----------------------------------------------------------------
    1      C      -2.4070966187     1.4009005475    -0.2347354750
    2      H      -2.8205073191     1.1862529409    -1.2292423933
    3      C      -1.4199722803     0.2361252885     0.0134495760
    4      H      -0.8605143451     0.3952502818     0.9409199439
    5      O      -0.4884168629     0.2371843679    -1.1130115668
    6      C      -2.1777208911    -1.1027062433     0.0433371239
    7      H      -2.5965395945    -1.2783093282    -0.9519155279
    8      H      -1.4876988362    -1.9271782230     0.2226192184
    9      C      -3.3013486068    -1.1488534935     1.0864713878
   10      H      -2.8641052139    -0.9857659844     2.0838845637
   11      C      -3.9651406964    -2.5302071148     1.1513519176
   12      H      -3.2148195584    -3.2879655873     1.3918718421
   13      H      -4.7150413030    -2.5407063916     1.9547786951
   14      O      -4.5480099488    -2.9629433027    -0.0781570458
   15      C      -4.2951575669    -0.0128716209     0.8252849404
   16      H      -5.0725971971     0.0050790537     1.5986708554
   17      H      -4.8012211506    -0.1780702417    -0.1353672526
   18      C      -3.5668620832     1.3302031177     0.7857046352
   19      H      -4.2733061132     2.1352403099     0.5615673039
   20      H      -3.1617404717     1.5506331384     1.7818856434
   21      C      -1.8952192443     2.8844765278    -0.2530016681
   22      C      -2.5981937769     3.6486415495    -1.3889474958
   23      C      -0.3889668541     3.1661558964    -0.3149456172
   24      H       0.0747996849     2.6638281262    -1.1676913859
   25      O       0.2783561770     2.8260139917     0.8998954954
   26      H      -0.2625296575     4.2451606964    -0.4575398215
   27      H       0.7859205174     2.0203665763     0.7426726509
   28      H      -2.2117440074     3.3347033918     0.6953594867
   29      H      -2.2463473946     3.3032317465    -2.3670551368
   30      H      -2.4058141379     4.7233288189    -1.3228087428
   31      H      -3.6821780871     3.5057219355    -1.3587416613
   32      H      -5.3245748452    -2.4261037037    -0.2623713151
   33      O       1.5631430250     0.5101571978    -0.0994444435
   34      C       2.9674426220     0.2652756046    -0.1608521919
   35      H       3.3427636928     0.4075708795    -1.1799971983
   36      C       0.7833592960    -0.2852340667    -1.0257616042
   37      H       1.2030981116    -0.1651450768    -2.0327902352
   38      C       3.6622005582     1.3114130986     0.7070325401
   39      O       4.5016603509     2.0717769975     0.3091394850
   40      O       3.2097389031     1.2778653185     1.9769701897
   41      H       3.6395333922     1.9986489724     2.4621338065
   42      C       3.2484700017    -1.1738213608     0.2938821884
   43      H       2.9212734303    -1.2695761180     1.3395790887
   44      O       4.6388199018    -1.4126464683     0.1805387148
   45      H       4.7869841996    -2.3636438417     0.2454094458
   46      C       2.4349503446    -2.1210906079    -0.5854188465
   47      H       2.8263573176    -2.0764420939    -1.6064768935
   48      O       2.6260424285    -3.4877405151    -0.1937818878
   49      H       2.2795026042    -3.6059179971     0.7001445028
   50      C       0.9456200820    -1.7603132250    -0.6084409934
   51      H       0.5440888963    -1.8842369269     0.4087580928
   52      O       0.2471848111    -2.5682123531    -1.5349175524
   53      H       0.5933976202    -3.4666743543    -1.4693005019
 ----------------------------------------------------------------
 Molecular Point Group                 C1    NOp =  1
 Largest Abelian Subgroup              C1    NOp =  1
 Nuclear Repulsion Energy =  2583.7514738312 hartrees
 There are       98 alpha and       98 beta electrons
 Applying Cartesian multipole field
    Component          Value
    ---------          -----
     (2,0,0)        1.00000E-12
     (0,2,0)        2.00000E-11
     (0,0,2)       -3.00000E-11
 Nucleus-field energy     =     0.0000000486 hartrees
 Requested basis set is 6-311++G(d,p)
 There are 290 shells and 746 basis functions
 A cutoff of  1.0D-11 yielded  30651 shell pairs
 There are    197335 function pairs (    208890 Cartesian)
 Smallest overlap matrix eigenvalue = 6.82E-07

 Q-Chem warning in module stvman/mkSTV.C, line 306:

 Overlap eigenvalue is smaller than square root of threshold
 Use THRESH >= 12 to get rid of this warning

 Linear dependence detected in AO basis
 Tighter screening thresholds may be required for diffuse basis sets
 Use S2THRESH > 14 and THRESH = 14 in case of SCF convergence issues
 Number of orthogonalized atomic orbitals = 745
 Maximum deviation from orthogonality = 3.430E-10
 Guess MOs from SCF MO coefficient file

 -----------------------------------------------------------------------
  General SCF calculation program by
  Eric Jon Sundstrom, Paul Horn, Yuezhi Mao, Dmitri Zuev, Alec White,
  David Stuck, Shaama M.S., Shane Yost, Joonho Lee, David Small,
  Daniel Levine, Susi Lehtola, Hugh Burton, Evgeny Epifanovsky
 -----------------------------------------------------------------------
 Exchange:     0.2000 Hartree-Fock + 0.0800 Slater + 0.7200 B88
 Correlation:  0.1900 VWN1RPA + 0.8100 LYP
 Using SG-1 standard quadrature grid
 using 6 threads for integral computing
 -------------------------------------------------------
 OpenMP Integral computing Module                
 Release: version 2.0, May 2017, Q-Chem Inc. Pleasanton 
 -------------------------------------------------------
 -------------------------------------------------------
 OpenMP BLAS3 based DFT computing Module                
 Release: version 1.0, May 2013, Q-Chem Inc. Pittsburgh 
 -------------------------------------------------------
 A restricted SCF calculation will be
 performed using DIIS
 SCF converges when DIIS error is below 1.0e-08
 ---------------------------------------
  Cycle       Energy         DIIS error
 ---------------------------------------
    1   -1303.9442769261      2.64e-05  
    2   -1303.9443376689      4.22e-06  
    3   -1303.9443369220      6.25e-06  
    4   -1303.9443387591      7.78e-07  
    5   -1303.9443387722      6.01e-07  
    6   -1303.9443387899      1.50e-07  
    7   -1303.9443387908      3.59e-08  
    8   -1303.9443387911      9.26e-09  Convergence criterion met
 ---------------------------------------
 SCF time:   CPU 1761.75s  wall 311.00s 
 SCF   energy in the final basis set =    -1303.9443387911
 Total energy in the final basis set =    -1303.9443387911

 --------------------------------------------------------------

                    Orbital Energies (a.u.)
 --------------------------------------------------------------

 Alpha MOs
 -- Occupied --
-19.1915 -19.1734 -19.1704 -19.1542 -19.1492 -19.1480 -19.1364 -19.1284
-19.0981 -10.3280 -10.3037 -10.2698 -10.2613 -10.2610 -10.2564 -10.2340
-10.2224 -10.1987 -10.1821 -10.1785 -10.1743 -10.1723 -10.1689 -10.1668
-10.1577  -1.1357  -1.1034  -1.0817  -1.0605  -1.0479  -1.0464  -1.0402
 -1.0293  -1.0013  -0.8504  -0.8184  -0.8040  -0.7974  -0.7547  -0.7487
 -0.7067  -0.6823  -0.6751  -0.6665  -0.6504  -0.6364  -0.6164  -0.6040
 -0.5761  -0.5705  -0.5649  -0.5600  -0.5489  -0.5276  -0.5256  -0.5131
 -0.5115  -0.5087  -0.4990  -0.4977  -0.4939  -0.4769  -0.4718  -0.4575
 -0.4537  -0.4497  -0.4437  -0.4352  -0.4310  -0.4261  -0.4214  -0.4101
 -0.4056  -0.4011  -0.3934  -0.3887  -0.3845  -0.3808  -0.3768  -0.3740
 -0.3649  -0.3550  -0.3475  -0.3463  -0.3439  -0.3393  -0.3339  -0.3303
 -0.3231  -0.3204  -0.3126  -0.3119  -0.3060  -0.3003  -0.2944  -0.2900
 -0.2741  -0.2567
 -- Virtual --
 -0.0389  -0.0298  -0.0141  -0.0117  -0.0094  -0.0015   0.0019   0.0035
  0.0116   0.0174   0.0227   0.0252   0.0293   0.0333   0.0372   0.0390
  0.0445   0.0487   0.0501   0.0547   0.0570   0.0591   0.0642   0.0656
  0.0712   0.0734   0.0773   0.0788   0.0809   0.0833   0.0873   0.0913
  0.0924   0.0963   0.0981   0.0990   0.1009   0.1018   0.1067   0.1091
  0.1095   0.1112   0.1165   0.1174   0.1191   0.1212   0.1241   0.1280
  0.1298   0.1309   0.1318   0.1352   0.1367   0.1381   0.1384   0.1416
  0.1449   0.1453   0.1491   0.1514   0.1518   0.1530   0.1541   0.1573
  0.1606   0.1610   0.1634   0.1683   0.1696   0.1722   0.1743   0.1759
  0.1769   0.1797   0.1820   0.1843   0.1873   0.1886   0.1901   0.1922
  0.1948   0.1952   0.1968   0.2016   0.2028   0.2069   0.2115   0.2124
  0.2162   0.2191   0.2215   0.2243   0.2273   0.2301   0.2309   0.2354
  0.2379   0.2393   0.2420   0.2430   0.2446   0.2472   0.2506   0.2518
  0.2537   0.2590   0.2618   0.2633   0.2652   0.2673   0.2717   0.2734
  0.2749   0.2779   0.2810   0.2834   0.2849   0.2885   0.2899   0.2912
  0.2937   0.2994   0.3007   0.3066   0.3074   0.3121   0.3151   0.3164
  0.3175   0.3190   0.3241   0.3272   0.3285   0.3318   0.3327   0.3379
  0.3393   0.3426   0.3450   0.3454   0.3485   0.3508   0.3530   0.3593
  0.3626   0.3644   0.3672   0.3688   0.3712   0.3765   0.3775   0.3793
  0.3808   0.3841   0.3866   0.3905   0.3955   0.3968   0.4021   0.4073
  0.4138   0.4164   0.4183   0.4236   0.4244   0.4284   0.4310   0.4387
  0.4455   0.4471   0.4504   0.4571   0.4619   0.4709   0.4766   0.4798
  0.4900   0.4936   0.4968   0.4983   0.5059   0.5093   0.5173   0.5257
  0.5286   0.5344   0.5442   0.5494   0.5572   0.5597   0.5673   0.5696
  0.5733   0.5812   0.5862   0.5915   0.5951   0.6017   0.6046   0.6142
  0.6149   0.6265   0.6277   0.6281   0.6315   0.6435   0.6502   0.6514
  0.6546   0.6614   0.6648   0.6743   0.6810   0.6866   0.6883   0.6943
  0.7032   0.7047   0.7108   0.7142   0.7178   0.7181   0.7267   0.7269
  0.7342   0.7368   0.7424   0.7455   0.7519   0.7572   0.7622   0.7689
  0.7711   0.7763   0.7786   0.7823   0.7879   0.7919   0.7931   0.7974
  0.8003   0.8066   0.8136   0.8162   0.8184   0.8219   0.8262   0.8328
  0.8382   0.8465   0.8571   0.8700   0.8913   0.8992   0.9078   0.9295
  0.9347   0.9433   0.9470   0.9590   0.9910   0.9941   1.0014   1.0063
  1.0143   1.0248   1.0372   1.0476   1.0635   1.0670   1.0744   1.0795
  1.0948   1.0968   1.1100   1.1132   1.1219   1.1356   1.1432   1.1495
  1.1523   1.1535   1.1667   1.1748   1.1802   1.1889   1.1934   1.2070
  1.2100   1.2112   1.2167   1.2212   1.2258   1.2334   1.2405   1.2476
  1.2564   1.2645   1.2685   1.2722   1.2811   1.2869   1.3027   1.3087
  1.3212   1.3320   1.3345   1.3390   1.3461   1.3657   1.3728   1.3753
  1.3807   1.3923   1.4012   1.4125   1.4175   1.4224   1.4443   1.4533
  1.4611   1.4643   1.4680   1.4835   1.4856   1.4934   1.5019   1.5142
  1.5227   1.5265   1.5303   1.5375   1.5405   1.5532   1.5566   1.5596
  1.5684   1.5718   1.5758   1.5857   1.5866   1.5920   1.5954   1.6005
  1.6052   1.6091   1.6132   1.6215   1.6240   1.6275   1.6362   1.6424
  1.6472   1.6495   1.6550   1.6620   1.6678   1.6756   1.6761   1.6859
  1.6881   1.6906   1.6946   1.7066   1.7088   1.7154   1.7207   1.7217
  1.7320   1.7413   1.7483   1.7539   1.7601   1.7644   1.7751   1.7868
  1.7916   1.8012   1.8020   1.8093   1.8203   1.8298   1.8341   1.8361
  1.8469   1.8526   1.8543   1.8638   1.8729   1.8809   1.8880   1.8984
  1.9069   1.9236   1.9256   1.9292   1.9410   1.9582   1.9628   1.9783
  1.9872   1.9941   1.9995   2.0127   2.0172   2.0287   2.0307   2.0443
  2.0534   2.0598   2.0665   2.0776   2.0820   2.0890   2.0990   2.1067
  2.1133   2.1210   2.1248   2.1414   2.1472   2.1552   2.1567   2.1694
  2.1809   2.1872   2.2052   2.2103   2.2217   2.2299   2.2377   2.2554
  2.2663   2.2792   2.2817   2.2999   2.3099   2.3164   2.3338   2.3424
  2.3532   2.3566   2.3629   2.3839   2.3973   2.4046   2.4161   2.4252
  2.4451   2.4567   2.4813   2.4966   2.5051   2.5166   2.5212   2.5322
  2.5429   2.5482   2.5501   2.5608   2.5726   2.5813   2.5933   2.6038
  2.6094   2.6191   2.6297   2.6327   2.6438   2.6514   2.6630   2.6722
  2.6811   2.6846   2.6945   2.7032   2.7233   2.7316   2.7390   2.7501
  2.7662   2.7783   2.7833   2.7909   2.7922   2.8050   2.8129   2.8178
  2.8204   2.8487   2.8516   2.8694   2.8778   2.8860   2.8935   2.8964
  2.9101   2.9178   2.9317   2.9357   2.9529   2.9572   2.9668   2.9722
  2.9802   2.9872   3.0019   3.0090   3.0195   3.0235   3.0351   3.0352
  3.0399   3.0575   3.0734   3.0743   3.0851   3.0897   3.0931   3.1006
  3.1214   3.1315   3.1349   3.1475   3.1527   3.1616   3.1669   3.1694
  3.1747   3.1919   3.1955   3.2041   3.2171   3.2307   3.2353   3.2588
  3.2705   3.2843   3.2908   3.3022   3.3123   3.3172   3.3414   3.3447
  3.3632   3.3675   3.3765   3.3928   3.4112   3.4319   3.4570   3.5027
  3.5368   3.5592   3.5739   3.6175   3.6884   3.7817   3.7860   3.7982
  3.8066   3.8111   3.8164   3.8405   3.8584   3.8781   3.8844   3.8973
  3.9019   3.9087   3.9304   3.9327   3.9552   3.9779   3.9956   4.0011
  4.0083   4.0478   4.0587   4.0755   4.0918   4.1274   4.1460   4.1592
  4.1733   4.1966   4.2189   4.2528   4.2641   4.2939   4.3035   4.3228
  4.3577   4.3896   4.4453   5.0182   5.0877   5.0963   5.1057   5.1288
  5.1366   5.1553   5.1817   5.1949   5.2752   5.3686   5.4000   5.4128
  5.4217   5.4372   5.4443   5.4702   5.5050   5.6115   5.6134   5.6254
  5.6527   5.6562   5.7044   5.8171   5.8219   5.8562  23.7535  23.7806
 23.8032  23.8148  23.8161  23.8360  23.8457  23.8588  23.8788  23.8983
 23.9058  23.9134  23.9336  23.9628  23.9943  23.9987  49.8789  49.9003
 49.9407  49.9494  49.9563  49.9686  49.9992  50.0062  50.0233
 --------------------------------------------------------------

          Ground-State Mulliken Net Atomic Charges

     Atom                 Charge (a.u.)
  ----------------------------------------
      1 C                     0.962261
      2 H                     0.272640
      3 C                    -0.772770
      4 H                     0.251616
      5 O                     0.193653
      6 C                    -1.139803
      7 H                     0.272315
      8 H                     0.208639
      9 C                     0.567905
     10 H                     0.161059
     11 C                    -0.700771
     12 H                     0.162583
     13 H                     0.148899
     14 O                    -0.191315
     15 C                    -0.823563
     16 H                     0.175421
     17 H                     0.130808
     18 C                    -0.325736
     19 H                     0.170858
     20 H                     0.174948
     21 C                     0.341785
     22 C                    -0.768292
     23 C                    -0.523185
     24 H                     0.184083
     25 O                    -0.227844
     26 H                     0.161961
     27 H                     0.375080
     28 H                     0.213125
     29 H                     0.154085
     30 H                     0.146467
     31 H                     0.132479
     32 H                     0.234306
     33 O                     0.024880
     34 C                    -0.274584
     35 H                     0.287153
     36 C                    -0.477549
     37 H                     0.204225
     38 C                    -0.198325
     39 O                    -0.159381
     40 O                    -0.075469
     41 H                     0.298459
     42 C                    -0.101049
     43 H                     0.257581
     44 O                    -0.145965
     45 H                     0.263624
     46 C                    -0.638333
     47 H                     0.291508
     48 O                    -0.183637
     49 H                     0.275677
     50 C                    -0.385337
     51 H                     0.242463
     52 O                    -0.100779
     53 H                     0.271142
  ----------------------------------------
  Sum of atomic charges =     0.000000

 -----------------------------------------------------------------
                    Cartesian Multipole Moments
 -----------------------------------------------------------------
    Charge (ESU x 10^10)
                 0.0000
    Dipole Moment (Debye)
         X      -1.6498      Y      -2.8983      Z       2.4692
       Tot       4.1495
    Quadrupole Moments (Debye-Ang)
        XX    -156.7465     XY     -16.9929     YY    -160.2875
        XZ       0.8618     YZ      -8.7374     ZZ    -149.3722
[truncated: 721,931 more chars]
