# Supplementary material for: An in silico investigation of menthol metabolism
Source: PLoS One. 2019 Sep 27;14(9):e0216577. doi: 10.1371/journal.pone.0216577 (PMC6764827; doi:10.1371/journal.pone.0216577)
Supplement: S2 File — (ZIP) [file pone.0216577.s002.zip › B3LYP/g-series/oOeoe-S.out]

Q-Chem Developer Version!
                  Welcome to Q-Chem
     A Quantum Leap Into The Future Of Chemistry


 Q-Chem 5.1, Q-Chem, Inc., Pleasanton, CA (2018)

 Yihan Shao,  Zhengting Gan,  E. Epifanovsky,  A. T. B. Gilbert,  M. Wormit,  
 J. Kussmann,  A. W. Lange,  A. Behn,  Jia Deng,  Xintian Feng,  D. Ghosh,  
 M. Goldey,  P. R. Horn,  L. D. Jacobson,  I. Kaliman,  T. Kus,  A. Landau,  
 Jie Liu,  E. I. Proynov,  R. M. Richard,  R. P. Steele,  E. J. Sundstrom,  
 H. L. Woodcock III,  P. M. Zimmerman,  D. Zuev,  B. Albrecht,  E. Alguire,  
 S. A. Baeppler,  D. Barton,  Z. Benda,  Y. A. Bernard,  E. J. Berquist,  
 K. B. Bravaya,  H. Burton,  D. Casanova,  Chun-Min Chang,  Yunqing Chen,  
 A. Chien,  K. D. Closser,  M. P. Coons,  S. Coriani,  S. Dasgupta,  
 A. L. Dempwolff,  M. Diedenhofen,  Hainam Do,  R. G. Edgar,  Po-Tung Fang,  
 S. Faraji,  S. Fatehi,  Qingguo Feng,  K. D. Fenk,  J. Fosso-Tande,  
 Qinghui Ge,  A. Ghysels,  G. Gidofalvi,  J. Gomes,  J. Gonthier,  A. Gunina,  
 D. Hait,  M. W. D. Hanson-Heine,  P. H. P. Harbach,  A. W. Hauser,  
 J. E. Herr,  E. G. Hohenstein,  Z. C. Holden,  Kerwin Hui,  B. C. Huynh,  
 T.-C. Jagau,  Hyunjun Ji,  B. Kaduk,  K. Khistyaev,  Jaehoon Kim,  
 P. Klunzinger,  K. Koh,  D. Kosenkov,  L. Koulias,  T. Kowalczyk,  
 C. M. Krauter,  A. Kunitsa,  Ka Un Lao,  A. Laurent,  K. V. Lawler,  
 Joonho Lee,  D. Lefrancois,  S. Lehtola,  D. S. Levine,  Yi-Pei Li,  
 You-Sheng Lin,  Fenglai Liu,  E. Livshits,  A. Luenser,  P. Manohar,  
 E. Mansoor,  S. F. Manzer,  Shan-Ping Mao,  Yuezhi Mao,  N. Mardirossian,  
 A. V. Marenich,  T. Markovich,  L. A. Martinez-Martinez,  S. A. Maurer,  
 N. J. Mayhall,  S. C. McKenzie,  J.-M. Mewes,  A. F. Morrison,  
 J. W. Mullinax,  K. Nanda,  T. S. Nguyen-Beck,  R. Olivares-Amaya,  
 J. A. Parkhill,  T. M. Perrine,  F. Plasser,  P. Pokhilko,  S. Prager,  
 A. Prociuk,  E. Ramos,  D. R. Rehn,  F. Rob,  M. Schneider,  N. Sergueev,  
 S. M. Sharada,  S. Sharma,  D. W. Small,  T. Stauch,  T. Stein,  
 Yu-Chuan Su,  A. J. W. Thom,  A. Tkatchenko,  T. Tsuchimochi,  N. M. Tubman,  
 L. Vogt,  M. L. Vidal,  O. Vydrov,  M. A. Watson,  J. Wenzel,  
 M. de Wergifosse,  T. A. Wesolowski,  A. White,  J. Witte,  A. Yamada,  
 Jun Yang,  K. Yao,  S. Yeganeh,  S. R. Yost,  Zhi-Qiang You,  A. Zech,  
 Igor Ying Zhang,  Xing Zhang,  Yan Zhao,  Ying Zhu,  B. R. Brooks,  
 G. K. L. Chan,  C. J. Cramer,  M. S. Gordon,  W. J. Hehre,  A. Klamt,  
 M. W. Schmidt,  C. D. Sherrill,  D. G. Truhlar,  A. Aspuru-Guzik,  R. Baer,  
 A. T. Bell,  N. A. Besley,  Jeng-Da Chai,  A. E. DePrince, III,  
 R. A. DiStasio Jr.,  A. Dreuw,  B. D. Dunietz,  T. R. Furlani,  
 Chao-Ping Hsu,  Yousung Jung,  Jing Kong,  D. S. Lambrecht,  WanZhen Liang,  
 C. Ochsenfeld,  V. A. Rassolov,  L. V. Slipchenko,  J. E. Subotnik,  
 T. Van Voorhis,  J. M. Herbert,  A. I. Krylov,  P. M. W. Gill,  M. Head-Gordon

 Contributors to earlier versions of Q-Chem not listed above: 
 R. D. Adamson,  B. Austin,  J. Baker,  G. J. O. Beran,  K. Brandhorst,  
 S. T. Brown,  E. F. C. Byrd,  A. K. Chakraborty,  C.-L. Cheng,  
 Siu Hung Chien,  D. M. Chipman,  D. L. Crittenden,  H. Dachsel,  
 R. J. Doerksen,  A. D. Dutoi,  L. Fusti-Molnar,  W. A. Goddard III,  
 A. Golubeva-Zadorozhnaya,  S. R. Gwaltney,  G. Hawkins,  A. Heyden,  
 S. Hirata,  G. Kedziora,  F. J. Keil,  C. Kelley,  Jihan Kim,  R. A. King,  
 R. Z. Khaliullin,  P. P. Korambath,  W. Kurlancheek,  A. M. Lee,  M. S. Lee,  
 S. V. Levchenko,  Ching Yeh Lin,  D. Liotard,  R. C. Lochan,  I. Lotan,  
 P. E. Maslen,  N. Nair,  D. P. O'Neill,  D. Neuhauser,  E. Neuscamman,  
 C. M. Oana,  R. Olson,  B. Peters,  R. Peverati,  P. A. Pieniazek,  
 Y. M. Rhee,  J. Ritchie,  M. A. Rohrdanz,  E. Rosta,  N. J. Russ,  
 H. F. Schaefer III,  N. E. Schultz,  N. Shenvi,  A. C. Simmonett,  A. Sodt,  
 D. Stuck,  K. S. Thanthiriwatte,  V. Vanovschi,  Tao Wang,  A. Warshel,  
 C. F. Williams,  Q. Wu,  X. Xu,  W. Zhang

 Please cite Q-Chem as follows:
 Y. Shao et al., Mol. Phys. 113, 184-215 (2015)
 DOI: 10.1080/00268976.2014.952696

 Q-Chem 5.1.2 for Intel X86 EM64T Linux

 Parts of Q-Chem use Armadillo 8.300.2 (Tropical Shenanigans).
 http://arma.sourceforge.net/

 Q-Chem begins on Mon Apr  1 20:55:57 2019  

Host: 
0

     Scratch files written to /scratch/taweetham/qchem7439//
Input Ideriv = 2
Curr. Ideriv = -1
Max.  Ideriv = 2

Checking the input file for inconsistencies... 	...done.

--------------------------------------------------------------
User input:
--------------------------------------------------------------
$molecule
0 1
  C   -3.9897859   -0.5097659   -0.2584274
  H   -3.5621000   -0.3104712   -1.2514068
  C   -3.7357188    0.7527237    0.5910851
  H   -4.2544486    0.6343777    1.5536272
  O   -4.2867399    1.9075436   -0.0856967
  H   -3.8800158    2.6989532    0.2829468
  C   -2.2478008    1.0194843    0.8424922
  H   -1.7679190    1.2578775   -0.1114164
  H   -2.1537961    1.9094581    1.4800688
  C   -1.5206812   -0.1652186    1.4895128
  H   -1.9767521   -0.3624732    2.4705240
  C   -0.0541809    0.1407760    1.7745139
  H    0.0333097    0.9744793    2.4850545
  H    0.4388455   -0.7377360    2.2045526
  O    0.5992446    0.5093576    0.5503144
  C   -1.7195974   -1.4064992    0.6141084
  H   -1.2512233   -2.2785253    1.0836218
  H   -1.2119110   -1.2538873   -0.3440685
  C   -3.2078240   -1.6843381    0.3835165
  H   -3.3038051   -2.5711249   -0.2429438
  H   -3.6796252   -1.9334408    1.3440875
  C   -5.4869468   -0.9140844   -0.4528126
  C   -5.6068930   -2.1388977   -1.3828959
  C   -6.4348931    0.1741361   -1.0059943
  H   -5.9829218    0.6574610   -1.8837544
  O   -6.8591761    1.1420013   -0.0583753
  H   -7.3498386   -0.3193291   -1.3429701
  H   -6.1029293    1.7333260    0.0695218
  H   -5.8884076   -1.1880170    0.5325091
  H   -5.1764955   -1.9269455   -2.3686051
  H   -6.6579095   -2.3994367   -1.5324486
  H   -5.1125047   -3.0267863   -0.9886032
  O    2.6185573   -0.5242129    0.7068006
  C    4.0328386   -0.4255478    0.8286426
  H    4.3171143    0.1506962    1.7174668
  C    1.9508705    0.7458759    0.6559032
  H    2.1887581    1.3137325    1.5720298
  C    4.5577341   -1.8417844    1.0553265
  O    5.0397524   -2.2267558    2.0870165
  O    4.4028834   -2.6199430   -0.0353863
  H    4.7335318   -3.5027535    0.1893953
  C    4.6103089    0.2467639   -0.4243157
  H    4.3759182   -0.3880712   -1.2905122
  O    6.0130821    0.3621837   -0.2545398
  H    6.3480760    0.9707222   -0.9237026
  C    3.9479320    1.6123173   -0.5904224
  H    4.2716838    2.2583716    0.2317179
  O    4.4158690    2.2843566   -1.7686893
  H    4.1494162    1.7741623   -2.5444281
  C    2.4192800    1.5273765   -0.5748315
  H    2.0665535    0.9744009   -1.4588650
  O    1.8436593    2.8218428   -0.5302107
  H    2.3220761    3.3764437   -1.1582359
$end

$rem
   job_type 	optimization
   basis 	6-311++g**
   method 	b3lyp
   scf_guess sad
$end

--------------------------------------------------------------
 ----------------------------------------------------------------
             Standard Nuclear Orientation (Angstroms)
    I     Atom           X                Y                Z
 ----------------------------------------------------------------
    1      C      -4.0110130020    -0.4492402676    -0.3902420046
    2      H      -3.6189700563     0.0304114523    -1.2984700881
    3      C      -3.7194412510     0.5159363379     0.7774572731
    4      H      -4.2031609371     0.1220606728     1.6832447212
    5      O      -4.2888905323     1.8137842111     0.4832035167
    6      H      -3.8648306135     2.4674803045     1.0493362585
    7      C      -2.2219462744     0.7071717936     1.0405247888
    8      H      -1.7761086822     1.2132815614     0.1790486015
    9      H      -2.1000259817     1.3759115184     1.9038421070
   10      C      -1.4777646821    -0.6097163984     1.2912413183
   11      H      -1.8986011295    -1.0841215201     2.1896451710
   12      C      -0.0002382085    -0.3907259138     1.5985524632
   13      H       0.1175539508     0.2030524798     2.5156871143
   14      H       0.5036489045    -1.3531652759     1.7385521079
   15      O       0.6097959411     0.3189768549     0.5096713806
   16      C      -1.7150619689    -1.5468080151     0.1028695979
   17      H      -1.2343302033    -2.5145623295     0.2834110223
   18      H      -1.2420403577    -1.1214446705    -0.7884526921
   19      C      -3.2121601234    -1.7546567536    -0.1434665734
   20      H      -3.3356316073    -2.4235626886    -0.9951562766
   21      H      -3.6497341050    -2.2728971507     0.7209992009
   22      C      -5.5163690025    -0.7886843900    -0.6380944110
   23      C      -5.6766684436    -1.6937936800    -1.8769208387
   24      C      -6.4782883077     0.4075177932    -0.8187809484
   25      H      -6.0562809023     1.1260214489    -1.5357231041
   26      O      -6.8625361002     1.0584968788     0.3826102214
   27      H      -7.4075150475     0.0271128029    -1.2500761729
   28      H      -6.0990524784     1.5920212956     0.6478954402
   29      H      -5.8828727141    -1.3374441467     0.2403169133
   30      H      -5.2815836823    -1.2041046767    -2.7746407736
   31      H      -6.7337968206    -1.9060042466    -2.0567222122
   32      H      -5.1727788050    -2.6548919845    -1.7738772960
   33      O       2.6280958694    -0.7044636564     0.2873774109
   34      C       4.0463848523    -0.6372139139     0.3806817701
   35      H       4.3660238653    -0.3402712315     1.3869293660
   36      C       1.9655922535     0.5225548889     0.6294829745
   37      H       2.2398318167     0.8033311925     1.6611306396
   38      C       4.5718776532    -2.0556730974     0.1698314805
   39      O       5.0893706577    -2.7191734054     1.0282586515
   40      O       4.3731297195    -2.4869818870    -1.0925614634
   41      H       4.7072068431    -3.3952386109    -1.1442500508
   42      C       4.5810381910     0.3711730445    -0.6453206766
   43      H       4.3117750758     0.0118832296    -1.6486447442
   44      O       5.9896702671     0.4405734907    -0.5008994540
   45      H       6.3030734642     1.2181384970    -0.9778585392
   46      C       3.9201147925     1.7228596415    -0.3861020690
   47      H       4.2771217330     2.1061008728     0.5750369753
   48      O       4.3480452465     2.7088263860    -1.3367123202
   49      H       4.0507032814     2.4426039624    -2.2163596251
   50      C       2.3926404082     1.6284656600    -0.3397692059
   51      H       2.0048937667     1.3520363190    -1.3322169822
   52      O       1.8257662503     2.8517879081     0.0973916045
   53      H       2.2837215493     3.5666462969    -0.3610130996
 ----------------------------------------------------------------
 Molecular Point Group                 C1    NOp =  1
 Largest Abelian Subgroup              C1    NOp =  1
 Nuclear Repulsion Energy =  2411.9888627089 hartrees
 There are       98 alpha and       98 beta electrons
 Requested basis set is 6-311++G(d,p)
 There are 290 shells and 746 basis functions

 Total QAlloc Memory Limit   2000 MB
 Mega-Array Size       188 MB
 MEM_STATIC part       192 MB
 A cutoff of  1.0D-11 yielded  28297 shell pairs
 There are    180178 function pairs (    190612 Cartesian)

 -------------------------------------------------------
 OpenMP Integral Computing Module                       
 Release: version 1.0, May 2013, Q-Chem Inc. Pittsburgh 
 -------------------------------------------------------
 Integral Job Info:
 Integral job number is                      11
 Integral operator is                         1
 short-range coefficients                     0
 long-range coefficients              100000000
 Omega coefficients                           0
 if combine SR and LR in K                    0
 Integral screening is                        0
 Integral computing path is                   2
 max size of driver memory is            800000
 size of driver memory is                593474
 size of scratch memory is              2361544
 max col of scratch BK array               1296
 max len of scratch array in speh3          155
 max len of scratch index in speh4           18
 max int batch size is                      520
 min int batch size is                       52
 fixed nKL is                                52
 max L of basis functions is                  2
 order of int derivative is                   0
 number of shells is                        290
 number of basis is                         771
 number of cartesian basis is               771
 number of contracted shell pairs         28297
 number of primitive shell pairs          59712
 maxK2 (contraction) of shell pair           36
 max number of K2 of shell pair               1
 max number of CS2 of shell pair           5659
 max number of PS2 of shell pair           9048
 mem total for path MDJ                  783244
 -------------------------------------------------------
 Smallest overlap matrix eigenvalue = 8.69E-07

 Q-Chem warning in module stvman/mkSTV.C, line 306:

 Overlap eigenvalue is smaller than square root of threshold
 Use THRESH >= 12 to get rid of this warning

 Linear dependence detected in AO basis
 Tighter screening thresholds may be required for diffuse basis sets
 Use S2THRESH > 14 and THRESH = 14 in case of SCF convergence issues
 Number of orthogonalized atomic orbitals = 745
 Maximum deviation from orthogonality = 3.063E-10

 Scale SEOQF with 1.000000e-02/1.000000e-01/1.000000e-01

 Standard Electronic Orientation quadrupole field applied
 Nucleus-field energy     =     0.0000000282 hartrees
 Guess from superposition of atomic densities
 Warning:  Energy on first SCF cycle will be non-variational
 SAD guess density has 196.000000 electrons

 -----------------------------------------------------------------------
  General SCF calculation program by
  Eric Jon Sundstrom, Paul Horn, Yuezhi Mao, Dmitri Zuev, Alec White,
  David Stuck, Shaama M.S., Shane Yost, Joonho Lee, David Small,
  Daniel Levine, Susi Lehtola, Hugh Burton, Evgeny Epifanovsky
 -----------------------------------------------------------------------
 Exchange:     0.2000 Hartree-Fock + 0.0800 Slater + 0.7200 B88
 Correlation:  0.1900 VWN1RPA + 0.8100 LYP
 Using SG-1 standard quadrature grid
 using 6 threads for integral computing
 -------------------------------------------------------
 OpenMP Integral computing Module                
 Release: version 2.0, May 2017, Q-Chem Inc. Pleasanton 
 -------------------------------------------------------
 -------------------------------------------------------
 OpenMP BLAS3 based DFT computing Module                
 Release: version 1.0, May 2013, Q-Chem Inc. Pittsburgh 
 -------------------------------------------------------
 A restricted SCF calculation will be
 performed using DIIS
 SCF converges when DIIS error is below 1.0e-08
 ---------------------------------------
  Cycle       Energy         DIIS error
 ---------------------------------------
    1   -1308.9199202011      2.29e-02  
    2   -1303.4349856611      3.03e-03  
    3   -1302.8619299975      4.53e-03  
    4   -1303.9222559521      8.21e-04  
    5   -1303.9528753948      3.36e-04  
    6   -1303.9579618601      1.04e-04  
    7   -1303.9585154127      2.77e-05  
    8   -1303.9585558920      7.32e-06  
    9   -1303.9585586427      1.96e-06  
   10   -1303.9585588200      6.97e-07  
   11   -1303.9585588441      1.90e-07  
   12   -1303.9585588462      6.12e-08  
   13   -1303.9585588463      1.64e-08  
   14   -1303.9585588464      6.61e-09  Convergence criterion met
 ---------------------------------------
 SCF time:   CPU 2436.84s  wall 432.00s 
 SCF   energy in the final basis set =    -1303.9585588464
 Total energy in the final basis set =    -1303.9585588464

 --------------------------------------------------------------

                    Orbital Energies (a.u.)
 --------------------------------------------------------------

 Alpha MOs
 -- Occupied --
-19.192 -19.170 -19.161 -19.153 -19.152 -19.147 -19.141 -19.136
-19.090 -10.328 -10.299 -10.265 -10.258 -10.256 -10.253 -10.233
-10.232 -10.197 -10.189 -10.180 -10.177 -10.171 -10.171 -10.170
-10.158  -1.136  -1.105  -1.078  -1.058  -1.046  -1.045  -1.043
 -1.042  -0.995  -0.851  -0.815  -0.812  -0.793  -0.752  -0.746
 -0.713  -0.687  -0.666  -0.662  -0.640  -0.628  -0.628  -0.611
 -0.576  -0.567  -0.566  -0.562  -0.547  -0.528  -0.524  -0.519
 -0.513  -0.505  -0.498  -0.495  -0.491  -0.481  -0.472  -0.457
 -0.453  -0.449  -0.443  -0.439  -0.426  -0.425  -0.424  -0.418
 -0.414  -0.400  -0.396  -0.385  -0.381  -0.375  -0.371  -0.368
 -0.365  -0.361  -0.357  -0.350  -0.347  -0.340  -0.336  -0.331
 -0.328  -0.320  -0.310  -0.308  -0.303  -0.299  -0.296  -0.290
 -0.287  -0.252
 -- Virtual --
 -0.037  -0.026  -0.016  -0.014  -0.007  -0.005  -0.002   0.003
  0.010   0.016   0.020   0.022   0.026   0.032   0.034   0.038
  0.040   0.045   0.048   0.051   0.057   0.057   0.061   0.064
  0.065   0.070   0.072   0.076   0.078   0.081   0.085   0.088
  0.089   0.090   0.095   0.095   0.099   0.100   0.102   0.105
  0.108   0.111   0.112   0.113   0.116   0.118   0.122   0.124
  0.126   0.128   0.129   0.130   0.132   0.133   0.134   0.137
  0.139   0.141   0.142   0.144   0.146   0.147   0.149   0.150
  0.156   0.157   0.162   0.163   0.165   0.168   0.170   0.171
  0.173   0.175   0.176   0.177   0.181   0.183   0.185   0.188
  0.191   0.194   0.195   0.198   0.200   0.203   0.206   0.208
  0.210   0.212   0.214   0.217   0.219   0.222   0.224   0.226
  0.230   0.233   0.234   0.235   0.241   0.243   0.244   0.247
  0.251   0.254   0.257   0.257   0.260   0.262   0.266   0.271
  0.272   0.273   0.277   0.279   0.280   0.281   0.286   0.288
  0.289   0.291   0.294   0.298   0.300   0.301   0.304   0.306
  0.310   0.311   0.317   0.319   0.322   0.325   0.327   0.330
  0.332   0.334   0.335   0.336   0.342   0.343   0.346   0.348
  0.350   0.351   0.354   0.357   0.360   0.364   0.367   0.369
  0.371   0.374   0.376   0.379   0.381   0.382   0.387   0.391
  0.392   0.398   0.402   0.405   0.408   0.416   0.418   0.422
  0.429   0.430   0.440   0.445   0.449   0.452   0.454   0.464
  0.467   0.474   0.480   0.482   0.494   0.495   0.502   0.510
  0.511   0.515   0.522   0.540   0.547   0.550   0.556   0.561
  0.562   0.567   0.571   0.573   0.579   0.587   0.590   0.598
  0.606   0.617   0.619   0.627   0.631   0.633   0.634   0.639
  0.641   0.647   0.652   0.654   0.662   0.665   0.673   0.680
  0.684   0.686   0.690   0.697   0.701   0.709   0.715   0.717
  0.720   0.729   0.732   0.735   0.743   0.748   0.752   0.755
  0.761   0.762   0.769   0.771   0.776   0.777   0.783   0.791
  0.793   0.797   0.801   0.804   0.806   0.812   0.814   0.824
  0.826   0.831   0.838   0.856   0.866   0.885   0.894   0.909
  0.916   0.936   0.946   0.961   0.964   0.972   0.996   1.002
  1.016   1.018   1.027   1.032   1.043   1.053   1.059   1.069
  1.077   1.083   1.095   1.104   1.106   1.122   1.130   1.137
  1.142   1.147   1.151   1.157   1.162   1.173   1.175   1.183
  1.185   1.188   1.197   1.205   1.218   1.220   1.221   1.230
  1.240   1.246   1.251   1.258   1.264   1.267   1.278   1.288
  1.295   1.302   1.309   1.319   1.327   1.338   1.340   1.361
  1.364   1.376   1.386   1.399   1.410   1.419   1.428   1.440
  1.450   1.457   1.463   1.471   1.481   1.491   1.494   1.499
  1.503   1.517   1.519   1.522   1.531   1.550   1.555   1.560
  1.565   1.568   1.570   1.574   1.579   1.588   1.589   1.591
  1.599   1.602   1.606   1.612   1.615   1.618   1.626   1.631
  1.633   1.638   1.647   1.650   1.651   1.654   1.657   1.658
  1.662   1.668   1.672   1.679   1.693   1.697   1.703   1.705
  1.713   1.726   1.739   1.743   1.757   1.759   1.768   1.770
  1.778   1.788   1.797   1.799   1.808   1.818   1.821   1.829
  1.836   1.838   1.843   1.851   1.859   1.863   1.876   1.885
  1.889   1.896   1.910   1.914   1.934   1.939   1.953   1.969
  1.971   1.980   1.994   2.000   2.004   2.014   2.023   2.039
  2.042   2.047   2.057   2.061   2.067   2.075   2.090   2.098
  2.103   2.112   2.128   2.132   2.148   2.151   2.158   2.164
  2.168   2.182   2.186   2.193   2.201   2.223   2.231   2.240
  2.251   2.257   2.262   2.278   2.301   2.308   2.327   2.336
  2.339   2.346   2.352   2.360   2.382   2.392   2.407   2.421
  2.431   2.451   2.474   2.497   2.500   2.508   2.515   2.521
  2.532   2.537   2.549   2.552   2.563   2.566   2.581   2.594
  2.596   2.607   2.613   2.627   2.636   2.642   2.648   2.652
  2.670   2.675   2.696   2.697   2.704   2.722   2.725   2.734
  2.743   2.759   2.770   2.779   2.790   2.796   2.809   2.818
  2.823   2.824   2.844   2.866   2.879   2.884   2.885   2.897
  2.905   2.910   2.914   2.926   2.934   2.942   2.954   2.964
  2.970   2.978   2.987   2.990   3.000   3.018   3.024   3.035
  3.043   3.047   3.062   3.070   3.076   3.079   3.086   3.097
  3.107   3.120   3.125   3.132   3.145   3.149   3.156   3.168
  3.171   3.177   3.191   3.194   3.203   3.211   3.231   3.250
  3.262   3.269   3.281   3.287   3.295   3.305   3.313   3.323
  3.345   3.364   3.381   3.388   3.413   3.434   3.459   3.472
  3.529   3.561   3.567   3.615   3.680   3.776   3.785   3.799
  3.807   3.819   3.826   3.838   3.841   3.856   3.896   3.901
  3.905   3.920   3.932   3.936   3.943   3.974   3.988   3.993
  4.009   4.047   4.060   4.079   4.088   4.121   4.125   4.148
  4.169   4.175   4.211   4.256   4.268   4.272   4.303   4.305
  4.344   4.365   4.421   4.982   5.073   5.088   5.094   5.103
  5.133   5.141   5.155   5.179   5.187   5.365   5.375   5.412
  5.424   5.443   5.458   5.467   5.485   5.593   5.614   5.643
  5.655   5.660   5.693   5.723   5.812   5.843  23.748  23.771
 23.792  23.798  23.808  23.814  23.842  23.851  23.869  23.873
 23.887  23.909  23.925  23.958  23.964  23.995  49.864  49.899
 49.931  49.939  49.944  49.958  49.988  49.999  50.012
 --------------------------------------------------------------

          Ground-State Mulliken Net Atomic Charges

     Atom                 Charge (a.u.)
  ----------------------------------------
      1 C                     0.467120
      2 H                     0.206297
      3 C                    -0.608389
      4 H                     0.235267
      5 O                    -0.209259
      6 H                     0.254920
      7 C                    -0.665341
      8 H                     0.258168
      9 H                     0.119669
     10 C                    -0.026532
     11 H                     0.168709
     12 C                    -0.244048
     13 H                     0.113814
     14 H                     0.223111
     15 O                     0.106324
     16 C                    -0.408286
     17 H                     0.166297
     18 H                     0.172836
     19 C                    -0.653479
     20 H                     0.128573
     21 H                     0.177994
     22 C                     0.427811
     23 C                    -0.723324
     24 C                    -0.588913
     25 H                     0.165672
     26 O                    -0.242712
     27 H                     0.163648
     28 H                     0.272736
     29 H                     0.182547
     30 H                     0.156134
     31 H                     0.138716
     32 H                     0.136796
     33 O                     0.013824
     34 C                    -0.404580
     35 H                     0.272821
     36 C                    -0.034835
     37 H                     0.227269
     38 C                     0.022152
     39 O                    -0.203165
     40 O                    -0.122137
     41 H                     0.293065
     42 C                    -0.188111
     43 H                     0.278415
     44 O                    -0.150004
     45 H                     0.261201
     46 C                    -0.677330
     47 H                     0.298164
     48 O                    -0.209414
     49 H                     0.275884
     50 C                    -0.370460
     51 H                     0.241034
     52 O                    -0.150616
     53 H                     0.253947
  ----------------------------------------
  Sum of atomic charges =     0.000000

 -----------------------------------------------------------------
                    Cartesian Multipole Moments
 -----------------------------------------------------------------
    Charge (ESU x 10^10)
                 0.0000
    Dipole Moment (Debye)
         X       3.4121      Y       0.4106      Z      -1.9275
       Tot       3.9403
    Quadrupole Moments (Debye-Ang)
        XX    -200.1823     XY      16.3501     YY    -149.6467
        XZ     -12.4897     YZ       3.6849     ZZ    -143.2055
    Octopole Moments (Debye-Ang^2)
       XXX     293.7124    XXY     -13.0613    XYY      17.6978
       YYY       4.2775    XXZ    -117.5909    XYZ      14.0458
       YYZ     -25.4054    XZZ      27.3351    YZZ      25.8282
       ZZZ      -9.9027
    Hexadecapole Moments (Debye-Ang^3)
      XXXX  -18852.7365   XXXY     713.2841   XXYY   -3020.7455
      XYYY    -216.8246   YYYY   -2160.9003   XXXZ    -125.3181
      XXYZ     155.4233   XYYZ    -204.4862   YYYZ      89.4089
      XXZZ   -2683.4391   XYZZ      17.6221   YYZZ    -524.5998
      XZZZ    -149.4775   YZZZ     -31.3311   ZZZZ    -929.2339
 -----------------------------------------------------------------
 Calculating analytic gradient of the SCF energy
 Gradient of SCF Energy
            1           2           3           4           5           6
    1   0.0001599   0.0000196  -0.0000071   0.0001742   0.0003725  -0.0000673
    2   0.0000900  -0.0002602  -0.0000662  -0.0002949  -0.0000687  -0.0000550
    3   0.0000513   0.0001512   0.0004491  -0.0002509   0.0000696   0.0000461
            7           8           9          10          11          12
    1   0.0001491  -0.0000410  -0.0002349  -0.0000131  -0.0000744   0.0000220
    2   0.0005397  -0.0000260   0.0001432  -0.0004586   0.0001158   0.0002186
    3   0.0000229   0.0000600   0.0000154  -0.0002354  -0.0001271  -0.0002799
           13          14          15          16          17          18
    1   0.0000171   0.0000739   0.0000836   0.0000276  -0.0001675  -0.0002388
    2  -0.0001324  -0.0000982   0.0001002   0.0000988   0.0000028   0.0001791
    3   0.0000415   0.0002970   0.0000195  -0.0001022  -0.0000510   0.0001589
           19          20          21          22          23          24
    1  -0.0005896   0.0001412   0.0002937   0.0001759  -0.0000506   0.0001626
    2  -0.0000109  -0.0002621   0.0000037  -0.0002604   0.0003515   0.0001392
    3  -0.0002681  -0.0000767   0.0001260  -0.0003755   0.0003402   0.0002137
           25          26          27          28          29          30
    1  -0.0001487  -0.0000609  -0.0000298   0.0001123  -0.0001171   0.0001475
    2  -0.0000517  -0.0000091   0.0001923  -0.0001659   0.0000456   0.0000172
    3  -0.0002527  -0.0001892   0.0001322  -0.0000415   0.0002495  -0.0001425
           31          32          33          34          35          36
    1  -0.0000669  -0.0002031  -0.0000379   0.0001773   0.0001182   0.0002757
    2   0.0000584  -0.0001186   0.0002015   0.0001199  -0.0001357  -0.0003282
    3   0.0000217  -0.0001158   0.0001348  -0.0000770  -0.0001133  -0.0001160
           37          38          39          40          41          42
    1  -0.0000802  -0.0000612   0.0000275   0.0000295  -0.0000353  -0.0005834
    2   0.0000097  -0.0000972   0.0000706  -0.0000755  -0.0000394   0.0004146
    3   0.0002464  -0.0000037   0.0000376  -0.0001164   0.0000221   0.0000910
           43          44          45          46          47          48
    1   0.0001558   0.0001231  -0.0000564   0.0004210  -0.0000986  -0.0001245
    2  -0.0002043   0.0000034   0.0000052  -0.0001903  -0.0001344   0.0002147
    3   0.0000544  -0.0001596   0.0000294   0.0001918  -0.0000395   0.0001241
           49          50          51          52          53
    1   0.0000429  -0.0005726   0.0000020  -0.0000078   0.0002630
    2   0.0000972   0.0002998   0.0000010   0.0000439  -0.0002339
    3  -0.0000814  -0.0001239  -0.0000141   0.0001141  -0.0001581
 Max gradient component =       5.896E-04
 RMS gradient           =       1.857E-04
 Gradient time:  CPU 507.19 s  wall 85.60 s
 Geometry Optimization Parameters
   NAtoms,    NIC,     NZ,  NCons,   NDum,   NFix, NCnnct, MaxDiis
       53     422       0       0       0       0       0       0


** GEOMETRY OPTIMIZATION IN DELOCALIZED INTERNAL COORDINATES **
   Searching for a Minimum

   Optimization Cycle:   1

                       Coordinates (Angstroms)
     ATOM                X               Y               Z
      1  C        -4.0110130020   -0.4492402676   -0.3902420046
      2  H        -3.6189700563    0.0304114523   -1.2984700881
      3  C        -3.7194412510    0.5159363379    0.7774572731
      4  H        -4.2031609371    0.1220606728    1.6832447212
      5  O        -4.2888905323    1.8137842111    0.4832035167
      6  H        -3.8648306135    2.4674803045    1.0493362585
      7  C        -2.2219462744    0.7071717936    1.0405247888
      8  H        -1.7761086822    1.2132815614    0.1790486015
      9  H        -2.1000259817    1.3759115184    1.9038421070
     10  C        -1.4777646821   -0.6097163984    1.2912413183
     11  H        -1.8986011295   -1.0841215201    2.1896451710
     12  C        -0.0002382085   -0.3907259138    1.5985524632
     13  H         0.1175539508    0.2030524798    2.5156871143
     14  H         0.5036489045   -1.3531652759    1.7385521079
     15  O         0.6097959411    0.3189768549    0.5096713806
     16  C        -1.7150619689   -1.5468080151    0.1028695979
     17  H        -1.2343302033   -2.5145623295    0.2834110223
     18  H        -1.2420403577   -1.1214446705   -0.7884526921
     19  C        -3.2121601234   -1.7546567536   -0.1434665734
     20  H        -3.3356316073   -2.4235626886   -0.9951562766
     21  H        -3.6497341050   -2.2728971507    0.7209992009
     22  C        -5.5163690025   -0.7886843900   -0.6380944110
     23  C        -5.6766684436   -1.6937936800   -1.8769208387
     24  C        -6.4782883077    0.4075177932   -0.8187809484
     25  H        -6.0562809023    1.1260214489   -1.5357231041
     26  O        -6.8625361002    1.0584968788    0.3826102214
     27  H        -7.4075150475    0.0271128029   -1.2500761729
     28  H        -6.0990524784    1.5920212956    0.6478954402
     29  H        -5.8828727141   -1.3374441467    0.2403169133
     30  H        -5.2815836823   -1.2041046767   -2.7746407736
     31  H        -6.7337968206   -1.9060042466   -2.0567222122
     32  H        -5.1727788050   -2.6548919845   -1.7738772960
     33  O         2.6280958694   -0.7044636564    0.2873774109
     34  C         4.0463848523   -0.6372139139    0.3806817701
     35  H         4.3660238653   -0.3402712315    1.3869293660
     36  C         1.9655922535    0.5225548889    0.6294829745
     37  H         2.2398318167    0.8033311925    1.6611306396
     38  C         4.5718776532   -2.0556730974    0.1698314805
     39  O         5.0893706577   -2.7191734054    1.0282586515
     40  O         4.3731297195   -2.4869818870   -1.0925614634
     41  H         4.7072068431   -3.3952386109   -1.1442500508
     42  C         4.5810381910    0.3711730445   -0.6453206766
     43  H         4.3117750758    0.0118832296   -1.6486447442
     44  O         5.9896702671    0.4405734907   -0.5008994540
     45  H         6.3030734642    1.2181384970   -0.9778585392
     46  C         3.9201147925    1.7228596415   -0.3861020690
     47  H         4.2771217330    2.1061008728    0.5750369753
     48  O         4.3480452465    2.7088263860   -1.3367123202
     49  H         4.0507032814    2.4426039624   -2.2163596251
     50  C         2.3926404082    1.6284656600   -0.3397692059
     51  H         2.0048937667    1.3520363190   -1.3322169822
     52  O         1.8257662503    2.8517879081    0.0973916045
     53  H         2.2837215493    3.5666462969   -0.3610130996
   Point Group: c1    Number of degrees of freedom:   153


   Energy is  -1303.958558846


 Attempting to Generate Delocalized Internal Coordinates

153 Hessian modes will be used to form the next step
  Hessian Eigenvalues:
     0.002000    0.003149    0.003544    0.005436    0.005568    0.005878
     0.006490    0.007551    0.007663    0.007839    0.009362    0.009753
     0.010912    0.011030    0.013076    0.013302    0.013346    0.014622
     0.018791    0.019202    0.020407    0.022423    0.029950    0.031620
     0.032330    0.034541    0.037006    0.038233    0.041962    0.042947
     0.044033    0.044407    0.046717    0.046983    0.048270    0.049058
     0.049162    0.049408    0.049758    0.051444    0.052704    0.052736
     0.052843    0.054992    0.055001    0.055771    0.057023    0.058030
     0.058621    0.059070    0.059758    0.060915    0.062741    0.066047
     0.068175    0.069029    0.073671    0.077573    0.081436    0.083692
     0.084799    0.086575    0.092336    0.093097    0.097859    0.112600
     0.113228    0.117475    0.119011    0.128261    0.136957    0.141602
     0.143046    0.146584    0.157940    0.160000    0.160000    0.160000
     0.160000    0.160000    0.160000    0.160000    0.160000    0.160000
     0.162563    0.169052    0.169159    0.171463    0.178343    0.179476
     0.188565    0.193578    0.197100    0.202435    0.220195    0.220852
     0.249987    0.250000    0.250000    0.265805    0.265815    0.270829
     0.273749    0.278032    0.280298    0.282900    0.285260    0.286440
     0.288665    0.288688    0.291789    0.292491    0.296747    0.298945
     0.332671    0.335962    0.337036    0.337177    0.337505    0.337655
     0.337702    0.338039    0.338135    0.338160    0.338300    0.340432
     0.340990    0.341782    0.342016    0.342353    0.342881    0.343429
     0.344561    0.344924    0.348056    0.348150    0.385738    0.387176
     0.401691    0.402944    0.403600    0.425474    0.428062    0.428570
     0.497997    0.535555    0.536910    0.542123    0.544492    0.545103
     0.548020    0.552852    1.037987

 Minimum Search - Taking Simple RFO Step
 Searching for Lamda that Minimizes Along All modes
 Value Taken    Lamda =  -0.00017717
 Step Taken.  Stepsize is  0.180895

                             Maximum     Tolerance    Cnvgd?
         Gradient           0.001496      0.000300      NO
         Displacement       0.075936      0.001200      NO
         Energy change     *********      0.000001      NO


 New Cartesian Coordinates Obtained by Inverse Iteration

 Displacement from previous Coordinates is:  0.713796
 ----------------------------------------------------------------
             Standard Nuclear Orientation (Angstroms)
    I     Atom           X                Y                Z
 ----------------------------------------------------------------
    1      C      -4.0072997207    -0.4441627359    -0.3993757014
    2      H      -3.6227059373     0.0377683584    -1.3100178015
    3      C      -3.7270553544     0.5314207706     0.7624288430
    4      H      -4.2132464305     0.1445887435     1.6702820135
    5      O      -4.3033064535     1.8233907717     0.4542994970
    6      H      -3.8829616893     2.4852542127     1.0137575724
    7      C      -2.2306864823     0.7317831554     1.0301611073
    8      H      -1.7841811471     1.2341899070     0.1667361203
    9      H      -2.1138304117     1.4067514113     1.8891792487
   10      C      -1.4783071555    -0.5777620428     1.2936883073
   11      H      -1.8995580676    -1.0503850198     2.1930795595
   12      C      -0.0032627580    -0.3501333967     1.6046197423
   13      H       0.1110812227     0.2515955433     2.5170432905
   14      H       0.5021355600    -1.3104500534     1.7518034632
   15      O       0.6092494854     0.3495920647     0.5106998236
   16      C      -1.7008069686    -1.5229411656     0.1094168770
   17      H      -1.2153483757    -2.4865459634     0.3000072765
   18      H      -1.2220471240    -1.1015664904    -0.7810603605
   19      C      -3.1945706739    -1.7404235863    -0.1468760655
   20      H      -3.3079936537    -2.4092686068    -0.9996253062
   21      H      -3.6357112645    -2.2629378946     0.7132156205
   22      C      -5.5067087046    -0.8096284444    -0.6453475590
   23      C      -5.6525402305    -1.6734679471    -1.9155541845
   24      C      -6.5026889626     0.3653244465    -0.7718296533
   25      H      -6.0952109608     1.1347356256    -1.4426848535
   26      O      -6.9196021363     0.9378576360     0.4587324829
   27      H      -7.4147687289    -0.0201016116    -1.2344669657
   28      H      -6.1787325135     1.4836757600     0.7606666053
   29      H      -5.8496663230    -1.4017988584     0.2137425446
   30      H      -5.2945877659    -1.1337580723    -2.7997516168
   31      H      -6.7026991183    -1.9238231591    -2.0864550330
   32      H      -5.1058342330    -2.6146665328    -1.8569484794
   33      O       2.6137957192    -0.6985960409     0.2852372876
   34      C       4.0321772031    -0.6490964298     0.3841597415
   35      H       4.3504874700    -0.3555519729     1.3919832531
   36      C       1.9676859928     0.5374467017     0.6262578612
   37      H       2.2484089639     0.8165687242     1.6562460561
   38      C       4.5407558517    -2.0735205116     0.1734643857
   39      O       5.0442860901    -2.7464858124     1.0328160335
   40      O       4.3473927097    -2.4966112381    -1.0924693180
   41      H       4.6726680237    -3.4078835966    -1.1466218544
   42      C       4.5842795161     0.3511516480    -0.6407852564
   43      H       4.3155862162    -0.0064619276    -1.6449028395
   44      O       5.9926647435     0.4043347085    -0.4879875397
   45      H       6.3186860260     1.1761746144    -0.9658503325
   46      C       3.9373317692     1.7119748697    -0.3911275999
   47      H       4.2987027023     2.0992397917     0.5669752777
   48      O       4.3772120502     2.6838949659    -1.3503833520
   49      H       4.0761322689     2.4123017919    -2.2270590857
   50      C       2.4087401839     1.6353466815    -0.3452961479
   51      H       2.0182941923     1.3604579931    -1.3370779896
   52      O       1.8528536291     2.8650029734     0.0893639688
   53      H       2.3146960888     3.5775841257    -0.3686104949
 ----------------------------------------------------------------
 Molecular Point Group                 C1    NOp =  1
 Largest Abelian Subgroup              C1    NOp =  1
 Nuclear Repulsion Energy =  2411.4349674186 hartrees
 There are       98 alpha and       98 beta electrons
 Applying Cartesian multipole field
    Component          Value
    ---------          -----
     (2,0,0)        1.00000E-12
     (0,2,0)        2.00000E-11
     (0,0,2)       -3.00000E-11
 Nucleus-field energy     =     0.0000000279 hartrees
 Requested basis set is 6-311++G(d,p)
 There are 290 shells and 746 basis functions
 A cutoff of  1.0D-11 yielded  28296 shell pairs
 There are    180150 function pairs (    190577 Cartesian)
 Smallest overlap matrix eigenvalue = 8.68E-07

 Q-Chem warning in module stvman/mkSTV.C, line 306:

 Overlap eigenvalue is smaller than square root of threshold
 Use THRESH >= 12 to get rid of this warning

 Linear dependence detected in AO basis
 Tighter screening thresholds may be required for diffuse basis sets
 Use S2THRESH > 14 and THRESH = 14 in case of SCF convergence issues
 Number of orthogonalized atomic orbitals = 745
 Maximum deviation from orthogonality = 3.024E-10
 Guess MOs from SCF MO coefficient file

 -----------------------------------------------------------------------
  General SCF calculation program by
  Eric Jon Sundstrom, Paul Horn, Yuezhi Mao, Dmitri Zuev, Alec White,
  David Stuck, Shaama M.S., Shane Yost, Joonho Lee, David Small,
  Daniel Levine, Susi Lehtola, Hugh Burton, Evgeny Epifanovsky
 -----------------------------------------------------------------------
 Exchange:     0.2000 Hartree-Fock + 0.0800 Slater + 0.7200 B88
 Correlation:  0.1900 VWN1RPA + 0.8100 LYP
 Using SG-1 standard quadrature grid
 using 6 threads for integral computing
 -------------------------------------------------------
 OpenMP Integral computing Module                
 Release: version 2.0, May 2017, Q-Chem Inc. Pleasanton 
 -------------------------------------------------------
 -------------------------------------------------------
 OpenMP BLAS3 based DFT computing Module                
 Release: version 1.0, May 2013, Q-Chem Inc. Pittsburgh 
 -------------------------------------------------------
 A restricted SCF calculation will be
 performed using DIIS
 SCF converges when DIIS error is below 1.0e-08
 ---------------------------------------
  Cycle       Energy         DIIS error
 ---------------------------------------
    1   -1303.9523378318      2.47e-04  
    2   -1303.9583068102      3.01e-05  
    3   -1303.9583086029      3.90e-05  
    4   -1303.9583811576      5.91e-06  
    5   -1303.9583823048      3.35e-06  
    6   -1303.9583828267      1.28e-06  
    7   -1303.9583829017      3.78e-07  
    8   -1303.9583829101      5.98e-08  
    9   -1303.9583829102      2.67e-08  
   10   -1303.9583829102      8.14e-09  Convergence criterion met
 ---------------------------------------
 SCF time:   CPU 1834.71s  wall 326.00s 
 SCF   energy in the final basis set =    -1303.9583829102
 Total energy in the final basis set =    -1303.9583829102

 --------------------------------------------------------------

                    Orbital Energies (a.u.)
 --------------------------------------------------------------

 Alpha MOs
 -- Occupied --
-19.192 -19.169 -19.161 -19.153 -19.152 -19.147 -19.139 -19.136
-19.095 -10.327 -10.299 -10.265 -10.258 -10.256 -10.253 -10.232
-10.232 -10.198 -10.189 -10.180 -10.176 -10.172 -10.171 -10.170
-10.158  -1.136  -1.105  -1.078  -1.057  -1.046  -1.044  -1.043
 -1.040  -0.999  -0.851  -0.814  -0.812  -0.793  -0.752  -0.746
 -0.713  -0.687  -0.666  -0.663  -0.640  -0.628  -0.628  -0.611
 -0.576  -0.567  -0.566  -0.562  -0.547  -0.527  -0.523  -0.518
 -0.513  -0.505  -0.498  -0.495  -0.491  -0.480  -0.472  -0.457
 -0.453  -0.449  -0.443  -0.439  -0.426  -0.425  -0.423  -0.418
 -0.414  -0.400  -0.396  -0.385  -0.380  -0.374  -0.370  -0.368
 -0.365  -0.360  -0.356  -0.350  -0.347  -0.340  -0.337  -0.331
 -0.327  -0.320  -0.311  -0.308  -0.302  -0.299  -0.295  -0.291
 -0.287  -0.254
 -- Virtual --
 -0.037  -0.026  -0.016  -0.013  -0.007  -0.004  -0.002   0.003
  0.010   0.016   0.019   0.022   0.027   0.032   0.034   0.038
  0.040   0.044   0.049   0.051   0.057   0.057   0.061   0.064
  0.065   0.070   0.072   0.076   0.078   0.081   0.084   0.088
  0.089   0.090   0.094   0.096   0.099   0.099   0.102   0.105
  0.108   0.111   0.112   0.113   0.116   0.118   0.122   0.124
  0.126   0.128   0.130   0.131   0.132   0.133   0.134   0.137
  0.138   0.141   0.142   0.144   0.146   0.147   0.149   0.150
  0.157   0.158   0.161   0.163   0.165   0.168   0.169   0.171
  0.173   0.175   0.177   0.177   0.182   0.183   0.185   0.188
  0.191   0.193   0.195   0.198   0.199   0.202   0.206   0.208
  0.211   0.212   0.214   0.217   0.220   0.221   0.224   0.225
  0.229   0.233   0.234   0.236   0.240   0.243   0.244   0.248
  0.251   0.253   0.258   0.258   0.259   0.262   0.265   0.270
  0.273   0.274   0.276   0.279   0.279   0.281   0.286   0.288
  0.289   0.291   0.294   0.298   0.300   0.301   0.303   0.306
  0.309   0.312   0.317   0.319   0.323   0.326   0.327   0.330
  0.332   0.334   0.335   0.336   0.342   0.344   0.345   0.349
  0.350   0.351   0.355   0.358   0.360   0.365   0.368   0.368
  0.372   0.374   0.376   0.379   0.381   0.382   0.387   0.391
  0.392   0.397   0.403   0.406   0.408   0.416   0.418   0.422
  0.429   0.430   0.440   0.444   0.449   0.453   0.455   0.464
  0.466   0.473   0.480   0.482   0.494   0.496   0.502   0.509
  0.510   0.516   0.521   0.539   0.547   0.551   0.557   0.560
  0.562   0.567   0.571   0.573   0.580   0.586   0.591   0.598
  0.606   0.614   0.619   0.627   0.631   0.633   0.634   0.640
  0.642   0.647   0.651   0.653   0.661   0.665   0.673   0.680
  0.683   0.686   0.691   0.695   0.702   0.709   0.715   0.718
  0.720   0.730   0.732   0.737   0.743   0.748   0.752   0.756
  0.761   0.762   0.770   0.772   0.774   0.777   0.783   0.789
  0.793   0.797   0.801   0.805   0.806   0.812   0.814   0.823
  0.827   0.830   0.838   0.857   0.866   0.887   0.892   0.909
  0.914   0.935   0.947   0.961   0.966   0.972   0.996   1.002
  1.014   1.018   1.027   1.034   1.042   1.054   1.058   1.071
  1.078   1.083   1.092   1.102   1.108   1.122   1.131   1.139
  1.141   1.148   1.152   1.158   1.166   1.171   1.175   1.183
  1.184   1.191   1.197   1.204   1.219   1.220   1.222   1.231
  1.238   1.244   1.252   1.257   1.262   1.268   1.279   1.288
  1.295   1.304   1.309   1.322   1.329   1.337   1.339   1.360
  1.364   1.376   1.385   1.397   1.410   1.419   1.429   1.441
  1.451   1.458   1.461   1.469   1.479   1.489   1.494   1.495
  1.503   1.518   1.519   1.523   1.529   1.549   1.556   1.558
  1.561   1.568   1.569   1.574   1.578   1.587   1.588   1.592
  1.600   1.602   1.606   1.611   1.616   1.618   1.625   1.630
  1.632   1.639   1.646   1.649   1.652   1.655   1.656   1.660
  1.661   1.668   1.672   1.681   1.694   1.697   1.703   1.705
  1.713   1.726   1.741   1.743   1.757   1.759   1.768   1.770
  1.779   1.788   1.796   1.800   1.809   1.817   1.820   1.830
  1.836   1.839   1.845   1.850   1.861   1.863   1.877   1.886
  1.889   1.898   1.910   1.913   1.934   1.940   1.953   1.968
  1.972   1.982   1.992   2.001   2.004   2.014   2.022   2.040
  2.042   2.048   2.057   2.063   2.066   2.076   2.091   2.099
  2.104   2.113   2.128   2.132   2.147   2.151   2.158   2.165
  2.169   2.182   2.186   2.191   2.200   2.223   2.231   2.240
  2.250   2.254   2.262   2.277   2.300   2.306   2.316   2.329
  2.336   2.344   2.350   2.353   2.382   2.392   2.404   2.420
  2.427   2.452   2.473   2.497   2.500   2.509   2.516   2.522
  2.532   2.538   2.550   2.552   2.563   2.566   2.582   2.593
  2.596   2.607   2.613   2.628   2.634   2.642   2.645   2.649
  2.670   2.675   2.696   2.696   2.705   2.721   2.725   2.734
  2.744   2.758   2.766   2.780   2.790   2.796   2.810   2.820
  2.822   2.825   2.845   2.867   2.880   2.885   2.886   2.897
  2.905   2.910   2.913   2.926   2.934   2.944   2.952   2.961
  2.969   2.978   2.986   2.989   3.001   3.018   3.025   3.034
  3.038   3.046   3.060   3.069   3.071   3.078   3.086   3.098
  3.110   3.119   3.124   3.132   3.144   3.148   3.156   3.167
  3.169   3.174   3.191   3.193   3.205   3.212   3.231   3.252
  3.264   3.268   3.281   3.288   3.295   3.303   3.315   3.322
  3.345   3.365   3.371   3.388   3.413   3.432   3.461   3.471
  3.530   3.561   3.565   3.615   3.680   3.775   3.785   3.800
  3.806   3.819   3.825   3.838   3.842   3.856   3.895   3.898
  3.902   3.920   3.929   3.932   3.951   3.974   3.987   3.994
  4.010   4.047   4.056   4.080   4.088   4.121   4.126   4.147
  4.169   4.174   4.210   4.256   4.268   4.275   4.304   4.306
  4.344   4.367   4.422   4.982   5.073   5.088   5.094   5.103
  5.128   5.142   5.154   5.180   5.187   5.365   5.375   5.412
  5.424   5.444   5.458   5.466   5.471   5.593   5.614   5.644
  5.656   5.656   5.694   5.718   5.811   5.843  23.748  23.772
 23.792  23.799  23.808  23.814  23.842  23.852  23.870  23.873
 23.887  23.908  23.925  23.958  23.964  23.995  49.864  49.899
 49.931  49.940  49.944  49.958  49.981  49.999  50.012
 --------------------------------------------------------------

          Ground-State Mulliken Net Atomic Charges

     Atom                 Charge (a.u.)
  ----------------------------------------
      1 C                     0.481833
      2 H                     0.207129
      3 C                    -0.586463
      4 H                     0.231639
      5 O                    -0.207924
      6 H                     0.253805
      7 C                    -0.689680
      8 H                     0.258392
      9 H                     0.120887
     10 C                    -0.027573
     11 H                     0.168615
     12 C                    -0.250179
     13 H                     0.115805
     14 H                     0.221074
     15 O                     0.109260
     16 C                    -0.392832
     17 H                     0.165619
     18 H                     0.172999
     19 C                    -0.677663
     20 H                     0.128616
     21 H                     0.176946
     22 C                     0.437181
     23 C                    -0.729005
     24 C                    -0.601086
     25 H                     0.172055
     26 O                    -0.237829
     27 H                     0.163640
     28 H                     0.271850
     29 H                     0.185087
     30 H                     0.155484
     31 H                     0.139272
     32 H                     0.134069
     33 O                     0.014242
     34 C                    -0.396667
     35 H                     0.272842
     36 C                    -0.039078
     37 H                     0.226315
     38 C                     0.016617
     39 O                    -0.203260
     40 O                    -0.122280
     41 H                     0.293293
     42 C                    -0.190907
     43 H                     0.278281
     44 O                    -0.150049
     45 H                     0.261630
     46 C                    -0.677501
     47 H                     0.298062
     48 O                    -0.207785
     49 H                     0.276026
     50 C                    -0.363745
     51 H                     0.240200
     52 O                    -0.151680
     53 H                     0.254417
  ----------------------------------------
  Sum of atomic charges =    -0.000000

 -----------------------------------------------------------------
                    Cartesian Multipole Moments
 -----------------------------------------------------------------
    Charge (ESU x 10^10)
                -0.0000
    Dipole Moment (Debye)
         X       3.3817      Y       0.5459      Z      -1.9547
       Tot       3.9440
    Quadrupole Moments (Debye-Ang)
        XX    -199.3886     XY      15.2590     YY    -149.6837
        XZ     -12.2312     YZ       4.0906     ZZ    -143.3024
    Octopole Moments (Debye-Ang^2)
       XXX     298.0255    XXY      -3.5813    XYY      15.3790
       YYY       6.2159    XXZ    -119.5174    XYZ      13.4018
       YYZ     -25.7036    XZZ      27.8838    YZZ      26.1510
       ZZZ     -10.3220
    Hexadecapole Moments (Debye-Ang^3)
      XXXX  -18858.6439   XXXY     640.9355   XXYY   -3009.0603
      XYYY    -220.7598   YYYY   -2149.9143   XXXZ     -87.0283
      XXYZ     163.8861   XYYZ    -201.6159   YYYZ      87.9687
      XXZZ   -2687.0476   XYZZ      13.5734   YYZZ    -525.3208
      XZZZ    -141.0992   YZZZ     -34.5374   ZZZZ    -935.4771
 -----------------------------------------------------------------
 Calculating analytic gradient of the SCF energy
 Gradient of SCF Energy
            1           2           3           4           5           6
    1  -0.0002313   0.0000394  -0.0004032  -0.0002276   0.0030008   0.0000117
    2  -0.0000124  -0.0000553  -0.0007152   0.0001391   0.0012937   0.0001521
    3  -0.0002922  -0.0001952   0.0002040  -0.0001316  -0.0001227   0.0000292
            7           8           9          10          11          12
    1   0.0000664   0.0000414   0.0000232  -0.0000070  -0.0000141  -0.0000771
    2   0.0004201  -0.0000292  -0.0000597  -0.0002786   0.0000045   0.0003098
    3  -0.0002480   0.0001090   0.0000365  -0.0000421   0.0000023  -0.0001705
           13          14          15          16          17          18
    1   0.0000345   0.0000780  -0.0000446   0.0002564   0.0000237  -0.0000880
    2  -0.0001480   0.0000022  -0.0004215   0.0001484   0.0000587   0.0000825
    3   0.0001394  -0.0000432   0.0000317   0.0001492  -0.0000085  -0.0000732
           19          20          21          22          23          24
    1  -0.0002660   0.0001120  -0.0000104   0.0001809  -0.0000515  -0.0006141
    2   0.0002445   0.0000697  -0.0000561  -0.0004329   0.0001861   0.0004579
    3  -0.0000891   0.0000578   0.0000219   0.0000025   0.0002860   0.0020132
           25          26          27          28          29          30
    1   0.0001837  -0.0029955   0.0001318   0.0008929   0.0000522   0.0001555
    2   0.0002473  -0.0009044  -0.0001117  -0.0007149   0.0000459  -0.0000570
    3  -0.0004498  -0.0016341  -0.0002461   0.0009380  -0.0000314  -0.0000823
           31          32          33          34          35          36
    1  -0.0000164  -0.0002326  -0.0001263   0.0001161  -0.0000116   0.0002194
    2   0.0001193  -0.0001444   0.0001849   0.0000441  -0.0000197  -0.0000388
    3  -0.0000594  -0.0000806   0.0001339  -0.0000324  -0.0000083  -0.0001082
           37          38          39          40          41          42
    1  -0.0000570  -0.0004121   0.0001452   0.0000986  -0.0000080  -0.0001077
    2  -0.0000363  -0.0001717   0.0000766   0.0001257  -0.0000027   0.0001566
    3   0.0000151  -0.0000510  -0.0000024  -0.0000085  -0.0000326  -0.0001318
           43          44          45          46          47          48
    1   0.0000090   0.0001732  -0.0000427   0.0002901   0.0000336  -0.0001271
    2  -0.0000912  -0.0000622   0.0000673  -0.0002586  -0.0000096   0.0000579
    3   0.0000008  -0.0000781   0.0000719   0.0000985   0.0000180   0.0000534
           49          50          51          52          53
    1   0.0000051  -0.0001105  -0.0000358  -0.0001415   0.0000846
    2  -0.0000225   0.0001116  -0.0000671   0.0000269   0.0000884
    3  -0.0000140  -0.0000575   0.0000530   0.0000114   0.0000480
 Max gradient component =       3.001E-03
 RMS gradient           =       4.600E-04
 Gradient time:  CPU 507.32 s  wall 85.61 s
 Geometry Optimization Parameters
   NAtoms,    NIC,     NZ,  NCons,   NDum,   NFix, NCnnct, MaxDiis
       53     422       0       0       0       0       0       0

 Cartesian Hessian Update
 Hessian Updated using BFGS Update


** GEOMETRY OPTIMIZATION IN DELOCALIZED INTERNAL COORDINATES **
   Searching for a Minimum

   Optimization Cycle:   2

                       Coordinates (Angstroms)
     ATOM                X               Y               Z
      1  C        -4.0072997207   -0.4441627359   -0.3993757014
      2  H        -3.6227059373    0.0377683584   -1.3100178015
      3  C        -3.7270553544    0.5314207706    0.7624288430
      4  H        -4.2132464305    0.1445887435    1.6702820135
      5  O        -4.3033064535    1.8233907717    0.4542994970
      6  H        -3.8829616893    2.4852542127    1.0137575724
      7  C        -2.2306864823    0.7317831554    1.0301611073
      8  H        -1.7841811471    1.2341899070    0.1667361203
      9  H        -2.1138304117    1.4067514113    1.8891792487
     10  C        -1.4783071555   -0.5777620428    1.2936883073
     11  H        -1.8995580676   -1.0503850198    2.1930795595
     12  C        -0.0032627580   -0.3501333967    1.6046197423
     13  H         0.1110812227    0.2515955433    2.5170432905
     14  H         0.5021355600   -1.3104500534    1.7518034632
     15  O         0.6092494854    0.3495920647    0.5106998236
     16  C        -1.7008069686   -1.5229411656    0.1094168770
     17  H        -1.2153483757   -2.4865459634    0.3000072765
     18  H        -1.2220471240   -1.1015664904   -0.7810603605
     19  C        -3.1945706739   -1.7404235863   -0.1468760655
     20  H        -3.3079936537   -2.4092686068   -0.9996253062
     21  H        -3.6357112645   -2.2629378946    0.7132156205
     22  C        -5.5067087046   -0.8096284444   -0.6453475590
     23  C        -5.6525402305   -1.6734679471   -1.9155541845
     24  C        -6.5026889626    0.3653244465   -0.7718296533
     25  H        -6.0952109608    1.1347356256   -1.4426848535
     26  O        -6.9196021363    0.9378576360    0.4587324829
     27  H        -7.4147687289   -0.0201016116   -1.2344669657
     28  H        -6.1787325135    1.4836757600    0.7606666053
     29  H        -5.8496663230   -1.4017988584    0.2137425446
     30  H        -5.2945877659   -1.1337580723   -2.7997516168
     31  H        -6.7026991183   -1.9238231591   -2.0864550330
     32  H        -5.1058342330   -2.6146665328   -1.8569484794
     33  O         2.6137957192   -0.6985960409    0.2852372876
     34  C         4.0321772031   -0.6490964298    0.3841597415
     35  H         4.3504874700   -0.3555519729    1.3919832531
     36  C         1.9676859928    0.5374467017    0.6262578612
     37  H         2.2484089639    0.8165687242    1.6562460561
     38  C         4.5407558517   -2.0735205116    0.1734643857
     39  O         5.0442860901   -2.7464858124    1.0328160335
     40  O         4.3473927097   -2.4966112381   -1.0924693180
     41  H         4.6726680237   -3.4078835966   -1.1466218544
     42  C         4.5842795161    0.3511516480   -0.6407852564
     43  H         4.3155862162   -0.0064619276   -1.6449028395
     44  O         5.9926647435    0.4043347085   -0.4879875397
     45  H         6.3186860260    1.1761746144   -0.9658503325
     46  C         3.9373317692    1.7119748697   -0.3911275999
     47  H         4.2987027023    2.0992397917    0.5669752777
     48  O         4.3772120502    2.6838949659   -1.3503833520
     49  H         4.0761322689    2.4123017919   -2.2270590857
     50  C         2.4087401839    1.6353466815   -0.3452961479
     51  H         2.0182941923    1.3604579931   -1.3370779896
     52  O         1.8528536291    2.8650029734    0.0893639688
     53  H         2.3146960888    3.5775841257   -0.3686104949
   Point Group: c1    Number of degrees of freedom:   153


   Energy is  -1303.958382910

 Hessian Updated using BFGS Update

146 Hessian modes will be used to form the next step
  Hessian Eigenvalues:
     0.002055    0.003035    0.004795    0.005505    0.005819    0.005948
     0.007137    0.007564    0.007731    0.009109    0.009318    0.009778
     0.010526    0.011030    0.013295    0.013340    0.013753    0.014808
     0.018781    0.020242    0.021495    0.022392    0.029937    0.031387
     0.032389    0.034568    0.037050    0.038302    0.041987    0.042850
     0.043331    0.046708    0.046748    0.046943    0.048647    0.048922
     0.049223    0.049603    0.049679    0.051312    0.051540    0.052734
     0.053969    0.054981    0.055244    0.055771    0.056872    0.058512
     0.058814    0.059198    0.059715    0.061020    0.062702    0.065647
     0.068681    0.069024    0.073669    0.078774    0.081319    0.083359
     0.084243    0.085620    0.091671    0.092367    0.107468    0.112593
     0.113157    0.116614    0.118946    0.132227    0.135682    0.138695
     0.142553    0.147529    0.149754    0.159321    0.160015    0.168197
     0.168950    0.170429    0.172105    0.177740    0.188017    0.192799
     0.197014    0.202376    0.219395    0.220089    0.244057    0.248295
     0.250000    0.250071    0.265811    0.269094    0.273749    0.276771
     0.279890    0.282693    0.285240    0.286310    0.288385    0.288682
     0.291768    0.292060    0.296640    0.298712    0.331229    0.333420
     0.335963    0.336724    0.337145    0.337372    0.337701    0.338020
     0.338081    0.338152    0.338181    0.340370    0.340872    0.341715
     0.341844    0.342167    0.342809    0.343395    0.344533    0.344791
     0.347204    0.348053    0.355258    0.385864    0.387532    0.401949
     0.402954    0.403536    0.425657    0.428032    0.429227    0.498001
     0.535551    0.537899    0.542111    0.544499    0.545100    0.548079
     0.552886    1.037987

 Minimum Search - Taking Simple RFO Step
 Searching for Lamda that Minimizes Along All modes
 Value Taken    Lamda =  -0.00058136
 Step Taken.  Stepsize is  0.156471

                             Maximum     Tolerance    Cnvgd?
         Gradient           0.004963      0.000300      NO
         Displacement       0.063441      0.001200      NO
         Energy change      0.000176      0.000001      NO


 New Cartesian Coordinates Obtained by Inverse Iteration

 Displacement from previous Coordinates is:  0.557897
 ----------------------------------------------------------------
             Standard Nuclear Orientation (Angstroms)
    I     Atom           X                Y                Z
 ----------------------------------------------------------------
    1      C      -3.9989999189    -0.4428324488    -0.3950360829
    2      H      -3.6151338269     0.0507885764    -1.3001483700
    3      C      -3.7408020224     0.5285387566     0.7738412613
    4      H      -4.2228417950     0.1288836049     1.6788013608
    5      O      -4.3458507111     1.8093296662     0.4727706566
    6      H      -3.9383462156     2.4775388026     1.0342336341
    7      C      -2.2471477724     0.7473841299     1.0464222246
    8      H      -1.8043462635     1.2563857393     0.1847657725
    9      H      -2.1389246793     1.4216887493     1.9069282800
   10      C      -1.4788537386    -0.5529357418     1.3118510924
   11      H      -1.8955200746    -1.0309300761     2.2108235416
   12      C      -0.0064366328    -0.3125213100     1.6233042509
   13      H       0.1054469738     0.2923612255     2.5339761739
   14      H       0.5040661629    -1.2699019059     1.7699847176
   15      O       0.6027235992     0.3855080787     0.5263579138
   16      C      -1.6843876892    -1.5025079756     0.1278149369
   17      H      -1.1925965501    -2.4617137414     0.3252066506
   18      H      -1.1991768042    -1.0810542709    -0.7594888686
   19      C      -3.1738426044    -1.7312912573    -0.1422751775
   20      H      -3.2750636553    -2.3948558286    -1.0002694774
   21      H      -3.6203409046    -2.2630276263     0.7093549939
   22      C      -5.4911223782    -0.8246665349    -0.6510869095
   23      C      -5.6154319226    -1.6946340537    -1.9200400862
   24      C      -6.4961743666     0.3409271280    -0.7863470368
   25      H      -6.1034609434     1.0980607115    -1.4790416074
   26      O      -6.8898600009     0.9425710280     0.4387631488
   27      H      -7.4137342325    -0.0601395254    -1.2245352704
   28      H      -6.1538692580     1.5136569358     0.7031715634
   29      H      -5.8316334435    -1.4193845750     0.2067358105
   30      H      -5.2796741692    -1.1440801397    -2.8058412301
   31      H      -6.6571095372    -1.9805056388    -2.0865135195
   32      H      -5.0356646783    -2.6158010307    -1.8616521027
   33      O       2.5882249621    -0.6906553676     0.2727846716
   34      C       4.0070991539    -0.6644360480     0.3692647934
   35      H       4.3307440966    -0.3864130528     1.3799733407
   36      C       1.9648163852     0.5525409658     0.6302094914
   37      H       2.2599863935     0.8182096162     1.6592909705
   38      C       4.4931020972    -2.0935670877     0.1393681674
   39      O       4.9837680703    -2.7879806599     0.9890233333
   40      O       4.2950585742    -2.4936995222    -1.1332274997
   41      H       4.6074574396    -3.4084283951    -1.2022438628
   42      C       4.5736728786     0.3368496403    -0.6469681135
   43      H       4.2986526077    -0.0072453931    -1.6541325564
   44      O       5.9825049671     0.3678943730    -0.4933328492
   45      H       6.3210171381     1.1371989620    -0.9666514821
   46      C       3.9462479991     1.7060213093    -0.3892256188
   47      H       4.3191319548     2.0866784223     0.5673557598
   48      O       4.3950272177     2.6716304983    -1.3503681533
   49      H       4.0835281390     2.4042880449    -2.2246343941
   50      C       2.4169618887     1.6509589176    -0.3350387048
   51      H       2.0168927059     1.3892341403    -1.3265091494
   52      O       1.8779461244     2.8835362675     0.1136188319
   53      H       2.3416535925     3.5979238017    -0.3394907517
 ----------------------------------------------------------------
 Molecular Point Group                 C1    NOp =  1
 Largest Abelian Subgroup              C1    NOp =  1
 Nuclear Repulsion Energy =  2413.3417022142 hartrees
 There are       98 alpha and       98 beta electrons
 Applying Cartesian multipole field
    Component          Value
    ---------          -----
     (2,0,0)        1.00000E-12
     (0,2,0)        2.00000E-11
     (0,0,2)       -3.00000E-11
 Nucleus-field energy     =     0.0000000278 hartrees
 Requested basis set is 6-311++G(d,p)
 There are 290 shells and 746 basis functions
 A cutoff of  1.0D-11 yielded  28325 shell pairs
 There are    180336 function pairs (    190781 Cartesian)
 Smallest overlap matrix eigenvalue = 8.65E-07

 Q-Chem warning in module stvman/mkSTV.C, line 306:

 Overlap eigenvalue is smaller than square root of threshold
 Use THRESH >= 12 to get rid of this warning

 Linear dependence detected in AO basis
 Tighter screening thresholds may be required for diffuse basis sets
 Use S2THRESH > 14 and THRESH = 14 in case of SCF convergence issues
 Number of orthogonalized atomic orbitals = 745
 Maximum deviation from orthogonality = 3.210E-10
 Guess MOs from SCF MO coefficient file

 -----------------------------------------------------------------------
  General SCF calculation program by
  Eric Jon Sundstrom, Paul Horn, Yuezhi Mao, Dmitri Zuev, Alec White,
  David Stuck, Shaama M.S., Shane Yost, Joonho Lee, David Small,
  Daniel Levine, Susi Lehtola, Hugh Burton, Evgeny Epifanovsky
 -----------------------------------------------------------------------
 Exchange:     0.2000 Hartree-Fock + 0.0800 Slater + 0.7200 B88
 Correlation:  0.1900 VWN1RPA + 0.8100 LYP
 Using SG-1 standard quadrature grid
 using 6 threads for integral computing
 -------------------------------------------------------
 OpenMP Integral computing Module                
 Release: version 2.0, May 2017, Q-Chem Inc. Pleasanton 
 -------------------------------------------------------
 -------------------------------------------------------
 OpenMP BLAS3 based DFT computing Module                
 Release: version 1.0, May 2013, Q-Chem Inc. Pittsburgh 
 -------------------------------------------------------
 A restricted SCF calculation will be
 performed using DIIS
 SCF converges when DIIS error is below 1.0e-08
 ---------------------------------------
  Cycle       Energy         DIIS error
 ---------------------------------------
    1   -1303.9545402451      2.10e-04  
    2   -1303.9585728868      2.34e-05  
    3   -1303.9585881755      2.42e-05  
    4   -1303.9586154195      6.70e-06  
    5   -1303.9586173742      2.06e-06  
    6   -1303.9586175997      6.48e-07  
    7   -1303.9586176166      3.33e-07  
    8   -1303.9586176218      6.69e-08  
    9   -1303.9586176219      2.70e-08  
   10   -1303.9586176217      8.62e-09  Convergence criterion met
 ---------------------------------------
 SCF time:   CPU 1837.29s  wall 327.00s 
 SCF   energy in the final basis set =    -1303.9586176217
 Total energy in the final basis set =    -1303.9586176217

 --------------------------------------------------------------

                    Orbital Energies (a.u.)
 --------------------------------------------------------------

 Alpha MOs
 -- Occupied --
-19.192 -19.169 -19.161 -19.153 -19.152 -19.147 -19.141 -19.136
-19.091 -10.328 -10.299 -10.265 -10.258 -10.256 -10.253 -10.232
-10.232 -10.197 -10.189 -10.180 -10.177 -10.171 -10.171 -10.170
-10.158  -1.136  -1.105  -1.078  -1.057  -1.046  -1.044  -1.043
 -1.042  -0.996  -0.851  -0.814  -0.812  -0.793  -0.752  -0.746
 -0.713  -0.687  -0.666  -0.662  -0.640  -0.628  -0.628  -0.611
 -0.576  -0.567  -0.566  -0.562  -0.547  -0.527  -0.523  -0.518
 -0.513  -0.505  -0.498  -0.495  -0.491  -0.480  -0.472  -0.457
 -0.453  -0.449  -0.444  -0.439  -0.426  -0.425  -0.423  -0.418
 -0.413  -0.400  -0.395  -0.385  -0.381  -0.375  -0.370  -0.368
 -0.365  -0.360  -0.356  -0.349  -0.347  -0.339  -0.337  -0.331
 -0.327  -0.320  -0.310  -0.308  -0.303  -0.299  -0.295  -0.290
 -0.287  -0.252
 -- Virtual --
 -0.037  -0.026  -0.016  -0.014  -0.007  -0.004  -0.002   0.003
  0.010   0.016   0.019   0.022   0.027   0.032   0.034   0.038
  0.040   0.044   0.049   0.051   0.057   0.057   0.061   0.064
  0.066   0.070   0.073   0.076   0.078   0.081   0.084   0.088
  0.089   0.090   0.095   0.096   0.099   0.099   0.102   0.105
  0.108   0.111   0.112   0.114   0.116   0.118   0.122   0.124
  0.126   0.128   0.130   0.131   0.132   0.134   0.134   0.137
  0.139   0.141   0.142   0.144   0.145   0.147   0.149   0.150
  0.157   0.158   0.161   0.163   0.165   0.169   0.170   0.171
  0.173   0.175   0.177   0.178   0.182   0.183   0.185   0.189
  0.191   0.194   0.196   0.199   0.200   0.203   0.206   0.208
  0.210   0.213   0.214   0.217   0.220   0.221   0.224   0.225
  0.230   0.233   0.234   0.236   0.241   0.243   0.244   0.249
  0.250   0.253   0.257   0.258   0.260   0.262   0.266   0.270
  0.273   0.274   0.276   0.279   0.280   0.281   0.286   0.288
  0.289   0.291   0.294   0.298   0.300   0.301   0.304   0.307
  0.309   0.312   0.317   0.318   0.322   0.325   0.327   0.330
  0.333   0.334   0.335   0.337   0.343   0.343   0.345   0.349
  0.350   0.351   0.355   0.359   0.360   0.366   0.369   0.369
  0.373   0.373   0.376   0.379   0.381   0.382   0.387   0.390
  0.392   0.398   0.402   0.406   0.408   0.415   0.419   0.423
  0.429   0.431   0.440   0.444   0.450   0.453   0.455   0.464
  0.466   0.473   0.481   0.483   0.494   0.496   0.503   0.508
  0.510   0.517   0.522   0.541   0.547   0.551   0.557   0.559
  0.562   0.567   0.572   0.574   0.580   0.586   0.591   0.599
  0.607   0.615   0.618   0.627   0.631   0.633   0.634   0.640
  0.642   0.648   0.651   0.653   0.659   0.666   0.672   0.680
  0.683   0.686   0.691   0.696   0.702   0.709   0.715   0.718
  0.720   0.729   0.732   0.736   0.744   0.749   0.753   0.756
  0.760   0.762   0.770   0.772   0.775   0.777   0.783   0.790
  0.792   0.798   0.800   0.804   0.805   0.812   0.814   0.822
  0.827   0.829   0.839   0.857   0.865   0.889   0.895   0.908
  0.914   0.936   0.948   0.960   0.965   0.972   0.997   1.003
  1.015   1.018   1.027   1.034   1.042   1.054   1.058   1.070
  1.077   1.085   1.091   1.104   1.108   1.122   1.131   1.138
  1.141   1.148   1.152   1.158   1.165   1.172   1.176   1.183
  1.185   1.189   1.198   1.206   1.219   1.220   1.223   1.231
  1.242   1.246   1.252   1.259   1.263   1.267   1.279   1.288
  1.295   1.305   1.310   1.320   1.328   1.339   1.342   1.360
  1.364   1.377   1.386   1.398   1.408   1.419   1.428   1.437
  1.452   1.460   1.463   1.470   1.480   1.492   1.494   1.497
  1.503   1.518   1.519   1.523   1.530   1.549   1.556   1.559
  1.563   1.567   1.570   1.574   1.578   1.587   1.588   1.593
  1.599   1.600   1.607   1.611   1.615   1.618   1.627   1.630
  1.632   1.640   1.646   1.650   1.652   1.655   1.656   1.659
  1.662   1.669   1.673   1.681   1.693   1.698   1.702   1.705
  1.713   1.726   1.740   1.743   1.757   1.758   1.768   1.770
  1.779   1.788   1.795   1.800   1.810   1.818   1.820   1.833
  1.837   1.838   1.845   1.850   1.861   1.864   1.878   1.886
  1.892   1.901   1.909   1.913   1.932   1.940   1.954   1.968
  1.973   1.980   1.995   2.001   2.003   2.015   2.023   2.039
  2.041   2.049   2.057   2.062   2.064   2.076   2.092   2.100
  2.105   2.114   2.129   2.133   2.147   2.151   2.158   2.165
  2.170   2.182   2.187   2.190   2.201   2.224   2.230   2.240
  2.254   2.256   2.264   2.279   2.300   2.307   2.326   2.335
  2.337   2.346   2.352   2.356   2.383   2.392   2.407   2.421
  2.429   2.453   2.473   2.498   2.501   2.511   2.517   2.523
  2.532   2.538   2.550   2.553   2.564   2.565   2.581   2.594
  2.597   2.608   2.612   2.628   2.635   2.642   2.648   2.651
  2.671   2.675   2.696   2.697   2.707   2.723   2.726   2.735
  2.746   2.758   2.767   2.781   2.790   2.796   2.810   2.819
  2.822   2.825   2.845   2.867   2.880   2.885   2.886   2.897
  2.905   2.909   2.914   2.927   2.935   2.946   2.954   2.963
  2.970   2.979   2.987   2.990   3.001   3.019   3.026   3.034
  3.040   3.046   3.061   3.070   3.074   3.078   3.086   3.098
  3.110   3.119   3.125   3.132   3.144   3.148   3.156   3.167
  3.169   3.176   3.191   3.194   3.202   3.213   3.231   3.249
  3.264   3.267   3.281   3.290   3.295   3.305   3.314   3.322
  3.345   3.365   3.381   3.389   3.412   3.433   3.461   3.470
  3.529   3.560   3.567   3.615   3.680   3.775   3.784   3.800
  3.807   3.824   3.827   3.837   3.842   3.856   3.895   3.901
  3.903   3.922   3.931   3.934   3.945   3.974   3.988   3.996
  4.010   4.047   4.059   4.081   4.088   4.121   4.125   4.147
  4.168   4.173   4.211   4.256   4.267   4.274   4.305   4.306
  4.345   4.367   4.421   4.982   5.074   5.088   5.094   5.102
  5.134   5.142   5.156   5.181   5.187   5.365   5.376   5.412
  5.424   5.445   5.456   5.464   5.483   5.592   5.613   5.644
  5.658   5.659   5.695   5.722   5.810   5.843  23.748  23.773
 23.792  23.798  23.808  23.814  23.844  23.852  23.870  23.873
 23.887  23.909  23.925  23.958  23.963  23.996  49.864  49.899
 49.931  49.938  49.944  49.959  49.988  49.999  50.012
 --------------------------------------------------------------

          Ground-State Mulliken Net Atomic Charges

     Atom                 Charge (a.u.)
  ----------------------------------------
      1 C                     0.472495
      2 H                     0.207851
      3 C                    -0.584623
      4 H                     0.234773
      5 O                    -0.210250
      6 H                     0.253971
      7 C                    -0.684340
      8 H                     0.256966
      9 H                     0.121587
     10 C                    -0.036043
     11 H                     0.169005
     12 C                    -0.251978
     13 H                     0.118150
     14 H                     0.219309
     15 O                     0.113476
     16 C                    -0.373261
     17 H                     0.165904
     18 H                     0.173842
     19 C                    -0.698288
     20 H                     0.126759
     21 H                     0.177944
     22 C                     0.434334
     23 C                    -0.717091
     24 C                    -0.588796
     25 H                     0.167703
     26 O                    -0.241890
     27 H                     0.164404
     28 H                     0.272325
     29 H                     0.181349
     30 H                     0.154411
     31 H                     0.140922
     32 H                     0.132764
     33 O                     0.014728
     34 C                    -0.388457
     35 H                     0.273048
     36 C                    -0.052540
     37 H                     0.225519
     38 C                     0.008939
     39 O                    -0.203315
     40 O                    -0.122148
     41 H                     0.293523
     42 C                    -0.192019
     43 H                     0.277969
     44 O                    -0.150187
     45 H                     0.262140
     46 C                    -0.678964
     47 H                     0.297898
     48 O                    -0.205907
     49 H                     0.276145
     50 C                    -0.351234
     51 H                     0.239150
     52 O                    -0.152936
     53 H                     0.254966
  ----------------------------------------
  Sum of atomic charges =     0.000000

 -----------------------------------------------------------------
                    Cartesian Multipole Moments
 -----------------------------------------------------------------
    Charge (ESU x 10^10)
                 0.0000
    Dipole Moment (Debye)
         X       3.4535      Y       0.6259      Z      -1.9503
       Tot       4.0152
    Quadrupole Moments (Debye-Ang)
        XX    -199.4275     XY      15.2324     YY    -149.7077
        XZ     -11.9320     YZ       4.1917     ZZ    -143.1961
    Octopole Moments (Debye-Ang^2)
       XXX     305.0581    XXY      -1.5924    XYY      12.7994
       YYY       8.9863    XXZ    -117.0530    XYZ      13.8269
       YYZ     -26.2492    XZZ      29.7786    YZZ      25.2297
       ZZZ      -9.2235
    Hexadecapole Moments (Debye-Ang^3)
      XXXX  -18746.6487   XXXY     644.6683   XXYY   -2999.0649
      XYYY    -216.2234   YYYY   -2161.3772   XXXZ     -62.2452
      XXYZ     159.1508   XYYZ    -199.4790   YYYZ      81.4983
      XXZZ   -2670.9132   XYZZ       8.0693   YYZZ    -526.4341
      XZZZ    -127.5146   YZZZ     -44.9120   ZZZZ    -943.4419
 -----------------------------------------------------------------
 Calculating analytic gradient of the SCF energy
 Gradient of SCF Energy
            1           2           3           4           5           6
    1  -0.0004156  -0.0000734   0.0000674  -0.0002943  -0.0011478  -0.0001639
    2  -0.0000026   0.0002633   0.0003810   0.0002328  -0.0003107  -0.0000312
    3  -0.0004131  -0.0002894  -0.0005906   0.0003473  -0.0002583   0.0000958
            7           8           9          10          11          12
    1   0.0002734  -0.0000412   0.0001817   0.0002770   0.0000838  -0.0001534
    2  -0.0008498   0.0000069  -0.0002471   0.0003325  -0.0002019   0.0002145
    3  -0.0000939   0.0000813   0.0000264   0.0001297   0.0001496   0.0000317
           13          14          15          16          17          18
    1   0.0000524   0.0000896  -0.0001739   0.0004711   0.0002210   0.0001519
    2  -0.0001297   0.0001153  -0.0009671   0.0000183   0.0000488  -0.0000266
    3   0.0002405  -0.0004559   0.0000362   0.0003480  -0.0000408  -0.0002948
           19          20          21          22          23          24
    1  -0.0001199  -0.0002457  -0.0002754  -0.0000253   0.0003985  -0.0007330
    2   0.0003323   0.0002187  -0.0000941  -0.0000263  -0.0004288   0.0000173
    3   0.0001898  -0.0000110  -0.0000990   0.0005474  -0.0001883   0.0002316
           25          26          27          28          29          30
    1   0.0000547   0.0005385   0.0001444   0.0001659   0.0002932  -0.0000117
    2   0.0003310   0.0006046  -0.0001877   0.0002273   0.0000316  -0.0001064
    3   0.0002308  -0.0003294  -0.0001377   0.0006947  -0.0002614   0.0001203
           31          32          33          34          35          36
    1   0.0002001   0.0002236  -0.0002212  -0.0000614  -0.0001874   0.0000657
    2  -0.0000238  -0.0000060   0.0001218  -0.0001199   0.0001219   0.0003218
    3  -0.0000884   0.0001408   0.0000812   0.0000328   0.0001455  -0.0000173
           37          38          39          40          41          42
    1   0.0000017  -0.0003527   0.0001091   0.0000591   0.0000105   0.0004434
    2  -0.0000651  -0.0000485  -0.0000108   0.0002810   0.0000467  -0.0002957
    3  -0.0002774  -0.0002152  -0.0000192   0.0001832  -0.0001173  -0.0004288
           43          44          45          46          47          48
    1  -0.0001860   0.0002076  -0.0000061   0.0000258   0.0001786  -0.0000622
    2   0.0001506  -0.0001355   0.0001346  -0.0001726   0.0000569  -0.0001659
    3  -0.0000346   0.0000091   0.0001147   0.0000162   0.0000663  -0.0000476
           49          50          51          52          53
    1  -0.0000462   0.0004951  -0.0000848  -0.0002650  -0.0001375
    2  -0.0001232  -0.0001734  -0.0001137  -0.0000064   0.0004587
    3   0.0000821   0.0000539   0.0001237  -0.0001415   0.0003002
 Max gradient component =       1.148E-03
 RMS gradient           =       2.684E-04
 Gradient time:  CPU 507.64 s  wall 85.69 s
 Geometry Optimization Parameters
   NAtoms,    NIC,     NZ,  NCons,   NDum,   NFix, NCnnct, MaxDiis
       53     422       0       0       0       0       0       0

 Cartesian Hessian Update
 Hessian Updated using BFGS Update


** GEOMETRY OPTIMIZATION IN DELOCALIZED INTERNAL COORDINATES **
   Searching for a Minimum

   Optimization Cycle:   3

                       Coordinates (Angstroms)
     ATOM                X               Y               Z
      1  C        -3.9989999189   -0.4428324488   -0.3950360829
      2  H        -3.6151338269    0.0507885764   -1.3001483700
      3  C        -3.7408020224    0.5285387566    0.7738412613
      4  H        -4.2228417950    0.1288836049    1.6788013608
      5  O        -4.3458507111    1.8093296662    0.4727706566
      6  H        -3.9383462156    2.4775388026    1.0342336341
      7  C        -2.2471477724    0.7473841299    1.0464222246
      8  H        -1.8043462635    1.2563857393    0.1847657725
      9  H        -2.1389246793    1.4216887493    1.9069282800
     10  C        -1.4788537386   -0.5529357418    1.3118510924
     11  H        -1.8955200746   -1.0309300761    2.2108235416
     12  C        -0.0064366328   -0.3125213100    1.6233042509
     13  H         0.1054469738    0.2923612255    2.5339761739
     14  H         0.5040661629   -1.2699019059    1.7699847176
     15  O         0.6027235992    0.3855080787    0.5263579138
     16  C        -1.6843876892   -1.5025079756    0.1278149369
     17  H        -1.1925965501   -2.4617137414    0.3252066506
     18  H        -1.1991768042   -1.0810542709   -0.7594888686
     19  C        -3.1738426044   -1.7312912573   -0.1422751775
     20  H        -3.2750636553   -2.3948558286   -1.0002694774
     21  H        -3.6203409046   -2.2630276263    0.7093549939
     22  C        -5.4911223782   -0.8246665349   -0.6510869095
     23  C        -5.6154319226   -1.6946340537   -1.9200400862
     24  C        -6.4961743666    0.3409271280   -0.7863470368
     25  H        -6.1034609434    1.0980607115   -1.4790416074
     26  O        -6.8898600009    0.9425710280    0.4387631488
     27  H        -7.4137342325   -0.0601395254   -1.2245352704
     28  H        -6.1538692580    1.5136569358    0.7031715634
     29  H        -5.8316334435   -1.4193845750    0.2067358105
     30  H        -5.2796741692   -1.1440801397   -2.8058412301
     31  H        -6.6571095372   -1.9805056388   -2.0865135195
     32  H        -5.0356646783   -2.6158010307   -1.8616521027
     33  O         2.5882249621   -0.6906553676    0.2727846716
     34  C         4.0070991539   -0.6644360480    0.3692647934
     35  H         4.3307440966   -0.3864130528    1.3799733407
     36  C         1.9648163852    0.5525409658    0.6302094914
     37  H         2.2599863935    0.8182096162    1.6592909705
     38  C         4.4931020972   -2.0935670877    0.1393681674
     39  O         4.9837680703   -2.7879806599    0.9890233333
     40  O         4.2950585742   -2.4936995222   -1.1332274997
     41  H         4.6074574396   -3.4084283951   -1.2022438628
     42  C         4.5736728786    0.3368496403   -0.6469681135
     43  H         4.2986526077   -0.0072453931   -1.6541325564
     44  O         5.9825049671    0.3678943730   -0.4933328492
     45  H         6.3210171381    1.1371989620   -0.9666514821
     46  C         3.9462479991    1.7060213093   -0.3892256188
     47  H         4.3191319548    2.0866784223    0.5673557598
     48  O         4.3950272177    2.6716304983   -1.3503681533
     49  H         4.0835281390    2.4042880449   -2.2246343941
     50  C         2.4169618887    1.6509589176   -0.3350387048
     51  H         2.0168927059    1.3892341403   -1.3265091494
     52  O         1.8779461244    2.8835362675    0.1136188319
     53  H         2.3416535925    3.5979238017   -0.3394907517
   Point Group: c1    Number of degrees of freedom:   153


   Energy is  -1303.958617622

 Hessian Updated using BFGS Update

147 Hessian modes will be used to form the next step
  Hessian Eigenvalues:
     0.002059    0.003177    0.004918    0.005533    0.005839    0.005949
     0.007317    0.007559    0.007737    0.008856    0.009303    0.009761
     0.010464    0.011030    0.013059    0.013329    0.013488    0.014539
     0.018777    0.020069    0.021063    0.022404    0.029932    0.031487
     0.032354    0.034685    0.037071    0.038278    0.042004    0.042995
     0.043833    0.046608    0.046718    0.047125    0.048706    0.049064
     0.049390    0.049595    0.049936    0.051439    0.052323    0.052734
     0.054534    0.054984    0.055518    0.055881    0.056928    0.058532
     0.058885    0.059241    0.059704    0.061573    0.062728    0.065771
     0.068459    0.069009    0.073670    0.078506    0.081370    0.083575
     0.084502    0.085986    0.092311    0.092539    0.107846    0.112591
     0.113158    0.116797    0.118935    0.131378    0.136346    0.141027
     0.142597    0.149204    0.151275    0.159528    0.160006    0.160125
     0.168668    0.169021    0.170287    0.171949    0.178785    0.188286
     0.192954    0.196932    0.202355    0.219923    0.220128    0.241396
     0.249370    0.250000    0.250146    0.265780    0.269827    0.273749
     0.276767    0.280152    0.282785    0.285219    0.286375    0.288217
     0.288629    0.291788    0.292342    0.296728    0.298822    0.332488
     0.335956    0.336391    0.337143    0.337366    0.337514    0.337701
     0.338024    0.338122    0.338157    0.338237    0.340397    0.340871
     0.341749    0.341958    0.342279    0.342852    0.343382    0.344482
     0.344866    0.347825    0.348081    0.384102    0.385604    0.390718
     0.402379    0.403372    0.403730    0.427712    0.428228    0.432853
     0.497997    0.535552    0.536882    0.542111    0.544497    0.545102
     0.548134    0.552919    1.037986

 Minimum Search - Taking Simple RFO Step
 Searching for Lamda that Minimizes Along All modes
 Value Taken    Lamda =  -0.00019089
 Step Taken.  Stepsize is  0.086300

                             Maximum     Tolerance    Cnvgd?
         Gradient           0.001835      0.000300      NO
         Displacement       0.019547      0.001200      NO
         Energy change     -0.000235      0.000001      NO


 New Cartesian Coordinates Obtained by Inverse Iteration

 Displacement from previous Coordinates is:  0.404821
 ----------------------------------------------------------------
             Standard Nuclear Orientation (Angstroms)
    I     Atom           X                Y                Z
 ----------------------------------------------------------------
    1      C      -3.9949286580    -0.4543691775    -0.3888865973
    2      H      -3.5967007705     0.0291197549    -1.2925527788
    3      C      -3.7298926404     0.5193375667     0.7776087044
    4      H      -4.2139851656     0.1243671263     1.6828973374
    5      O      -4.3176567197     1.8068548683     0.4733225912
    6      H      -3.8980704620     2.4712663706     1.0303994158
    7      C      -2.2368239460     0.7316642487     1.0490276130
    8      H      -1.7907967944     1.2326579836     0.1842960079
    9      H      -2.1265623169     1.4113669048     1.9052665699
   10      C      -1.4787731543    -0.5729320998     1.3209604607
   11      H      -1.8989092904    -1.0409386035     2.2231916510
   12      C      -0.0050158126    -0.3355131701     1.6312219894
   13      H       0.1056799248     0.2738149001     2.5388247224
   14      H       0.5044797405    -1.2925943526     1.7851688742
   15      O       0.6032208239     0.3630976632     0.5335020330
   16      C      -1.6938267335    -1.5296360069     0.1433675775
   17      H      -1.2103017258    -2.4916932251     0.3465723785
   18      H      -1.2069420112    -1.1169883001    -0.7465730322
   19      C      -3.1845193373    -1.7501640041    -0.1248071922
   20      H      -3.2896947630    -2.4225677673    -0.9757595882
   21      H      -3.6330625430    -2.2688601385     0.7336021378
   22      C      -5.4924374663    -0.8145152971    -0.6573438149
   23      C      -5.6293876454    -1.6778359971    -1.9287662890
   24      C      -6.4789238560     0.3644404597    -0.8034927601
   25      H      -6.0754630341     1.1095471425    -1.5028334232
   26      O      -6.8692699839     0.9780122658     0.4161154977
   27      H      -7.4020672440    -0.0260318092    -1.2393194999
   28      H      -6.1277290735     1.5454044917     0.6714147229
   29      H      -5.8510675740    -1.4018696062     0.1988572056
   30      H      -5.2725512629    -1.1339943531    -2.8108569232
   31      H      -6.6779609345    -1.9332786230    -2.1028390220
   32      H      -5.0774228411    -2.6156969763    -1.8700590273
   33      O       2.6004545733    -0.6960670733     0.2811197640
   34      C       4.0200058731    -0.6542487856     0.3670173035
   35      H       4.3497175681    -0.3697754036     1.3737207222
   36      C       1.9638882807     0.5415611593     0.6366758520
   37      H       2.2571125931     0.8134014950     1.6652310184
   38      C       4.5204788741    -2.0795795885     0.1410298257
   39      O       5.0233888034    -2.7634316589     0.9920615757
   40      O       4.3049608681    -2.4964444098    -1.1235664640
   41      H       4.6208962284    -3.4105120918    -1.1853416375
   42      C       4.5672666689     0.3512226838    -0.6553112973
   43      H       4.2888268767     0.0016376366    -1.6595897281
   44      O       5.9768411610     0.3968818214    -0.5144316233
   45      H       6.3035338081     1.1661136545    -0.9960023356
   46      C       3.9286137186     1.7137463892    -0.3923967859
   47      H       4.2992015755     2.0935405543     0.5651389554
   48      O       4.3659333150     2.6897942168    -1.3487966906
   49      H       4.0555420043     2.4266511784    -2.2247579098
   50      C       2.4007958659     1.6427607812    -0.3331595615
   51      H       2.0002731247     1.3763805009    -1.3232830472
   52      O       1.8553558106     2.8722856279     0.1137656187
   53      H       2.3136600126     3.5839879580    -0.3487526274
 ----------------------------------------------------------------
 Molecular Point Group                 C1    NOp =  1
 Largest Abelian Subgroup              C1    NOp =  1
 Nuclear Repulsion Energy =  2413.2900001515 hartrees
 There are       98 alpha and       98 beta electrons
 Applying Cartesian multipole field
    Component          Value
    ---------          -----
     (2,0,0)        1.00000E-12
     (0,2,0)        2.00000E-11
     (0,0,2)       -3.00000E-11
 Nucleus-field energy     =     0.0000000277 hartrees
 Requested basis set is 6-311++G(d,p)
 There are 290 shells and 746 basis functions
 A cutoff of  1.0D-11 yielded  28328 shell pairs
 There are    180332 function pairs (    190773 Cartesian)
 Smallest overlap matrix eigenvalue = 8.68E-07

 Q-Chem warning in module stvman/mkSTV.C, line 306:

 Overlap eigenvalue is smaller than square root of threshold
 Use THRESH >= 12 to get rid of this warning

 Linear dependence detected in AO basis
 Tighter screening thresholds may be required for diffuse basis sets
 Use S2THRESH > 14 and THRESH = 14 in case of SCF convergence issues
 Number of orthogonalized atomic orbitals = 745
 Maximum deviation from orthogonality = 2.359E-10
 Guess MOs from SCF MO coefficient file

 -----------------------------------------------------------------------
  General SCF calculation program by
  Eric Jon Sundstrom, Paul Horn, Yuezhi Mao, Dmitri Zuev, Alec White,
  David Stuck, Shaama M.S., Shane Yost, Joonho Lee, David Small,
  Daniel Levine, Susi Lehtola, Hugh Burton, Evgeny Epifanovsky
 -----------------------------------------------------------------------
 Exchange:     0.2000 Hartree-Fock + 0.0800 Slater + 0.7200 B88
 Correlation:  0.1900 VWN1RPA + 0.8100 LYP
 Using SG-1 standard quadrature grid
 using 6 threads for integral computing
 -------------------------------------------------------
 OpenMP Integral computing Module                
 Release: version 2.0, May 2017, Q-Chem Inc. Pleasanton 
 -------------------------------------------------------
 -------------------------------------------------------
 OpenMP BLAS3 based DFT computing Module                
 Release: version 1.0, May 2013, Q-Chem Inc. Pittsburgh 
 -------------------------------------------------------
 A restricted SCF calculation will be
 performed using DIIS
 SCF converges when DIIS error is below 1.0e-08
 ---------------------------------------
  Cycle       Energy         DIIS error
 ---------------------------------------
    1   -1303.9567037871      1.44e-04  
    2   -1303.9586292423      1.87e-05  
    3   -1303.9586299438      2.30e-05  
    4   -1303.9586547448      4.81e-06  
    5   -1303.9586555371      2.63e-06  
    6   -1303.9586558625      8.15e-07  
    7   -1303.9586558931      2.61e-07  
    8   -1303.9586558972      4.00e-08  
    9   -1303.9586558971      1.66e-08  
   10   -1303.9586558969      7.27e-09  Convergence criterion met
 ---------------------------------------
 SCF time:   CPU 1839.66s  wall 328.00s 
 SCF   energy in the final basis set =    -1303.9586558969
 Total energy in the final basis set =    -1303.9586558969

 --------------------------------------------------------------

                    Orbital Energies (a.u.)
 --------------------------------------------------------------

 Alpha MOs
 -- Occupied --
-19.192 -19.169 -19.161 -19.153 -19.152 -19.147 -19.141 -19.136
-19.091 -10.328 -10.299 -10.265 -10.257 -10.256 -10.253 -10.233
-10.232 -10.197 -10.189 -10.180 -10.177 -10.171 -10.171 -10.170
-10.158  -1.136  -1.105  -1.078  -1.058  -1.046  -1.045  -1.043
 -1.042  -0.996  -0.851  -0.814  -0.812  -0.793  -0.753  -0.746
 -0.713  -0.687  -0.666  -0.662  -0.640  -0.628  -0.628  -0.611
 -0.576  -0.567  -0.566  -0.562  -0.547  -0.527  -0.523  -0.518
 -0.513  -0.505  -0.498  -0.495  -0.491  -0.480  -0.472  -0.457
 -0.453  -0.449  -0.444  -0.439  -0.426  -0.425  -0.423  -0.418
 -0.413  -0.400  -0.396  -0.385  -0.381  -0.375  -0.370  -0.368
 -0.365  -0.361  -0.357  -0.350  -0.347  -0.340  -0.337  -0.331
 -0.327  -0.320  -0.310  -0.308  -0.303  -0.299  -0.295  -0.290
 -0.287  -0.252
 -- Virtual --
 -0.037  -0.026  -0.016  -0.014  -0.007  -0.004  -0.002   0.003
  0.010   0.016   0.019   0.022   0.027   0.032   0.034   0.038
  0.040   0.045   0.049   0.051   0.057   0.057   0.061   0.064
  0.065   0.070   0.073   0.076   0.078   0.081   0.084   0.088
  0.089   0.090   0.095   0.096   0.099   0.099   0.102   0.105
  0.108   0.111   0.112   0.113   0.116   0.118   0.122   0.124
  0.126   0.128   0.130   0.131   0.132   0.134   0.134   0.137
  0.139   0.141   0.142   0.144   0.145   0.147   0.149   0.150
  0.157   0.158   0.161   0.163   0.164   0.169   0.170   0.171
  0.173   0.175   0.177   0.177   0.181   0.183   0.185   0.189
  0.191   0.194   0.195   0.198   0.200   0.203   0.206   0.208
  0.210   0.213   0.214   0.217   0.219   0.222   0.224   0.225
  0.230   0.233   0.234   0.236   0.242   0.243   0.244   0.248
  0.250   0.253   0.257   0.258   0.260   0.262   0.266   0.270
  0.272   0.274   0.277   0.278   0.280   0.281   0.286   0.288
  0.289   0.291   0.294   0.298   0.300   0.301   0.304   0.306
  0.309   0.312   0.317   0.319   0.322   0.325   0.327   0.330
  0.333   0.333   0.334   0.336   0.343   0.343   0.346   0.349
  0.350   0.351   0.355   0.358   0.360   0.366   0.368   0.369
  0.372   0.374   0.376   0.379   0.381   0.382   0.387   0.391
  0.392   0.398   0.402   0.406   0.408   0.415   0.419   0.423
  0.429   0.431   0.440   0.445   0.450   0.453   0.455   0.465
  0.467   0.474   0.481   0.482   0.494   0.497   0.503   0.509
  0.511   0.517   0.522   0.542   0.547   0.551   0.557   0.559
  0.562   0.567   0.571   0.574   0.580   0.586   0.591   0.598
  0.606   0.617   0.619   0.627   0.631   0.633   0.634   0.640
  0.642   0.648   0.652   0.654   0.659   0.665   0.672   0.680
  0.683   0.686   0.691   0.696   0.702   0.709   0.715   0.718
  0.720   0.729   0.732   0.736   0.743   0.749   0.753   0.756
  0.760   0.762   0.770   0.772   0.775   0.777   0.783   0.790
  0.793   0.797   0.800   0.804   0.805   0.812   0.814   0.822
  0.826   0.829   0.839   0.856   0.864   0.888   0.893   0.908
  0.914   0.936   0.948   0.961   0.966   0.972   0.997   1.003
  1.014   1.018   1.027   1.033   1.042   1.054   1.058   1.070
  1.078   1.085   1.092   1.104   1.108   1.122   1.131   1.138
  1.140   1.148   1.151   1.157   1.165   1.172   1.177   1.184
  1.185   1.189   1.197   1.207   1.219   1.221   1.222   1.230
  1.241   1.246   1.251   1.259   1.263   1.268   1.278   1.289
  1.295   1.305   1.310   1.321   1.328   1.338   1.341   1.361
  1.364   1.376   1.386   1.399   1.409   1.420   1.428   1.438
  1.451   1.460   1.463   1.470   1.481   1.492   1.494   1.499
  1.503   1.517   1.520   1.523   1.531   1.550   1.556   1.560
  1.564   1.567   1.570   1.573   1.579   1.587   1.589   1.592
  1.600   1.600   1.607   1.612   1.615   1.617   1.627   1.630
  1.633   1.640   1.646   1.650   1.652   1.655   1.656   1.659
  1.661   1.668   1.672   1.680   1.693   1.697   1.702   1.705
  1.713   1.726   1.740   1.743   1.757   1.759   1.769   1.770
  1.779   1.789   1.796   1.800   1.809   1.818   1.820   1.832
  1.836   1.839   1.845   1.850   1.860   1.864   1.877   1.886
  1.891   1.898   1.909   1.913   1.932   1.940   1.954   1.969
  1.972   1.979   1.996   2.001   2.004   2.015   2.024   2.039
  2.042   2.048   2.057   2.062   2.066   2.076   2.091   2.099
  2.105   2.114   2.128   2.132   2.148   2.151   2.158   2.165
  2.170   2.182   2.186   2.191   2.199   2.223   2.230   2.241
  2.254   2.256   2.263   2.279   2.301   2.307   2.326   2.336
  2.338   2.346   2.353   2.356   2.382   2.392   2.406   2.421
  2.429   2.452   2.474   2.498   2.501   2.510   2.517   2.522
  2.532   2.538   2.549   2.553   2.563   2.566   2.581   2.594
  2.596   2.608   2.611   2.628   2.636   2.642   2.648   2.651
  2.672   2.675   2.696   2.697   2.706   2.722   2.726   2.735
  2.745   2.757   2.768   2.780   2.790   2.796   2.810   2.818
  2.823   2.825   2.844   2.866   2.879   2.885   2.886   2.897
  2.904   2.909   2.913   2.926   2.935   2.945   2.955   2.964
  2.970   2.978   2.987   2.990   3.001   3.019   3.025   3.035
  3.041   3.046   3.062   3.071   3.073   3.078   3.086   3.098
  3.109   3.119   3.125   3.132   3.145   3.149   3.155   3.168
  3.171   3.176   3.191   3.194   3.202   3.212   3.231   3.248
  3.263   3.266   3.281   3.288   3.295   3.304   3.314   3.322
  3.344   3.364   3.382   3.388   3.413   3.433   3.460   3.471
  3.528   3.561   3.566   3.615   3.680   3.775   3.784   3.800
  3.808   3.822   3.827   3.837   3.842   3.857   3.896   3.901
  3.903   3.920   3.932   3.935   3.943   3.974   3.989   3.994
  4.010   4.046   4.059   4.080   4.088   4.121   4.125   4.147
  4.169   4.174   4.211   4.256   4.266   4.273   4.304   4.305
  4.344   4.367   4.421   4.982   5.073   5.088   5.094   5.103
  5.135   5.142   5.155   5.181   5.187   5.365   5.375   5.412
  5.424   5.444   5.458   5.467   5.485   5.593   5.614   5.643
  5.656   5.660   5.693   5.721   5.811   5.843  23.748  23.772
 23.792  23.799  23.808  23.814  23.843  23.851  23.870  23.873
 23.887  23.909  23.926  23.957  23.964  23.995  49.864  49.899
 49.931  49.939  49.944  49.958  49.988  49.999  50.012
 --------------------------------------------------------------

          Ground-State Mulliken Net Atomic Charges

     Atom                 Charge (a.u.)
  ----------------------------------------
      1 C                     0.487867
      2 H                     0.205194
      3 C                    -0.594201
      4 H                     0.235274
      5 O                    -0.209556
      6 H                     0.254640
      7 C                    -0.689154
      8 H                     0.258874
      9 H                     0.121058
     10 C                    -0.028467
     11 H                     0.169020
     12 C                    -0.253669
     13 H                     0.117812
     14 H                     0.220045
     15 O                     0.110524
     16 C                    -0.386053
     17 H                     0.166288
     18 H                     0.173649
     19 C                    -0.686509
     20 H                     0.129074
     21 H                     0.177136
     22 C                     0.425846
     23 C                    -0.715506
     24 C                    -0.583826
     25 H                     0.166571
     26 O                    -0.241287
     27 H                     0.163776
     28 H                     0.271384
     29 H                     0.181271
     30 H                     0.154169
     31 H                     0.140210
     32 H                     0.133090
     33 O                     0.014928
     34 C                    -0.397514
     35 H                     0.273185
     36 C                    -0.054642
     37 H                     0.225868
     38 C                     0.014741
     39 O                    -0.203154
     40 O                    -0.121847
     41 H                     0.293168
     42 C                    -0.188641
     43 H                     0.277342
     44 O                    -0.150256
     45 H                     0.261775
     46 C                    -0.676715
     47 H                     0.297992
     48 O                    -0.208285
     49 H                     0.275942
     50 C                    -0.350828
     51 H                     0.239612
     52 O                    -0.151527
     53 H                     0.254312
  ----------------------------------------
  Sum of atomic charges =    -0.000000

 -----------------------------------------------------------------
                    Cartesian Multipole Moments
 -----------------------------------------------------------------
    Charge (ESU x 10^10)
                -0.0000
    Dipole Moment (Debye)
         X       3.4063      Y       0.5629      Z      -1.9621
       Tot       3.9711
    Quadrupole Moments (Debye-Ang)
        XX    -199.7911     XY      15.4831     YY    -149.6286
        XZ     -12.0330     YZ       3.8430     ZZ    -143.1157
    Octopole Moments (Debye-Ang^2)
       XXX     297.5246    XXY      -4.5018    XYY      13.8177
       YYY       7.2079    XXZ    -117.3135    XYZ      13.7072
       YYZ     -26.2680    XZZ      29.5395    YZZ      25.4488
       ZZZ      -9.3991
    Hexadecapole Moments (Debye-Ang^3)
      XXXX  -18728.0374   XXXY     662.5828   XXYY   -2999.9819
      XYYY    -219.2149   YYYY   -2161.9735   XXXZ     -79.8025
      XXYZ     154.5598   XYYZ    -200.2470   YYYZ      83.8984
      XXZZ   -2668.3615   XYZZ      11.7151   YYZZ    -527.1526
      XZZZ    -133.6643   YZZZ     -40.6247   ZZZZ    -949.1805
 -----------------------------------------------------------------
 Calculating analytic gradient of the SCF energy
 Gradient of SCF Energy
            1           2           3           4           5           6
    1   0.0002339  -0.0000197   0.0000563   0.0001539  -0.0000612  -0.0000157
    2   0.0000701  -0.0000228  -0.0000957  -0.0000891  -0.0003430   0.0000144
    3   0.0000410   0.0001321   0.0000535   0.0000709  -0.0000071   0.0001470
            7           8           9          10          11          12
    1  -0.0000988   0.0000457  -0.0000253  -0.0000155  -0.0000381  -0.0000228
    2   0.0002689  -0.0000160   0.0000296   0.0000197  -0.0000068  -0.0000353
    3   0.0001150   0.0000131   0.0000086  -0.0000089  -0.0000663  -0.0001404
           13          14          15          16          17          18
    1   0.0000864  -0.0001057  -0.0001702  -0.0001162  -0.0000355  -0.0000706
    2   0.0000005  -0.0001135   0.0002273  -0.0001469  -0.0000282   0.0000322
    3  -0.0000388   0.0001631   0.0000069   0.0000276  -0.0000986   0.0000322
           19          20          21          22          23          24
    1   0.0003507   0.0001932   0.0000473  -0.0001135  -0.0003892   0.0003692
    2  -0.0001633   0.0001296   0.0000275  -0.0001419   0.0001429   0.0001811
    3  -0.0001171   0.0001195   0.0000256  -0.0000453   0.0000232  -0.0001360
           25          26          27          28          29          30
    1  -0.0000872   0.0001783  -0.0000483  -0.0000556  -0.0000376   0.0000388
    2  -0.0000233  -0.0000667   0.0000912  -0.0000721   0.0000109   0.0000437
    3  -0.0000154   0.0000339   0.0002256  -0.0003790   0.0000628  -0.0000611
           31          32          33          34          35          36
    1  -0.0001039  -0.0003031   0.0000273  -0.0003044   0.0000089   0.0000468
    2   0.0000954   0.0000622   0.0001153  -0.0003236  -0.0000031  -0.0000696
    3  -0.0000692  -0.0000372  -0.0000692   0.0001187  -0.0000473   0.0001046
           37          38          39          40          41          42
    1   0.0000149   0.0013854  -0.0005089  -0.0003849  -0.0000222  -0.0000378
    2   0.0000394   0.0005769  -0.0002506  -0.0002828  -0.0000105  -0.0000353
    3   0.0000550  -0.0003671   0.0000420   0.0001286  -0.0000645   0.0001031
           43          44          45          46          47          48
    1   0.0000521  -0.0000751  -0.0000081  -0.0001388  -0.0000357   0.0000867
    2   0.0000109  -0.0000148   0.0000437   0.0001206  -0.0000419   0.0001218
    3   0.0000586  -0.0001423   0.0000197  -0.0000637  -0.0000120   0.0000016
           49          50          51          52          53
    1   0.0000074  -0.0001006   0.0000317   0.0001016   0.0000337
    2   0.0000620   0.0000244   0.0000880  -0.0001001  -0.0001535
    3   0.0000308   0.0000978  -0.0000307  -0.0000446  -0.0000003
 Max gradient component =       1.385E-03
 RMS gradient           =       1.779E-04
 Gradient time:  CPU 507.83 s  wall 85.70 s
 Geometry Optimization Parameters
   NAtoms,    NIC,     NZ,  NCons,   NDum,   NFix, NCnnct, MaxDiis
       53     422       0       0       0       0       0       0

 Cartesian Hessian Update
 Hessian Updated using BFGS Update


** GEOMETRY OPTIMIZATION IN DELOCALIZED INTERNAL COORDINATES **
   Searching for a Minimum

   Optimization Cycle:   4

                       Coordinates (Angstroms)
     ATOM                X               Y               Z
      1  C        -3.9949286580   -0.4543691775   -0.3888865973
      2  H        -3.5967007705    0.0291197549   -1.2925527788
      3  C        -3.7298926404    0.5193375667    0.7776087044
      4  H        -4.2139851656    0.1243671263    1.6828973374
      5  O        -4.3176567197    1.8068548683    0.4733225912
      6  H        -3.8980704620    2.4712663706    1.0303994158
      7  C        -2.2368239460    0.7316642487    1.0490276130
      8  H        -1.7907967944    1.2326579836    0.1842960079
      9  H        -2.1265623169    1.4113669048    1.9052665699
     10  C        -1.4787731543   -0.5729320998    1.3209604607
     11  H        -1.8989092904   -1.0409386035    2.2231916510
     12  C        -0.0050158126   -0.3355131701    1.6312219894
     13  H         0.1056799248    0.2738149001    2.5388247224
     14  H         0.5044797405   -1.2925943526    1.7851688742
     15  O         0.6032208239    0.3630976632    0.5335020330
     16  C        -1.6938267335   -1.5296360069    0.1433675775
     17  H        -1.2103017258   -2.4916932251    0.3465723785
     18  H        -1.2069420112   -1.1169883001   -0.7465730322
     19  C        -3.1845193373   -1.7501640041   -0.1248071922
     20  H        -3.2896947630   -2.4225677673   -0.9757595882
     21  H        -3.6330625430   -2.2688601385    0.7336021378
     22  C        -5.4924374663   -0.8145152971   -0.6573438149
     23  C        -5.6293876454   -1.6778359971   -1.9287662890
     24  C        -6.4789238560    0.3644404597   -0.8034927601
     25  H        -6.0754630341    1.1095471425   -1.5028334232
     26  O        -6.8692699839    0.9780122658    0.4161154977
     27  H        -7.4020672440   -0.0260318092   -1.2393194999
     28  H        -6.1277290735    1.5454044917    0.6714147229
     29  H        -5.8510675740   -1.4018696062    0.1988572056
     30  H        -5.2725512629   -1.1339943531   -2.8108569232
     31  H        -6.6779609345   -1.9332786230   -2.1028390220
     32  H        -5.0774228411   -2.6156969763   -1.8700590273
     33  O         2.6004545733   -0.6960670733    0.2811197640
     34  C         4.0200058731   -0.6542487856    0.3670173035
     35  H         4.3497175681   -0.3697754036    1.3737207222
     36  C         1.9638882807    0.5415611593    0.6366758520
     37  H         2.2571125931    0.8134014950    1.6652310184
     38  C         4.5204788741   -2.0795795885    0.1410298257
     39  O         5.0233888034   -2.7634316589    0.9920615757
     40  O         4.3049608681   -2.4964444098   -1.1235664640
     41  H         4.6208962284   -3.4105120918   -1.1853416375
     42  C         4.5672666689    0.3512226838   -0.6553112973
     43  H         4.2888268767    0.0016376366   -1.6595897281
     44  O         5.9768411610    0.3968818214   -0.5144316233
     45  H         6.3035338081    1.1661136545   -0.9960023356
     46  C         3.9286137186    1.7137463892   -0.3923967859
     47  H         4.2992015755    2.0935405543    0.5651389554
     48  O         4.3659333150    2.6897942168   -1.3487966906
     49  H         4.0555420043    2.4266511784   -2.2247579098
     50  C         2.4007958659    1.6427607812   -0.3331595615
     51  H         2.0002731247    1.3763805009   -1.3232830472
     52  O         1.8553558106    2.8722856279    0.1137656187
     53  H         2.3136600126    3.5839879580   -0.3487526274
   Point Group: c1    Number of degrees of freedom:   153


   Energy is  -1303.958655897

 Hessian Updated using BFGS Update

148 Hessian modes will be used to form the next step
  Hessian Eigenvalues:
     0.002027    0.003372    0.004846    0.005550    0.005854    0.005943
     0.007325    0.007560    0.007730    0.008737    0.009235    0.010416
     0.010869    0.011065    0.013211    0.013345    0.013611    0.014628
     0.018773    0.020166    0.021338    0.022407    0.029934    0.031501
     0.032406    0.034756    0.037090    0.038297    0.041992    0.042955
     0.044567    0.046604    0.046755    0.047123    0.048773    0.049111
     0.049396    0.049606    0.049776    0.051460    0.052706    0.053021
     0.054919    0.055012    0.055572    0.056165    0.057028    0.058524
     0.058929    0.059268    0.059740    0.061792    0.062935    0.065695
     0.068770    0.069346    0.073670    0.078823    0.081440    0.083450
     0.084459    0.086276    0.092363    0.094048    0.107740    0.112592
     0.113160    0.116766    0.119018    0.131812    0.136356    0.141610
     0.142854    0.149263    0.156022    0.158519    0.159897    0.160004
     0.162119    0.168617    0.168898    0.171109    0.172668    0.187747
     0.192048    0.193794    0.202074    0.212182    0.219571    0.222289
     0.245857    0.249523    0.249998    0.254903    0.266096    0.273631
     0.275431    0.276791    0.282339    0.282671    0.285510    0.286534
     0.288557    0.289732    0.291800    0.295551    0.298662    0.299191
     0.332593    0.335455    0.335960    0.336755    0.337168    0.337490
     0.337790    0.338040    0.338116    0.338152    0.338198    0.340408
     0.340955    0.341744    0.341967    0.342275    0.342828    0.343415
     0.344580    0.344815    0.347215    0.348415    0.356899    0.386020
     0.387724    0.401663    0.403143    0.403786    0.427653    0.428258
     0.432289    0.498158    0.535552    0.537514    0.542117    0.544582
     0.545094    0.548171    0.552810    1.037990

 Minimum Search - Taking Simple RFO Step
 Searching for Lamda that Minimizes Along All modes
 Value Taken    Lamda =  -0.00009838
 Step Taken.  Stepsize is  0.089783

                             Maximum     Tolerance    Cnvgd?
         Gradient           0.001933      0.000300      NO
         Displacement       0.023565      0.001200      NO
         Energy change     -0.000038      0.000001      NO


 New Cartesian Coordinates Obtained by Inverse Iteration

 Displacement from previous Coordinates is:  0.310127
 ----------------------------------------------------------------
             Standard Nuclear Orientation (Angstroms)
    I     Atom           X                Y                Z
 ----------------------------------------------------------------
    1      C      -3.9914840560    -0.4520269323    -0.3878111465
    2      H      -3.5915210861     0.0320666692    -1.2904239952
    3      C      -3.7357733901     0.5248880676     0.7779764316
    4      H      -4.2206901779     0.1290986759     1.6823858294
    5      O      -4.3287898081     1.8092399625     0.4697602879
    6      H      -3.9100008006     2.4772793369     1.0230177554
    7      C      -2.2440866899     0.7439712624     1.0524585146
    8      H      -1.7983896585     1.2446934396     0.1873489952
    9      H      -2.1385155309     1.4263557117     1.9071643154
   10      C      -1.4808846974    -0.5567318292     1.3295233515
   11      H      -1.9009221381    -1.0237239506     2.2323323549
   12      C      -0.0084382531    -0.3135287852     1.6419080951
   13      H       0.0989269946     0.2999608993     2.5470475604
   14      H       0.5031905492    -1.2686878025     1.8003414412
   15      O       0.6006613455     0.3812891678     0.5421390376
   16      C      -1.6887609634    -1.5180781117     0.1543936912
   17      H      -1.2032819577    -2.4779289100     0.3633808704
   18      H      -1.1992544551    -1.1075436254    -0.7350668697
   19      C      -3.1775373761    -1.7441966028    -0.1183601730
   20      H      -3.2784575360    -2.4191688702    -0.9680552117
   21      H      -3.6273017402    -2.2622281809     0.7397615292
   22      C      -5.4841259486    -0.8234504061    -0.6637076668
   23      C      -5.6048760972    -1.6736209655    -1.9454878421
   24      C      -6.4840635983     0.3451937250    -0.7982601420
   25      H      -6.0873391742     1.1033531036    -1.4871485743
   26      O      -6.8842299120     0.9394512299     0.4281710341
   27      H      -7.4013171897    -0.0508454477    -1.2416210946
   28      H      -6.1528241858     1.5168263076     0.6900605750
   29      H      -5.8378925374    -1.4255441683     0.1842555327
   30      H      -5.2684348799    -1.1083733114    -2.8220406506
   31      H      -6.6468797352    -1.9560586548    -2.1170580288
   32      H      -5.0258705513    -2.5960114273    -1.9020010710
   33      O       2.5878333348    -0.6933191799     0.2809838641
   34      C       4.0077945411    -0.6632647345     0.3626443795
   35      H       4.3431125949    -0.3837280603     1.3688791628
   36      C       1.9628995517     0.5491223304     0.6406080182
   37      H       2.2621375592     0.8168647665     1.6684856374
   38      C       4.4951941768    -2.0923825650     0.1322102277
   39      O       5.0071258782    -2.7776345151     0.9767072569
   40      O       4.2918885611    -2.4969798486    -1.1384236002
   41      H       4.6117579508    -3.4092096054    -1.2066912822
   42      C       4.5604364619     0.3391472869    -0.6596472996
   43      H       4.2766672440    -0.0070239827    -1.6636931850
   44      O       5.9706337003     0.3728639925    -0.5218824709
   45      H       6.3031645678     1.1379725767    -1.0059835327
   46      C       3.9335298442     1.7065985613    -0.3939244486
   47      H       4.3105301853     2.0832739528     0.5623634185
   48      O       4.3752899155     2.6790001955    -1.3518954631
   49      H       4.0595948217     2.4183553719    -2.2267168759
   50      C       2.4053887065     1.6480445144    -0.3292902049
   51      H       1.9990657355     1.3862149914    -1.3182726481
   52      O       1.8716103410     2.8813732463     0.1215361307
   53      H       2.3328938961     3.5901700131    -0.3424833516
 ----------------------------------------------------------------
 Molecular Point Group                 C1    NOp =  1
 Largest Abelian Subgroup              C1    NOp =  1
 Nuclear Repulsion Energy =  2413.4784451193 hartrees
 There are       98 alpha and       98 beta electrons
 Applying Cartesian multipole field
    Component          Value
    ---------          -----
     (2,0,0)        1.00000E-12
     (0,2,0)        2.00000E-11
     (0,0,2)       -3.00000E-11
 Nucleus-field energy     =     0.0000000275 hartrees
 Requested basis set is 6-311++G(d,p)
 There are 290 shells and 746 basis functions
 A cutoff of  1.0D-11 yielded  28329 shell pairs
 There are    180358 function pairs (    190804 Cartesian)
 Smallest overlap matrix eigenvalue = 8.69E-07

 Q-Chem warning in module stvman/mkSTV.C, line 306:

 Overlap eigenvalue is smaller than square root of threshold
 Use THRESH >= 12 to get rid of this warning

 Linear dependence detected in AO basis
 Tighter screening thresholds may be required for diffuse basis sets
 Use S2THRESH > 14 and THRESH = 14 in case of SCF convergence issues
 Number of orthogonalized atomic orbitals = 745
 Maximum deviation from orthogonality = 1.711E-10
 Guess MOs from SCF MO coefficient file

 -----------------------------------------------------------------------
  General SCF calculation program by
  Eric Jon Sundstrom, Paul Horn, Yuezhi Mao, Dmitri Zuev, Alec White,
  David Stuck, Shaama M.S., Shane Yost, Joonho Lee, David Small,
  Daniel Levine, Susi Lehtola, Hugh Burton, Evgeny Epifanovsky
 -----------------------------------------------------------------------
 Exchange:     0.2000 Hartree-Fock + 0.0800 Slater + 0.7200 B88
 Correlation:  0.1900 VWN1RPA + 0.8100 LYP
 Using SG-1 standard quadrature grid
 using 6 threads for integral computing
 -------------------------------------------------------
 OpenMP Integral computing Module                
 Release: version 2.0, May 2017, Q-Chem Inc. Pleasanton 
 -------------------------------------------------------
 -------------------------------------------------------
 OpenMP BLAS3 based DFT computing Module                
 Release: version 1.0, May 2013, Q-Chem Inc. Pittsburgh 
 -------------------------------------------------------
 A restricted SCF calculation will be
 performed using DIIS
 SCF converges when DIIS error is below 1.0e-08
 ---------------------------------------
  Cycle       Energy         DIIS error
 ---------------------------------------
    1   -1303.9574364369      1.15e-04  
    2   -1303.9586653148      1.34e-05  
    3   -1303.9586677139      1.60e-05  
    4   -1303.9586797260      3.18e-06  
    5   -1303.9586801397      1.23e-06  
    6   -1303.9586802027      6.24e-07  
    7   -1303.9586802206      1.83e-07  
    8   -1303.9586802224      3.19e-08  
    9   -1303.9586802224      1.59e-08  
   10   -1303.9586802223      4.97e-09  Convergence criterion met
 ---------------------------------------
 SCF time:   CPU 1838.28s  wall 327.00s 
 SCF   energy in the final basis set =    -1303.9586802223
 Total energy in the final basis set =    -1303.9586802223

 --------------------------------------------------------------

                    Orbital Energies (a.u.)
 --------------------------------------------------------------

 Alpha MOs
 -- Occupied --
-19.192 -19.169 -19.161 -19.153 -19.151 -19.147 -19.141 -19.136
-19.092 -10.328 -10.299 -10.265 -10.257 -10.256 -10.253 -10.233
-10.232 -10.197 -10.189 -10.180 -10.177 -10.171 -10.171 -10.170
-10.158  -1.136  -1.105  -1.078  -1.057  -1.046  -1.044  -1.043
 -1.042  -0.996  -0.851  -0.814  -0.812  -0.793  -0.753  -0.746
 -0.713  -0.687  -0.666  -0.662  -0.640  -0.628  -0.628  -0.611
 -0.576  -0.567  -0.566  -0.562  -0.547  -0.527  -0.523  -0.518
 -0.513  -0.505  -0.499  -0.495  -0.491  -0.480  -0.472  -0.457
 -0.453  -0.449  -0.444  -0.439  -0.426  -0.425  -0.423  -0.418
 -0.413  -0.400  -0.396  -0.385  -0.380  -0.375  -0.370  -0.368
 -0.365  -0.360  -0.356  -0.349  -0.347  -0.340  -0.337  -0.331
 -0.327  -0.320  -0.310  -0.308  -0.303  -0.299  -0.295  -0.290
 -0.287  -0.252
 -- Virtual --
 -0.037  -0.027  -0.015  -0.013  -0.007  -0.004  -0.002   0.003
  0.010   0.016   0.019   0.022   0.027   0.032   0.034   0.038
  0.040   0.044   0.049   0.051   0.057   0.057   0.061   0.064
  0.065   0.070   0.073   0.076   0.078   0.081   0.084   0.088
  0.089   0.090   0.094   0.096   0.099   0.099   0.102   0.105
  0.108   0.110   0.112   0.114   0.116   0.118   0.122   0.124
  0.127   0.128   0.130   0.131   0.132   0.134   0.134   0.137
  0.139   0.141   0.142   0.144   0.145   0.147   0.149   0.150
  0.157   0.158   0.161   0.164   0.164   0.169   0.170   0.171
  0.172   0.175   0.177   0.177   0.182   0.183   0.185   0.189
  0.191   0.194   0.196   0.198   0.199   0.203   0.206   0.208
  0.210   0.213   0.214   0.217   0.219   0.222   0.224   0.225
  0.230   0.233   0.235   0.237   0.242   0.243   0.244   0.249
  0.251   0.253   0.257   0.258   0.260   0.262   0.266   0.270
  0.273   0.274   0.276   0.278   0.280   0.281   0.286   0.288
  0.289   0.291   0.294   0.297   0.299   0.301   0.304   0.307
  0.309   0.312   0.317   0.318   0.323   0.325   0.327   0.330
  0.333   0.333   0.334   0.337   0.343   0.343   0.346   0.349
  0.350   0.351   0.355   0.359   0.360   0.366   0.368   0.369
  0.372   0.374   0.376   0.379   0.381   0.382   0.386   0.391
  0.392   0.398   0.402   0.406   0.408   0.415   0.419   0.423
  0.429   0.432   0.440   0.445   0.450   0.453   0.455   0.465
  0.466   0.473   0.481   0.482   0.494   0.497   0.503   0.508
  0.511   0.517   0.522   0.542   0.547   0.551   0.557   0.558
  0.563   0.567   0.571   0.574   0.580   0.586   0.591   0.598
  0.606   0.616   0.618   0.627   0.631   0.633   0.635   0.640
  0.643   0.648   0.652   0.654   0.659   0.665   0.672   0.680
  0.683   0.686   0.692   0.695   0.702   0.709   0.715   0.718
  0.721   0.729   0.732   0.736   0.743   0.749   0.753   0.756
  0.759   0.762   0.770   0.772   0.774   0.778   0.783   0.790
  0.792   0.797   0.800   0.804   0.805   0.812   0.814   0.822
  0.826   0.828   0.839   0.857   0.864   0.888   0.894   0.908
  0.914   0.936   0.948   0.961   0.966   0.972   0.997   1.003
  1.013   1.018   1.027   1.034   1.042   1.055   1.057   1.070
  1.078   1.086   1.090   1.104   1.109   1.122   1.131   1.139
  1.140   1.148   1.152   1.158   1.165   1.171   1.176   1.184
  1.185   1.190   1.197   1.207   1.218   1.220   1.223   1.231
  1.241   1.245   1.253   1.259   1.262   1.268   1.278   1.289
  1.295   1.306   1.310   1.321   1.329   1.339   1.341   1.360
  1.364   1.377   1.386   1.399   1.409   1.420   1.428   1.437
  1.451   1.460   1.463   1.470   1.480   1.491   1.494   1.499
  1.503   1.518   1.520   1.523   1.530   1.549   1.556   1.559
  1.563   1.567   1.570   1.573   1.578   1.586   1.589   1.592
  1.599   1.600   1.607   1.611   1.615   1.617   1.626   1.629
  1.632   1.640   1.646   1.650   1.652   1.655   1.656   1.659
  1.662   1.668   1.672   1.681   1.693   1.698   1.702   1.705
  1.713   1.726   1.740   1.743   1.756   1.758   1.769   1.770
  1.779   1.789   1.795   1.799   1.809   1.818   1.819   1.832
  1.837   1.840   1.845   1.850   1.861   1.864   1.878   1.886
  1.892   1.899   1.909   1.914   1.932   1.941   1.954   1.969
  1.972   1.980   1.996   2.001   2.004   2.016   2.025   2.039
  2.042   2.048   2.057   2.062   2.065   2.076   2.091   2.100
  2.105   2.114   2.128   2.132   2.147   2.151   2.159   2.165
  2.170   2.182   2.186   2.190   2.199   2.223   2.229   2.240
  2.254   2.256   2.263   2.278   2.301   2.307   2.325   2.333
  2.336   2.347   2.353   2.354   2.382   2.391   2.405   2.420
  2.429   2.452   2.474   2.498   2.501   2.511   2.517   2.522
  2.532   2.537   2.550   2.553   2.564   2.566   2.581   2.593
  2.597   2.608   2.611   2.628   2.635   2.642   2.647   2.650
  2.672   2.677   2.696   2.697   2.707   2.723   2.727   2.735
  2.745   2.758   2.767   2.781   2.790   2.796   2.810   2.819
  2.823   2.825   2.844   2.867   2.880   2.886   2.886   2.897
  2.903   2.910   2.913   2.927   2.935   2.946   2.955   2.963
  2.970   2.978   2.987   2.990   3.001   3.019   3.026   3.034
  3.039   3.046   3.062   3.071   3.072   3.078   3.085   3.098
  3.111   3.118   3.125   3.133   3.145   3.148   3.156   3.167
  3.170   3.175   3.191   3.194   3.202   3.212   3.230   3.248
  3.263   3.266   3.281   3.288   3.295   3.304   3.314   3.322
  3.344   3.366   3.379   3.388   3.413   3.433   3.460   3.471
  3.529   3.561   3.567   3.615   3.680   3.775   3.784   3.799
  3.807   3.823   3.827   3.837   3.842   3.857   3.896   3.900
  3.903   3.920   3.931   3.935   3.943   3.974   3.989   3.995
  4.010   4.047   4.058   4.081   4.088   4.120   4.126   4.147
  4.169   4.174   4.211   4.256   4.266   4.274   4.305   4.306
  4.344   4.367   4.422   4.982   5.074   5.088   5.094   5.103
  5.134   5.142   5.155   5.181   5.187   5.365   5.375   5.412
  5.424   5.445   5.458   5.467   5.481   5.592   5.614   5.644
  5.657   5.659   5.694   5.720   5.812   5.842  23.748  23.772
 23.792  23.799  23.808  23.814  23.844  23.852  23.870  23.873
 23.887  23.909  23.926  23.958  23.964  23.996  49.864  49.899
 49.931  49.939  49.944  49.959  49.987  49.999  50.011
 --------------------------------------------------------------

          Ground-State Mulliken Net Atomic Charges

     Atom                 Charge (a.u.)
  ----------------------------------------
      1 C                     0.492100
      2 H                     0.205340
      3 C                    -0.584655
      4 H                     0.234611
      5 O                    -0.209731
      6 H                     0.254433
      7 C                    -0.699188
      8 H                     0.259120
      9 H                     0.121568
     10 C                    -0.029115
     11 H                     0.168804
     12 C                    -0.258549
     13 H                     0.119573
     14 H                     0.218778
     15 O                     0.112410
     16 C                    -0.374957
     17 H                     0.166230
     18 H                     0.173652
     19 C                    -0.697536
     20 H                     0.128463
     21 H                     0.176971
     22 C                     0.424660
     23 C                    -0.714439
     24 C                    -0.583294
     25 H                     0.167733
     26 O                    -0.240509
     27 H                     0.164210
     28 H                     0.271165
     29 H                     0.181543
     30 H                     0.153723
     31 H                     0.141084
     32 H                     0.131002
     33 O                     0.014337
     34 C                    -0.398862
     35 H                     0.273161
     36 C                    -0.060622
     37 H                     0.225467
     38 C                     0.015050
     39 O                    -0.203359
     40 O                    -0.122380
     41 H                     0.293391
     42 C                    -0.185036
     43 H                     0.277570
     44 O                    -0.149769
     45 H                     0.261763
     46 C                    -0.679361
     47 H                     0.298017
     48 O                    -0.207985
     49 H                     0.275990
     50 C                    -0.344327
     51 H                     0.239065
     52 O                    -0.151746
     53 H                     0.254436
  ----------------------------------------
  Sum of atomic charges =     0.000000

 -----------------------------------------------------------------
                    Cartesian Multipole Moments
 -----------------------------------------------------------------
    Charge (ESU x 10^10)
                 0.0000
    Dipole Moment (Debye)
         X       3.3943      Y       0.6107      Z      -1.9712
       Tot       3.9724
    Quadrupole Moments (Debye-Ang)
        XX    -199.6360     XY      15.1055     YY    -149.6901
        XZ     -11.9670     YZ       3.9298     ZZ    -143.0314
    Octopole Moments (Debye-Ang^2)
       XXX     299.5221    XXY      -1.2528    XYY      12.6363
       YYY       8.3169    XXZ    -117.2781    XYZ      13.4098
       YYZ     -26.5428    XZZ      30.3703    YZZ      25.2715
       ZZZ      -9.2547
    Hexadecapole Moments (Debye-Ang^3)
      XXXX  -18706.4066   XXXY     641.2415   XXYY   -2993.0126
      XYYY    -217.1393   YYYY   -2161.7074   XXXZ     -66.3972
      XXYZ     156.7673   XYYZ    -198.8074   YYYZ      80.3926
      XXZZ   -2662.3611   XYZZ       9.5207   YYZZ    -527.4241
      XZZZ    -126.9929   YZZZ     -44.8825   ZZZZ    -956.1149
 -----------------------------------------------------------------
 Calculating analytic gradient of the SCF energy
 Gradient of SCF Energy
            1           2           3           4           5           6
    1   0.0001168  -0.0000381  -0.0000638   0.0001108   0.0005555   0.0000300
    2   0.0000543  -0.0000222  -0.0001855  -0.0000631   0.0001059   0.0000302
    3   0.0000387   0.0000845   0.0001430   0.0000421  -0.0000207   0.0001176
            7           8           9          10          11          12
    1  -0.0001431   0.0000436  -0.0000125  -0.0000521  -0.0000202   0.0000003
    2   0.0002314  -0.0000086   0.0000219   0.0000326  -0.0000113  -0.0000128
    3   0.0000342   0.0000291   0.0000084  -0.0000120  -0.0000533  -0.0000528
           13          14          15          16          17          18
    1   0.0000717  -0.0000551   0.0000272  -0.0001278  -0.0000581  -0.0000340
    2  -0.0000258  -0.0000816   0.0000778  -0.0000663  -0.0000302   0.0000128
    3  -0.0000208   0.0000881  -0.0000319  -0.0000009  -0.0000721   0.0000129
           19          20          21          22          23          24
    1   0.0001348   0.0000329   0.0000171  -0.0000768  -0.0000494   0.0001136
    2  -0.0001124   0.0000288   0.0000250  -0.0000842   0.0000378   0.0002178
    3  -0.0001345  -0.0000989  -0.0000037  -0.0000056   0.0000020   0.0000887
           25          26          27          28          29          30
    1  -0.0000344  -0.0003673  -0.0000108  -0.0000185   0.0000159   0.0000056
    2  -0.0000179  -0.0001856   0.0000625  -0.0001161  -0.0000058   0.0000585
    3  -0.0000362  -0.0000568   0.0001373  -0.0001785   0.0000367  -0.0000256
           31          32          33          34          35          36
    1  -0.0000220  -0.0000889   0.0001628   0.0007027   0.0000159   0.0000577
    2   0.0000648   0.0000100  -0.0002112   0.0003217   0.0000069   0.0000375
    3  -0.0000128   0.0000399  -0.0001372  -0.0002282  -0.0000571   0.0001491
           37          38          39          40          41          42
    1   0.0000088  -0.0024449   0.0009105   0.0007720  -0.0000125  -0.0001091
    2   0.0000089  -0.0010440   0.0003242   0.0003391   0.0000164   0.0000703
    3   0.0000453   0.0007104  -0.0003066  -0.0002405  -0.0000414   0.0001609
           43          44          45          46          47          48
    1   0.0000097  -0.0000829  -0.0000073  -0.0001046  -0.0000153   0.0000671
    2  -0.0000089  -0.0000786   0.0000361   0.0001096  -0.0000454   0.0000816
    3  -0.0000031  -0.0001001   0.0000096  -0.0000711  -0.0000037   0.0000021
           49          50          51          52          53
    1   0.0000046  -0.0000528   0.0000353   0.0000752   0.0000039
    2   0.0000613   0.0000324   0.0000686  -0.0000524  -0.0001167
    3   0.0000214   0.0000452  -0.0000328  -0.0000216   0.0000134
 Max gradient component =       2.445E-03
 RMS gradient           =       2.665E-04
 Gradient time:  CPU 507.97 s  wall 85.72 s
 Geometry Optimization Parameters
   NAtoms,    NIC,     NZ,  NCons,   NDum,   NFix, NCnnct, MaxDiis
       53     422       0       0       0       0       0       0

 Cartesian Hessian Update
 Hessian Updated using BFGS Update


** GEOMETRY OPTIMIZATION IN DELOCALIZED INTERNAL COORDINATES **
   Searching for a Minimum

   Optimization Cycle:   5

                       Coordinates (Angstroms)
     ATOM                X               Y               Z
      1  C        -3.9914840560   -0.4520269323   -0.3878111465
      2  H        -3.5915210861    0.0320666692   -1.2904239952
      3  C        -3.7357733901    0.5248880676    0.7779764316
      4  H        -4.2206901779    0.1290986759    1.6823858294
      5  O        -4.3287898081    1.8092399625    0.4697602879
      6  H        -3.9100008006    2.4772793369    1.0230177554
      7  C        -2.2440866899    0.7439712624    1.0524585146
      8  H        -1.7983896585    1.2446934396    0.1873489952
      9  H        -2.1385155309    1.4263557117    1.9071643154
     10  C        -1.4808846974   -0.5567318292    1.3295233515
     11  H        -1.9009221381   -1.0237239506    2.2323323549
     12  C        -0.0084382531   -0.3135287852    1.6419080951
     13  H         0.0989269946    0.2999608993    2.5470475604
     14  H         0.5031905492   -1.2686878025    1.8003414412
     15  O         0.6006613455    0.3812891678    0.5421390376
     16  C        -1.6887609634   -1.5180781117    0.1543936912
     17  H        -1.2032819577   -2.4779289100    0.3633808704
     18  H        -1.1992544551   -1.1075436254   -0.7350668697
     19  C        -3.1775373761   -1.7441966028   -0.1183601730
     20  H        -3.2784575360   -2.4191688702   -0.9680552117
     21  H        -3.6273017402   -2.2622281809    0.7397615292
     22  C        -5.4841259486   -0.8234504061   -0.6637076668
     23  C        -5.6048760972   -1.6736209655   -1.9454878421
     24  C        -6.4840635983    0.3451937250   -0.7982601420
     25  H        -6.0873391742    1.1033531036   -1.4871485743
     26  O        -6.8842299120    0.9394512299    0.4281710341
     27  H        -7.4013171897   -0.0508454477   -1.2416210946
     28  H        -6.1528241858    1.5168263076    0.6900605750
     29  H        -5.8378925374   -1.4255441683    0.1842555327
     30  H        -5.2684348799   -1.1083733114   -2.8220406506
     31  H        -6.6468797352   -1.9560586548   -2.1170580288
     32  H        -5.0258705513   -2.5960114273   -1.9020010710
     33  O         2.5878333348   -0.6933191799    0.2809838641
     34  C         4.0077945411   -0.6632647345    0.3626443795
     35  H         4.3431125949   -0.3837280603    1.3688791628
     36  C         1.9628995517    0.5491223304    0.6406080182
     37  H         2.2621375592    0.8168647665    1.6684856374
     38  C         4.4951941768   -2.0923825650    0.1322102277
     39  O         5.0071258782   -2.7776345151    0.9767072569
     40  O         4.2918885611   -2.4969798486   -1.1384236002
     41  H         4.6117579508   -3.4092096054   -1.2066912822
     42  C         4.5604364619    0.3391472869   -0.6596472996
     43  H         4.2766672440   -0.0070239827   -1.6636931850
     44  O         5.9706337003    0.3728639925   -0.5218824709
     45  H         6.3031645678    1.1379725767   -1.0059835327
     46  C         3.9335298442    1.7065985613   -0.3939244486
     47  H         4.3105301853    2.0832739528    0.5623634185
     48  O         4.3752899155    2.6790001955   -1.3518954631
     49  H         4.0595948217    2.4183553719   -2.2267168759
     50  C         2.4053887065    1.6480445144   -0.3292902049
     51  H         1.9990657355    1.3862149914   -1.3182726481
     52  O         1.8716103410    2.8813732463    0.1215361307
     53  H         2.3328938961    3.5901700131   -0.3424833516
   Point Group: c1    Number of degrees of freedom:   153


   Energy is  -1303.958680222

 Hessian Updated using BFGS Update

149 Hessian modes will be used to form the next step
  Hessian Eigenvalues:
     0.001553    0.003065    0.004808    0.005544    0.005838    0.005949
     0.007308    0.007558    0.007733    0.008815    0.009013    0.010342
     0.011028    0.012998    0.013313    0.013456    0.014405    0.018770
     0.020010    0.020853    0.022395    0.027826    0.029977    0.031499
     0.032469    0.034889    0.037173    0.038286    0.042021    0.043001
     0.045168    0.046645    0.046835    0.047135    0.048740    0.049084
     0.049399    0.049607    0.050499    0.051452    0.052706    0.052878
     0.054952    0.055051    0.055537    0.056205    0.057142    0.058530
     0.058881    0.059239    0.059707    0.061636    0.062776    0.065686
     0.068725    0.069016    0.073673    0.079060    0.081362    0.083463
     0.084461    0.086282    0.092382    0.093391    0.108350    0.112590
     0.113196    0.116784    0.118916    0.131633    0.136383    0.141514
     0.142619    0.149233    0.154866    0.158692    0.159899    0.159937
     0.160001    0.160607    0.168620    0.168930    0.170961    0.172326
     0.185530    0.189914    0.194025    0.200025    0.202465    0.218203
     0.220328    0.246950    0.249468    0.250036    0.252821    0.266265
     0.270964    0.273719    0.276766    0.281554    0.282654    0.285241
     0.286422    0.288311    0.288636    0.291775    0.292365    0.296859
     0.298706    0.332511    0.335958    0.336684    0.337006    0.337147
     0.337391    0.337706    0.338022    0.338103    0.338152    0.338195
     0.340400    0.340902    0.341747    0.341957    0.342275    0.342848
     0.343405    0.344624    0.344883    0.348043    0.348337    0.385340
     0.386447    0.389047    0.401601    0.402965    0.405296    0.427821
     0.428418    0.432360    0.497973    0.535556    0.536886    0.542105
     0.544485    0.545091    0.548180    0.552844    1.037991

 Minimum Search - Taking Simple RFO Step
 Searching for Lamda that Minimizes Along All modes
 Value Taken    Lamda =  -0.00011341
 Step Taken.  Stepsize is  0.152727

                             Maximum     Tolerance    Cnvgd?
         Gradient           0.000750      0.000300      NO
         Displacement       0.048617      0.001200      NO
         Energy change     -0.000024      0.000001      NO


 New Cartesian Coordinates Obtained by Inverse Iteration

 Displacement from previous Coordinates is:  0.616546
 ----------------------------------------------------------------
             Standard Nuclear Orientation (Angstroms)
    I     Atom           X                Y                Z
 ----------------------------------------------------------------
    1      C      -3.9815168945    -0.4528604946    -0.3911990866
    2      H      -3.5803995670     0.0339189729    -1.2921798309
    3      C      -3.7451313821     0.5295960114     0.7731413140
    4      H      -4.2310017453     0.1311486680     1.6759410452
    5      O      -4.3550282767     1.8047487675     0.4579474679
    6      H      -3.9437161938     2.4814760323     1.0060904703
    7      C      -2.2561075974     0.7636629257     1.0538457925
    8      H      -1.8116611680     1.2651443572     0.1884659395
    9      H      -2.1600881084     1.4502840863     1.9062142840
   10      C      -1.4807469118    -0.5282126164     1.3405011375
   11      H      -1.8992291695    -0.9946105365     2.2444794784
   12      C      -0.0112093506    -0.2724353811     1.6559374984
   13      H       0.0902837431     0.3482140419     2.5568578594
   14      H       0.5055442612    -1.2235151291     1.8210264309
   15      O       0.5981866684     0.4151913096     0.5518463935
   16      C      -1.6733416181    -1.4980401208     0.1699668402
   17      H      -1.1819564684    -2.4526280650     0.3893498952
   18      H      -1.1797195851    -1.0903813159    -0.7186943015
   19      C      -3.1584950321    -1.7366123640    -0.1113075193
   20      H      -3.2501073328    -2.4157948633    -0.9587705860
   21      H      -3.6106302168    -2.2546757034     0.7455363794
   22      C      -5.4655874917    -0.8437592390    -0.6769965423
   23      C      -5.5649433971    -1.6577686878    -1.9839957041
   24      C      -6.4881663303     0.3084911327    -0.7734602540
   25      H      -6.1066241985     1.0949244694    -1.4386045459
   26      O      -6.8925818216     0.8588512021     0.4727708712
   27      H      -7.3989282143    -0.0909699663    -1.2274213142
   28      H      -6.1737776451     1.4453897981     0.7491302994
   29      H      -5.8054778622    -1.4791929593     0.1519051655
   30      H      -5.2647022443    -1.0503715499    -2.8451316756
   31      H      -6.5950617441    -1.9817060762    -2.1534575431
   32      H      -4.9433271510    -2.5532035728    -1.9760863722
   33      O       2.5692628161    -0.6835829597     0.2793883850
   34      C       3.9896096559    -0.6726826930     0.3571993091
   35      H       4.3311393921    -0.4001696970     1.3633616499
   36      C       1.9627204095     0.5666685341     0.6430666351
   37      H       2.2709145464     0.8291144190     1.6694524504
   38      C       4.4572116690    -2.1072748495     0.1209566178
   39      O       4.9470361770    -2.8078160270     0.9660134477
   40      O       4.2263867336    -2.5112391644    -1.1451981614
   41      H       4.5220245364    -3.4315489560    -1.2141486156
   42      C       4.5538188502     0.3233634739    -0.6649340385
   43      H       4.2643730337    -0.0184484978    -1.6689488698
   44      O       5.9644338545     0.3389879826    -0.5275525426
   45      H       6.3072830275     1.0977051636    -1.0144725900
   46      C       3.9443559962     1.6988430357    -0.3991600016
   47      H       4.3307919296     2.0740304172     0.5540775353
   48      O       4.3934094270     2.6615987064    -1.3630973674
   49      H       4.0701258030     2.4005524458    -2.2350313304
   50      C       2.4156385996     1.6602645526    -0.3277052435
   51      H       2.0012693452     1.4037995652    -1.3147337794
   52      O       1.8985141505     2.8996727837     0.1271298587
   53      H       2.3643144262     3.6052375163    -0.3374141663
 ----------------------------------------------------------------
 Molecular Point Group                 C1    NOp =  1
 Largest Abelian Subgroup              C1    NOp =  1
 Nuclear Repulsion Energy =  2414.6597983019 hartrees
 There are       98 alpha and       98 beta electrons
 Applying Cartesian multipole field
    Component          Value
    ---------          -----
     (2,0,0)        1.00000E-12
     (0,2,0)        2.00000E-11
     (0,0,2)       -3.00000E-11
 Nucleus-field energy     =     0.0000000272 hartrees
 Requested basis set is 6-311++G(d,p)
 There are 290 shells and 746 basis functions
 A cutoff of  1.0D-11 yielded  28347 shell pairs
 There are    180441 function pairs (    190892 Cartesian)
 Smallest overlap matrix eigenvalue = 8.68E-07

 Q-Chem warning in module stvman/mkSTV.C, line 306:

 Overlap eigenvalue is smaller than square root of threshold
 Use THRESH >= 12 to get rid of this warning

 Linear dependence detected in AO basis
 Tighter screening thresholds may be required for diffuse basis sets
 Use S2THRESH > 14 and THRESH = 14 in case of SCF convergence issues
 Number of orthogonalized atomic orbitals = 745
 Maximum deviation from orthogonality = 5.050E-10
 Guess MOs from SCF MO coefficient file

 -----------------------------------------------------------------------
  General SCF calculation program by
  Eric Jon Sundstrom, Paul Horn, Yuezhi Mao, Dmitri Zuev, Alec White,
  David Stuck, Shaama M.S., Shane Yost, Joonho Lee, David Small,
  Daniel Levine, Susi Lehtola, Hugh Burton, Evgeny Epifanovsky
 -----------------------------------------------------------------------
 Exchange:     0.2000 Hartree-Fock + 0.0800 Slater + 0.7200 B88
 Correlation:  0.1900 VWN1RPA + 0.8100 LYP
 Using SG-1 standard quadrature grid
 using 6 threads for integral computing
 -------------------------------------------------------
 OpenMP Integral computing Module                
 Release: version 2.0, May 2017, Q-Chem Inc. Pleasanton 
 -------------------------------------------------------
 -------------------------------------------------------
 OpenMP BLAS3 based DFT computing Module                
 Release: version 1.0, May 2013, Q-Chem Inc. Pittsburgh 
 -------------------------------------------------------
 A restricted SCF calculation will be
 performed using DIIS
 SCF converges when DIIS error is below 1.0e-08
 ---------------------------------------
  Cycle       Energy         DIIS error
 ---------------------------------------
    1   -1303.9542000118      2.15e-04  
    2   -1303.9586035036      2.49e-05  
    3   -1303.9586173215      2.86e-05  
    4   -1303.9586560339      6.20e-06  
    5   -1303.9586576450      2.33e-06  
    6   -1303.9586579022      1.04e-06  
    7   -1303.9586579493      4.01e-07  
    8   -1303.9586579578      6.93e-08  
    9   -1303.9586579580      3.77e-08  
   10   -1303.9586579581      1.14e-08  
   11   -1303.9586579581      3.04e-09  Convergence criterion met
 ---------------------------------------
 SCF time:   CPU 2026.23s  wall 360.00s 
 SCF   energy in the final basis set =    -1303.9586579581
 Total energy in the final basis set =    -1303.9586579581

 --------------------------------------------------------------

                    Orbital Energies (a.u.)
 --------------------------------------------------------------

 Alpha MOs
 -- Occupied --
-19.192 -19.169 -19.161 -19.153 -19.152 -19.147 -19.140 -19.136
-19.093 -10.327 -10.299 -10.265 -10.257 -10.256 -10.253 -10.232
-10.232 -10.197 -10.189 -10.179 -10.177 -10.171 -10.171 -10.170
-10.158  -1.136  -1.105  -1.078  -1.057  -1.046  -1.044  -1.043
 -1.041  -0.997  -0.851  -0.814  -0.812  -0.793  -0.752  -0.746
 -0.713  -0.687  -0.666  -0.662  -0.640  -0.628  -0.628  -0.611
 -0.576  -0.567  -0.566  -0.562  -0.547  -0.527  -0.523  -0.518
 -0.513  -0.505  -0.499  -0.495  -0.491  -0.480  -0.472  -0.457
 -0.452  -0.449  -0.444  -0.439  -0.426  -0.425  -0.423  -0.418
 -0.413  -0.400  -0.396  -0.385  -0.381  -0.375  -0.370  -0.368
 -0.366  -0.360  -0.356  -0.349  -0.347  -0.339  -0.337  -0.331
 -0.327  -0.320  -0.311  -0.308  -0.302  -0.299  -0.295  -0.290
 -0.287  -0.253
 -- Virtual --
 -0.037  -0.026  -0.015  -0.014  -0.007  -0.004  -0.002   0.003
  0.010   0.016   0.019   0.022   0.027   0.032   0.034   0.038
  0.040   0.044   0.049   0.051   0.057   0.057   0.061   0.064
  0.065   0.070   0.073   0.076   0.077   0.081   0.084   0.088
  0.089   0.091   0.094   0.096   0.099   0.099   0.102   0.105
  0.108   0.111   0.112   0.114   0.116   0.117   0.123   0.124
  0.127   0.128   0.130   0.131   0.132   0.134   0.134   0.137
  0.139   0.140   0.143   0.144   0.145   0.147   0.149   0.150
  0.157   0.158   0.161   0.164   0.164   0.169   0.170   0.170
  0.172   0.175   0.177   0.178   0.182   0.183   0.185   0.189
  0.191   0.194   0.196   0.198   0.199   0.203   0.205   0.208
  0.210   0.213   0.214   0.217   0.220   0.221   0.224   0.225
  0.230   0.233   0.235   0.237   0.242   0.243   0.244   0.249
  0.251   0.253   0.257   0.258   0.260   0.261   0.266   0.270
  0.273   0.274   0.276   0.279   0.280   0.280   0.285   0.288
  0.290   0.292   0.294   0.297   0.299   0.301   0.304   0.307
  0.308   0.312   0.317   0.318   0.322   0.326   0.327   0.330
  0.333   0.333   0.335   0.337   0.343   0.343   0.346   0.350
  0.350   0.352   0.355   0.360   0.360   0.367   0.369   0.370
  0.372   0.374   0.376   0.379   0.381   0.382   0.386   0.391
  0.393   0.398   0.402   0.407   0.408   0.415   0.420   0.423
  0.429   0.432   0.440   0.444   0.450   0.454   0.456   0.465
  0.466   0.473   0.481   0.483   0.493   0.498   0.504   0.507
  0.510   0.519   0.521   0.542   0.546   0.551   0.556   0.559
  0.563   0.567   0.572   0.575   0.581   0.585   0.592   0.599
  0.606   0.614   0.618   0.628   0.631   0.633   0.636   0.640
  0.643   0.648   0.651   0.653   0.658   0.666   0.672   0.680
  0.683   0.686   0.692   0.694   0.702   0.710   0.715   0.718
  0.721   0.729   0.732   0.736   0.744   0.749   0.753   0.755
  0.759   0.763   0.770   0.773   0.774   0.778   0.783   0.788
  0.792   0.797   0.799   0.804   0.805   0.811   0.814   0.821
  0.826   0.827   0.839   0.857   0.864   0.890   0.893   0.908
  0.913   0.936   0.949   0.962   0.968   0.972   0.998   1.003
  1.011   1.018   1.026   1.034   1.041   1.055   1.058   1.070
  1.078   1.087   1.088   1.103   1.110   1.123   1.132   1.139
  1.142   1.149   1.152   1.158   1.167   1.170   1.178   1.184
  1.185   1.191   1.197   1.208   1.219   1.221   1.224   1.231
  1.241   1.246   1.253   1.260   1.261   1.269   1.279   1.289
  1.295   1.308   1.311   1.322   1.329   1.338   1.341   1.360
  1.364   1.378   1.387   1.399   1.409   1.421   1.428   1.437
  1.451   1.460   1.464   1.470   1.481   1.487   1.494   1.499
  1.504   1.517   1.520   1.523   1.530   1.549   1.556   1.559
  1.561   1.566   1.569   1.573   1.578   1.586   1.588   1.593
  1.598   1.602   1.607   1.611   1.616   1.618   1.626   1.629
  1.631   1.641   1.645   1.649   1.652   1.655   1.656   1.659
  1.665   1.668   1.672   1.681   1.693   1.697   1.703   1.705
  1.713   1.727   1.741   1.744   1.757   1.759   1.768   1.771
  1.779   1.788   1.794   1.799   1.810   1.817   1.820   1.833
  1.838   1.841   1.847   1.851   1.862   1.864   1.879   1.887
  1.894   1.901   1.909   1.914   1.931   1.941   1.954   1.968
  1.972   1.980   1.996   2.001   2.005   2.016   2.025   2.038
  2.043   2.049   2.057   2.063   2.064   2.076   2.091   2.101
  2.107   2.115   2.128   2.132   2.148   2.151   2.159   2.166
  2.171   2.182   2.185   2.189   2.199   2.224   2.229   2.241
  2.254   2.256   2.264   2.278   2.299   2.306   2.323   2.330
  2.337   2.347   2.351   2.355   2.382   2.391   2.405   2.420
  2.428   2.453   2.474   2.498   2.501   2.512   2.519   2.523
  2.532   2.538   2.550   2.553   2.564   2.565   2.581   2.593
  2.597   2.608   2.611   2.629   2.634   2.642   2.647   2.650
  2.672   2.675   2.696   2.698   2.707   2.722   2.728   2.735
  2.747   2.757   2.766   2.782   2.790   2.796   2.811   2.820
  2.823   2.826   2.845   2.867   2.879   2.887   2.887   2.896
  2.903   2.910   2.913   2.926   2.935   2.948   2.954   2.961
  2.970   2.979   2.987   2.990   3.002   3.019   3.027   3.034
  3.036   3.046   3.062   3.070   3.071   3.078   3.086   3.098
  3.113   3.117   3.125   3.134   3.145   3.148   3.156   3.167
  3.169   3.175   3.190   3.194   3.202   3.213   3.230   3.249
  3.263   3.266   3.281   3.290   3.296   3.303   3.315   3.322
  3.344   3.364   3.379   3.389   3.413   3.433   3.462   3.470
  3.529   3.560   3.567   3.615   3.680   3.775   3.784   3.800
  3.806   3.823   3.828   3.838   3.842   3.857   3.895   3.898
  3.902   3.921   3.931   3.934   3.946   3.974   3.989   3.996
  4.010   4.047   4.057   4.081   4.088   4.121   4.127   4.147
  4.169   4.173   4.211   4.256   4.266   4.277   4.306   4.307
  4.345   4.368   4.423   4.982   5.074   5.088   5.094   5.102
  5.133   5.143   5.155   5.182   5.186   5.365   5.376   5.413
  5.424   5.445   5.457   5.465   5.479   5.593   5.614   5.643
  5.657   5.659   5.694   5.720   5.810   5.843  23.748  23.773
 23.793  23.799  23.808  23.814  23.845  23.853  23.870  23.873
 23.887  23.909  23.926  23.958  23.964  23.996  49.865  49.899
 49.931  49.938  49.945  49.959  49.987  49.999  50.012
 --------------------------------------------------------------

          Ground-State Mulliken Net Atomic Charges

     Atom                 Charge (a.u.)
  ----------------------------------------
      1 C                     0.492083
      2 H                     0.206032
      3 C                    -0.556867
      4 H                     0.233117
      5 O                    -0.210408
      6 H                     0.254260
      7 C                    -0.721238
      8 H                     0.258940
      9 H                     0.122734
     10 C                    -0.031887
     11 H                     0.168620
     12 C                    -0.266497
     13 H                     0.122825
     14 H                     0.216649
     15 O                     0.115717
     16 C                    -0.353005
     17 H                     0.166128
     18 H                     0.173367
     19 C                    -0.719389
     20 H                     0.130392
     21 H                     0.176073
     22 C                     0.430637
     23 C                    -0.715568
     24 C                    -0.587099
     25 H                     0.170366
     26 O                    -0.240649
     27 H                     0.163968
     28 H                     0.272693
     29 H                     0.181914
     30 H                     0.152785
     31 H                     0.142629
     32 H                     0.127259
     33 O                     0.015625
     34 C                    -0.396998
     35 H                     0.273816
     36 C                    -0.070459
     37 H                     0.223793
     38 C                     0.009836
     39 O                    -0.202682
     40 O                    -0.121133
     41 H                     0.293221
     42 C                    -0.185142
     43 H                     0.276323
     44 O                    -0.150359
     45 H                     0.262215
     46 C                    -0.677751
     47 H                     0.298065
     48 O                    -0.207010
     49 H                     0.275934
     50 C                    -0.334927
     51 H                     0.238745
     52 O                    -0.152602
     53 H                     0.254911
  ----------------------------------------
  Sum of atomic charges =     0.000000

 -----------------------------------------------------------------
                    Cartesian Multipole Moments
 -----------------------------------------------------------------
    Charge (ESU x 10^10)
                 0.0000
    Dipole Moment (Debye)
         X       3.4012      Y       0.7136      Z      -1.9875
       Tot       4.0035
    Quadrupole Moments (Debye-Ang)
        XX    -199.3033     XY      14.4331     YY    -149.7219
        XZ     -11.6587     YZ       4.1695     ZZ    -143.0439
    Octopole Moments (Debye-Ang^2)
       XXX     303.4968    XXY       5.9834    XYY      10.4838
       YYY       9.5722    XXZ    -116.9705    XYZ      12.5754
       YYZ     -27.0350    XZZ      31.4025    YZZ      25.3181
       ZZZ      -9.1036
    Hexadecapole Moments (Debye-Ang^3)
      XXXX  -18623.0149   XXXY     594.5297   XXYY   -2979.8631
      XYYY    -221.1571   YYYY   -2159.0783   XXXZ     -29.4475
      XXYZ     157.7657   XYYZ    -194.7134   YYYZ      77.4276
      XXZZ   -2653.3904   XYZZ       4.9441   YYZZ    -529.6405
      XZZZ    -116.9351   YZZZ     -50.3319   ZZZZ    -967.9674
 -----------------------------------------------------------------
 Calculating analytic gradient of the SCF energy
 Gradient of SCF Energy
            1           2           3           4           5           6
    1  -0.0001661  -0.0000863  -0.0003960  -0.0001939   0.0001441  -0.0000773
    2   0.0000154   0.0001011  -0.0000157   0.0001263   0.0004457  -0.0000239
    3  -0.0002151  -0.0001499  -0.0000545   0.0000704  -0.0003501   0.0000704
            7           8           9          10          11          12
    1   0.0000149   0.0000058   0.0000786   0.0000750   0.0000447  -0.0000159
    2  -0.0002966   0.0000042  -0.0001009   0.0001879  -0.0000931   0.0000877
    3  -0.0001529   0.0000634   0.0000215   0.0000598   0.0000399   0.0001105
           13          14          15          16          17          18
    1   0.0000256   0.0000743   0.0001161   0.0000475   0.0000304   0.0000934
    2  -0.0000899   0.0000311  -0.0004075   0.0000798  -0.0000087  -0.0000228
    3   0.0000932  -0.0002169  -0.0000399   0.0001094  -0.0000095  -0.0001189
           19          20          21          22          23          24
    1  -0.0000300  -0.0000639  -0.0001451   0.0000265   0.0003832  -0.0004795
    2   0.0000327   0.0001493  -0.0000636  -0.0000624  -0.0003008  -0.0000322
    3   0.0000199  -0.0001651  -0.0000794   0.0002740  -0.0002243   0.0005705
           25          26          27          28          29          30
    1   0.0001205  -0.0003244   0.0001122   0.0004200   0.0001718  -0.0000730
    2   0.0001984   0.0002502  -0.0000403  -0.0002453  -0.0000006   0.0000295
    3   0.0000185  -0.0003521  -0.0002016   0.0008182  -0.0000804   0.0000776
           31          32          33          34          35          36
    1   0.0001277   0.0000988  -0.0002951  -0.0004607  -0.0000405  -0.0000955
    2   0.0000579  -0.0000012   0.0001137  -0.0002624   0.0000151   0.0001177
    3   0.0000425   0.0000675  -0.0000008   0.0001667   0.0000526   0.0000001
           37          38          39          40          41          42
    1   0.0000218   0.0016354  -0.0006202  -0.0005352  -0.0000122   0.0003324
    2  -0.0000775   0.0006305  -0.0002272  -0.0001262   0.0000215  -0.0002416
    3  -0.0000791  -0.0005582   0.0001255   0.0001453  -0.0000627  -0.0002389
           43          44          45          46          47          48
    1  -0.0000885  -0.0000052  -0.0000096  -0.0000523   0.0000677  -0.0000229
    2   0.0000500  -0.0000148   0.0000408   0.0000052   0.0000397  -0.0001791
    3  -0.0000217  -0.0000106   0.0000385   0.0001444   0.0000333   0.0000288
           49          50          51          52          53
    1  -0.0000192   0.0002103  -0.0000089  -0.0000772  -0.0000840
    2  -0.0000258  -0.0000374  -0.0000372   0.0000469   0.0001564
    3   0.0000139  -0.0000507   0.0000290  -0.0000006   0.0001286
 Max gradient component =       1.635E-03
 RMS gradient           =       2.328E-04
 Gradient time:  CPU 508.33 s  wall 85.86 s
 Geometry Optimization Parameters
   NAtoms,    NIC,     NZ,  NCons,   NDum,   NFix, NCnnct, MaxDiis
       53     422       0       0       0       0       0       0

 Cartesian Hessian Update
 Hessian Updated using BFGS Update


** GEOMETRY OPTIMIZATION IN DELOCALIZED INTERNAL COORDINATES **
   Searching for a Minimum

   Optimization Cycle:   6

                       Coordinates (Angstroms)
     ATOM                X               Y               Z
      1  C        -3.9815168945   -0.4528604946   -0.3911990866
      2  H        -3.5803995670    0.0339189729   -1.2921798309
      3  C        -3.7451313821    0.5295960114    0.7731413140
      4  H        -4.2310017453    0.1311486680    1.6759410452
      5  O        -4.3550282767    1.8047487675    0.4579474679
      6  H        -3.9437161938    2.4814760323    1.0060904703
      7  C        -2.2561075974    0.7636629257    1.0538457925
      8  H        -1.8116611680    1.2651443572    0.1884659395
      9  H        -2.1600881084    1.4502840863    1.9062142840
     10  C        -1.4807469118   -0.5282126164    1.3405011375
     11  H        -1.8992291695   -0.9946105365    2.2444794784
     12  C        -0.0112093506   -0.2724353811    1.6559374984
     13  H         0.0902837431    0.3482140419    2.5568578594
     14  H         0.5055442612   -1.2235151291    1.8210264309
     15  O         0.5981866684    0.4151913096    0.5518463935
     16  C        -1.6733416181   -1.4980401208    0.1699668402
     17  H        -1.1819564684   -2.4526280650    0.3893498952
     18  H        -1.1797195851   -1.0903813159   -0.7186943015
     19  C        -3.1584950321   -1.7366123640   -0.1113075193
     20  H        -3.2501073328   -2.4157948633   -0.9587705860
     21  H        -3.6106302168   -2.2546757034    0.7455363794
     22  C        -5.4655874917   -0.8437592390   -0.6769965423
     23  C        -5.5649433971   -1.6577686878   -1.9839957041
     24  C        -6.4881663303    0.3084911327   -0.7734602540
     25  H        -6.1066241985    1.0949244694   -1.4386045459
     26  O        -6.8925818216    0.8588512021    0.4727708712
     27  H        -7.3989282143   -0.0909699663   -1.2274213142
     28  H        -6.1737776451    1.4453897981    0.7491302994
     29  H        -5.8054778622   -1.4791929593    0.1519051655
     30  H        -5.2647022443   -1.0503715499   -2.8451316756
     31  H        -6.5950617441   -1.9817060762   -2.1534575431
     32  H        -4.9433271510   -2.5532035728   -1.9760863722
     33  O         2.5692628161   -0.6835829597    0.2793883850
     34  C         3.9896096559   -0.6726826930    0.3571993091
     35  H         4.3311393921   -0.4001696970    1.3633616499
     36  C         1.9627204095    0.5666685341    0.6430666351
     37  H         2.2709145464    0.8291144190    1.6694524504
     38  C         4.4572116690   -2.1072748495    0.1209566178
     39  O         4.9470361770   -2.8078160270    0.9660134477
     40  O         4.2263867336   -2.5112391644   -1.1451981614
     41  H         4.5220245364   -3.4315489560   -1.2141486156
     42  C         4.5538188502    0.3233634739   -0.6649340385
     43  H         4.2643730337   -0.0184484978   -1.6689488698
     44  O         5.9644338545    0.3389879826   -0.5275525426
     45  H         6.3072830275    1.0977051636   -1.0144725900
     46  C         3.9443559962    1.6988430357   -0.3991600016
     47  H         4.3307919296    2.0740304172    0.5540775353
     48  O         4.3934094270    2.6615987064   -1.3630973674
     49  H         4.0701258030    2.4005524458   -2.2350313304
     50  C         2.4156385996    1.6602645526   -0.3277052435
     51  H         2.0012693452    1.4037995652   -1.3147337794
     52  O         1.8985141505    2.8996727837    0.1271298587
     53  H         2.3643144262    3.6052375163   -0.3374141663
   Point Group: c1    Number of degrees of freedom:   153


   Energy is  -1303.958657958

 Hessian Updated using BFGS Update

150 Hessian modes will be used to form the next step
  Hessian Eigenvalues:
     0.001930    0.003013    0.004759    0.005552    0.005919    0.006049
     0.007231    0.007566    0.007733    0.008892    0.009441    0.010252
     0.011028    0.013182    0.013329    0.013874    0.014766    0.018725
     0.020205    0.021557    0.022407    0.029911    0.031494    0.032220
     0.034671    0.036699    0.037625    0.038301    0.042578    0.043431
     0.046211    0.046696    0.046945    0.047785    0.048763    0.049099
     0.049430    0.049609    0.050749    0.051462    0.052761    0.053744
     0.054957    0.054981    0.055678    0.056248    0.057066    0.058527
     0.058871    0.059705    0.059807    0.061975    0.062881    0.065715
     0.068713    0.069083    0.073675    0.078967    0.081370    0.083571
     0.084486    0.086293    0.092372    0.093414    0.107988    0.112606
     0.113340    0.116767    0.119096    0.131747    0.136382    0.141505
     0.143430    0.149856    0.156082    0.158666    0.159919    0.159975
     0.160001    0.160219    0.162128    0.168571    0.168925    0.171005
     0.172311    0.187649    0.193551    0.193906    0.202097    0.209408
     0.219608    0.225449    0.246225    0.249617    0.250835    0.254790
     0.266429    0.273287    0.273779    0.276830    0.282321    0.283065
     0.285390    0.286713    0.288621    0.288776    0.291769    0.293479
     0.297304    0.298697    0.332567    0.335958    0.336643    0.337125
     0.337322    0.337667    0.337751    0.338047    0.338141    0.338169
     0.338298    0.340432    0.340943    0.341751    0.341971    0.342354
     0.342860    0.343419    0.344719    0.344882    0.347987    0.348317
     0.378542    0.386177    0.388360    0.401818    0.403272    0.404754
     0.427846    0.428441    0.432623    0.498096    0.535554    0.537921
     0.542109    0.544473    0.545087    0.548132    0.552829    1.037991

 Minimum Search - Taking Simple RFO Step
 Searching for Lamda that Minimizes Along All modes
 Value Taken    Lamda =  -0.00012509
 Step Taken.  Stepsize is  0.083254

                             Maximum     Tolerance    Cnvgd?
         Gradient           0.001314      0.000300      NO
         Displacement       0.028801      0.001200      NO
         Energy change      0.000022      0.000001      NO


 New Cartesian Coordinates Obtained by Inverse Iteration

 Displacement from previous Coordinates is:  0.412157
 ----------------------------------------------------------------
             Standard Nuclear Orientation (Angstroms)
    I     Atom           X                Y                Z
 ----------------------------------------------------------------
    1      C      -3.9802274791    -0.4545654380    -0.3817488085
    2      H      -3.5697888277     0.0260801618    -1.2817221914
    3      C      -3.7388494192     0.5274679531     0.7822614230
    4      H      -4.2272844063     0.1318791856     1.6848235007
    5      O      -4.3397889544     1.8065335667     0.4669171438
    6      H      -3.9231870094     2.4806613207     1.0142896444
    7      C      -2.2490890319     0.7540956818     1.0637399286
    8      H      -1.8018964456     1.2526433138     0.1980854212
    9      H      -2.1502598622     1.4411052082     1.9155203921
   10      C      -1.4802064236    -0.5414113445     1.3513131450
   11      H      -1.8992017626    -1.0038271384     2.2570402931
   12      C      -0.0091010058    -0.2901498675     1.6631711858
   13      H       0.0954567998     0.3282021177     2.5652950089
   14      H       0.5066381888    -1.2423839219     1.8250793408
   15      O       0.5972227453     0.4014315023     0.5597860305
   16      C      -1.6804952821    -1.5128813484     0.1833553825
   17      H      -1.1941863924    -2.4697256585     0.4040554887
   18      H      -1.1866384748    -1.1098620232    -0.7071779366
   19      C      -3.1676458479    -1.7433734242    -0.0945983396
   20      H      -3.2645458431    -2.4276225160    -0.9373157306
   21      H      -3.6219647912    -2.2525623468     0.7663833730
   22      C      -5.4671386786    -0.8326208490    -0.6757675374
   23      C      -5.5653498353    -1.6735681166    -1.9654976845
   24      C      -6.4746491663     0.3287961019    -0.8127467410
   25      H      -6.0772025858     1.0939214763    -1.4932435933
   26      O      -6.8898352670     0.9140099660     0.4135644554
   27      H      -7.3843818421    -0.0722446203    -1.2673528012
   28      H      -6.1703145138     1.5037760237     0.6807579349
   29      H      -5.8256119575    -1.4443858888     0.1631702687
   30      H      -5.2401531930    -1.0922437087    -2.8356381216
   31      H      -6.5998670577    -1.9792504275    -2.1426014752
   32      H      -4.9637284329    -2.5817942428    -1.9293584958
   33      O       2.5727456155    -0.6882229796     0.2762986288
   34      C       3.9934679196    -0.6712718944     0.3471197237
   35      H       4.3389134084    -0.4025302671     1.3529046980
   36      C       1.9615246333     0.5574456457     0.6480614593
   37      H       2.2714591550     0.8166690673     1.6748281773
   38      C       4.4663498402    -2.1026808082     0.1016432151
   39      O       4.9665692111    -2.8037391748     0.9401604972
   40      O       4.2341798337    -2.5009771180    -1.1660874394
   41      H       4.5357751624    -3.4188810285    -1.2412069225
   42      C       4.5482895659     0.3328155830    -0.6723263677
   43      H       4.2559250243    -0.0050893238    -1.6767962580
   44      O       5.9595189253     0.3540147660    -0.5417066942
   45      H       6.2965828306     1.1166771726    -1.0264856531
   46      C       3.9341403063     1.7038635210    -0.3957844853
   47      H       4.3221828002     2.0742559569     0.5586181813
   48      O       4.3753568620     2.6756025382    -1.3544601765
   49      H       4.0503206287     2.4194785246    -2.2272030047
   50      C       2.4059719385     1.6579723699    -0.3188403053
   51      H       1.9889719475     1.4049662303    -1.3056532647
   52      O       1.8860293008     2.8930542080     0.1440511338
   53      H       2.3483814794     3.6018251974    -0.3190765786
 ----------------------------------------------------------------
 Molecular Point Group                 C1    NOp =  1
 Largest Abelian Subgroup              C1    NOp =  1
 Nuclear Repulsion Energy =  2414.4737171317 hartrees
 There are       98 alpha and       98 beta electrons
 Applying Cartesian multipole field
    Component          Value
    ---------          -----
     (2,0,0)        1.00000E-12
     (0,2,0)        2.00000E-11
     (0,0,2)       -3.00000E-11
 Nucleus-field energy     =     0.0000000273 hartrees
 Requested basis set is 6-311++G(d,p)
 There are 290 shells and 746 basis functions
 A cutoff of  1.0D-11 yielded  28347 shell pairs
 There are    180431 function pairs (    190881 Cartesian)
 Smallest overlap matrix eigenvalue = 8.68E-07

 Q-Chem warning in module stvman/mkSTV.C, line 306:

 Overlap eigenvalue is smaller than square root of threshold
 Use THRESH >= 12 to get rid of this warning

 Linear dependence detected in AO basis
 Tighter screening thresholds may be required for diffuse basis sets
 Use S2THRESH > 14 and THRESH = 14 in case of SCF convergence issues
 Number of orthogonalized atomic orbitals = 745
 Maximum deviation from orthogonality = 2.491E-10
 Guess MOs from SCF MO coefficient file

 -----------------------------------------------------------------------
  General SCF calculation program by
  Eric Jon Sundstrom, Paul Horn, Yuezhi Mao, Dmitri Zuev, Alec White,
  David Stuck, Shaama M.S., Shane Yost, Joonho Lee, David Small,
  Daniel Levine, Susi Lehtola, Hugh Burton, Evgeny Epifanovsky
 -----------------------------------------------------------------------
 Exchange:     0.2000 Hartree-Fock + 0.0800 Slater + 0.7200 B88
 Correlation:  0.1900 VWN1RPA + 0.8100 LYP
 Using SG-1 standard quadrature grid
 using 6 threads for integral computing
 -------------------------------------------------------
 OpenMP Integral computing Module                
 Release: version 2.0, May 2017, Q-Chem Inc. Pleasanton 
 -------------------------------------------------------
 -------------------------------------------------------
 OpenMP BLAS3 based DFT computing Module                
 Release: version 1.0, May 2013, Q-Chem Inc. Pittsburgh 
 -------------------------------------------------------
 A restricted SCF calculation will be
 performed using DIIS
 SCF converges when DIIS error is below 1.0e-08
 ---------------------------------------
  Cycle       Energy         DIIS error
 ---------------------------------------
    1   -1303.9569035355      1.38e-04  
    2   -1303.9586867258      1.44e-05  
    3   -1303.9586945257      1.52e-05  
    4   -1303.9587059387      4.55e-06  
    5   -1303.9587066518      2.44e-06  
    6   -1303.9587069428      6.71e-07  
    7   -1303.9587069631      2.15e-07  
    8   -1303.9587069654      3.24e-08  
    9   -1303.9587069656      1.51e-08  
   10   -1303.9587069654      5.12e-09  Convergence criterion met
 ---------------------------------------
 SCF time:   CPU 1842.58s  wall 328.00s 
 SCF   energy in the final basis set =    -1303.9587069654
 Total energy in the final basis set =    -1303.9587069654

 --------------------------------------------------------------

                    Orbital Energies (a.u.)
 --------------------------------------------------------------

 Alpha MOs
 -- Occupied --
-19.192 -19.169 -19.161 -19.153 -19.152 -19.147 -19.140 -19.136
-19.092 -10.327 -10.299 -10.265 -10.257 -10.256 -10.252 -10.233
-10.232 -10.197 -10.189 -10.180 -10.177 -10.171 -10.171 -10.170
-10.158  -1.136  -1.105  -1.078  -1.057  -1.046  -1.044  -1.043
 -1.041  -0.996  -0.851  -0.814  -0.812  -0.793  -0.753  -0.746
 -0.713  -0.687  -0.666  -0.662  -0.640  -0.628  -0.628  -0.611
 -0.576  -0.567  -0.566  -0.562  -0.547  -0.527  -0.523  -0.518
 -0.513  -0.505  -0.499  -0.495  -0.491  -0.480  -0.472  -0.457
 -0.453  -0.449  -0.444  -0.439  -0.426  -0.425  -0.423  -0.418
 -0.413  -0.400  -0.396  -0.385  -0.380  -0.375  -0.370  -0.368
 -0.365  -0.360  -0.356  -0.349  -0.347  -0.340  -0.337  -0.331
 -0.327  -0.320  -0.310  -0.308  -0.303  -0.299  -0.295  -0.290
 -0.287  -0.252
 -- Virtual --
 -0.037  -0.026  -0.015  -0.014  -0.007  -0.004  -0.002   0.003
  0.010   0.016   0.019   0.022   0.027   0.032   0.034   0.038
  0.040   0.044   0.049   0.051   0.057   0.057   0.061   0.064
  0.066   0.071   0.073   0.076   0.078   0.081   0.084   0.088
  0.089   0.091   0.094   0.096   0.099   0.099   0.102   0.105
  0.109   0.110   0.112   0.114   0.116   0.117   0.123   0.124
  0.127   0.128   0.130   0.131   0.132   0.134   0.134   0.137
  0.139   0.141   0.143   0.144   0.145   0.147   0.149   0.150
  0.157   0.158   0.161   0.164   0.164   0.169   0.170   0.171
  0.172   0.175   0.177   0.178   0.182   0.183   0.185   0.189
  0.191   0.194   0.196   0.199   0.199   0.203   0.205   0.208
  0.210   0.213   0.214   0.217   0.220   0.222   0.224   0.225
  0.230   0.233   0.235   0.237   0.242   0.243   0.244   0.249
  0.251   0.253   0.257   0.258   0.260   0.262   0.265   0.270
  0.273   0.274   0.276   0.278   0.280   0.280   0.286   0.288
  0.289   0.292   0.294   0.297   0.299   0.301   0.304   0.307
  0.309   0.312   0.317   0.318   0.323   0.325   0.327   0.330
  0.333   0.333   0.334   0.337   0.342   0.343   0.346   0.349
  0.350   0.352   0.355   0.359   0.360   0.367   0.369   0.369
  0.372   0.374   0.376   0.379   0.381   0.382   0.386   0.391
  0.392   0.398   0.402   0.406   0.408   0.415   0.420   0.423
  0.429   0.432   0.440   0.445   0.450   0.454   0.456   0.465
  0.466   0.473   0.481   0.482   0.493   0.498   0.504   0.508
  0.511   0.518   0.522   0.542   0.547   0.551   0.556   0.558
  0.563   0.568   0.572   0.574   0.581   0.585   0.592   0.599
  0.606   0.616   0.618   0.628   0.631   0.633   0.635   0.640
  0.643   0.648   0.652   0.654   0.658   0.665   0.672   0.680
  0.683   0.686   0.692   0.695   0.702   0.710   0.715   0.718
  0.721   0.729   0.732   0.736   0.743   0.749   0.753   0.755
  0.759   0.762   0.771   0.772   0.774   0.778   0.783   0.789
  0.792   0.797   0.799   0.805   0.805   0.811   0.814   0.821
  0.826   0.827   0.839   0.857   0.864   0.889   0.894   0.908
  0.914   0.937   0.948   0.962   0.968   0.971   0.998   1.003
  1.012   1.018   1.027   1.034   1.041   1.054   1.058   1.070
  1.077   1.087   1.089   1.103   1.110   1.123   1.131   1.139
  1.141   1.148   1.152   1.158   1.166   1.170   1.177   1.184
  1.185   1.190   1.197   1.208   1.218   1.221   1.223   1.231
  1.241   1.245   1.252   1.259   1.262   1.269   1.279   1.289
  1.295   1.307   1.310   1.322   1.329   1.339   1.341   1.360
  1.364   1.377   1.387   1.399   1.409   1.421   1.427   1.436
  1.451   1.461   1.464   1.470   1.481   1.489   1.494   1.499
  1.503   1.517   1.520   1.523   1.531   1.549   1.556   1.559
  1.563   1.566   1.570   1.573   1.578   1.586   1.588   1.593
  1.598   1.601   1.607   1.611   1.616   1.618   1.626   1.629
  1.632   1.640   1.645   1.650   1.652   1.655   1.656   1.659
  1.664   1.668   1.672   1.681   1.693   1.698   1.702   1.705
  1.713   1.727   1.741   1.744   1.756   1.759   1.769   1.770
  1.779   1.789   1.795   1.799   1.810   1.817   1.820   1.832
  1.838   1.840   1.846   1.851   1.861   1.865   1.879   1.887
  1.893   1.898   1.909   1.914   1.931   1.941   1.953   1.968
  1.972   1.979   1.996   2.000   2.004   2.015   2.025   2.039
  2.043   2.049   2.057   2.062   2.065   2.076   2.091   2.100
  2.106   2.114   2.128   2.132   2.148   2.151   2.159   2.166
  2.171   2.182   2.185   2.189   2.199   2.224   2.229   2.241
  2.254   2.256   2.264   2.279   2.300   2.307   2.324   2.332
  2.336   2.347   2.353   2.355   2.382   2.391   2.404   2.420
  2.429   2.453   2.474   2.498   2.501   2.511   2.518   2.522
  2.532   2.538   2.550   2.553   2.564   2.565   2.581   2.593
  2.597   2.608   2.611   2.629   2.634   2.642   2.647   2.649
  2.671   2.676   2.696   2.698   2.707   2.723   2.728   2.735
  2.746   2.758   2.767   2.782   2.789   2.796   2.811   2.818
  2.823   2.826   2.844   2.867   2.879   2.886   2.887   2.896
  2.903   2.911   2.913   2.927   2.935   2.947   2.955   2.962
  2.970   2.979   2.987   2.990   3.001   3.019   3.027   3.034
  3.038   3.046   3.062   3.070   3.072   3.078   3.086   3.098
  3.112   3.118   3.125   3.133   3.145   3.148   3.155   3.167
  3.170   3.175   3.191   3.194   3.201   3.212   3.230   3.247
  3.263   3.266   3.281   3.289   3.295   3.303   3.314   3.322
  3.344   3.365   3.377   3.388   3.413   3.434   3.461   3.470
  3.528   3.560   3.567   3.615   3.680   3.775   3.785   3.800
  3.807   3.823   3.828   3.838   3.842   3.857   3.896   3.900
  3.902   3.921   3.931   3.936   3.943   3.974   3.989   3.995
  4.010   4.047   4.057   4.081   4.088   4.120   4.127   4.147
  4.169   4.173   4.212   4.256   4.266   4.276   4.305   4.306
  4.344   4.367   4.423   4.982   5.074   5.088   5.094   5.103
  5.134   5.142   5.154   5.182   5.187   5.365   5.375   5.413
  5.424   5.445   5.458   5.466   5.481   5.592   5.614   5.643
  5.657   5.660   5.694   5.719   5.811   5.843  23.748  23.773
 23.792  23.799  23.808  23.814  23.844  23.852  23.870  23.873
 23.887  23.909  23.926  23.958  23.964  23.996  49.865  49.899
 49.931  49.939  49.945  49.958  49.986  49.999  50.012
 --------------------------------------------------------------

          Ground-State Mulliken Net Atomic Charges

     Atom                 Charge (a.u.)
  ----------------------------------------
      1 C                     0.494400
      2 H                     0.204519
      3 C                    -0.573393
      4 H                     0.233721
      5 O                    -0.210871
      6 H                     0.254554
      7 C                    -0.709264
      8 H                     0.259792
      9 H                     0.122564
     10 C                    -0.030896
     11 H                     0.168937
     12 C                    -0.263137
     13 H                     0.122437
     14 H                     0.216723
     15 O                     0.114153
     16 C                    -0.365171
     17 H                     0.166562
     18 H                     0.173767
     19 C                    -0.704827
     20 H                     0.128304
     21 H                     0.176801
     22 C                     0.422504
     23 C                    -0.712604
     24 C                    -0.579943
     25 H                     0.167723
     26 O                    -0.240765
     27 H                     0.164893
     28 H                     0.270811
     29 H                     0.181463
     30 H                     0.153312
     31 H                     0.142013
     32 H                     0.128540
     33 O                     0.015099
     34 C                    -0.399232
     35 H                     0.273741
     36 C                    -0.070559
     37 H                     0.224347
     38 C                     0.011792
     39 O                    -0.202983
     40 O                    -0.121475
     41 H                     0.293265
     42 C                    -0.184230
     43 H                     0.276513
     44 O                    -0.150258
     45 H                     0.262042
     46 C                    -0.678466
     47 H                     0.298059
     48 O                    -0.207399
     49 H                     0.275977
     50 C                    -0.335311
     51 H                     0.238966
     52 O                    -0.152239
     53 H                     0.254730
  ----------------------------------------
  Sum of atomic charges =     0.000000

 -----------------------------------------------------------------
                    Cartesian Multipole Moments
 -----------------------------------------------------------------
    Charge (ESU x 10^10)
                 0.0000
    Dipole Moment (Debye)
         X       3.3933      Y       0.6755      Z      -1.9477
       Tot       3.9704
    Quadrupole Moments (Debye-Ang)
        XX    -199.6548     XY      14.9231     YY    -149.7184
        XZ     -11.8653     YZ       3.9863     ZZ    -142.8587
    Octopole Moments (Debye-Ang^2)
       XXX     302.4690    XXY       2.6090    XYY      10.7924
       YYY       9.6460    XXZ    -113.9585    XYZ      12.7482
       YYZ     -26.9112    XZZ      31.2938    YZZ      24.6642
       ZZZ      -8.2596
    Hexadecapole Moments (Debye-Ang^3)
      XXXX  -18628.1776   XXXY     628.6259   XXYY   -2983.5626
      XYYY    -215.8454   YYYY   -2168.7388   XXXZ     -51.2801
      XXYZ     155.2403   XYYZ    -196.0506   YYYZ      76.9335
      XXZZ   -2643.7537   XYZZ       5.1863   YYZZ    -529.3073
      XZZZ    -117.2900   YZZZ     -51.2475   ZZZZ    -968.5611
 -----------------------------------------------------------------
 Calculating analytic gradient of the SCF energy
 Gradient of SCF Energy
            1           2           3           4           5           6
    1  -0.0000241  -0.0000126   0.0001980   0.0000294   0.0001185   0.0000215
    2   0.0001104   0.0000378  -0.0001151   0.0000217   0.0001042  -0.0000009
    3  -0.0000331   0.0000234   0.0000342   0.0000628  -0.0000280   0.0000809
            7           8           9          10          11          12
    1  -0.0000067   0.0000211   0.0000539   0.0000723   0.0000085  -0.0000002
    2  -0.0000841  -0.0000174  -0.0000390   0.0000994  -0.0000627  -0.0001337
    3  -0.0000127   0.0000272   0.0000173   0.0000418   0.0000035   0.0000048
           13          14          15          16          17          18
    1   0.0000114   0.0000063  -0.0000298   0.0000098   0.0000142   0.0000476
    2  -0.0000273  -0.0000094  -0.0000428   0.0000267  -0.0000028  -0.0000018
    3   0.0000177  -0.0000536   0.0000008  -0.0000145  -0.0000205  -0.0000362
           19          20          21          22          23          24
    1  -0.0000546  -0.0001178  -0.0000512  -0.0001388   0.0001284  -0.0000601
    2  -0.0000343   0.0000604   0.0000126   0.0001313  -0.0000612  -0.0000545
    3   0.0000766  -0.0001856  -0.0000612   0.0000764  -0.0000446  -0.0000288
           25          26          27          28          29          30
    1   0.0000018  -0.0003092   0.0000214  -0.0000877   0.0000426  -0.0000156
    2   0.0000247  -0.0001192  -0.0000345   0.0002097  -0.0000113   0.0000276
    3   0.0000356   0.0000642   0.0000066  -0.0000550  -0.0000249   0.0000348
           31          32          33          34          35          36
    1   0.0000198   0.0001060  -0.0000733  -0.0002186  -0.0000256  -0.0000623
    2   0.0000137   0.0000522   0.0000237  -0.0001659  -0.0000113   0.0000052
    3   0.0000013   0.0001242  -0.0000347   0.0000464   0.0000322   0.0000185
           37          38          39          40          41          42
    1   0.0000278   0.0009043  -0.0003392  -0.0002938  -0.0000147   0.0001657
    2  -0.0000086   0.0003493  -0.0001402  -0.0000805   0.0000088  -0.0001585
    3  -0.0000393  -0.0003178   0.0000502   0.0000697  -0.0000717  -0.0001173
           43          44          45          46          47          48
    1  -0.0000550  -0.0000160   0.0000019  -0.0000462   0.0000224   0.0000049
    2   0.0000552  -0.0000019   0.0000268   0.0000638  -0.0000144  -0.0000981
    3  -0.0000051  -0.0000426   0.0000256   0.0001069   0.0000135   0.0000213
           49          50          51          52          53
    1  -0.0000131   0.0000574  -0.0000052  -0.0000144  -0.0000311
    2   0.0000183  -0.0000113  -0.0000015  -0.0000012   0.0000617
    3   0.0000180  -0.0000144   0.0000178   0.0000215   0.0000655
 Max gradient component =       9.043E-04
 RMS gradient           =       1.125E-04
 Gradient time:  CPU 508.95 s  wall 85.88 s
 Geometry Optimization Parameters
   NAtoms,    NIC,     NZ,  NCons,   NDum,   NFix, NCnnct, MaxDiis
       53     422       0       0       0       0       0       0

 Cartesian Hessian Update
 Hessian Updated using BFGS Update


** GEOMETRY OPTIMIZATION IN DELOCALIZED INTERNAL COORDINATES **
   Searching for a Minimum

   Optimization Cycle:   7

                       Coordinates (Angstroms)
     ATOM                X               Y               Z
      1  C        -3.9802274791   -0.4545654380   -0.3817488085
      2  H        -3.5697888277    0.0260801618   -1.2817221914
      3  C        -3.7388494192    0.5274679531    0.7822614230
      4  H        -4.2272844063    0.1318791856    1.6848235007
      5  O        -4.3397889544    1.8065335667    0.4669171438
      6  H        -3.9231870094    2.4806613207    1.0142896444
      7  C        -2.2490890319    0.7540956818    1.0637399286
      8  H        -1.8018964456    1.2526433138    0.1980854212
      9  H        -2.1502598622    1.4411052082    1.9155203921
     10  C        -1.4802064236   -0.5414113445    1.3513131450
     11  H        -1.8992017626   -1.0038271384    2.2570402931
     12  C        -0.0091010058   -0.2901498675    1.6631711858
     13  H         0.0954567998    0.3282021177    2.5652950089
     14  H         0.5066381888   -1.2423839219    1.8250793408
     15  O         0.5972227453    0.4014315023    0.5597860305
     16  C        -1.6804952821   -1.5128813484    0.1833553825
     17  H        -1.1941863924   -2.4697256585    0.4040554887
     18  H        -1.1866384748   -1.1098620232   -0.7071779366
     19  C        -3.1676458479   -1.7433734242   -0.0945983396
     20  H        -3.2645458431   -2.4276225160   -0.9373157306
     21  H        -3.6219647912   -2.2525623468    0.7663833730
     22  C        -5.4671386786   -0.8326208490   -0.6757675374
     23  C        -5.5653498353   -1.6735681166   -1.9654976845
     24  C        -6.4746491663    0.3287961019   -0.8127467410
     25  H        -6.0772025858    1.0939214763   -1.4932435933
     26  O        -6.8898352670    0.9140099660    0.4135644554
     27  H        -7.3843818421   -0.0722446203   -1.2673528012
     28  H        -6.1703145138    1.5037760237    0.6807579349
     29  H        -5.8256119575   -1.4443858888    0.1631702687
     30  H        -5.2401531930   -1.0922437087   -2.8356381216
     31  H        -6.5998670577   -1.9792504275   -2.1426014752
     32  H        -4.9637284329   -2.5817942428   -1.9293584958
     33  O         2.5727456155   -0.6882229796    0.2762986288
     34  C         3.9934679196   -0.6712718944    0.3471197237
     35  H         4.3389134084   -0.4025302671    1.3529046980
     36  C         1.9615246333    0.5574456457    0.6480614593
     37  H         2.2714591550    0.8166690673    1.6748281773
     38  C         4.4663498402   -2.1026808082    0.1016432151
     39  O         4.9665692111   -2.8037391748    0.9401604972
     40  O         4.2341798337   -2.5009771180   -1.1660874394
     41  H         4.5357751624   -3.4188810285   -1.2412069225
     42  C         4.5482895659    0.3328155830   -0.6723263677
     43  H         4.2559250243   -0.0050893238   -1.6767962580
     44  O         5.9595189253    0.3540147660   -0.5417066942
     45  H         6.2965828306    1.1166771726   -1.0264856531
     46  C         3.9341403063    1.7038635210   -0.3957844853
     47  H         4.3221828002    2.0742559569    0.5586181813
     48  O         4.3753568620    2.6756025382   -1.3544601765
     49  H         4.0503206287    2.4194785246   -2.2272030047
     50  C         2.4059719385    1.6579723699   -0.3188403053
     51  H         1.9889719475    1.4049662303   -1.3056532647
     52  O         1.8860293008    2.8930542080    0.1440511338
     53  H         2.3483814794    3.6018251974   -0.3190765786
   Point Group: c1    Number of degrees of freedom:   153


   Energy is  -1303.958706965

 Hessian Updated using BFGS Update

151 Hessian modes will be used to form the next step
  Hessian Eigenvalues:
     0.002212    0.003102    0.004582    0.005545    0.005933    0.006090
     0.007294    0.007569    0.007731    0.008863    0.009239    0.010757
     0.011029    0.013170    0.013330    0.014247    0.017096    0.019072
     0.020327    0.022385    0.024955    0.026982    0.029935    0.031497
     0.032809    0.034881    0.037281    0.038284    0.042513    0.043229
     0.046066    0.046706    0.047021    0.048491    0.048900    0.049088
     0.049388    0.049600    0.050939    0.051461    0.052764    0.053980
     0.054933    0.054965    0.055703    0.056051    0.057069    0.058516
     0.058899    0.059704    0.060024    0.062598    0.062894    0.065701
     0.068770    0.069026    0.073671    0.078703    0.081355    0.083417
     0.084421    0.086197    0.092695    0.093612    0.107682    0.112610
     0.113184    0.116752    0.119011    0.131669    0.136550    0.141668
     0.143433    0.151334    0.153456    0.158641    0.159895    0.159972
     0.159993    0.160000    0.160320    0.161386    0.168789    0.168924
     0.171007    0.172885    0.184885    0.190304    0.193909    0.198312
     0.202412    0.219766    0.222722    0.246518    0.249358    0.250565
     0.254924    0.265672    0.270469    0.273731    0.276774    0.280573
     0.282927    0.285223    0.286368    0.288337    0.288632    0.291766
     0.292283    0.296806    0.298722    0.332505    0.335958    0.336628
     0.337133    0.337342    0.337693    0.337931    0.338016    0.338121
     0.338175    0.338264    0.340390    0.340884    0.341748    0.341960
     0.342267    0.342857    0.343395    0.344516    0.344877    0.348082
     0.348225    0.384581    0.386456    0.400442    0.402430    0.403728
     0.411598    0.427906    0.428326    0.445693    0.498087    0.535553
     0.537472    0.542110    0.544469    0.545088    0.548280    0.552808
     1.037991

 Minimum Search - Taking Simple RFO Step
 Searching for Lamda that Minimizes Along All modes
 Value Taken    Lamda =  -0.00013213
 Step Taken.  Stepsize is  0.131582

                             Maximum     Tolerance    Cnvgd?
         Gradient           0.001681      0.000300      NO
         Displacement       0.044759      0.001200      NO
         Energy change     -0.000049      0.000001      NO


 New Cartesian Coordinates Obtained by Inverse Iteration

 Displacement from previous Coordinates is:  0.557159
 ----------------------------------------------------------------
             Standard Nuclear Orientation (Angstroms)
    I     Atom           X                Y                Z
 ----------------------------------------------------------------
    1      C      -3.9800145204    -0.4703571491    -0.3833576834
    2      H      -3.5576207203     0.0022262971    -1.2818850400
    3      C      -3.7349985052     0.5130800262     0.7786667039
    4      H      -4.2248520769     0.1201409602     1.6814189286
    5      O      -4.3297278567     1.7942161354     0.4617845110
    6      H      -3.9088392985     2.4674605750     1.0069472167
    7      C      -2.2454388462     0.7358353720     1.0596357988
    8      H      -1.7962283385     1.2289167385     0.1918985275
    9      H      -2.1451995675     1.4264400252     1.9084303786
   10      C      -1.4827924782    -0.5619487197     1.3528438214
   11      H      -1.9023521879    -1.0159093360     2.2624385693
   12      C      -0.0105353180    -0.3116236766     1.6609695372
   13      H       0.0946521270     0.3125039808     2.5589683253
   14      H       0.5048315323    -1.2630054937     1.8296767635
   15      O       0.5940788616     0.3751492974     0.5534877088
   16      C      -1.6910980227    -1.5407470958     0.1918217949
   17      H      -1.2101831116    -2.4989481065     0.4180893108
   18      H      -1.1970235083    -1.1461968280    -0.7021394106
   19      C      -3.1801294500    -1.7644098172    -0.0832223561
   20      H      -3.2812696132    -2.4581647975    -0.9174045505
   21      H      -3.6367152590    -2.2601736603     0.7843793306
   22      C      -5.4722950424    -0.8244123067    -0.6852996188
   23      C      -5.5923063191    -1.6310253481    -1.9948505191
   24      C      -6.4599544212     0.3563035577    -0.7946755637
   25      H      -6.0574296331     1.1229900243    -1.4704280603
   26      O      -6.8476790655     0.9315075783     0.4446679555
   27      H      -7.3832464053    -0.0211074004    -1.2420136905
   28      H      -6.1115039164     1.5013877794     0.7091096085
   29      H      -5.8405654978    -1.4470165087     0.1415674554
   30      H      -5.2472538996    -1.0392197788    -2.8503898783
   31      H      -6.6357669596    -1.8992041318    -2.1810324780
   32      H      -5.0208067427    -2.5589274043    -1.9814126727
   33      O       2.5847634618    -0.6943083637     0.2891571628
   34      C       4.0051103863    -0.6579773210     0.3607820408
   35      H       4.3465908821    -0.3725096748     1.3631678400
   36      C       1.9563329459     0.5476692354     0.6444997386
   37      H       2.2593779204     0.8229253689     1.6693412582
   38      C       4.4965866338    -2.0865549038     0.1347286069
   39      O       5.0219102696    -2.7628835812     0.9781957332
   40      O       4.2933855738    -2.4969044917    -1.1341811369
   41      H       4.6211834056    -3.4065053472    -1.2002322707
   42      C       4.5476840388     0.3412233397    -0.6700097666
   43      H       4.2612434716    -0.0127825852    -1.6706067807
   44      O       5.9585048087     0.3817217086    -0.5390895817
   45      H       6.2861958604     1.1419627140    -1.0339658898
   46      C       3.9162814709     1.7071479377    -0.4091613854
   47      H       4.2968983219     2.0910732089     0.5427729736
   48      O       4.3474266078     2.6767178122    -1.3749450073
   49      H       4.0285335919     2.4094402592    -2.2466112657
   50      C       2.3888431361     1.6425224848    -0.3344279576
   51      H       1.9770176081     1.3733964429    -1.3191592772
   52      O       1.8543906594     2.8769265458     0.1124623054
   53      H       2.3113873386     3.5833173073    -0.3595095949
 ----------------------------------------------------------------
 Molecular Point Group                 C1    NOp =  1
 Largest Abelian Subgroup              C1    NOp =  1
 Nuclear Repulsion Energy =  2414.9489885298 hartrees
 There are       98 alpha and       98 beta electrons
 Applying Cartesian multipole field
    Component          Value
    ---------          -----
     (2,0,0)        1.00000E-12
     (0,2,0)        2.00000E-11
     (0,0,2)       -3.00000E-11
 Nucleus-field energy     =     0.0000000269 hartrees
 Requested basis set is 6-311++G(d,p)
 There are 290 shells and 746 basis functions
 A cutoff of  1.0D-11 yielded  28348 shell pairs
 There are    180443 function pairs (    190897 Cartesian)
 Smallest overlap matrix eigenvalue = 8.63E-07

 Q-Chem warning in module stvman/mkSTV.C, line 306:

 Overlap eigenvalue is smaller than square root of threshold
 Use THRESH >= 12 to get rid of this warning

 Linear dependence detected in AO basis
 Tighter screening thresholds may be required for diffuse basis sets
 Use S2THRESH > 14 and THRESH = 14 in case of SCF convergence issues
 Number of orthogonalized atomic orbitals = 745
 Maximum deviation from orthogonality = 2.220E-10
 Guess MOs from SCF MO coefficient file

 -----------------------------------------------------------------------
  General SCF calculation program by
  Eric Jon Sundstrom, Paul Horn, Yuezhi Mao, Dmitri Zuev, Alec White,
  David Stuck, Shaama M.S., Shane Yost, Joonho Lee, David Small,
  Daniel Levine, Susi Lehtola, Hugh Burton, Evgeny Epifanovsky
 -----------------------------------------------------------------------
 Exchange:     0.2000 Hartree-Fock + 0.0800 Slater + 0.7200 B88
 Correlation:  0.1900 VWN1RPA + 0.8100 LYP
 Using SG-1 standard quadrature grid
 using 6 threads for integral computing
 -------------------------------------------------------
 OpenMP Integral computing Module                
 Release: version 2.0, May 2017, Q-Chem Inc. Pleasanton 
 -------------------------------------------------------
 -------------------------------------------------------
 OpenMP BLAS3 based DFT computing Module                
 Release: version 1.0, May 2013, Q-Chem Inc. Pittsburgh 
 -------------------------------------------------------
 A restricted SCF calculation will be
 performed using DIIS
 SCF converges when DIIS error is below 1.0e-08
 ---------------------------------------
  Cycle       Energy         DIIS error
 ---------------------------------------
    1   -1303.9547179606      1.98e-04  
    2   -1303.9584675978      2.84e-05  
    3   -1303.9584672684      3.47e-05  
    4   -1303.9585237161      6.79e-06  
    5   -1303.9585254849      3.23e-06  
    6   -1303.9585259827      1.27e-06  
    7   -1303.9585260558      3.96e-07  
    8   -1303.9585260643      7.96e-08  
    9   -1303.9585260647      3.65e-08  
   10   -1303.9585260647      1.41e-08  
   11   -1303.9585260649      3.27e-09  Convergence criterion met
 ---------------------------------------
 SCF time:   CPU 2027.35s  wall 360.00s 
 SCF   energy in the final basis set =    -1303.9585260649
 Total energy in the final basis set =    -1303.9585260649

 --------------------------------------------------------------

                    Orbital Energies (a.u.)
 --------------------------------------------------------------

 Alpha MOs
 -- Occupied --
-19.192 -19.169 -19.161 -19.153 -19.151 -19.147 -19.141 -19.136
-19.090 -10.328 -10.299 -10.265 -10.257 -10.256 -10.253 -10.233
-10.232 -10.197 -10.189 -10.180 -10.177 -10.171 -10.171 -10.170
-10.158  -1.136  -1.105  -1.078  -1.057  -1.046  -1.045  -1.043
 -1.043  -0.995  -0.851  -0.814  -0.812  -0.793  -0.753  -0.746
 -0.713  -0.687  -0.666  -0.661  -0.640  -0.629  -0.628  -0.611
 -0.576  -0.567  -0.566  -0.562  -0.548  -0.528  -0.523  -0.518
 -0.513  -0.505  -0.499  -0.495  -0.491  -0.480  -0.472  -0.457
 -0.453  -0.449  -0.444  -0.439  -0.426  -0.425  -0.423  -0.418
 -0.413  -0.400  -0.395  -0.385  -0.381  -0.375  -0.370  -0.368
 -0.365  -0.361  -0.356  -0.349  -0.347  -0.340  -0.337  -0.331
 -0.327  -0.320  -0.310  -0.308  -0.303  -0.299  -0.295  -0.290
 -0.287  -0.251
 -- Virtual --
 -0.037  -0.027  -0.015  -0.013  -0.007  -0.004  -0.002   0.003
  0.010   0.016   0.019   0.022   0.027   0.032   0.034   0.038
  0.040   0.045   0.049   0.051   0.056   0.057   0.061   0.064
  0.065   0.070   0.073   0.076   0.078   0.081   0.084   0.088
  0.089   0.091   0.094   0.096   0.099   0.099   0.102   0.105
  0.108   0.111   0.112   0.114   0.116   0.117   0.123   0.124
  0.127   0.128   0.130   0.131   0.132   0.134   0.134   0.137
  0.138   0.140   0.143   0.144   0.145   0.147   0.149   0.151
  0.157   0.158   0.160   0.163   0.164   0.169   0.170   0.171
  0.172   0.176   0.177   0.177   0.182   0.183   0.185   0.189
  0.190   0.194   0.195   0.198   0.199   0.203   0.205   0.208
  0.210   0.213   0.214   0.217   0.219   0.222   0.225   0.226
  0.230   0.233   0.234   0.237   0.242   0.243   0.245   0.249
  0.251   0.253   0.257   0.258   0.260   0.262   0.265   0.271
  0.273   0.274   0.277   0.278   0.280   0.281   0.285   0.288
  0.289   0.292   0.293   0.297   0.299   0.301   0.304   0.307
  0.309   0.312   0.316   0.318   0.323   0.326   0.327   0.330
  0.332   0.333   0.334   0.337   0.343   0.343   0.346   0.350
  0.350   0.352   0.355   0.359   0.360   0.367   0.368   0.369
  0.372   0.374   0.376   0.380   0.381   0.382   0.386   0.391
  0.393   0.398   0.402   0.406   0.408   0.415   0.419   0.424
  0.428   0.432   0.440   0.445   0.450   0.453   0.455   0.464
  0.467   0.474   0.481   0.484   0.494   0.498   0.504   0.508
  0.511   0.517   0.522   0.544   0.546   0.551   0.557   0.558
  0.563   0.568   0.571   0.574   0.581   0.586   0.592   0.599
  0.606   0.615   0.618   0.628   0.632   0.632   0.635   0.641
  0.643   0.647   0.652   0.654   0.659   0.666   0.672   0.680
  0.683   0.685   0.693   0.694   0.701   0.709   0.715   0.719
  0.721   0.729   0.732   0.736   0.742   0.749   0.752   0.755
  0.760   0.763   0.771   0.773   0.774   0.778   0.783   0.789
  0.794   0.797   0.799   0.804   0.805   0.811   0.814   0.821
  0.826   0.827   0.839   0.856   0.863   0.887   0.891   0.908
  0.914   0.936   0.949   0.960   0.967   0.972   0.997   1.003
  1.008   1.017   1.026   1.034   1.040   1.055   1.056   1.071
  1.077   1.087   1.088   1.105   1.112   1.122   1.131   1.139
  1.141   1.149   1.152   1.158   1.166   1.170   1.177   1.184
  1.185   1.190   1.197   1.210   1.218   1.221   1.224   1.230
  1.240   1.247   1.253   1.260   1.263   1.270   1.279   1.290
  1.295   1.309   1.312   1.322   1.329   1.340   1.343   1.361
  1.365   1.377   1.386   1.399   1.410   1.420   1.428   1.438
  1.451   1.461   1.464   1.470   1.481   1.490   1.494   1.502
  1.504   1.517   1.520   1.523   1.531   1.549   1.555   1.559
  1.564   1.566   1.571   1.573   1.578   1.587   1.589   1.593
  1.599   1.602   1.608   1.612   1.616   1.618   1.627   1.629
  1.632   1.640   1.646   1.650   1.652   1.655   1.656   1.659
  1.663   1.668   1.672   1.680   1.693   1.698   1.702   1.705
  1.712   1.726   1.741   1.744   1.755   1.758   1.769   1.772
  1.779   1.789   1.795   1.800   1.809   1.818   1.821   1.834
  1.838   1.843   1.847   1.851   1.861   1.865   1.878   1.887
  1.893   1.899   1.909   1.914   1.932   1.941   1.954   1.970
  1.972   1.979   1.997   2.001   2.005   2.018   2.025   2.039
  2.043   2.048   2.057   2.061   2.066   2.075   2.091   2.101
  2.106   2.114   2.128   2.132   2.148   2.151   2.159   2.166
  2.170   2.181   2.185   2.189   2.197   2.222   2.229   2.241
  2.255   2.256   2.264   2.279   2.300   2.306   2.325   2.335
  2.338   2.347   2.354   2.357   2.381   2.390   2.409   2.420
  2.430   2.451   2.475   2.499   2.501   2.512   2.519   2.522
  2.532   2.537   2.549   2.553   2.564   2.566   2.581   2.594
  2.597   2.609   2.612   2.629   2.636   2.642   2.649   2.650
  2.673   2.677   2.696   2.699   2.707   2.722   2.728   2.735
  2.745   2.756   2.768   2.781   2.789   2.796   2.810   2.819
  2.824   2.827   2.844   2.867   2.880   2.886   2.886   2.897
  2.902   2.911   2.913   2.927   2.935   2.947   2.956   2.963
  2.971   2.979   2.987   2.990   3.001   3.020   3.025   3.034
  3.037   3.045   3.063   3.071   3.073   3.079   3.085   3.098
  3.110   3.118   3.125   3.134   3.145   3.148   3.155   3.166
  3.171   3.175   3.191   3.196   3.201   3.212   3.229   3.248
  3.263   3.265   3.281   3.288   3.297   3.303   3.313   3.321
  3.344   3.366   3.387   3.390   3.413   3.434   3.461   3.471
  3.527   3.560   3.567   3.615   3.679   3.775   3.785   3.799
  3.808   3.819   3.829   3.838   3.842   3.857   3.896   3.900
  3.902   3.920   3.931   3.936   3.944   3.974   3.990   3.995
  4.010   4.047   4.058   4.081   4.088   4.121   4.128   4.148
  4.169   4.174   4.212   4.256   4.266   4.277   4.305   4.306
  4.344   4.366   4.423   4.983   5.074   5.089   5.094   5.103
  5.137   5.142   5.155   5.181   5.187   5.365   5.374   5.412
  5.424   5.444   5.458   5.466   5.490   5.591   5.614   5.644
  5.657   5.661   5.693   5.722   5.812   5.841  23.748  23.772
 23.792  23.799  23.808  23.814  23.845  23.852  23.870  23.874
 23.887  23.909  23.927  23.957  23.965  23.996  49.864  49.899
 49.931  49.938  49.944  49.958  49.992  49.999  50.011
 --------------------------------------------------------------

          Ground-State Mulliken Net Atomic Charges

     Atom                 Charge (a.u.)
  ----------------------------------------
      1 C                     0.498165
      2 H                     0.202013
      3 C                    -0.562152
      4 H                     0.234459
      5 O                    -0.211576
      6 H                     0.255685
      7 C                    -0.724879
      8 H                     0.260895
      9 H                     0.122559
     10 C                    -0.025410
     11 H                     0.169310
     12 C                    -0.265479
     13 H                     0.120924
     14 H                     0.218187
     15 O                     0.110818
     16 C                    -0.374603
     17 H                     0.166726
     18 H                     0.172913
     19 C                    -0.696848
     20 H                     0.134741
     21 H                     0.174953
     22 C                     0.428796
     23 C                    -0.715722
     24 C                    -0.583129
     25 H                     0.167975
     26 O                    -0.242977
     27 H                     0.162293
     28 H                     0.273453
     29 H                     0.181022
     30 H                     0.152303
     31 H                     0.141996
     32 H                     0.128654
     33 O                     0.014123
     34 C                    -0.402772
     35 H                     0.273401
     36 C                    -0.063893
     37 H                     0.224757
     38 C                     0.017477
     39 O                    -0.203477
     40 O                    -0.122884
     41 H                     0.293523
     42 C                    -0.182890
     43 H                     0.277470
     44 O                    -0.149466
     45 H                     0.261675
     46 C                    -0.680093
     47 H                     0.298243
     48 O                    -0.208044
     49 H                     0.275981
     50 C                    -0.341202
     51 H                     0.239293
     52 O                    -0.151742
     53 H                     0.254454
  ----------------------------------------
  Sum of atomic charges =     0.000000

 -----------------------------------------------------------------
                    Cartesian Multipole Moments
 -----------------------------------------------------------------
    Charge (ESU x 10^10)
                 0.0000
    Dipole Moment (Debye)
         X       3.4103      Y       0.6150      Z      -1.9841
       Tot       3.9931
    Quadrupole Moments (Debye-Ang)
        XX    -199.9454     XY      14.7942     YY    -149.6178
        XZ     -11.9221     YZ       3.8470     ZZ    -142.9716
    Octopole Moments (Debye-Ang^2)
       XXX     297.6449    XXY      -0.9708    XYY      12.7521
       YYY       8.1568    XXZ    -118.3734    XYZ      13.7080
       YYZ     -26.3108    XZZ      30.8981    YZZ      25.3684
       ZZZ      -9.4597
    Hexadecapole Moments (Debye-Ang^3)
      XXXX  -18623.7566   XXXY     632.0967   XXYY   -2978.1816
      XYYY    -218.0606   YYYY   -2152.4809   XXXZ     -59.9596
      XXYZ     158.3064   XYYZ    -194.9796   YYYZ      84.8524
      XXZZ   -2655.9074   XYZZ      10.6625   YYZZ    -529.8156
      XZZZ    -125.6621   YZZZ     -39.9373   ZZZZ    -975.8241
 -----------------------------------------------------------------
 Calculating analytic gradient of the SCF energy
 Gradient of SCF Energy
            1           2           3           4           5           6
    1   0.0004411   0.0000144  -0.0002075   0.0000968  -0.0011763  -0.0001699
    2   0.0001021  -0.0000247   0.0000617  -0.0000824  -0.0007428  -0.0000839
    3  -0.0000365   0.0001406   0.0000200  -0.0000436  -0.0002699   0.0001400
            7           8           9          10          11          12
    1   0.0000209   0.0000318  -0.0000697   0.0000553  -0.0000636  -0.0000416
    2   0.0002564  -0.0000405   0.0000582  -0.0000913   0.0000338  -0.0001613
    3   0.0001355  -0.0000112  -0.0000005  -0.0000057  -0.0000787  -0.0000527
           13          14          15          16          17          18
    1   0.0000232  -0.0000854  -0.0000487  -0.0002266  -0.0000396  -0.0000792
    2   0.0000367  -0.0001021   0.0004505  -0.0001064  -0.0000284   0.0000399
    3  -0.0001016   0.0002150   0.0000145  -0.0000183  -0.0000655   0.0000895
           19          20          21          22          23          24
    1   0.0005930   0.0004486   0.0000690  -0.0000816  -0.0007652   0.0005878
    2  -0.0004134   0.0003706   0.0000322  -0.0002894   0.0001623  -0.0001002
    3   0.0000744   0.0004560   0.0000299  -0.0000513  -0.0000880  -0.0002515
           25          26          27          28          29          30
    1  -0.0000143   0.0012894  -0.0000993   0.0002493  -0.0001248   0.0000596
    2   0.0000180   0.0005679   0.0002051  -0.0003711   0.0000547   0.0001107
    3  -0.0000144   0.0000301   0.0001286   0.0001299   0.0001452  -0.0000947
           31          32          33          34          35          36
    1  -0.0001895  -0.0006266   0.0004388   0.0010856   0.0000602   0.0000279
    2   0.0001607   0.0001021  -0.0003345   0.0006049  -0.0000552  -0.0001021
    3  -0.0000955  -0.0003031  -0.0001043  -0.0004019  -0.0001282   0.0000493
           37          38          39          40          41          42
    1  -0.0000112  -0.0038520   0.0014313   0.0012019   0.0000100  -0.0002976
    2   0.0000259  -0.0016178   0.0005452   0.0004807   0.0000004   0.0003325
    3   0.0000988   0.0011723  -0.0004795  -0.0004270  -0.0000215   0.0003957
           43          44          45          46          47          48
    1   0.0000670  -0.0000707   0.0000102  -0.0000181  -0.0000678   0.0000746
    2  -0.0001330  -0.0000508  -0.0000047   0.0000307  -0.0000122   0.0002222
    3  -0.0000349  -0.0000972  -0.0000145  -0.0002069  -0.0000097   0.0000057
           49          50          51          52          53
    1  -0.0000088  -0.0002154   0.0000371   0.0001549   0.0000715
    2   0.0000445   0.0000498   0.0000635  -0.0000729  -0.0002027
    3   0.0000139   0.0000433  -0.0000230   0.0000756  -0.0000726
 Max gradient component =       3.852E-03
 RMS gradient           =       4.622E-04
 Gradient time:  CPU 508.70 s  wall 85.83 s
 Geometry Optimization Parameters
   NAtoms,    NIC,     NZ,  NCons,   NDum,   NFix, NCnnct, MaxDiis
       53     422       0       0       0       0       0       0

 Cartesian Hessian Update
 Hessian Updated using BFGS Update


** GEOMETRY OPTIMIZATION IN DELOCALIZED INTERNAL COORDINATES **
   Searching for a Minimum

   Optimization Cycle:   8

                       Coordinates (Angstroms)
     ATOM                X               Y               Z
      1  C        -3.9800145204   -0.4703571491   -0.3833576834
      2  H        -3.5576207203    0.0022262971   -1.2818850400
      3  C        -3.7349985052    0.5130800262    0.7786667039
      4  H        -4.2248520769    0.1201409602    1.6814189286
      5  O        -4.3297278567    1.7942161354    0.4617845110
      6  H        -3.9088392985    2.4674605750    1.0069472167
      7  C        -2.2454388462    0.7358353720    1.0596357988
      8  H        -1.7962283385    1.2289167385    0.1918985275
      9  H        -2.1451995675    1.4264400252    1.9084303786
     10  C        -1.4827924782   -0.5619487197    1.3528438214
     11  H        -1.9023521879   -1.0159093360    2.2624385693
     12  C        -0.0105353180   -0.3116236766    1.6609695372
     13  H         0.0946521270    0.3125039808    2.5589683253
     14  H         0.5048315323   -1.2630054937    1.8296767635
     15  O         0.5940788616    0.3751492974    0.5534877088
     16  C        -1.6910980227   -1.5407470958    0.1918217949
     17  H        -1.2101831116   -2.4989481065    0.4180893108
     18  H        -1.1970235083   -1.1461968280   -0.7021394106
     19  C        -3.1801294500   -1.7644098172   -0.0832223561
     20  H        -3.2812696132   -2.4581647975   -0.9174045505
     21  H        -3.6367152590   -2.2601736603    0.7843793306
     22  C        -5.4722950424   -0.8244123067   -0.6852996188
     23  C        -5.5923063191   -1.6310253481   -1.9948505191
     24  C        -6.4599544212    0.3563035577   -0.7946755637
     25  H        -6.0574296331    1.1229900243   -1.4704280603
     26  O        -6.8476790655    0.9315075783    0.4446679555
     27  H        -7.3832464053   -0.0211074004   -1.2420136905
     28  H        -6.1115039164    1.5013877794    0.7091096085
     29  H        -5.8405654978   -1.4470165087    0.1415674554
     30  H        -5.2472538996   -1.0392197788   -2.8503898783
     31  H        -6.6357669596   -1.8992041318   -2.1810324780
     32  H        -5.0208067427   -2.5589274043   -1.9814126727
     33  O         2.5847634618   -0.6943083637    0.2891571628
     34  C         4.0051103863   -0.6579773210    0.3607820408
     35  H         4.3465908821   -0.3725096748    1.3631678400
     36  C         1.9563329459    0.5476692354    0.6444997386
     37  H         2.2593779204    0.8229253689    1.6693412582
     38  C         4.4965866338   -2.0865549038    0.1347286069
     39  O         5.0219102696   -2.7628835812    0.9781957332
     40  O         4.2933855738   -2.4969044917   -1.1341811369
     41  H         4.6211834056   -3.4065053472   -1.2002322707
     42  C         4.5476840388    0.3412233397   -0.6700097666
     43  H         4.2612434716   -0.0127825852   -1.6706067807
     44  O         5.9585048087    0.3817217086   -0.5390895817
     45  H         6.2861958604    1.1419627140   -1.0339658898
     46  C         3.9162814709    1.7071479377   -0.4091613854
     47  H         4.2968983219    2.0910732089    0.5427729736
     48  O         4.3474266078    2.6767178122   -1.3749450073
     49  H         4.0285335919    2.4094402592   -2.2466112657
     50  C         2.3888431361    1.6425224848   -0.3344279576
     51  H         1.9770176081    1.3733964429   -1.3191592772
     52  O         1.8543906594    2.8769265458    0.1124623054
     53  H         2.3113873386    3.5833173073   -0.3595095949
   Point Group: c1    Number of degrees of freedom:   153


   Energy is  -1303.958526065

 Hessian Updated using BFGS Update

152 Hessian modes will be used to form the next step
  Hessian Eigenvalues:
     0.002113    0.003781    0.004666    0.005548    0.005906    0.006100
     0.007413    0.007568    0.007748    0.009162    0.009320    0.010904
     0.011028    0.013169    0.013328    0.014316    0.017466    0.019240
     0.020351    0.022397    0.026723    0.029911    0.031461    0.032766
     0.034805    0.037231    0.038260    0.042492    0.043225    0.044517
     0.046064    0.046715    0.047008    0.048418    0.048902    0.049091
     0.049594    0.050014    0.051204    0.051467    0.052854    0.053936
     0.054964    0.055056    0.055696    0.056238    0.057059    0.058518
     0.058881    0.059708    0.059980    0.062790    0.062871    0.065709
     0.069013    0.069229    0.073676    0.079076    0.081368    0.083520
     0.084389    0.086228    0.092654    0.094406    0.108019    0.112613
     0.113285    0.116731    0.119038    0.131850    0.136628    0.143186
     0.143418    0.151224    0.156206    0.158783    0.159888    0.159982
     0.159999    0.160000    0.160009    0.160917    0.161404    0.168656
     0.168924    0.171290    0.174593    0.187828    0.192886    0.193898
     0.202146    0.207196    0.219742    0.226926    0.249355    0.250277
     0.252874    0.262964    0.266225    0.273724    0.275809    0.276716
     0.282802    0.284709    0.286016    0.287020    0.288589    0.290495
     0.291776    0.295518    0.297711    0.298949    0.332555    0.335959
     0.336795    0.337140    0.337385    0.337692    0.337933    0.338037
     0.338122    0.338176    0.338278    0.340408    0.340944    0.341747
     0.341965    0.342293    0.342859    0.343413    0.344718    0.344876
     0.348082    0.349533    0.385753    0.387760    0.401800    0.403053
     0.404260    0.425547    0.427987    0.429234    0.498017    0.535553
     0.537245    0.542103    0.544468    0.545085    0.547620    0.552808
     0.637806    1.037991

 Minimum Search - Taking Simple RFO Step
 Searching for Lamda that Minimizes Along All modes
 Value Taken    Lamda =  -0.00038677
 Step Taken.  Stepsize is  0.087558

                             Maximum     Tolerance    Cnvgd?
         Gradient           0.007142      0.000300      NO
         Displacement       0.031565      0.001200      NO
         Energy change      0.000181      0.000001      NO


 New Cartesian Coordinates Obtained by Inverse Iteration

 Displacement from previous Coordinates is:  0.456757
 ----------------------------------------------------------------
             Standard Nuclear Orientation (Angstroms)
    I     Atom           X                Y                Z
 ----------------------------------------------------------------
    1      C      -3.9782521116    -0.4585794708    -0.3810995755
    2      H      -3.5623315401     0.0217090990    -1.2787355550
    3      C      -3.7410228435     0.5230028794     0.7842218567
    4      H      -4.2291859863     0.1248718968     1.6857331810
    5      O      -4.3437361462     1.8014990210     0.4706351043
    6      H      -3.9247923379     2.4762800092     1.0153741964
    7      C      -2.2521275509     0.7527520607     1.0664518520
    8      H      -1.8058139378     1.2521616004     0.2008104952
    9      H      -2.1554876255     1.4402737242     1.9181088091
   10      C      -1.4809468240    -0.5412738883     1.3548201906
   11      H      -1.8984718948    -1.0022438685     2.2619137567
   12      C      -0.0100307662    -0.2863580329     1.6653434923
   13      H       0.0934039160     0.3359381700     2.5648365879
   14      H       0.5071853551    -1.2370881558     1.8314318759
   15      O       0.5955097195     0.4014517633     0.5591029570
   16      C      -1.6807305480    -1.5158129029     0.1890755495
   17      H      -1.1941915042    -2.4719227172     0.4123514196
   18      H      -1.1870875592    -1.1147881709    -0.7023765678
   19      C      -3.1677362243    -1.7473909931    -0.0886576029
   20      H      -3.2647856825    -2.4364476057    -0.9275418544
   21      H      -3.6219931188    -2.2520205142     0.7750479365
   22      C      -5.4637951974    -0.8345964291    -0.6840138762
   23      C      -5.5595223227    -1.6500767338    -1.9900426729
   24      C      -6.4740111436     0.3266285606    -0.7995977636
   25      H      -6.0817261606     1.1020811858    -1.4711895415
   26      O      -6.8833463983     0.8932322434     0.4372807939
   27      H      -7.3855975927    -0.0694988027    -1.2548214119
   28      H      -6.1646894467     1.4829727112     0.7063626701
   29      H      -5.8219592095    -1.4626874284     0.1429708485
   30      H      -5.2382838321    -1.0497801554    -2.8487364839
   31      H      -6.5928854109    -1.9569418945    -2.1719941091
   32      H      -4.9535757006    -2.5560469951    -1.9735861080
   33      O       2.5721904761    -0.6877048172     0.2816099289
   34      C       3.9928979378    -0.6688316614     0.3515299785
   35      H       4.3388300848    -0.3942237265     1.3555056749
   36      C       1.9596683226     0.5593354660     0.6465202818
   37      H       2.2692276416     0.8243272309     1.6719786486
   38      C       4.4671640911    -2.1012716298     0.1142040837
   39      O       4.9721832756    -2.7953920490     0.9556112549
   40      O       4.2399947899    -2.5058182305    -1.1524945888
   41      H       4.5457561667    -3.4227283126    -1.2228456902
   42      C       4.5462377548     0.3302744018    -0.6735912848
   43      H       4.2545256705    -0.0138431773    -1.6761343108
   44      O       5.9574867497     0.3535707776    -0.5431812482
   45      H       6.2940024494     1.1122894927    -1.0344574866
   46      C       3.9307414748     1.7020683324    -0.4045383977
   47      H       4.3183498594     2.0777012703     0.5479658428
   48      O       4.3707059397     2.6698320191    -1.3679192960
   49      H       4.0464131471     2.4090103698    -2.2395448625
   50      C       2.4026826559     1.6549383620    -0.3266747788
   51      H       1.9855031473     1.3961853899    -1.3119285184
   52      O       1.8823093876     2.8923070145     0.1293257945
   53      H       2.3445309367     3.5980521971    -0.3385230071
 ----------------------------------------------------------------
 Molecular Point Group                 C1    NOp =  1
 Largest Abelian Subgroup              C1    NOp =  1
 Nuclear Repulsion Energy =  2414.7124454197 hartrees
 There are       98 alpha and       98 beta electrons
 Applying Cartesian multipole field
    Component          Value
    ---------          -----
     (2,0,0)        1.00000E-12
     (0,2,0)        2.00000E-11
     (0,0,2)       -3.00000E-11
 Nucleus-field energy     =     0.0000000270 hartrees
 Requested basis set is 6-311++G(d,p)
 There are 290 shells and 746 basis functions
 A cutoff of  1.0D-11 yielded  28348 shell pairs
 There are    180458 function pairs (    190912 Cartesian)
 Smallest overlap matrix eigenvalue = 8.65E-07

 Q-Chem warning in module stvman/mkSTV.C, line 306:

 Overlap eigenvalue is smaller than square root of threshold
 Use THRESH >= 12 to get rid of this warning

 Linear dependence detected in AO basis
 Tighter screening thresholds may be required for diffuse basis sets
 Use S2THRESH > 14 and THRESH = 14 in case of SCF convergence issues
 Number of orthogonalized atomic orbitals = 745
 Maximum deviation from orthogonality = 2.486E-10
 Guess MOs from SCF MO coefficient file

 -----------------------------------------------------------------------
  General SCF calculation program by
  Eric Jon Sundstrom, Paul Horn, Yuezhi Mao, Dmitri Zuev, Alec White,
  David Stuck, Shaama M.S., Shane Yost, Joonho Lee, David Small,
  Daniel Levine, Susi Lehtola, Hugh Burton, Evgeny Epifanovsky
 -----------------------------------------------------------------------
 Exchange:     0.2000 Hartree-Fock + 0.0800 Slater + 0.7200 B88
 Correlation:  0.1900 VWN1RPA + 0.8100 LYP
 Using SG-1 standard quadrature grid
 using 6 threads for integral computing
 -------------------------------------------------------
 OpenMP Integral computing Module                
 Release: version 2.0, May 2017, Q-Chem Inc. Pleasanton 
 -------------------------------------------------------
 -------------------------------------------------------
 OpenMP BLAS3 based DFT computing Module                
 Release: version 1.0, May 2013, Q-Chem Inc. Pittsburgh 
 -------------------------------------------------------
 A restricted SCF calculation will be
 performed using DIIS
 SCF converges when DIIS error is below 1.0e-08
 ---------------------------------------
  Cycle       Energy         DIIS error
 ---------------------------------------
    1   -1303.9562517339      1.60e-04  
    2   -1303.9586927482      2.07e-05  
    3   -1303.9586993043      2.36e-05  
    4   -1303.9587254771      5.33e-06  
    5   -1303.9587265778      2.39e-06  
    6   -1303.9587268566      9.31e-07  
    7   -1303.9587268947      3.38e-07  
    8   -1303.9587269010      6.24e-08  
    9   -1303.9587269011      2.96e-08  
   10   -1303.9587269011      1.11e-08  
   11   -1303.9587269015      2.57e-09  Convergence criterion met
 ---------------------------------------
 SCF time:   CPU 2025.95s  wall 359.00s 
 SCF   energy in the final basis set =    -1303.9587269015
 Total energy in the final basis set =    -1303.9587269015

 --------------------------------------------------------------

                    Orbital Energies (a.u.)
 --------------------------------------------------------------

 Alpha MOs
 -- Occupied --
-19.192 -19.169 -19.161 -19.153 -19.152 -19.147 -19.140 -19.136
-19.092 -10.328 -10.299 -10.265 -10.257 -10.256 -10.252 -10.233
-10.232 -10.197 -10.189 -10.180 -10.177 -10.171 -10.171 -10.170
-10.158  -1.136  -1.105  -1.078  -1.057  -1.046  -1.044  -1.043
 -1.041  -0.996  -0.851  -0.814  -0.812  -0.793  -0.753  -0.746
 -0.713  -0.687  -0.666  -0.662  -0.640  -0.628  -0.628  -0.611
 -0.576  -0.567  -0.566  -0.562  -0.548  -0.527  -0.523  -0.518
 -0.513  -0.505  -0.499  -0.495  -0.491  -0.480  -0.472  -0.457
 -0.453  -0.449  -0.444  -0.439  -0.426  -0.425  -0.423  -0.418
 -0.413  -0.400  -0.396  -0.385  -0.380  -0.375  -0.370  -0.368
 -0.365  -0.360  -0.356  -0.349  -0.347  -0.340  -0.337  -0.331
 -0.327  -0.320  -0.310  -0.308  -0.303  -0.299  -0.295  -0.290
 -0.287  -0.252
 -- Virtual --
 -0.037  -0.026  -0.015  -0.014  -0.007  -0.004  -0.002   0.003
  0.010   0.016   0.019   0.022   0.027   0.032   0.034   0.038
  0.040   0.044   0.049   0.051   0.057   0.057   0.061   0.064
  0.065   0.071   0.073   0.076   0.078   0.081   0.084   0.088
  0.089   0.091   0.094   0.096   0.099   0.099   0.102   0.105
  0.109   0.110   0.112   0.114   0.116   0.117   0.123   0.124
  0.127   0.128   0.130   0.131   0.132   0.134   0.134   0.137
  0.139   0.140   0.143   0.144   0.145   0.147   0.149   0.150
  0.157   0.158   0.161   0.164   0.164   0.169   0.170   0.171
  0.172   0.175   0.177   0.178   0.182   0.183   0.185   0.189
  0.191   0.194   0.196   0.198   0.199   0.203   0.205   0.208
  0.210   0.213   0.214   0.217   0.220   0.222   0.224   0.225
  0.230   0.233   0.235   0.237   0.242   0.243   0.244   0.249
  0.251   0.253   0.257   0.258   0.260   0.262   0.265   0.270
  0.273   0.274   0.276   0.278   0.280   0.280   0.285   0.288
  0.289   0.292   0.293   0.297   0.299   0.301   0.304   0.307
  0.309   0.312   0.316   0.318   0.323   0.325   0.327   0.330
  0.333   0.333   0.334   0.337   0.342   0.343   0.346   0.350
  0.350   0.352   0.355   0.359   0.360   0.367   0.369   0.369
  0.372   0.374   0.376   0.379   0.381   0.382   0.386   0.391
  0.393   0.398   0.402   0.406   0.408   0.415   0.420   0.423
  0.429   0.432   0.440   0.445   0.450   0.454   0.456   0.465
  0.466   0.473   0.481   0.483   0.493   0.498   0.504   0.508
  0.510   0.518   0.522   0.543   0.546   0.551   0.556   0.558
  0.563   0.568   0.572   0.574   0.581   0.585   0.593   0.599
  0.606   0.616   0.618   0.628   0.631   0.632   0.635   0.640
  0.643   0.648   0.652   0.654   0.658   0.665   0.672   0.680
  0.683   0.686   0.693   0.694   0.702   0.710   0.715   0.719
  0.721   0.729   0.732   0.736   0.743   0.749   0.753   0.755
  0.759   0.762   0.771   0.773   0.774   0.778   0.783   0.789
  0.793   0.797   0.799   0.804   0.805   0.811   0.814   0.821
  0.826   0.827   0.839   0.857   0.863   0.889   0.893   0.908
  0.914   0.936   0.949   0.962   0.968   0.971   0.998   1.003
  1.010   1.017   1.026   1.034   1.041   1.055   1.057   1.070
  1.077   1.087   1.088   1.103   1.111   1.123   1.131   1.139
  1.141   1.149   1.152   1.158   1.166   1.170   1.177   1.184
  1.185   1.190   1.197   1.209   1.219   1.221   1.223   1.231
  1.241   1.246   1.252   1.259   1.262   1.269   1.279   1.289
  1.295   1.308   1.310   1.322   1.329   1.339   1.341   1.360
  1.364   1.378   1.387   1.399   1.409   1.421   1.428   1.436
  1.451   1.461   1.464   1.470   1.481   1.488   1.494   1.501
  1.503   1.518   1.520   1.523   1.531   1.549   1.555   1.559
  1.563   1.566   1.570   1.573   1.578   1.586   1.588   1.593
  1.599   1.602   1.608   1.611   1.616   1.618   1.627   1.629
  1.632   1.640   1.645   1.650   1.652   1.655   1.656   1.658
  1.665   1.668   1.672   1.681   1.693   1.698   1.702   1.705
  1.713   1.727   1.741   1.744   1.756   1.758   1.769   1.771
  1.779   1.789   1.795   1.799   1.810   1.818   1.820   1.832
  1.838   1.842   1.846   1.851   1.862   1.865   1.879   1.887
  1.894   1.899   1.909   1.914   1.931   1.941   1.954   1.969
  1.972   1.979   1.997   2.000   2.004   2.016   2.026   2.039
  2.043   2.049   2.057   2.062   2.065   2.076   2.091   2.100
  2.107   2.114   2.128   2.132   2.148   2.151   2.159   2.166
  2.171   2.181   2.185   2.189   2.198   2.223   2.229   2.241
  2.254   2.257   2.264   2.279   2.300   2.306   2.323   2.332
  2.336   2.347   2.353   2.355   2.381   2.390   2.405   2.419
  2.429   2.452   2.474   2.498   2.501   2.512   2.518   2.522
  2.532   2.538   2.550   2.553   2.564   2.565   2.581   2.593
  2.597   2.608   2.611   2.629   2.634   2.642   2.647   2.649
  2.672   2.676   2.696   2.698   2.707   2.723   2.728   2.735
  2.746   2.757   2.767   2.782   2.789   2.796   2.811   2.819
  2.823   2.827   2.844   2.867   2.879   2.886   2.887   2.897
  2.902   2.911   2.913   2.927   2.936   2.947   2.956   2.962
  2.970   2.979   2.987   2.990   3.001   3.019   3.026   3.034
  3.037   3.045   3.063   3.069   3.072   3.079   3.086   3.098
  3.112   3.118   3.125   3.134   3.145   3.148   3.155   3.167
  3.171   3.175   3.191   3.195   3.201   3.212   3.229   3.247
  3.262   3.265   3.281   3.289   3.296   3.302   3.314   3.322
  3.344   3.365   3.379   3.388   3.413   3.434   3.461   3.470
  3.528   3.560   3.567   3.615   3.680   3.775   3.785   3.800
  3.807   3.822   3.829   3.838   3.842   3.857   3.896   3.899
  3.902   3.920   3.931   3.936   3.943   3.974   3.990   3.995
  4.010   4.047   4.057   4.081   4.088   4.120   4.128   4.147
  4.169   4.173   4.212   4.256   4.265   4.277   4.305   4.306
  4.344   4.366   4.423   4.982   5.074   5.088   5.094   5.103
  5.135   5.142   5.154   5.181   5.187   5.365   5.375   5.412
  5.424   5.445   5.458   5.466   5.482   5.592   5.614   5.643
  5.657   5.660   5.694   5.719   5.811   5.842  23.748  23.773
 23.792  23.799  23.808  23.814  23.845  23.852  23.870  23.873
 23.887  23.909  23.927  23.958  23.965  23.996  49.864  49.899
 49.931  49.939  49.945  49.958  49.987  49.999  50.012
 --------------------------------------------------------------

          Ground-State Mulliken Net Atomic Charges

     Atom                 Charge (a.u.)
  ----------------------------------------
      1 C                     0.499793
      2 H                     0.203453
      3 C                    -0.561970
      4 H                     0.233584
      5 O                    -0.211388
      6 H                     0.254954
      7 C                    -0.723984
      8 H                     0.260397
      9 H                     0.122774
     10 C                    -0.030454
     11 H                     0.168900
     12 C                    -0.267109
     13 H                     0.122681
     14 H                     0.216859
     15 O                     0.113766
     16 C                    -0.361990
     17 H                     0.166610
     18 H                     0.173089
     19 C                    -0.706915
     20 H                     0.131089
     21 H                     0.176009
     22 C                     0.421953
     23 C                    -0.712844
     24 C                    -0.578785
     25 H                     0.168333
     26 O                    -0.240888
     27 H                     0.164098
     28 H                     0.271451
     29 H                     0.181247
     30 H                     0.152668
     31 H                     0.142525
     32 H                     0.127186
     33 O                     0.015104
     34 C                    -0.400551
     35 H                     0.273866
     36 C                    -0.070181
     37 H                     0.223933
     38 C                     0.012791
     39 O                    -0.202961
     40 O                    -0.121722
     41 H                     0.293289
     42 C                    -0.183162
     43 H                     0.276495
     44 O                    -0.150038
     45 H                     0.261990
     46 C                    -0.678770
     47 H                     0.298177
     48 O                    -0.207595
     49 H                     0.275909
     50 C                    -0.335206
     51 H                     0.239030
     52 O                    -0.152218
     53 H                     0.254731
  ----------------------------------------
  Sum of atomic charges =     0.000000

 -----------------------------------------------------------------
                    Cartesian Multipole Moments
 -----------------------------------------------------------------
    Charge (ESU x 10^10)
                 0.0000
    Dipole Moment (Debye)
         X       3.3944      Y       0.6793      Z      -1.9766
       Tot       3.9863
    Quadrupole Moments (Debye-Ang)
        XX    -199.6209     XY      14.6094     YY    -149.6810
        XZ     -11.8012     YZ       3.9958     ZZ    -142.8942
    Octopole Moments (Debye-Ang^2)
       XXX     301.6015    XXY       3.5915    XYY      10.8994
       YYY       9.2059    XXZ    -116.0223    XYZ      12.8535
       YYZ     -26.8399    XZZ      31.3928    YZZ      25.1133
       ZZZ      -8.8335
    Hexadecapole Moments (Debye-Ang^3)
      XXXX  -18610.4400   XXXY     613.5300   XXYY   -2976.8484
      XYYY    -217.9155   YYYY   -2159.9377   XXXZ     -43.5894
      XXYZ     156.9934   XYYZ    -194.1238   YYYZ      79.3178
      XXZZ   -2646.8595   XYZZ       6.6514   YYZZ    -530.2171
      XZZZ    -117.2586   YZZZ     -48.1085   ZZZZ    -976.1537
 -----------------------------------------------------------------
 Calculating analytic gradient of the SCF energy
 Gradient of SCF Energy
            1           2           3           4           5           6
    1   0.0000598  -0.0000200  -0.0000033   0.0000288   0.0001110   0.0000056
    2   0.0000282   0.0000122  -0.0000918  -0.0000138   0.0000497  -0.0000009
    3   0.0000076   0.0000116   0.0000503   0.0000276  -0.0000316   0.0000860
            7           8           9          10          11          12
    1  -0.0000346  -0.0000047   0.0000053  -0.0000017  -0.0000082  -0.0000146
    2   0.0000225   0.0000048   0.0000014  -0.0000048  -0.0000207   0.0000047
    3   0.0000313   0.0000263   0.0000045  -0.0000133  -0.0000043   0.0000345
           13          14          15          16          17          18
    1   0.0000128   0.0000052   0.0000673  -0.0000619  -0.0000171   0.0000018
    2  -0.0000400  -0.0000236  -0.0000227  -0.0000017  -0.0000178   0.0000037
    3   0.0000026  -0.0000308  -0.0000119  -0.0000062  -0.0000300  -0.0000101
           19          20          21          22          23          24
    1   0.0000603   0.0000503   0.0000056  -0.0000252  -0.0000283   0.0000345
    2  -0.0000612   0.0000629  -0.0000076  -0.0000555   0.0000007   0.0000757
    3  -0.0000224  -0.0000322  -0.0000341  -0.0000036  -0.0000249   0.0000670
           25          26          27          28          29          30
    1  -0.0000137  -0.0001168  -0.0000154   0.0000156   0.0000329  -0.0000072
    2   0.0000373  -0.0000208   0.0000620  -0.0000506   0.0000078   0.0000555
    3   0.0000192   0.0000060   0.0000645  -0.0000200   0.0000031   0.0000131
           31          32          33          34          35          36
    1  -0.0000137  -0.0000817  -0.0000210   0.0000610   0.0000023  -0.0000388
    2   0.0000649   0.0000233  -0.0000216   0.0000235  -0.0000253   0.0000082
    3  -0.0000013  -0.0000325  -0.0000252  -0.0000269  -0.0000266   0.0000078
           37          38          39          40          41          42
    1   0.0000077  -0.0001578   0.0000606   0.0000435  -0.0000078   0.0000378
    2  -0.0000395  -0.0000596  -0.0000059   0.0000040   0.0000036   0.0000033
    3   0.0000103   0.0000272  -0.0000717  -0.0000698  -0.0000529   0.0000365
           43          44          45          46          47          48
    1  -0.0000060  -0.0000345  -0.0000059  -0.0000273  -0.0000044   0.0000287
    2  -0.0000111  -0.0000143   0.0000101   0.0000128  -0.0000052   0.0000219
    3  -0.0000146  -0.0000420   0.0000025  -0.0000183   0.0000084   0.0000147
           49          50          51          52          53
    1  -0.0000060   0.0000098   0.0000105   0.0000252  -0.0000063
    2   0.0000164   0.0000047   0.0000172  -0.0000078  -0.0000189
    3   0.0000176   0.0000062   0.0000045   0.0000422   0.0000238
 Max gradient component =       1.578E-04
 RMS gradient           =       3.646E-05
 Gradient time:  CPU 508.25 s  wall 85.76 s
 Geometry Optimization Parameters
   NAtoms,    NIC,     NZ,  NCons,   NDum,   NFix, NCnnct, MaxDiis
       53     422       0       0       0       0       0       0

 Cartesian Hessian Update
 Hessian Updated using BFGS Update


** GEOMETRY OPTIMIZATION IN DELOCALIZED INTERNAL COORDINATES **
   Searching for a Minimum

   Optimization Cycle:   9

                       Coordinates (Angstroms)
     ATOM                X               Y               Z
      1  C        -3.9782521116   -0.4585794708   -0.3810995755
      2  H        -3.5623315401    0.0217090990   -1.2787355550
      3  C        -3.7410228435    0.5230028794    0.7842218567
      4  H        -4.2291859863    0.1248718968    1.6857331810
      5  O        -4.3437361462    1.8014990210    0.4706351043
      6  H        -3.9247923379    2.4762800092    1.0153741964
      7  C        -2.2521275509    0.7527520607    1.0664518520
      8  H        -1.8058139378    1.2521616004    0.2008104952
      9  H        -2.1554876255    1.4402737242    1.9181088091
     10  C        -1.4809468240   -0.5412738883    1.3548201906
     11  H        -1.8984718948   -1.0022438685    2.2619137567
     12  C        -0.0100307662   -0.2863580329    1.6653434923
     13  H         0.0934039160    0.3359381700    2.5648365879
     14  H         0.5071853551   -1.2370881558    1.8314318759
     15  O         0.5955097195    0.4014517633    0.5591029570
     16  C        -1.6807305480   -1.5158129029    0.1890755495
     17  H        -1.1941915042   -2.4719227172    0.4123514196
     18  H        -1.1870875592   -1.1147881709   -0.7023765678
     19  C        -3.1677362243   -1.7473909931   -0.0886576029
     20  H        -3.2647856825   -2.4364476057   -0.9275418544
     21  H        -3.6219931188   -2.2520205142    0.7750479365
     22  C        -5.4637951974   -0.8345964291   -0.6840138762
     23  C        -5.5595223227   -1.6500767338   -1.9900426729
     24  C        -6.4740111436    0.3266285606   -0.7995977636
     25  H        -6.0817261606    1.1020811858   -1.4711895415
     26  O        -6.8833463983    0.8932322434    0.4372807939
     27  H        -7.3855975927   -0.0694988027   -1.2548214119
     28  H        -6.1646894467    1.4829727112    0.7063626701
     29  H        -5.8219592095   -1.4626874284    0.1429708485
     30  H        -5.2382838321   -1.0497801554   -2.8487364839
     31  H        -6.5928854109   -1.9569418945   -2.1719941091
     32  H        -4.9535757006   -2.5560469951   -1.9735861080
     33  O         2.5721904761   -0.6877048172    0.2816099289
     34  C         3.9928979378   -0.6688316614    0.3515299785
     35  H         4.3388300848   -0.3942237265    1.3555056749
     36  C         1.9596683226    0.5593354660    0.6465202818
     37  H         2.2692276416    0.8243272309    1.6719786486
     38  C         4.4671640911   -2.1012716298    0.1142040837
     39  O         4.9721832756   -2.7953920490    0.9556112549
     40  O         4.2399947899   -2.5058182305   -1.1524945888
     41  H         4.5457561667   -3.4227283126   -1.2228456902
     42  C         4.5462377548    0.3302744018   -0.6735912848
     43  H         4.2545256705   -0.0138431773   -1.6761343108
     44  O         5.9574867497    0.3535707776   -0.5431812482
     45  H         6.2940024494    1.1122894927   -1.0344574866
     46  C         3.9307414748    1.7020683324   -0.4045383977
     47  H         4.3183498594    2.0777012703    0.5479658428
     48  O         4.3707059397    2.6698320191   -1.3679192960
     49  H         4.0464131471    2.4090103698   -2.2395448625
     50  C         2.4026826559    1.6549383620   -0.3266747788
     51  H         1.9855031473    1.3961853899   -1.3119285184
     52  O         1.8823093876    2.8923070145    0.1293257945
     53  H         2.3445309367    3.5980521971   -0.3385230071
   Point Group: c1    Number of degrees of freedom:   153


   Energy is  -1303.958726902

 Hessian Updated using BFGS Update

153 Hessian modes will be used to form the next step
  Hessian Eigenvalues:
     0.002102    0.003781    0.004699    0.005548    0.005908    0.006118
     0.007408    0.007568    0.007748    0.009139    0.009335    0.010854
     0.011028    0.013169    0.013327    0.014326    0.017497    0.019197
     0.020347    0.022397    0.026715    0.029914    0.031459    0.032768
     0.034810    0.037225    0.038256    0.042487    0.043196    0.043952
     0.046078    0.046720    0.047013    0.048412    0.048889    0.049091
     0.049590    0.049941    0.051285    0.051471    0.052845    0.054033
     0.054964    0.055058    0.055711    0.056251    0.057063    0.058519
     0.058881    0.059708    0.059989    0.062682    0.062898    0.065696
     0.068996    0.069120    0.073676    0.079072    0.081363    0.083499
     0.084390    0.086215    0.092653    0.094210    0.108115    0.112617
     0.113317    0.116724    0.119019    0.131812    0.136590    0.143172
     0.143422    0.151249    0.156136    0.158801    0.159889    0.159984
     0.159999    0.159999    0.160000    0.160006    0.160730    0.161387
     0.168654    0.168924    0.171280    0.174522    0.187639    0.192746
     0.193894    0.202102    0.206081    0.219705    0.226617    0.249355
     0.250307    0.253016    0.262636    0.266283    0.273719    0.274890
     0.276713    0.282822    0.284706    0.285950    0.287041    0.288594
     0.290235    0.291772    0.294506    0.297191    0.298868    0.332551
     0.335959    0.336794    0.337141    0.337376    0.337692    0.337932
     0.338035    0.338123    0.338173    0.338278    0.340406    0.340946
     0.341748    0.341965    0.342293    0.342858    0.343414    0.344726
     0.344877    0.348081    0.349329    0.385772    0.387739    0.401778
     0.403025    0.404288    0.425281    0.427964    0.429100    0.498036
     0.535553    0.537172    0.542104    0.544464    0.545085    0.547553
     0.552807    0.648518    1.037991

 Minimum Search - Taking Simple RFO Step
 Searching for Lamda that Minimizes Along All modes
 Value Taken    Lamda =  -0.00000653
 Step Taken.  Stepsize is  0.034896

                             Maximum     Tolerance    Cnvgd?
         Gradient           0.000227      0.000300     YES
         Displacement       0.011290      0.001200      NO
         Energy change     -0.000201      0.000001      NO


 New Cartesian Coordinates Obtained by Inverse Iteration

 Displacement from previous Coordinates is:  0.202296
 ----------------------------------------------------------------
             Standard Nuclear Orientation (Angstroms)
    I     Atom           X                Y                Z
 ----------------------------------------------------------------
    1      C      -3.9735708603    -0.4609566847    -0.3781569543
    2      H      -3.5519750316     0.0147448853    -1.2756263169
    3      C      -3.7413283425     0.5255674786     0.7838202854
    4      H      -4.2324580335     0.1308493242     1.6851963165
    5      O      -4.3441584707     1.8022124173     0.4629917007
    6      H      -3.9254513546     2.4801788611     1.0038842100
    7      C      -2.2531225633     0.7566886966     1.0696084752
    8      H      -1.8046165229     1.2528682321     0.2032140879
    9      H      -2.1589519815     1.4474844242     1.9188929097
   10      C      -1.4816682998    -0.5357728399     1.3651203673
   11      H      -1.8997276154    -0.9926109387     2.2740457601
   12      C      -0.0111136460    -0.2787830513     1.6754379708
   13      H       0.0915971964     0.3456181001     2.5735449010
   14      H       0.5069407124    -1.2286953313     1.8435399196
   15      O       0.5935033520     0.4077937945     0.5679213679
   16      C      -1.6793950933    -1.5165464059     0.2042867515
   17      H      -1.1935679363    -2.4714903591     0.4339963714
   18      H      -1.1838922076    -1.1207370554    -0.6884543159
   19      C      -3.1660053401    -1.7488019885    -0.0747065871
   20      H      -3.2626496217    -2.4441270385    -0.9084803132
   21      H      -3.6227271231    -2.2462542199     0.7918787695
   22      C      -5.4571306634    -0.8376103632    -0.6883417891
   23      C      -5.5445132089    -1.6541572242    -1.9942519747
   24      C      -6.4668785053     0.3229823062    -0.8104338735
   25      H      -6.0709987097     1.0976447560    -1.4807747189
   26      O      -6.8817302062     0.8909973218     0.4240945376
   27      H      -7.3759626701    -0.0739053905    -1.2701132184
   28      H      -6.1648697550     1.4816390286     0.6960804582
   29      H      -5.8196580790    -1.4652309252     0.1371194317
   30      H      -5.2244534023    -1.0523770489    -2.8523434366
   31      H      -6.5754092223    -1.9676209911    -2.1790428967
   32      H      -4.9326804449    -2.5561737057    -1.9755941657
   33      O       2.5655014740    -0.6867491708     0.2787189543
   34      C       3.9865135191    -0.6731411408     0.3427930011
   35      H       4.3376091784    -0.4048308023     1.3466879735
   36      C       1.9585006055     0.5608215582     0.6511353602
   37      H       2.2726637365     0.8208733462     1.6764460158
   38      C       4.4546161764    -2.1060112462     0.0961675387
   39      O       4.9594736889    -2.8067056795     0.9322022008
   40      O       4.2201725947    -2.5032579260    -1.1715148712
   41      H       4.5217251287    -3.4210863443    -1.2477818075
   42      C       4.5394139138     0.3289067934    -0.6797123803
   43      H       4.2430545207    -0.0095056573    -1.6828338924
   44      O       5.9512146298     0.3468522638    -0.5540109321
   45      H       6.2888326654     1.1058953094    -1.0440182676
   46      C       3.9294301505     1.7014313779    -0.4022613196
   47      H       4.3217873130     2.0715849717     0.5504552038
   48      O       4.3688787823     2.6719349476    -1.3630762481
   49      H       4.0405614616     2.4159052275    -2.2346148895
   50      C       2.4015211291     1.6589364301    -0.3191144911
   51      H       1.9798574505     1.4056260596    -1.3038758567
   52      O       1.8868425388     2.8960811541     0.1439953131
   53      H       2.3498373254     3.6023993482    -0.3222421671
 ----------------------------------------------------------------
 Molecular Point Group                 C1    NOp =  1
 Largest Abelian Subgroup              C1    NOp =  1
 Nuclear Repulsion Energy =  2415.2340131606 hartrees
 There are       98 alpha and       98 beta electrons
 Applying Cartesian multipole field
    Component          Value
    ---------          -----
     (2,0,0)        1.00000E-12
     (0,2,0)        2.00000E-11
     (0,0,2)       -3.00000E-11
 Nucleus-field energy     =     0.0000000269 hartrees
 Requested basis set is 6-311++G(d,p)
 There are 290 shells and 746 basis functions
 A cutoff of  1.0D-11 yielded  28355 shell pairs
 There are    180477 function pairs (    190932 Cartesian)
 Smallest overlap matrix eigenvalue = 8.64E-07

 Q-Chem warning in module stvman/mkSTV.C, line 306:

 Overlap eigenvalue is smaller than square root of threshold
 Use THRESH >= 12 to get rid of this warning

 Linear dependence detected in AO basis
 Tighter screening thresholds may be required for diffuse basis sets
 Use S2THRESH > 14 and THRESH = 14 in case of SCF convergence issues
 Number of orthogonalized atomic orbitals = 745
 Maximum deviation from orthogonality = 2.714E-10
 Guess MOs from SCF MO coefficient file

 -----------------------------------------------------------------------
  General SCF calculation program by
  Eric Jon Sundstrom, Paul Horn, Yuezhi Mao, Dmitri Zuev, Alec White,
  David Stuck, Shaama M.S., Shane Yost, Joonho Lee, David Small,
  Daniel Levine, Susi Lehtola, Hugh Burton, Evgeny Epifanovsky
 -----------------------------------------------------------------------
 Exchange:     0.2000 Hartree-Fock + 0.0800 Slater + 0.7200 B88
 Correlation:  0.1900 VWN1RPA + 0.8100 LYP
 Using SG-1 standard quadrature grid
 using 6 threads for integral computing
 -------------------------------------------------------
 OpenMP Integral computing Module                
 Release: version 2.0, May 2017, Q-Chem Inc. Pleasanton 
 -------------------------------------------------------
 -------------------------------------------------------
 OpenMP BLAS3 based DFT computing Module                
 Release: version 1.0, May 2013, Q-Chem Inc. Pittsburgh 
 -------------------------------------------------------
 A restricted SCF calculation will be
 performed using DIIS
 SCF converges when DIIS error is below 1.0e-08
 ---------------------------------------
  Cycle       Energy         DIIS error
 ---------------------------------------
    1   -1303.9583143597      6.90e-05  
    2   -1303.9587246798      7.83e-06  
    3   -1303.9587246007      9.76e-06  
    4   -1303.9587291636      2.32e-06  
    5   -1303.9587293462      1.31e-06  
    6   -1303.9587294290      3.47e-07  
    7   -1303.9587294346      1.03e-07  
    8   -1303.9587294352      2.39e-08  
    9   -1303.9587294351      8.12e-09  Convergence criterion met
 ---------------------------------------
 SCF time:   CPU 1659.47s  wall 296.00s 
 SCF   energy in the final basis set =    -1303.9587294351
 Total energy in the final basis set =    -1303.9587294351

 --------------------------------------------------------------

                    Orbital Energies (a.u.)
 --------------------------------------------------------------

 Alpha MOs
 -- Occupied --
-19.192 -19.169 -19.161 -19.153 -19.152 -19.147 -19.140 -19.136
-19.092 -10.328 -10.299 -10.265 -10.257 -10.256 -10.252 -10.233
-10.232 -10.197 -10.189 -10.179 -10.177 -10.171 -10.171 -10.170
-10.158  -1.136  -1.105  -1.078  -1.057  -1.046  -1.044  -1.043
 -1.041  -0.996  -0.851  -0.814  -0.812  -0.793  -0.753  -0.746
 -0.713  -0.687  -0.666  -0.662  -0.640  -0.628  -0.628  -0.611
 -0.576  -0.567  -0.566  -0.562  -0.548  -0.527  -0.523  -0.518
 -0.513  -0.505  -0.499  -0.495  -0.491  -0.480  -0.472  -0.457
 -0.453  -0.449  -0.444  -0.439  -0.426  -0.425  -0.423  -0.418
 -0.413  -0.400  -0.396  -0.385  -0.380  -0.375  -0.370  -0.368
 -0.365  -0.360  -0.356  -0.349  -0.347  -0.340  -0.337  -0.331
 -0.327  -0.320  -0.310  -0.308  -0.303  -0.299  -0.295  -0.290
 -0.287  -0.252
 -- Virtual --
 -0.037  -0.026  -0.015  -0.014  -0.007  -0.004  -0.002   0.003
  0.010   0.016   0.019   0.022   0.027   0.032   0.034   0.038
  0.040   0.044   0.049   0.051   0.057   0.057   0.061   0.064
  0.065   0.071   0.073   0.076   0.077   0.081   0.084   0.088
  0.089   0.091   0.094   0.096   0.099   0.100   0.102   0.105
  0.109   0.110   0.112   0.114   0.116   0.117   0.123   0.124
  0.127   0.128   0.130   0.131   0.132   0.134   0.134   0.137
  0.139   0.140   0.143   0.144   0.145   0.147   0.149   0.151
  0.157   0.158   0.160   0.164   0.164   0.169   0.170   0.171
  0.172   0.175   0.177   0.178   0.182   0.183   0.185   0.189
  0.191   0.194   0.196   0.198   0.199   0.203   0.205   0.208
  0.210   0.213   0.214   0.217   0.220   0.222   0.224   0.225
  0.230   0.233   0.235   0.237   0.242   0.243   0.244   0.249
  0.251   0.253   0.257   0.258   0.260   0.262   0.265   0.270
  0.273   0.274   0.276   0.278   0.280   0.280   0.285   0.288
  0.289   0.292   0.293   0.297   0.298   0.301   0.304   0.307
  0.308   0.312   0.316   0.318   0.322   0.325   0.327   0.330
  0.333   0.333   0.334   0.337   0.342   0.344   0.346   0.350
  0.350   0.352   0.355   0.360   0.360   0.367   0.369   0.370
  0.372   0.374   0.376   0.379   0.381   0.382   0.386   0.391
  0.393   0.398   0.402   0.406   0.408   0.415   0.420   0.423
  0.429   0.433   0.440   0.445   0.450   0.454   0.456   0.465
  0.466   0.473   0.481   0.483   0.493   0.498   0.504   0.508
  0.511   0.519   0.522   0.543   0.546   0.551   0.556   0.558
  0.563   0.568   0.572   0.574   0.582   0.585   0.593   0.599
  0.606   0.615   0.618   0.628   0.631   0.633   0.636   0.640
  0.643   0.648   0.652   0.654   0.658   0.665   0.672   0.680
  0.683   0.686   0.693   0.694   0.702   0.710   0.715   0.718
  0.722   0.729   0.733   0.736   0.743   0.749   0.753   0.755
  0.759   0.762   0.771   0.773   0.773   0.779   0.783   0.788
  0.793   0.797   0.799   0.804   0.805   0.811   0.814   0.821
  0.826   0.826   0.839   0.857   0.863   0.890   0.893   0.908
  0.914   0.937   0.949   0.962   0.969   0.971   0.998   1.003
  1.009   1.017   1.026   1.034   1.041   1.055   1.057   1.071
  1.077   1.087   1.088   1.103   1.111   1.123   1.132   1.139
  1.142   1.149   1.152   1.158   1.166   1.170   1.177   1.184
  1.185   1.191   1.197   1.210   1.218   1.221   1.224   1.231
  1.241   1.246   1.253   1.259   1.262   1.269   1.279   1.289
  1.296   1.308   1.310   1.323   1.330   1.339   1.341   1.360
  1.364   1.378   1.387   1.399   1.409   1.421   1.428   1.436
  1.451   1.461   1.464   1.471   1.481   1.487   1.494   1.501
  1.503   1.518   1.520   1.523   1.531   1.549   1.555   1.559
  1.563   1.566   1.570   1.572   1.578   1.586   1.588   1.593
  1.598   1.602   1.608   1.611   1.616   1.618   1.627   1.629
  1.632   1.640   1.645   1.650   1.652   1.655   1.656   1.658
  1.665   1.668   1.672   1.681   1.693   1.698   1.703   1.705
  1.713   1.727   1.741   1.744   1.756   1.758   1.769   1.771
  1.779   1.788   1.795   1.799   1.810   1.817   1.820   1.832
  1.839   1.842   1.847   1.851   1.862   1.865   1.879   1.887
  1.895   1.898   1.909   1.914   1.931   1.942   1.954   1.969
  1.972   1.979   1.997   2.000   2.004   2.016   2.026   2.039
  2.043   2.049   2.057   2.061   2.065   2.076   2.091   2.100
  2.107   2.115   2.128   2.132   2.148   2.151   2.159   2.166
  2.171   2.181   2.185   2.188   2.198   2.223   2.229   2.241
  2.254   2.257   2.264   2.279   2.300   2.306   2.323   2.332
  2.336   2.348   2.353   2.355   2.381   2.390   2.405   2.419
  2.429   2.452   2.474   2.498   2.502   2.512   2.519   2.522
  2.532   2.538   2.550   2.553   2.564   2.565   2.581   2.593
  2.597   2.608   2.611   2.629   2.634   2.642   2.647   2.649
  2.672   2.676   2.696   2.698   2.707   2.723   2.728   2.735
  2.746   2.757   2.767   2.782   2.789   2.796   2.811   2.818
  2.823   2.827   2.843   2.867   2.879   2.886   2.887   2.896
  2.902   2.912   2.913   2.927   2.936   2.947   2.956   2.962
  2.970   2.979   2.987   2.990   3.001   3.019   3.026   3.034
  3.036   3.045   3.063   3.069   3.073   3.079   3.086   3.098
  3.113   3.117   3.125   3.134   3.145   3.148   3.155   3.167
  3.171   3.174   3.191   3.195   3.200   3.212   3.229   3.247
  3.262   3.265   3.281   3.289   3.296   3.302   3.314   3.322
  3.344   3.365   3.380   3.388   3.413   3.434   3.461   3.470
  3.528   3.560   3.568   3.615   3.680   3.775   3.785   3.800
  3.807   3.822   3.829   3.838   3.842   3.857   3.896   3.899
  3.902   3.920   3.931   3.936   3.943   3.974   3.990   3.995
  4.011   4.047   4.056   4.081   4.088   4.120   4.128   4.147
  4.169   4.173   4.212   4.256   4.266   4.278   4.306   4.306
  4.344   4.366   4.424   4.982   5.074   5.088   5.094   5.103
  5.135   5.142   5.154   5.182   5.186   5.365   5.375   5.413
  5.424   5.445   5.457   5.466   5.482   5.592   5.614   5.643
  5.657   5.660   5.694   5.719   5.811   5.842  23.748  23.773
 23.792  23.799  23.808  23.814  23.845  23.852  23.870  23.874
 23.887  23.909  23.927  23.958  23.965  23.996  49.864  49.899
 49.931  49.939  49.945  49.958  49.988  49.999  50.012
 --------------------------------------------------------------

          Ground-State Mulliken Net Atomic Charges

     Atom                 Charge (a.u.)
  ----------------------------------------
      1 C                     0.497989
      2 H                     0.203219
      3 C                    -0.556631
      4 H                     0.233237
      5 O                    -0.211895
      6 H                     0.255175
      7 C                    -0.726744
      8 H                     0.260657
      9 H                     0.123325
     10 C                    -0.031410
     11 H                     0.168998
     12 C                    -0.268962
     13 H                     0.123948
     14 H                     0.215878
     15 O                     0.114343
     16 C                    -0.358127
     17 H                     0.166798
     18 H                     0.173117
     19 C                    -0.708453
     20 H                     0.131459
     21 H                     0.175861
     22 C                     0.421672
     23 C                    -0.712993
     24 C                    -0.578334
     25 H                     0.168368
     26 O                    -0.241289
     27 H                     0.164207
     28 H                     0.271697
     29 H                     0.181477
     30 H                     0.152589
     31 H                     0.142886
     32 H                     0.126193
     33 O                     0.015025
     34 C                    -0.401313
     35 H                     0.273966
     36 C                    -0.073791
     37 H                     0.223566
     38 C                     0.012587
     39 O                    -0.203012
     40 O                    -0.121568
     41 H                     0.293312
     42 C                    -0.182438
     43 H                     0.276305
     44 O                    -0.150067
     45 H                     0.261999
     46 C                    -0.679099
     47 H                     0.298142
     48 O                    -0.207611
     49 H                     0.275947
     50 C                    -0.331621
     51 H                     0.238951
     52 O                    -0.152278
     53 H                     0.254744
  ----------------------------------------
  Sum of atomic charges =     0.000000

 -----------------------------------------------------------------
                    Cartesian Multipole Moments
 -----------------------------------------------------------------
    Charge (ESU x 10^10)
                 0.0000
    Dipole Moment (Debye)
         X       3.3954      Y       0.7007      Z      -1.9567
       Tot       3.9810
    Quadrupole Moments (Debye-Ang)
        XX    -199.6936     XY      14.6657     YY    -149.7214
        XZ     -11.8011     YZ       3.9799     ZZ    -142.7882
    Octopole Moments (Debye-Ang^2)
       XXX     302.5696    XXY       4.4185    XYY      10.3057
       YYY       9.9567    XXZ    -114.1161    XYZ      12.5735
       YYZ     -27.0427    XZZ      31.9195    YZZ      24.6552
       ZZZ      -8.1850
    Hexadecapole Moments (Debye-Ang^3)
      XXXX  -18574.8113   XXXY     614.9687   XXYY   -2974.6543
      XYYY    -215.8691   YYYY   -2166.1833   XXXZ     -40.7672
      XXYZ     155.6757   XYYZ    -193.5820   YYYZ      76.9494
      XXZZ   -2636.5943   XYZZ       4.6011   YYZZ    -530.5818
      XZZZ    -113.0546   YZZZ     -51.6014   ZZZZ    -980.2632
 -----------------------------------------------------------------
 Calculating analytic gradient of the SCF energy
 Gradient of SCF Energy
            1           2           3           4           5           6
    1   0.0000129  -0.0000065  -0.0000268   0.0000067  -0.0000519  -0.0000031
    2   0.0000769   0.0000165  -0.0000298  -0.0000030   0.0000530  -0.0000222
    3  -0.0000343   0.0000244   0.0000380   0.0000316  -0.0000754   0.0000678
            7           8           9          10          11          12
    1  -0.0000054   0.0000235   0.0000285   0.0000439   0.0000056   0.0000149
    2  -0.0000074  -0.0000165  -0.0000277   0.0000400  -0.0000340  -0.0001358
    3  -0.0000227   0.0000210   0.0000190   0.0000245  -0.0000119  -0.0000055
           13          14          15          16          17          18
    1   0.0000108  -0.0000050  -0.0000077  -0.0000094  -0.0000036   0.0000153
    2  -0.0000197  -0.0000237   0.0000400   0.0000208  -0.0000140   0.0000012
    3  -0.0000046  -0.0000108  -0.0000115  -0.0000135  -0.0000281  -0.0000134
           19          20          21          22          23          24
    1  -0.0000004  -0.0000115  -0.0000270  -0.0000391   0.0000120  -0.0000302
    2  -0.0000876   0.0000677   0.0000197   0.0000307   0.0000000  -0.0000359
    3   0.0000497  -0.0000648  -0.0000470   0.0000507  -0.0000526  -0.0000117
           25          26          27          28          29          30
    1   0.0000315   0.0000147   0.0000139   0.0000307   0.0000077  -0.0000073
    2   0.0000184   0.0000557   0.0000073  -0.0000118   0.0000083   0.0000355
    3   0.0000327   0.0000356  -0.0000181   0.0001119   0.0000218   0.0000034
           31          32          33          34          35          36
    1  -0.0000020  -0.0000127   0.0000126  -0.0000006  -0.0000076  -0.0000406
    2   0.0000388   0.0000529  -0.0000297  -0.0000373  -0.0000258  -0.0000139
    3  -0.0000004   0.0000263  -0.0000477  -0.0000308   0.0000064   0.0000365
           37          38          39          40          41          42
    1   0.0000173   0.0000653  -0.0000224  -0.0000339  -0.0000115   0.0000416
    2  -0.0000006   0.0000086  -0.0000296   0.0000171   0.0000083  -0.0000565
    3  -0.0000056  -0.0000592  -0.0000370  -0.0000315  -0.0000609  -0.0000327
           43          44          45          46          47          48
    1  -0.0000264  -0.0000158   0.0000017  -0.0000191   0.0000071   0.0000040
    2   0.0000395  -0.0000028   0.0000068   0.0000251  -0.0000296  -0.0000272
    3  -0.0000128  -0.0000254   0.0000001   0.0000427   0.0000129   0.0000129
           49          50          51          52          53
    1  -0.0000022   0.0000053  -0.0000021   0.0000200  -0.0000155
    2   0.0000292  -0.0000151   0.0000156  -0.0000072   0.0000111
    3   0.0000190   0.0000018   0.0000088   0.0000375   0.0000328
 Max gradient component =       1.358E-04
 RMS gradient           =       3.258E-05
 Gradient time:  CPU 508.37 s  wall 85.80 s
 Geometry Optimization Parameters
   NAtoms,    NIC,     NZ,  NCons,   NDum,   NFix, NCnnct, MaxDiis
       53     422       0       0       0       0       0       0

 Cartesian Hessian Update
 Hessian Updated using BFGS Update


** GEOMETRY OPTIMIZATION IN DELOCALIZED INTERNAL COORDINATES **
   Searching for a Minimum

   Optimization Cycle:  10

                       Coordinates (Angstroms)
     ATOM                X               Y               Z
      1  C        -3.9735708603   -0.4609566847   -0.3781569543
      2  H        -3.5519750316    0.0147448853   -1.2756263169
      3  C        -3.7413283425    0.5255674786    0.7838202854
      4  H        -4.2324580335    0.1308493242    1.6851963165
      5  O        -4.3441584707    1.8022124173    0.4629917007
      6  H        -3.9254513546    2.4801788611    1.0038842100
      7  C        -2.2531225633    0.7566886966    1.0696084752
      8  H        -1.8046165229    1.2528682321    0.2032140879
      9  H        -2.1589519815    1.4474844242    1.9188929097
     10  C        -1.4816682998   -0.5357728399    1.3651203673
     11  H        -1.8997276154   -0.9926109387    2.2740457601
     12  C        -0.0111136460   -0.2787830513    1.6754379708
     13  H         0.0915971964    0.3456181001    2.5735449010
     14  H         0.5069407124   -1.2286953313    1.8435399196
     15  O         0.5935033520    0.4077937945    0.5679213679
     16  C        -1.6793950933   -1.5165464059    0.2042867515
     17  H        -1.1935679363   -2.4714903591    0.4339963714
     18  H        -1.1838922076   -1.1207370554   -0.6884543159
     19  C        -3.1660053401   -1.7488019885   -0.0747065871
     20  H        -3.2626496217   -2.4441270385   -0.9084803132
     21  H        -3.6227271231   -2.2462542199    0.7918787695
     22  C        -5.4571306634   -0.8376103632   -0.6883417891
     23  C        -5.5445132089   -1.6541572242   -1.9942519747
     24  C        -6.4668785053    0.3229823062   -0.8104338735
     25  H        -6.0709987097    1.0976447560   -1.4807747189
     26  O        -6.8817302062    0.8909973218    0.4240945376
     27  H        -7.3759626701   -0.0739053905   -1.2701132184
     28  H        -6.1648697550    1.4816390286    0.6960804582
     29  H        -5.8196580790   -1.4652309252    0.1371194317
     30  H        -5.2244534023   -1.0523770489   -2.8523434366
     31  H        -6.5754092223   -1.9676209911   -2.1790428967
     32  H        -4.9326804449   -2.5561737057   -1.9755941657
     33  O         2.5655014740   -0.6867491708    0.2787189543
     34  C         3.9865135191   -0.6731411408    0.3427930011
     35  H         4.3376091784   -0.4048308023    1.3466879735
     36  C         1.9585006055    0.5608215582    0.6511353602
     37  H         2.2726637365    0.8208733462    1.6764460158
     38  C         4.4546161764   -2.1060112462    0.0961675387
     39  O         4.9594736889   -2.8067056795    0.9322022008
     40  O         4.2201725947   -2.5032579260   -1.1715148712
     41  H         4.5217251287   -3.4210863443   -1.2477818075
     42  C         4.5394139138    0.3289067934   -0.6797123803
     43  H         4.2430545207   -0.0095056573   -1.6828338924
     44  O         5.9512146298    0.3468522638   -0.5540109321
     45  H         6.2888326654    1.1058953094   -1.0440182676
     46  C         3.9294301505    1.7014313779   -0.4022613196
     47  H         4.3217873130    2.0715849717    0.5504552038
     48  O         4.3688787823    2.6719349476   -1.3630762481
     49  H         4.0405614616    2.4159052275   -2.2346148895
     50  C         2.4015211291    1.6589364301   -0.3191144911
     51  H         1.9798574505    1.4056260596   -1.3038758567
     52  O         1.8868425388    2.8960811541    0.1439953131
     53  H         2.3498373254    3.6023993482   -0.3222421671
   Point Group: c1    Number of degrees of freedom:   153


   Energy is  -1303.958729435

 Hessian Updated using BFGS Update

153 Hessian modes will be used to form the next step
  Hessian Eigenvalues:
     0.001403    0.003852    0.004423    0.005547    0.005803    0.006944
     0.007426    0.007646    0.007768    0.009003    0.009351    0.011021
     0.011626    0.013170    0.013268    0.014444    0.017945    0.020287
     0.022042    0.022405    0.026358    0.029906    0.031532    0.032761
     0.034810    0.037722    0.038455    0.042513    0.043279    0.044671
     0.046037    0.046720    0.047446    0.048570    0.048826    0.049093
     0.049578    0.050006    0.051308    0.051471    0.052814    0.054895
     0.054990    0.055154    0.056176    0.056261    0.057570    0.058518
     0.058997    0.059708    0.060314    0.062137    0.063134    0.066250
     0.069043    0.069376    0.073676    0.079128    0.081384    0.083617
     0.084835    0.086719    0.093386    0.095395    0.107956    0.112679
     0.113328    0.117255    0.120131    0.131707    0.137872    0.143161
     0.143355    0.151379    0.156603    0.158765    0.159768    0.159941
     0.159988    0.159999    0.160004    0.160046    0.161371    0.164467
     0.168892    0.168981    0.171283    0.174462    0.188900    0.193014
     0.193834    0.202227    0.212905    0.224164    0.228775    0.249389
     0.250801    0.254003    0.262783    0.266287    0.273741    0.276279
     0.280346    0.282887    0.284694    0.285808    0.287072    0.288582
     0.290617    0.291800    0.295986    0.298720    0.303166    0.332549
     0.335959    0.336817    0.337151    0.337355    0.337691    0.337932
     0.338032    0.338122    0.338153    0.338387    0.340560    0.340955
     0.341744    0.341965    0.342308    0.342859    0.343413    0.344726
     0.344949    0.348071    0.349497    0.386737    0.387833    0.401743
     0.403141    0.404288    0.426954    0.427850    0.430205    0.497960
     0.535555    0.537602    0.542110    0.544468    0.545086    0.547493
     0.552836    0.651879    1.037992

 Minimum Search - Taking Simple RFO Step
 Searching for Lamda that Minimizes Along All modes
 Value Taken    Lamda =  -0.00000349
 Step Taken.  Stepsize is  0.033169

                             Maximum     Tolerance    Cnvgd?
         Gradient           0.000162      0.000300     YES
         Displacement       0.011136      0.001200      NO
         Energy change     -0.000003      0.000001      NO


 New Cartesian Coordinates Obtained by Inverse Iteration

 Displacement from previous Coordinates is:  0.106156
 ----------------------------------------------------------------
             Standard Nuclear Orientation (Angstroms)
    I     Atom           X                Y                Z
 ----------------------------------------------------------------
    1      C      -3.9719296017    -0.4610630529    -0.3762911790
    2      H      -3.5476271364     0.0162415862    -1.2716748422
    3      C      -3.7431551420     0.5235790003     0.7879523906
    4      H      -4.2341192600     0.1257485767     1.6880100462
    5      O      -4.3484529845     1.7996522345     0.4699224903
    6      H      -3.9291110472     2.4778464622     1.0100046078
    7      C      -2.2555504807     0.7571215803     1.0749393971
    8      H      -1.8078085565     1.2557303947     0.2095244512
    9      H      -2.1632603143     1.4466962619     1.9254350197
   10      C      -1.4814701370    -0.5341903590     1.3688186246
   11      H      -1.8980888828    -0.9921642357     2.2778276437
   12      C      -0.0111671883    -0.2745638211     1.6783574290
   13      H       0.0909681042     0.3513727342     2.5754471275
   14      H       0.5081015540    -1.2235770803     1.8477820405
   15      O       0.5925360457     0.4105339936     0.5694188761
   16      C      -1.6779356386    -1.5149066278     0.2076653732
   17      H      -1.1910618175    -2.4693032819     0.4373833255
   18      H      -1.1828078706    -1.1184098235    -0.6849553986
   19      C      -3.1642936615    -1.7484427802    -0.0715027206
   20      H      -3.2607051837    -2.4452972236    -0.9040570660
   21      H      -3.6207239764    -2.2449466640     0.7958239447
   22      C      -5.4539296341    -0.8386504293    -0.6925722280
   23      C      -5.5359067154    -1.6461999185    -2.0043715768
   24      C      -6.4665715381     0.3199029363    -0.8094851703
   25      H      -6.0728086794     1.0988103369    -1.4760854912
   26      O      -6.8833632466     0.8810015621     0.4275428804
   27      H      -7.3744509221    -0.0774040386    -1.2712347470
   28      H      -6.1697045934     1.4749212416     0.7007177544
   29      H      -5.8171000597    -1.4728683608     0.1275381394
   30      H      -5.2197577912    -1.0359635773    -2.8579323116
   31      H      -6.5647014485    -1.9651016446    -2.1916945055
   32      H      -4.9179495214    -2.5442094925    -1.9925654511
   33      O       2.5634351909    -0.6859096511     0.2801800057
   34      C       3.9844832721    -0.6732623905     0.3429222313
   35      H       4.3367945159    -0.4035212620     1.3459831434
   36      C       1.9577577763     0.5627752108     0.6508879745
   37      H       2.2731346438     0.8242841213     1.6754476485
   38      C       4.4512133410    -2.1069676033     0.0984077180
   39      O       4.9559777705    -2.8066517486     0.9353391976
   40      O       4.2157995829    -2.5062304661    -1.1684723052
   41      H       4.5166392169    -3.4244176622    -1.2432503439
   42      C       4.5374365688     0.3265222229    -0.6817589318
   43      H       4.2405682569    -0.0138236215    -1.6840824458
   44      O       5.9493299034     0.3436753522    -0.5565789554
   45      H       6.2874899149     1.1007220561    -1.0492791513
   46      C       3.9285098668     1.6999894291    -0.4067747112
   47      H       4.3220507966     2.0720769534     0.5447088907
   48      O       4.3674531099     2.6681610154    -1.3701688835
   49      H       4.0383098608     2.4101903017    -2.2408274293
   50      C       2.4006424157     1.6587205488    -0.3218657076
   51      H       1.9777282621     1.4038247129    -1.3056824840
   52      O       1.8874771708     2.8971828730     0.1393953421
   53      H       2.3510602218     3.6021420033    -0.3283212073
 ----------------------------------------------------------------
 Molecular Point Group                 C1    NOp =  1
 Largest Abelian Subgroup              C1    NOp =  1
 Nuclear Repulsion Energy =  2415.3497518892 hartrees
 There are       98 alpha and       98 beta electrons
 Applying Cartesian multipole field
    Component          Value
    ---------          -----
     (2,0,0)        1.00000E-12
     (0,2,0)        2.00000E-11
     (0,0,2)       -3.00000E-11
 Nucleus-field energy     =     0.0000000268 hartrees
 Requested basis set is 6-311++G(d,p)
 There are 290 shells and 746 basis functions
 A cutoff of  1.0D-11 yielded  28355 shell pairs
 There are    180503 function pairs (    190962 Cartesian)
 Smallest overlap matrix eigenvalue = 8.63E-07

 Q-Chem warning in module stvman/mkSTV.C, line 306:

 Overlap eigenvalue is smaller than square root of threshold
 Use THRESH >= 12 to get rid of this warning

 Linear dependence detected in AO basis
 Tighter screening thresholds may be required for diffuse basis sets
 Use S2THRESH > 14 and THRESH = 14 in case of SCF convergence issues
 Number of orthogonalized atomic orbitals = 745
 Maximum deviation from orthogonality = 3.854E-10
 Guess MOs from SCF MO coefficient file

 -----------------------------------------------------------------------
  General SCF calculation program by
  Eric Jon Sundstrom, Paul Horn, Yuezhi Mao, Dmitri Zuev, Alec White,
  David Stuck, Shaama M.S., Shane Yost, Joonho Lee, David Small,
  Daniel Levine, Susi Lehtola, Hugh Burton, Evgeny Epifanovsky
 -----------------------------------------------------------------------
 Exchange:     0.2000 Hartree-Fock + 0.0800 Slater + 0.7200 B88
 Correlation:  0.1900 VWN1RPA + 0.8100 LYP
 Using SG-1 standard quadrature grid
 using 6 threads for integral computing
 -------------------------------------------------------
 OpenMP Integral computing Module                
 Release: version 2.0, May 2017, Q-Chem Inc. Pleasanton 
 -------------------------------------------------------
 -------------------------------------------------------
 OpenMP BLAS3 based DFT computing Module                
 Release: version 1.0, May 2013, Q-Chem Inc. Pittsburgh 
 -------------------------------------------------------
 A restricted SCF calculation will be
 performed using DIIS
 SCF converges when DIIS error is below 1.0e-08
 ---------------------------------------
  Cycle       Energy         DIIS error
 ---------------------------------------
    1   -1303.9586069745      3.65e-05  
    2   -1303.9587297538      5.21e-06  
    3   -1303.9587289438      7.58e-06  
    4   -1303.9587316022      6.89e-07  
    5   -1303.9587316181      4.20e-07  
    6   -1303.9587316262      1.80e-07  
    7   -1303.9587316279      5.07e-08  
    8   -1303.9587316279      8.92e-09  Convergence criterion met
 ---------------------------------------
 SCF time:   CPU 1474.82s  wall 263.00s 
 SCF   energy in the final basis set =    -1303.9587316279
 Total energy in the final basis set =    -1303.9587316279

 --------------------------------------------------------------

                    Orbital Energies (a.u.)
 --------------------------------------------------------------

 Alpha MOs
 -- Occupied --
-19.192 -19.169 -19.161 -19.153 -19.152 -19.147 -19.140 -19.136
-19.092 -10.328 -10.299 -10.265 -10.257 -10.256 -10.252 -10.233
-10.232 -10.197 -10.189 -10.179 -10.177 -10.171 -10.171 -10.170
-10.158  -1.136  -1.105  -1.078  -1.057  -1.046  -1.044  -1.043
 -1.041  -0.996  -0.851  -0.814  -0.812  -0.793  -0.753  -0.746
 -0.713  -0.687  -0.666  -0.662  -0.640  -0.628  -0.627  -0.611
 -0.576  -0.567  -0.566  -0.562  -0.548  -0.527  -0.523  -0.518
 -0.513  -0.505  -0.499  -0.495  -0.491  -0.480  -0.472  -0.457
 -0.453  -0.449  -0.444  -0.439  -0.426  -0.425  -0.423  -0.418
 -0.413  -0.400  -0.396  -0.385  -0.380  -0.375  -0.370  -0.368
 -0.365  -0.360  -0.356  -0.349  -0.347  -0.340  -0.337  -0.331
 -0.327  -0.320  -0.310  -0.308  -0.303  -0.299  -0.295  -0.290
 -0.287  -0.252
 -- Virtual --
 -0.037  -0.026  -0.015  -0.014  -0.007  -0.004  -0.002   0.003
  0.010   0.016   0.019   0.022   0.027   0.032   0.034   0.038
  0.040   0.044   0.049   0.051   0.057   0.057   0.061   0.064
  0.065   0.071   0.073   0.076   0.077   0.081   0.084   0.088
  0.089   0.091   0.094   0.096   0.099   0.100   0.102   0.105
  0.109   0.110   0.112   0.114   0.116   0.117   0.123   0.124
  0.127   0.128   0.130   0.131   0.132   0.134   0.134   0.137
  0.139   0.140   0.143   0.144   0.145   0.147   0.149   0.151
  0.157   0.158   0.160   0.164   0.164   0.169   0.170   0.171
  0.172   0.176   0.177   0.178   0.182   0.183   0.186   0.189
  0.191   0.194   0.196   0.198   0.199   0.203   0.205   0.208
  0.210   0.213   0.214   0.217   0.220   0.222   0.224   0.225
  0.230   0.233   0.235   0.238   0.242   0.243   0.244   0.249
  0.251   0.253   0.257   0.259   0.260   0.261   0.265   0.270
  0.273   0.274   0.276   0.278   0.280   0.280   0.285   0.288
  0.289   0.292   0.293   0.297   0.298   0.301   0.304   0.307
  0.308   0.312   0.316   0.317   0.323   0.325   0.327   0.330
  0.332   0.333   0.334   0.337   0.342   0.344   0.346   0.350
  0.350   0.352   0.355   0.360   0.360   0.367   0.369   0.370
  0.372   0.374   0.376   0.379   0.381   0.382   0.386   0.391
  0.393   0.398   0.402   0.406   0.408   0.415   0.420   0.423
  0.429   0.433   0.440   0.445   0.450   0.454   0.456   0.465
  0.466   0.473   0.481   0.483   0.493   0.498   0.504   0.508
  0.511   0.519   0.522   0.543   0.546   0.551   0.555   0.558
  0.563   0.568   0.572   0.575   0.582   0.585   0.593   0.599
  0.606   0.615   0.618   0.628   0.631   0.633   0.636   0.640
  0.643   0.648   0.652   0.654   0.658   0.665   0.672   0.679
  0.683   0.686   0.693   0.694   0.702   0.710   0.715   0.719
  0.722   0.729   0.733   0.736   0.743   0.749   0.753   0.755
  0.759   0.762   0.771   0.773   0.773   0.779   0.783   0.788
  0.793   0.797   0.799   0.804   0.805   0.810   0.814   0.821
  0.826   0.826   0.839   0.857   0.863   0.890   0.893   0.908
  0.914   0.937   0.949   0.962   0.969   0.971   0.998   1.003
  1.009   1.017   1.026   1.034   1.041   1.055   1.057   1.071
  1.077   1.087   1.088   1.103   1.111   1.123   1.132   1.138
  1.142   1.149   1.152   1.158   1.166   1.170   1.177   1.184
  1.185   1.191   1.197   1.210   1.218   1.222   1.224   1.231
  1.241   1.246   1.253   1.259   1.262   1.269   1.279   1.290
  1.296   1.308   1.310   1.323   1.330   1.339   1.342   1.360
  1.364   1.378   1.387   1.400   1.409   1.421   1.428   1.436
  1.451   1.461   1.464   1.471   1.481   1.486   1.494   1.502
  1.503   1.518   1.520   1.523   1.531   1.549   1.555   1.559
  1.563   1.565   1.570   1.572   1.578   1.586   1.588   1.593
  1.598   1.602   1.608   1.611   1.616   1.618   1.627   1.628
  1.632   1.640   1.645   1.650   1.652   1.655   1.656   1.658
  1.666   1.668   1.672   1.681   1.693   1.698   1.703   1.705
  1.713   1.727   1.741   1.745   1.756   1.758   1.769   1.771
  1.779   1.788   1.795   1.799   1.810   1.817   1.820   1.832
  1.839   1.842   1.847   1.851   1.862   1.865   1.880   1.887
  1.895   1.898   1.909   1.914   1.931   1.942   1.954   1.969
  1.972   1.979   1.997   2.000   2.004   2.017   2.026   2.039
  2.044   2.049   2.057   2.061   2.065   2.076   2.091   2.101
  2.108   2.115   2.128   2.132   2.148   2.151   2.159   2.166
  2.171   2.181   2.184   2.188   2.198   2.223   2.229   2.241
  2.254   2.257   2.264   2.279   2.300   2.306   2.323   2.332
  2.336   2.348   2.353   2.356   2.381   2.390   2.404   2.419
  2.429   2.452   2.475   2.498   2.502   2.512   2.519   2.522
  2.532   2.538   2.550   2.553   2.564   2.565   2.581   2.593
  2.597   2.608   2.611   2.629   2.634   2.642   2.647   2.649
  2.672   2.676   2.695   2.698   2.707   2.723   2.729   2.735
  2.746   2.757   2.767   2.782   2.789   2.796   2.811   2.818
  2.823   2.827   2.843   2.867   2.879   2.886   2.887   2.896
  2.902   2.912   2.913   2.927   2.936   2.947   2.956   2.962
  2.971   2.979   2.987   2.990   3.002   3.019   3.026   3.034
  3.036   3.045   3.063   3.069   3.073   3.079   3.086   3.098
  3.113   3.117   3.125   3.134   3.145   3.148   3.155   3.167
  3.171   3.174   3.191   3.195   3.200   3.212   3.229   3.247
  3.262   3.265   3.281   3.289   3.296   3.302   3.314   3.322
  3.343   3.365   3.380   3.388   3.413   3.435   3.461   3.470
  3.528   3.560   3.568   3.615   3.680   3.775   3.785   3.800
  3.807   3.821   3.829   3.838   3.842   3.857   3.896   3.899
  3.902   3.920   3.931   3.936   3.942   3.974   3.990   3.995
  4.011   4.047   4.056   4.081   4.089   4.120   4.128   4.147
  4.169   4.173   4.212   4.256   4.265   4.278   4.306   4.306
  4.344   4.366   4.424   4.982   5.074   5.089   5.094   5.103
  5.135   5.142   5.153   5.182   5.186   5.365   5.375   5.413
  5.424   5.445   5.457   5.466   5.482   5.592   5.614   5.643
  5.657   5.660   5.694   5.719   5.811   5.842  23.748  23.773
 23.792  23.799  23.808  23.814  23.845  23.852  23.870  23.874
 23.887  23.910  23.927  23.958  23.965  23.996  49.864  49.899
 49.931  49.939  49.945  49.958  49.987  49.999  50.012
 --------------------------------------------------------------

          Ground-State Mulliken Net Atomic Charges

     Atom                 Charge (a.u.)
  ----------------------------------------
      1 C                     0.500215
      2 H                     0.202780
      3 C                    -0.551760
      4 H                     0.233073
      5 O                    -0.212304
      6 H                     0.255325
      7 C                    -0.732498
      8 H                     0.260953
      9 H                     0.123456
     10 C                    -0.032187
     11 H                     0.169024
     12 C                    -0.271497
     13 H                     0.124326
     14 H                     0.215786
     15 O                     0.114490
     16 C                    -0.354911
     17 H                     0.166903
     18 H                     0.172748
     19 C                    -0.709912
     20 H                     0.132348
     21 H                     0.175716
     22 C                     0.419802
     23 C                    -0.712439
     24 C                    -0.576276
     25 H                     0.168290
     26 O                    -0.241280
     27 H                     0.164301
     28 H                     0.271571
     29 H                     0.181354
     30 H                     0.152425
     31 H                     0.143169
     32 H                     0.125350
     33 O                     0.015234
     34 C                    -0.401672
     35 H                     0.274120
     36 C                    -0.074568
     37 H                     0.223153
     38 C                     0.012431
     39 O                    -0.202944
     40 O                    -0.121532
     41 H                     0.293302
     42 C                    -0.181857
     43 H                     0.276182
     44 O                    -0.150064
     45 H                     0.262027
     46 C                    -0.679375
     47 H                     0.298202
     48 O                    -0.207525
     49 H                     0.275916
     50 C                    -0.330779
     51 H                     0.238981
     52 O                    -0.152380
     53 H                     0.254810
  ----------------------------------------
  Sum of atomic charges =     0.000000

 -----------------------------------------------------------------
                    Cartesian Multipole Moments
 -----------------------------------------------------------------
    Charge (ESU x 10^10)
                 0.0000
    Dipole Moment (Debye)
         X       3.3978      Y       0.7076      Z      -1.9635
       Tot       3.9876
    Quadrupole Moments (Debye-Ang)
        XX    -199.6776     XY      14.5184     YY    -149.7130
        XZ     -11.7812     YZ       4.0038     ZZ    -142.7712
    Octopole Moments (Debye-Ang^2)
       XXX     303.0853    XXY       5.2232    XYY      10.1460
       YYY       9.8922    XXZ    -114.3805    XYZ      12.5554
       YYZ     -27.0167    XZZ      31.9543    YZZ      24.8030
       ZZZ      -8.3104
    Hexadecapole Moments (Debye-Ang^3)
      XXXX  -18564.3174   XXXY     608.3370   XXYY   -2970.7016
      XYYY    -215.9660   YYYY   -2163.0091   XXXZ     -37.1515
      XXYZ     156.5085   XYYZ    -192.3890   YYYZ      77.6330
      XXZZ   -2635.7448   XYZZ       4.8375   YYZZ    -531.2104
      XZZZ    -111.8602   YZZZ     -51.0328   ZZZZ    -985.0332
 -----------------------------------------------------------------
 Calculating analytic gradient of the SCF energy
 Gradient of SCF Energy
            1           2           3           4           5           6
    1   0.0000096  -0.0000044   0.0000208   0.0000006  -0.0000423   0.0000051
    2   0.0000498   0.0000314  -0.0000467  -0.0000057   0.0000097  -0.0000113
    3  -0.0000091   0.0000101   0.0000362   0.0000137  -0.0000073   0.0000559
            7           8           9          10          11          12
    1   0.0000086  -0.0000005   0.0000190   0.0000170   0.0000023  -0.0000040
    2  -0.0000362   0.0000023  -0.0000174  -0.0000022  -0.0000290  -0.0000303
    3   0.0000074   0.0000215   0.0000179  -0.0000082  -0.0000004   0.0000212
           13          14          15          16          17          18
    1   0.0000064   0.0000052   0.0000133  -0.0000056  -0.0000027   0.0000085
    2  -0.0000374  -0.0000222  -0.0000171   0.0000104  -0.0000076   0.0000039
    3   0.0000069  -0.0000341  -0.0000096  -0.0000087  -0.0000234  -0.0000175
           19          20          21          22          23          24
    1   0.0000034  -0.0000138  -0.0000044  -0.0000450   0.0000091   0.0000025
    2  -0.0000183   0.0000429  -0.0000051   0.0000255   0.0000179  -0.0000085
    3   0.0000029  -0.0000379  -0.0000308   0.0000315  -0.0000307  -0.0000126
           25          26          27          28          29          30
    1   0.0000073  -0.0000020   0.0000060   0.0000119  -0.0000009  -0.0000169
    2   0.0000337   0.0000086   0.0000199   0.0000285   0.0000077   0.0000360
    3   0.0000368   0.0000510   0.0000101   0.0000447   0.0000080   0.0000074
           31          32          33          34          35          36
    1  -0.0000086   0.0000034  -0.0000044  -0.0000108   0.0000013  -0.0000282
    2   0.0000353   0.0000406  -0.0000119  -0.0000226  -0.0000276  -0.0000071
    3  -0.0000024   0.0000041  -0.0000212  -0.0000208  -0.0000142  -0.0000015
           37          38          39          40          41          42
    1   0.0000088   0.0000476  -0.0000197  -0.0000286  -0.0000086   0.0000315
    2  -0.0000274   0.0000055  -0.0000249   0.0000074   0.0000068  -0.0000167
    3  -0.0000022  -0.0000552  -0.0000466  -0.0000394  -0.0000562  -0.0000175
           43          44          45          46          47          48
    1  -0.0000134  -0.0000098   0.0000002  -0.0000049   0.0000067   0.0000007
    2   0.0000066  -0.0000054   0.0000022   0.0000063  -0.0000073  -0.0000098
    3  -0.0000166  -0.0000171  -0.0000030   0.0000240   0.0000127   0.0000176
           49          50          51          52          53
    1  -0.0000048   0.0000183   0.0000011   0.0000159  -0.0000079
    2   0.0000144  -0.0000074   0.0000109  -0.0000044   0.0000033
    3   0.0000162  -0.0000049   0.0000109   0.0000456   0.0000343
 Max gradient component =       5.623E-05
 RMS gradient           =       2.160E-05
 Gradient time:  CPU 508.94 s  wall 85.90 s
 Geometry Optimization Parameters
   NAtoms,    NIC,     NZ,  NCons,   NDum,   NFix, NCnnct, MaxDiis
       53     422       0       0       0       0       0       0

 Cartesian Hessian Update
 Hessian Updated using BFGS Update


** GEOMETRY OPTIMIZATION IN DELOCALIZED INTERNAL COORDINATES **
   Searching for a Minimum

   Optimization Cycle:  11

                       Coordinates (Angstroms)
     ATOM                X               Y               Z
      1  C        -3.9719296017   -0.4610630529   -0.3762911790
      2  H        -3.5476271364    0.0162415862   -1.2716748422
      3  C        -3.7431551420    0.5235790003    0.7879523906
      4  H        -4.2341192600    0.1257485767    1.6880100462
      5  O        -4.3484529845    1.7996522345    0.4699224903
      6  H        -3.9291110472    2.4778464622    1.0100046078
      7  C        -2.2555504807    0.7571215803    1.0749393971
      8  H        -1.8078085565    1.2557303947    0.2095244512
      9  H        -2.1632603143    1.4466962619    1.9254350197
     10  C        -1.4814701370   -0.5341903590    1.3688186246
     11  H        -1.8980888828   -0.9921642357    2.2778276437
     12  C        -0.0111671883   -0.2745638211    1.6783574290
     13  H         0.0909681042    0.3513727342    2.5754471275
     14  H         0.5081015540   -1.2235770803    1.8477820405
     15  O         0.5925360457    0.4105339936    0.5694188761
     16  C        -1.6779356386   -1.5149066278    0.2076653732
     17  H        -1.1910618175   -2.4693032819    0.4373833255
     18  H        -1.1828078706   -1.1184098235   -0.6849553986
     19  C        -3.1642936615   -1.7484427802   -0.0715027206
     20  H        -3.2607051837   -2.4452972236   -0.9040570660
     21  H        -3.6207239764   -2.2449466640    0.7958239447
     22  C        -5.4539296341   -0.8386504293   -0.6925722280
     23  C        -5.5359067154   -1.6461999185   -2.0043715768
     24  C        -6.4665715381    0.3199029363   -0.8094851703
     25  H        -6.0728086794    1.0988103369   -1.4760854912
     26  O        -6.8833632466    0.8810015621    0.4275428804
     27  H        -7.3744509221   -0.0774040386   -1.2712347470
     28  H        -6.1697045934    1.4749212416    0.7007177544
     29  H        -5.8171000597   -1.4728683608    0.1275381394
     30  H        -5.2197577912   -1.0359635773   -2.8579323116
     31  H        -6.5647014485   -1.9651016446   -2.1916945055
     32  H        -4.9179495214   -2.5442094925   -1.9925654511
     33  O         2.5634351909   -0.6859096511    0.2801800057
     34  C         3.9844832721   -0.6732623905    0.3429222313
     35  H         4.3367945159   -0.4035212620    1.3459831434
     36  C         1.9577577763    0.5627752108    0.6508879745
     37  H         2.2731346438    0.8242841213    1.6754476485
     38  C         4.4512133410   -2.1069676033    0.0984077180
     39  O         4.9559777705   -2.8066517486    0.9353391976
     40  O         4.2157995829   -2.5062304661   -1.1684723052
     41  H         4.5166392169   -3.4244176622   -1.2432503439
     42  C         4.5374365688    0.3265222229   -0.6817589318
     43  H         4.2405682569   -0.0138236215   -1.6840824458
     44  O         5.9493299034    0.3436753522   -0.5565789554
     45  H         6.2874899149    1.1007220561   -1.0492791513
     46  C         3.9285098668    1.6999894291   -0.4067747112
     47  H         4.3220507966    2.0720769534    0.5447088907
     48  O         4.3674531099    2.6681610154   -1.3701688835
     49  H         4.0383098608    2.4101903017   -2.2408274293
     50  C         2.4006424157    1.6587205488   -0.3218657076
     51  H         1.9777282621    1.4038247129   -1.3056824840
     52  O         1.8874771708    2.8971828730    0.1393953421
     53  H         2.3510602218    3.6021420033   -0.3283212073
   Point Group: c1    Number of degrees of freedom:   153


   Energy is  -1303.958731628

 Hessian Updated using BFGS Update

153 Hessian modes will be used to form the next step
  Hessian Eigenvalues:
     0.000965    0.003799    0.004339    0.005542    0.005701    0.007181
     0.007438    0.007675    0.008022    0.008969    0.009358    0.011026
     0.011371    0.013154    0.013226    0.014456    0.018236    0.020309
     0.022396    0.022679    0.027012    0.029910    0.031442    0.032798
     0.034866    0.037648    0.038345    0.042472    0.043299    0.044464
     0.046052    0.046720    0.047376    0.048388    0.049006    0.049084
     0.049593    0.049982    0.051352    0.051472    0.052883    0.054916
     0.054998    0.055312    0.056122    0.056747    0.058430    0.058527
     0.059345    0.059717    0.060465    0.062399    0.063634    0.066851
     0.069183    0.069321    0.073679    0.079090    0.081377    0.083582
     0.084953    0.086381    0.093995    0.095111    0.108157    0.112670
     0.113349    0.117204    0.119949    0.131759    0.137684    0.143321
     0.144633    0.151570    0.155995    0.158733    0.159723    0.159939
     0.159988    0.160003    0.160016    0.160143    0.161339    0.163168
     0.168701    0.168929    0.171301    0.175752    0.188833    0.192956
     0.193854    0.202178    0.209930    0.224177    0.229445    0.249361
     0.250634    0.254375    0.262728    0.265820    0.273793    0.276352
     0.278834    0.282871    0.284779    0.285838    0.287080    0.288600
     0.290498    0.291798    0.295664    0.298567    0.299456    0.332557
     0.335960    0.336805    0.337191    0.337375    0.337709    0.337915
     0.338035    0.338119    0.338154    0.338321    0.340506    0.340964
     0.341732    0.341964    0.342290    0.342876    0.343415    0.344706
     0.344972    0.348151    0.349396    0.385590    0.387758    0.401749
     0.403067    0.404338    0.425893    0.427852    0.429400    0.497799
     0.535555    0.537285    0.542126    0.544470    0.545086    0.547486
     0.552825    0.654408    1.038009

 Minimum Search - Taking Simple RFO Step
 Searching for Lamda that Minimizes Along All modes
 Value Taken    Lamda =  -0.00000132
 Step Taken.  Stepsize is  0.029430

                             Maximum     Tolerance    Cnvgd?
         Gradient           0.000094      0.000300     YES
         Displacement       0.009312      0.001200      NO
         Energy change     -0.000002      0.000001      NO


 New Cartesian Coordinates Obtained by Inverse Iteration

 Displacement from previous Coordinates is:  0.070408
 ----------------------------------------------------------------
             Standard Nuclear Orientation (Angstroms)
    I     Atom           X                Y                Z
 ----------------------------------------------------------------
    1      C      -3.9706549496    -0.4623644007    -0.3750455070
    2      H      -3.5433359441     0.0134877001    -1.2697715702
    3      C      -3.7434665470     0.5231964042     0.7888133961
    4      H      -4.2350683218     0.1256024715     1.6886050304
    5      O      -4.3485130708     1.7990847572     0.4699766041
    6      H      -3.9275964057     2.4780071073     1.0078797557
    7      C      -2.2561262924     0.7571176982     1.0768023166
    8      H      -1.8079785166     1.2554108637     0.2114003162
    9      H      -2.1647199861     1.4471383007     1.9270402296
   10      C      -1.4816821661    -0.5337557282     1.3719179491
   11      H      -1.8978123185    -0.9905415397     2.2817213847
   12      C      -0.0113566665    -0.2730177977     1.6806459491
   13      H       0.0905826714     0.3543827984     2.5767241332
   14      H       0.5084286401    -1.2214951732     1.8515327610
   15      O       0.5917619555     0.4109015287     0.5706717529
   16      C      -1.6783314192    -1.5163583975     0.2123212854
   17      H      -1.1916473834    -2.4704380551     0.4436948036
   18      H      -1.1832914641    -1.1214577826    -0.6810192458
   19      C      -3.1648252176    -1.7497859443    -0.0661969955
   20      H      -3.2620824261    -2.4498559234    -0.8960240015
   21      H      -3.6215594824    -2.2426904025     0.8030560661
   22      C      -5.4517956049    -0.8393194874    -0.6957058511
   23      C      -5.5305971315    -1.6401382003    -2.0117604114
   24      C      -6.4656843039     0.3185416233    -0.8086804242
   25      H      -6.0733219456     1.0997873826    -1.4733008497
   26      O      -6.8824007914     0.8755650354     0.4301855670
   27      H      -7.3734314272    -0.0784678767    -1.2709948778
   28      H      -6.1702040827     1.4710630175     0.7035717489
   29      H      -5.8158855294    -1.4780163435     0.1204998934
   30      H      -5.2162342833    -1.0241602366    -2.8618750184
   31      H      -6.5582240896    -1.9615585543    -2.2012409762
   32      H      -4.9094679648    -2.5360548424    -2.0048689337
   33      O       2.5623967578    -0.6858795066     0.2807419203
   34      C       3.9834834326    -0.6732909130     0.3421732586
   35      H       4.3367465465    -0.4030952800     1.3447630707
   36      C       1.9570798668     0.5630806584     0.6510649190
   37      H       2.2731764671     0.8252775721     1.6752338107
   38      C       4.4498609743    -2.1072209688     0.0980957605
   39      O       4.9550438651    -2.8065031756     0.9351121400
   40      O       4.2140936879    -2.5070688838    -1.1685453656
   41      H       4.5148708077    -3.4253089751    -1.2429557121
   42      C       4.5357484615     0.3259771483    -0.6834079016
   43      H       4.2384183122    -0.0148662743    -1.6854133452
   44      O       5.9477453805     0.3430849377    -0.5589769953
   45      H       6.2857995911     1.0992738236    -1.0530541512
   46      C       3.9270572724     1.6995418439    -0.4087056854
   47      H       4.3211384173     2.0718731127     0.5424501196
   48      O       4.3654159583     2.6675441980    -1.3725633314
   49      H       4.0359376074     2.4093582005    -2.2430302012
   50      C       2.3992417374     1.6583154992    -0.3227958725
   51      H       1.9756837816     1.4026530854    -1.3061417665
   52      O       1.8864773056     2.8972101806     0.1377117898
   53      H       2.3504905671     3.6016125993    -0.3304342728
 ----------------------------------------------------------------
 Molecular Point Group                 C1    NOp =  1
 Largest Abelian Subgroup              C1    NOp =  1
 Nuclear Repulsion Energy =  2415.4535451428 hartrees
 There are       98 alpha and       98 beta electrons
 Applying Cartesian multipole field
    Component          Value
    ---------          -----
     (2,0,0)        1.00000E-12
     (0,2,0)        2.00000E-11
     (0,0,2)       -3.00000E-11
 Nucleus-field energy     =     0.0000000267 hartrees
 Requested basis set is 6-311++G(d,p)
 There are 290 shells and 746 basis functions
 A cutoff of  1.0D-11 yielded  28357 shell pairs
 There are    180511 function pairs (    190970 Cartesian)
 Smallest overlap matrix eigenvalue = 8.62E-07

 Q-Chem warning in module stvman/mkSTV.C, line 306:

 Overlap eigenvalue is smaller than square root of threshold
 Use THRESH >= 12 to get rid of this warning

 Linear dependence detected in AO basis
 Tighter screening thresholds may be required for diffuse basis sets
 Use S2THRESH > 14 and THRESH = 14 in case of SCF convergence issues
 Number of orthogonalized atomic orbitals = 745
 Maximum deviation from orthogonality = 3.457E-10
 Guess MOs from SCF MO coefficient file

 -----------------------------------------------------------------------
  General SCF calculation program by
  Eric Jon Sundstrom, Paul Horn, Yuezhi Mao, Dmitri Zuev, Alec White,
  David Stuck, Shaama M.S., Shane Yost, Joonho Lee, David Small,
  Daniel Levine, Susi Lehtola, Hugh Burton, Evgeny Epifanovsky
 -----------------------------------------------------------------------
 Exchange:     0.2000 Hartree-Fock + 0.0800 Slater + 0.7200 B88
 Correlation:  0.1900 VWN1RPA + 0.8100 LYP
 Using SG-1 standard quadrature grid
 using 6 threads for integral computing
 -------------------------------------------------------
 OpenMP Integral computing Module                
 Release: version 2.0, May 2017, Q-Chem Inc. Pleasanton 
 -------------------------------------------------------
 -------------------------------------------------------
 OpenMP BLAS3 based DFT computing Module                
 Release: version 1.0, May 2013, Q-Chem Inc. Pittsburgh 
 -------------------------------------------------------
 A restricted SCF calculation will be
 performed using DIIS
 SCF converges when DIIS error is below 1.0e-08
 ---------------------------------------
  Cycle       Energy         DIIS error
 ---------------------------------------
    1   -1303.9586811825      2.32e-05  
    2   -1303.9587316144      2.87e-06  
    3   -1303.9587315291      3.87e-06  
    4   -1303.9587322616      4.77e-07  
    5   -1303.9587322705      2.16e-07  
    6   -1303.9587322731      5.17e-08  
    7   -1303.9587322730      1.96e-08  
    8   -1303.9587322733      4.83e-09  Convergence criterion met
 ---------------------------------------
 SCF time:   CPU 1474.50s  wall 262.00s 
 SCF   energy in the final basis set =    -1303.9587322733
 Total energy in the final basis set =    -1303.9587322733

 --------------------------------------------------------------

                    Orbital Energies (a.u.)
 --------------------------------------------------------------

 Alpha MOs
 -- Occupied --
-19.192 -19.169 -19.161 -19.153 -19.152 -19.147 -19.140 -19.136
-19.092 -10.328 -10.299 -10.265 -10.257 -10.256 -10.252 -10.233
-10.232 -10.197 -10.189 -10.179 -10.177 -10.171 -10.171 -10.170
-10.158  -1.136  -1.105  -1.078  -1.057  -1.046  -1.044  -1.043
 -1.041  -0.996  -0.851  -0.814  -0.812  -0.793  -0.753  -0.746
 -0.713  -0.687  -0.666  -0.662  -0.640  -0.628  -0.627  -0.611
 -0.576  -0.567  -0.566  -0.562  -0.548  -0.527  -0.523  -0.518
 -0.513  -0.505  -0.499  -0.495  -0.491  -0.480  -0.472  -0.457
 -0.453  -0.449  -0.444  -0.439  -0.426  -0.425  -0.423  -0.418
 -0.413  -0.400  -0.396  -0.385  -0.380  -0.375  -0.370  -0.368
 -0.365  -0.360  -0.356  -0.349  -0.347  -0.340  -0.337  -0.331
 -0.327  -0.320  -0.310  -0.308  -0.303  -0.299  -0.295  -0.290
 -0.287  -0.252
 -- Virtual --
 -0.037  -0.026  -0.015  -0.014  -0.007  -0.004  -0.002   0.003
  0.010   0.016   0.019   0.022   0.027   0.032   0.035   0.038
  0.040   0.044   0.049   0.051   0.057   0.057   0.061   0.064
  0.065   0.071   0.073   0.076   0.077   0.081   0.084   0.088
  0.089   0.091   0.094   0.096   0.099   0.100   0.102   0.105
  0.109   0.110   0.112   0.114   0.116   0.117   0.123   0.124
  0.127   0.128   0.130   0.131   0.132   0.134   0.134   0.137
  0.139   0.140   0.143   0.144   0.145   0.147   0.149   0.151
  0.157   0.158   0.160   0.163   0.164   0.169   0.170   0.171
  0.172   0.176   0.177   0.178   0.182   0.183   0.186   0.189
  0.191   0.194   0.196   0.198   0.199   0.203   0.205   0.208
  0.210   0.213   0.214   0.217   0.220   0.222   0.224   0.225
  0.230   0.233   0.235   0.238   0.242   0.244   0.244   0.249
  0.251   0.253   0.257   0.259   0.260   0.261   0.265   0.270
  0.273   0.274   0.276   0.278   0.280   0.280   0.285   0.288
  0.289   0.292   0.293   0.297   0.298   0.301   0.304   0.307
  0.308   0.312   0.316   0.317   0.323   0.326   0.327   0.330
  0.332   0.333   0.334   0.337   0.342   0.344   0.346   0.350
  0.350   0.352   0.355   0.360   0.361   0.367   0.369   0.370
  0.372   0.374   0.376   0.379   0.381   0.382   0.386   0.391
  0.393   0.398   0.402   0.406   0.408   0.415   0.420   0.423
  0.429   0.433   0.440   0.445   0.450   0.454   0.456   0.465
  0.466   0.473   0.481   0.483   0.493   0.499   0.504   0.508
  0.511   0.519   0.522   0.543   0.546   0.552   0.555   0.558
  0.563   0.568   0.572   0.575   0.582   0.585   0.593   0.599
  0.606   0.615   0.618   0.628   0.631   0.633   0.636   0.640
  0.644   0.648   0.652   0.654   0.658   0.665   0.672   0.679
  0.683   0.686   0.693   0.694   0.702   0.710   0.715   0.719
  0.722   0.729   0.733   0.736   0.743   0.749   0.753   0.755
  0.759   0.762   0.770   0.773   0.773   0.779   0.784   0.788
  0.793   0.797   0.799   0.804   0.806   0.810   0.813   0.821
  0.826   0.826   0.839   0.857   0.863   0.890   0.892   0.908
  0.914   0.937   0.949   0.962   0.969   0.971   0.998   1.003
  1.008   1.017   1.026   1.034   1.041   1.055   1.057   1.071
  1.077   1.086   1.088   1.103   1.112   1.123   1.132   1.138
  1.142   1.149   1.152   1.158   1.166   1.169   1.178   1.184
  1.186   1.191   1.197   1.211   1.218   1.222   1.224   1.231
  1.241   1.246   1.253   1.259   1.262   1.269   1.279   1.290
  1.296   1.308   1.310   1.323   1.330   1.339   1.342   1.360
  1.364   1.378   1.387   1.400   1.409   1.422   1.428   1.436
  1.451   1.461   1.464   1.471   1.481   1.486   1.494   1.502
  1.503   1.518   1.520   1.523   1.531   1.549   1.555   1.559
  1.563   1.565   1.570   1.572   1.578   1.586   1.588   1.593
  1.598   1.602   1.608   1.611   1.616   1.619   1.627   1.628
  1.632   1.640   1.645   1.650   1.652   1.655   1.656   1.658
  1.666   1.668   1.671   1.681   1.693   1.698   1.703   1.705
  1.712   1.727   1.741   1.745   1.755   1.758   1.769   1.771
  1.779   1.788   1.794   1.799   1.810   1.817   1.821   1.832
  1.839   1.843   1.847   1.851   1.862   1.866   1.880   1.887
  1.895   1.898   1.909   1.914   1.931   1.942   1.954   1.969
  1.972   1.978   1.997   2.000   2.004   2.017   2.026   2.039
  2.044   2.049   2.057   2.061   2.066   2.076   2.091   2.101
  2.108   2.115   2.128   2.132   2.147   2.151   2.159   2.166
  2.171   2.181   2.184   2.188   2.198   2.223   2.229   2.241
  2.254   2.257   2.264   2.279   2.300   2.306   2.322   2.331
  2.336   2.348   2.353   2.356   2.381   2.390   2.404   2.419
  2.429   2.452   2.475   2.498   2.502   2.512   2.519   2.522
  2.532   2.538   2.550   2.553   2.564   2.565   2.581   2.592
  2.597   2.608   2.611   2.629   2.634   2.642   2.647   2.649
  2.672   2.676   2.695   2.698   2.707   2.723   2.729   2.735
  2.746   2.757   2.767   2.782   2.789   2.797   2.811   2.818
  2.823   2.827   2.843   2.867   2.879   2.886   2.887   2.897
  2.901   2.912   2.913   2.927   2.936   2.947   2.956   2.961
  2.971   2.979   2.987   2.991   3.002   3.019   3.026   3.034
  3.036   3.045   3.063   3.068   3.073   3.079   3.086   3.098
  3.113   3.117   3.125   3.134   3.145   3.148   3.155   3.167
  3.171   3.174   3.191   3.195   3.200   3.212   3.228   3.247
  3.262   3.265   3.281   3.289   3.296   3.302   3.314   3.322
  3.343   3.365   3.379   3.388   3.413   3.435   3.462   3.470
  3.527   3.560   3.568   3.615   3.680   3.775   3.786   3.800
  3.807   3.821   3.829   3.838   3.842   3.856   3.896   3.899
  3.902   3.920   3.931   3.937   3.942   3.974   3.990   3.995
  4.011   4.047   4.056   4.081   4.089   4.120   4.129   4.147
  4.169   4.173   4.212   4.256   4.265   4.279   4.306   4.306
  4.344   4.366   4.424   4.982   5.074   5.089   5.094   5.103
  5.135   5.142   5.153   5.182   5.186   5.365   5.375   5.412
  5.424   5.445   5.457   5.466   5.482   5.592   5.614   5.643
  5.657   5.661   5.694   5.719   5.811   5.842  23.748  23.773
 23.792  23.799  23.808  23.814  23.845  23.852  23.870  23.874
 23.887  23.910  23.927  23.958  23.966  23.996  49.864  49.899
 49.931  49.939  49.945  49.958  49.987  49.999  50.012
 --------------------------------------------------------------

          Ground-State Mulliken Net Atomic Charges

     Atom                 Charge (a.u.)
  ----------------------------------------
      1 C                     0.502244
      2 H                     0.202395
      3 C                    -0.547424
      4 H                     0.232915
      5 O                    -0.212636
      6 H                     0.255523
      7 C                    -0.738149
      8 H                     0.261226
      9 H                     0.123681
     10 C                    -0.032586
     11 H                     0.169038
     12 C                    -0.273247
     13 H                     0.124602
     14 H                     0.215688
     15 O                     0.114347
     16 C                    -0.353138
     17 H                     0.166954
     18 H                     0.172445
     19 C                    -0.710215
     20 H                     0.133354
     21 H                     0.175489
     22 C                     0.418408
     23 C                    -0.712343
     24 C                    -0.574835
     25 H                     0.168363
     26 O                    -0.241244
     27 H                     0.164217
     28 H                     0.271602
     29 H                     0.181255
     30 H                     0.152253
     31 H                     0.143407
     32 H                     0.124662
     33 O                     0.015227
     34 C                    -0.402029
     35 H                     0.274212
     36 C                    -0.074112
     37 H                     0.222875
     38 C                     0.012681
     39 O                    -0.202959
     40 O                    -0.121557
     41 H                     0.293301
     42 C                    -0.181714
     43 H                     0.276129
     44 O                    -0.150017
     45 H                     0.262006
     46 C                    -0.679471
     47 H                     0.298227
     48 O                    -0.207630
     49 H                     0.275903
     50 C                    -0.330749
     51 H                     0.239027
     52 O                    -0.152400
     53 H                     0.254797
  ----------------------------------------
  Sum of atomic charges =     0.000000

 -----------------------------------------------------------------
                    Cartesian Multipole Moments
 -----------------------------------------------------------------
    Charge (ESU x 10^10)
                 0.0000
    Dipole Moment (Debye)
         X       3.3971      Y       0.7133      Z      -1.9684
       Tot       3.9905
    Quadrupole Moments (Debye-Ang)
        XX    -199.6464     XY      14.4461     YY    -149.7029
        XZ     -11.7583     YZ       4.0010     ZZ    -142.7656
    Octopole Moments (Debye-Ang^2)
       XXX     302.8524    XXY       5.6646    XYY      10.0580
       YYY       9.9220    XXZ    -114.5765    XYZ      12.5389
       YYZ     -27.0357    XZZ      32.0864    YZZ      24.8382
       ZZZ      -8.3354
    Hexadecapole Moments (Debye-Ang^3)
      XXXX  -18551.7710   XXXY     604.4793   XXYY   -2968.2707
      XYYY    -216.0627   YYYY   -2161.8424   XXXZ     -34.7448
      XXYZ     156.6681   XYYZ    -191.7321   YYYZ      78.0509
      XXZZ   -2634.7954   XYZZ       5.0002   YYZZ    -531.5398
      XZZZ    -111.0061   YZZZ     -50.7199   ZZZZ    -987.9655
 -----------------------------------------------------------------
 Calculating analytic gradient of the SCF energy
 Gradient of SCF Energy
            1           2           3           4           5           6
    1   0.0000031  -0.0000082   0.0000008   0.0000076   0.0000361   0.0000083
    2   0.0000002   0.0000189  -0.0000175  -0.0000156   0.0000163  -0.0000053
    3  -0.0000028   0.0000085   0.0000190   0.0000086   0.0000426   0.0000461
            7           8           9          10          11          12
    1   0.0000021  -0.0000022   0.0000091  -0.0000014   0.0000029   0.0000071
    2  -0.0000031  -0.0000001  -0.0000172  -0.0000267  -0.0000212  -0.0000333
    3   0.0000221   0.0000180   0.0000219  -0.0000063  -0.0000079  -0.0000013
           13          14          15          16          17          18
    1   0.0000078   0.0000035   0.0000057  -0.0000098  -0.0000064  -0.0000050
    2  -0.0000292  -0.0000268   0.0000122   0.0000083  -0.0000054   0.0000064
    3  -0.0000072  -0.0000109   0.0000055  -0.0000176  -0.0000254  -0.0000064
           19          20          21          22          23          24
    1   0.0000031   0.0000006  -0.0000001   0.0000008  -0.0000055   0.0000148
    2  -0.0000058   0.0000194  -0.0000041  -0.0000017   0.0000242   0.0000374
    3  -0.0000164  -0.0000136  -0.0000203  -0.0000094   0.0000030   0.0000218
           25          26          27          28          29          30
    1  -0.0000110  -0.0000247  -0.0000078   0.0000061  -0.0000035  -0.0000132
    2   0.0000325  -0.0000092   0.0000424  -0.0000021   0.0000103   0.0000428
    3   0.0000310   0.0000320   0.0000295   0.0000207   0.0000019   0.0000011
           31          32          33          34          35          36
    1  -0.0000113  -0.0000157   0.0000059  -0.0000045   0.0000034   0.0000022
    2   0.0000408   0.0000279  -0.0000119  -0.0000108  -0.0000308  -0.0000179
    3  -0.0000011  -0.0000309  -0.0000142  -0.0000189  -0.0000233  -0.0000075
           37          38          39          40          41          42
    1   0.0000056  -0.0000082   0.0000013  -0.0000069  -0.0000084  -0.0000045
    2  -0.0000271  -0.0000104  -0.0000220  -0.0000017   0.0000038   0.0000129
    3   0.0000039  -0.0000332  -0.0000549  -0.0000503  -0.0000563   0.0000021
           43          44          45          46          47          48
    1  -0.0000019  -0.0000017  -0.0000004   0.0000057   0.0000017   0.0000018
    2   0.0000083  -0.0000036  -0.0000037  -0.0000151  -0.0000166   0.0000161
    3  -0.0000161  -0.0000135  -0.0000093   0.0000008   0.0000096   0.0000158
           49          50          51          52          53
    1  -0.0000007  -0.0000025   0.0000014   0.0000160   0.0000010
    2   0.0000183  -0.0000084   0.0000125  -0.0000016  -0.0000058
    3   0.0000161   0.0000152   0.0000088   0.0000426   0.0000266
 Max gradient component =       5.631E-05
 RMS gradient           =       1.804E-05
 Gradient time:  CPU 509.09 s  wall 85.89 s
 Geometry Optimization Parameters
   NAtoms,    NIC,     NZ,  NCons,   NDum,   NFix, NCnnct, MaxDiis
       53     422       0       0       0       0       0       0

 Cartesian Hessian Update
 Hessian Updated using BFGS Update


** GEOMETRY OPTIMIZATION IN DELOCALIZED INTERNAL COORDINATES **
   Searching for a Minimum

   Optimization Cycle:  12

                       Coordinates (Angstroms)
     ATOM                X               Y               Z
      1  C        -3.9706549496   -0.4623644007   -0.3750455070
      2  H        -3.5433359441    0.0134877001   -1.2697715702
      3  C        -3.7434665470    0.5231964042    0.7888133961
      4  H        -4.2350683218    0.1256024715    1.6886050304
      5  O        -4.3485130708    1.7990847572    0.4699766041
      6  H        -3.9275964057    2.4780071073    1.0078797557
      7  C        -2.2561262924    0.7571176982    1.0768023166
      8  H        -1.8079785166    1.2554108637    0.2114003162
      9  H        -2.1647199861    1.4471383007    1.9270402296
     10  C        -1.4816821661   -0.5337557282    1.3719179491
     11  H        -1.8978123185   -0.9905415397    2.2817213847
     12  C        -0.0113566665   -0.2730177977    1.6806459491
     13  H         0.0905826714    0.3543827984    2.5767241332
     14  H         0.5084286401   -1.2214951732    1.8515327610
     15  O         0.5917619555    0.4109015287    0.5706717529
     16  C        -1.6783314192   -1.5163583975    0.2123212854
     17  H        -1.1916473834   -2.4704380551    0.4436948036
     18  H        -1.1832914641   -1.1214577826   -0.6810192458
     19  C        -3.1648252176   -1.7497859443   -0.0661969955
     20  H        -3.2620824261   -2.4498559234   -0.8960240015
     21  H        -3.6215594824   -2.2426904025    0.8030560661
     22  C        -5.4517956049   -0.8393194874   -0.6957058511
     23  C        -5.5305971315   -1.6401382003   -2.0117604114
     24  C        -6.4656843039    0.3185416233   -0.8086804242
     25  H        -6.0733219456    1.0997873826   -1.4733008497
     26  O        -6.8824007914    0.8755650354    0.4301855670
     27  H        -7.3734314272   -0.0784678767   -1.2709948778
     28  H        -6.1702040827    1.4710630175    0.7035717489
     29  H        -5.8158855294   -1.4780163435    0.1204998934
     30  H        -5.2162342833   -1.0241602366   -2.8618750184
     31  H        -6.5582240896   -1.9615585543   -2.2012409762
     32  H        -4.9094679648   -2.5360548424   -2.0048689337
     33  O         2.5623967578   -0.6858795066    0.2807419203
     34  C         3.9834834326   -0.6732909130    0.3421732586
     35  H         4.3367465465   -0.4030952800    1.3447630707
     36  C         1.9570798668    0.5630806584    0.6510649190
     37  H         2.2731764671    0.8252775721    1.6752338107
     38  C         4.4498609743   -2.1072209688    0.0980957605
     39  O         4.9550438651   -2.8065031756    0.9351121400
     40  O         4.2140936879   -2.5070688838   -1.1685453656
     41  H         4.5148708077   -3.4253089751   -1.2429557121
     42  C         4.5357484615    0.3259771483   -0.6834079016
     43  H         4.2384183122   -0.0148662743   -1.6854133452
     44  O         5.9477453805    0.3430849377   -0.5589769953
     45  H         6.2857995911    1.0992738236   -1.0530541512
     46  C         3.9270572724    1.6995418439   -0.4087056854
     47  H         4.3211384173    2.0718731127    0.5424501196
     48  O         4.3654159583    2.6675441980   -1.3725633314
     49  H         4.0359376074    2.4093582005   -2.2430302012
     50  C         2.3992417374    1.6583154992   -0.3227958725
     51  H         1.9756837816    1.4026530854   -1.3061417665
     52  O         1.8864773056    2.8972101806    0.1377117898
     53  H         2.3504905671    3.6016125993   -0.3304342728
   Point Group: c1    Number of degrees of freedom:   153


   Energy is  -1303.958732273

 Hessian Updated using BFGS Update

153 Hessian modes will be used to form the next step
  Hessian Eigenvalues:
     0.000900    0.003641    0.004321    0.005543    0.005630    0.007181
     0.007414    0.007671    0.007988    0.008937    0.009362    0.011013
     0.011289    0.013136    0.013211    0.014470    0.018197    0.020340
     0.022393    0.022661    0.026971    0.029909    0.031456    0.033060
     0.034821    0.037703    0.038354    0.042560    0.043301    0.044578
     0.046068    0.046731    0.047536    0.048576    0.049029    0.049101
     0.049576    0.049977    0.051290    0.051471    0.052898    0.054913
     0.054998    0.055313    0.056209    0.057014    0.058502    0.058615
     0.059463    0.059729    0.060483    0.062515    0.063829    0.066869
     0.069318    0.069432    0.073676    0.079088    0.081378    0.083646
     0.084972    0.086483    0.094222    0.095183    0.108379    0.112677
     0.113426    0.117186    0.120706    0.131981    0.137567    0.143352
     0.144630    0.151322    0.157311    0.158697    0.159676    0.159922
     0.159983    0.159992    0.160007    0.160295    0.161477    0.165206
     0.168926    0.169452    0.171483    0.178548    0.188864    0.193089
     0.194071    0.202229    0.214114    0.224225    0.229638    0.249389
     0.250882    0.254376    0.263154    0.267261    0.273901    0.276214
     0.280987    0.283150    0.284760    0.285837    0.287097    0.288672
     0.291097    0.291799    0.296122    0.298925    0.306283    0.332573
     0.335960    0.336861    0.337185    0.337375    0.337683    0.337889
     0.338100    0.338128    0.338167    0.338312    0.340599    0.340947
     0.341737    0.341979    0.342385    0.342895    0.343418    0.344697
     0.345009    0.348150    0.350278    0.385562    0.387924    0.401731
     0.403491    0.404372    0.426677    0.427860    0.429837    0.497884
     0.535558    0.537481    0.542126    0.544470    0.545087    0.547482
     0.552912    0.655324    1.038003

 Minimum Search - Taking Simple RFO Step
 Searching for Lamda that Minimizes Along All modes
 Value Taken    Lamda =   0.00000000
 Step Taken.  Stepsize is  0.003516

                             Maximum     Tolerance    Cnvgd?
         Gradient           0.000035      0.000300     YES
         Displacement       0.000825      0.001200     YES
         Energy change     -0.000001      0.000001     YES

 Final energy is   -1303.9587322733450     


 ******************************
 **  OPTIMIZATION CONVERGED  **
 ******************************

                       Coordinates (Angstroms)
     ATOM                X               Y               Z
      1  C        -3.9706549496   -0.4623644007   -0.3750455070
      2  H        -3.5433359441    0.0134877001   -1.2697715702
      3  C        -3.7434665470    0.5231964042    0.7888133961
      4  H        -4.2350683218    0.1256024715    1.6886050304
      5  O        -4.3485130708    1.7990847572    0.4699766041
      6  H        -3.9275964057    2.4780071073    1.0078797557
      7  C        -2.2561262924    0.7571176982    1.0768023166
      8  H        -1.8079785166    1.2554108637    0.2114003162
      9  H        -2.1647199861    1.4471383007    1.9270402296
     10  C        -1.4816821661   -0.5337557282    1.3719179491
     11  H        -1.8978123185   -0.9905415397    2.2817213847
     12  C        -0.0113566665   -0.2730177977    1.6806459491
     13  H         0.0905826714    0.3543827984    2.5767241332
     14  H         0.5084286401   -1.2214951732    1.8515327610
     15  O         0.5917619555    0.4109015287    0.5706717529
     16  C        -1.6783314192   -1.5163583975    0.2123212854
     17  H        -1.1916473834   -2.4704380551    0.4436948036
     18  H        -1.1832914641   -1.1214577826   -0.6810192458
     19  C        -3.1648252176   -1.7497859443   -0.0661969955
     20  H        -3.2620824261   -2.4498559234   -0.8960240015
     21  H        -3.6215594824   -2.2426904025    0.8030560661
     22  C        -5.4517956049   -0.8393194874   -0.6957058511
     23  C        -5.5305971315   -1.6401382003   -2.0117604114
     24  C        -6.4656843039    0.3185416233   -0.8086804242
     25  H        -6.0733219456    1.0997873826   -1.4733008497
     26  O        -6.8824007914    0.8755650354    0.4301855670
     27  H        -7.3734314272   -0.0784678767   -1.2709948778
     28  H        -6.1702040827    1.4710630175    0.7035717489
     29  H        -5.8158855294   -1.4780163435    0.1204998934
     30  H        -5.2162342833   -1.0241602366   -2.8618750184
     31  H        -6.5582240896   -1.9615585543   -2.2012409762
     32  H        -4.9094679648   -2.5360548424   -2.0048689337
     33  O         2.5623967578   -0.6858795066    0.2807419203
     34  C         3.9834834326   -0.6732909130    0.3421732586
     35  H         4.3367465465   -0.4030952800    1.3447630707
     36  C         1.9570798668    0.5630806584    0.6510649190
     37  H         2.2731764671    0.8252775721    1.6752338107
     38  C         4.4498609743   -2.1072209688    0.0980957605
     39  O         4.9550438651   -2.8065031756    0.9351121400
     40  O         4.2140936879   -2.5070688838   -1.1685453656
     41  H         4.5148708077   -3.4253089751   -1.2429557121
     42  C         4.5357484615    0.3259771483   -0.6834079016
     43  H         4.2384183122   -0.0148662743   -1.6854133452
     44  O         5.9477453805    0.3430849377   -0.5589769953
     45  H         6.2857995911    1.0992738236   -1.0530541512
     46  C         3.9270572724    1.6995418439   -0.4087056854
     47  H         4.3211384173    2.0718731127    0.5424501196
     48  O         4.3654159583    2.6675441980   -1.3725633314
     49  H         4.0359376074    2.4093582005   -2.2430302012
     50  C         2.3992417374    1.6583154992   -0.3227958725
     51  H         1.9756837816    1.4026530854   -1.3061417665
     52  O         1.8864773056    2.8972101806    0.1377117898
     53  H         2.3504905671    3.6016125993   -0.3304342728

Z-matrix Print:
$molecule
0 1
O 
C  1 1.376123
H  2 1.103443 1 111.390024
O  2 1.436471 1 107.870833 3 119.552294 0
C  4 1.422470 2 113.712898 1 -179.045127 0
H  5 1.096808 4 111.310789 2 57.342462 0
C  1 1.436503 2 115.091460 3 -40.789267 0
H  7 1.094983 1 109.492635 2 -51.983290 0
H  7 1.098626 1 108.625886 2 66.783864 0
C  7 1.524846 1 109.257066 2 -172.451960 0
H  10 1.099800 7 105.567406 1 -176.085309 0
C  5 1.527494 4 106.846986 2 172.874395 0
O  12 1.201999 5 124.276245 4 -110.857275 0
O  12 1.349016 5 112.019090 4 68.413707 0
H  14 0.969107 12 107.379144 5 -178.725315 0
C  2 1.530834 1 109.179155 3 -121.349395 0
H  16 1.100788 2 106.917112 1 -52.088736 0
O  16 1.417693 2 108.306741 1 67.273310 0
H  18 0.964703 16 107.847568 2 165.214941 0
C  16 1.530784 2 110.074869 1 -171.408736 0
H  20 1.094819 16 108.642053 2 -69.262493 0
O  20 1.434646 16 111.151528 2 176.727268 0
H  22 0.965882 20 108.716533 16 -62.134001 0
C  20 1.527300 16 112.559406 2 51.023298 0
H  24 1.099361 20 109.571024 16 65.875420 0
O  24 1.417572 20 111.736081 16 -171.085181 0
H  26 0.964476 24 108.277694 20 -48.066415 0
C  10 1.532594 7 112.739597 1 66.081252 0
H  28 1.095020 10 109.150275 7 -58.191323 0
H  28 1.095748 10 109.967634 7 58.404919 0
C  28 1.530269 10 111.109414 7 -179.947989 0
H  31 1.090032 28 108.856501 10 179.865474 0
H  31 1.098709 28 109.162361 10 -64.752463 0
C  10 1.534018 7 112.448717 1 -57.929761 0
H  34 1.094556 10 109.177307 7 59.883888 0
H  34 1.098812 10 109.729419 7 -57.051643 0
C  34 1.532918 10 113.426191 7 -178.928473 0
H  37 1.099717 34 109.584068 10 64.716352 0
O  37 1.447629 34 108.204695 10 -177.532506 0
H  39 0.963040 37 108.399894 34 -35.349596 0
C  37 1.541918 34 112.476514 10 -56.314074 0
H  41 1.099805 37 106.275868 34 -63.388685 0
C  41 1.561632 37 116.681196 34 176.387646 0
H  43 1.098493 41 107.586177 37 -71.090117 0
C  43 1.542569 41 110.423120 37 170.824878 0
H  45 1.090191 43 113.087412 41 56.154596 0
H  45 1.093266 43 110.396350 41 176.198385 0
H  45 1.095878 43 110.816013 41 -64.836049 0
C  43 1.543171 41 117.198185 37 47.904734 0
H  49 1.093323 43 107.697952 41 166.234868 0
H  49 1.098186 43 110.080242 41 49.435004 0
O  49 1.420815 43 115.025470 41 -76.448239 0
H  52 0.967772 49 105.766178 43 79.598593 0
$end


 --------------------------------------------------------------

                    Orbital Energies (a.u.)
 --------------------------------------------------------------

 Alpha MOs
 -- Occupied --
-19.192 -19.169 -19.161 -19.153 -19.152 -19.147 -19.140 -19.136
-19.092 -10.328 -10.299 -10.265 -10.257 -10.256 -10.252 -10.233
-10.232 -10.197 -10.189 -10.179 -10.177 -10.171 -10.171 -10.170
-10.158  -1.136  -1.105  -1.078  -1.057  -1.046  -1.044  -1.043
 -1.041  -0.996  -0.851  -0.814  -0.812  -0.793  -0.753  -0.746
 -0.713  -0.687  -0.666  -0.662  -0.640  -0.628  -0.627  -0.611
 -0.576  -0.567  -0.566  -0.562  -0.548  -0.527  -0.523  -0.518
 -0.513  -0.505  -0.499  -0.495  -0.491  -0.480  -0.472  -0.457
 -0.453  -0.449  -0.444  -0.439  -0.426  -0.425  -0.423  -0.418
 -0.413  -0.400  -0.396  -0.385  -0.380  -0.375  -0.370  -0.368
 -0.365  -0.360  -0.356  -0.349  -0.347  -0.340  -0.337  -0.331
 -0.327  -0.320  -0.310  -0.308  -0.303  -0.299  -0.295  -0.290
 -0.287  -0.252
 -- Virtual --
 -0.037  -0.026  -0.015  -0.014  -0.007  -0.004  -0.002   0.003
  0.010   0.016   0.019   0.022   0.027   0.032   0.035   0.038
  0.040   0.044   0.049   0.051   0.057   0.057   0.061   0.064
  0.065   0.071   0.073   0.076   0.077   0.081   0.084   0.088
  0.089   0.091   0.094   0.096   0.099   0.100   0.102   0.105
  0.109   0.110   0.112   0.114   0.116   0.117   0.123   0.124
  0.127   0.128   0.130   0.131   0.132   0.134   0.134   0.137
  0.139   0.140   0.143   0.144   0.145   0.147   0.149   0.151
  0.157   0.158   0.160   0.163   0.164   0.169   0.170   0.171
  0.172   0.176   0.177   0.178   0.182   0.183   0.186   0.189
  0.191   0.194   0.196   0.198   0.199   0.203   0.205   0.208
  0.210   0.213   0.214   0.217   0.220   0.222   0.224   0.225
  0.230   0.233   0.235   0.238   0.242   0.244   0.244   0.249
  0.251   0.253   0.257   0.259   0.260   0.261   0.265   0.270
  0.273   0.274   0.276   0.278   0.280   0.280   0.285   0.288
  0.289   0.292   0.293   0.297   0.298   0.301   0.304   0.307
  0.308   0.312   0.316   0.317   0.323   0.326   0.327   0.330
  0.332   0.333   0.334   0.337   0.342   0.344   0.346   0.350
  0.350   0.352   0.355   0.360   0.361   0.367   0.369   0.370
  0.372   0.374   0.376   0.379   0.381   0.382   0.386   0.391
  0.393   0.398   0.402   0.406   0.408   0.415   0.420   0.423
  0.429   0.433   0.440   0.445   0.450   0.454   0.456   0.465
  0.466   0.473   0.481   0.483   0.493   0.499   0.504   0.508
  0.511   0.519   0.522   0.543   0.546   0.552   0.555   0.558
  0.563   0.568   0.572   0.575   0.582   0.585   0.593   0.599
  0.606   0.615   0.618   0.628   0.631   0.633   0.636   0.640
  0.644   0.648   0.652   0.654   0.658   0.665   0.672   0.679
  0.683   0.686   0.693   0.694   0.702   0.710   0.715   0.719
  0.722   0.729   0.733   0.736   0.743   0.749   0.753   0.755
  0.759   0.762   0.770   0.773   0.773   0.779   0.784   0.788
  0.793   0.797   0.799   0.804   0.806   0.810   0.813   0.821
  0.826   0.826   0.839   0.857   0.863   0.890   0.892   0.908
  0.914   0.937   0.949   0.962   0.969   0.971   0.998   1.003
  1.008   1.017   1.026   1.034   1.041   1.055   1.057   1.071
  1.077   1.086   1.088   1.103   1.112   1.123   1.132   1.138
  1.142   1.149   1.152   1.158   1.166   1.169   1.178   1.184
  1.186   1.191   1.197   1.211   1.218   1.222   1.224   1.231
  1.241   1.246   1.253   1.259   1.262   1.269   1.279   1.290
  1.296   1.308   1.310   1.323   1.330   1.339   1.342   1.360
  1.364   1.378   1.387   1.400   1.409   1.422   1.428   1.436
  1.451   1.461   1.464   1.471   1.481   1.486   1.494   1.502
  1.503   1.518   1.520   1.523   1.531   1.549   1.555   1.559
  1.563   1.565   1.570   1.572   1.578   1.586   1.588   1.593
  1.598   1.602   1.608   1.611   1.616   1.619   1.627   1.628
  1.632   1.640   1.645   1.650   1.652   1.655   1.656   1.658
  1.666   1.668   1.671   1.681   1.693   1.698   1.703   1.705
  1.712   1.727   1.741   1.745   1.755   1.758   1.769   1.771
  1.779   1.788   1.794   1.799   1.810   1.817   1.821   1.832
  1.839   1.843   1.847   1.851   1.862   1.866   1.880   1.887
  1.895   1.898   1.909   1.914   1.931   1.942   1.954   1.969
  1.972   1.978   1.997   2.000   2.004   2.017   2.026   2.039
  2.044   2.049   2.057   2.061   2.066   2.076   2.091   2.101
  2.108   2.115   2.128   2.132   2.147   2.151   2.159   2.166
  2.171   2.181   2.184   2.188   2.198   2.223   2.229   2.241
  2.254   2.257   2.264   2.279   2.300   2.306   2.322   2.331
  2.336   2.348   2.353   2.356   2.381   2.390   2.404   2.419
  2.429   2.452   2.475   2.498   2.502   2.512   2.519   2.522
  2.532   2.538   2.550   2.553   2.564   2.565   2.581   2.592
  2.597   2.608   2.611   2.629   2.634   2.642   2.647   2.649
  2.672   2.676   2.695   2.698   2.707   2.723   2.729   2.735
  2.746   2.757   2.767   2.782   2.789   2.797   2.811   2.818
  2.823   2.827   2.843   2.867   2.879   2.886   2.887   2.897
  2.901   2.912   2.913   2.927   2.936   2.947   2.956   2.961
  2.971   2.979   2.987   2.991   3.002   3.019   3.026   3.034
  3.036   3.045   3.063   3.068   3.073   3.079   3.086   3.098
  3.113   3.117   3.125   3.134   3.145   3.148   3.155   3.167
  3.171   3.174   3.191   3.195   3.200   3.212   3.228   3.247
  3.262   3.265   3.281   3.289   3.296   3.302   3.314   3.322
  3.343   3.365   3.379   3.388   3.413   3.435   3.462   3.470
  3.527   3.560   3.568   3.615   3.680   3.775   3.786   3.800
  3.807   3.821   3.829   3.838   3.842   3.856   3.896   3.899
  3.902   3.920   3.931   3.937   3.942   3.974   3.990   3.995
  4.011   4.047   4.056   4.081   4.089   4.120   4.129   4.147
  4.169   4.173   4.212   4.256   4.265   4.279   4.306   4.306
  4.344   4.366   4.424   4.982   5.074   5.089   5.094   5.103
  5.135   5.142   5.153   5.182   5.186   5.365   5.375   5.412
  5.424   5.445   5.457   5.466   5.482   5.592   5.614   5.643
  5.657   5.661   5.694   5.719   5.811   5.842  23.748  23.773
 23.792  23.799  23.808  23.814  23.845  23.852  23.870  23.874
 23.887  23.910  23.927  23.958  23.966  23.996  49.864  49.899
 49.931  49.939  49.945  49.958  49.987  49.999  50.012
 --------------------------------------------------------------

          Ground-State Mulliken Net Atomic Charges

     Atom                 Charge (a.u.)
  ----------------------------------------
      1 C                     0.502244
      2 H                     0.202395
      3 C                    -0.547424
      4 H                     0.232915
      5 O                    -0.212636
      6 H                     0.255523
      7 C                    -0.738149
      8 H                     0.261226
      9 H                     0.123681
     10 C                    -0.032586
     11 H                     0.169038
     12 C                    -0.273247
     13 H                     0.124602
     14 H                     0.215688
     15 O                     0.114347
     16 C                    -0.353138
     17 H                     0.166954
     18 H                     0.172445
     19 C                    -0.710215
     20 H                     0.133354
     21 H                     0.175489
     22 C                     0.418408
     23 C                    -0.712343
     24 C                    -0.574835
     25 H                     0.168363
     26 O                    -0.241244
     27 H                     0.164217
     28 H                     0.271602
     29 H                     0.181255
     30 H                     0.152253
     31 H                     0.143407
     32 H                     0.124662
     33 O                     0.015227
     34 C                    -0.402029
     35 H                     0.274212
     36 C                    -0.074112
     37 H                     0.222875
     38 C                     0.012681
     39 O                    -0.202959
     40 O                    -0.121557
     41 H                     0.293301
     42 C                    -0.181714
     43 H                     0.276129
     44 O                    -0.150017
     45 H                     0.262006
     46 C                    -0.679471
     47 H                     0.298227
     48 O                    -0.207630
     49 H                     0.275903
     50 C                    -0.330749
     51 H                     0.239027
     52 O                    -0.152400
     53 H                     0.254797
  ----------------------------------------
  Sum of atomic charges =     0.000000

 -----------------------------------------------------------------
                    Cartesian Multipole Moments
 -----------------------------------------------------------------
    Charge (ESU x 10^10)
                 0.0000
    Dipole Moment (Debye)
         X       3.3971      Y       0.7133      Z      -1.9684
       Tot       3.9905
    Quadrupole Moments (Debye-Ang)
        XX    -199.6464     XY      14.4461     YY    -149.7029
        XZ     -11.7583     YZ       4.0010     ZZ    -142.7656
    Octopole Moments (Debye-Ang^2)
       XXX     302.8524    XXY       5.6646    XYY      10.0580
       YYY       9.9220    XXZ    -114.5765    XYZ      12.5389
       YYZ     -27.0357    XZZ      32.0864    YZZ      24.8382
       ZZZ      -8.3354
    Hexadecapole Moments (Debye-Ang^3)
      XXXX  -18551.7710   XXXY     604.4793   XXYY   -2968.2707
      XYYY    -216.0627   YYYY   -2161.8424   XXXZ     -34.7448
      XXYZ     156.6681   XYYZ    -191.7321   YYYZ      78.0509
      XXZZ   -2634.7954   XYZZ       5.0002   YYZZ    -531.5398
      XZZZ    -111.0061   YZZZ     -50.7199   ZZZZ    -987.9655
 -----------------------------------------------------------------
Archival summary:
1\1\november\OPT\ProcedureUnspecified\BasisUnspecified\91628\taweetha\MonApr122:19:522019MonApr122:19:522019\0\\#,OPT,ProcedureUnspecified,BasisUnspecified,\\0,1\O\C,1,1.37612\H,2,1.10344,1,111.39\O,2,1.43647,1,107.871,3,119.552,0\C,4,1.42247,2,113.713,1,-179.045,0\H,5,1.09681,4,111.311,2,57.3425,0\C,1,1.4365,2,115.091,3,-40.7893,0\H,7,1.09498,1,109.493,2,-51.9833,0\H,7,1.09863,1,108.626,2,66.7839,0\C,7,1.52485,1,109.257,2,-172.452,0\H,10,1.0998,7,105.567,1,-176.085,0\C,5,1.52749,4,106.847,2,172.874,0\O,12,1.202,5,124.276,4,-110.857,0\O,12,1.34902,5,112.019,4,68.4137,0\H,14,0.969107,12,107.379,5,-178.725,0\C,2,1.53083,1,109.179,3,-121.349,0\H,16,1.10079,2,106.917,1,-52.0887,0\O,16,1.41769,2,108.307,1,67.2733,0\H,18,0.964703,16,107.848,2,165.215,0\C,16,1.53078,2,110.075,1,-171.409,0\H,20,1.09482,16,108.642,2,-69.2625,0\O,20,1.43465,16,111.152,2,176.727,0\H,22,0.965882,20,108.717,16,-62.134,0\C,20,1.5273,16,112.559,2,51.0233,0\H,24,1.09936,20,109.571,16,65.8754,0\O,24,1.41757,20,111.736,16,-171.085,0\H,26,0.964476,24,108.278,20,-48.0664,0\C,10,1.53259,7,112.74,1,66.0813,0\H,28,1.09502,10,109.15,7,-58.1913,0\H,28,1.09575,10,109.968,7,58.4049,0\C,28,1.53027,10,111.109,7,-179.948,0\H,31,1.09003,28,108.857,10,179.865,0\H,31,1.09871,28,109.162,10,-64.7525,0\C,10,1.53402,7,112.449,1,-57.9298,0\H,34,1.09456,10,109.177,7,59.8839,0\H,34,1.09881,10,109.729,7,-57.0516,0\C,34,1.53292,10,113.426,7,-178.928,0\H,37,1.09972,34,109.584,10,64.7164,0\O,37,1.44763,34,108.205,10,-177.533,0\H,39,0.96304,37,108.4,34,-35.3496,0\C,37,1.54192,34,112.477,10,-56.3141,0\H,41,1.09981,37,106.276,34,-63.3887,0\C,41,1.56163,37,116.681,34,176.388,0\H,43,1.09849,41,107.586,37,-71.0901,0\C,43,1.54257,41,110.423,37,170.825,0\H,45,1.09019,43,113.087,41,56.1546,0\H,45,1.09327,43,110.396,41,176.198,0\H,45,1.09588,43,110.816,41,-64.836,0\C,43,1.54317,41,117.198,37,47.9047,0\H,49,1.09332,43,107.698,41,166.235,0\H,49,1.09819,43,110.08,41,49.435,0\O,49,1.42082,43,115.025,41,-76.4482,0\H,52,0.967772,49,105.766,43,79.5986,0\\\@

 Total job time:  5034.82s(wall), 28458.83s(cpu) 
 Mon Apr  1 22:19:52 2019

        *************************************************************
        *                                                           *
        *  Thank you very much for using Q-Chem.  Have a nice day.  *
        *                                                           *
        *************************************************************


 
User input: 2 of 3 
 
Q-Chem Developer Version!
                  Welcome to Q-Chem
     A Quantum Leap Into The Future Of Chemistry


 Q-Chem 5.1, Q-Chem, Inc., Pleasanton, CA (2018)

 Yihan Shao,  Zhengting Gan,  E. Epifanovsky,  A. T. B. Gilbert,  M. Wormit,  
 J. Kussmann,  A. W. Lange,  A. Behn,  Jia Deng,  Xintian Feng,  D. Ghosh,  
 M. Goldey,  P. R. Horn,  L. D. Jacobson,  I. Kaliman,  T. Kus,  A. Landau,  
 Jie Liu,  E. I. Proynov,  R. M. Richard,  R. P. Steele,  E. J. Sundstrom,  
 H. L. Woodcock III,  P. M. Zimmerman,  D. Zuev,  B. Albrecht,  E. Alguire,  
 S. A. Baeppler,  D. Barton,  Z. Benda,  Y. A. Bernard,  E. J. Berquist,  
 K. B. Bravaya,  H. Burton,  D. Casanova,  Chun-Min Chang,  Yunqing Chen,  
 A. Chien,  K. D. Closser,  M. P. Coons,  S. Coriani,  S. Dasgupta,  
 A. L. Dempwolff,  M. Diedenhofen,  Hainam Do,  R. G. Edgar,  Po-Tung Fang,  
 S. Faraji,  S. Fatehi,  Qingguo Feng,  K. D. Fenk,  J. Fosso-Tande,  
 Qinghui Ge,  A. Ghysels,  G. Gidofalvi,  J. Gomes,  J. Gonthier,  A. Gunina,  
 D. Hait,  M. W. D. Hanson-Heine,  P. H. P. Harbach,  A. W. Hauser,  
 J. E. Herr,  E. G. Hohenstein,  Z. C. Holden,  Kerwin Hui,  B. C. Huynh,  
 T.-C. Jagau,  Hyunjun Ji,  B. Kaduk,  K. Khistyaev,  Jaehoon Kim,  
 P. Klunzinger,  K. Koh,  D. Kosenkov,  L. Koulias,  T. Kowalczyk,  
 C. M. Krauter,  A. Kunitsa,  Ka Un Lao,  A. Laurent,  K. V. Lawler,  
 Joonho Lee,  D. Lefrancois,  S. Lehtola,  D. S. Levine,  Yi-Pei Li,  
 You-Sheng Lin,  Fenglai Liu,  E. Livshits,  A. Luenser,  P. Manohar,  
 E. Mansoor,  S. F. Manzer,  Shan-Ping Mao,  Yuezhi Mao,  N. Mardirossian,  
 A. V. Marenich,  T. Markovich,  L. A. Martinez-Martinez,  S. A. Maurer,  
 N. J. Mayhall,  S. C. McKenzie,  J.-M. Mewes,  A. F. Morrison,  
 J. W. Mullinax,  K. Nanda,  T. S. Nguyen-Beck,  R. Olivares-Amaya,  
 J. A. Parkhill,  T. M. Perrine,  F. Plasser,  P. Pokhilko,  S. Prager,  
 A. Prociuk,  E. Ramos,  D. R. Rehn,  F. Rob,  M. Schneider,  N. Sergueev,  
 S. M. Sharada,  S. Sharma,  D. W. Small,  T. Stauch,  T. Stein,  
 Yu-Chuan Su,  A. J. W. Thom,  A. Tkatchenko,  T. Tsuchimochi,  N. M. Tubman,  
 L. Vogt,  M. L. Vidal,  O. Vydrov,  M. A. Watson,  J. Wenzel,  
 M. de Wergifosse,  T. A. Wesolowski,  A. White,  J. Witte,  A. Yamada,  
 Jun Yang,  K. Yao,  S. Yeganeh,  S. R. Yost,  Zhi-Qiang You,  A. Zech,  
 Igor Ying Zhang,  Xing Zhang,  Yan Zhao,  Ying Zhu,  B. R. Brooks,  
 G. K. L. Chan,  C. J. Cramer,  M. S. Gordon,  W. J. Hehre,  A. Klamt,  
 M. W. Schmidt,  C. D. Sherrill,  D. G. Truhlar,  A. Aspuru-Guzik,  R. Baer,  
 A. T. Bell,  N. A. Besley,  Jeng-Da Chai,  A. E. DePrince, III,  
 R. A. DiStasio Jr.,  A. Dreuw,  B. D. Dunietz,  T. R. Furlani,  
 Chao-Ping Hsu,  Yousung Jung,  Jing Kong,  D. S. Lambrecht,  WanZhen Liang,  
 C. Ochsenfeld,  V. A. Rassolov,  L. V. Slipchenko,  J. E. Subotnik,  
 T. Van Voorhis,  J. M. Herbert,  A. I. Krylov,  P. M. W. Gill,  M. Head-Gordon

 Contributors to earlier versions of Q-Chem not listed above: 
 R. D. Adamson,  B. Austin,  J. Baker,  G. J. O. Beran,  K. Brandhorst,  
 S. T. Brown,  E. F. C. Byrd,  A. K. Chakraborty,  C.-L. Cheng,  
 Siu Hung Chien,  D. M. Chipman,  D. L. Crittenden,  H. Dachsel,  
 R. J. Doerksen,  A. D. Dutoi,  L. Fusti-Molnar,  W. A. Goddard III,  
 A. Golubeva-Zadorozhnaya,  S. R. Gwaltney,  G. Hawkins,  A. Heyden,  
 S. Hirata,  G. Kedziora,  F. J. Keil,  C. Kelley,  Jihan Kim,  R. A. King,  
 R. Z. Khaliullin,  P. P. Korambath,  W. Kurlancheek,  A. M. Lee,  M. S. Lee,  
 S. V. Levchenko,  Ching Yeh Lin,  D. Liotard,  R. C. Lochan,  I. Lotan,  
 P. E. Maslen,  N. Nair,  D. P. O'Neill,  D. Neuhauser,  E. Neuscamman,  
 C. M. Oana,  R. Olson,  B. Peters,  R. Peverati,  P. A. Pieniazek,  
 Y. M. Rhee,  J. Ritchie,  M. A. Rohrdanz,  E. Rosta,  N. J. Russ,  
 H. F. Schaefer III,  N. E. Schultz,  N. Shenvi,  A. C. Simmonett,  A. Sodt,  
 D. Stuck,  K. S. Thanthiriwatte,  V. Vanovschi,  Tao Wang,  A. Warshel,  
 C. F. Williams,  Q. Wu,  X. Xu,  W. Zhang

 Please cite Q-Chem as follows:
 Y. Shao et al., Mol. Phys. 113, 184-215 (2015)
 DOI: 10.1080/00268976.2014.952696

 Q-Chem 5.1.2 for Intel X86 EM64T Linux

 Parts of Q-Chem use Armadillo 8.300.2 (Tropical Shenanigans).
 http://arma.sourceforge.net/

 Q-Chem begins on Mon Apr  1 22:19:52 2019  

Host: 
0

     Scratch files written to /scratch/taweetham/qchem7439//
The previous job contains 0 fragments, simply inherited here
Input Ideriv = 2
Curr. Ideriv = -1
Max.  Ideriv = 2

Checking the input file for inconsistencies... 	...done.

--------------------------------------------------------------
User input:
--------------------------------------------------------------

$molecule
read
$end

$rem
   job_type 	frequency
   basis 	6-311++g**
   mem_total	32000
   method 	b3lyp
$end

--------------------------------------------------------------
 ----------------------------------------------------------------
             Standard Nuclear Orientation (Angstroms)
    I     Atom           X                Y                Z
 ----------------------------------------------------------------
    1      C      -3.9554558087    -0.4583226227    -0.3834084086
    2      H      -3.5221777489    -0.0072470244    -1.2880477898
    3      C      -3.7332885248     0.5576727320     0.7549708577
    4      H      -4.2307435082     0.1850627399     1.6622076288
    5      O      -4.3343055324     1.8255127263     0.3986148692
    6      H      -3.9153330286     2.5179293100     0.9205990765
    7      C      -2.2472335563     0.7969018908     1.0452256823
    8      H      -1.7932575979     1.2711627282     0.1694199863
    9      H      -2.1595452536     1.5092827200     1.8772186926
   10      C      -1.4767110220    -0.4868160622     1.3792532045
   11      H      -1.8988546506    -0.9184461942     2.2985192480
   12      C      -0.0077440710    -0.2201985015     1.6894233097
   13      H       0.0901059636     0.4307950070     2.5689755089
   14      H       0.5094253485    -1.1645712826     1.8886323480
   15      O       0.6029259661     0.4328365398     0.5650711521
   16      C      -1.6683591945    -1.4997878093     0.2452326691
   17      H      -1.1846483810    -2.4480908816     0.5048635232
   18      H      -1.1675078524    -1.1297029003    -0.6554634233
   19      C      -3.1536214200    -1.7382713035    -0.0355633590
   20      H      -3.2472952574    -2.4601426492    -0.8469182584
   21      H      -3.6161966739    -2.2070289657     0.8438979917
   22      C      -5.4353677874    -0.8414180425    -0.7024605503
   23      C      -5.5079583634    -1.6770409262    -1.9970589057
   24      C      -6.4466070593     0.3145815656    -0.8522468675
   25      H      -6.0490878519     1.0771525685    -1.5352383843
   26      O      -6.8694980235     0.9052022755     0.3688375138
   27      H      -7.3523543542    -0.0932434685    -1.3090363339
   28      H      -6.1578700443     1.5066934500     0.6303255428
   29      H      -5.8052442420    -1.4574792797     0.1284106339
   30      H      -5.1876516628    -1.0845203744    -2.8615071172
   31      H      -6.5350253180    -2.0018170803    -2.1838342089
   32      H      -4.8884125406    -2.5734176497    -1.9626015859
   33      O       2.5733189246    -0.6743741918     0.3160220484
   34      C       3.9940476958    -0.6623572795     0.3853399543
   35      H       4.3419925667    -0.3659814159     1.3823768409
   36      C       1.9680165433     0.5849879766     0.6492863755
   37      H       2.2786576134     0.8740032224     1.6678925380
   38      C       4.4593697858    -2.1030286983     0.1824151971
   39      O       4.9585269782    -2.7804490847     1.0407539966
   40      O       4.2302175567    -2.5362584454    -1.0744243124
   41      H       4.5298471568    -3.4566276395    -1.1225001907
   42      C       4.5539184252     0.3082504779    -0.6633808780
   43      H       4.2617813026    -0.0588191781    -1.6576193476
   44      O       5.9652025128     0.3264848219    -0.5312606326
   45      H       6.3073895148     1.0686557753    -1.0434176866
   46      C       3.9460056312     1.6896190778    -0.4290540332
   47      H       4.3352387118     2.0866541287     0.5140730342
   48      O       4.3915631212     2.6308011486    -1.4158991525
   49      H       4.0666622148     2.3499288956    -2.2810458124
   50      C       2.4176523870     1.6530832474    -0.3509393082
   51      H       1.9993279735     1.3718596671    -1.3295361311
   52      O       1.9043641939     2.9046526819     0.0732821939
   53      H       2.3722700539     3.5955536608    -0.4108373716
 ----------------------------------------------------------------
 Molecular Point Group                 C1    NOp =  1
 Largest Abelian Subgroup              C1    NOp =  1
 Nuclear Repulsion Energy =  2415.4535451428 hartrees
 There are       98 alpha and       98 beta electrons
 Requested basis set is 6-311++G(d,p)
 There are 290 shells and 746 basis functions

 Total QAlloc Memory Limit  32000 MB
 Mega-Array Size       188 MB
 MEM_STATIC part       192 MB
 A cutoff of  1.0D-11 yielded  28357 shell pairs
 There are    180511 function pairs (    190970 Cartesian)

 -------------------------------------------------------
 OpenMP Integral Computing Module                       
 Release: version 1.0, May 2013, Q-Chem Inc. Pittsburgh 
 -------------------------------------------------------
 Integral Job Info:
 Integral job number is                      11
 Integral operator is                         1
 short-range coefficients                     0
 long-range coefficients              100000000
 Omega coefficients                           0
 if combine SR and LR in K                    0
 Integral screening is                        0
 Integral computing path is                   2
 max size of driver memory is            800000
 size of driver memory is                593474
 size of scratch memory is              2361544
 max col of scratch BK array               1296
 max len of scratch array in speh3          155
 max len of scratch index in speh4           18
 max int batch size is                      520
 min int batch size is                       52
 fixed nKL is                                52
 max L of basis functions is                  2
 order of int derivative is                   0
 number of shells is                        290
 number of basis is                         771
 number of cartesian basis is               771
 number of contracted shell pairs         28357
 number of primitive shell pairs          59811
 maxK2 (contraction) of shell pair           36
 max number of K2 of shell pair               1
 max number of CS2 of shell pair           5682
 max number of PS2 of shell pair           9054
 mem total for path MDJ                  784284
 -------------------------------------------------------
 Smallest overlap matrix eigenvalue = 8.62E-07

 Q-Chem warning in module stvman/mkSTV.C, line 306:

 Overlap eigenvalue is smaller than square root of threshold
 Use THRESH >= 12 to get rid of this warning

 Linear dependence detected in AO basis
 Tighter screening thresholds may be required for diffuse basis sets
 Use S2THRESH > 14 and THRESH = 14 in case of SCF convergence issues
 Number of orthogonalized atomic orbitals = 745
 Maximum deviation from orthogonality = 2.580E-10
 Guess from superposition of atomic densities
 Warning:  Energy on first SCF cycle will be non-variational
 SAD guess density has 196.000000 electrons

 -----------------------------------------------------------------------
  General SCF calculation program by
  Eric Jon Sundstrom, Paul Horn, Yuezhi Mao, Dmitri Zuev, Alec White,
  David Stuck, Shaama M.S., Shane Yost, Joonho Lee, David Small,
  Daniel Levine, Susi Lehtola, Hugh Burton, Evgeny Epifanovsky
 -----------------------------------------------------------------------
 Exchange:     0.2000 Hartree-Fock + 0.0800 Slater + 0.7200 B88
 Correlation:  0.1900 VWN1RPA + 0.8100 LYP
 Using SG-1 standard quadrature grid
 using 6 threads for integral computing
 -------------------------------------------------------
 OpenMP Integral computing Module                
 Release: version 2.0, May 2017, Q-Chem Inc. Pleasanton 
 -------------------------------------------------------
 -------------------------------------------------------
 OpenMP BLAS3 based DFT computing Module                
 Release: version 1.0, May 2013, Q-Chem Inc. Pittsburgh 
 -------------------------------------------------------
 A restricted SCF calculation will be
 performed using DIIS
 SCF converges when DIIS error is below 1.0e-08
 ---------------------------------------
  Cycle       Energy         DIIS error
 ---------------------------------------
    1   -1308.9200695311      2.29e-02  
    2   -1303.4348171656      3.03e-03  
    3   -1302.8596135103      4.53e-03  
    4   -1303.9226062022      8.20e-04  
    5   -1303.9531344967      3.36e-04  
    6   -1303.9582391766      1.04e-04  
    7   -1303.9587919217      2.77e-05  
    8   -1303.9588323777      7.31e-06  
    9   -1303.9588351285      1.97e-06  
   10   -1303.9588353061      6.94e-07  
   11   -1303.9588353301      1.91e-07  
   12   -1303.9588353321      6.13e-08  
   13   -1303.9588353320      1.64e-08  
   14   -1303.9588353322      6.64e-09  Convergence criterion met
 ---------------------------------------
 SCF time:   CPU 2457.48s  wall 435.00s 
 SCF   energy in the final basis set =    -1303.9588353322
 Total energy in the final basis set =    -1303.9588353322

 --------------------------------------------------------------

                    Orbital Energies (a.u.)
 --------------------------------------------------------------

 Alpha MOs
 -- Occupied --
-19.192 -19.169 -19.161 -19.153 -19.152 -19.147 -19.140 -19.136
-19.092 -10.328 -10.299 -10.265 -10.257 -10.256 -10.252 -10.233
-10.232 -10.197 -10.189 -10.179 -10.177 -10.171 -10.171 -10.170
-10.158  -1.136  -1.105  -1.078  -1.057  -1.046  -1.044  -1.043
 -1.041  -0.996  -0.851  -0.814  -0.812  -0.793  -0.753  -0.746
 -0.713  -0.687  -0.666  -0.662  -0.640  -0.628  -0.627  -0.611
 -0.576  -0.567  -0.566  -0.562  -0.548  -0.527  -0.523  -0.518
 -0.513  -0.505  -0.499  -0.495  -0.491  -0.480  -0.472  -0.457
 -0.453  -0.449  -0.444  -0.439  -0.426  -0.425  -0.423  -0.418
 -0.413  -0.400  -0.396  -0.385  -0.380  -0.375  -0.370  -0.368
 -0.365  -0.360  -0.356  -0.349  -0.347  -0.340  -0.337  -0.331
 -0.327  -0.320  -0.310  -0.308  -0.303  -0.299  -0.295  -0.290
 -0.287  -0.252
 -- Virtual --
 -0.037  -0.026  -0.015  -0.014  -0.007  -0.004  -0.002   0.003
  0.010   0.016   0.019   0.022   0.027   0.032   0.035   0.038
  0.040   0.044   0.049   0.051   0.057   0.057   0.061   0.064
  0.065   0.071   0.073   0.076   0.077   0.081   0.084   0.088
  0.089   0.091   0.094   0.096   0.099   0.100   0.102   0.105
  0.109   0.110   0.112   0.114   0.116   0.117   0.123   0.124
  0.127   0.128   0.130   0.131   0.132   0.134   0.134   0.137
  0.139   0.140   0.143   0.144   0.145   0.147   0.149   0.151
  0.157   0.158   0.160   0.163   0.164   0.169   0.170   0.171
  0.172   0.176   0.177   0.178   0.182   0.183   0.186   0.189
  0.191   0.194   0.196   0.198   0.199   0.203   0.205   0.208
  0.210   0.213   0.214   0.217   0.220   0.222   0.224   0.225
  0.230   0.233   0.235   0.238   0.242   0.244   0.245   0.249
  0.251   0.253   0.257   0.259   0.260   0.261   0.265   0.270
  0.273   0.274   0.276   0.278   0.280   0.280   0.285   0.288
  0.289   0.292   0.293   0.297   0.298   0.301   0.304   0.307
  0.308   0.312   0.316   0.317   0.323   0.326   0.327   0.330
  0.332   0.333   0.334   0.337   0.342   0.343   0.346   0.350
  0.350   0.352   0.355   0.360   0.361   0.367   0.369   0.370
  0.372   0.374   0.376   0.379   0.381   0.382   0.386   0.391
  0.393   0.398   0.402   0.406   0.408   0.415   0.420   0.423
  0.429   0.433   0.440   0.445   0.450   0.454   0.456   0.465
  0.466   0.473   0.481   0.483   0.493   0.498   0.504   0.508
  0.511   0.519   0.522   0.543   0.546   0.552   0.555   0.558
  0.563   0.568   0.572   0.575   0.582   0.585   0.593   0.599
  0.606   0.615   0.618   0.628   0.631   0.633   0.636   0.640
  0.644   0.648   0.652   0.654   0.658   0.665   0.672   0.679
  0.683   0.686   0.693   0.694   0.702   0.710   0.715   0.719
  0.722   0.729   0.733   0.736   0.743   0.749   0.753   0.755
  0.759   0.762   0.770   0.773   0.773   0.779   0.784   0.788
  0.793   0.797   0.799   0.804   0.806   0.810   0.813   0.821
  0.826   0.826   0.839   0.857   0.863   0.890   0.892   0.908
  0.914   0.937   0.949   0.962   0.969   0.971   0.998   1.003
  1.008   1.017   1.026   1.034   1.041   1.055   1.057   1.071
  1.077   1.086   1.088   1.103   1.112   1.123   1.132   1.138
  1.142   1.149   1.152   1.158   1.166   1.169   1.178   1.184
  1.186   1.191   1.197   1.211   1.218   1.222   1.224   1.231
  1.241   1.246   1.253   1.259   1.262   1.269   1.279   1.290
  1.296   1.308   1.310   1.323   1.330   1.339   1.342   1.360
  1.364   1.378   1.387   1.400   1.409   1.422   1.428   1.436
  1.451   1.461   1.464   1.471   1.481   1.486   1.494   1.502
  1.503   1.518   1.520   1.523   1.531   1.549   1.555   1.559
  1.563   1.565   1.570   1.572   1.578   1.586   1.588   1.593
  1.598   1.602   1.608   1.611   1.616   1.619   1.627   1.628
  1.632   1.640   1.645   1.650   1.652   1.655   1.656   1.658
  1.666   1.668   1.671   1.681   1.693   1.698   1.703   1.705
  1.712   1.727   1.741   1.745   1.755   1.758   1.769   1.771
  1.779   1.788   1.794   1.799   1.810   1.817   1.821   1.832
  1.839   1.843   1.847   1.851   1.862   1.866   1.880   1.887
  1.895   1.898   1.909   1.914   1.931   1.942   1.954   1.969
  1.972   1.978   1.997   2.000   2.004   2.017   2.026   2.038
  2.044   2.049   2.057   2.061   2.066   2.076   2.091   2.101
  2.108   2.115   2.128   2.132   2.147   2.151   2.159   2.166
  2.171   2.181   2.184   2.188   2.198   2.223   2.229   2.241
  2.254   2.257   2.264   2.279   2.300   2.306   2.322   2.331
  2.336   2.348   2.353   2.356   2.381   2.390   2.404   2.419
  2.429   2.452   2.475   2.498   2.502   2.512   2.519   2.522
  2.532   2.538   2.550   2.553   2.564   2.565   2.581   2.592
  2.597   2.608   2.611   2.629   2.634   2.642   2.647   2.649
  2.672   2.676   2.695   2.698   2.707   2.723   2.729   2.735
  2.746   2.757   2.767   2.782   2.789   2.797   2.811   2.818
  2.823   2.827   2.843   2.867   2.879   2.886   2.887   2.897
  2.901   2.912   2.913   2.927   2.936   2.947   2.956   2.962
  2.971   2.979   2.987   2.991   3.002   3.019   3.026   3.034
  3.036   3.045   3.063   3.068   3.073   3.079   3.086   3.098
  3.113   3.117   3.125   3.134   3.145   3.148   3.155   3.167
  3.171   3.174   3.191   3.195   3.200   3.212   3.228   3.247
  3.262   3.265   3.281   3.289   3.296   3.302   3.314   3.322
  3.343   3.365   3.379   3.388   3.413   3.435   3.462   3.470
  3.527   3.560   3.568   3.615   3.680   3.775   3.786   3.800
  3.807   3.821   3.829   3.838   3.842   3.856   3.896   3.899
  3.902   3.920   3.931   3.937   3.942   3.974   3.990   3.995
  4.011   4.047   4.056   4.081   4.089   4.120   4.129   4.147
  4.169   4.173   4.212   4.256   4.265   4.279   4.306   4.306
  4.344   4.366   4.424   4.982   5.074   5.089   5.094   5.103
  5.135   5.142   5.153   5.182   5.186   5.365   5.375   5.412
  5.424   5.445   5.457   5.466   5.482   5.592   5.614   5.643
  5.657   5.661   5.694   5.719   5.811   5.842  23.748  23.773
 23.792  23.799  23.808  23.814  23.845  23.852  23.870  23.874
 23.887  23.910  23.927  23.958  23.966  23.996  49.864  49.899
 49.931  49.939  49.945  49.958  49.987  49.999  50.012
 --------------------------------------------------------------

          Ground-State Mulliken Net Atomic Charges

     Atom                 Charge (a.u.)
  ----------------------------------------
      1 C                     0.502318
      2 H                     0.202339
      3 C                    -0.547493
      4 H                     0.232826
      5 O                    -0.212719
      6 H                     0.255557
      7 C                    -0.738513
      8 H                     0.261414
      9 H                     0.123694
     10 C                    -0.032429
     11 H                     0.169086
     12 C                    -0.273572
     13 H                     0.124759
     14 H                     0.215650
     15 O                     0.114440
     16 C                    -0.353848
     17 H                     0.166994
     18 H                     0.172346
     19 C                    -0.710594
     20 H                     0.133339
     21 H                     0.175686
     22 C                     0.420536
     23 C                    -0.712993
     24 C                    -0.575125
     25 H                     0.168292
     26 O                    -0.241350
     27 H                     0.164204
     28 H                     0.271609
     29 H                     0.181188
     30 H                     0.152236
     31 H                     0.143438
     32 H                     0.124682
     33 O                     0.015041
     34 C                    -0.401041
     35 H                     0.274260
     36 C                    -0.073234
     37 H                     0.222812
     38 C                     0.011936
     39 O                    -0.202798
     40 O                    -0.121599
     41 H                     0.293312
     42 C                    -0.182232
     43 H                     0.276183
     44 O                    -0.149899
     45 H                     0.261980
     46 C                    -0.678350
     47 H                     0.298152
     48 O                    -0.207592
     49 H                     0.275868
     50 C                    -0.332329
     51 H                     0.239125
     52 O                    -0.152382
     53 H                     0.254793
  ----------------------------------------
  Sum of atomic charges =     0.000000

 -----------------------------------------------------------------
                    Cartesian Multipole Moments
 -----------------------------------------------------------------
    Charge (ESU x 10^10)
                 0.0000
    Dipole Moment (Debye)
         X       3.4099      Y       0.6544      Z      -1.9672
       Tot       3.9907
    Quadrupole Moments (Debye-Ang)
        XX    -199.3669     XY      14.2150     YY    -149.5163
        XZ     -12.4818     YZ       4.2686     ZZ    -143.1353
    Octopole Moments (Debye-Ang^2)
       XXX     296.6225    XXY       0.8459    XYY       9.0625
       YYY       4.2694    XXZ    -114.0193    XYZ      13.1009
       YYZ     -26.1486    XZZ      28.1516    YZZ      25.0187
       ZZZ     -10.7731
    Hexadecapole Moments (Debye-Ang^3)
      XXXX  -18529.6319   XXXY     617.8674   XXYY   -2959.6932
      XYYY    -220.9554   YYYY   -2151.0802   XXXZ    -115.8107
      XXYZ     167.7398   XYYZ    -199.8342   YYYZ      91.8347
      XXZZ   -2642.4628   XYZZ      18.1560   YYZZ    -540.3804
      XZZZ    -151.9949   YZZZ     -33.5971   ZZZZ    -986.5607
 -----------------------------------------------------------------
 Calculating MO derivatives via CPSCF
 D1JvT checksum  = 34796196 359439.2799365495
 D1KAT checksum  = 107686248 25011.1497693018
   1         3         159      0.230725    0.015507
   2         3         159      0.028367    0.001800
   3         3         159      0.001863    0.000137
   4       133          29      0.000061    0.000009
   5       162           0      0.000000    0.000000    Roots Converged
 Time for AOints: 17805.9 s (CPU) 3024.6 s (wall)
 ------------------------------------------------------------------------------
                     AOints        : Timing summary (seconds)
 ------------------------------------------------------------------------------
     job step          cpu (% of tot)      sys (% of tot)     wall (% of tot)
 ------------------------------------------------------------------------------
  cpscf_lag         0.3628E+05 (23.4)   0.6190E-03 ( 9.9)   0.6155E+04 (23.2)
  iterzp            0.1006E+06 (65.0)   0.5306E-02 (84.5)   0.1729E+05 (65.1)
  make_fx           0.0000E+00 ( 0.0)   0.0000E+00 ( 0.0)   0.0000E+00 ( 0.0)
  AOints            0.1781E+05 (11.5)   0.2110E-03 ( 3.4)   0.3025E+04 (11.4)
 ------------------------------------------------------------------------------
   Grand Totals     0.1547E+06          0.6276E-02          0.2656E+05
 ------------------------------------------------------------------------------
 Calculating analytic Hessian of the SCF energy
 Polarizability Matrix (a.u.)
            1           2           3
    1-259.3552641   5.5509594  -6.1736014
    2   5.5509594-217.5582795  -2.5391470
    3  -6.1736014  -2.5391470-197.7344083

 Direct stationary perturbation theory relativistic correction:

 rels  =       0.410327055393
 relv  =      -2.343510352250
 rel2e =       1.246350337642
 E_rel =      -0.686832959214

 Hessian of the SCF Energy
            1           2           3           4           5           6
    1   0.4503766   0.0296862  -0.0367932  -0.0840911  -0.0386488   0.0777373
    2   0.0296862   0.4712564  -0.0440620  -0.0387648  -0.0870886   0.0810864
    3  -0.0367932  -0.0440620   0.5428144   0.0783413   0.0822715  -0.2129108
    4  -0.0840911  -0.0387648   0.0783413   0.0950457   0.0442143  -0.0836755
    5  -0.0386488  -0.0870886   0.0822715   0.0442143   0.0980153  -0.0877423
    6   0.0777373   0.0810864  -0.2129108  -0.0836755  -0.0877423   0.2359525
    7  -0.0864449  -0.0088147  -0.0086066   0.0007180   0.0083111   0.0104084
    8  -0.0122368  -0.0974531  -0.0458518   0.0012715   0.0058610   0.0097890
    9  -0.0082097  -0.0314609  -0.1359886  -0.0016733  -0.0212552  -0.0276294
   10   0.0031372   0.0005334  -0.0041121   0.0005688  -0.0004240  -0.0010137
   11   0.0087058   0.0067386  -0.0181206  -0.0003551  -0.0025475  -0.0035381
   12   0.0125175   0.0059293  -0.0234774  -0.0004796  -0.0033783  -0.0030063
   13   0.0028964  -0.0010687   0.0029680  -0.0000382  -0.0002531  -0.0005144
   14   0.0150369  -0.0348838   0.0077768   0.0001316   0.0021028   0.0004314
   15   0.0102888  -0.0212656   0.0096199   0.0000741   0.0009505   0.0030434
   16  -0.0021621   0.0037231  -0.0009605  -0.0000302  -0.0001013   0.0000285
   17   0.0030668  -0.0044060   0.0043644   0.0000822   0.0003615   0.0000979
   18   0.0003487  -0.0005350   0.0000306  -0.0000938   0.0000888   0.0002068
   19  -0.0036951  -0.0068529  -0.0060405   0.0005055   0.0007164   0.0012569
   20  -0.0220604  -0.0030677  -0.0043688   0.0001827   0.0009398   0.0006495
   21  -0.0258670  -0.0058459  -0.0058179  -0.0006652   0.0004645   0.0005440
   22   0.0014490   0.0006583   0.0016330   0.0000431  -0.0002133  -0.0008761
   23   0.0000125  -0.0000884   0.0008833  -0.0003744  -0.0000500  -0.0002390
   24  -0.0002609  -0.0003771   0.0007821  -0.0001193   0.0003251   0.0005340
   25  -0.0063526   0.0006454   0.0002272   0.0000305   0.0001309  -0.0001325
   26  -0.0012881   0.0008833   0.0011532   0.0000409   0.0000057  -0.0001806
   27  -0.0019234   0.0001433   0.0009772   0.0000986   0.0002678   0.0005049
   28   0.0025511  -0.0004507   0.0003384  -0.0001258   0.0001643  -0.0002790
   29   0.0005818   0.0011243   0.0007249   0.0000485  -0.0001473  -0.0000924
   30   0.0009806   0.0001813  -0.0001234  -0.0001993  -0.0000682  -0.0000097
   31  -0.0001863   0.0001004  -0.0001379  -0.0000732  -0.0000399   0.0001595
   32   0.0000616  -0.0000046  -0.0000408  -0.0000108  -0.0001242  -0.0000989
   33  -0.0002940  -0.0001364  -0.0000370   0.0001520  -0.0000947   0.0001772
   34  -0.0000940   0.0000568  -0.0001376   0.0000138  -0.0000279   0.0000628
   35   0.0001960  -0.0003703  -0.0002963  -0.0000059   0.0000512   0.0001126
   36   0.0000750  -0.0003811   0.0003328  -0.0000372   0.0000749  -0.0001356
   37   0.0003131  -0.0002652   0.0000576  -0.0000043   0.0000228  -0.0000114
   38  -0.0000753  -0.0001107   0.0000471   0.0000025   0.0000083  -0.0000028
   39   0.0001592  -0.0000506  -0.0000174  -0.0000001   0.0000024   0.0000172
   40   0.0001039   0.0002582   0.0001625  -0.0000024  -0.0000161  -0.0000236
   41   0.0000249  -0.0000139   0.0000091  -0.0000079   0.0000132  -0.0000184
   42   0.0001613   0.0000971  -0.0000144  -0.0000043  -0.0000024   0.0000034
   43  -0.0000839  -0.0000465   0.0002913   0.0000379   0.0000256  -0.0000595
   44  -0.0000245  -0.0002078   0.0000953   0.0000095   0.0000175  -0.0000510
   45   0.0001394   0.0000414  -0.0001858   0.0000189  -0.0000363   0.0001069
   46  -0.0189829   0.0026722  -0.0039395   0.0012419  -0.0013578   0.0004713
   47   0.0273968   0.0070270   0.0045264  -0.0001725   0.0011612  -0.0002479
   48  -0.0090602  -0.0000301  -0.0020223  -0.0002569  -0.0002895   0.0001393
   49  -0.0051557  -0.0035154  -0.0003252   0.0002193  -0.0001288  -0.0001562
   50  -0.0012133   0.0006229  -0.0001506  -0.0000571   0.0001145  -0.0001160
   51  -0.0014073  -0.0010419   0.0002573   0.0002213  -0.0004741   0.0002550
   52   0.0013772  -0.0009454   0.0014251   0.0002512   0.0006416  -0.0006726
   53   0.0004621   0.0005309  -0.0005487   0.0000248   0.0004286   0.0001583
   54   0.0003809  -0.0002407   0.0003312   0.0000921  -0.0001406   0.0000842
   55  -0.0919105   0.0284433  -0.0091234   0.0052585  -0.0094528   0.0017650
   56   0.0290023  -0.1355124   0.0155772   0.0069865  -0.0126509   0.0027559
   57  -0.0086347   0.0141170  -0.0867285  -0.0145414   0.0232536  -0.0052796
   58   0.0004250   0.0108946   0.0132003   0.0005085  -0.0005269  -0.0002728
   59  -0.0006972  -0.0207704  -0.0218044  -0.0006855   0.0007504   0.0002320
   60   0.0013417   0.0062207   0.0065252   0.0004931  -0.0002831   0.0006976
   61   0.0051172   0.0067949  -0.0135051  -0.0014194   0.0028166  -0.0006750
   62  -0.0098954  -0.0138711   0.0238296   0.0030976  -0.0041984   0.0007378
   63   0.0022119   0.0045014  -0.0072416  -0.0010990   0.0013642   0.0008213
   64  -0.1344188  -0.0135535  -0.0032284  -0.0166323  -0.0043562  -0.0025567
   65  -0.0189941  -0.0851748  -0.0012960  -0.0150766  -0.0035859  -0.0022276
   66  -0.0063885  -0.0033170  -0.0790225   0.0246921   0.0057226   0.0034611
   67  -0.0042721  -0.0196924  -0.0274493   0.0014192   0.0001239  -0.0006837
   68  -0.0065009  -0.0072114  -0.0098305   0.0006328   0.0001806  -0.0005490
   69  -0.0059556  -0.0053308  -0.0078344   0.0015539   0.0008119   0.0011236
   70  -0.0198157   0.0221680  -0.0041773   0.0011031   0.0002661   0.0003058
   71  -0.0005753   0.0125219   0.0006286  -0.0015092   0.0001943  -0.0000392
   72  -0.0039315   0.0071454  -0.0016675   0.0010561  -0.0004512  -0.0000325
   73   0.0015996  -0.0004185  -0.0008008   0.0003132  -0.0002992   0.0005119
   74  -0.0012696   0.0010696  -0.0000994   0.0009082   0.0002648  -0.0003171
   75   0.0008022  -0.0005049  -0.0001404  -0.0004812  -0.0001081   0.0000338
   76   0.0014908  -0.0010353  -0.0002281   0.0001143   0.0000486   0.0000576
   77  -0.0015145  -0.0003133  -0.0004065   0.0004749   0.0000142  -0.0000934
   78  -0.0005531  -0.0016461  -0.0005061  -0.0002702   0.0000771   0.0003159
   79   0.0000311   0.0046598  -0.0009063   0.0002085  -0.0000713   0.0001343
   80   0.0015517  -0.0038222   0.0002299   0.0002306   0.0000145  -0.0001062
   81   0.0003031   0.0009076   0.0003653  -0.0003258  -0.0000366   0.0000732
   82   0.0006346   0.0003624   0.0009885  -0.0001620   0.0000085  -0.0000048
   83   0.0010765  -0.0003057  -0.0001585  -0.0001470   0.0000109   0.0002172
   84   0.0006202  -0.0001591   0.0002159   0.0000496  -0.0001258  -0.0001900
   85  -0.0155086  -0.0172458   0.0224208  -0.0053926  -0.0013930  -0.0013232
   86  -0.0048459  -0.0059964   0.0073163  -0.0015304  -0.0000046  -0.0007405
   87  -0.0025922  -0.0031032   0.0042761  -0.0013824  -0.0002918   0.0005138
   88   0.0008754   0.0007516  -0.0010956   0.0002387  -0.0002296  -0.0000016
   89   0.0007986   0.0010788   0.0000805   0.0000907  -0.0000002   0.0002692
   90   0.0019238   0.0014893   0.0007525  -0.0012284  -0.0006568   0.0003349
   91   0.0007673   0.0002483  -0.0008215   0.0002696   0.0002105   0.0000310
   92   0.0008853  -0.0022982  -0.0030606   0.0004717   0.0001168  -0.0000922
   93   0.0014478  -0.0029866  -0.0045887  -0.0000847  -0.0002271   0.0002296
   94  -0.0000667  -0.0000119   0.0004050  -0.0001069  -0.0001708   0.0000283
   95   0.0012715   0.0001239   0.0005990  -0.0001896  -0.0002384  -0.0000289
   96   0.0004194   0.0005995   0.0010957  -0.0002371  -0.0000032  -0.0000160
   97  -0.0001199  -0.0000340   0.0000984   0.0000298  -0.0000060   0.0000117
   98   0.0000166  -0.0000625  -0.0000157  -0.0000079   0.0000019  -0.0000224
   99   0.0000498   0.0000114  -0.0000629  -0.0000027  -0.0000152   0.0000229
  100   0.0000670   0.0000539  -0.0000473  -0.0000149   0.0000052  -0.0000071
  101  -0.0000012  -0.0000078  -0.0000123  -0.0000008  -0.0000029   0.0000038
  102  -0.0000055  -0.0000112   0.0000109  -0.0000001   0.0000043  -0.0000085
  103  -0.0000064  -0.0000075   0.0000017   0.0000019  -0.0000012   0.0000026
  104  -0.0000016  -0.0000011   0.0000006   0.0000009  -0.0000012   0.0000017
  105   0.0000001  -0.0000014  -0.0000025   0.0000002  -0.0000018   0.0000021
  106   0.0002142   0.0000462  -0.0002217  -0.0000607   0.0000012  -0.0000137
  107   0.0000414   0.0000829  -0.0000172  -0.0000110   0.0000063   0.0000081
  108  -0.0000494   0.0000222   0.0000370   0.0000106   0.0000087  -0.0000057
  109   0.0000029  -0.0000063  -0.0000044   0.0000086  -0.0000047   0.0000123
  110  -0.0000026  -0.0000045  -0.0000021   0.0000013  -0.0000015   0.0000007
  111   0.0000035  -0.0000033  -0.0000151   0.0000036  -0.0000059   0.0000119
  112   0.0000147   0.0000138   0.0000069  -0.0000036   0.0000125  -0.0000169
  113  -0.0000354   0.0000227   0.0000122   0.0000095  -0.0000068   0.0000230
  114  -0.0000311  -0.0000035   0.0000360   0.0000006   0.0000345  -0.0000330
  115  -0.0000105  -0.0000080   0.0000009   0.0000031  -0.0000069   0.0000099
  116   0.0000148  -0.0000140   0.0000040  -0.0000054   0.0000134  -0.0000223
  117   0.0000118   0.0000080  -0.0000183   0.0000008  -0.0000186   0.0000208
  118  -0.0000094  -0.0000202   0.0000038   0.0000035  -0.0000071   0.0000066
  119   0.0000190  -0.0000121  -0.0000066  -0.0000036  -0.0000054  -0.0000027
  120   0.0000321   0.0000070  -0.0000279  -0.0000035  -0.0000202   0.0000161
  121   0.0000059   0.0000142  -0.0000086  -0.0000017   0.0000021  -0.0000006
  122  -0.0000049  -0.0000002  -0.0000028   0.0000012  -0.0000019   0.0000035
  123  -0.0000111  -0.0000091   0.0000059   0.0000021   0.0000035  -0.0000019
  124   0.0000064   0.0000007   0.0000045  -0.0000045   0.0000080  -0.0000129
  125  -0.0000009   0.0000143  -0.0000014  -0.0000001   0.0000028   0.0000038
  126  -0.0000201  -0.0000161   0.0000267   0.0000023   0.0000078  -0.0000093
  127  -0.0000009   0.0000004   0.0000020  -0.0000003   0.0000007  -0.0000004
  128   0.0000019   0.0000019  -0.0000042  -0.0000000  -0.0000008   0.0000015
  129   0.0000041   0.0000019  -0.0000082   0.0000002  -0.0000033   0.0000051
  130  -0.0000260  -0.0000033   0.0000056   0.0000084  -0.0000095   0.0000192
  131  -0.0000078  -0.0000176   0.0000112   0.0000025  -0.0000010  -0.0000058
  132   0.0000164   0.0000101  -0.0000181  -0.0000029  -0.0000046   0.0000044
  133   0.0000016  -0.0000041   0.0000034  -0.0000009   0.0000028  -0.0000062
  134   0.0000006   0.0000034  -0.0000018  -0.0000006   0.0000009   0.0000016
  135  -0.0000051  -0.0000020   0.0000054   0.0000012   0.0000015  -0.0000006
  136   0.0000199   0.0000028  -0.0000136  -0.0000080   0.0000034  -0.0000070
  137   0.0000221   0.0000119  -0.0000188  -0.0000036   0.0000011   0.0000018
  138  -0.0000087   0.0000011  -0.0000047   0.0000079  -0.0000050   0.0000075
  139   0.0000057   0.0000030  -0.0000116   0.0000008  -0.0000031   0.0000051
  140   0.0000006  -0.0000002  -0.0000012   0.0000002  -0.0000011   0.0000011
  141   0.0000025   0.0000012  -0.0000040  -0.0000006  -0.0000013   0.0000012
  142  -0.0000190   0.0000050   0.0000095   0.0000065  -0.0000031   0.0000140
  143  -0.0000273  -0.0000299   0.0000357   0.0000083  -0.0000001  -0.0000115
  144   0.0000358   0.0000175  -0.0000386  -0.0000097  -0.0000024   0.0000053
  145  -0.0000044  -0.0000104   0.0000154  -0.0000008   0.0000046  -0.0000129
  146   0.0000067   0.0000075  -0.0000085  -0.0000027   0.0000010   0.0000038
  147  -0.0000121  -0.0000051   0.0000131   0.0000035   0.0000021  -0.0000006
  148  -0.0000138  -0.0000458   0.0000625   0.0000007   0.0000080  -0.0000360
  149  -0.0000149   0.0000475   0.0000109  -0.0000132   0.0000143   0.0000062
  150  -0.0000609  -0.0000339   0.0000999  -0.0000044   0.0000256  -0.0000419
  151  -0.0000072  -0.0000101   0.0000188  -0.0000032   0.0000023  -0.0000116
  152   0.0000091   0.0000042  -0.0000117  -0.0000011   0.0000004   0.0000040
  153   0.0000179   0.0000089  -0.0000359   0.0000033  -0.0000096   0.0000178
  154  -0.0000058   0.0000504  -0.0000211   0.0000012  -0.0000000   0.0000361
  155  -0.0000229  -0.0000466   0.0000101   0.0000163  -0.0000150  -0.0000096
  156   0.0000551   0.0000252  -0.0000740  -0.0000023  -0.0000126   0.0000346
  157  -0.0000189  -0.0000159   0.0000255   0.0000029   0.0000004  -0.0000188
  158   0.0000102  -0.0000060   0.0000025  -0.0000050   0.0000044  -0.0000057
  159  -0.0000121  -0.0000126   0.0000236   0.0000017   0.0000031  -0.0000121
            7           8           9          10          11          12
    1  -0.0864449  -0.0122368  -0.0082097   0.0031372   0.0087058   0.0125175
    2  -0.0088147  -0.0974531  -0.0314609   0.0005334   0.0067386   0.0059293
    3  -0.0086066  -0.0458518  -0.1359886  -0.0041121  -0.0181206  -0.0234774
    4   0.0007180   0.0012715  -0.0016733   0.0005688  -0.0003551  -0.0004796
    5   0.0083111   0.0058610  -0.0212552  -0.0004240  -0.0025475  -0.0033783
    6   0.0104084   0.0097890  -0.0276294  -0.0010137  -0.0035381  -0.0030063
    7   0.4863908   0.0400243  -0.0457697  -0.1052790  -0.0350077   0.0940824
    8   0.0400243   0.4570970  -0.0218156  -0.0374771  -0.0684417   0.0572247
    9  -0.0457697  -0.0218156   0.5427405   0.0955676   0.0549383  -0.2142294
   10  -0.1052790  -0.0374771   0.0955676   0.1135869   0.0354048  -0.0992954
   11  -0.0350077  -0.0684417   0.0549383   0.0354048   0.0901968  -0.0689460
   12   0.0940824   0.0572247  -0.2142294  -0.0992954  -0.0689460   0.2335187
   13  -0.0926241   0.0100934  -0.0308359   0.0072060  -0.0026027  -0.0022857
   14   0.0494773  -0.1495677   0.0398619   0.0123114  -0.0279796   0.0115047
   15  -0.0240415   0.0111974  -0.0862130  -0.0157344   0.0285120  -0.0024551
   16   0.0063420   0.0157305   0.0106256  -0.0002532  -0.0002995  -0.0003821
   17  -0.0150367  -0.0283208  -0.0216441  -0.0003770  -0.0002298  -0.0000015
   18   0.0040520   0.0096156   0.0030414  -0.0001928   0.0019801  -0.0006303
   19  -0.1651134  -0.0181802  -0.0092835  -0.0169545  -0.0046099  -0.0039654
   20  -0.0367634  -0.0801064  -0.0080930  -0.0102536   0.0000238  -0.0024165
   21  -0.0107426  -0.0015659  -0.0828280   0.0267137   0.0039372   0.0053948
   22  -0.0185659  -0.0150584   0.0275035  -0.0054623  -0.0005624  -0.0019116
   23  -0.0029162  -0.0040739   0.0059096  -0.0009166   0.0003124  -0.0002091
   24  -0.0027587  -0.0019004   0.0047201  -0.0015543  -0.0000267   0.0008080
   25  -0.0055130  -0.0212939  -0.0273115   0.0015196   0.0002043   0.0004936
   26  -0.0001931  -0.0069934  -0.0055873  -0.0001676   0.0000550   0.0002689
   27   0.0006518  -0.0041445  -0.0052370  -0.0004919   0.0004261   0.0009401
   28  -0.0144457   0.0276592  -0.0077456   0.0011437  -0.0001084   0.0006407
   29   0.0079552   0.0056966   0.0018133  -0.0014639   0.0002278  -0.0001504
   30  -0.0032389   0.0052633  -0.0028151   0.0012611  -0.0000900   0.0000619
   31   0.0010407   0.0003220  -0.0007419   0.0002443   0.0000560   0.0001074
   32  -0.0014183   0.0004123   0.0002751   0.0007073   0.0003540  -0.0001271
   33   0.0009650   0.0002560  -0.0001408  -0.0007183   0.0000665   0.0001676
   34   0.0002393   0.0019321  -0.0005820  -0.0001176  -0.0001429   0.0002884
   35  -0.0012690  -0.0058072   0.0013770  -0.0001946   0.0001073  -0.0002508
   36   0.0011178   0.0012175  -0.0008701  -0.0001214  -0.0000698   0.0001202
   37  -0.0000990  -0.0001416   0.0002514   0.0000044   0.0000031  -0.0000182
   38  -0.0000372  -0.0000550   0.0000125  -0.0000138  -0.0000081   0.0000025
   39  -0.0001293   0.0001412   0.0002468  -0.0000193  -0.0000087  -0.0000046
   40   0.0008351   0.0017420  -0.0002465  -0.0000718  -0.0000575   0.0000661
   41  -0.0002334   0.0003034  -0.0000135   0.0000235   0.0000021   0.0000025
   42  -0.0000392   0.0003784   0.0002658  -0.0000103  -0.0000085  -0.0000042
   43   0.0013988  -0.0011895   0.0012753  -0.0001989   0.0000855  -0.0002510
   44   0.0004360   0.0001348  -0.0002729   0.0002080   0.0000712  -0.0000339
   45  -0.0006423  -0.0001221   0.0001645  -0.0001619  -0.0000740   0.0000621
   46   0.0001681   0.0005760   0.0009486  -0.0001195   0.0000463  -0.0000615
   47   0.0004972   0.0015029   0.0000864   0.0001148  -0.0000668  -0.0002164
   48   0.0010397  -0.0000494   0.0000863  -0.0001176  -0.0000948   0.0001354
   49  -0.0000211  -0.0007653  -0.0005349  -0.0000254   0.0000564   0.0000912
   50  -0.0008587   0.0000608  -0.0002231   0.0000796   0.0000120  -0.0000072
   51  -0.0005136  -0.0001661  -0.0002931   0.0000567   0.0000245   0.0000253
   52  -0.0002382  -0.0000413   0.0000044   0.0000802  -0.0000748  -0.0001798
   53   0.0000569  -0.0001524  -0.0002167  -0.0000885  -0.0000692   0.0000627
   54  -0.0002107  -0.0000394  -0.0000105  -0.0001434   0.0000365  -0.0000044
   55   0.0021152   0.0041038   0.0048764  -0.0001608  -0.0002566  -0.0001488
   56   0.0131273  -0.0274469   0.0011327  -0.0002098   0.0017220   0.0014370
   57   0.0135943  -0.0164475   0.0087871   0.0003524  -0.0001703  -0.0002315
   58  -0.0019536   0.0012441  -0.0018618  -0.0000165  -0.0002426  -0.0002595
   59   0.0031328  -0.0015318   0.0041929   0.0000697   0.0001883  -0.0003068
   60  -0.0011234   0.0009917  -0.0002047  -0.0000449   0.0001284   0.0004484
   61   0.0004619  -0.0003896  -0.0001763   0.0001197  -0.0000424   0.0001670
   62  -0.0009431   0.0007677   0.0021594   0.0004657  -0.0005595  -0.0008266
   63  -0.0000434  -0.0007163  -0.0002980   0.0002324   0.0000186   0.0008484
   64   0.0004863  -0.0057455  -0.0056121   0.0007457   0.0005734   0.0009672
   65  -0.0196334  -0.0045518  -0.0028048   0.0006282   0.0006771   0.0010978
   66  -0.0246940  -0.0045257  -0.0049992  -0.0001081   0.0003386   0.0009785
   67  -0.0068165   0.0011596  -0.0003172   0.0000268   0.0000673  -0.0001346
   68  -0.0008499   0.0002127   0.0003985   0.0000251  -0.0000404  -0.0002294
   69   0.0004392   0.0007441   0.0001382  -0.0000619  -0.0000577   0.0001046
   70   0.0009791  -0.0009033  -0.0006408   0.0000925  -0.0001980  -0.0001090
   71  -0.0016092   0.0044393   0.0006653  -0.0000763  -0.0001029  -0.0003334
   72  -0.0025016   0.0028172   0.0013102  -0.0004483   0.0001166  -0.0009015
   73  -0.0004670   0.0004491  -0.0002400  -0.0000609  -0.0000163   0.0000764
   74   0.0005469  -0.0003438   0.0001375  -0.0000535  -0.0000358  -0.0000924
   75  -0.0002280   0.0007641  -0.0003838   0.0001295  -0.0001570   0.0002505
   76   0.0013481  -0.0036626  -0.0000125  -0.0000616   0.0002143   0.0002167
   77   0.0008013  -0.0057259   0.0012948   0.0001480   0.0006064  -0.0006739
   78   0.0022639  -0.0026440  -0.0018665   0.0003503  -0.0003891   0.0010199
   79   0.0002890   0.0002250   0.0005179  -0.0000182   0.0000058  -0.0000785
   80   0.0002257  -0.0010324  -0.0001235   0.0000233   0.0000595   0.0000416
   81   0.0001383  -0.0000426  -0.0000791   0.0000206  -0.0000476   0.0000624
   82  -0.0048445   0.0092310  -0.0012813  -0.0001073  -0.0006642   0.0005512
   83   0.0022753   0.0048540  -0.0015260   0.0009394  -0.0011856   0.0011778
   84  -0.0018032  -0.0002865   0.0011783  -0.0004988   0.0007714  -0.0005069
   85   0.0004595   0.0006156   0.0016601   0.0003738  -0.0001484  -0.0006850
   86  -0.0001567  -0.0000588   0.0013264  -0.0001149  -0.0000523  -0.0005864
   87   0.0002725   0.0001366   0.0007825   0.0002132   0.0003016   0.0001818
   88   0.0000903  -0.0001776  -0.0000863  -0.0000595  -0.0000187   0.0000451
   89   0.0002318   0.0000163  -0.0001615  -0.0000523  -0.0000544   0.0000592
   90  -0.0001767  -0.0001793   0.0002491   0.0000252   0.0001426   0.0002991
   91  -0.0002406   0.0006349   0.0002085  -0.0000067  -0.0000587  -0.0000847
   92  -0.0011621   0.0005291  -0.0001367   0.0000124  -0.0000320  -0.0000833
   93  -0.0019148   0.0002620   0.0003340   0.0000316   0.0000815  -0.0000028
   94   0.0000597   0.0000143  -0.0000644  -0.0000049   0.0000138   0.0000322
   95  -0.0000088  -0.0003212   0.0000056   0.0000336   0.0000403   0.0000444
   96   0.0002035  -0.0002010  -0.0000746   0.0000207   0.0000040   0.0000212
   97   0.0007007  -0.0002083   0.0003191  -0.0001607  -0.0000211  -0.0000214
   98  -0.0002842   0.0000555  -0.0001825   0.0000961   0.0000284   0.0000034
   99  -0.0002192  -0.0000346  -0.0000446   0.0000071   0.0000014   0.0000105
  100  -0.0003404   0.0000828  -0.0000437   0.0000377   0.0000046  -0.0000004
  101  -0.0000297   0.0000396  -0.0000496   0.0000164  -0.0000014   0.0000079
  102  -0.0000107   0.0000015  -0.0000157   0.0000201   0.0000063  -0.0000029
  103   0.0000255  -0.0000141   0.0000036  -0.0000048  -0.0000000   0.0000011
  104   0.0000109  -0.0000078   0.0000015  -0.0000032  -0.0000006   0.0000008
  105   0.0000041  -0.0000059  -0.0000028  -0.0000016  -0.0000002   0.0000010
  106  -0.0014770   0.0004920  -0.0006742   0.0003136   0.0000555   0.0000375
  107   0.0000270   0.0000882  -0.0000928   0.0000762  -0.0000148   0.0000150
  108   0.0001752  -0.0000513   0.0001480  -0.0001209  -0.0000229  -0.0000058
  109   0.0000734  -0.0000816   0.0001021  -0.0000475  -0.0000040  -0.0000084
  110  -0.0000238  -0.0000294   0.0000114  -0.0000068   0.0000002   0.0000000
  111   0.0000391  -0.0000379   0.0000175  -0.0000121   0.0000010   0.0000004
  112  -0.0000936   0.0000344   0.0000119   0.0000174   0.0000042  -0.0000118
  113   0.0002964   0.0000155   0.0001236  -0.0000720  -0.0000214   0.0000037
  114   0.0000651   0.0000811   0.0000813   0.0000111  -0.0000008  -0.0000256
  115   0.0000852  -0.0000346   0.0000054  -0.0000154  -0.0000031   0.0000055
  116  -0.0001624   0.0000064  -0.0000514   0.0000445   0.0000129  -0.0000094
  117   0.0000094  -0.0000358  -0.0000218  -0.0000187  -0.0000040   0.0000141
  118   0.0000452  -0.0000563  -0.0000161  -0.0000053   0.0000017   0.0000045
  119  -0.0001212  -0.0000389  -0.0000678   0.0000243   0.0000089   0.0000039
  120  -0.0001066  -0.0000356  -0.0000719   0.0000070   0.0000041   0.0000155
  121  -0.0000249   0.0000421   0.0000116   0.0000005  -0.0000019  -0.0000010
  122   0.0000270   0.0000069   0.0000107  -0.0000052  -0.0000016   0.0000011
  123   0.0000366  -0.0000069   0.0000135  -0.0000026  -0.0000007  -0.0000027
  124  -0.0001185   0.0000596  -0.0000310   0.0000199   0.0000012  -0.0000040
  125   0.0000076   0.0000186   0.0000122  -0.0000094  -0.0000067   0.0000012
  126   0.0000629  -0.0000030   0.0000236  -0.0000060  -0.0000010  -0.0000074
  127   0.0000057   0.0000014   0.0000027  -0.0000008  -0.0000004  -0.0000001
  128   0.0000018  -0.0000005   0.0000014  -0.0000011  -0.0000001   0.0000003
  129  -0.0000011  -0.0000079  -0.0000047  -0.0000024  -0.0000003   0.0000028
  130   0.0002215  -0.0000682   0.0000533  -0.0000431  -0.0000100   0.0000055
  131   0.0000293  -0.0000372  -0.0000019   0.0000056   0.0000066  -0.0000037
  132  -0.0000592   0.0000049  -0.0000210   0.0000060   0.0000006   0.0000046
  133  -0.0000379   0.0000116  -0.0000088   0.0000095   0.0000034  -0.0000026
  134  -0.0000018   0.0000149   0.0000021  -0.0000023  -0.0000023   0.0000013
  135   0.0000185  -0.0000010   0.0000080  -0.0000030  -0.0000005  -0.0000012
  136  -0.0001772   0.0000564  -0.0000616   0.0000286   0.0000043   0.0000039
  137  -0.0000635   0.0000401  -0.0000077   0.0000140   0.0000024   0.0000020
  138   0.0000811  -0.0000576   0.0000288  -0.0000150   0.0000032  -0.0000021
  139   0.0000013  -0.0000078   0.0000054  -0.0000036  -0.0000001   0.0000014
  140  -0.0000034   0.0000014  -0.0000027   0.0000001  -0.0000005   0.0000007
  141  -0.0000050  -0.0000008  -0.0000034   0.0000006   0.0000001   0.0000012
  142   0.0001902  -0.0000335   0.0000608  -0.0000375  -0.0000116   0.0000025
  143   0.0001423  -0.0001010   0.0000396  -0.0000049   0.0000103  -0.0000127
  144  -0.0001835   0.0000780  -0.0000583   0.0000204  -0.0000017   0.0000101
  145  -0.0000368  -0.0000007  -0.0000097   0.0000150   0.0000064  -0.0000061
  146  -0.0000267   0.0000345  -0.0000066  -0.0000011  -0.0000047   0.0000037
  147   0.0000595  -0.0000167   0.0000203  -0.0000091  -0.0000013  -0.0000025
  148   0.0000974  -0.0000049  -0.0000080   0.0000622   0.0000216  -0.0000211
  149  -0.0001411   0.0001454  -0.0000400  -0.0000324  -0.0000400   0.0000176
  150   0.0000380   0.0000377  -0.0000032   0.0000095  -0.0000060  -0.0000166
  151  -0.0000139   0.0000119  -0.0000158   0.0000116   0.0000024  -0.0000018
  152   0.0000012   0.0000116   0.0000096  -0.0000020  -0.0000002   0.0000004
  153  -0.0000028  -0.0000324   0.0000112  -0.0000105   0.0000008   0.0000041
  154   0.0000942   0.0000266   0.0000667  -0.0000772  -0.0000377   0.0000182
  155   0.0002117  -0.0002438   0.0000728  -0.0000013   0.0000375  -0.0000242
  156  -0.0000534   0.0000269   0.0000098  -0.0000145  -0.0000073   0.0000144
  157   0.0000247  -0.0000739   0.0000136   0.0000087   0.0000145  -0.0000137
  158  -0.0000857   0.0000764  -0.0000347   0.0000197  -0.0000021   0.0000029
  159   0.0000014  -0.0000041   0.0000020   0.0000083   0.0000041  -0.0000065
           13          14          15          16          17          18
    1   0.0028964   0.0150369   0.0102888  -0.0021621   0.0030668   0.0003487
    2  -0.0010687  -0.0348838  -0.0212656   0.0037231  -0.0044060  -0.0005350
    3   0.0029680   0.0077768   0.0096199  -0.0009605   0.0043644   0.0000306
    4  -0.0000382   0.0001316   0.0000741  -0.0000302   0.0000822  -0.0000938
    5  -0.0002531   0.0021028   0.0009505  -0.0001013   0.0003615   0.0000888
    6  -0.0005144   0.0004314   0.0030434   0.0000285   0.0000979   0.0002068
    7  -0.0926241   0.0494773  -0.0240415   0.0063420  -0.0150367   0.0040520
    8   0.0100934  -0.1495677   0.0111974   0.0157305  -0.0283208   0.0096156
    9  -0.0308359   0.0398619  -0.0862130   0.0106256  -0.0216441   0.0030414
   10   0.0072060   0.0123114  -0.0157344  -0.0002532  -0.0003770  -0.0001928
   11  -0.0026027  -0.0279796   0.0285120  -0.0002995  -0.0002298   0.0019801
   12  -0.0022857   0.0115047  -0.0024551  -0.0003821  -0.0000015  -0.0006303
   13   0.2518161   0.0868919   0.1845361  -0.1228002  -0.1292898  -0.1363290
   14   0.0868919   0.5029953   0.1478910  -0.1633304  -0.2733648  -0.2030079
   15   0.1845361   0.1478910   0.2425240  -0.1419577  -0.1711820  -0.1634826
   16  -0.1228002  -0.1633304  -0.1419577   0.1194556   0.1434451   0.1323308
   17  -0.1292898  -0.2733648  -0.1711820   0.1434451   0.3017437   0.1895560
   18  -0.1363290  -0.2030079  -0.1634826   0.1323308   0.1895560   0.1597395
   19  -0.0258820   0.0096822  -0.0066191   0.0012848  -0.0013830  -0.0006123
   20   0.0465021  -0.0160724   0.0108053   0.0031412   0.0038258   0.0031687
   21  -0.0144591   0.0022198  -0.0028231   0.0022434  -0.0011070   0.0030685
   22   0.0040269  -0.0002199  -0.0008375  -0.0008118   0.0004620   0.0008234
   23   0.0010050   0.0009458  -0.0008431   0.0004123   0.0000800  -0.0005233
   24  -0.0000530  -0.0016303   0.0011194   0.0007421   0.0001241  -0.0006769
   25   0.0021784  -0.0024476   0.0010616   0.0004257   0.0015672  -0.0000568
   26   0.0007556   0.0023012   0.0017157  -0.0007142   0.0007368  -0.0007218
   27   0.0005060   0.0015089   0.0008668  -0.0017019   0.0006966  -0.0008467
   28  -0.0069009   0.0027557  -0.0021993  -0.0009130  -0.0008438  -0.0002801
   29  -0.0061755   0.0038634  -0.0017696  -0.0000225  -0.0006597  -0.0003440
   30  -0.0017281   0.0006058   0.0011576  -0.0006129   0.0003481  -0.0008580
   31  -0.0001956  -0.0002843   0.0003408   0.0001160   0.0000136  -0.0000517
   32   0.0003897   0.0004492  -0.0007374  -0.0003096  -0.0000119   0.0001986
   33  -0.0004150  -0.0002719   0.0003558   0.0001894  -0.0000611  -0.0000691
   34   0.0003429  -0.0005387   0.0001531  -0.0002295   0.0002086  -0.0000953
   35   0.0038710  -0.0019369   0.0011177  -0.0000420   0.0006274   0.0001519
   36  -0.0008098   0.0004544  -0.0000364   0.0000297  -0.0001187   0.0001302
   37   0.0001192   0.0001110   0.0000807  -0.0000672   0.0000362  -0.0000210
   38  -0.0001064   0.0001468  -0.0000108   0.0000239  -0.0000194  -0.0000056
   39  -0.0000018   0.0000598   0.0000497  -0.0000454   0.0000094  -0.0000456
   40  -0.0013511   0.0004970  -0.0003322   0.0001184  -0.0002334  -0.0000704
   41  -0.0001549   0.0001335  -0.0000493  -0.0000396  -0.0000225  -0.0000101
   42  -0.0001048  -0.0000027  -0.0000552  -0.0000162  -0.0000170  -0.0000326
   43  -0.0014380   0.0012033  -0.0005049   0.0004204  -0.0005002  -0.0000018
   44  -0.0005378   0.0006535  -0.0002218  -0.0000336  -0.0001776   0.0000673
   45   0.0005059  -0.0003338   0.0002805  -0.0000587   0.0001533  -0.0001001
   46  -0.0002785  -0.0011506  -0.0005995   0.0006328  -0.0001871   0.0002268
   47  -0.0006522   0.0005221   0.0001703  -0.0002526   0.0000803  -0.0002196
   48  -0.0007158  -0.0001929  -0.0004266   0.0004695  -0.0001323   0.0001972
   49   0.0001450   0.0002419   0.0001055  -0.0000496   0.0000685   0.0000193
   50   0.0004499  -0.0000060   0.0001828  -0.0001978   0.0001753  -0.0000249
   51   0.0002895   0.0002100   0.0002258  -0.0001993   0.0000924  -0.0000606
   52   0.0000927   0.0001394  -0.0000211  -0.0000438   0.0000396   0.0000211
   53  -0.0000088   0.0000139   0.0000638   0.0000322   0.0000031   0.0000034
   54   0.0001790  -0.0001740   0.0000992   0.0000100   0.0000445  -0.0000115
   55   0.0006814  -0.0030991  -0.0012351   0.0004006  -0.0007085  -0.0004512
   56  -0.0012472  -0.0029706  -0.0032175   0.0009275  -0.0006172   0.0001547
   57  -0.0009374  -0.0066484  -0.0038515   0.0008572  -0.0019181   0.0000599
   58   0.0003727   0.0015616   0.0007137  -0.0002457   0.0003880  -0.0000402
   59  -0.0001546  -0.0020863  -0.0013425   0.0003483  -0.0004759  -0.0000286
   60  -0.0000388   0.0003861   0.0003476  -0.0000622   0.0001975   0.0000963
   61  -0.0001204  -0.0000109   0.0000156  -0.0000215  -0.0000700   0.0000313
   62   0.0002957   0.0003943  -0.0006374  -0.0000080   0.0000312  -0.0001099
   63  -0.0002063  -0.0000835   0.0002398   0.0000026   0.0000304   0.0000547
   64  -0.0000822   0.0011436   0.0001599  -0.0001365   0.0001135   0.0000703
   65  -0.0004106   0.0011573   0.0007190   0.0001963   0.0002065   0.0002425
   66  -0.0001425   0.0008257   0.0011065  -0.0000109   0.0003232  -0.0000298
   67   0.0009112  -0.0002229   0.0002818  -0.0000093   0.0000231   0.0000140
   68  -0.0002037   0.0002377   0.0001226  -0.0000175   0.0000346  -0.0000266
   69   0.0001900   0.0000171   0.0000035   0.0000100  -0.0000680   0.0000401
   70  -0.0046934  -0.0002715  -0.0000296   0.0005305   0.0002004  -0.0002397
   71   0.0027433  -0.0017006  -0.0000380   0.0003133  -0.0001960   0.0001577
   72   0.0050745  -0.0013331  -0.0026022   0.0001011  -0.0000475  -0.0004008
   73  -0.0001752   0.0000443  -0.0004582   0.0000714  -0.0001162  -0.0000333
   74  -0.0002848  -0.0007088  -0.0009756  -0.0001503   0.0000817  -0.0002164
   75  -0.0005919   0.0000294   0.0010005   0.0002211  -0.0001518   0.0001888
   76  -0.0155690  -0.0067986  -0.0016080  -0.0027192   0.0010233   0.0013663
   77  -0.0095374   0.0031391  -0.0004766  -0.0003158   0.0005863   0.0003858
   78  -0.0048648   0.0008429   0.0035653   0.0005986   0.0005162  -0.0000700
   79   0.0003624  -0.0003546  -0.0004155  -0.0000901   0.0000883  -0.0000772
   80  -0.0008806   0.0002446  -0.0001096   0.0000344   0.0001818  -0.0001585
   81  -0.0007376   0.0003855   0.0007377   0.0001674  -0.0000288   0.0000691
   82  -0.0000814  -0.0018689  -0.0011642   0.0010201  -0.0023101  -0.0006803
   83   0.0003372  -0.0082542  -0.0003663  -0.0023917  -0.0003476   0.0001713
   84   0.0014536  -0.0010791  -0.0046558  -0.0026385  -0.0001185   0.0004112
   85   0.0001136   0.0000279  -0.0001928  -0.0000140  -0.0000108   0.0000027
   86   0.0001667   0.0001338  -0.0003201  -0.0000452  -0.0000033  -0.0000294
   87   0.0000577  -0.0001006  -0.0000049   0.0000043  -0.0000216   0.0000195
   88  -0.0000779   0.0000832  -0.0000037   0.0000028  -0.0000078  -0.0000003
   89   0.0000393  -0.0000101   0.0000251   0.0000003  -0.0000156   0.0000136
   90  -0.0000518  -0.0001283   0.0000732   0.0000117  -0.0000042  -0.0000065
   91   0.0001433  -0.0002796  -0.0000247   0.0000065   0.0000058   0.0000002
   92   0.0002115  -0.0000481   0.0000673  -0.0000013   0.0000131   0.0000052
   93   0.0002163  -0.0001363   0.0000485   0.0000002   0.0000063   0.0000000
   94   0.0000914   0.0000741   0.0000210  -0.0000098   0.0000008   0.0000066
   95  -0.0003686   0.0002849   0.0000049   0.0000042   0.0000411  -0.0000138
   96  -0.0002433   0.0002122   0.0000527  -0.0000098   0.0000413  -0.0000086
   97  -0.0008292   0.0005038  -0.0001477   0.0002512  -0.0002112  -0.0000358
   98   0.0003295  -0.0000120   0.0000170  -0.0001580   0.0000438   0.0000473
   99   0.0002434  -0.0001398   0.0000917  -0.0000544   0.0000612  -0.0000150
  100   0.0004328  -0.0002943   0.0000705  -0.0001190   0.0001048   0.0000147
  101   0.0000202  -0.0000253   0.0000117  -0.0000090   0.0000132  -0.0000020
  102   0.0000248   0.0000041  -0.0000165  -0.0000147   0.0000006   0.0000170
  103  -0.0000306   0.0000237  -0.0000014   0.0000092  -0.0000074  -0.0000027
  104  -0.0000136   0.0000083   0.0000008   0.0000059  -0.0000024  -0.0000017
  105  -0.0000077   0.0000093   0.0000030   0.0000019  -0.0000025  -0.0000024
  106   0.0016297  -0.0010316   0.0003303  -0.0004945   0.0004581   0.0000469
  107  -0.0000773  -0.0001845   0.0000131   0.0000841   0.0000435  -0.0000347
  108  -0.0001217   0.0000306  -0.0000434   0.0000577  -0.0000395   0.0000330
  109  -0.0000880   0.0000798  -0.0000047   0.0000275  -0.0000325  -0.0000106
  110   0.0000362  -0.0000128   0.0000091  -0.0000046   0.0000080   0.0000014
  111  -0.0000534   0.0000514   0.0000062   0.0000118  -0.0000198  -0.0000121
  112   0.0001323  -0.0000700  -0.0000130  -0.0000452   0.0000195   0.0000218
  113  -0.0003746   0.0000727  -0.0000329   0.0001388  -0.0000546  -0.0000445
  114  -0.0000657  -0.0000182  -0.0000812   0.0000103  -0.0000126   0.0000230
  115  -0.0001174   0.0000698   0.0000005   0.0000387  -0.0000223  -0.0000142
  116   0.0002126  -0.0000460   0.0000007  -0.0000820   0.0000289   0.0000329
  117  -0.0000212   0.0000143   0.0000388   0.0000163  -0.0000003  -0.0000210
  118  -0.0000637   0.0000774   0.0000032   0.0000183  -0.0000178  -0.0000040
  119   0.0001501  -0.0000019   0.0000285  -0.0000548   0.0000185   0.0000133
  120   0.0001254  -0.0000231   0.0000592  -0.0000354   0.0000219  -0.0000071
  121   0.0000358  -0.0000580   0.0000020  -0.0000078   0.0000124  -0.0000010
  122  -0.0000359   0.0000015  -0.0000029   0.0000127  -0.0000038  -0.0000043
  123  -0.0000475   0.0000257  -0.0000131   0.0000132  -0.0000094   0.0000002
  124   0.0001568  -0.0001000   0.0000069  -0.0000509   0.0000356   0.0000146
  125  -0.0000131  -0.0000471   0.0000104   0.0000214   0.0000126  -0.0000124
  126  -0.0000705   0.0000475  -0.0000289   0.0000154  -0.0000183   0.0000043
  127  -0.0000073   0.0000015  -0.0000005   0.0000031  -0.0000009  -0.0000010
  128  -0.0000054   0.0000016   0.0000010   0.0000008  -0.0000017  -0.0000014
  129  -0.0000028   0.0000032   0.0000084   0.0000022  -0.0000003  -0.0000044
  130  -0.0002975   0.0001448  -0.0000143   0.0001058  -0.0000554  -0.0000325
  131  -0.0000273   0.0000843  -0.0000212  -0.0000083  -0.0000250   0.0000131
  132   0.0000702  -0.0000380   0.0000242  -0.0000199   0.0000148  -0.0000041
  133   0.0000568  -0.0000151  -0.0000049  -0.0000243   0.0000067   0.0000111
  134  -0.0000004  -0.0000241   0.0000044   0.0000040   0.0000070  -0.0000040
  135  -0.0000226   0.0000053  -0.0000068   0.0000089  -0.0000021   0.0000008
  136   0.0002213  -0.0001350   0.0000361  -0.0000683   0.0000562   0.0000116
  137   0.0000806  -0.0000549   0.0000101  -0.0000366   0.0000166   0.0000024
  138  -0.0000967   0.0000862  -0.0000233   0.0000273  -0.0000333   0.0000094
  139  -0.0000058   0.0000098   0.0000050  -0.0000003  -0.0000047  -0.0000034
  140   0.0000036  -0.0000036   0.0000025  -0.0000001   0.0000020  -0.0000005
  141   0.0000034  -0.0000006   0.0000040  -0.0000017   0.0000004  -0.0000019
  142  -0.0002528   0.0000919  -0.0000149   0.0000951  -0.0000415  -0.0000312
  143  -0.0001554   0.0002087  -0.0000691   0.0000239  -0.0000717   0.0000267
  144   0.0002143  -0.0001631   0.0000619  -0.0000631   0.0000598  -0.0000094
  145   0.0000649   0.0000045  -0.0000180  -0.0000313   0.0000023   0.0000219
  146   0.0000227  -0.0000555   0.0000206  -0.0000002   0.0000174  -0.0000130
  147  -0.0000720   0.0000386  -0.0000163   0.0000256  -0.0000141  -0.0000012
  148  -0.0001007   0.0002030  -0.0001120  -0.0000295  -0.0000589   0.0000489
  149   0.0001354  -0.0004193   0.0001262   0.0000820   0.0001471  -0.0000792
  150  -0.0000220  -0.0000436  -0.0000429   0.0000277   0.0000209   0.0000087
  151   0.0000244  -0.0000056  -0.0000099  -0.0000103   0.0000070   0.0000100
[truncated: 576,392 more chars]
