# Supplementary material for: An in silico investigation of menthol metabolism
Source: PLoS One. 2019 Sep 27;14(9):e0216577. doi: 10.1371/journal.pone.0216577 (PMC6764827; doi:10.1371/journal.pone.0216577)
Supplement: S2 File — (ZIP) [file pone.0216577.s002.zip › B3LYP/g-series/ooeOe-S.out]

Q-Chem Developer Version!
                  Welcome to Q-Chem
     A Quantum Leap Into The Future Of Chemistry


 Q-Chem 5.1, Q-Chem, Inc., Pleasanton, CA (2018)

 Yihan Shao,  Zhengting Gan,  E. Epifanovsky,  A. T. B. Gilbert,  M. Wormit,  
 J. Kussmann,  A. W. Lange,  A. Behn,  Jia Deng,  Xintian Feng,  D. Ghosh,  
 M. Goldey,  P. R. Horn,  L. D. Jacobson,  I. Kaliman,  T. Kus,  A. Landau,  
 Jie Liu,  E. I. Proynov,  R. M. Richard,  R. P. Steele,  E. J. Sundstrom,  
 H. L. Woodcock III,  P. M. Zimmerman,  D. Zuev,  B. Albrecht,  E. Alguire,  
 S. A. Baeppler,  D. Barton,  Z. Benda,  Y. A. Bernard,  E. J. Berquist,  
 K. B. Bravaya,  H. Burton,  D. Casanova,  Chun-Min Chang,  Yunqing Chen,  
 A. Chien,  K. D. Closser,  M. P. Coons,  S. Coriani,  S. Dasgupta,  
 A. L. Dempwolff,  M. Diedenhofen,  Hainam Do,  R. G. Edgar,  Po-Tung Fang,  
 S. Faraji,  S. Fatehi,  Qingguo Feng,  K. D. Fenk,  J. Fosso-Tande,  
 J. Gayvert,  Qinghui Ge,  A. Ghysels,  G. Gidofalvi,  J. Gomes,  
 J. Gonthier,  A. Gunina,  D. Hait,  M. W. D. Hanson-Heine,  
 P. H. P. Harbach,  A. W. Hauser,  J. E. Herr,  E. G. Hohenstein,  
 Z. C. Holden,  Kerwin Hui,  B. C. Huynh,  T.-C. Jagau,  Hyunjun Ji,  
 B. Kaduk,  K. Khistyaev,  Jaehoon Kim,  P. Klunzinger,  K. Koh,  
 D. Kosenkov,  L. Koulias,  T. Kowalczyk,  C. M. Krauter,  A. Kunitsa,  
 Ka Un Lao,  A. Laurent,  K. V. Lawler,  Joonho Lee,  D. Lefrancois,  
 S. Lehtola,  D. S. Levine,  Yi-Pei Li,  You-Sheng Lin,  Fenglai Liu,  
 E. Livshits,  A. Luenser,  P. Manohar,  E. Mansoor,  S. F. Manzer,  
 Shan-Ping Mao,  Yuezhi Mao,  N. Mardirossian,  A. V. Marenich,  
 T. Markovich,  L. A. Martinez-Martinez,  S. A. Maurer,  N. J. Mayhall,  
 S. C. McKenzie,  J.-M. Mewes,  A. F. Morrison,  J. W. Mullinax,  K. Nanda,  
 T. S. Nguyen-Beck,  R. Olivares-Amaya,  J. A. Parkhill,  T. M. Perrine,  
 F. Plasser,  P. Pokhilko,  S. Prager,  A. Prociuk,  E. Ramos,  D. R. Rehn,  
 F. Rob,  M. Schneider,  N. Sergueev,  S. M. Sharada,  S. Sharma,  
 D. W. Small,  T. Stauch,  T. Stein,  Yu-Chuan Su,  A. J. W. Thom,  
 A. Tkatchenko,  T. Tsuchimochi,  N. M. Tubman,  L. Vogt,  M. L. Vidal,  
 O. Vydrov,  M. A. Watson,  J. Wenzel,  M. de Wergifosse,  T. A. Wesolowski,  
 A. White,  J. Witte,  A. Yamada,  Jun Yang,  K. Yao,  S. Yeganeh,  
 S. R. Yost,  Zhi-Qiang You,  A. Zech,  Igor Ying Zhang,  Xing Zhang,  
 Yan Zhao,  Ying Zhu,  B. R. Brooks,  G. K. L. Chan,  C. J. Cramer,  
 M. S. Gordon,  W. J. Hehre,  A. Klamt,  M. W. Schmidt,  C. D. Sherrill,  
 D. G. Truhlar,  A. Aspuru-Guzik,  R. Baer,  A. T. Bell,  N. A. Besley,  
 Jeng-Da Chai,  A. E. DePrince, III,  R. A. DiStasio Jr.,  A. Dreuw,  
 B. D. Dunietz,  T. R. Furlani,  Chao-Ping Hsu,  Yousung Jung,  Jing Kong,  
 D. S. Lambrecht,  WanZhen Liang,  C. Ochsenfeld,  V. A. Rassolov,  
 L. V. Slipchenko,  J. E. Subotnik,  T. Van Voorhis,  J. M. Herbert,  
 A. I. Krylov,  P. M. W. Gill,  M. Head-Gordon

 Contributors to earlier versions of Q-Chem not listed above: 
 R. D. Adamson,  B. Austin,  J. Baker,  G. J. O. Beran,  K. Brandhorst,  
 S. T. Brown,  E. F. C. Byrd,  A. K. Chakraborty,  C.-L. Cheng,  
 Siu Hung Chien,  D. M. Chipman,  D. L. Crittenden,  H. Dachsel,  
 R. J. Doerksen,  A. D. Dutoi,  L. Fusti-Molnar,  W. A. Goddard III,  
 A. Golubeva-Zadorozhnaya,  S. R. Gwaltney,  G. Hawkins,  A. Heyden,  
 S. Hirata,  G. Kedziora,  F. J. Keil,  C. Kelley,  Jihan Kim,  R. A. King,  
 R. Z. Khaliullin,  P. P. Korambath,  W. Kurlancheek,  A. M. Lee,  M. S. Lee,  
 S. V. Levchenko,  Ching Yeh Lin,  D. Liotard,  R. C. Lochan,  I. Lotan,  
 P. E. Maslen,  N. Nair,  D. P. O'Neill,  D. Neuhauser,  E. Neuscamman,  
 C. M. Oana,  R. Olson,  B. Peters,  R. Peverati,  P. A. Pieniazek,  
 Y. M. Rhee,  J. Ritchie,  M. A. Rohrdanz,  E. Rosta,  N. J. Russ,  
 H. F. Schaefer III,  N. E. Schultz,  N. Shenvi,  A. C. Simmonett,  A. Sodt,  
 D. Stuck,  K. S. Thanthiriwatte,  V. Vanovschi,  Tao Wang,  A. Warshel,  
 C. F. Williams,  Q. Wu,  X. Xu,  W. Zhang

 Please cite Q-Chem as follows:
 Y. Shao et al., Mol. Phys. 113, 184-215 (2015)
 DOI: 10.1080/00268976.2014.952696

 Q-Chem 5.1.2 for Intel X86 EM64T Linux

 Parts of Q-Chem use Armadillo 8.300.2 (Tropical Shenanigans).
 http://arma.sourceforge.net/

 Q-Chem begins on Mon Apr  1 13:05:35 2019  

Host: 
0

     Scratch files written to /scratch/taweetham/qchem6580//
Input Ideriv = 2
Curr. Ideriv = -1
Max.  Ideriv = 2

Checking the input file for inconsistencies... 	...done.

--------------------------------------------------------------
User input:
--------------------------------------------------------------
$molecule
0 1
  C   -2.8552950    1.0128639    0.5182394
  H   -3.3527035    1.8430721   -0.0042141
  C   -2.4899022   -0.0052778   -0.5804651
  H   -1.8937580   -0.8103217   -0.1326214
  O   -1.7196570    0.6362324   -1.6051535
  H   -0.9605868    0.0727777   -1.8070809
  C   -3.7396241   -0.6051087   -1.2430850
  H   -4.2410278    0.1870575   -1.8084886
  H   -3.4120664   -1.3473510   -1.9799254
  C   -4.7280128   -1.2335433   -0.2549918
  H   -4.2256030   -2.0675439    0.2597914
  C   -5.9422295   -1.8561939   -0.9547304
  H   -5.6107105   -2.6126794   -1.6706610
  H   -6.5769496   -2.3619520   -0.2126014
  O   -6.7198723   -0.9347626   -1.7219477
  C   -5.1127794   -0.2010048    0.8114257
  H   -5.7696597   -0.6552049    1.5631548
  H   -5.6771447    0.6209405    0.3501902
  C   -3.8692255    0.3744089    1.4951075
  H   -4.1720345    1.1062780    2.2499818
  H   -3.3618780   -0.4319288    2.0420532
  C   -1.6842572    1.6183319    1.3558862
  C   -2.0990080    2.9864848    1.9301244
  C   -0.3323451    1.8008875    0.6681601
  H   -0.4436820    2.2971526   -0.3001966
  O    0.2867423    0.5132065    0.4666973
  H    0.3204364    2.3986117    1.3131800
  H   -1.4948562    0.9414927    2.1992195
  H   -2.1768457    3.7351695    1.1343217
  H   -1.3716985    3.3487849    2.6621134
  H   -3.0691924    2.9363355    2.4273746
  H   -7.1222645   -0.2983398   -1.1234862
  O    2.5375843    0.7817179    0.7419815
  C    3.8260322    0.8571167    0.1441469
  H    3.8617019    1.6358476   -0.6274658
  C    1.4831252    0.5363953   -0.2039251
  H    1.5002161    1.3300142   -0.9696995
  C    4.8022680    1.2912938    1.2350515
  O    5.3739259    2.3483152    1.2512814
  O    4.9409584    0.3493806    2.1907827
  H    5.5546451    0.6976054    2.8550549
  C    4.1889006   -0.4988026   -0.4818595
  H    4.2259096   -1.2466466    0.3231451
  O    5.4549379   -0.3701331   -1.1050944
  H    5.5979276   -1.1443834   -1.6621202
  C    3.1025301   -0.8809588   -1.4868238
  H    3.1435791   -0.1800431   -2.3264589
  O    3.3585994   -2.1601468   -2.0834835
  H    3.3263434   -2.8370441   -1.3953522
  C    1.7085971   -0.8262163   -0.8659152
  H    1.6100099   -1.5910266   -0.0824360
  O    0.7039064   -1.0127809   -1.8594923
  H    1.0101953   -1.6808195   -2.4849552
$end

$rem
   job_type 	optimization
   basis 	6-311++g**
   method 	b3lyp
   scf_guess sad
$end

--------------------------------------------------------------
 ----------------------------------------------------------------
             Standard Nuclear Orientation (Angstroms)
    I     Atom           X                Y                Z
 ----------------------------------------------------------------
    1      C      -2.7457801467     1.2458854317    -0.2242998987
    2      H      -3.2096975273     1.4984994216    -1.1889684257
    3      C      -2.4969744268    -0.2749814649    -0.2726278893
    4      H      -1.9362421024    -0.5703423688     0.6231336664
    5      O      -1.7317191743    -0.6086122811    -1.4379064821
    6      H      -1.0211125166    -1.2063478602    -1.1692174465
    7      C      -3.8114428803    -1.0680294852    -0.3351945751
    8      H      -4.2837393164    -0.8722127119    -1.3032886084
    9      H      -3.5662590573    -2.1361658941    -0.3241964499
   10      C      -4.7948961221    -0.7341436490     0.7915309506
   11      H      -4.3265800779    -0.9952354994     1.7535525092
   12      C      -6.0771063573    -1.5722357428     0.7194988210
   13      H      -5.8279974910    -2.6359026648     0.7554047382
   14      H      -6.7106882796    -1.3535483346     1.5913738573
   15      O      -6.8250846453    -1.4068351040    -0.4869660395
   16      C      -5.0634796799     0.7755133026     0.8065687533
   17      H      -5.7153254340     1.0389440496     1.6483451212
   18      H      -5.5920040693     1.0708130747    -0.1101102903
   19      C      -3.7558489508     1.5667752840     0.9011963671
   20      H      -3.9762562722     2.6384523929     0.9106655668
   21      H      -3.2793729966     1.3474847175     1.8663978400
   22      C      -1.5016997081     2.1727808815    -0.0434632962
   23      C      -1.7995897508     3.5725697938    -0.6139566070
   24      C      -0.1721463322     1.7097205250    -0.6366099802
   25      H      -0.2928212446     1.3823326780    -1.6732605560
   26      O       0.3511010004     0.6142275088     0.1431887803
   27      H       0.5463499635     2.5352111348    -0.5944566447
   28      H      -1.3206170414     2.2787911629     1.0341108240
   29      H      -1.8626301853     3.5419960754    -1.7071082782
   30      H      -1.0185364980     4.2883257682    -0.3424836455
   31      H      -2.7482248465     3.9643295673    -0.2429495736
   32      H      -7.1579258927    -0.5051091917    -0.5218474537
   33      O       2.6246659968     0.8227587573     0.1830183825
   34      C       3.8878192054     0.3528909373    -0.2717973850
   35      H       3.9409743667     0.3517219758    -1.3673581835
   36      C       1.5158381976     0.0633464954    -0.3274719657
   37      H       1.5517124966     0.0782121147    -1.4297539338
   38      C       4.9375035111     1.3536377373     0.2059971716
   39      O       5.5778933488     2.0635454119    -0.5222077128
   40      O       5.0554555429     1.3567873359     1.5498479923
   41      H       5.7193441725     2.0235904153     1.7816991810
   42      C       4.1325278935    -1.0708794528     0.2526739402
   43      H       4.1553272554    -1.0300361074     1.3510749283
   44      O       5.3757458016    -1.5195321067    -0.2581568095
   45      H       5.4427144345    -2.4686660799    -0.1005267798
   46      C       2.9802607860    -1.9657383701    -0.2030732484
   47      H       3.0306551479    -2.0701142731    -1.2914302758
   48      O       3.1248619929    -3.3065357379     0.2860577492
   49      H       3.0781750555    -3.2931026102     1.2506275866
   50      C       1.6215627731    -1.3799008807     0.1741635276
   51      H       1.5071281094    -1.3556700735     1.2672378450
   52      O       0.5641372089    -2.1355972697    -0.4107974544
   53      H       0.7979051948    -3.0711710553    -0.3741024806
 ----------------------------------------------------------------
 Molecular Point Group                 C1    NOp =  1
 Largest Abelian Subgroup              C1    NOp =  1
 Nuclear Repulsion Energy =  2471.4503130389 hartrees
 There are       98 alpha and       98 beta electrons
 Requested basis set is 6-311++G(d,p)
 There are 290 shells and 746 basis functions

 Total QAlloc Memory Limit   2000 MB
 Mega-Array Size       188 MB
 MEM_STATIC part       192 MB
 A cutoff of  1.0D-11 yielded  29065 shell pairs
 There are    185553 function pairs (    196335 Cartesian)

 -------------------------------------------------------
 OpenMP Integral Computing Module                       
 Release: version 1.0, May 2013, Q-Chem Inc. Pittsburgh 
 -------------------------------------------------------
 Integral Job Info:
 Integral job number is                      11
 Integral operator is                         1
 short-range coefficients                     0
 long-range coefficients              100000000
 Omega coefficients                           0
 if combine SR and LR in K                    0
 Integral screening is                        0
 Integral computing path is                   2
 max size of driver memory is            800000
 size of driver memory is                593474
 size of scratch memory is              2361544
 max col of scratch BK array               1296
 max len of scratch array in speh3          155
 max len of scratch index in speh4           18
 max int batch size is                      520
 min int batch size is                       52
 fixed nKL is                                52
 max L of basis functions is                  2
 order of int derivative is                   0
 number of shells is                        290
 number of basis is                         771
 number of cartesian basis is               771
 number of contracted shell pairs         29065
 number of primitive shell pairs          61296
 maxK2 (contraction) of shell pair           36
 max number of K2 of shell pair               1
 max number of CS2 of shell pair           5815
 max number of PS2 of shell pair           9342
 mem total for path MDJ                  795724
 -------------------------------------------------------
 Smallest overlap matrix eigenvalue = 1.02E-06

 Q-Chem warning in module stvman/mkSTV.C, line 306:

 Overlap eigenvalue is smaller than square root of threshold
 Use THRESH >= 12 to get rid of this warning


 Scale SEOQF with 1.000000e-02/1.000000e-01/1.000000e-01

 Standard Electronic Orientation quadrupole field applied
 Nucleus-field energy     =     0.0000000399 hartrees
 Guess from superposition of atomic densities
 Warning:  Energy on first SCF cycle will be non-variational
 SAD guess density has 196.000000 electrons

 -----------------------------------------------------------------------
  General SCF calculation program by
  Eric Jon Sundstrom, Paul Horn, Yuezhi Mao, Dmitri Zuev, Alec White,
  David Stuck, Shaama M.S., Shane Yost, Joonho Lee, David Small,
  Daniel Levine, Susi Lehtola, Hugh Burton, Evgeny Epifanovsky
 -----------------------------------------------------------------------
 Exchange:     0.2000 Hartree-Fock + 0.0800 Slater + 0.7200 B88
 Correlation:  0.1900 VWN1RPA + 0.8100 LYP
 Using SG-1 standard quadrature grid
 using 6 threads for integral computing
 -------------------------------------------------------
 OpenMP Integral computing Module                
 Release: version 2.0, May 2017, Q-Chem Inc. Pleasanton 
 -------------------------------------------------------
 -------------------------------------------------------
 OpenMP BLAS3 based DFT computing Module                
 Release: version 1.0, May 2013, Q-Chem Inc. Pittsburgh 
 -------------------------------------------------------
 A restricted SCF calculation will be
 performed using DIIS
 SCF converges when DIIS error is below 1.0e-08
 ---------------------------------------
  Cycle       Energy         DIIS error
 ---------------------------------------
    1   -1308.9130930647      2.29e-02  
    2   -1303.4313878351      3.03e-03  
    3   -1302.8510987883      4.54e-03  
    4   -1303.9212459822      8.22e-04  
    5   -1303.9521389251      3.38e-04  
    6   -1303.9573251783      1.04e-04  
    7   -1303.9578815362      2.74e-05  
    8   -1303.9579217714      7.40e-06  
    9   -1303.9579247624      1.85e-06  
   10   -1303.9579249257      6.78e-07  
   11   -1303.9579249470      1.95e-07  
   12   -1303.9579249491      5.93e-08  
   13   -1303.9579249492      1.77e-08  
   14   -1303.9579249494      6.62e-09  Convergence criterion met
 ---------------------------------------
 SCF time:   CPU 2599.00s  wall 459.00s 
 SCF   energy in the final basis set =    -1303.9579249494
 Total energy in the final basis set =    -1303.9579249494

 --------------------------------------------------------------

                    Orbital Energies (a.u.)
 --------------------------------------------------------------

 Alpha MOs
 -- Occupied --
-19.1901 -19.1724 -19.1609 -19.1588 -19.1524 -19.1465 -19.1347 -19.1208
-19.0978 -10.3260 -10.2970 -10.2636 -10.2607 -10.2576 -10.2569 -10.2185
-10.2139 -10.2091 -10.1794 -10.1727 -10.1712 -10.1697 -10.1686 -10.1637
-10.1528  -1.1340  -1.1021  -1.0807  -1.0623  -1.0495  -1.0442  -1.0398
 -1.0214  -1.0027  -0.8395  -0.8174  -0.8128  -0.7918  -0.7482  -0.7311
 -0.7154  -0.6871  -0.6762  -0.6619  -0.6363  -0.6281  -0.6131  -0.6048
 -0.5731  -0.5690  -0.5651  -0.5591  -0.5478  -0.5256  -0.5204  -0.5131
 -0.5090  -0.5046  -0.4962  -0.4958  -0.4880  -0.4808  -0.4643  -0.4584
 -0.4523  -0.4504  -0.4436  -0.4382  -0.4325  -0.4244  -0.4187  -0.4093
 -0.4050  -0.3922  -0.3887  -0.3874  -0.3812  -0.3767  -0.3746  -0.3706
 -0.3632  -0.3563  -0.3461  -0.3448  -0.3412  -0.3361  -0.3310  -0.3276
 -0.3255  -0.3181  -0.3113  -0.3070  -0.3002  -0.2979  -0.2956  -0.2843
 -0.2796  -0.2528
 -- Virtual --
 -0.0374  -0.0263  -0.0127  -0.0107  -0.0077  -0.0047   0.0010   0.0035
  0.0132   0.0159   0.0226   0.0234   0.0313   0.0322   0.0355   0.0383
  0.0458   0.0473   0.0501   0.0532   0.0557   0.0601   0.0626   0.0662
  0.0695   0.0731   0.0744   0.0778   0.0783   0.0825   0.0856   0.0886
  0.0907   0.0921   0.0947   0.0968   0.0998   0.1031   0.1035   0.1086
  0.1097   0.1118   0.1141   0.1153   0.1190   0.1201   0.1211   0.1273
  0.1287   0.1309   0.1314   0.1348   0.1383   0.1389   0.1396   0.1409
  0.1441   0.1457   0.1471   0.1501   0.1516   0.1527   0.1544   0.1560
  0.1573   0.1621   0.1629   0.1648   0.1668   0.1698   0.1711   0.1747
  0.1757   0.1766   0.1803   0.1840   0.1852   0.1868   0.1880   0.1896
  0.1935   0.1950   0.1978   0.1999   0.2041   0.2059   0.2076   0.2084
  0.2110   0.2117   0.2154   0.2189   0.2221   0.2270   0.2290   0.2306
  0.2346   0.2366   0.2375   0.2400   0.2460   0.2478   0.2497   0.2527
  0.2533   0.2547   0.2584   0.2600   0.2622   0.2668   0.2677   0.2714
  0.2739   0.2761   0.2783   0.2804   0.2825   0.2837   0.2847   0.2924
  0.2932   0.2969   0.2993   0.3025   0.3042   0.3056   0.3077   0.3083
  0.3136   0.3142   0.3177   0.3212   0.3259   0.3269   0.3291   0.3315
  0.3326   0.3360   0.3378   0.3426   0.3457   0.3466   0.3520   0.3525
  0.3551   0.3572   0.3577   0.3617   0.3634   0.3674   0.3701   0.3718
  0.3743   0.3798   0.3801   0.3828   0.3863   0.3883   0.3913   0.3986
  0.4048   0.4090   0.4102   0.4126   0.4206   0.4223   0.4277   0.4304
  0.4330   0.4400   0.4433   0.4460   0.4528   0.4574   0.4688   0.4700
  0.4716   0.4800   0.4840   0.4894   0.4991   0.5020   0.5043   0.5089
  0.5184   0.5245   0.5323   0.5344   0.5456   0.5498   0.5554   0.5632
  0.5635   0.5680   0.5710   0.5747   0.5793   0.5902   0.5970   0.6030
  0.6109   0.6167   0.6184   0.6251   0.6298   0.6346   0.6402   0.6420
  0.6515   0.6572   0.6591   0.6624   0.6648   0.6703   0.6783   0.6841
  0.6904   0.6970   0.6989   0.7045   0.7063   0.7098   0.7191   0.7248
  0.7286   0.7345   0.7447   0.7465   0.7493   0.7527   0.7572   0.7627
  0.7661   0.7683   0.7723   0.7746   0.7806   0.7817   0.7852   0.7908
  0.7938   0.7945   0.7982   0.8011   0.8108   0.8192   0.8218   0.8246
  0.8281   0.8369   0.8434   0.8567   0.8585   0.8706   0.8985   0.9041
  0.9192   0.9261   0.9366   0.9539   0.9624   0.9778   0.9892   0.9970
  1.0097   1.0185   1.0214   1.0276   1.0312   1.0541   1.0564   1.0629
  1.0732   1.0829   1.0882   1.0935   1.1037   1.1164   1.1186   1.1285
  1.1331   1.1397   1.1482   1.1518   1.1584   1.1704   1.1779   1.1832
  1.1877   1.1934   1.1959   1.2023   1.2192   1.2203   1.2255   1.2385
  1.2441   1.2475   1.2501   1.2552   1.2697   1.2756   1.2824   1.2911
  1.2960   1.3121   1.3193   1.3235   1.3367   1.3450   1.3490   1.3677
  1.3725   1.3813   1.3869   1.3955   1.4078   1.4098   1.4273   1.4376
  1.4439   1.4502   1.4638   1.4667   1.4722   1.4791   1.4942   1.4968
  1.5080   1.5151   1.5197   1.5267   1.5340   1.5424   1.5510   1.5537
  1.5619   1.5676   1.5695   1.5782   1.5802   1.5853   1.5906   1.5934
  1.5978   1.6025   1.6080   1.6110   1.6171   1.6219   1.6297   1.6310
  1.6325   1.6408   1.6441   1.6509   1.6531   1.6572   1.6597   1.6678
  1.6721   1.6770   1.6805   1.6933   1.7011   1.7022   1.7082   1.7128
  1.7202   1.7257   1.7295   1.7429   1.7478   1.7570   1.7629   1.7694
  1.7797   1.7828   1.7906   1.7955   1.8083   1.8116   1.8174   1.8307
  1.8405   1.8412   1.8553   1.8571   1.8696   1.8714   1.8759   1.8893
  1.8960   1.9029   1.9049   1.9097   1.9210   1.9411   1.9464   1.9492
  1.9613   1.9740   1.9863   2.0013   2.0022   2.0132   2.0220   2.0335
  2.0497   2.0528   2.0585   2.0645   2.0778   2.0795   2.0847   2.0974
  2.1104   2.1131   2.1303   2.1338   2.1404   2.1457   2.1551   2.1587
  2.1727   2.1784   2.1857   2.1963   2.2097   2.2191   2.2305   2.2467
  2.2519   2.2533   2.2615   2.2844   2.2860   2.2972   2.3219   2.3250
  2.3368   2.3436   2.3519   2.3614   2.3659   2.3772   2.3995   2.4158
  2.4269   2.4459   2.4515   2.4835   2.4914   2.5023   2.5176   2.5254
  2.5321   2.5368   2.5416   2.5451   2.5529   2.5708   2.5807   2.5835
  2.5967   2.6012   2.6064   2.6232   2.6312   2.6335   2.6438   2.6523
  2.6614   2.6780   2.6858   2.6958   2.7007   2.7145   2.7356   2.7403
  2.7535   2.7579   2.7703   2.7773   2.7876   2.8021   2.8067   2.8107
  2.8163   2.8240   2.8392   2.8528   2.8589   2.8718   2.8826   2.8858
  2.8961   2.9105   2.9126   2.9234   2.9280   2.9356   2.9553   2.9609
  2.9661   2.9797   2.9843   2.9892   3.0005   3.0068   3.0240   3.0270
  3.0339   3.0429   3.0529   3.0545   3.0652   3.0831   3.0881   3.0949
  3.1097   3.1194   3.1205   3.1278   3.1423   3.1475   3.1498   3.1628
  3.1675   3.1787   3.1874   3.1995   3.2111   3.2160   3.2217   3.2390
  3.2450   3.2538   3.2655   3.2813   3.2855   3.2876   3.3096   3.3211
  3.3287   3.3532   3.3680   3.3765   3.3878   3.4125   3.4235   3.4731
  3.4943   3.5432   3.5615   3.5825   3.6159   3.6810   3.7777   3.7875
  3.8002   3.8014   3.8035   3.8190   3.8443   3.8610   3.8658   3.8980
  3.9056   3.9151   3.9214   3.9326   3.9355   3.9761   3.9849   3.9975
  4.0064   4.0200   4.0486   4.0553   4.0608   4.0860   4.1239   4.1393
  4.1575   4.1741   4.1794   4.2328   4.2529   4.2670   4.2976   4.3058
  4.3179   4.3460   4.3772   4.4456   4.9827   5.0741   5.0936   5.0979
  5.1044   5.1259   5.1464   5.1892   5.2326   5.2727   5.3659   5.3822
  5.4061   5.4140   5.4210   5.4477   5.4610   5.5197   5.5967   5.6138
  5.6436   5.6503   5.6552   5.6962   5.8049   5.8271   5.8522  23.7477
 23.7723  23.7904  23.8092  23.8150  23.8307  23.8480  23.8634  23.8712
 23.8891  23.8997  23.9050  23.9376  23.9625  23.9812  23.9969  49.8653
 49.8969  49.9259  49.9396  49.9432  49.9627  49.9986  50.0136  50.0277
 --------------------------------------------------------------

          Ground-State Mulliken Net Atomic Charges

     Atom                 Charge (a.u.)
  ----------------------------------------
      1 C                     0.268133
      2 H                     0.227670
      3 C                    -0.198589
      4 H                     0.226703
      5 O                    -0.152629
      6 H                     0.388216
      7 C                    -1.047731
      8 H                     0.238690
      9 H                     0.119921
     10 C                     0.521563
     11 H                     0.153162
     12 C                    -0.783611
     13 H                     0.179780
     14 H                     0.141812
     15 O                    -0.206493
     16 C                    -0.691114
     17 H                     0.167577
     18 H                     0.123757
     19 C                    -0.287512
     20 H                     0.139925
     21 H                     0.156833
     22 C                     0.945856
     23 C                    -0.792552
     24 C                    -0.973459
     25 H                     0.181379
     26 O                     0.021019
     27 H                     0.216635
     28 H                     0.211352
     29 H                     0.164107
     30 H                     0.135131
     31 H                     0.126518
     32 H                     0.229564
     33 O                    -0.006485
     34 C                    -0.498909
     35 H                     0.269200
     36 C                     0.113975
     37 H                     0.227037
     38 C                     0.069038
     39 O                    -0.201728
     40 O                    -0.119369
     41 H                     0.293955
     42 C                    -0.212424
     43 H                     0.285440
     44 O                    -0.138263
     45 H                     0.259125
     46 C                    -0.605434
     47 H                     0.300234
     48 O                    -0.209111
     49 H                     0.277631
     50 C                    -0.579190
     51 H                     0.243232
     52 O                    -0.186561
     53 H                     0.266990
  ----------------------------------------
  Sum of atomic charges =    -0.000000

 -----------------------------------------------------------------
                    Cartesian Multipole Moments
 -----------------------------------------------------------------
    Charge (ESU x 10^10)
                -0.0000
    Dipole Moment (Debye)
         X       0.8615      Y      -0.8502      Z       4.3020
       Tot       4.4690
    Quadrupole Moments (Debye-Ang)
        XX    -168.4978     XY     -22.3536     YY    -147.4194
        XZ       3.2334     YZ      -5.1233     ZZ    -152.3866
    Octopole Moments (Debye-Ang^2)
       XXX      32.9068    XXY      42.6147    XYY      39.6955
       YYY     -33.3938    XXZ     138.7442    XYZ      34.7107
       YYZ      29.9027    XZZ      42.6747    YZZ      -8.6616
       ZZZ      11.5889
    Hexadecapole Moments (Debye-Ang^3)
      XXXX  -14298.4803   XXXY    -767.9653   XXYY   -2773.1151
      XYYY     -17.4008   YYYY   -2780.6905   XXXZ     310.5116
      XXYZ      15.5155   XYYZ     110.2304   YYYZ       3.3753
      XXZZ   -2280.3455   XYZZ      -5.8719   YYZZ    -537.0527
      XZZZ      57.5711   YZZZ       0.0401   ZZZZ    -640.1916
 -----------------------------------------------------------------
 Calculating analytic gradient of the SCF energy
 Gradient of SCF Energy
            1           2           3           4           5           6
    1   0.0003651  -0.0002852  -0.0001759  -0.0000097  -0.0006027   0.0004349
    2  -0.0002318  -0.0000885   0.0007458  -0.0003999  -0.0003241   0.0000713
    3   0.0002573  -0.0000096   0.0003325  -0.0000567  -0.0000101   0.0000505
            7           8           9          10          11          12
    1   0.0001161  -0.0001243   0.0002056  -0.0005562   0.0001453   0.0005849
    2   0.0002182  -0.0002004  -0.0001065   0.0003257  -0.0000168   0.0003775
    3  -0.0002091   0.0000354  -0.0001239  -0.0000519  -0.0000283   0.0000368
           13          14          15          16          17          18
    1  -0.0001558   0.0000172  -0.0002409   0.0002347   0.0001020  -0.0001431
    2  -0.0000856  -0.0001431  -0.0001759  -0.0005475   0.0000649   0.0002343
    3   0.0001507  -0.0000432  -0.0000789  -0.0001081  -0.0000056   0.0001174
           19          20          21          22          23          24
    1   0.0004045  -0.0003499   0.0000541  -0.0006390   0.0000956   0.0005068
    2  -0.0001585   0.0002349   0.0001929  -0.0000317   0.0000981  -0.0003270
    3  -0.0003429   0.0001591   0.0001342  -0.0003990  -0.0000233  -0.0000088
           25          26          27          28          29          30
    1  -0.0000527  -0.0000782  -0.0000776   0.0002024  -0.0000814  -0.0000051
    2   0.0000137   0.0002827   0.0001239   0.0000486  -0.0000131   0.0000506
    3  -0.0001023   0.0000112   0.0000826   0.0000692  -0.0000237  -0.0000332
           31          32          33          34          35          36
    1   0.0002063   0.0001303   0.0000674   0.0003534  -0.0000372  -0.0002657
    2  -0.0003164   0.0000947   0.0004207  -0.0002271  -0.0000648   0.0000112
    3   0.0000204  -0.0000861  -0.0000660   0.0000945   0.0000119   0.0001075
           37          38          39          40          41          42
    1  -0.0002773   0.0000228   0.0000886  -0.0001781   0.0000614  -0.0001783
    2  -0.0000401  -0.0000056  -0.0000164   0.0000230  -0.0000310   0.0000244
    3  -0.0000599   0.0001176  -0.0000658  -0.0001958   0.0000631   0.0001180
           43          44          45          46          47          48
    1  -0.0000484   0.0000508  -0.0000468  -0.0004548  -0.0001597   0.0001189
    2   0.0000135  -0.0001067  -0.0000144   0.0003998   0.0002566  -0.0000444
    3  -0.0000645  -0.0000203   0.0000326  -0.0002952   0.0000813   0.0002421
           49          50          51          52          53
    1   0.0001169   0.0006572  -0.0000744   0.0000029  -0.0000475
    2  -0.0000789  -0.0003238  -0.0000957  -0.0001406   0.0000293
    3  -0.0001446   0.0003399  -0.0000506   0.0002097  -0.0001681
 Max gradient component =       7.458E-04
 RMS gradient           =       2.201E-04
 Gradient time:  CPU 548.37 s  wall 92.54 s
 Geometry Optimization Parameters
   NAtoms,    NIC,     NZ,  NCons,   NDum,   NFix, NCnnct, MaxDiis
       53     422       0       0       0       0       0       0


** GEOMETRY OPTIMIZATION IN DELOCALIZED INTERNAL COORDINATES **
   Searching for a Minimum

   Optimization Cycle:   1

                       Coordinates (Angstroms)
     ATOM                X               Y               Z
      1  C        -2.7457801467    1.2458854317   -0.2242998987
      2  H        -3.2096975273    1.4984994216   -1.1889684257
      3  C        -2.4969744268   -0.2749814649   -0.2726278893
      4  H        -1.9362421024   -0.5703423688    0.6231336664
      5  O        -1.7317191743   -0.6086122811   -1.4379064821
      6  H        -1.0211125166   -1.2063478602   -1.1692174465
      7  C        -3.8114428803   -1.0680294852   -0.3351945751
      8  H        -4.2837393164   -0.8722127119   -1.3032886084
      9  H        -3.5662590573   -2.1361658941   -0.3241964499
     10  C        -4.7948961221   -0.7341436490    0.7915309506
     11  H        -4.3265800779   -0.9952354994    1.7535525092
     12  C        -6.0771063573   -1.5722357428    0.7194988210
     13  H        -5.8279974910   -2.6359026648    0.7554047382
     14  H        -6.7106882796   -1.3535483346    1.5913738573
     15  O        -6.8250846453   -1.4068351040   -0.4869660395
     16  C        -5.0634796799    0.7755133026    0.8065687533
     17  H        -5.7153254340    1.0389440496    1.6483451212
     18  H        -5.5920040693    1.0708130747   -0.1101102903
     19  C        -3.7558489508    1.5667752840    0.9011963671
     20  H        -3.9762562722    2.6384523929    0.9106655668
     21  H        -3.2793729966    1.3474847175    1.8663978400
     22  C        -1.5016997081    2.1727808815   -0.0434632962
     23  C        -1.7995897508    3.5725697938   -0.6139566070
     24  C        -0.1721463322    1.7097205250   -0.6366099802
     25  H        -0.2928212446    1.3823326780   -1.6732605560
     26  O         0.3511010004    0.6142275088    0.1431887803
     27  H         0.5463499635    2.5352111348   -0.5944566447
     28  H        -1.3206170414    2.2787911629    1.0341108240
     29  H        -1.8626301853    3.5419960754   -1.7071082782
     30  H        -1.0185364980    4.2883257682   -0.3424836455
     31  H        -2.7482248465    3.9643295673   -0.2429495736
     32  H        -7.1579258927   -0.5051091917   -0.5218474537
     33  O         2.6246659968    0.8227587573    0.1830183825
     34  C         3.8878192054    0.3528909373   -0.2717973850
     35  H         3.9409743667    0.3517219758   -1.3673581835
     36  C         1.5158381976    0.0633464954   -0.3274719657
     37  H         1.5517124966    0.0782121147   -1.4297539338
     38  C         4.9375035111    1.3536377373    0.2059971716
     39  O         5.5778933488    2.0635454119   -0.5222077128
     40  O         5.0554555429    1.3567873359    1.5498479923
     41  H         5.7193441725    2.0235904153    1.7816991810
     42  C         4.1325278935   -1.0708794528    0.2526739402
     43  H         4.1553272554   -1.0300361074    1.3510749283
     44  O         5.3757458016   -1.5195321067   -0.2581568095
     45  H         5.4427144345   -2.4686660799   -0.1005267798
     46  C         2.9802607860   -1.9657383701   -0.2030732484
     47  H         3.0306551479   -2.0701142731   -1.2914302758
     48  O         3.1248619929   -3.3065357379    0.2860577492
     49  H         3.0781750555   -3.2931026102    1.2506275866
     50  C         1.6215627731   -1.3799008807    0.1741635276
     51  H         1.5071281094   -1.3556700735    1.2672378450
     52  O         0.5641372089   -2.1355972697   -0.4107974544
     53  H         0.7979051948   -3.0711710553   -0.3741024806
   Point Group: c1    Number of degrees of freedom:   153


   Energy is  -1303.957924949


 Attempting to Generate Delocalized Internal Coordinates

153 Hessian modes will be used to form the next step
  Hessian Eigenvalues:
     0.002000    0.003801    0.004746    0.005511    0.005612    0.005735
     0.006284    0.007492    0.007586    0.007931    0.009767    0.009970
     0.011077    0.011220    0.011793    0.012302    0.013399    0.014602
     0.019006    0.019387    0.020296    0.022389    0.029979    0.031751
     0.032222    0.033358    0.036568    0.037683    0.042695    0.043596
     0.044553    0.046159    0.046869    0.047003    0.048328    0.049090
     0.049303    0.049594    0.049946    0.051500    0.052170    0.054126
     0.054465    0.055093    0.055168    0.055198    0.057064    0.057946
     0.058181    0.058900    0.059912    0.060740    0.063123    0.066047
     0.067482    0.069325    0.073114    0.077225    0.081424    0.083224
     0.085877    0.086157    0.091844    0.093865    0.098279    0.112789
     0.113121    0.116908    0.118645    0.128279    0.136994    0.140950
     0.142118    0.147056    0.159935    0.160000    0.160000    0.160000
     0.160000    0.160000    0.160000    0.160000    0.160000    0.160000
     0.162871    0.167891    0.168502    0.171271    0.180718    0.180750
     0.187841    0.193668    0.197649    0.202459    0.220614    0.220651
     0.249993    0.250000    0.250000    0.266627    0.267590    0.271946
     0.272655    0.276528    0.284612    0.287092    0.287770    0.288047
     0.288644    0.290794    0.290979    0.291017    0.296340    0.297056
     0.333563    0.335331    0.337013    0.337115    0.337489    0.337580
     0.338415    0.338471    0.339250    0.339835    0.340329    0.340428
     0.341317    0.341966    0.342193    0.342624    0.342965    0.343376
     0.343776    0.343954    0.344639    0.346578    0.384696    0.391895
     0.403443    0.404417    0.404966    0.411159    0.416760    0.429187
     0.506483    0.535639    0.540639    0.542459    0.544044    0.545246
     0.550825    0.552302    1.039182

 Minimum Search - Taking Simple RFO Step
 Searching for Lamda that Minimizes Along All modes
 Value Taken    Lamda =  -0.00014177
 Step Taken.  Stepsize is  0.161009

                             Maximum     Tolerance    Cnvgd?
         Gradient           0.000864      0.000300      NO
         Displacement       0.049809      0.001200      NO
         Energy change     *********      0.000001      NO


 New Cartesian Coordinates Obtained by Inverse Iteration

 Displacement from previous Coordinates is:  0.797902
 ----------------------------------------------------------------
             Standard Nuclear Orientation (Angstroms)
    I     Atom           X                Y                Z
 ----------------------------------------------------------------
    1      C      -2.7446422491     1.2253984571    -0.2187132530
    2      H      -3.1829602272     1.4597915742    -1.1996278320
    3      C      -2.5106329419    -0.2990719586    -0.2225733328
    4      H      -1.9721561110    -0.5732135127     0.6932629635
    5      O      -1.7230772061    -0.6701975332    -1.3614446296
    6      H      -1.0339542883    -1.2784324173    -1.0630063345
    7      C      -3.8325988521    -1.0803192813    -0.2904534732
    8      H      -4.2812386091    -0.9048556749    -1.2735940768
    9      H      -3.6010154206    -2.1503351393    -0.2447551195
   10      C      -4.8367675752    -0.7060518535     0.8050688582
   11      H      -4.3930242268    -0.9442743552     1.7844553521
   12      C      -6.1262598517    -1.5335286906     0.7286196326
   13      H      -5.8865434632    -2.5981745347     0.7886938216
   14      H      -6.7716945209    -1.2913480493     1.5856327378
   15      O      -6.8530369462    -1.3844559558    -0.4925241821
   16      C      -5.0904401258     0.8061310671     0.7704872826
   17      H      -5.7614520112     1.0999489328     1.5868648682
   18      H      -5.5908202518     1.0785421593    -0.1687338989
   19      C      -3.7759922337     1.5843202050     0.8759673479
   20      H      -3.9807514665     2.6584544816     0.8543375127
   21      H      -3.3241891596     1.3810548755     1.8562319771
   22      C      -1.4952960997     2.1446428549    -0.0326421211
   23      C      -1.7901084313     3.5515183760    -0.5880968824
   24      C      -0.1707891295     1.6841526095    -0.6392890143
   25      H      -0.2977470545     1.3710005579    -1.6794374922
   26      O       0.3571187473     0.5769775592     0.1210290797
   27      H       0.5505066626     2.5067633393    -0.5910605125
   28      H      -1.3109042255     2.2390889134     1.0452615451
   29      H      -1.8524674435     3.5323780198    -1.6815310076
   30      H      -1.0060131459     4.2611682297    -0.3096285959
   31      H      -2.7373276595     3.9446870635    -0.2137252841
   32      H      -7.1833316861    -0.4827645376    -0.5461543398
   33      O       2.6253018628     0.8118534953     0.1852452203
   34      C       3.8973444958     0.3676628990    -0.2686402559
   35      H       3.9564237753     0.3823904024    -1.3638297892
   36      C       1.5321646097     0.0484083497    -0.3504529976
   37      H       1.5806184623     0.0840215145    -1.4517014937
   38      C       4.9288286834     1.3785114014     0.2274153783
   39      O       5.5546044404     2.1139070767    -0.4880310046
   40      O       5.0470559098     1.3612369795     1.5712433964
   41      H       5.6964310293     2.0384389840     1.8136830216
   42      C       4.1598755486    -1.0591267037     0.2394386265
   43      H       4.1747700699    -1.0312291899     1.3384845458
   44      O       5.4135159733    -1.4816261824    -0.2680698267
   45      H       5.4949758146    -2.4314692246    -0.1220430233
   46      C       3.0238510505    -1.9661025124    -0.2351182346
   47      H       3.0903709374    -2.0647521892    -1.3233063381
   48      O       3.1779543795    -3.3077914624     0.2479792470
   49      H       3.1137842673    -3.3002610021     1.2117704524
   50      C       1.6511373250    -1.4009455954     0.1285420347
   51      H       1.5212605224    -1.3929934437     1.2202089063
   52      O       0.6118007781    -2.1616914551    -0.4815001610
   53      H       0.8553976996    -3.0949402418    -0.4484615716
 ----------------------------------------------------------------
 Molecular Point Group                 C1    NOp =  1
 Largest Abelian Subgroup              C1    NOp =  1
 Nuclear Repulsion Energy =  2469.0768876489 hartrees
 There are       98 alpha and       98 beta electrons
 Applying Cartesian multipole field
    Component          Value
    ---------          -----
     (2,0,0)        1.00000E-12
     (0,2,0)        2.00000E-11
     (0,0,2)       -3.00000E-11
 Nucleus-field energy     =     0.0000000402 hartrees
 Requested basis set is 6-311++G(d,p)
 There are 290 shells and 746 basis functions
 A cutoff of  1.0D-11 yielded  29036 shell pairs
 There are    185356 function pairs (    196127 Cartesian)
 Smallest overlap matrix eigenvalue = 1.02E-06

 Q-Chem warning in module stvman/mkSTV.C, line 306:

 Overlap eigenvalue is smaller than square root of threshold
 Use THRESH >= 12 to get rid of this warning

 Guess MOs from SCF MO coefficient file

 -----------------------------------------------------------------------
  General SCF calculation program by
  Eric Jon Sundstrom, Paul Horn, Yuezhi Mao, Dmitri Zuev, Alec White,
  David Stuck, Shaama M.S., Shane Yost, Joonho Lee, David Small,
  Daniel Levine, Susi Lehtola, Hugh Burton, Evgeny Epifanovsky
 -----------------------------------------------------------------------
 Exchange:     0.2000 Hartree-Fock + 0.0800 Slater + 0.7200 B88
 Correlation:  0.1900 VWN1RPA + 0.8100 LYP
 Using SG-1 standard quadrature grid
 using 6 threads for integral computing
 -------------------------------------------------------
 OpenMP Integral computing Module                
 Release: version 2.0, May 2017, Q-Chem Inc. Pleasanton 
 -------------------------------------------------------
 -------------------------------------------------------
 OpenMP BLAS3 based DFT computing Module                
 Release: version 1.0, May 2013, Q-Chem Inc. Pittsburgh 
 -------------------------------------------------------
 A restricted SCF calculation will be
 performed using DIIS
 SCF converges when DIIS error is below 1.0e-08
 ---------------------------------------
  Cycle       Energy         DIIS error
 ---------------------------------------
    1   -1303.9488600832      3.22e-04  
    2   -1303.9576384658      5.50e-05  
    3   -1303.9575092324      8.10e-05  
    4   -1303.9578186056      8.24e-06  
    5   -1303.9578208981      5.10e-06  
    6   -1303.9578221875      1.79e-06  
    7   -1303.9578223320      6.33e-07  
    8   -1303.9578223533      1.34e-07  
    9   -1303.9578223544      4.85e-08  
   10   -1303.9578223545      1.35e-08  
   11   -1303.9578223544      4.50e-09  Convergence criterion met
 ---------------------------------------
 SCF time:   CPU 2146.45s  wall 380.00s 
 SCF   energy in the final basis set =    -1303.9578223544
 Total energy in the final basis set =    -1303.9578223544

 --------------------------------------------------------------

                    Orbital Energies (a.u.)
 --------------------------------------------------------------

 Alpha MOs
 -- Occupied --
-19.1900 -19.1721 -19.1609 -19.1585 -19.1522 -19.1456 -19.1346 -19.1208
-19.0960 -10.3259 -10.2965 -10.2634 -10.2605 -10.2574 -10.2567 -10.2186
-10.2139 -10.2093 -10.1797 -10.1727 -10.1713 -10.1697 -10.1684 -10.1638
-10.1529  -1.1339  -1.1019  -1.0804  -1.0623  -1.0495  -1.0441  -1.0393
 -1.0215  -1.0013  -0.8395  -0.8167  -0.8126  -0.7917  -0.7481  -0.7308
 -0.7152  -0.6869  -0.6762  -0.6617  -0.6361  -0.6277  -0.6131  -0.6046
 -0.5728  -0.5689  -0.5648  -0.5592  -0.5476  -0.5254  -0.5202  -0.5128
 -0.5086  -0.5045  -0.4962  -0.4955  -0.4878  -0.4806  -0.4643  -0.4582
 -0.4520  -0.4500  -0.4435  -0.4382  -0.4325  -0.4243  -0.4188  -0.4092
 -0.4050  -0.3919  -0.3888  -0.3873  -0.3809  -0.3765  -0.3742  -0.3701
 -0.3628  -0.3561  -0.3462  -0.3452  -0.3411  -0.3357  -0.3309  -0.3273
 -0.3254  -0.3180  -0.3114  -0.3069  -0.3003  -0.2976  -0.2946  -0.2840
 -0.2792  -0.2520
 -- Virtual --
 -0.0371  -0.0262  -0.0126  -0.0107  -0.0074  -0.0046   0.0009   0.0033
  0.0132   0.0161   0.0222   0.0233   0.0316   0.0323   0.0356   0.0378
  0.0458   0.0472   0.0504   0.0529   0.0558   0.0603   0.0627   0.0667
  0.0696   0.0731   0.0746   0.0776   0.0789   0.0828   0.0852   0.0883
  0.0906   0.0919   0.0946   0.0966   0.1005   0.1030   0.1037   0.1088
  0.1095   0.1116   0.1139   0.1156   0.1192   0.1200   0.1212   0.1273
  0.1285   0.1307   0.1317   0.1345   0.1380   0.1390   0.1400   0.1413
  0.1437   0.1461   0.1468   0.1498   0.1517   0.1525   0.1538   0.1559
  0.1577   0.1622   0.1629   0.1651   0.1672   0.1696   0.1702   0.1748
  0.1757   0.1762   0.1800   0.1847   0.1856   0.1865   0.1880   0.1898
  0.1940   0.1954   0.1978   0.2002   0.2037   0.2056   0.2079   0.2087
  0.2104   0.2116   0.2161   0.2202   0.2221   0.2273   0.2289   0.2297
  0.2353   0.2364   0.2377   0.2399   0.2458   0.2481   0.2501   0.2531
  0.2533   0.2548   0.2587   0.2594   0.2626   0.2666   0.2679   0.2713
  0.2734   0.2762   0.2780   0.2804   0.2828   0.2839   0.2848   0.2923
  0.2934   0.2972   0.3004   0.3021   0.3044   0.3058   0.3072   0.3085
  0.3130   0.3148   0.3171   0.3212   0.3261   0.3267   0.3291   0.3315
  0.3319   0.3352   0.3372   0.3430   0.3453   0.3471   0.3509   0.3522
  0.3549   0.3567   0.3576   0.3617   0.3637   0.3668   0.3693   0.3722
  0.3741   0.3794   0.3810   0.3826   0.3865   0.3881   0.3913   0.3975
  0.4041   0.4090   0.4092   0.4129   0.4197   0.4216   0.4283   0.4292
  0.4342   0.4408   0.4424   0.4464   0.4539   0.4579   0.4696   0.4704
  0.4733   0.4770   0.4844   0.4891   0.5002   0.5024   0.5040   0.5085
  0.5177   0.5245   0.5334   0.5345   0.5426   0.5496   0.5556   0.5622
  0.5636   0.5684   0.5699   0.5761   0.5786   0.5892   0.5954   0.6040
  0.6104   0.6160   0.6166   0.6246   0.6288   0.6353   0.6416   0.6441
  0.6517   0.6566   0.6597   0.6615   0.6666   0.6697   0.6786   0.6835
  0.6906   0.6962   0.6996   0.7046   0.7059   0.7090   0.7180   0.7250
  0.7289   0.7365   0.7453   0.7491   0.7498   0.7527   0.7590   0.7636
  0.7668   0.7710   0.7717   0.7758   0.7791   0.7836   0.7850   0.7905
  0.7934   0.7950   0.7990   0.8009   0.8115   0.8193   0.8219   0.8244
  0.8312   0.8370   0.8432   0.8551   0.8624   0.8716   0.9011   0.9025
  0.9182   0.9254   0.9389   0.9551   0.9663   0.9790   0.9901   0.9985
  1.0096   1.0180   1.0207   1.0273   1.0296   1.0515   1.0545   1.0619
  1.0738   1.0822   1.0890   1.0953   1.1073   1.1175   1.1207   1.1304
  1.1335   1.1393   1.1477   1.1523   1.1586   1.1702   1.1780   1.1834
  1.1874   1.1928   1.1969   1.2039   1.2159   1.2210   1.2232   1.2398
  1.2443   1.2485   1.2502   1.2537   1.2674   1.2761   1.2805   1.2904
  1.2978   1.3132   1.3183   1.3291   1.3388   1.3424   1.3494   1.3639
  1.3716   1.3811   1.3865   1.3914   1.4056   1.4108   1.4279   1.4339
  1.4418   1.4444   1.4633   1.4670   1.4705   1.4823   1.4937   1.4955
  1.5071   1.5147   1.5194   1.5241   1.5331   1.5417   1.5497   1.5540
  1.5612   1.5677   1.5696   1.5772   1.5800   1.5849   1.5909   1.5936
  1.5978   1.6017   1.6056   1.6114   1.6144   1.6220   1.6275   1.6307
  1.6337   1.6412   1.6460   1.6496   1.6526   1.6554   1.6574   1.6676
  1.6718   1.6775   1.6786   1.6938   1.7007   1.7026   1.7107   1.7158
  1.7197   1.7233   1.7287   1.7446   1.7478   1.7563   1.7625   1.7715
  1.7786   1.7830   1.7911   1.7956   1.8090   1.8123   1.8179   1.8293
  1.8399   1.8416   1.8559   1.8585   1.8680   1.8700   1.8757   1.8886
  1.8943   1.9021   1.9050   1.9101   1.9208   1.9390   1.9483   1.9499
  1.9582   1.9741   1.9921   2.0014   2.0035   2.0125   2.0209   2.0345
  2.0492   2.0522   2.0579   2.0650   2.0764   2.0786   2.0828   2.0964
  2.1097   2.1129   2.1309   2.1341   2.1411   2.1458   2.1557   2.1588
  2.1732   2.1795   2.1863   2.1959   2.2082   2.2183   2.2305   2.2472
  2.2530   2.2540   2.2625   2.2823   2.2872   2.2970   2.3243   2.3301
  2.3373   2.3453   2.3518   2.3639   2.3698   2.3787   2.3995   2.4155
  2.4267   2.4447   2.4508   2.4830   2.4902   2.5026   2.5171   2.5254
  2.5317   2.5378   2.5417   2.5445   2.5529   2.5712   2.5806   2.5841
  2.5965   2.6008   2.6060   2.6223   2.6311   2.6341   2.6450   2.6534
  2.6615   2.6780   2.6859   2.6956   2.7002   2.7154   2.7365   2.7396
  2.7549   2.7596   2.7733   2.7764   2.7875   2.8029   2.8061   2.8112
  2.8158   2.8241   2.8401   2.8531   2.8607   2.8732   2.8839   2.8894
  2.8966   2.9107   2.9161   2.9233   2.9277   2.9375   2.9550   2.9615
  2.9663   2.9802   2.9852   2.9890   3.0008   3.0102   3.0267   3.0288
  3.0330   3.0425   3.0498   3.0548   3.0668   3.0842   3.0890   3.0952
  3.1089   3.1174   3.1203   3.1283   3.1416   3.1471   3.1496   3.1609
  3.1665   3.1810   3.1872   3.1970   3.2103   3.2155   3.2223   3.2358
  3.2405   3.2518   3.2661   3.2800   3.2858   3.2875   3.3121   3.3192
  3.3243   3.3536   3.3676   3.3748   3.3885   3.4123   3.4253   3.4739
  3.4911   3.5417   3.5613   3.5827   3.6159   3.6816   3.7770   3.7884
  3.8001   3.8016   3.8062   3.8193   3.8440   3.8606   3.8658   3.9006
  3.9075   3.9151   3.9211   3.9336   3.9356   3.9729   3.9844   3.9982
  4.0066   4.0204   4.0495   4.0553   4.0624   4.0869   4.1243   4.1394
  4.1581   4.1729   4.1785   4.2310   4.2526   4.2671   4.2975   4.3039
  4.3183   4.3462   4.3746   4.4435   4.9833   5.0743   5.0920   5.0984
  5.1040   5.1247   5.1464   5.1898   5.2203   5.2861   5.3662   5.3840
  5.4060   5.4146   5.4211   5.4477   5.4595   5.5256   5.5963   5.6133
  5.6446   5.6506   5.6553   5.6966   5.8084   5.8268   5.8517  23.7474
 23.7724  23.7904  23.8079  23.8141  23.8296  23.8473  23.8630  23.8707
 23.8869  23.8999  23.9049  23.9372  23.9628  23.9817  23.9969  49.8655
 49.8968  49.9259  49.9400  49.9431  49.9622  49.9989  50.0137  50.0281
 --------------------------------------------------------------

          Ground-State Mulliken Net Atomic Charges

     Atom                 Charge (a.u.)
  ----------------------------------------
      1 C                     0.240292
      2 H                     0.224097
      3 C                    -0.171407
      4 H                     0.211166
      5 O                    -0.173704
      6 H                     0.418112
      7 C                    -1.065380
      8 H                     0.238441
      9 H                     0.121328
     10 C                     0.539620
     11 H                     0.154018
     12 C                    -0.784419
     13 H                     0.179444
     14 H                     0.142188
     15 O                    -0.207890
     16 C                    -0.696991
     17 H                     0.167132
     18 H                     0.125465
     19 C                    -0.276503
     20 H                     0.134574
     21 H                     0.156474
     22 C                     0.973373
     23 C                    -0.792269
     24 C                    -0.995078
     25 H                     0.180896
     26 O                     0.018890
     27 H                     0.218679
     28 H                     0.210047
     29 H                     0.163708
     30 H                     0.135407
     31 H                     0.124775
     32 H                     0.230106
     33 O                    -0.005573
     34 C                    -0.500361
     35 H                     0.269244
     36 C                     0.169590
     37 H                     0.222025
     38 C                     0.066924
     39 O                    -0.201719
     40 O                    -0.119397
     41 H                     0.293594
     42 C                    -0.202069
     43 H                     0.285666
     44 O                    -0.138274
     45 H                     0.259522
     46 C                    -0.605890
     47 H                     0.299736
     48 O                    -0.204391
     49 H                     0.276755
     50 C                    -0.617609
     51 H                     0.240868
     52 O                    -0.200713
     53 H                     0.267482
  ----------------------------------------
  Sum of atomic charges =    -0.000000

 -----------------------------------------------------------------
                    Cartesian Multipole Moments
 -----------------------------------------------------------------
    Charge (ESU x 10^10)
                -0.0000
    Dipole Moment (Debye)
         X       0.8266      Y      -0.8221      Z       4.2491
       Tot       4.4061
    Quadrupole Moments (Debye-Ang)
        XX    -168.0542     XY     -22.7991     YY    -147.5041
        XZ       3.0943     YZ      -5.1368     ZZ    -152.1226
    Octopole Moments (Debye-Ang^2)
       XXX      31.1635    XXY      41.1432    XYY      38.4359
       YYY     -34.5847    XXZ     136.1836    XYZ      35.7166
       YYZ      30.2734    XZZ      42.1603    YZZ      -7.3153
       ZZZ      10.5432
    Hexadecapole Moments (Debye-Ang^3)
      XXXX  -14404.9397   XXXY    -783.3797   XXYY   -2797.8274
      XYYY     -15.7850   YYYY   -2776.3047   XXXZ     310.8714
      XXYZ      12.2584   XYYZ     114.3188   YYYZ      -6.3795
      XXZZ   -2289.7492   XYZZ      -1.3121   YYZZ    -533.9917
      XZZZ      69.9802   YZZZ     -10.5562   ZZZZ    -627.2987
 -----------------------------------------------------------------
 Calculating analytic gradient of the SCF energy
 Gradient of SCF Energy
            1           2           3           4           5           6
    1   0.0001538  -0.0000702  -0.0005210  -0.0002515   0.0016671  -0.0008621
    2  -0.0003169  -0.0000402   0.0003177  -0.0002067  -0.0004422  -0.0002708
    3   0.0003139   0.0000854   0.0010789  -0.0003942  -0.0008207   0.0012632
            7           8           9          10          11          12
    1   0.0001785  -0.0001155  -0.0000231  -0.0001429   0.0000642   0.0002877
    2   0.0000341  -0.0000162   0.0000028   0.0001980  -0.0000207   0.0000582
    3  -0.0002628   0.0000192  -0.0000081   0.0000470   0.0000032   0.0000121
           13          14          15          16          17          18
    1  -0.0000068  -0.0000684  -0.0002367   0.0000232   0.0000071  -0.0001332
    2   0.0000061   0.0000026  -0.0001039  -0.0003580  -0.0000446   0.0001022
    3   0.0000273   0.0000085   0.0001018   0.0001030   0.0000087  -0.0000235
           19          20          21          22          23          24
    1   0.0001050   0.0002102   0.0000554   0.0000060   0.0000168   0.0001994
    2  -0.0001970   0.0004400   0.0000912   0.0001837  -0.0001014   0.0005651
    3  -0.0002250  -0.0002059  -0.0000102  -0.0004815   0.0000604  -0.0003459
           25          26          27          28          29          30
    1   0.0001390  -0.0000101  -0.0000274   0.0000170  -0.0000598  -0.0000168
    2   0.0001542  -0.0001771   0.0000179   0.0001394  -0.0000155   0.0000265
    3   0.0002391  -0.0003151   0.0001388  -0.0000820   0.0000230   0.0000058
           31          32          33          34          35          36
    1  -0.0004223   0.0000922  -0.0003320  -0.0000453  -0.0000140   0.0002403
    2  -0.0001512   0.0000640   0.0000463  -0.0000341   0.0000412  -0.0003323
    3   0.0002556  -0.0000695  -0.0001487  -0.0000332   0.0000098   0.0001566
           37          38          39          40          41          42
    1   0.0001313   0.0001792  -0.0000433  -0.0000911   0.0000017   0.0001034
    2   0.0000827  -0.0000477  -0.0000667   0.0000371   0.0000125  -0.0001256
    3  -0.0000723  -0.0000052   0.0000412  -0.0000655  -0.0000019   0.0000135
           43          44          45          46          47          48
    1   0.0000151   0.0000661  -0.0000667   0.0000157   0.0000158   0.0000319
    2   0.0000565   0.0001123  -0.0000343   0.0000786  -0.0000421  -0.0000103
    3   0.0000212   0.0000418  -0.0000406   0.0000431   0.0000172  -0.0000461
           49          50          51          52          53
    1  -0.0000378   0.0001695  -0.0001338  -0.0005955   0.0001346
    2   0.0000307  -0.0002390  -0.0000105   0.0004376   0.0000658
    3   0.0000095   0.0000374  -0.0000919  -0.0002293  -0.0002070
 Max gradient component =       1.667E-03
 RMS gradient           =       2.702E-04
 Gradient time:  CPU 547.20 s  wall 92.37 s
 Geometry Optimization Parameters
   NAtoms,    NIC,     NZ,  NCons,   NDum,   NFix, NCnnct, MaxDiis
       53     422       0       0       0       0       0       0

 Cartesian Hessian Update
 Hessian Updated using BFGS Update


** GEOMETRY OPTIMIZATION IN DELOCALIZED INTERNAL COORDINATES **
   Searching for a Minimum

   Optimization Cycle:   2

                       Coordinates (Angstroms)
     ATOM                X               Y               Z
      1  C        -2.7446422491    1.2253984571   -0.2187132530
      2  H        -3.1829602272    1.4597915742   -1.1996278320
      3  C        -2.5106329419   -0.2990719586   -0.2225733328
      4  H        -1.9721561110   -0.5732135127    0.6932629635
      5  O        -1.7230772061   -0.6701975332   -1.3614446296
      6  H        -1.0339542883   -1.2784324173   -1.0630063345
      7  C        -3.8325988521   -1.0803192813   -0.2904534732
      8  H        -4.2812386091   -0.9048556749   -1.2735940768
      9  H        -3.6010154206   -2.1503351393   -0.2447551195
     10  C        -4.8367675752   -0.7060518535    0.8050688582
     11  H        -4.3930242268   -0.9442743552    1.7844553521
     12  C        -6.1262598517   -1.5335286906    0.7286196326
     13  H        -5.8865434632   -2.5981745347    0.7886938216
     14  H        -6.7716945209   -1.2913480493    1.5856327378
     15  O        -6.8530369462   -1.3844559558   -0.4925241821
     16  C        -5.0904401258    0.8061310671    0.7704872826
     17  H        -5.7614520112    1.0999489328    1.5868648682
     18  H        -5.5908202518    1.0785421593   -0.1687338989
     19  C        -3.7759922337    1.5843202050    0.8759673479
     20  H        -3.9807514665    2.6584544816    0.8543375127
     21  H        -3.3241891596    1.3810548755    1.8562319771
     22  C        -1.4952960997    2.1446428549   -0.0326421211
     23  C        -1.7901084313    3.5515183760   -0.5880968824
     24  C        -0.1707891295    1.6841526095   -0.6392890143
     25  H        -0.2977470545    1.3710005579   -1.6794374922
     26  O         0.3571187473    0.5769775592    0.1210290797
     27  H         0.5505066626    2.5067633393   -0.5910605125
     28  H        -1.3109042255    2.2390889134    1.0452615451
     29  H        -1.8524674435    3.5323780198   -1.6815310076
     30  H        -1.0060131459    4.2611682297   -0.3096285959
     31  H        -2.7373276595    3.9446870635   -0.2137252841
     32  H        -7.1833316861   -0.4827645376   -0.5461543398
     33  O         2.6253018628    0.8118534953    0.1852452203
     34  C         3.8973444958    0.3676628990   -0.2686402559
     35  H         3.9564237753    0.3823904024   -1.3638297892
     36  C         1.5321646097    0.0484083497   -0.3504529976
     37  H         1.5806184623    0.0840215145   -1.4517014937
     38  C         4.9288286834    1.3785114014    0.2274153783
     39  O         5.5546044404    2.1139070767   -0.4880310046
     40  O         5.0470559098    1.3612369795    1.5712433964
     41  H         5.6964310293    2.0384389840    1.8136830216
     42  C         4.1598755486   -1.0591267037    0.2394386265
     43  H         4.1747700699   -1.0312291899    1.3384845458
     44  O         5.4135159733   -1.4816261824   -0.2680698267
     45  H         5.4949758146   -2.4314692246   -0.1220430233
     46  C         3.0238510505   -1.9661025124   -0.2351182346
     47  H         3.0903709374   -2.0647521892   -1.3233063381
     48  O         3.1779543795   -3.3077914624    0.2479792470
     49  H         3.1137842673   -3.3002610021    1.2117704524
     50  C         1.6511373250   -1.4009455954    0.1285420347
     51  H         1.5212605224   -1.3929934437    1.2202089063
     52  O         0.6118007781   -2.1616914551   -0.4815001610
     53  H         0.8553976996   -3.0949402418   -0.4484615716
   Point Group: c1    Number of degrees of freedom:   153


   Energy is  -1303.957822354

 Hessian Updated using BFGS Update

146 Hessian modes will be used to form the next step
  Hessian Eigenvalues:
     0.002716    0.003789    0.004207    0.005260    0.005703    0.005938
     0.006445    0.007548    0.007613    0.008938    0.009767    0.010617
     0.011051    0.011411    0.012039    0.013011    0.013423    0.014518
     0.018998    0.020079    0.022332    0.028487    0.029791    0.030919
     0.032302    0.033813    0.036587    0.037658    0.042884    0.043994
     0.045946    0.046166    0.046628    0.047015    0.048285    0.048390
     0.049289    0.049560    0.049767    0.051284    0.053133    0.054438
     0.054866    0.054965    0.055169    0.056540    0.056964    0.058093
     0.058603    0.059676    0.060052    0.061757    0.065951    0.066677
     0.067947    0.070407    0.073130    0.077325    0.081407    0.083043
     0.086117    0.086321    0.091724    0.093812    0.103622    0.112413
     0.113280    0.118209    0.119374    0.128849    0.138083    0.140808
     0.142193    0.147375    0.157232    0.159939    0.162718    0.167239
     0.167609    0.170820    0.177497    0.180263    0.187697    0.189152
     0.194049    0.197900    0.202434    0.220547    0.225733    0.249276
     0.249993    0.250134    0.266478    0.267846    0.271700    0.276248
     0.279107    0.283923    0.287490    0.287671    0.288054    0.288385
     0.290734    0.290972    0.292738    0.296663    0.297049    0.333549
     0.335323    0.336979    0.337096    0.337467    0.337575    0.338370
     0.338459    0.339208    0.340324    0.340370    0.340418    0.341194
     0.341969    0.342170    0.342626    0.342704    0.343085    0.343951
     0.344170    0.344642    0.347929    0.384890    0.392125    0.403337
     0.404324    0.405315    0.410934    0.416858    0.429187    0.506050
     0.535633    0.540342    0.542356    0.544032    0.545245    0.550809
     0.552231    1.039208

 Minimum Search - Taking Simple RFO Step
 Searching for Lamda that Minimizes Along All modes
 Value Taken    Lamda =  -0.00054647
 Step Taken.  Stepsize is  0.209754

                             Maximum     Tolerance    Cnvgd?
         Gradient           0.003116      0.000300      NO
         Displacement       0.065987      0.001200      NO
         Energy change      0.000103      0.000001      NO


 New Cartesian Coordinates Obtained by Inverse Iteration

 Displacement from previous Coordinates is:  1.229917
 ----------------------------------------------------------------
             Standard Nuclear Orientation (Angstroms)
    I     Atom           X                Y                Z
 ----------------------------------------------------------------
    1      C      -2.7594397135     1.2187341938    -0.2210629540
    2      H      -3.2025262411     1.5030259897    -1.1861631706
    3      C      -2.5624691130    -0.3103939255    -0.2878246707
    4      H      -2.0028967607    -0.6240203210     0.6023412073
    5      O      -1.8174833938    -0.6512206847    -1.4642481239
    6      H      -1.1467265704    -1.3010248097    -1.2179380552
    7      C      -3.9050976171    -1.0595987578    -0.3420927348
    8      H      -4.3710489042    -0.8413185067    -1.3084641797
    9      H      -3.7011297432    -2.1356846373    -0.3334682212
   10      C      -4.8762222374    -0.6970173754     0.7868185605
   11      H      -4.4184382525    -0.9712755167     1.7500449179
   12      C      -6.1858690671    -1.4950632494     0.7167373541
   13      H      -5.9636873540    -2.5650078863     0.7207388473
   14      H      -6.7984482538    -1.2777370925     1.6043135457
   15      O      -6.9475111389    -1.2765746551    -0.4715981110
   16      C      -5.0988305680     0.8209211671     0.7954613710
   17      H      -5.7549931945     1.1074376609     1.6265951108
   18      H      -5.6011237029     1.1255086113    -0.1326064871
   19      C      -3.7637650559     1.5615273355     0.9047809780
   20      H      -3.9358016440     2.6402820423     0.9253147864
   21      H      -3.3015176966     1.3071362208     1.8677011565
   22      C      -1.4832702331     2.0982644423    -0.0204084254
   23      C      -1.7420370482     3.5242345887    -0.5468452794
   24      C      -0.1760621828     1.6177033503    -0.6491435731
   25      H      -0.3220498123     1.3072280237    -1.6874330256
   26      O       0.3592425033     0.5069617995     0.1018856774
   27      H       0.5564603969     2.4307533702    -0.6131516599
   28      H      -1.2924712331     2.1652407050     1.0580828774
   29      H      -1.8001620581     3.5284796086    -1.6406508301
   30      H      -0.9382031313     4.2050479886    -0.2534360145
   31      H      -2.6785326928     3.9404076219    -0.1683246131
   32      H      -7.2747371784    -0.3723093422    -0.4653707432
   33      O       2.6165344971     0.7935779257     0.1740533288
   34      C       3.8986434042     0.3800148163    -0.2763844977
   35      H       3.9534088466     0.3767182292    -1.3719628315
   36      C       1.5472831850     0.0001334150    -0.3626755733
   37      H       1.6063008582     0.0282905890    -1.4634322209
   38      C       4.9004368068     1.4321624557     0.1944990860
   39      O       5.4854226840     2.1841325980    -0.5379326973
   40      O       5.0408361058     1.4349311410     1.5365366964
   41      H       5.6643995475     2.1423591434     1.7593621744
   42      C       4.2033697692    -1.0284634551     0.2598244667
   43      H       4.2184525385    -0.9764879219     1.3581962593
   44      O       5.4691966599    -1.4223818596    -0.2401009301
   45      H       5.5815149405    -2.3658175612    -0.0745426673
   46      C       3.0930466093    -1.9793283123    -0.1937171492
   47      H       3.1764569725    -2.1156250843    -1.2770066339
   48      O       3.2712800565    -3.2997348464     0.3361344693
   49      H       3.1862541405    -3.2606431196     1.2978786735
   50      C       1.6990601224    -1.4383932354     0.1367147780
   51      H       1.5555425190    -1.4118580675     1.2265762913
   52      O       0.6874866123    -2.2377197766    -0.4699376258
   53      H       0.9497824487    -3.1640173515    -0.4008911849
 ----------------------------------------------------------------
 Molecular Point Group                 C1    NOp =  1
 Largest Abelian Subgroup              C1    NOp =  1
 Nuclear Repulsion Energy =  2461.4785862981 hartrees
 There are       98 alpha and       98 beta electrons
 Applying Cartesian multipole field
    Component          Value
    ---------          -----
     (2,0,0)        1.00000E-12
     (0,2,0)        2.00000E-11
     (0,0,2)       -3.00000E-11
 Nucleus-field energy     =     0.0000000398 hartrees
 Requested basis set is 6-311++G(d,p)
 There are 290 shells and 746 basis functions
 A cutoff of  1.0D-11 yielded  28985 shell pairs
 There are    184982 function pairs (    195739 Cartesian)
 Smallest overlap matrix eigenvalue = 1.03E-06

 Q-Chem warning in module stvman/mkSTV.C, line 306:

 Overlap eigenvalue is smaller than square root of threshold
 Use THRESH >= 12 to get rid of this warning

 Guess MOs from SCF MO coefficient file

 -----------------------------------------------------------------------
  General SCF calculation program by
  Eric Jon Sundstrom, Paul Horn, Yuezhi Mao, Dmitri Zuev, Alec White,
  David Stuck, Shaama M.S., Shane Yost, Joonho Lee, David Small,
  Daniel Levine, Susi Lehtola, Hugh Burton, Evgeny Epifanovsky
 -----------------------------------------------------------------------
 Exchange:     0.2000 Hartree-Fock + 0.0800 Slater + 0.7200 B88
 Correlation:  0.1900 VWN1RPA + 0.8100 LYP
 Using SG-1 standard quadrature grid
 using 6 threads for integral computing
 -------------------------------------------------------
 OpenMP Integral computing Module                
 Release: version 2.0, May 2017, Q-Chem Inc. Pleasanton 
 -------------------------------------------------------
 -------------------------------------------------------
 OpenMP BLAS3 based DFT computing Module                
 Release: version 1.0, May 2013, Q-Chem Inc. Pittsburgh 
 -------------------------------------------------------
 A restricted SCF calculation will be
 performed using DIIS
 SCF converges when DIIS error is below 1.0e-08
 ---------------------------------------
  Cycle       Energy         DIIS error
 ---------------------------------------
    1   -1303.9331205573      5.24e-04  
    2   -1303.9568198570      1.06e-04  
    3   -1303.9561997096      1.62e-04  
    4   -1303.9574621889      1.17e-05  
    5   -1303.9574654367      9.19e-06  
    6   -1303.9574695832      3.19e-06  
    7   -1303.9574700604      9.03e-07  
    8   -1303.9574701062      1.92e-07  
    9   -1303.9574701082      6.94e-08  
   10   -1303.9574701086      2.25e-08  
   11   -1303.9574701085      7.05e-09  Convergence criterion met
 ---------------------------------------
 SCF time:   CPU 2133.36s  wall 378.00s 
 SCF   energy in the final basis set =    -1303.9574701085
 Total energy in the final basis set =    -1303.9574701085

 --------------------------------------------------------------

                    Orbital Energies (a.u.)
 --------------------------------------------------------------

 Alpha MOs
 -- Occupied --
-19.1897 -19.1706 -19.1579 -19.1570 -19.1515 -19.1454 -19.1342 -19.1216
-19.1028 -10.3255 -10.2957 -10.2627 -10.2592 -10.2563 -10.2548 -10.2181
-10.2148 -10.2116 -10.1801 -10.1736 -10.1722 -10.1702 -10.1690 -10.1640
-10.1544  -1.1335  -1.1014  -1.0788  -1.0597  -1.0476  -1.0437  -1.0386
 -1.0225  -1.0066  -0.8402  -0.8145  -0.8124  -0.7912  -0.7485  -0.7322
 -0.7145  -0.6856  -0.6769  -0.6608  -0.6354  -0.6266  -0.6141  -0.6056
 -0.5727  -0.5665  -0.5641  -0.5601  -0.5468  -0.5236  -0.5193  -0.5137
 -0.5082  -0.5037  -0.4974  -0.4942  -0.4876  -0.4809  -0.4649  -0.4582
 -0.4518  -0.4495  -0.4423  -0.4386  -0.4325  -0.4243  -0.4188  -0.4057
 -0.4053  -0.3934  -0.3895  -0.3860  -0.3812  -0.3770  -0.3747  -0.3704
 -0.3622  -0.3568  -0.3469  -0.3451  -0.3412  -0.3350  -0.3322  -0.3283
 -0.3233  -0.3192  -0.3122  -0.3065  -0.2997  -0.2977  -0.2943  -0.2834
 -0.2809  -0.2553
 -- Virtual --
 -0.0362  -0.0255  -0.0124  -0.0110  -0.0073  -0.0047   0.0009   0.0033
  0.0134   0.0157   0.0224   0.0235   0.0315   0.0317   0.0351   0.0379
  0.0458   0.0470   0.0500   0.0531   0.0547   0.0608   0.0629   0.0664
  0.0685   0.0733   0.0744   0.0774   0.0794   0.0813   0.0847   0.0881
  0.0903   0.0919   0.0949   0.0959   0.1003   0.1019   0.1040   0.1082
  0.1094   0.1109   0.1138   0.1158   0.1183   0.1195   0.1213   0.1270
  0.1283   0.1307   0.1310   0.1347   0.1376   0.1391   0.1401   0.1415
  0.1434   0.1449   0.1471   0.1495   0.1508   0.1520   0.1537   0.1552
  0.1577   0.1614   0.1624   0.1648   0.1658   0.1690   0.1700   0.1750
  0.1751   0.1756   0.1793   0.1826   0.1856   0.1858   0.1881   0.1904
  0.1945   0.1951   0.1980   0.2004   0.2040   0.2050   0.2060   0.2079
  0.2108   0.2123   0.2152   0.2186   0.2220   0.2263   0.2283   0.2299
  0.2339   0.2350   0.2365   0.2385   0.2450   0.2470   0.2486   0.2514
  0.2535   0.2545   0.2587   0.2593   0.2602   0.2650   0.2677   0.2701
  0.2732   0.2755   0.2771   0.2807   0.2829   0.2839   0.2859   0.2917
  0.2924   0.2956   0.2972   0.3014   0.3031   0.3043   0.3066   0.3080
  0.3125   0.3145   0.3159   0.3205   0.3266   0.3270   0.3297   0.3309
  0.3323   0.3351   0.3370   0.3434   0.3448   0.3461   0.3508   0.3533
  0.3553   0.3566   0.3590   0.3611   0.3633   0.3653   0.3684   0.3720
  0.3736   0.3772   0.3794   0.3833   0.3856   0.3884   0.3902   0.3979
  0.4038   0.4083   0.4091   0.4128   0.4155   0.4233   0.4271   0.4296
  0.4328   0.4405   0.4420   0.4452   0.4521   0.4582   0.4657   0.4668
  0.4728   0.4769   0.4819   0.4891   0.5006   0.5009   0.5029   0.5075
  0.5184   0.5222   0.5314   0.5352   0.5433   0.5508   0.5552   0.5611
  0.5633   0.5681   0.5691   0.5759   0.5788   0.5887   0.5954   0.6030
  0.6075   0.6149   0.6165   0.6224   0.6282   0.6338   0.6407   0.6437
  0.6511   0.6527   0.6581   0.6608   0.6639   0.6699   0.6771   0.6829
  0.6896   0.6951   0.6980   0.6990   0.7058   0.7065   0.7175   0.7237
  0.7273   0.7371   0.7431   0.7451   0.7493   0.7518   0.7548   0.7612
  0.7662   0.7689   0.7723   0.7758   0.7798   0.7811   0.7843   0.7894
  0.7925   0.7943   0.7976   0.8003   0.8102   0.8183   0.8208   0.8245
  0.8272   0.8337   0.8409   0.8539   0.8605   0.8711   0.8985   0.9012
  0.9147   0.9255   0.9384   0.9547   0.9660   0.9736   0.9846   0.9990
  1.0103   1.0170   1.0203   1.0236   1.0259   1.0513   1.0549   1.0615
  1.0713   1.0795   1.0853   1.0983   1.1058   1.1152   1.1205   1.1313
  1.1340   1.1382   1.1492   1.1529   1.1612   1.1708   1.1778   1.1811
  1.1879   1.1921   1.1979   1.1990   1.2152   1.2206   1.2245   1.2351
  1.2402   1.2472   1.2500   1.2561   1.2676   1.2714   1.2787   1.2905
  1.2949   1.3118   1.3183   1.3192   1.3376   1.3411   1.3492   1.3621
  1.3704   1.3793   1.3873   1.3922   1.4061   1.4114   1.4250   1.4338
  1.4418   1.4504   1.4627   1.4653   1.4717   1.4799   1.4924   1.4957
  1.5038   1.5121   1.5202   1.5240   1.5322   1.5380   1.5499   1.5536
  1.5618   1.5669   1.5694   1.5753   1.5762   1.5851   1.5901   1.5915
  1.5948   1.6002   1.6072   1.6109   1.6147   1.6212   1.6255   1.6300
  1.6317   1.6370   1.6433   1.6485   1.6516   1.6562   1.6596   1.6638
  1.6704   1.6762   1.6790   1.6915   1.6974   1.7009   1.7086   1.7093
  1.7170   1.7209   1.7290   1.7444   1.7457   1.7555   1.7612   1.7688
  1.7781   1.7827   1.7916   1.7963   1.8071   1.8133   1.8182   1.8269
  1.8379   1.8408   1.8528   1.8588   1.8668   1.8699   1.8750   1.8889
  1.8934   1.9020   1.9047   1.9121   1.9205   1.9383   1.9441   1.9509
  1.9588   1.9716   1.9887   2.0014   2.0047   2.0115   2.0164   2.0334
  2.0486   2.0518   2.0593   2.0664   2.0757   2.0784   2.0820   2.0962
  2.1008   2.1106   2.1294   2.1326   2.1399   2.1459   2.1552   2.1612
  2.1721   2.1770   2.1860   2.1949   2.2049   2.2147   2.2196   2.2321
  2.2430   2.2518   2.2573   2.2727   2.2807   2.2929   2.3015   2.3220
  2.3342   2.3416   2.3486   2.3593   2.3636   2.3760   2.3972   2.4137
  2.4252   2.4442   2.4499   2.4816   2.4895   2.5010   2.5173   2.5252
  2.5333   2.5398   2.5424   2.5437   2.5542   2.5686   2.5798   2.5835
  2.5959   2.6005   2.6069   2.6244   2.6309   2.6355   2.6449   2.6532
  2.6597   2.6786   2.6850   2.6955   2.6984   2.7111   2.7345   2.7405
  2.7545   2.7560   2.7706   2.7738   2.7874   2.8017   2.8052   2.8119
  2.8159   2.8240   2.8379   2.8470   2.8576   2.8711   2.8838   2.8860
  2.8965   2.9022   2.9137   2.9207   2.9263   2.9327   2.9527   2.9605
  2.9652   2.9786   2.9812   2.9880   2.9975   3.0118   3.0209   3.0262
  3.0336   3.0402   3.0499   3.0540   3.0684   3.0842   3.0884   3.0956
  3.1042   3.1153   3.1183   3.1275   3.1410   3.1462   3.1511   3.1604
  3.1658   3.1749   3.1841   3.1935   3.2097   3.2141   3.2208   3.2338
  3.2387   3.2509   3.2663   3.2782   3.2846   3.2890   3.3114   3.3186
  3.3193   3.3499   3.3668   3.3728   3.3869   3.4107   3.4228   3.4713
  3.4905   3.5386   3.5608   3.5786   3.6161   3.6829   3.7754   3.7881
  3.8002   3.8014   3.8040   3.8213   3.8442   3.8597   3.8653   3.8947
  3.9049   3.9141   3.9153   3.9311   3.9330   3.9702   3.9853   3.9961
  4.0038   4.0117   4.0479   4.0528   4.0606   4.0873   4.1228   4.1407
  4.1545   4.1701   4.1788   4.2272   4.2521   4.2668   4.2988   4.3040
  4.3178   4.3451   4.3723   4.4427   4.9844   5.0741   5.0924   5.0997
  5.1049   5.1238   5.1466   5.1911   5.2321   5.2633   5.3664   5.3805
  5.4054   5.4113   5.4199   5.4430   5.4583   5.5047   5.5954   5.6129
  5.6469   5.6528   5.6554   5.6974   5.7588   5.8248   5.8504  23.7482
 23.7720  23.7908  23.8063  23.8130  23.8267  23.8458  23.8613  23.8701
 23.8859  23.9000  23.9036  23.9357  23.9625  23.9806  23.9966  49.8659
 49.8978  49.9267  49.9409  49.9431  49.9612  50.0009  50.0140  50.0158
 --------------------------------------------------------------

          Ground-State Mulliken Net Atomic Charges

     Atom                 Charge (a.u.)
  ----------------------------------------
      1 C                     0.324833
      2 H                     0.229933
      3 C                    -0.208961
      4 H                     0.220944
      5 O                    -0.137986
      6 H                     0.349943
      7 C                    -1.102779
      8 H                     0.238953
      9 H                     0.122334
     10 C                     0.563612
     11 H                     0.155310
     12 C                    -0.776097
     13 H                     0.178980
     14 H                     0.142880
     15 O                    -0.209825
     16 C                    -0.699998
     17 H                     0.168014
     18 H                     0.127661
     19 C                    -0.291204
     20 H                     0.137384
     21 H                     0.155780
     22 C                     1.001621
     23 C                    -0.802804
     24 C                    -1.083256
     25 H                     0.186918
     26 O                     0.021352
     27 H                     0.223449
     28 H                     0.211257
     29 H                     0.164927
     30 H                     0.134979
     31 H                     0.124471
     32 H                     0.231201
     33 O                    -0.002272
     34 C                    -0.477712
     35 H                     0.269191
     36 C                     0.140582
     37 H                     0.224446
     38 C                     0.047728
     39 O                    -0.201262
     40 O                    -0.119441
     41 H                     0.292432
     42 C                    -0.204953
     43 H                     0.284788
     44 O                    -0.140762
     45 H                     0.260366
     46 C                    -0.601713
     47 H                     0.301022
     48 O                    -0.203141
     49 H                     0.276676
     50 C                    -0.578426
     51 H                     0.239372
     52 O                    -0.172788
     53 H                     0.262041
  ----------------------------------------
  Sum of atomic charges =     0.000000

 -----------------------------------------------------------------
                    Cartesian Multipole Moments
 -----------------------------------------------------------------
    Charge (ESU x 10^10)
                 0.0000
    Dipole Moment (Debye)
         X       0.7459      Y      -0.8415      Z       4.3218
       Tot       4.4657
    Quadrupole Moments (Debye-Ang)
        XX    -167.7477     XY     -22.0417     YY    -147.3873
        XZ       2.3660     YZ      -4.3352     ZZ    -152.4094
    Octopole Moments (Debye-Ang^2)
       XXX      41.0832    XXY      40.7710    XYY      33.8800
       YYY     -34.9453    XXZ     141.5263    XYZ      35.9231
       YYZ      30.2665    XZZ      43.1154    YZZ      -9.0058
       ZZZ      13.3876
    Hexadecapole Moments (Debye-Ang^3)
      XXXX  -14583.0058   XXXY    -783.0675   XXYY   -2797.5021
      XYYY       6.5828   YYYY   -2762.1813   XXXZ     247.1910
      XXYZ      20.4256   XYYZ     122.2557   YYYZ       6.7191
      XXZZ   -2336.8525   XYZZ      -6.3686   YYZZ    -530.8291
      XZZZ      59.6164   YZZZ     -11.8170   ZZZZ    -641.1516
 -----------------------------------------------------------------
 Calculating analytic gradient of the SCF energy
 Gradient of SCF Energy
            1           2           3           4           5           6
    1  -0.0000323   0.0005516   0.0006859  -0.0003944  -0.0011694  -0.0008609
    2   0.0000522   0.0000540  -0.0006526   0.0005518   0.0012081  -0.0008718
    3   0.0004363  -0.0001083  -0.0016406   0.0001696  -0.0007194   0.0001949
            7           8           9          10          11          12
    1  -0.0001013   0.0001913  -0.0004246   0.0005321  -0.0002221  -0.0005488
    2  -0.0001606   0.0001666   0.0002530  -0.0002197  -0.0001182  -0.0003681
    3   0.0002874  -0.0000227   0.0002022   0.0001518   0.0001177   0.0000814
           13          14          15          16          17          18
    1   0.0003309  -0.0003137  -0.0000589  -0.0002528  -0.0002368   0.0000856
    2   0.0001723   0.0002165   0.0000443  -0.0001045  -0.0002202  -0.0000205
    3  -0.0001843   0.0001065   0.0002380   0.0003625   0.0000235  -0.0002619
           19          20          21          22          23          24
    1  -0.0006418   0.0005242  -0.0001157   0.0005169  -0.0000417  -0.0017552
    2   0.0003258  -0.0003035  -0.0001113   0.0000859  -0.0005377  -0.0003213
    3   0.0002925  -0.0003542  -0.0001305   0.0001856  -0.0000736  -0.0001997
           25          26          27          28          29          30
    1   0.0003405   0.0022903   0.0001341  -0.0003795   0.0000372   0.0000363
    2   0.0001747   0.0011758  -0.0002866   0.0002746   0.0000509  -0.0001152
    3   0.0000809   0.0004699   0.0001945  -0.0000059  -0.0000046  -0.0000220
           31          32          33          34          35          36
    1  -0.0004876   0.0001177  -0.0008404  -0.0008907  -0.0000459   0.0005942
    2   0.0007364   0.0000087  -0.0010635   0.0005873   0.0002164  -0.0001483
    3   0.0000909   0.0001548  -0.0000792  -0.0002726   0.0000026  -0.0006022
           37          38          39          40          41          42
    1   0.0008197   0.0003664  -0.0002434   0.0001643  -0.0001491   0.0006541
    2   0.0001062  -0.0000520  -0.0002064   0.0001426   0.0000273  -0.0001549
    3   0.0001583  -0.0002650   0.0002685   0.0001758  -0.0001298  -0.0002335
           43          44          45          46          47          48
    1   0.0000716  -0.0001297  -0.0000141   0.0006535   0.0003909  -0.0003080
    2   0.0000635   0.0004668  -0.0000712  -0.0008559  -0.0005803  -0.0000697
    3   0.0002533   0.0001798  -0.0001911   0.0005872  -0.0000696  -0.0006655
           49          50          51          52          53
    1  -0.0002452   0.0003143  -0.0001486   0.0007650  -0.0001156
    2   0.0002181   0.0010925   0.0000977  -0.0006585  -0.0002970
    3   0.0003284   0.0002484  -0.0002222   0.0007058  -0.0002906
 Max gradient component =       2.290E-03
 RMS gradient           =       4.798E-04
 Gradient time:  CPU 541.40 s  wall 91.41 s
 Geometry Optimization Parameters
   NAtoms,    NIC,     NZ,  NCons,   NDum,   NFix, NCnnct, MaxDiis
       53     422       0       0       0       0       0       0

 Cartesian Hessian Update
 Hessian Updated using BFGS Update


** GEOMETRY OPTIMIZATION IN DELOCALIZED INTERNAL COORDINATES **
   Searching for a Minimum

   Optimization Cycle:   3

                       Coordinates (Angstroms)
     ATOM                X               Y               Z
      1  C        -2.7594397135    1.2187341938   -0.2210629540
      2  H        -3.2025262411    1.5030259897   -1.1861631706
      3  C        -2.5624691130   -0.3103939255   -0.2878246707
      4  H        -2.0028967607   -0.6240203210    0.6023412073
      5  O        -1.8174833938   -0.6512206847   -1.4642481239
      6  H        -1.1467265704   -1.3010248097   -1.2179380552
      7  C        -3.9050976171   -1.0595987578   -0.3420927348
      8  H        -4.3710489042   -0.8413185067   -1.3084641797
      9  H        -3.7011297432   -2.1356846373   -0.3334682212
     10  C        -4.8762222374   -0.6970173754    0.7868185605
     11  H        -4.4184382525   -0.9712755167    1.7500449179
     12  C        -6.1858690671   -1.4950632494    0.7167373541
     13  H        -5.9636873540   -2.5650078863    0.7207388473
     14  H        -6.7984482538   -1.2777370925    1.6043135457
     15  O        -6.9475111389   -1.2765746551   -0.4715981110
     16  C        -5.0988305680    0.8209211671    0.7954613710
     17  H        -5.7549931945    1.1074376609    1.6265951108
     18  H        -5.6011237029    1.1255086113   -0.1326064871
     19  C        -3.7637650559    1.5615273355    0.9047809780
     20  H        -3.9358016440    2.6402820423    0.9253147864
     21  H        -3.3015176966    1.3071362208    1.8677011565
     22  C        -1.4832702331    2.0982644423   -0.0204084254
     23  C        -1.7420370482    3.5242345887   -0.5468452794
     24  C        -0.1760621828    1.6177033503   -0.6491435731
     25  H        -0.3220498123    1.3072280237   -1.6874330256
     26  O         0.3592425033    0.5069617995    0.1018856774
     27  H         0.5564603969    2.4307533702   -0.6131516599
     28  H        -1.2924712331    2.1652407050    1.0580828774
     29  H        -1.8001620581    3.5284796086   -1.6406508301
     30  H        -0.9382031313    4.2050479886   -0.2534360145
     31  H        -2.6785326928    3.9404076219   -0.1683246131
     32  H        -7.2747371784   -0.3723093422   -0.4653707432
     33  O         2.6165344971    0.7935779257    0.1740533288
     34  C         3.8986434042    0.3800148163   -0.2763844977
     35  H         3.9534088466    0.3767182292   -1.3719628315
     36  C         1.5472831850    0.0001334150   -0.3626755733
     37  H         1.6063008582    0.0282905890   -1.4634322209
     38  C         4.9004368068    1.4321624557    0.1944990860
     39  O         5.4854226840    2.1841325980   -0.5379326973
     40  O         5.0408361058    1.4349311410    1.5365366964
     41  H         5.6643995475    2.1423591434    1.7593621744
     42  C         4.2033697692   -1.0284634551    0.2598244667
     43  H         4.2184525385   -0.9764879219    1.3581962593
     44  O         5.4691966599   -1.4223818596   -0.2401009301
     45  H         5.5815149405   -2.3658175612   -0.0745426673
     46  C         3.0930466093   -1.9793283123   -0.1937171492
     47  H         3.1764569725   -2.1156250843   -1.2770066339
     48  O         3.2712800565   -3.2997348464    0.3361344693
     49  H         3.1862541405   -3.2606431196    1.2978786735
     50  C         1.6990601224   -1.4383932354    0.1367147780
     51  H         1.5555425190   -1.4118580675    1.2265762913
     52  O         0.6874866123   -2.2377197766   -0.4699376258
     53  H         0.9497824487   -3.1640173515   -0.4008911849
   Point Group: c1    Number of degrees of freedom:   153


   Energy is  -1303.957470108

 Hessian Updated using BFGS Update

147 Hessian modes will be used to form the next step
  Hessian Eigenvalues:
     0.003551    0.003741    0.004368    0.005332    0.005707    0.006041
     0.007153    0.007555    0.007672    0.009765    0.010116    0.010834
     0.011152    0.011803    0.012259    0.012548    0.013412    0.014300
     0.018951    0.019813    0.022353    0.025689    0.029767    0.031051
     0.032290    0.034219    0.036591    0.037659    0.042884    0.043918
     0.045093    0.046155    0.046551    0.046939    0.048330    0.048751
     0.049306    0.049494    0.049835    0.051371    0.053871    0.054431
     0.054849    0.055051    0.055173    0.056740    0.057784    0.058137
     0.058900    0.059667    0.060572    0.062593    0.065956    0.067133
     0.069007    0.073107    0.074690    0.080125    0.081365    0.082987
     0.086042    0.086167    0.091704    0.095165    0.101016    0.112664
     0.113188    0.118206    0.119811    0.128959    0.137235    0.140841
     0.142745    0.147556    0.156300    0.159991    0.160220    0.163226
     0.166825    0.169013    0.171290    0.178618    0.180936    0.186923
     0.193426    0.197515    0.200866    0.210890    0.220670    0.249122
     0.249975    0.249996    0.259745    0.267702    0.270619    0.271915
     0.276348    0.283118    0.284471    0.286282    0.287590    0.288226
     0.288944    0.290748    0.291012    0.293764    0.297049    0.332389
     0.334326    0.335326    0.336980    0.337256    0.337502    0.338083
     0.338360    0.338689    0.339207    0.340136    0.340326    0.340482
     0.341587    0.341968    0.342222    0.342626    0.342987    0.343757
     0.343952    0.344627    0.346379    0.348042    0.385652    0.399506
     0.403399    0.404327    0.409695    0.411849    0.417074    0.429287
     0.511202    0.535650    0.540367    0.542481    0.544127    0.545246
     0.550809    0.552235    1.039268

 Minimum Search - Taking Simple RFO Step
 Searching for Lamda that Minimizes Along All modes
 Value Taken    Lamda =  -0.00120909
 Step Taken.  Stepsize is  0.194943

                             Maximum     Tolerance    Cnvgd?
         Gradient           0.012508      0.000300      NO
         Displacement       0.068574      0.001200      NO
         Energy change      0.000352      0.000001      NO


 New Cartesian Coordinates Obtained by Inverse Iteration

 Displacement from previous Coordinates is:  2.044803
 ----------------------------------------------------------------
             Standard Nuclear Orientation (Angstroms)
    I     Atom           X                Y                Z
 ----------------------------------------------------------------
    1      C      -2.7427012380     1.2762498788    -0.2174252969
    2      H      -3.2010466016     1.5477137129    -1.1792797362
    3      C      -2.4672153407    -0.2392191665    -0.2989713174
    4      H      -1.8911402148    -0.5334696265     0.5876999488
    5      O      -1.7026319307    -0.5242244684    -1.4779004803
    6      H      -0.9776851982    -1.1160099108    -1.2384557957
    7      C      -3.7677059259    -1.0568561685    -0.3647151624
    8      H      -4.2436962202    -0.8541180807    -1.3295691142
    9      H      -3.5060744848    -2.1207328915    -0.3671988103
   10      C      -4.7570826207    -0.7554556905     0.7663280588
   11      H      -4.2866278902    -1.0185817614     1.7265450971
   12      C      -6.0244612980    -1.6170739795     0.6830340911
   13      H      -5.7505849426    -2.6750804940     0.6826523966
   14      H      -6.6519549875    -1.4367473779     1.5681700722
   15      O      -6.7883726593    -1.4300960509    -0.5095215239
   16      C      -5.0544663041     0.7498946721     0.7960373599
   17      H      -5.7215028763     0.9925285919     1.6323513610
   18      H      -5.5743488594     1.0424894300    -0.1260362053
   19      C      -3.7590303407     1.5566485929     0.9141758098
   20      H      -3.9887000961     2.6245085875     0.9492184462
   21      H      -3.2825332346     1.3150954875     1.8736284014
   22      C      -1.5015766009     2.2007014223    -0.0112713813
   23      C      -1.7849960501     3.6096261329    -0.5694545964
   24      C      -0.1787806578     1.7301158496    -0.6103908873
   25      H      -0.3077648271     1.4101276733    -1.6483513934
   26      O       0.3307409808     0.6201408836     0.1580089188
   27      H       0.5518473174     2.5446468128    -0.5671485116
   28      H      -1.3270824262     2.2877373193     1.0686888139
   29      H      -1.8265570613     3.5914735029    -1.6638993543
   30      H      -1.0030596392     4.3159243645    -0.2769706885
   31      H      -2.7368765155     4.0080800635    -0.2131408265
   32      H      -7.1592529599    -0.5428285446    -0.5021696090
   33      O       2.6049297343     0.8126390072     0.1694553244
   34      C       3.8552088722     0.3286819563    -0.3019270733
   35      H       3.8833429642     0.3008625849    -1.3981640277
   36      C       1.4861408060     0.0554938427    -0.3195278982
   37      H       1.5141721605     0.0544409744    -1.4219346362
   38      C       4.9172878484     1.3398433506     0.1243624298
   39      O       5.5235428116     2.0454214709    -0.6365574575
   40      O       5.0906898529     1.3590348203     1.4623366853
   41      H       5.7564531027     2.0355793619     1.6574974837
   42      C       4.1050419731    -1.0825350360     0.2542372071
   43      H       4.1491761164    -1.0118986170     1.3505760933
   44      O       5.3377181928    -1.5477228644    -0.2672142639
   45      H       5.4088017437    -2.4916480667    -0.0827680945
   46      C       2.9405010758    -1.9864983958    -0.1548243048
   47      H       2.9838481548    -2.1377996165    -1.2382937515
   48      O       3.0764484574    -3.3070034648     0.3878926571
   49      H       3.0282838100    -3.2528953698     1.3512587156
   50      C       1.5849580893    -1.3773802806     0.2083053098
   51      H       1.4773996285    -1.3230143360     1.3013837202
   52      O       0.5185065457    -2.1391159919    -0.3508581048
   53      H       0.7383301962    -3.0751964149    -0.2681263687
 ----------------------------------------------------------------
 Molecular Point Group                 C1    NOp =  1
 Largest Abelian Subgroup              C1    NOp =  1
 Nuclear Repulsion Energy =  2476.0497390742 hartrees
 There are       98 alpha and       98 beta electrons
 Applying Cartesian multipole field
    Component          Value
    ---------          -----
     (2,0,0)        1.00000E-12
     (0,2,0)        2.00000E-11
     (0,0,2)       -3.00000E-11
 Nucleus-field energy     =     0.0000000403 hartrees
 Requested basis set is 6-311++G(d,p)
 There are 290 shells and 746 basis functions
 A cutoff of  1.0D-11 yielded  29124 shell pairs
 There are    185890 function pairs (    196704 Cartesian)
 Smallest overlap matrix eigenvalue = 1.01E-06

 Q-Chem warning in module stvman/mkSTV.C, line 306:

 Overlap eigenvalue is smaller than square root of threshold
 Use THRESH >= 12 to get rid of this warning

 Guess MOs from SCF MO coefficient file

 -----------------------------------------------------------------------
  General SCF calculation program by
  Eric Jon Sundstrom, Paul Horn, Yuezhi Mao, Dmitri Zuev, Alec White,
  David Stuck, Shaama M.S., Shane Yost, Joonho Lee, David Small,
  Daniel Levine, Susi Lehtola, Hugh Burton, Evgeny Epifanovsky
 -----------------------------------------------------------------------
 Exchange:     0.2000 Hartree-Fock + 0.0800 Slater + 0.7200 B88
 Correlation:  0.1900 VWN1RPA + 0.8100 LYP
 Using SG-1 standard quadrature grid
 using 6 threads for integral computing
 -------------------------------------------------------
 OpenMP Integral computing Module                
 Release: version 2.0, May 2017, Q-Chem Inc. Pleasanton 
 -------------------------------------------------------
 -------------------------------------------------------
 OpenMP BLAS3 based DFT computing Module                
 Release: version 1.0, May 2013, Q-Chem Inc. Pittsburgh 
 -------------------------------------------------------
 A restricted SCF calculation will be
 performed using DIIS
 SCF converges when DIIS error is below 1.0e-08
 ---------------------------------------
  Cycle       Energy         DIIS error
 ---------------------------------------
    1   -1303.9149796787      7.24e-04  
    2   -1303.9569280025      9.95e-05  
    3   -1303.9564960301      1.49e-04  
    4   -1303.9575867817      1.40e-05  
    5   -1303.9575948104      6.50e-06  
    6   -1303.9575972641      1.76e-06  
    7   -1303.9575974079      7.19e-07  
    8   -1303.9575974314      2.18e-07  
    9   -1303.9575974339      9.90e-08  
   10   -1303.9575974343      3.65e-08  
   11   -1303.9575974344      8.57e-09  Convergence criterion met
 ---------------------------------------
 SCF time:   CPU 2162.29s  wall 382.00s 
 SCF   energy in the final basis set =    -1303.9575974344
 Total energy in the final basis set =    -1303.9575974344

 --------------------------------------------------------------

                    Orbital Energies (a.u.)
 --------------------------------------------------------------

 Alpha MOs
 -- Occupied --
-19.1903 -19.1720 -19.1609 -19.1592 -19.1523 -19.1466 -19.1348 -19.1209
-19.0989 -10.3261 -10.2972 -10.2637 -10.2605 -10.2574 -10.2568 -10.2174
-10.2140 -10.2087 -10.1790 -10.1726 -10.1706 -10.1693 -10.1682 -10.1636
-10.1527  -1.1341  -1.1028  -1.0804  -1.0623  -1.0496  -1.0443  -1.0403
 -1.0217  -1.0036  -0.8392  -0.8164  -0.8127  -0.7915  -0.7479  -0.7308
 -0.7156  -0.6867  -0.6761  -0.6616  -0.6363  -0.6281  -0.6131  -0.6044
 -0.5728  -0.5691  -0.5654  -0.5590  -0.5477  -0.5251  -0.5204  -0.5134
 -0.5092  -0.5047  -0.4966  -0.4954  -0.4880  -0.4808  -0.4637  -0.4582
 -0.4522  -0.4500  -0.4440  -0.4384  -0.4318  -0.4245  -0.4185  -0.4083
 -0.4052  -0.3921  -0.3885  -0.3869  -0.3815  -0.3768  -0.3745  -0.3709
 -0.3629  -0.3566  -0.3461  -0.3448  -0.3412  -0.3359  -0.3311  -0.3277
 -0.3255  -0.3185  -0.3110  -0.3074  -0.2997  -0.2975  -0.2953  -0.2845
 -0.2798  -0.2530
 -- Virtual --
 -0.0372  -0.0263  -0.0127  -0.0107  -0.0077  -0.0045   0.0009   0.0037
  0.0133   0.0160   0.0228   0.0237   0.0312   0.0324   0.0355   0.0388
  0.0454   0.0476   0.0502   0.0535   0.0554   0.0608   0.0626   0.0662
  0.0696   0.0732   0.0745   0.0783   0.0787   0.0822   0.0855   0.0889
  0.0907   0.0922   0.0951   0.0970   0.0995   0.1036   0.1039   0.1087
  0.1099   0.1119   0.1146   0.1151   0.1185   0.1198   0.1212   0.1273
  0.1286   0.1307   0.1316   0.1354   0.1382   0.1388   0.1396   0.1410
  0.1440   0.1457   0.1478   0.1504   0.1520   0.1534   0.1546   0.1563
  0.1573   0.1623   0.1630   0.1653   0.1668   0.1698   0.1718   0.1746
  0.1762   0.1780   0.1803   0.1840   0.1853   0.1870   0.1881   0.1900
  0.1941   0.1950   0.1978   0.1998   0.2044   0.2062   0.2073   0.2082
  0.2117   0.2122   0.2162   0.2184   0.2222   0.2263   0.2295   0.2320
  0.2343   0.2358   0.2374   0.2400   0.2456   0.2473   0.2491   0.2531
  0.2535   0.2546   0.2575   0.2605   0.2620   0.2666   0.2682   0.2715
  0.2740   0.2765   0.2778   0.2815   0.2821   0.2854   0.2855   0.2921
  0.2929   0.2961   0.2991   0.3023   0.3042   0.3056   0.3079   0.3103
  0.3145   0.3148   0.3172   0.3210   0.3262   0.3270   0.3302   0.3315
  0.3333   0.3368   0.3389   0.3428   0.3468   0.3474   0.3522   0.3530
  0.3555   0.3574   0.3587   0.3620   0.3639   0.3678   0.3691   0.3708
  0.3743   0.3792   0.3800   0.3831   0.3857   0.3900   0.3916   0.4003
  0.4054   0.4086   0.4109   0.4140   0.4199   0.4243   0.4271   0.4325
  0.4340   0.4392   0.4439   0.4466   0.4529   0.4574   0.4682   0.4687
  0.4730   0.4819   0.4845   0.4905   0.4990   0.5024   0.5045   0.5101
  0.5203   0.5250   0.5308   0.5346   0.5467   0.5508   0.5564   0.5634
  0.5651   0.5672   0.5708   0.5745   0.5809   0.5913   0.5983   0.6026
  0.6115   0.6171   0.6201   0.6245   0.6303   0.6342   0.6407   0.6422
  0.6511   0.6560   0.6592   0.6632   0.6649   0.6716   0.6784   0.6839
  0.6903   0.6972   0.6982   0.7042   0.7071   0.7095   0.7174   0.7228
  0.7284   0.7333   0.7432   0.7454   0.7492   0.7525   0.7566   0.7627
  0.7658   0.7673   0.7741   0.7760   0.7809   0.7825   0.7856   0.7905
  0.7930   0.7956   0.7976   0.8016   0.8113   0.8160   0.8215   0.8254
  0.8281   0.8373   0.8429   0.8559   0.8582   0.8702   0.8963   0.9055
  0.9203   0.9264   0.9385   0.9518   0.9619   0.9771   0.9919   0.9975
  1.0104   1.0169   1.0239   1.0268   1.0308   1.0548   1.0589   1.0642
  1.0717   1.0834   1.0873   1.0934   1.1041   1.1155   1.1204   1.1288
  1.1340   1.1397   1.1476   1.1527   1.1597   1.1712   1.1796   1.1811
  1.1901   1.1940   1.1969   1.2029   1.2172   1.2228   1.2286   1.2349
  1.2440   1.2503   1.2514   1.2575   1.2701   1.2762   1.2855   1.2924
  1.2983   1.3122   1.3213   1.3274   1.3417   1.3440   1.3473   1.3690
  1.3753   1.3805   1.3870   1.3980   1.4084   1.4098   1.4309   1.4405
  1.4448   1.4534   1.4644   1.4649   1.4741   1.4817   1.4933   1.4999
  1.5084   1.5164   1.5213   1.5277   1.5372   1.5429   1.5522   1.5546
  1.5635   1.5691   1.5711   1.5784   1.5836   1.5849   1.5915   1.5921
  1.5947   1.6018   1.6094   1.6132   1.6186   1.6200   1.6290   1.6309
  1.6348   1.6386   1.6428   1.6520   1.6535   1.6578   1.6645   1.6684
  1.6738   1.6771   1.6827   1.6925   1.7003   1.7006   1.7084   1.7130
  1.7230   1.7299   1.7321   1.7428   1.7489   1.7576   1.7627   1.7689
  1.7810   1.7839   1.7921   1.7968   1.8074   1.8131   1.8190   1.8305
  1.8395   1.8411   1.8555   1.8593   1.8695   1.8711   1.8754   1.8887
  1.8978   1.9039   1.9069   1.9090   1.9219   1.9391   1.9432   1.9518
  1.9623   1.9721   1.9843   2.0020   2.0037   2.0120   2.0250   2.0341
  2.0496   2.0531   2.0609   2.0652   2.0788   2.0796   2.0886   2.0985
  2.1120   2.1148   2.1312   2.1344   2.1395   2.1462   2.1555   2.1598
  2.1731   2.1788   2.1844   2.1982   2.2105   2.2190   2.2321   2.2489
  2.2507   2.2530   2.2618   2.2843   2.2851   2.2994   2.3131   2.3256
  2.3383   2.3447   2.3515   2.3605   2.3648   2.3780   2.4000   2.4183
  2.4267   2.4469   2.4528   2.4845   2.4923   2.5029   2.5181   2.5259
  2.5335   2.5373   2.5435   2.5460   2.5536   2.5720   2.5809   2.5829
  2.5977   2.6033   2.6069   2.6259   2.6310   2.6348   2.6444   2.6540
  2.6614   2.6784   2.6856   2.6957   2.7020   2.7126   2.7352   2.7447
  2.7550   2.7570   2.7702   2.7787   2.7887   2.8010   2.8066   2.8122
  2.8160   2.8248   2.8385   2.8518   2.8586   2.8722   2.8812   2.8850
  2.8948   2.9070   2.9098   2.9248   2.9291   2.9377   2.9564   2.9603
  2.9675   2.9794   2.9822   2.9901   3.0005   3.0086   3.0208   3.0289
  3.0356   3.0465   3.0536   3.0561   3.0651   3.0825   3.0885   3.0942
  3.1102   3.1215   3.1224   3.1270   3.1420   3.1483   3.1500   3.1636
  3.1679   3.1783   3.1897   3.2006   3.2133   3.2168   3.2229   3.2391
  3.2479   3.2559   3.2652   3.2810   3.2865   3.2891   3.3104   3.3215
  3.3368   3.3534   3.3681   3.3762   3.3890   3.4120   3.4243   3.4726
  3.4961   3.5440   3.5601   3.5826   3.6153   3.6821   3.7756   3.7879
  3.7992   3.8008   3.8031   3.8231   3.8459   3.8613   3.8668   3.8986
  3.9057   3.9148   3.9233   3.9327   3.9340   3.9788   3.9886   3.9975
  4.0053   4.0208   4.0464   4.0556   4.0615   4.0860   4.1245   4.1392
  4.1586   4.1712   4.1796   4.2326   4.2548   4.2699   4.2992   4.3062
  4.3182   4.3485   4.3751   4.4440   4.9835   5.0732   5.0944   5.0994
  5.1057   5.1264   5.1456   5.1900   5.2332   5.2777   5.3660   5.3841
  5.4069   5.4127   5.4221   5.4518   5.4633   5.5146   5.5947   5.6125
  5.6459   5.6510   5.6565   5.6968   5.8019   5.8277   5.8525  23.7487
 23.7743  23.7899  23.8068  23.8139  23.8317  23.8478  23.8654  23.8705
 23.8906  23.9027  23.9063  23.9391  23.9636  23.9822  23.9977  49.8648
 49.8970  49.9257  49.9401  49.9434  49.9618  49.9991  50.0132  50.0315
 --------------------------------------------------------------

          Ground-State Mulliken Net Atomic Charges

     Atom                 Charge (a.u.)
  ----------------------------------------
      1 C                     0.280279
      2 H                     0.231969
      3 C                    -0.249552
      4 H                     0.234229
      5 O                    -0.134389
      6 H                     0.372247
      7 C                    -1.035586
      8 H                     0.238948
      9 H                     0.117735
     10 C                     0.547172
     11 H                     0.154269
     12 C                    -0.772649
     13 H                     0.179080
     14 H                     0.142190
     15 O                    -0.208603
     16 C                    -0.687494
     17 H                     0.168125
     18 H                     0.126130
     19 C                    -0.305361
     20 H                     0.142592
     21 H                     0.154673
     22 C                     0.917775
     23 C                    -0.794512
     24 C                    -0.954052
     25 H                     0.180310
     26 O                     0.018628
     27 H                     0.220568
     28 H                     0.210586
     29 H                     0.164622
     30 H                     0.135137
     31 H                     0.128896
     32 H                     0.230516
     33 O                    -0.007845
     34 C                    -0.480648
     35 H                     0.269028
     36 C                     0.072824
     37 H                     0.230008
     38 C                     0.060002
     39 O                    -0.201759
     40 O                    -0.119483
     41 H                     0.293262
     42 C                    -0.215733
     43 H                     0.285910
     44 O                    -0.139643
     45 H                     0.260053
     46 C                    -0.608078
     47 H                     0.301655
     48 O                    -0.206497
     49 H                     0.277980
     50 C                    -0.562073
     51 H                     0.243613
     52 O                    -0.173171
     53 H                     0.266117
  ----------------------------------------
  Sum of atomic charges =    -0.000000

 -----------------------------------------------------------------
                    Cartesian Multipole Moments
 -----------------------------------------------------------------
    Charge (ESU x 10^10)
                -0.0000
    Dipole Moment (Debye)
         X       0.8493      Y      -0.8466      Z       4.4172
       Tot       4.5771
    Quadrupole Moments (Debye-Ang)
        XX    -166.8650     XY     -21.3039     YY    -147.7125
        XZ       3.1143     YZ      -4.8685     ZZ    -152.9419
    Octopole Moments (Debye-Ang^2)
       XXX      34.8226    XXY      44.9527    XYY      40.4293
       YYY     -30.4640    XXZ     141.5544    XYZ      35.2289
       YYZ      30.0964    XZZ      41.3625    YZZ     -10.9487
       ZZZ      14.3577
    Hexadecapole Moments (Debye-Ang^3)
      XXXX  -13950.9336   XXXY    -712.2198   XXYY   -2742.9687
      XYYY      -8.4587   YYYY   -2812.6186   XXXZ     303.1743
      XXYZ      21.7913   XYYZ     109.5533   YYYZ      20.5660
      XXZZ   -2280.1521   XYZZ     -16.0721   YYZZ    -542.6551
      XZZZ      60.2894   YZZZ       9.1536   ZZZZ    -636.8091
 -----------------------------------------------------------------
 Calculating analytic gradient of the SCF energy
 Gradient of SCF Energy
            1           2           3           4           5           6
    1  -0.0000595   0.0002978   0.0004593   0.0005053   0.0003819   0.0017370
    2   0.0004455  -0.0000110  -0.0001918   0.0004433   0.0006195   0.0014730
    3  -0.0003990  -0.0002551  -0.0011718   0.0007464   0.0011605  -0.0014765
            7           8           9          10          11          12
    1  -0.0007551   0.0003128  -0.0001406   0.0002834  -0.0000858  -0.0002300
    2  -0.0001364   0.0001402   0.0001086  -0.0003848   0.0000018  -0.0000499
    3   0.0007224   0.0000400   0.0000618   0.0000192   0.0000258   0.0000545
           13          14          15          16          17          18
    1   0.0001429  -0.0001324   0.0000443   0.0000595  -0.0000650   0.0000616
    2   0.0000993  -0.0000207   0.0000172   0.0006295   0.0000416  -0.0000398
    3  -0.0000860   0.0001022   0.0000466   0.0001751   0.0000549  -0.0000951
           19          20          21          22          23          24
    1  -0.0003111  -0.0000187  -0.0001448   0.0004231  -0.0002266  -0.0008732
    2   0.0001550  -0.0007741  -0.0001751  -0.0002498   0.0002700  -0.0011113
    3   0.0005537   0.0000543  -0.0000653   0.0007754  -0.0003855   0.0006393
           25          26          27          28          29          30
    1  -0.0000976  -0.0008501  -0.0000691  -0.0000679   0.0000882  -0.0000707
    2  -0.0006004  -0.0001529   0.0000221  -0.0002963   0.0000629  -0.0001153
    3  -0.0003542   0.0000741  -0.0004498   0.0000323  -0.0000440  -0.0000651
           31          32          33          34          35          36
    1   0.0003162  -0.0000341   0.0001238  -0.0003011  -0.0000141  -0.0002657
    2   0.0004322  -0.0000280  -0.0001588   0.0003428   0.0000315  -0.0001482
    3  -0.0003437   0.0000642   0.0001519   0.0000270  -0.0000167  -0.0007683
           37          38          39          40          41          42
    1   0.0002075  -0.0003472   0.0001490   0.0002388  -0.0000723   0.0001405
    2  -0.0002102   0.0002757  -0.0001448   0.0000006  -0.0000270  -0.0001182
    3   0.0001734  -0.0000985   0.0000538   0.0001058  -0.0000886  -0.0002282
           43          44          45          46          47          48
    1  -0.0000022   0.0001122  -0.0000268   0.0000597   0.0000898   0.0000682
    2   0.0000076   0.0001321  -0.0000139  -0.0001626  -0.0001389  -0.0000176
    3   0.0000825   0.0001745  -0.0001348   0.0003772  -0.0000638  -0.0002333
           49          50          51          52          53
    1  -0.0000784  -0.0006801   0.0000142  -0.0007002   0.0004032
    2   0.0000423   0.0001008   0.0001657  -0.0006582   0.0000753
    3   0.0001411  -0.0004691  -0.0000007   0.0003797   0.0002235
 Max gradient component =       1.737E-03
 RMS gradient           =       3.962E-04
 Gradient time:  CPU 551.29 s  wall 93.07 s
 Geometry Optimization Parameters
   NAtoms,    NIC,     NZ,  NCons,   NDum,   NFix, NCnnct, MaxDiis
       53     422       0       0       0       0       0       0

 Cartesian Hessian Update
 Hessian Updated using BFGS Update


** GEOMETRY OPTIMIZATION IN DELOCALIZED INTERNAL COORDINATES **
   Searching for a Minimum

   Optimization Cycle:   4

                       Coordinates (Angstroms)
     ATOM                X               Y               Z
      1  C        -2.7427012380    1.2762498788   -0.2174252969
      2  H        -3.2010466016    1.5477137129   -1.1792797362
      3  C        -2.4672153407   -0.2392191665   -0.2989713174
      4  H        -1.8911402148   -0.5334696265    0.5876999488
      5  O        -1.7026319307   -0.5242244684   -1.4779004803
      6  H        -0.9776851982   -1.1160099108   -1.2384557957
      7  C        -3.7677059259   -1.0568561685   -0.3647151624
      8  H        -4.2436962202   -0.8541180807   -1.3295691142
      9  H        -3.5060744848   -2.1207328915   -0.3671988103
     10  C        -4.7570826207   -0.7554556905    0.7663280588
     11  H        -4.2866278902   -1.0185817614    1.7265450971
     12  C        -6.0244612980   -1.6170739795    0.6830340911
     13  H        -5.7505849426   -2.6750804940    0.6826523966
     14  H        -6.6519549875   -1.4367473779    1.5681700722
     15  O        -6.7883726593   -1.4300960509   -0.5095215239
     16  C        -5.0544663041    0.7498946721    0.7960373599
     17  H        -5.7215028763    0.9925285919    1.6323513610
     18  H        -5.5743488594    1.0424894300   -0.1260362053
     19  C        -3.7590303407    1.5566485929    0.9141758098
     20  H        -3.9887000961    2.6245085875    0.9492184462
     21  H        -3.2825332346    1.3150954875    1.8736284014
     22  C        -1.5015766009    2.2007014223   -0.0112713813
     23  C        -1.7849960501    3.6096261329   -0.5694545964
     24  C        -0.1787806578    1.7301158496   -0.6103908873
     25  H        -0.3077648271    1.4101276733   -1.6483513934
     26  O         0.3307409808    0.6201408836    0.1580089188
     27  H         0.5518473174    2.5446468128   -0.5671485116
     28  H        -1.3270824262    2.2877373193    1.0686888139
     29  H        -1.8265570613    3.5914735029   -1.6638993543
     30  H        -1.0030596392    4.3159243645   -0.2769706885
     31  H        -2.7368765155    4.0080800635   -0.2131408265
     32  H        -7.1592529599   -0.5428285446   -0.5021696090
     33  O         2.6049297343    0.8126390072    0.1694553244
     34  C         3.8552088722    0.3286819563   -0.3019270733
     35  H         3.8833429642    0.3008625849   -1.3981640277
     36  C         1.4861408060    0.0554938427   -0.3195278982
     37  H         1.5141721605    0.0544409744   -1.4219346362
     38  C         4.9172878484    1.3398433506    0.1243624298
     39  O         5.5235428116    2.0454214709   -0.6365574575
     40  O         5.0906898529    1.3590348203    1.4623366853
     41  H         5.7564531027    2.0355793619    1.6574974837
     42  C         4.1050419731   -1.0825350360    0.2542372071
     43  H         4.1491761164   -1.0118986170    1.3505760933
     44  O         5.3377181928   -1.5477228644   -0.2672142639
     45  H         5.4088017437   -2.4916480667   -0.0827680945
     46  C         2.9405010758   -1.9864983958   -0.1548243048
     47  H         2.9838481548   -2.1377996165   -1.2382937515
     48  O         3.0764484574   -3.3070034648    0.3878926571
     49  H         3.0282838100   -3.2528953698    1.3512587156
     50  C         1.5849580893   -1.3773802806    0.2083053098
     51  H         1.4773996285   -1.3230143360    1.3013837202
     52  O         0.5185065457   -2.1391159919   -0.3508581048
     53  H         0.7383301962   -3.0751964149   -0.2681263687
   Point Group: c1    Number of degrees of freedom:   153


   Energy is  -1303.957597434

 Hessian Updated using BFGS Update

148 Hessian modes will be used to form the next step
  Hessian Eigenvalues:
     0.003706    0.003939    0.004299    0.005331    0.005722    0.006032
     0.006965    0.007544    0.007653    0.009746    0.009878    0.010780
     0.011193    0.012010    0.012048    0.012762    0.013383    0.014444
     0.018980    0.020142    0.022340    0.027033    0.029679    0.030906
     0.032292    0.034140    0.036596    0.037658    0.042864    0.044284
     0.046151    0.046331    0.046914    0.048043    0.048313    0.048898
     0.049352    0.049560    0.049924    0.051299    0.053633    0.054441
     0.054914    0.055043    0.055146    0.056568    0.057804    0.058112
     0.058980    0.059580    0.060529    0.062094    0.065965    0.067095
     0.068781    0.073057    0.073461    0.078585    0.081368    0.082981
     0.086100    0.086205    0.091732    0.095196    0.106451    0.112498
     0.113146    0.118226    0.119813    0.130807    0.137170    0.140766
     0.142145    0.148095    0.157347    0.159974    0.159994    0.160181
     0.166450    0.167307    0.170639    0.174341    0.177778    0.183930
     0.188222    0.193587    0.197773    0.201609    0.211089    0.220684
     0.249030    0.249764    0.249994    0.259617    0.267753    0.270349
     0.275853    0.276749    0.283790    0.286126    0.287511    0.288092
     0.288241    0.290692    0.290915    0.292167    0.294060    0.297049
     0.333549    0.335321    0.336950    0.337079    0.337460    0.337531
     0.338360    0.338428    0.339200    0.339953    0.340324    0.340409
     0.341169    0.341967    0.342171    0.342622    0.342706    0.343064
     0.343887    0.343954    0.344631    0.346600    0.383109    0.390293
     0.402321    0.403320    0.404391    0.410913    0.416425    0.429141
     0.488789    0.535625    0.537177    0.540471    0.542525    0.544486
     0.545283    0.550811    0.552234    1.039172

 Minimum Search - Taking Simple RFO Step
 Searching for Lamda that Minimizes Along All modes
 Value Taken    Lamda =  -0.00111649
 Step Taken.  Stepsize is  0.182392

                             Maximum     Tolerance    Cnvgd?
         Gradient           0.011043      0.000300      NO
         Displacement       0.047753      0.001200      NO
         Energy change     -0.000127      0.000001      NO


 New Cartesian Coordinates Obtained by Inverse Iteration

 Displacement from previous Coordinates is:  0.926733
 ----------------------------------------------------------------
             Standard Nuclear Orientation (Angstroms)
    I     Atom           X                Y                Z
 ----------------------------------------------------------------
    1      C      -2.7386762636     1.2400553775    -0.2121452039
    2      H      -3.1793568495     1.4852245686    -1.1894631466
    3      C      -2.4862041195    -0.2829137469    -0.2409455123
    4      H      -1.9398732374    -0.5690641635     0.6665849253
    5      O      -1.7038820291    -0.6298592702    -1.3903720942
    6      H      -1.0073898776    -1.2380497571    -1.1093865435
    7      C      -3.7958210962    -1.0816015062    -0.3219507548
    8      H      -4.2454487554    -0.9019416348    -1.3039747907
    9      H      -3.5466129718    -2.1485440786    -0.2892480360
   10      C      -4.8086158217    -0.7348998407     0.7738424562
   11      H      -4.3653008941    -0.9792708447     1.7518700290
   12      C      -6.0856301668    -1.5788853111     0.6790495534
   13      H      -5.8337650744    -2.6412520823     0.7318713777
   14      H      -6.7400062344    -1.3536600284     1.5333808209
   15      O      -6.8035800038    -1.4285923231    -0.5474081678
   16      C      -5.0815720570     0.7740879133     0.7583921248
   17      H      -5.7600993942     1.0487215515     1.5750458630
   18      H      -5.5804106389     1.0534376931    -0.1792481952
   19      C      -3.7784700249     1.5676935584     0.8838020650
   20      H      -4.0006854375     2.6390673138     0.8809179433
   21      H      -3.3278331887     1.3546473076     1.8627326913
   22      C      -1.5027730028     2.1747309223    -0.0034016187
   23      C      -1.8037820117     3.5802480672    -0.5570517718
   24      C      -0.1630585323     1.7335244275    -0.5885854242
   25      H      -0.2752637894     1.4130788546    -1.6282872975
   26      O       0.3623973417     0.6363551802     0.1864249737
   27      H       0.5477072852     2.5651411465    -0.5358518335
   28      H      -1.3348699051     2.2661890824     1.0775617551
   29      H      -1.8470511142     3.5655883601    -1.6515049757
   30      H      -1.0346105159     4.2992027766    -0.2608749642
   31      H      -2.7624143044     3.9565007022    -0.1972155206
   32      H      -7.1493637191    -0.5323970317    -0.5950746656
   33      O       2.6442533827     0.8324837138     0.1789194393
   34      C       3.8904996942     0.3465412731    -0.3053678663
   35      H       3.9134100929     0.3332070069    -1.4019524068
   36      C       1.5168281439     0.0791399921    -0.3005433142
   37      H       1.5274206082     0.0857900798    -1.4035094388
   38      C       4.9613440879     1.3434877142     0.1316976314
   39      O       5.5750262577     2.0516545390    -0.6210034451
   40      O       5.1307666851     1.3468543649     1.4700936327
   41      H       5.8052409811     2.0116881823     1.6758723685
   42      C       4.1350339681    -1.0741465002     0.2266221003
   43      H       4.1853119841    -1.0232356155     1.3234763887
   44      O       5.3610623596    -1.5404197071    -0.3096480847
   45      H       5.4264978375    -2.4870001102    -0.1369866123
   46      C       2.9643650992    -1.9628049039    -0.1924584055
   47      H       2.9884032856    -2.0793768409    -1.2804293027
   48      O       3.1087370520    -3.2988444809     0.3098275548
   49      H       3.0863657569    -3.2737859343     1.2749404311
   50      C       1.6197146084    -1.3607775266     0.2082532615
   51      H       1.5288740501    -1.3278922521     1.3036484780
   52      O       0.5426139197    -2.1068145481    -0.3514519855
   53      H       0.7584069817    -3.0458139487    -0.2977087562
 ----------------------------------------------------------------
 Molecular Point Group                 C1    NOp =  1
 Largest Abelian Subgroup              C1    NOp =  1
 Nuclear Repulsion Energy =  2472.2374900889 hartrees
 There are       98 alpha and       98 beta electrons
 Applying Cartesian multipole field
    Component          Value
    ---------          -----
     (2,0,0)        1.00000E-12
     (0,2,0)        2.00000E-11
     (0,0,2)       -3.00000E-11
 Nucleus-field energy     =     0.0000000405 hartrees
 Requested basis set is 6-311++G(d,p)
 There are 290 shells and 746 basis functions
 A cutoff of  1.0D-11 yielded  29061 shell pairs
 There are    185588 function pairs (    196383 Cartesian)
 Smallest overlap matrix eigenvalue = 1.03E-06

 Q-Chem warning in module stvman/mkSTV.C, line 306:

 Overlap eigenvalue is smaller than square root of threshold
 Use THRESH >= 12 to get rid of this warning

 Guess MOs from SCF MO coefficient file

 -----------------------------------------------------------------------
  General SCF calculation program by
  Eric Jon Sundstrom, Paul Horn, Yuezhi Mao, Dmitri Zuev, Alec White,
  David Stuck, Shaama M.S., Shane Yost, Joonho Lee, David Small,
  Daniel Levine, Susi Lehtola, Hugh Burton, Evgeny Epifanovsky
 -----------------------------------------------------------------------
 Exchange:     0.2000 Hartree-Fock + 0.0800 Slater + 0.7200 B88
 Correlation:  0.1900 VWN1RPA + 0.8100 LYP
 Using SG-1 standard quadrature grid
 using 6 threads for integral computing
 -------------------------------------------------------
 OpenMP Integral computing Module                
 Release: version 2.0, May 2017, Q-Chem Inc. Pleasanton 
 -------------------------------------------------------
 -------------------------------------------------------
 OpenMP BLAS3 based DFT computing Module                
 Release: version 1.0, May 2013, Q-Chem Inc. Pittsburgh 
 -------------------------------------------------------
 A restricted SCF calculation will be
 performed using DIIS
 SCF converges when DIIS error is below 1.0e-08
 ---------------------------------------
  Cycle       Energy         DIIS error
 ---------------------------------------
    1   -1303.9448421256      3.88e-04  
    2   -1303.9574447589      7.99e-05  
    3   -1303.9571220553      1.20e-04  
    4   -1303.9578057731      8.73e-06  
    5   -1303.9578087017      4.98e-06  
    6   -1303.9578099997      1.74e-06  
    7   -1303.9578101325      7.44e-07  
    8   -1303.9578101597      1.57e-07  
    9   -1303.9578101611      6.14e-08  
   10   -1303.9578101613      1.47e-08  
   11   -1303.9578101612      5.64e-09  Convergence criterion met
 ---------------------------------------
 SCF time:   CPU 2151.95s  wall 381.00s 
 SCF   energy in the final basis set =    -1303.9578101612
 Total energy in the final basis set =    -1303.9578101612

 --------------------------------------------------------------

                    Orbital Energies (a.u.)
 --------------------------------------------------------------

 Alpha MOs
 -- Occupied --
-19.1902 -19.1722 -19.1619 -19.1589 -19.1523 -19.1464 -19.1348 -19.1207
-19.0960 -10.3261 -10.2966 -10.2636 -10.2604 -10.2574 -10.2570 -10.2184
-10.2137 -10.2089 -10.1793 -10.1722 -10.1713 -10.1693 -10.1682 -10.1634
-10.1523  -1.1339  -1.1020  -1.0806  -1.0630  -1.0497  -1.0443  -1.0400
 -1.0213  -1.0016  -0.8392  -0.8175  -0.8126  -0.7917  -0.7481  -0.7305
 -0.7155  -0.6871  -0.6760  -0.6617  -0.6363  -0.6280  -0.6127  -0.6045
 -0.5728  -0.5694  -0.5652  -0.5588  -0.5480  -0.5256  -0.5203  -0.5130
 -0.5090  -0.5047  -0.4965  -0.4957  -0.4878  -0.4807  -0.4642  -0.4583
 -0.4522  -0.4499  -0.4438  -0.4383  -0.4324  -0.4244  -0.4184  -0.4097
 -0.4050  -0.3917  -0.3889  -0.3872  -0.3812  -0.3760  -0.3739  -0.3703
 -0.3629  -0.3562  -0.3461  -0.3448  -0.3410  -0.3361  -0.3304  -0.3274
 -0.3260  -0.3181  -0.3113  -0.3071  -0.3001  -0.2971  -0.2953  -0.2844
 -0.2793  -0.2520
 -- Virtual --
 -0.0375  -0.0264  -0.0127  -0.0106  -0.0074  -0.0047   0.0010   0.0035
  0.0133   0.0161   0.0224   0.0235   0.0313   0.0327   0.0358   0.0382
  0.0455   0.0472   0.0505   0.0534   0.0559   0.0605   0.0625   0.0664
  0.0695   0.0733   0.0743   0.0781   0.0788   0.0825   0.0856   0.0886
  0.0908   0.0921   0.0947   0.0968   0.1002   0.1034   0.1038   0.1088
  0.1097   0.1122   0.1143   0.1153   0.1191   0.1200   0.1211   0.1274
  0.1290   0.1311   0.1319   0.1347   0.1381   0.1386   0.1396   0.1412
  0.1439   0.1460   0.1471   0.1499   0.1520   0.1531   0.1542   0.1565
  0.1576   0.1625   0.1629   0.1647   0.1676   0.1695   0.1716   0.1752
  0.1762   0.1768   0.1808   0.1845   0.1855   0.1866   0.1872   0.1898
  0.1940   0.1956   0.1979   0.1998   0.2048   0.2062   0.2078   0.2090
  0.2104   0.2117   0.2162   0.2195   0.2225   0.2276   0.2287   0.2309
  0.2353   0.2368   0.2374   0.2409   0.2461   0.2483   0.2496   0.2527
  0.2544   0.2552   0.2580   0.2599   0.2629   0.2668   0.2677   0.2720
  0.2734   0.2760   0.2796   0.2813   0.2826   0.2847   0.2850   0.2920
  0.2934   0.2974   0.3002   0.3033   0.3048   0.3058   0.3078   0.3087
  0.3141   0.3150   0.3180   0.3213   0.3255   0.3273   0.3290   0.3312
  0.3320   0.3360   0.3377   0.3422   0.3460   0.3474   0.3518   0.3525
  0.3544   0.3578   0.3583   0.3620   0.3638   0.3673   0.3703   0.3714
  0.3743   0.3799   0.3814   0.3820   0.3866   0.3895   0.3918   0.3985
  0.4049   0.4082   0.4104   0.4134   0.4210   0.4223   0.4277   0.4304
  0.4330   0.4396   0.4432   0.4459   0.4528   0.4573   0.4678   0.4703
  0.4715   0.4801   0.4845   0.4896   0.4980   0.5031   0.5039   0.5085
  0.5192   0.5253   0.5330   0.5346   0.5472   0.5497   0.5551   0.5632
  0.5640   0.5671   0.5713   0.5767   0.5792   0.5898   0.5965   0.6038
  0.6120   0.6160   0.6188   0.6252   0.6302   0.6346   0.6413   0.6427
  0.6526   0.6570   0.6599   0.6634   0.6649   0.6710   0.6786   0.6832
  0.6911   0.6968   0.6997   0.7047   0.7066   0.7119   0.7177   0.7245
  0.7283   0.7341   0.7438   0.7458   0.7499   0.7527   0.7571   0.7627
  0.7659   0.7683   0.7731   0.7756   0.7799   0.7826   0.7846   0.7911
  0.7939   0.7955   0.7986   0.8018   0.8117   0.8196   0.8230   0.8259
  0.8304   0.8378   0.8440   0.8568   0.8603   0.8714   0.8989   0.9048
  0.9203   0.9264   0.9383   0.9543   0.9637   0.9796   0.9898   0.9974
  1.0105   1.0186   1.0220   1.0280   1.0300   1.0531   1.0565   1.0637
  1.0736   1.0838   1.0877   1.0928   1.1049   1.1144   1.1203   1.1289
  1.1332   1.1387   1.1479   1.1524   1.1582   1.1703   1.1789   1.1840
  1.1877   1.1941   1.1963   1.2049   1.2184   1.2211   1.2261   1.2391
  1.2449   1.2479   1.2504   1.2545   1.2690   1.2751   1.2846   1.2919
  1.2963   1.3122   1.3194   1.3221   1.3356   1.3450   1.3497   1.3666
  1.3727   1.3818   1.3861   1.3935   1.4048   1.4108   1.4267   1.4378
  1.4438   1.4464   1.4644   1.4669   1.4707   1.4772   1.4931   1.4973
  1.5089   1.5145   1.5196   1.5264   1.5335   1.5430   1.5509   1.5550
  1.5625   1.5680   1.5687   1.5782   1.5805   1.5855   1.5915   1.5934
  1.5983   1.6021   1.6072   1.6111   1.6176   1.6228   1.6299   1.6308
  1.6338   1.6417   1.6443   1.6516   1.6523   1.6565   1.6603   1.6688
  1.6739   1.6786   1.6806   1.6941   1.7004   1.7037   1.7095   1.7125
  1.7212   1.7267   1.7300   1.7439   1.7474   1.7575   1.7624   1.7699
  1.7805   1.7835   1.7906   1.7953   1.8103   1.8111   1.8179   1.8306
  1.8398   1.8408   1.8566   1.8574   1.8693   1.8703   1.8762   1.8889
  1.8956   1.9036   1.9050   1.9099   1.9197   1.9395   1.9483   1.9495
  1.9593   1.9750   1.9875   2.0011   2.0028   2.0119   2.0215   2.0342
  2.0501   2.0529   2.0590   2.0644   2.0778   2.0804   2.0837   2.0979
  2.1123   2.1148   2.1325   2.1346   2.1409   2.1460   2.1561   2.1579
  2.1739   2.1790   2.1861   2.1975   2.2098   2.2188   2.2309   2.2474
  2.2519   2.2535   2.2638   2.2847   2.2885   2.2982   2.3259   2.3318
  2.3374   2.3476   2.3543   2.3652   2.3714   2.3768   2.3992   2.4160
  2.4275   2.4459   2.4516   2.4842   2.4911   2.5026   2.5181   2.5258
  2.5325   2.5370   2.5426   2.5453   2.5527   2.5720   2.5808   2.5834
  2.5973   2.6012   2.6058   2.6233   2.6319   2.6346   2.6448   2.6537
  2.6614   2.6775   2.6857   2.6951   2.7009   2.7153   2.7373   2.7398
  2.7547   2.7588   2.7719   2.7774   2.7870   2.8027   2.8075   2.8109
  2.8160   2.8243   2.8394   2.8516   2.8609   2.8741   2.8836   2.8871
  2.8961   2.9116   2.9138   2.9254   2.9279   2.9351   2.9549   2.9615
  2.9650   2.9793   2.9845   2.9886   2.9993   3.0070   3.0248   3.0289
  3.0340   3.0444   3.0530   3.0551   3.0650   3.0832   3.0902   3.0948
  3.1089   3.1189   3.1206   3.1291   3.1426   3.1476   3.1496   3.1629
  3.1672   3.1812   3.1876   3.2014   3.2113   3.2159   3.2218   3.2389
  3.2438   3.2547   3.2654   3.2822   3.2862   3.2876   3.3095   3.3214
  3.3303   3.3535   3.3681   3.3765   3.3877   3.4131   3.4253   3.4736
  3.4945   3.5431   3.5612   3.5824   3.6154   3.6816   3.7776   3.7882
  3.8001   3.8017   3.8058   3.8208   3.8437   3.8604   3.8659   3.9015
  3.9094   3.9149   3.9223   3.9329   3.9353   3.9723   3.9847   3.9980
  4.0066   4.0202   4.0487   4.0560   4.0613   4.0862   4.1238   4.1378
  4.1586   4.1748   4.1804   4.2323   4.2523   4.2670   4.2986   4.3059
  4.3185   4.3458   4.3754   4.4448   4.9831   5.0733   5.0943   5.0982
  5.1055   5.1261   5.1455   5.1893   5.2330   5.2747   5.3658   5.3816
  5.4061   5.4144   5.4226   5.4550   5.4630   5.5211   5.5952   5.6141
  5.6439   5.6515   5.6560   5.6951   5.8053   5.8292   5.8535  23.7478
 23.7729  23.7900  23.8096  23.8153  23.8305  23.8482  23.8632  23.8711
 23.8885  23.9000  23.9050  23.9372  23.9637  23.9815  23.9976  49.8650
 49.8969  49.9260  49.9399  49.9434  49.9627  49.9980  50.0133  50.0305
 --------------------------------------------------------------

          Ground-State Mulliken Net Atomic Charges

     Atom                 Charge (a.u.)
  ----------------------------------------
      1 C                     0.257384
      2 H                     0.226693
      3 C                    -0.193835
      4 H                     0.226075
      5 O                    -0.157104
      6 H                     0.392762
      7 C                    -1.043704
      8 H                     0.240279
      9 H                     0.117578
     10 C                     0.532510
     11 H                     0.152859
     12 C                    -0.783056
     13 H                     0.179756
     14 H                     0.141875
     15 O                    -0.207760
     16 C                    -0.691596
     17 H                     0.166867
     18 H                     0.125878
     19 C                    -0.289564
     20 H                     0.136653
     21 H                     0.157051
     22 C                     0.932499
     23 C                    -0.789965
     24 C                    -0.940603
     25 H                     0.177425
     26 O                     0.022028
     27 H                     0.218962
     28 H                     0.210868
     29 H                     0.163550
     30 H                     0.135062
     31 H                     0.125355
     32 H                     0.230028
     33 O                    -0.007409
     34 C                    -0.485628
     35 H                     0.270399
     36 C                     0.108814
     37 H                     0.226029
     38 C                     0.071156
     39 O                    -0.202322
     40 O                    -0.119603
     41 H                     0.293958
     42 C                    -0.226238
     43 H                     0.285536
     44 O                    -0.137993
     45 H                     0.259267
     46 C                    -0.590337
     47 H                     0.301149
     48 O                    -0.209451
     49 H                     0.277323
     50 C                    -0.608164
     51 H                     0.242441
     52 O                    -0.188755
     53 H                     0.267019
  ----------------------------------------
  Sum of atomic charges =    -0.000000

 -----------------------------------------------------------------
                    Cartesian Multipole Moments
 -----------------------------------------------------------------
    Charge (ESU x 10^10)
                -0.0000
    Dipole Moment (Debye)
         X       0.8478      Y      -0.8426      Z       4.3682
       Tot       4.5287
    Quadrupole Moments (Debye-Ang)
        XX    -166.8978     XY     -22.0735     YY    -147.5769
        XZ       3.7779     YZ      -5.3133     ZZ    -152.8830
    Octopole Moments (Debye-Ang^2)
       XXX      33.9036    XXY      44.1742    XYY      40.2285
       YYY     -32.6135    XXZ     141.2934    XYZ      35.4976
       YYZ      30.8193    XZZ      39.3874    YZZ      -9.6974
       ZZZ      12.5064
    Hexadecapole Moments (Debye-Ang^3)
      XXXX  -14185.9549   XXXY    -741.6756   XXYY   -2776.4744
      XYYY     -23.2895   YYYY   -2787.1415   XXXZ     347.4331
      XXYZ      11.5680   XYYZ     112.2531   YYYZ       3.7280
      XXZZ   -2301.6594   XYZZ     -17.3549   YYZZ    -537.8019
      XZZZ      71.3636   YZZZ      -1.8757   ZZZZ    -617.7527
 -----------------------------------------------------------------
 Calculating analytic gradient of the SCF energy
 Gradient of SCF Energy
            1           2           3           4           5           6
    1  -0.0000809  -0.0005198  -0.0004354  -0.0000928  -0.0002815  -0.0001378
    2  -0.0002601  -0.0000391   0.0004631  -0.0005511  -0.0019224  -0.0003203
    3   0.0001659   0.0001181   0.0012110  -0.0002386   0.0004827  -0.0003005
            7           8           9          10          11          12
    1   0.0006060  -0.0003160   0.0002345  -0.0001646   0.0002188   0.0004104
    2  -0.0001816  -0.0001439  -0.0001850   0.0005352   0.0001008   0.0002483
    3  -0.0005336  -0.0000157  -0.0001439  -0.0000919  -0.0000519  -0.0000564
           13          14          15          16          17          18
    1  -0.0002068   0.0002775  -0.0001308   0.0002381   0.0001846  -0.0001230
    2  -0.0001118  -0.0001523  -0.0001028  -0.0000993   0.0001267   0.0000385
    3   0.0001035  -0.0000193  -0.0000715  -0.0002251  -0.0000278   0.0001511
           19          20          21          22          23          24
    1   0.0004100  -0.0003118   0.0002156  -0.0002729   0.0002816   0.0013417
    2  -0.0001414   0.0004835   0.0001539  -0.0001737   0.0001685   0.0008319
    3  -0.0005390   0.0001214   0.0000971  -0.0005215   0.0001179  -0.0001504
           25          26          27          28          29          30
    1  -0.0002742  -0.0012033   0.0000840   0.0003072  -0.0000795   0.0000042
    2   0.0001898  -0.0008685   0.0001950   0.0000702  -0.0000692   0.0001661
    3   0.0002264  -0.0001851   0.0000349  -0.0000552   0.0000021   0.0000013
           31          32          33          34          35          36
    1   0.0002102   0.0000355   0.0007897   0.0003904   0.0000319   0.0001414
    2  -0.0006836   0.0000361   0.0003372   0.0000034  -0.0001752   0.0006317
    3   0.0001388  -0.0001452  -0.0001778   0.0002519  -0.0000137   0.0009498
           37          38          39          40          41          42
    1  -0.0006750   0.0000006   0.0001509  -0.0002044   0.0000953  -0.0002902
    2  -0.0000217  -0.0001251   0.0001390  -0.0000123  -0.0000292   0.0000702
    3  -0.0001126   0.0000843  -0.0002076  -0.0001266   0.0000574   0.0000620
           43          44          45          46          47          48
    1  -0.0000469  -0.0000068   0.0000226  -0.0003052  -0.0002344   0.0001652
    2  -0.0000456  -0.0003139   0.0000089   0.0006072   0.0004214   0.0001180
    3  -0.0001688   0.0000272   0.0000770  -0.0003807   0.0000464   0.0004977
           49          50          51          52          53
    1   0.0001539  -0.0000439   0.0001058  -0.0005924  -0.0000773
    2  -0.0001708  -0.0007976   0.0000428   0.0013259   0.0001842
    3  -0.0001930  -0.0001100   0.0001705  -0.0002347  -0.0000984
 Max gradient component =       1.922E-03
 RMS gradient           =       3.819E-04
 Gradient time:  CPU 548.88 s  wall 92.61 s
 Geometry Optimization Parameters
   NAtoms,    NIC,     NZ,  NCons,   NDum,   NFix, NCnnct, MaxDiis
       53     422       0       0       0       0       0       0

 Cartesian Hessian Update
 Hessian Updated using BFGS Update


** GEOMETRY OPTIMIZATION IN DELOCALIZED INTERNAL COORDINATES **
   Searching for a Minimum

   Optimization Cycle:   5

                       Coordinates (Angstroms)
     ATOM                X               Y               Z
      1  C        -2.7386762636    1.2400553775   -0.2121452039
      2  H        -3.1793568495    1.4852245686   -1.1894631466
      3  C        -2.4862041195   -0.2829137469   -0.2409455123
      4  H        -1.9398732374   -0.5690641635    0.6665849253
      5  O        -1.7038820291   -0.6298592702   -1.3903720942
      6  H        -1.0073898776   -1.2380497571   -1.1093865435
      7  C        -3.7958210962   -1.0816015062   -0.3219507548
      8  H        -4.2454487554   -0.9019416348   -1.3039747907
      9  H        -3.5466129718   -2.1485440786   -0.2892480360
     10  C        -4.8086158217   -0.7348998407    0.7738424562
     11  H        -4.3653008941   -0.9792708447    1.7518700290
     12  C        -6.0856301668   -1.5788853111    0.6790495534
     13  H        -5.8337650744   -2.6412520823    0.7318713777
     14  H        -6.7400062344   -1.3536600284    1.5333808209
     15  O        -6.8035800038   -1.4285923231   -0.5474081678
     16  C        -5.0815720570    0.7740879133    0.7583921248
     17  H        -5.7600993942    1.0487215515    1.5750458630
     18  H        -5.5804106389    1.0534376931   -0.1792481952
     19  C        -3.7784700249    1.5676935584    0.8838020650
     20  H        -4.0006854375    2.6390673138    0.8809179433
     21  H        -3.3278331887    1.3546473076    1.8627326913
     22  C        -1.5027730028    2.1747309223   -0.0034016187
     23  C        -1.8037820117    3.5802480672   -0.5570517718
     24  C        -0.1630585323    1.7335244275   -0.5885854242
     25  H        -0.2752637894    1.4130788546   -1.6282872975
     26  O         0.3623973417    0.6363551802    0.1864249737
     27  H         0.5477072852    2.5651411465   -0.5358518335
     28  H        -1.3348699051    2.2661890824    1.0775617551
     29  H        -1.8470511142    3.5655883601   -1.6515049757
     30  H        -1.0346105159    4.2992027766   -0.2608749642
     31  H        -2.7624143044    3.9565007022   -0.1972155206
     32  H        -7.1493637191   -0.5323970317   -0.5950746656
     33  O         2.6442533827    0.8324837138    0.1789194393
     34  C         3.8904996942    0.3465412731   -0.3053678663
     35  H         3.9134100929    0.3332070069   -1.4019524068
     36  C         1.5168281439    0.0791399921   -0.3005433142
     37  H         1.5274206082    0.0857900798   -1.4035094388
     38  C         4.9613440879    1.3434877142    0.1316976314
     39  O         5.5750262577    2.0516545390   -0.6210034451
     40  O         5.1307666851    1.3468543649    1.4700936327
     41  H         5.8052409811    2.0116881823    1.6758723685
     42  C         4.1350339681   -1.0741465002    0.2266221003
     43  H         4.1853119841   -1.0232356155    1.3234763887
     44  O         5.3610623596   -1.5404197071   -0.3096480847
     45  H         5.4264978375   -2.4870001102   -0.1369866123
     46  C         2.9643650992   -1.9628049039   -0.1924584055
     47  H         2.9884032856   -2.0793768409   -1.2804293027
     48  O         3.1087370520   -3.2988444809    0.3098275548
     49  H         3.0863657569   -3.2737859343    1.2749404311
     50  C         1.6197146084   -1.3607775266    0.2082532615
     51  H         1.5288740501   -1.3278922521    1.3036484780
     52  O         0.5426139197   -2.1068145481   -0.3514519855
     53  H         0.7584069817   -3.0458139487   -0.2977087562
   Point Group: c1    Number of degrees of freedom:   153


   Energy is  -1303.957810161

 Hessian Updated using BFGS Update

149 Hessian modes will be used to form the next step
  Hessian Eigenvalues:
     0.003719    0.003876    0.004501    0.005378    0.005690    0.006057
     0.007230    0.007558    0.007720    0.009765    0.010200    0.010845
     0.011176    0.011995    0.012125    0.012567    0.013390    0.014391
     0.018909    0.020403    0.022369    0.027905    0.029887    0.031877
     0.032272    0.034292    0.036618    0.037768    0.043123    0.044412
     0.046152    0.046485    0.046862    0.047769    0.048657    0.048902
     0.049315    0.049493    0.050000    0.051752    0.053931    0.054443
     0.054870    0.055051    0.055292    0.057048    0.057794    0.058140
     0.058912    0.059904    0.060569    0.063042    0.065987    0.067120
     0.068850    0.073100    0.078482    0.079660    0.081535    0.083040
     0.086121    0.086280    0.091942    0.095150    0.108026    0.112644
     0.113151    0.118330    0.124109    0.132555    0.137202    0.140823
     0.145225    0.149509    0.158952    0.159964    0.159999    0.160125
     0.160507    0.164916    0.167853    0.170245    0.173746    0.178514
     0.183291    0.193386    0.196201    0.198351    0.205567    0.219735
     0.220689    0.249443    0.249990    0.250333    0.258504    0.267806
     0.270415    0.276160    0.280080    0.283825    0.286121    0.287544
     0.288224    0.288656    0.290741    0.291008    0.293220    0.297048
     0.309660    0.333584    0.335321    0.336971    0.337136    0.337481
     0.337605    0.338360    0.338455    0.339200    0.339969    0.340325
     0.340430    0.341286    0.341967    0.342209    0.342615    0.342889
     0.343237    0.343942    0.344081    0.344632    0.346641    0.384936
     0.396352    0.402136    0.403339    0.404367    0.411000    0.415929
     0.429138    0.455347    0.509717    0.535637    0.540350    0.542398
     0.544094    0.545247    0.550809    0.552231    1.039221

 Minimum Search - Taking Simple RFO Step
 Searching for Lamda that Minimizes Along All modes
 Value Taken    Lamda =  -0.00057934
 Step Taken.  Stepsize is  0.139066

                             Maximum     Tolerance    Cnvgd?
         Gradient           0.006689      0.000300      NO
         Displacement       0.035911      0.001200      NO
         Energy change     -0.000213      0.000001      NO


 New Cartesian Coordinates Obtained by Inverse Iteration

 Displacement from previous Coordinates is:  1.026382
 ----------------------------------------------------------------
             Standard Nuclear Orientation (Angstroms)
    I     Atom           X                Y                Z
 ----------------------------------------------------------------
    1      C      -2.7492909190     1.2296066497    -0.1962662918
    2      H      -3.1784993796     1.4899668504    -1.1744759920
    3      C      -2.5246094250    -0.2955758951    -0.2325120251
    4      H      -1.9908249415    -0.5914754963     0.6792159148
    5      O      -1.7321202954    -0.6416637610    -1.3751399728
    6      H      -1.0532127791    -1.2657617346    -1.0871093203
    7      C      -3.8496687020    -1.0690378723    -0.3256827454
    8      H      -4.2873388151    -0.8730695923    -1.3098903854
    9      H      -3.6234342042    -2.1408463663    -0.2971196050
   10      C      -4.8640320897    -0.7102105208     0.7657282684
   11      H      -4.4345919140    -0.9707026902     1.7457130425
   12      C      -6.1583739203    -1.5268932887     0.6563544418
   13      H      -5.9261706156    -2.5942439009     0.6942445982
   14      H      -6.8109335412    -1.2996531959     1.5118866997
   15      O      -6.8697976700    -1.3442222677    -0.5690463414
   16      C      -5.1063588161     0.8047048701     0.7582372782
   17      H      -5.7877205535     1.0876695312     1.5698625138
   18      H      -5.5891958269     1.0982147576    -0.1834141913
   19      C      -3.7869026732     1.5688764463     0.8989939845
   20      H      -3.9819603260     2.6447923286     0.9047036973
   21      H      -3.3468645587     1.3340839176     1.8774679378
   22      C      -1.4918143189     2.1321729379     0.0170430143
   23      C      -1.7663211160     3.5510210437    -0.5181902058
   24      C      -0.1693868693     1.6678865648    -0.5926359095
   25      H      -0.3003222452     1.3588009944    -1.6336084306
   26      O       0.3610577375     0.5579407797     0.1625350947
   27      H       0.5547020632     2.4879019800    -0.5447731206
   28      H      -1.3140172631     2.2057661376     1.0975956378
   29      H      -1.8138071306     3.5499343039    -1.6125606799
   30      H      -0.9783857848     4.2475861518    -0.2183251636
   31      H      -2.7141038081     3.9487238117    -0.1506186060
   32      H      -7.2054568082    -0.4435007156    -0.5993701071
   33      O       2.6285173603     0.8068178281     0.1618509069
   34      C       3.8896004728     0.3594376821    -0.3184147193
   35      H       3.9134279772     0.3389468794    -1.4148917146
   36      C       1.5269039596     0.0227436162    -0.3246638642
   37      H       1.5474060183     0.0321255879    -1.4273567906
   38      C       4.9252134725     1.3966803665     0.1100273865
   39      O       5.5057761233     2.1261917559    -0.6483911491
   40      O       5.1014604798     1.4132014474     1.4475593929
   41      H       5.7481503469     2.1072714335     1.6456698624
   42      C       4.1800660143    -1.0471646971     0.2275853356
   43      H       4.2256270548    -0.9832779568     1.3241719508
   44      O       5.4229084067    -1.4753938138    -0.3014634202
   45      H       5.5210606394    -2.4175351153    -0.1203389712
   46      C       3.0400343994    -1.9785837944    -0.1861615689
   47      H       3.0813649892    -2.1154823280    -1.2714374421
   48      O       3.2172218062    -3.3008776066     0.3405123561
   49      H       3.1763491021    -3.2591461982     1.3046739093
   50      C       1.6702584411    -1.4128246482     0.1897116794
   51      H       1.5645487909    -1.3753320311     1.2835843123
   52      O       0.6276450201    -2.2019252269    -0.3762238644
   53      H       0.8740770668    -3.1321682584    -0.3030688882
 ----------------------------------------------------------------
 Molecular Point Group                 C1    NOp =  1
 Largest Abelian Subgroup              C1    NOp =  1
 Nuclear Repulsion Energy =  2466.9187754848 hartrees
 There are       98 alpha and       98 beta electrons
 Applying Cartesian multipole field
    Component          Value
    ---------          -----
     (2,0,0)        1.00000E-12
     (0,2,0)        2.00000E-11
     (0,0,2)       -3.00000E-11
 Nucleus-field energy     =     0.0000000406 hartrees
 Requested basis set is 6-311++G(d,p)
 There are 290 shells and 746 basis functions
 A cutoff of  1.0D-11 yielded  29014 shell pairs
 There are    185201 function pairs (    195968 Cartesian)
 Smallest overlap matrix eigenvalue = 1.03E-06

 Q-Chem warning in module stvman/mkSTV.C, line 306:

 Overlap eigenvalue is smaller than square root of threshold
 Use THRESH >= 12 to get rid of this warning

 Guess MOs from SCF MO coefficient file

 -----------------------------------------------------------------------
  General SCF calculation program by
  Eric Jon Sundstrom, Paul Horn, Yuezhi Mao, Dmitri Zuev, Alec White,
  David Stuck, Shaama M.S., Shane Yost, Joonho Lee, David Small,
  Daniel Levine, Susi Lehtola, Hugh Burton, Evgeny Epifanovsky
 -----------------------------------------------------------------------
 Exchange:     0.2000 Hartree-Fock + 0.0800 Slater + 0.7200 B88
 Correlation:  0.1900 VWN1RPA + 0.8100 LYP
 Using SG-1 standard quadrature grid
 using 6 threads for integral computing
 -------------------------------------------------------
 OpenMP Integral computing Module                
 Release: version 2.0, May 2017, Q-Chem Inc. Pleasanton 
 -------------------------------------------------------
 -------------------------------------------------------
 OpenMP BLAS3 based DFT computing Module                
 Release: version 1.0, May 2013, Q-Chem Inc. Pittsburgh 
 -------------------------------------------------------
 A restricted SCF calculation will be
 performed using DIIS
 SCF converges when DIIS error is below 1.0e-08
 ---------------------------------------
  Cycle       Energy         DIIS error
 ---------------------------------------
    1   -1303.9444879025      4.00e-04  
    2   -1303.9576226419      7.41e-05  
    3   -1303.9573164900      1.15e-04  
    4   -1303.9579421350      8.51e-06  
    5   -1303.9579436631      6.77e-06  
    6   -1303.9579458644      2.14e-06  
    7   -1303.9579460727      7.24e-07  
    8   -1303.9579461017      1.56e-07  
    9   -1303.9579461026      6.05e-08  
   10   -1303.9579461028      1.69e-08  
   11   -1303.9579461031      6.69e-09  Convergence criterion met
 ---------------------------------------
 SCF time:   CPU 2141.22s  wall 380.00s 
 SCF   energy in the final basis set =    -1303.9579461031
 Total energy in the final basis set =    -1303.9579461031

 --------------------------------------------------------------

                    Orbital Energies (a.u.)
 --------------------------------------------------------------

 Alpha MOs
 -- Occupied --
-19.1899 -19.1714 -19.1592 -19.1582 -19.1517 -19.1456 -19.1344 -19.1212
-19.0992 -10.3256 -10.2962 -10.2629 -10.2596 -10.2566 -10.2560 -10.2180
-10.2143 -10.2101 -10.1798 -10.1730 -10.1716 -10.1698 -10.1687 -10.1637
-10.1534  -1.1336  -1.1015  -1.0797  -1.0611  -1.0486  -1.0439  -1.0389
 -1.0219  -1.0042  -0.8397  -0.8158  -0.8124  -0.7914  -0.7483  -0.7314
 -0.7148  -0.6862  -0.6765  -0.6611  -0.6357  -0.6271  -0.6135  -0.6048
 -0.5726  -0.5678  -0.5647  -0.5597  -0.5472  -0.5244  -0.5197  -0.5131
 -0.5086  -0.5041  -0.4967  -0.4949  -0.4876  -0.4807  -0.4646  -0.4582
 -0.4520  -0.4495  -0.4430  -0.4386  -0.4324  -0.4242  -0.4184  -0.4073
 -0.4053  -0.3925  -0.3888  -0.3866  -0.3808  -0.3767  -0.3744  -0.3702
 -0.3624  -0.3567  -0.3465  -0.3451  -0.3410  -0.3355  -0.3314  -0.3278
 -0.3245  -0.3188  -0.3118  -0.3067  -0.2996  -0.2979  -0.2943  -0.2838
 -0.2800  -0.2535
 -- Virtual --
 -0.0368  -0.0258  -0.0125  -0.0108  -0.0071  -0.0047   0.0009   0.0034
  0.0135   0.0160   0.0223   0.0235   0.0314   0.0326   0.0357   0.0379
  0.0456   0.0469   0.0504   0.0534   0.0554   0.0609   0.0628   0.0663
  0.0688   0.0732   0.0744   0.0780   0.0794   0.0824   0.0852   0.0882
  0.0906   0.0920   0.0950   0.0964   0.1004   0.1034   0.1037   0.1087
  0.1095   0.1116   0.1142   0.1156   0.1188   0.1194   0.1213   0.1272
  0.1287   0.1310   0.1314   0.1346   0.1377   0.1387   0.1400   0.1415
  0.1435   0.1459   0.1469   0.1500   0.1514   0.1524   0.1539   0.1557
  0.1578   0.1621   0.1627   0.1652   0.1666   0.1692   0.1708   0.1752
  0.1757   0.1760   0.1798   0.1839   0.1856   0.1863   0.1875   0.1897
  0.1945   0.1957   0.1978   0.2001   0.2042   0.2064   0.2071   0.2077
  0.2106   0.2118   0.2157   0.2194   0.2223   0.2271   0.2293   0.2305
  0.2345   0.2360   0.2374   0.2395   0.2455   0.2481   0.2490   0.2525
  0.2534   0.2550   0.2583   0.2598   0.2615   0.2658   0.2680   0.2716
  0.2726   0.2761   0.2776   0.2809   0.2824   0.2848   0.2853   0.2919
  0.2926   0.2964   0.2988   0.3018   0.3048   0.3053   0.3075   0.3081
  0.3135   0.3155   0.3168   0.3211   0.3259   0.3266   0.3295   0.3312
  0.3321   0.3356   0.3374   0.3432   0.3453   0.3464   0.3507   0.3528
  0.3549   0.3566   0.3589   0.3617   0.3638   0.3668   0.3688   0.3715
  0.3737   0.3780   0.3812   0.3824   0.3860   0.3890   0.3912   0.3980
  0.4047   0.4081   0.4090   0.4136   0.4180   0.4236   0.4284   0.4297
  0.4326   0.4403   0.4425   0.4450   0.4522   0.4579   0.4682   0.4696
  0.4725   0.4772   0.4842   0.4891   0.4995   0.5025   0.5037   0.5080
  0.5186   0.5237   0.5331   0.5362   0.5450   0.5507   0.5542   0.5627
  0.5635   0.5680   0.5701   0.5769   0.5786   0.5890   0.5955   0.6037
  0.6103   0.6151   0.6175   0.6242   0.6296   0.6349   0.6423   0.6436
  0.6514   0.6546   0.6599   0.6610   0.6655   0.6705   0.6780   0.6828
  0.6905   0.6960   0.6997   0.7035   0.7058   0.7083   0.7169   0.7242
  0.7277   0.7359   0.7452   0.7467   0.7488   0.7524   0.7557   0.7622
  0.7665   0.7692   0.7721   0.7767   0.7795   0.7821   0.7840   0.7904
  0.7941   0.7944   0.7988   0.8008   0.8114   0.8190   0.8233   0.8249
  0.8299   0.8354   0.8429   0.8554   0.8607   0.8709   0.8990   0.9016
  0.9185   0.9259   0.9382   0.9548   0.9660   0.9776   0.9885   0.9995
  1.0093   1.0178   1.0211   1.0258   1.0281   1.0525   1.0546   1.0634
  1.0716   1.0821   1.0877   1.0943   1.1063   1.1175   1.1193   1.1301
  1.1332   1.1381   1.1475   1.1522   1.1602   1.1704   1.1788   1.1816
  1.1874   1.1917   1.1974   1.2011   1.2168   1.2215   1.2232   1.2390
  1.2422   1.2483   1.2497   1.2552   1.2681   1.2755   1.2818   1.2904
  1.2974   1.3112   1.3195   1.3240   1.3387   1.3416   1.3478   1.3642
  1.3715   1.3791   1.3868   1.3923   1.4048   1.4097   1.4268   1.4358
  1.4438   1.4461   1.4628   1.4656   1.4710   1.4813   1.4932   1.4968
  1.5066   1.5139   1.5199   1.5243   1.5331   1.5409   1.5504   1.5543
  1.5622   1.5671   1.5699   1.5760   1.5801   1.5853   1.5912   1.5926
  1.5971   1.6008   1.6069   1.6112   1.6159   1.6221   1.6281   1.6308
  1.6321   1.6397   1.6447   1.6488   1.6526   1.6557   1.6582   1.6669
  1.6727   1.6781   1.6789   1.6935   1.7003   1.7020   1.7087   1.7126
  1.7184   1.7241   1.7291   1.7452   1.7470   1.7562   1.7612   1.7696
  1.7797   1.7827   1.7915   1.7955   1.8093   1.8123   1.8185   1.8287
  1.8390   1.8405   1.8554   1.8578   1.8671   1.8696   1.8763   1.8883
  1.8939   1.9023   1.9051   1.9114   1.9204   1.9386   1.9461   1.9516
  1.9575   1.9740   1.9898   2.0014   2.0042   2.0124   2.0220   2.0342
  2.0490   2.0521   2.0596   2.0653   2.0766   2.0793   2.0821   2.0969
  2.1076   2.1123   2.1309   2.1341   2.1406   2.1467   2.1553   2.1600
  2.1733   2.1785   2.1873   2.1966   2.2083   2.2189   2.2308   2.2439
  2.2502   2.2521   2.2596   2.2807   2.2841   2.2954   2.3109   2.3240
  2.3351   2.3443   2.3504   2.3613   2.3653   2.3770   2.3987   2.4153
  2.4262   2.4447   2.4506   2.4828   2.4902   2.5021   2.5179   2.5258
  2.5333   2.5388   2.5425   2.5444   2.5533   2.5710   2.5802   2.5833
  2.5969   2.6012   2.6061   2.6244   2.6314   2.6348   2.6453   2.6533
  2.6603   2.6783   2.6862   2.6958   2.7005   2.7138   2.7380   2.7403
  2.7553   2.7578   2.7715   2.7761   2.7877   2.8024   2.8061   2.8110
  2.8158   2.8243   2.8383   2.8511   2.8593   2.8724   2.8836   2.8873
  2.8967   2.9100   2.9139   2.9238   2.9277   2.9343   2.9542   2.9606
  2.9652   2.9788   2.9828   2.9884   2.9992   3.0089   3.0240   3.0281
  3.0339   3.0436   3.0502   3.0554   3.0667   3.0842   3.0895   3.0961
  3.1076   3.1173   3.1206   3.1292   3.1415   3.1474   3.1498   3.1614
  3.1669   3.1801   3.1856   3.1955   3.2110   3.2151   3.2219   3.2360
  3.2399   3.2515   3.2658   3.2805   3.2856   3.2881   3.3111   3.3192
  3.3244   3.3522   3.3674   3.3735   3.3874   3.4121   3.4242   3.4721
  3.4920   3.5413   3.5608   3.5826   3.6157   3.6827   3.7764   3.7882
  3.8000   3.8016   3.8053   3.8210   3.8433   3.8601   3.8653   3.8977
  3.9064   3.9140   3.9212   3.9337   3.9343   3.9736   3.9849   3.9977
  4.0058   4.0185   4.0482   4.0546   4.0613   4.0868   4.1236   4.1390
  4.1578   4.1718   4.1800   4.2304   4.2525   4.2670   4.2989   4.3048
  4.3175   4.3452   4.3731   4.4426   4.9841   5.0737   5.0927   5.0986
  5.1050   5.1248   5.1457   5.1904   5.2253   5.2800   5.3661   5.3805
  5.4056   5.4115   5.4197   5.4429   5.4596   5.5192   5.5952   5.6136
  5.6459   5.6517   5.6556   5.6962   5.7957   5.8255   5.8511  23.7481
 23.7726  23.7906  23.8082  23.8139  23.8294  23.8470  23.8625  23.8709
 23.8870  23.9004  23.9042  23.9369  23.9628  23.9809  23.9974  49.8656
 49.8975  49.9264  49.9407  49.9430  49.9622  49.9992  50.0139  50.0239
 --------------------------------------------------------------

          Ground-State Mulliken Net Atomic Charges

     Atom                 Charge (a.u.)
  ----------------------------------------
      1 C                     0.266621
      2 H                     0.226154
      3 C                    -0.180393
      4 H                     0.216287
      5 O                    -0.154550
      6 H                     0.386019
      7 C                    -1.079894
      8 H                     0.239385
      9 H                     0.120944
     10 C                     0.546329
     11 H                     0.154490
     12 C                    -0.780961
     13 H                     0.179719
     14 H                     0.142345
     15 O                    -0.208559
     16 C                    -0.687748
     17 H                     0.166926
     18 H                     0.126633
     19 C                    -0.289326
     20 H                     0.135745
     21 H                     0.156579
     22 C                     0.976924
     23 C                    -0.795695
     24 C                    -1.004236
     25 H                     0.181156
     26 O                     0.019711
     27 H                     0.224416
     28 H                     0.210370
     29 H                     0.164079
     30 H                     0.134961
     31 H                     0.125210
     32 H                     0.230636
     33 O                    -0.006110
     34 C                    -0.479089
     35 H                     0.270545
     36 C                     0.146031
     37 H                     0.224591
     38 C                     0.055212
     39 O                    -0.201354
     40 O                    -0.119184
     41 H                     0.292935
     42 C                    -0.213865
     43 H                     0.285151
     44 O                    -0.138908
     45 H                     0.259827
     46 C                    -0.594980
     47 H                     0.301882
     48 O                    -0.206254
     49 H                     0.276777
     50 C                    -0.623408
     51 H                     0.240215
     52 O                    -0.185046
     53 H                     0.264756
  ----------------------------------------
  Sum of atomic charges =    -0.000000

 -----------------------------------------------------------------
                    Cartesian Multipole Moments
 -----------------------------------------------------------------
    Charge (ESU x 10^10)
                -0.0000
    Dipole Moment (Debye)
         X       0.7752      Y      -0.8043      Z       4.4050
       Tot       4.5444
    Quadrupole Moments (Debye-Ang)
        XX    -166.2078     XY     -21.9516     YY    -147.5135
        XZ       3.3986     YZ      -4.9267     ZZ    -152.9010
    Octopole Moments (Debye-Ang^2)
       XXX      37.8411    XXY      42.7274    XYY      37.5821
       YYY     -33.0578    XXZ     143.2396    XYZ      36.6903
       YYZ      31.8145    XZZ      39.4503    YZZ      -9.8376
       ZZZ      13.7495
    Hexadecapole Moments (Debye-Ang^3)
      XXXX  -14348.5843   XXXY    -739.4411   XXYY   -2783.8866
      XYYY       1.4346   YYYY   -2778.4879   XXXZ     311.7289
      XXYZ      10.4541   XYYZ     121.8254   YYYZ       5.8707
      XXZZ   -2336.3517   XYZZ     -17.7084   YYZZ    -535.3026
      XZZZ      77.2123   YZZZ      -8.9351   ZZZZ    -613.7472
 -----------------------------------------------------------------
 Calculating analytic gradient of the SCF energy
 Gradient of SCF Energy
            1           2           3           4           5           6
    1   0.0000217   0.0000465  -0.0000415  -0.0000990  -0.0001329  -0.0006775
    2  -0.0003066  -0.0000385  -0.0003105  -0.0000271   0.0009847  -0.0000916
    3   0.0000733   0.0000660  -0.0000786  -0.0003307  -0.0004373   0.0009351
            7           8           9          10          11          12
    1   0.0000066  -0.0000944   0.0000167   0.0000256   0.0000122  -0.0001151
    2   0.0001236  -0.0000159   0.0000215   0.0000837   0.0000436  -0.0001067
    3   0.0000807  -0.0000293   0.0000254  -0.0001336   0.0000527   0.0000335
           13          14          15          16          17          18
    1   0.0000053  -0.0000366  -0.0000474   0.0000206  -0.0000132  -0.0000391
    2  -0.0000087  -0.0000022  -0.0000320  -0.0001393   0.0000055  -0.0000508
    3  -0.0000081   0.0000203   0.0001175   0.0001546   0.0000067  -0.0000107
           19          20          21          22          23          24
    1  -0.0001530   0.0001501   0.0000435   0.0000759  -0.0000443  -0.0003855
    2  -0.0001517   0.0001955   0.0000676   0.0003656  -0.0002127  -0.0000035
    3  -0.0000473  -0.0001270   0.0000190  -0.0002106  -0.0000134  -0.0000770
           25          26          27          28          29          30
    1   0.0000694   0.0006424   0.0000225  -0.0000432  -0.0000335   0.0000318
    2   0.0000904   0.0004715  -0.0000091   0.0001663  -0.0000019   0.0000097
    3   0.0000092  -0.0002872   0.0000575  -0.0000608  -0.0000093   0.0000136
           31          32          33          34          35          36
    1  -0.0001797   0.0000916  -0.0003846  -0.0001389  -0.0000298   0.0001288
    2   0.0000208   0.0000305  -0.0000860   0.0000609  -0.0000012  -0.0003362
    3   0.0000720  -0.0000030  -0.0000741  -0.0000816  -0.0000052   0.0001777
           37          38          39          40          41          42
    1   0.0001866   0.0002779  -0.0001168  -0.0000900   0.0000018   0.0000978
    2   0.0002158  -0.0002087  -0.0000005   0.0000837   0.0000127  -0.0000052
    3  -0.0000330  -0.0000381   0.0000132  -0.0000139  -0.0000101   0.0000090
           43          44          45          46          47          48
    1  -0.0000005  -0.0001285  -0.0000034  -0.0001343   0.0000484  -0.0000233
    2  -0.0000102   0.0000729  -0.0000083  -0.0003377  -0.0000573  -0.0000190
    3   0.0000430   0.0000215   0.0000019   0.0000622   0.0000185  -0.0000777
           49          50          51          52          53
    1  -0.0000161   0.0003918  -0.0000039   0.0008133  -0.0000228
    2   0.0000546   0.0002274  -0.0000625  -0.0006309  -0.0001359
    3   0.0000074   0.0000013  -0.0000416   0.0002758  -0.0001293
 Max gradient component =       9.847E-04
 RMS gradient           =       2.022E-04
 Gradient time:  CPU 544.60 s  wall 91.90 s
 Geometry Optimization Parameters
   NAtoms,    NIC,     NZ,  NCons,   NDum,   NFix, NCnnct, MaxDiis
       53     422       0       0       0       0       0       0

 Cartesian Hessian Update
 Hessian Updated using BFGS Update


** GEOMETRY OPTIMIZATION IN DELOCALIZED INTERNAL COORDINATES **
   Searching for a Minimum

   Optimization Cycle:   6

                       Coordinates (Angstroms)
     ATOM                X               Y               Z
      1  C        -2.7492909190    1.2296066497   -0.1962662918
      2  H        -3.1784993796    1.4899668504   -1.1744759920
      3  C        -2.5246094250   -0.2955758951   -0.2325120251
      4  H        -1.9908249415   -0.5914754963    0.6792159148
      5  O        -1.7321202954   -0.6416637610   -1.3751399728
      6  H        -1.0532127791   -1.2657617346   -1.0871093203
      7  C        -3.8496687020   -1.0690378723   -0.3256827454
      8  H        -4.2873388151   -0.8730695923   -1.3098903854
      9  H        -3.6234342042   -2.1408463663   -0.2971196050
     10  C        -4.8640320897   -0.7102105208    0.7657282684
     11  H        -4.4345919140   -0.9707026902    1.7457130425
     12  C        -6.1583739203   -1.5268932887    0.6563544418
     13  H        -5.9261706156   -2.5942439009    0.6942445982
     14  H        -6.8109335412   -1.2996531959    1.5118866997
     15  O        -6.8697976700   -1.3442222677   -0.5690463414
     16  C        -5.1063588161    0.8047048701    0.7582372782
     17  H        -5.7877205535    1.0876695312    1.5698625138
     18  H        -5.5891958269    1.0982147576   -0.1834141913
     19  C        -3.7869026732    1.5688764463    0.8989939845
     20  H        -3.9819603260    2.6447923286    0.9047036973
     21  H        -3.3468645587    1.3340839176    1.8774679378
     22  C        -1.4918143189    2.1321729379    0.0170430143
     23  C        -1.7663211160    3.5510210437   -0.5181902058
     24  C        -0.1693868693    1.6678865648   -0.5926359095
     25  H        -0.3003222452    1.3588009944   -1.6336084306
     26  O         0.3610577375    0.5579407797    0.1625350947
     27  H         0.5547020632    2.4879019800   -0.5447731206
     28  H        -1.3140172631    2.2057661376    1.0975956378
     29  H        -1.8138071306    3.5499343039   -1.6125606799
     30  H        -0.9783857848    4.2475861518   -0.2183251636
     31  H        -2.7141038081    3.9487238117   -0.1506186060
     32  H        -7.2054568082   -0.4435007156   -0.5993701071
     33  O         2.6285173603    0.8068178281    0.1618509069
     34  C         3.8896004728    0.3594376821   -0.3184147193
     35  H         3.9134279772    0.3389468794   -1.4148917146
     36  C         1.5269039596    0.0227436162   -0.3246638642
     37  H         1.5474060183    0.0321255879   -1.4273567906
     38  C         4.9252134725    1.3966803665    0.1100273865
     39  O         5.5057761233    2.1261917559   -0.6483911491
     40  O         5.1014604798    1.4132014474    1.4475593929
     41  H         5.7481503469    2.1072714335    1.6456698624
     42  C         4.1800660143   -1.0471646971    0.2275853356
     43  H         4.2256270548   -0.9832779568    1.3241719508
     44  O         5.4229084067   -1.4753938138   -0.3014634202
     45  H         5.5210606394   -2.4175351153   -0.1203389712
     46  C         3.0400343994   -1.9785837944   -0.1861615689
     47  H         3.0813649892   -2.1154823280   -1.2714374421
     48  O         3.2172218062   -3.3008776066    0.3405123561
     49  H         3.1763491021   -3.2591461982    1.3046739093
     50  C         1.6702584411   -1.4128246482    0.1897116794
     51  H         1.5645487909   -1.3753320311    1.2835843123
     52  O         0.6276450201   -2.2019252269   -0.3762238644
     53  H         0.8740770668   -3.1321682584   -0.3030688882
   Point Group: c1    Number of degrees of freedom:   153


   Energy is  -1303.957946103

 Hessian Updated using BFGS Update

150 Hessian modes will be used to form the next step
  Hessian Eigenvalues:
     0.003723    0.003890    0.004473    0.005348    0.005713    0.006039
     0.007160    0.007550    0.007715    0.009765    0.010728    0.011166
     0.011345    0.012008    0.012274    0.013110    0.013401    0.014479
     0.019097    0.020435    0.022361    0.027559    0.029869    0.031712
     0.032257    0.034220    0.036596    0.037765    0.043082    0.044380
     0.046151    0.046429    0.046904    0.047890    0.048559    0.048853
     0.049345    0.049535    0.049997    0.051703    0.053966    0.054439
     0.054903    0.055083    0.055313    0.056907    0.057964    0.058162
     0.059040    0.059964    0.060701    0.063946    0.065985    0.067102
     0.068752    0.073136    0.078310    0.078576    0.081435    0.082962
     0.086095    0.086204    0.091885    0.095203    0.107496    0.112567
     0.113158    0.118305    0.125272    0.132695    0.137577    0.140774
     0.145861    0.152652    0.158368    0.159979    0.159995    0.159999
     0.160112    0.160846    0.167132    0.169031    0.171070    0.173722
     0.179522    0.183319    0.193381    0.197225    0.198194    0.206527
     0.220666    0.224651    0.249370    0.249988    0.250898    0.262105
     0.267986    0.270393    0.276186    0.281790    0.283818    0.286117
     0.287658    0.288233    0.288697    0.290757    0.290916    0.293499
     0.297049    0.333225    0.334421    0.335330    0.337007    0.337228
     0.337489    0.338095    0.338359    0.338545    0.339213    0.339992
     0.340325    0.340486    0.341346    0.341968    0.342223    0.342614
     0.342852    0.343170    0.343947    0.344630    0.346426    0.346779
     0.385033    0.395641    0.400677    0.403319    0.404334    0.410909
     0.416435    0.429073    0.464683    0.532019    0.535654    0.540342
     0.542459    0.544705    0.545258    0.550810    0.552232    1.039257

 Minimum Search - Taking Simple RFO Step
 Searching for Lamda that Minimizes Along All modes
 Value Taken    Lamda =  -0.00017990
 Step Taken.  Stepsize is  0.069715

                             Maximum     Tolerance    Cnvgd?
         Gradient           0.004950      0.000300      NO
         Displacement       0.022133      0.001200      NO
         Energy change     -0.000136      0.000001      NO


 New Cartesian Coordinates Obtained by Inverse Iteration

 Displacement from previous Coordinates is:  0.703232
 ----------------------------------------------------------------
             Standard Nuclear Orientation (Angstroms)
    I     Atom           X                Y                Z
 ----------------------------------------------------------------
    1      C      -2.7425629453     1.2435561890    -0.1942194210
    2      H      -3.1696461310     1.5068192634    -1.1726149081
    3      C      -2.4970773573    -0.2791257846    -0.2419898973
    4      H      -1.9588876802    -0.5729069333     0.6681319359
    5      O      -1.7024131656    -0.6077063560    -1.3892368226
    6      H      -1.0137664076    -1.2265786866    -1.1131494061
    7      C      -3.8119471413    -1.0699928020    -0.3397019338
    8      H      -4.2497119490    -0.8749897818    -1.3239656891
    9      H      -3.5722006748    -2.1388896502    -0.3155829940
   10      C      -4.8342053290    -0.7301584033     0.7505563181
   11      H      -4.4046753039    -0.9894037425     1.7307896263
   12      C      -6.1171332463    -1.5635972242     0.6336018314
   13      H      -5.8697933351    -2.6276869413     0.6656916903
   14      H      -6.7744904469    -1.3501678579     1.4890876261
   15      O      -6.8287058821    -1.3833992924    -0.5920433457
   16      C      -5.0974543943     0.7812550736     0.7482338708
   17      H      -5.7869353389     1.0510244328     1.5575208457
   18      H      -5.5786637544     1.0726905941    -0.1948868438
   19      C      -3.7887120471     1.5611101063     0.8997301237
   20      H      -3.9973249182     2.6340960023     0.9132961929
   21      H      -3.3497924041     1.3235628121     1.8779468828
   22      C      -1.4969770095     2.1586097268     0.0330459111
   23      C      -1.7772574541     3.5760540090    -0.5037825168
   24      C      -0.1671787258     1.7043640989    -0.5660179239
   25      H      -0.2896206103     1.3925339582    -1.6072042548
   26      O       0.3604778348     0.5974804026     0.1945027460
   27      H       0.5528898616     2.5275935515    -0.5143696805
   28      H      -1.3296411243     2.2309435416     1.1153613011
   29      H      -1.8135367820     3.5752277310    -1.5985866971
   30      H      -0.9970080165     4.2777662148    -0.1961373174
   31      H      -2.7311717085     3.9678526827    -0.1457861384
   32      H      -7.1803646749    -0.4886146468    -0.6156266616
   33      O       2.6329005803     0.8153745536     0.1607031420
   34      C       3.8786624244     0.3434637561    -0.3353599600
   35      H       3.8837466969     0.3116089748    -1.4318230293
   36      C       1.5129006574     0.0436344170    -0.3024763711
   37      H       1.5185955859     0.0392268312    -1.4053122292
   38      C       4.9370102114     1.3692673393     0.0642946847
   39      O       5.5146435935     2.0824847858    -0.7116471106
   40      O       5.1423047973     1.3920881447     1.3976038235
   41      H       5.8035007152     2.0776346000     1.5764979259
   42      C       4.1560837207    -1.0621278893     0.2206934718
   43      H       4.2220038922    -0.9867202009     1.3155278434
   44      O       5.3827768366    -1.5156157923    -0.3249562725
   45      H       5.4694480770    -2.4572149622    -0.1353731534
   46      C       2.9940616481    -1.9803088749    -0.1622362784
   47      H       3.0164542974    -2.1332799079    -1.2459808938
   48      O       3.1570296306    -3.2979726915     0.3803063896
   49      H       3.1303873388    -3.2421853652     1.3443232169
   50      C       1.6391355812    -1.3868274963     0.2267170035
   51      H       1.5503806091    -1.3333856086     1.3214558719
   52      O       0.5719532319    -2.1609233238    -0.3139167474
   53      H       0.7993685681    -3.0950458958    -0.2298580477
 ----------------------------------------------------------------
 Molecular Point Group                 C1    NOp =  1
 Largest Abelian Subgroup              C1    NOp =  1
 Nuclear Repulsion Energy =  2470.4938968992 hartrees
 There are       98 alpha and       98 beta electrons
 Applying Cartesian multipole field
    Component          Value
    ---------          -----
     (2,0,0)        1.00000E-12
     (0,2,0)        2.00000E-11
     (0,0,2)       -3.00000E-11
 Nucleus-field energy     =     0.0000000407 hartrees
 Requested basis set is 6-311++G(d,p)
 There are 290 shells and 746 basis functions
 A cutoff of  1.0D-11 yielded  29056 shell pairs
 There are    185566 function pairs (    196351 Cartesian)
 Smallest overlap matrix eigenvalue = 1.03E-06

 Q-Chem warning in module stvman/mkSTV.C, line 306:

 Overlap eigenvalue is smaller than square root of threshold
 Use THRESH >= 12 to get rid of this warning

 Guess MOs from SCF MO coefficient file

 -----------------------------------------------------------------------
  General SCF calculation program by
  Eric Jon Sundstrom, Paul Horn, Yuezhi Mao, Dmitri Zuev, Alec White,
  David Stuck, Shaama M.S., Shane Yost, Joonho Lee, David Small,
  Daniel Levine, Susi Lehtola, Hugh Burton, Evgeny Epifanovsky
 -----------------------------------------------------------------------
 Exchange:     0.2000 Hartree-Fock + 0.0800 Slater + 0.7200 B88
 Correlation:  0.1900 VWN1RPA + 0.8100 LYP
 Using SG-1 standard quadrature grid
 using 6 threads for integral computing
 -------------------------------------------------------
 OpenMP Integral computing Module                
 Release: version 2.0, May 2017, Q-Chem Inc. Pleasanton 
 -------------------------------------------------------
 -------------------------------------------------------
 OpenMP BLAS3 based DFT computing Module                
 Release: version 1.0, May 2013, Q-Chem Inc. Pittsburgh 
 -------------------------------------------------------
 A restricted SCF calculation will be
 performed using DIIS
 SCF converges when DIIS error is below 1.0e-08
 ---------------------------------------
  Cycle       Energy         DIIS error
 ---------------------------------------
    1   -1303.9521853534      2.61e-04  
    2   -1303.9579520871      3.36e-05  
    3   -1303.9579329190      4.50e-05  
    4   -1303.9580284415      6.94e-06  
    5   -1303.9580304281      3.10e-06  
    6   -1303.9580309080      1.22e-06  
    7   -1303.9580309722      4.69e-07  
    8   -1303.9580309829      1.18e-07  
    9   -1303.9580309835      3.90e-08  
   10   -1303.9580309837      1.35e-08  
   11   -1303.9580309836      3.07e-09  Convergence criterion met
 ---------------------------------------
 SCF time:   CPU 2147.36s  wall 380.00s 
 SCF   energy in the final basis set =    -1303.9580309836
 Total energy in the final basis set =    -1303.9580309836

 --------------------------------------------------------------

                    Orbital Energies (a.u.)
 --------------------------------------------------------------

 Alpha MOs
 -- Occupied --
-19.1900 -19.1715 -19.1604 -19.1585 -19.1520 -19.1458 -19.1345 -19.1211
-19.0984 -10.3258 -10.2963 -10.2632 -10.2599 -10.2569 -10.2563 -10.2177
-10.2141 -10.2097 -10.1794 -10.1727 -10.1713 -10.1695 -10.1684 -10.1636
-10.1530  -1.1338  -1.1019  -1.0798  -1.0618  -1.0491  -1.0440  -1.0394
 -1.0218  -1.0032  -0.8394  -0.8160  -0.8124  -0.7914  -0.7480  -0.7310
 -0.7151  -0.6863  -0.6763  -0.6612  -0.6359  -0.6274  -0.6132  -0.6047
 -0.5725  -0.5685  -0.5651  -0.5593  -0.5474  -0.5247  -0.5198  -0.5131
 -0.5088  -0.5043  -0.4967  -0.4951  -0.4876  -0.4806  -0.4642  -0.4582
 -0.4521  -0.4494  -0.4436  -0.4386  -0.4321  -0.4243  -0.4183  -0.4080
 -0.4052  -0.3922  -0.3886  -0.3868  -0.3812  -0.3763  -0.3742  -0.3704
 -0.3625  -0.3567  -0.3462  -0.3451  -0.3409  -0.3356  -0.3310  -0.3277
 -0.3252  -0.3188  -0.3115  -0.3070  -0.2994  -0.2975  -0.2946  -0.2840
 -0.2798  -0.2532
 -- Virtual --
 -0.0369  -0.0260  -0.0126  -0.0108  -0.0072  -0.0046   0.0009   0.0035
  0.0135   0.0161   0.0224   0.0236   0.0312   0.0328   0.0358   0.0382
  0.0453   0.0470   0.0506   0.0536   0.0555   0.0611   0.0627   0.0663
  0.0690   0.0732   0.0744   0.0783   0.0794   0.0823   0.0854   0.0885
  0.0907   0.0920   0.0950   0.0967   0.1003   0.1036   0.1040   0.1088
  0.1097   0.1119   0.1145   0.1154   0.1188   0.1195   0.1213   0.1273
  0.1289   0.1313   0.1316   0.1348   0.1378   0.1383   0.1399   0.1414
  0.1436   0.1459   0.1472   0.1501   0.1518   0.1528   0.1542   0.1561
  0.1576   0.1623   0.1628   0.1651   0.1670   0.1692   0.1716   0.1752
  0.1762   0.1768   0.1803   0.1840   0.1857   0.1865   0.1871   0.1898
  0.1945   0.1958   0.1979   0.1999   0.2047   0.2065   0.2077   0.2079
  0.2106   0.2119   0.2160   0.2192   0.2224   0.2270   0.2293   0.2315
  0.2346   0.2362   0.2374   0.2403   0.2455   0.2479   0.2488   0.2528
  0.2538   0.2551   0.2578   0.2600   0.2620   0.2660   0.2680   0.2722
  0.2728   0.2760   0.2787   0.2812   0.2821   0.2852   0.2859   0.2919
  0.2926   0.2964   0.2992   0.3023   0.3050   0.3056   0.3078   0.3083
  0.3142   0.3157   0.3173   0.3210   0.3258   0.3268   0.3295   0.3312
  0.3322   0.3361   0.3380   0.3428   0.3459   0.3470   0.3515   0.3525
  0.3547   0.3573   0.3591   0.3621   0.3638   0.3674   0.3688   0.3711
  0.3737   0.3786   0.3814   0.3823   0.3860   0.3900   0.3916   0.3988
  0.4051   0.4075   0.4097   0.4139   0.4192   0.4241   0.4280   0.4304
  0.4330   0.4394   0.4429   0.4454   0.4519   0.4578   0.4674   0.4700
  0.4723   0.4790   0.4847   0.4896   0.4985   0.5030   0.5038   0.5082
  0.5196   0.5246   0.5327   0.5359   0.5475   0.5507   0.5546   0.5634
  0.5640   0.5671   0.5705   0.5767   0.5794   0.5896   0.5963   0.6033
  0.6116   0.6154   0.6188   0.6242   0.6302   0.6349   0.6409   0.6439
  0.6519   0.6553   0.6603   0.6622   0.6651   0.6712   0.6781   0.6827
  0.6909   0.6965   0.6997   0.7050   0.7055   0.7099   0.7165   0.7241
  0.7278   0.7344   0.7435   0.7470   0.7475   0.7523   0.7556   0.7621
  0.7661   0.7680   0.7734   0.7770   0.7801   0.7820   0.7841   0.7906
  0.7935   0.7958   0.7982   0.8016   0.8120   0.8183   0.8236   0.8264
  0.8297   0.8365   0.8433   0.8565   0.8597   0.8707   0.8978   0.9034
  0.9200   0.9266   0.9386   0.9538   0.9650   0.9782   0.9897   0.9986
  1.0097   1.0179   1.0222   1.0266   1.0279   1.0542   1.0558   1.0643
  1.0718   1.0831   1.0873   1.0930   1.1059   1.1153   1.1206   1.1294
  1.1334   1.1383   1.1474   1.1527   1.1597   1.1705   1.1796   1.1818
  1.1880   1.1923   1.1970   1.2031   1.2182   1.2212   1.2248   1.2375
  1.2434   1.2494   1.2500   1.2558   1.2685   1.2753   1.2851   1.2911
  1.2972   1.3112   1.3197   1.3238   1.3382   1.3426   1.3479   1.3657
  1.3725   1.3796   1.3866   1.3937   1.4048   1.4100   1.4279   1.4376
  1.4445   1.4473   1.4635   1.4653   1.4711   1.4800   1.4928   1.4981
  1.5077   1.5147   1.5203   1.5257   1.5343   1.5419   1.5513   1.5552
  1.5632   1.5680   1.5700   1.5770   1.5818   1.5855   1.5917   1.5925
  1.5974   1.6008   1.6083   1.6105   1.6178   1.6225   1.6288   1.6307
  1.6333   1.6402   1.6434   1.6503   1.6526   1.6563   1.6597   1.6684
  1.6736   1.6779   1.6805   1.6935   1.7003   1.7033   1.7074   1.7123
  1.7205   1.7273   1.7300   1.7448   1.7474   1.7570   1.7613   1.7693
  1.7810   1.7833   1.7917   1.7957   1.8096   1.8118   1.8187   1.8294
  1.8394   1.8401   1.8562   1.8583   1.8683   1.8695   1.8763   1.8880
  1.8945   1.9035   1.9053   1.9107   1.9203   1.9386   1.9462   1.9517
  1.9585   1.9738   1.9876   2.0017   2.0044   2.0116   2.0234   2.0347
  2.0493   2.0526   2.0604   2.0651   2.0776   2.0801   2.0837   2.0976
  2.1104   2.1136   2.1321   2.1344   2.1398   2.1467   2.1558   2.1593
  2.1736   2.1788   2.1864   2.1976   2.2091   2.2186   2.2319   2.2465
  2.2512   2.2521   2.2619   2.2832   2.2860   2.2976   2.3181   2.3252
  2.3358   2.3455   2.3513   2.3622   2.3657   2.3770   2.3988   2.4160
  2.4265   2.4455   2.4512   2.4836   2.4908   2.5026   2.5184   2.5260
  2.5337   2.5383   2.5432   2.5450   2.5533   2.5721   2.5807   2.5830
  2.5977   2.6018   2.6061   2.6250   2.6317   2.6352   2.6454   2.6541
  2.6608   2.6782   2.6862   2.6956   2.7006   2.7134   2.7385   2.7414
  2.7555   2.7577   2.7714   2.7772   2.7878   2.8020   2.8068   2.8112
  2.8161   2.8244   2.8380   2.8505   2.8597   2.8732   2.8825   2.8867
  2.8960   2.9103   2.9116   2.9254   2.9282   2.9352   2.9547   2.9607
  2.9652   2.9785   2.9827   2.9886   2.9990   3.0077   3.0227   3.0287
  3.0341   3.0454   3.0518   3.0554   3.0655   3.0834   3.0901   3.0953
  3.1086   3.1193   3.1207   3.1283   3.1419   3.1479   3.1496   3.1620
  3.1669   3.1806   3.1862   3.1985   3.2118   3.2158   3.2217   3.2375
  3.2414   3.2536   3.2653   3.2813   3.2857   3.2885   3.3099   3.3201
  3.3304   3.3526   3.3680   3.3745   3.3874   3.4122   3.4247   3.4726
  3.4936   3.5419   3.5602   3.5829   3.6155   3.6827   3.7759   3.7886
  3.7997   3.8020   3.8045   3.8221   3.8440   3.8603   3.8660   3.8996
  3.9073   3.9140   3.9224   3.9335   3.9339   3.9746   3.9860   3.9976
  4.0056   4.0191   4.0477   4.0551   4.0612   4.0866   4.1241   4.1382
  4.1580   4.1718   4.1801   4.2305   4.2530   4.2676   4.2991   4.3053
  4.3181   4.3460   4.3731   4.4430   4.9839   5.0732   5.0936   5.0987
  5.1055   5.1256   5.1453   5.1903   5.2306   5.2783   5.3662   5.3815
  5.4062   5.4124   5.4213   5.4476   5.4622   5.5178   5.5945   5.6131
  5.6460   5.6519   5.6560   5.6964   5.8018   5.8275   5.8518  23.7484
 23.7737  23.7902  23.8075  23.8141  23.8297  23.8474  23.8633  23.8707
 23.8877  23.9012  23.9047  23.9375  23.9635  23.9813  23.9976  49.8652
 49.8973  49.9262  49.9406  49.9432  49.9623  49.9985  50.0136  50.0279
 --------------------------------------------------------------

          Ground-State Mulliken Net Atomic Charges

     Atom                 Charge (a.u.)
  ----------------------------------------
      1 C                     0.266790
      2 H                     0.227611
      3 C                    -0.194242
      4 H                     0.223109
      5 O                    -0.149895
      6 H                     0.381427
      7 C                    -1.064112
      8 H                     0.239821
      9 H                     0.118813
     10 C                     0.548014
     11 H                     0.154205
     12 C                    -0.778148
     13 H                     0.179568
     14 H                     0.142270
     15 O                    -0.208813
     16 C                    -0.688007
     17 H                     0.166818
     18 H                     0.127170
     19 C                    -0.296959
     20 H                     0.136936
     21 H                     0.156182
     22 C                     0.947346
     23 C                    -0.794042
     24 C                    -0.963280
     25 H                     0.179068
     26 O                     0.021054
     27 H                     0.223783
     28 H                     0.210621
     29 H                     0.164194
     30 H                     0.134841
     31 H                     0.126284
     32 H                     0.230712
     33 O                    -0.007271
     34 C                    -0.472892
     35 H                     0.270673
     36 C                     0.107542
     37 H                     0.226706
     38 C                     0.057243
     39 O                    -0.201773
     40 O                    -0.119498
     41 H                     0.293069
     42 C                    -0.221871
     43 H                     0.285522
     44 O                    -0.139076
     45 H                     0.260052
     46 C                    -0.588948
     47 H                     0.302639
     48 O                    -0.206475
     49 H                     0.277074
     50 C                    -0.616812
     51 H                     0.241771
     52 O                    -0.182507
     53 H                     0.265693
  ----------------------------------------
  Sum of atomic charges =    -0.000000

 -----------------------------------------------------------------
                    Cartesian Multipole Moments
 -----------------------------------------------------------------
    Charge (ESU x 10^10)
                -0.0000
    Dipole Moment (Debye)
         X       0.7951      Y      -0.8188      Z       4.4447
       Tot       4.5889
    Quadrupole Moments (Debye-Ang)
        XX    -165.6060     XY     -21.5083     YY    -147.6111
        XZ       3.6017     YZ      -4.9830     ZZ    -153.2693
    Octopole Moments (Debye-Ang^2)
       XXX      37.8598    XXY      44.6244    XYY      38.9570
       YYY     -31.4357    XXZ     144.4820    XYZ      36.6979
       YYZ      31.4986    XZZ      38.1288    YZZ     -11.0735
       ZZZ      14.8240
    Hexadecapole Moments (Debye-Ang^3)
      XXXX  -14154.3756   XXXY    -712.6105   XXYY   -2767.3247
      XYYY      -3.4003   YYYY   -2790.8216   XXXZ     327.6363
      XXYZ      11.5417   XYYZ     117.3839   YYYZ      12.6124
      XXZZ   -2332.4114   XYZZ     -25.2843   YYZZ    -538.4499
      XZZZ      78.7703   YZZZ      -2.8503   ZZZZ    -610.9358
 -----------------------------------------------------------------
 Calculating analytic gradient of the SCF energy
 Gradient of SCF Energy
            1           2           3           4           5           6
    1  -0.0000434   0.0001320  -0.0000035  -0.0001331   0.0002197   0.0001784
    2   0.0000349  -0.0000262  -0.0001129   0.0001395  -0.0001362   0.0001941
    3   0.0001391  -0.0000409  -0.0003114   0.0001277   0.0000526  -0.0004015
            7           8           9          10          11          12
    1  -0.0001125   0.0000385  -0.0000836   0.0001680  -0.0000193  -0.0001242
    2  -0.0000337   0.0000322   0.0000661  -0.0000730  -0.0000063  -0.0000356
    3   0.0002188   0.0000087   0.0000392   0.0000403   0.0000399   0.0000213
           13          14          15          16          17          18
    1   0.0000860  -0.0001087  -0.0000248   0.0000387  -0.0000295  -0.0000020
    2   0.0000583   0.0000171  -0.0000087   0.0001424  -0.0000252   0.0000053
    3  -0.0000105   0.0000416   0.0001168   0.0000906   0.0000263  -0.0000548
           19          20          21          22          23          24
    1  -0.0001675   0.0000573  -0.0000373   0.0002359  -0.0000213  -0.0003217
    2   0.0000557  -0.0001328  -0.0000091  -0.0000203  -0.0000388  -0.0000520
    3   0.0000734  -0.0000455  -0.0000154   0.0001137  -0.0001277   0.0000605
           25          26          27          28          29          30
    1   0.0000478   0.0001257   0.0000210  -0.0000642   0.0000134  -0.0000172
    2  -0.0000738  -0.0000175  -0.0000670   0.0000224   0.0000264  -0.0000346
    3  -0.0000418   0.0001098  -0.0000357  -0.0000195  -0.0000160  -0.0000348
           31          32          33          34          35          36
    1  -0.0000593   0.0000302  -0.0000851  -0.0000389  -0.0000084   0.0000838
    2   0.0001394   0.0000136  -0.0001031   0.0000456   0.0000393  -0.0001168
    3  -0.0000303   0.0000222   0.0000159   0.0000286  -0.0000303  -0.0002654
           37          38          39          40          41          42
    1   0.0001806  -0.0002954   0.0001046   0.0001347  -0.0000300   0.0000951
    2  -0.0000711   0.0003203  -0.0001651  -0.0000548  -0.0000092  -0.0001396
    3   0.0000087  -0.0000058   0.0000191  -0.0000214  -0.0000388  -0.0001081
           43          44          45          46          47          48
    1  -0.0000112   0.0000553  -0.0000307   0.0001730   0.0000559  -0.0000754
    2   0.0000395   0.0001107  -0.0000007   0.0000344  -0.0001125  -0.0000076
    3   0.0000728   0.0000436  -0.0000501   0.0001459  -0.0000042  -0.0001735
           49          50          51          52          53
    1  -0.0000375  -0.0002343   0.0000063  -0.0001758   0.0001138
    2   0.0000545  -0.0000990   0.0000997   0.0000806   0.0000110
    3   0.0000879  -0.0001288   0.0000128   0.0002124   0.0000221
 Max gradient component =       4.015E-04
 RMS gradient           =       1.072E-04
 Gradient time:  CPU 546.11 s  wall 92.19 s
 Geometry Optimization Parameters
   NAtoms,    NIC,     NZ,  NCons,   NDum,   NFix, NCnnct, MaxDiis
       53     422       0       0       0       0       0       0

 Cartesian Hessian Update
 Hessian Updated using BFGS Update


** GEOMETRY OPTIMIZATION IN DELOCALIZED INTERNAL COORDINATES **
   Searching for a Minimum

   Optimization Cycle:   7

                       Coordinates (Angstroms)
     ATOM                X               Y               Z
      1  C        -2.7425629453    1.2435561890   -0.1942194210
      2  H        -3.1696461310    1.5068192634   -1.1726149081
      3  C        -2.4970773573   -0.2791257846   -0.2419898973
      4  H        -1.9588876802   -0.5729069333    0.6681319359
      5  O        -1.7024131656   -0.6077063560   -1.3892368226
      6  H        -1.0137664076   -1.2265786866   -1.1131494061
      7  C        -3.8119471413   -1.0699928020   -0.3397019338
      8  H        -4.2497119490   -0.8749897818   -1.3239656891
      9  H        -3.5722006748   -2.1388896502   -0.3155829940
     10  C        -4.8342053290   -0.7301584033    0.7505563181
     11  H        -4.4046753039   -0.9894037425    1.7307896263
     12  C        -6.1171332463   -1.5635972242    0.6336018314
     13  H        -5.8697933351   -2.6276869413    0.6656916903
     14  H        -6.7744904469   -1.3501678579    1.4890876261
     15  O        -6.8287058821   -1.3833992924   -0.5920433457
     16  C        -5.0974543943    0.7812550736    0.7482338708
     17  H        -5.7869353389    1.0510244328    1.5575208457
     18  H        -5.5786637544    1.0726905941   -0.1948868438
     19  C        -3.7887120471    1.5611101063    0.8997301237
     20  H        -3.9973249182    2.6340960023    0.9132961929
     21  H        -3.3497924041    1.3235628121    1.8779468828
     22  C        -1.4969770095    2.1586097268    0.0330459111
     23  C        -1.7772574541    3.5760540090   -0.5037825168
     24  C        -0.1671787258    1.7043640989   -0.5660179239
     25  H        -0.2896206103    1.3925339582   -1.6072042548
     26  O         0.3604778348    0.5974804026    0.1945027460
     27  H         0.5528898616    2.5275935515   -0.5143696805
     28  H        -1.3296411243    2.2309435416    1.1153613011
     29  H        -1.8135367820    3.5752277310   -1.5985866971
     30  H        -0.9970080165    4.2777662148   -0.1961373174
     31  H        -2.7311717085    3.9678526827   -0.1457861384
     32  H        -7.1803646749   -0.4886146468   -0.6156266616
     33  O         2.6329005803    0.8153745536    0.1607031420
     34  C         3.8786624244    0.3434637561   -0.3353599600
     35  H         3.8837466969    0.3116089748   -1.4318230293
     36  C         1.5129006574    0.0436344170   -0.3024763711
     37  H         1.5185955859    0.0392268312   -1.4053122292
     38  C         4.9370102114    1.3692673393    0.0642946847
     39  O         5.5146435935    2.0824847858   -0.7116471106
     40  O         5.1423047973    1.3920881447    1.3976038235
     41  H         5.8035007152    2.0776346000    1.5764979259
     42  C         4.1560837207   -1.0621278893    0.2206934718
     43  H         4.2220038922   -0.9867202009    1.3155278434
     44  O         5.3827768366   -1.5156157923   -0.3249562725
     45  H         5.4694480770   -2.4572149622   -0.1353731534
     46  C         2.9940616481   -1.9803088749   -0.1622362784
     47  H         3.0164542974   -2.1332799079   -1.2459808938
     48  O         3.1570296306   -3.2979726915    0.3803063896
     49  H         3.1303873388   -3.2421853652    1.3443232169
     50  C         1.6391355812   -1.3868274963    0.2267170035
     51  H         1.5503806091   -1.3333856086    1.3214558719
     52  O         0.5719532319   -2.1609233238   -0.3139167474
     53  H         0.7993685681   -3.0950458958   -0.2298580477
   Point Group: c1    Number of degrees of freedom:   153


   Energy is  -1303.958030984

 Hessian Updated using BFGS Update

151 Hessian modes will be used to form the next step
  Hessian Eigenvalues:
     0.003717    0.003888    0.004539    0.005357    0.005735    0.006050
     0.007144    0.007575    0.007676    0.009392    0.010570    0.010973
     0.011252    0.011943    0.012066    0.013156    0.013399    0.014656
     0.019312    0.020463    0.022364    0.027614    0.029894    0.031703
     0.032249    0.034273    0.036588    0.037757    0.043094    0.044399
     0.046147    0.046472    0.046888    0.048296    0.048711    0.049045
     0.049396    0.049686    0.050023    0.051703    0.053915    0.054438
     0.054985    0.055213    0.055345    0.057176    0.058084    0.058160
     0.059248    0.059874    0.060727    0.063595    0.065983    0.067132
     0.069264    0.073324    0.078353    0.079110    0.081472    0.082989
     0.086147    0.086309    0.091887    0.095093    0.107805    0.112615
     0.113131    0.118310    0.125658    0.132687    0.137043    0.140951
     0.145641    0.151090    0.158776    0.159952    0.159997    0.160000
     0.160007    0.160116    0.160859    0.167723    0.169084    0.172869
     0.178035    0.179959    0.189991    0.193321    0.196282    0.198501
     0.205717    0.220672    0.225761    0.249392    0.249968    0.250109
     0.261297    0.267820    0.270456    0.276063    0.280871    0.284392
     0.286648    0.287861    0.288246    0.288572    0.290747    0.290874
     0.293448    0.297048    0.328411    0.333615    0.335319    0.336968
     0.337118    0.337478    0.337676    0.338373    0.338445    0.339197
     0.339986    0.340329    0.340436    0.341255    0.341968    0.342199
     0.342615    0.342846    0.343161    0.343940    0.344465    0.344664
     0.346635    0.384865    0.396288    0.398028    0.403329    0.404349
     0.410972    0.416680    0.429125    0.477629    0.533021    0.535797
     0.541256    0.542421    0.544699    0.545347    0.550818    0.552238
     1.039200

 Minimum Search - Taking Simple RFO Step
 Searching for Lamda that Minimizes Along All modes
 Value Taken    Lamda =  -0.00004229
 Step Taken.  Stepsize is  0.059711

                             Maximum     Tolerance    Cnvgd?
         Gradient           0.000532      0.000300      NO
         Displacement       0.029342      0.001200      NO
         Energy change     -0.000085      0.000001      NO


 New Cartesian Coordinates Obtained by Inverse Iteration

 Displacement from previous Coordinates is:  0.520747
 ----------------------------------------------------------------
             Standard Nuclear Orientation (Angstroms)
    I     Atom           X                Y                Z
 ----------------------------------------------------------------
    1      C      -2.7388541192     1.2443383454    -0.1809847185
    2      H      -3.1558916288     1.5058403816    -1.1642495467
    3      C      -2.4896111184    -0.2777541555    -0.2238755694
    4      H      -1.9631208712    -0.5711261300     0.6933328819
    5      O      -1.6790507697    -0.6065953832    -1.3592001157
    6      H      -0.9963007056    -1.2268921421    -1.0713196305
    7      C      -3.8007927632    -1.0714755788    -0.3416124801
    8      H      -4.2239785627    -0.8779795325    -1.3324995539
    9      H      -3.5584831818    -2.1398334858    -0.3136787283
   10      C      -4.8403094670    -0.7336383576     0.7327369077
   11      H      -4.4257774673    -0.9936447207     1.7191766667
   12      C      -6.1199984239    -1.5683592686     0.5944048400
   13      H      -5.8729113243    -2.6323795511     0.6320234611
   14      H      -6.7917381218    -1.3546514269     1.4384189700
   15      O      -6.8104999216    -1.3901086724    -0.6436579691
   16      C      -5.1047089608     0.7775796829     0.7287184942
   17      H      -5.8057280329     1.0457675399     1.5285096871
   18      H      -5.5729370236     1.0701230900    -0.2204872568
   19      C      -3.7991308684     1.5591887886     0.8997803635
   20      H      -4.0101908248     2.6318580859     0.9125764194
   21      H      -3.3728231228     1.3207538193     1.8833849185
   22      C      -1.4979008478     2.1621822160     0.0597216342
   23      C      -1.7792637126     3.5818209245    -0.4701512749
   24      C      -0.1635798141     1.7156402929    -0.5352357193
   25      H      -0.2825365982     1.4037788895    -1.5768317374
   26      O       0.3672826585     0.6112272812     0.2264496540
   27      H       0.5521055819     2.5426022147    -0.4816452143
   28      H      -1.3363337430     2.2284332440     1.1433660734
   29      H      -1.8102297027     3.5870588989    -1.5651211458
   30      H      -1.0027544718     4.2841836203    -0.1545005546
   31      H      -2.7360861937     3.9681151925    -0.1146126073
   32      H      -7.1636453037    -0.4961102283    -0.6738347631
   33      O       2.6416438652     0.8186638430     0.1525296326
   34      C       3.8758604437     0.3345611542    -0.3609536501
   35      H       3.8604627526     0.2895134918    -1.4568284569
   36      C       1.5096431774     0.0475727381    -0.2824015654
   37      H       1.4955405963     0.0323923456    -1.3850670822
   38      C       4.9466392896     1.3594466137     0.0066580616
   39      O       5.5075783920     2.0658876739    -0.7875690660
   40      O       5.1717148144     1.4019034074     1.3362783450
   41      H       5.8356337027     2.0897679603     1.4952680883
   42      C       4.1560886383    -1.0657347534     0.2063059692
   43      H       4.2407810142    -0.9786855472     1.2988670078
   44      O       5.3710858628    -1.5320377949    -0.3545804249
   45      H       5.4569344743    -2.4714525633    -0.1540368479
   46      C       2.9838388262    -1.9822135460    -0.1475209181
   47      H       2.9867431512    -2.1453088597    -1.2299689141
   48      O       3.1512430610    -3.2951270338     0.4054364703
   49      H       3.1431317956    -3.2299175931     1.3691199058
   50      C       1.6384986524    -1.3789162206     0.2579434313
   51      H       1.5668720366    -1.3163670983     1.3534177368
   52      O       0.5603130906    -2.1534038923    -0.2601845083
   53      H       0.7833922216    -3.0879905185    -0.1700378709
 ----------------------------------------------------------------
 Molecular Point Group                 C1    NOp =  1
 Largest Abelian Subgroup              C1    NOp =  1
 Nuclear Repulsion Energy =  2471.3284960159 hartrees
 There are       98 alpha and       98 beta electrons
 Applying Cartesian multipole field
    Component          Value
    ---------          -----
     (2,0,0)        1.00000E-12
     (0,2,0)        2.00000E-11
     (0,0,2)       -3.00000E-11
 Nucleus-field energy     =     0.0000000410 hartrees
 Requested basis set is 6-311++G(d,p)
 There are 290 shells and 746 basis functions
 A cutoff of  1.0D-11 yielded  29064 shell pairs
 There are    185637 function pairs (    196431 Cartesian)
 Smallest overlap matrix eigenvalue = 1.03E-06

 Q-Chem warning in module stvman/mkSTV.C, line 306:

 Overlap eigenvalue is smaller than square root of threshold
 Use THRESH >= 12 to get rid of this warning

 Guess MOs from SCF MO coefficient file

 -----------------------------------------------------------------------
  General SCF calculation program by
  Eric Jon Sundstrom, Paul Horn, Yuezhi Mao, Dmitri Zuev, Alec White,
  David Stuck, Shaama M.S., Shane Yost, Joonho Lee, David Small,
  Daniel Levine, Susi Lehtola, Hugh Burton, Evgeny Epifanovsky
 -----------------------------------------------------------------------
 Exchange:     0.2000 Hartree-Fock + 0.0800 Slater + 0.7200 B88
 Correlation:  0.1900 VWN1RPA + 0.8100 LYP
 Using SG-1 standard quadrature grid
 using 6 threads for integral computing
 -------------------------------------------------------
 OpenMP Integral computing Module                
 Release: version 2.0, May 2017, Q-Chem Inc. Pleasanton 
 -------------------------------------------------------
 -------------------------------------------------------
 OpenMP BLAS3 based DFT computing Module                
 Release: version 1.0, May 2013, Q-Chem Inc. Pittsburgh 
 -------------------------------------------------------
 A restricted SCF calculation will be
 performed using DIIS
 SCF converges when DIIS error is below 1.0e-08
 ---------------------------------------
  Cycle       Energy         DIIS error
 ---------------------------------------
    1   -1303.9541317763      2.18e-04  
    2   -1303.9580022782      2.82e-05  
    3   -1303.9579870572      3.72e-05  
    4   -1303.9580528967      6.13e-06  
    5   -1303.9580542389      3.38e-06  
    6   -1303.9580547857      1.21e-06  
    7   -1303.9580548534      3.35e-07  
    8   -1303.9580548590      8.78e-08  
    9   -1303.9580548593      2.47e-08  
   10   -1303.9580548593      7.37e-09  Convergence criterion met
 ---------------------------------------
 SCF time:   CPU 1954.38s  wall 347.00s 
 SCF   energy in the final basis set =    -1303.9580548593
 Total energy in the final basis set =    -1303.9580548593

 --------------------------------------------------------------

                    Orbital Energies (a.u.)
 --------------------------------------------------------------

 Alpha MOs
 -- Occupied --
-19.1899 -19.1715 -19.1608 -19.1585 -19.1519 -19.1458 -19.1345 -19.1211
-19.0980 -10.3257 -10.2962 -10.2631 -10.2599 -10.2569 -10.2565 -10.2175
-10.2141 -10.2095 -10.1793 -10.1726 -10.1713 -10.1695 -10.1684 -10.1635
-10.1529  -1.1337  -1.1018  -1.0798  -1.0620  -1.0491  -1.0440  -1.0394
 -1.0217  -1.0031  -0.8394  -0.8161  -0.8123  -0.7914  -0.7480  -0.7308
 -0.7151  -0.6864  -0.6762  -0.6612  -0.6358  -0.6274  -0.6131  -0.6045
 -0.5724  -0.5686  -0.5651  -0.5593  -0.5474  -0.5247  -0.5198  -0.5130
 -0.5088  -0.5043  -0.4968  -0.4951  -0.4875  -0.4805  -0.4642  -0.4582
 -0.4521  -0.4492  -0.4436  -0.4387  -0.4321  -0.4242  -0.4181  -0.4081
 -0.4052  -0.3921  -0.3885  -0.3867  -0.3812  -0.3761  -0.3741  -0.3703
 -0.3625  -0.3567  -0.3462  -0.3450  -0.3409  -0.3357  -0.3308  -0.3276
 -0.3254  -0.3189  -0.3115  -0.3070  -0.2995  -0.2975  -0.2944  -0.2840
 -0.2797  -0.2529
 -- Virtual --
 -0.0369  -0.0259  -0.0126  -0.0108  -0.0071  -0.0047   0.0010   0.0035
  0.0136   0.0162   0.0223   0.0237   0.0311   0.0331   0.0359   0.0382
  0.0452   0.0468   0.0507   0.0538   0.0556   0.0613   0.0627   0.0662
  0.0689   0.0731   0.0743   0.0785   0.0796   0.0824   0.0856   0.0885
  0.0908   0.0920   0.0950   0.0968   0.1004   0.1035   0.1045   0.1089
  0.1098   0.1121   0.1148   0.1152   0.1187   0.1195   0.1214   0.1274
  0.1290   0.1315   0.1317   0.1347   0.1376   0.1380   0.1399   0.1415
  0.1435   0.1461   0.1472   0.1502   0.1520   0.1528   0.1543   0.1563
  0.1577   0.1623   0.1630   0.1650   0.1674   0.1692   0.1720   0.1752
  0.1765   0.1772   0.1804   0.1840   0.1859   0.1866   0.1867   0.1897
  0.1948   0.1960   0.1979   0.1997   0.2047   0.2066   0.2079   0.2082
  0.2102   0.2119   0.2161   0.2194   0.2224   0.2271   0.2293   0.2320
  0.2347   0.2365   0.2376   0.2407   0.2456   0.2482   0.2490   0.2527
  0.2540   0.2556   0.2577   0.2601   0.2625   0.2660   0.2681   0.2722
  0.2731   0.2760   0.2792   0.2813   0.2818   0.2852   0.2868   0.2918
  0.2924   0.2964   0.2995   0.3025   0.3052   0.3058   0.3078   0.3086
  0.3144   0.3163   0.3176   0.3210   0.3254   0.3268   0.3295   0.3313
  0.3321   0.3362   0.3383   0.3426   0.3459   0.3473   0.3513   0.3524
  0.3544   0.3576   0.3593   0.3624   0.3638   0.3675   0.3691   0.3711
  0.3738   0.3787   0.3816   0.3821   0.3862   0.3905   0.3919   0.3987
  0.4052   0.4068   0.4096   0.4140   0.4195   0.4244   0.4280   0.4302
  0.4333   0.4388   0.4427   0.4456   0.4517   0.4582   0.4671   0.4707
  0.4724   0.4791   0.4851   0.4898   0.4980   0.5035   0.5039   0.5080
  0.5200   0.5249   0.5330   0.5363   0.5485   0.5504   0.5547   0.5635
  0.5643   0.5669   0.5706   0.5771   0.5796   0.5895   0.5961   0.6036
  0.6119   0.6155   0.6191   0.6243   0.6305   0.6348   0.6399   0.6448
  0.6522   0.6554   0.6600   0.6629   0.6655   0.6715   0.6783   0.6821
  0.6913   0.6966   0.7001   0.7046   0.7057   0.7112   0.7157   0.7244
  0.7275   0.7338   0.7431   0.7466   0.7477   0.7525   0.7557   0.7622
  0.7661   0.7677   0.7736   0.7777   0.7800   0.7822   0.7838   0.7908
  0.7934   0.7961   0.7985   0.8017   0.8123   0.8183   0.8239   0.8274
  0.8307   0.8366   0.8438   0.8568   0.8595   0.8707   0.8973   0.9039
  0.9211   0.9268   0.9387   0.9542   0.9651   0.9785   0.9904   0.9998
  1.0092   1.0180   1.0227   1.0262   1.0285   1.0541   1.0562   1.0651
  1.0717   1.0837   1.0871   1.0921   1.1060   1.1144   1.1215   1.1293
  1.1331   1.1383   1.1473   1.1526   1.1597   1.1702   1.1799   1.1825
  1.1880   1.1927   1.1968   1.2047   1.2188   1.2211   1.2245   1.2380
  1.2442   1.2493   1.2499   1.2561   1.2685   1.2756   1.2870   1.2907
  1.2971   1.3113   1.3193   1.3237   1.3376   1.3424   1.3473   1.3657
  1.3723   1.3797   1.3870   1.3937   1.4038   1.4102   1.4277   1.4384
  1.4446   1.4467   1.4635   1.4660   1.4711   1.4803   1.4925   1.4983
  1.5083   1.5145   1.5206   1.5261   1.5342   1.5423   1.5515   1.5557
  1.5637   1.5680   1.5700   1.5771   1.5820   1.5860   1.5920   1.5928
  1.5979   1.6007   1.6078   1.6108   1.6184   1.6230   1.6291   1.6306
  1.6338   1.6405   1.6436   1.6504   1.6526   1.6556   1.6598   1.6688
  1.6741   1.6787   1.6809   1.6934   1.6999   1.7042   1.7074   1.7122
  1.7212   1.7288   1.7301   1.7449   1.7477   1.7579   1.7611   1.7689
  1.7815   1.7836   1.7914   1.7955   1.8100   1.8115   1.8191   1.8296
  1.8391   1.8406   1.8567   1.8582   1.8678   1.8692   1.8768   1.8879
  1.8941   1.9034   1.9053   1.9105   1.9198   1.9386   1.9466   1.9519
  1.9580   1.9746   1.9879   2.0014   2.0044   2.0115   2.0243   2.0350
  2.0494   2.0528   2.0608   2.0646   2.0777   2.0805   2.0830   2.0978
  2.1108   2.1145   2.1327   2.1352   2.1403   2.1471   2.1558   2.1590
  2.1737   2.1790   2.1871   2.1981   2.2095   2.2190   2.2331   2.2469
  2.2517   2.2529   2.2628   2.2836   2.2871   2.2982   2.3227   2.3256
  2.3363   2.3471   2.3520   2.3630   2.3662   2.3769   2.3990   2.4161
  2.4268   2.4454   2.4512   2.4837   2.4910   2.5029   2.5187   2.5262
  2.5340   2.5385   2.5435   2.5451   2.5532   2.5729   2.5808   2.5828
  2.5982   2.6019   2.6058   2.6251   2.6321   2.6355   2.6455   2.6546
  2.6607   2.6777   2.6867   2.6956   2.7011   2.7137   2.7393   2.7417
  2.7556   2.7582   2.7716   2.7774   2.7880   2.8022   2.8071   2.8111
  2.8162   2.8243   2.8376   2.8507   2.8602   2.8736   2.8825   2.8875
  2.8957   2.9110   2.9119   2.9264   2.9283   2.9360   2.9547   2.9606
  2.9648   2.9778   2.9829   2.9882   2.9985   3.0076   3.0230   3.0296
  3.0342   3.0466   3.0516   3.0562   3.0652   3.0834   3.0906   3.0957
  3.1087   3.1200   3.1213   3.1291   3.1420   3.1478   3.1497   3.1622
  3.1671   3.1813   3.1861   3.1997   3.2121   3.2158   3.2221   3.2381
  3.2415   3.2541   3.2652   3.2819   3.2858   3.2888   3.3096   3.3202
  3.3323   3.3529   3.3676   3.3748   3.3877   3.4127   3.4250   3.4726
  3.4939   3.5424   3.5599   3.5838   3.6155   3.6831   3.7761   3.7887
  3.7998   3.8020   3.8053   3.8222   3.8435   3.8603   3.8660   3.9007
  3.9081   3.9138   3.9234   3.9338   3.9344   3.9732   3.9860   3.9977
  4.0058   4.0201   4.0476   4.0555   4.0613   4.0864   4.1244   4.1376
  4.1589   4.1720   4.1806   4.2308   4.2532   4.2677   4.2991   4.3055
  4.3181   4.3456   4.3729   4.4427   4.9837   5.0728   5.0936   5.0986
  5.1057   5.1256   5.1451   5.1902   5.2310   5.2806   5.3660   5.3810
  5.4062   5.4127   5.4217   5.4498   5.4627   5.5192   5.5946   5.6132
  5.6455   5.6521   5.6561   5.6958   5.8043   5.8273   5.8529  23.7485
 23.7741  23.7902  23.8079  23.8142  23.8302  23.8477  23.8634  23.8709
 23.8879  23.9014  23.9047  23.9377  23.9636  23.9812  23.9978  49.8653
 49.8973  49.9264  49.9408  49.9433  49.9625  49.9979  50.0139  50.0296
 --------------------------------------------------------------

          Ground-State Mulliken Net Atomic Charges

     Atom                 Charge (a.u.)
  ----------------------------------------
      1 C                     0.256595
      2 H                     0.226507
      3 C                    -0.189641
      4 H                     0.222523
      5 O                    -0.151093
      6 H                     0.384913
      7 C                    -1.058441
      8 H                     0.240164
      9 H                     0.117908
     10 C                     0.547286
     11 H                     0.154096
     12 C                    -0.778484
     13 H                     0.179745
     14 H                     0.142251
     15 O                    -0.208844
     16 C                    -0.686086
     17 H                     0.166379
     18 H                     0.127321
     19 C                    -0.297144
     20 H                     0.135953
     21 H                     0.156579
     22 C                     0.942886
     23 C                    -0.793103
     24 C                    -0.948016
     25 H                     0.178163
     26 O                     0.021909
     27 H                     0.225007
     28 H                     0.210563
     29 H                     0.163978
     30 H                     0.134787
     31 H                     0.126185
     32 H                     0.230673
     33 O                    -0.007924
     34 C                    -0.467044
     35 H                     0.271256
     36 C                     0.101858
     37 H                     0.226031
     38 C                     0.057705
     39 O                    -0.201587
     40 O                    -0.119064
     41 H                     0.292982
     42 C                    -0.227846
     43 H                     0.285069
     44 O                    -0.139012
     45 H                     0.260083
     46 C                    -0.581428
     47 H                     0.303274
     48 O                    -0.207539
     49 H                     0.277084
     50 C                    -0.629848
     51 H                     0.241897
     52 O                    -0.183745
     53 H                     0.266278
  ----------------------------------------
  Sum of atomic charges =    -0.000000

 -----------------------------------------------------------------
                    Cartesian Multipole Moments
 -----------------------------------------------------------------
    Charge (ESU x 10^10)
                -0.0000
    Dipole Moment (Debye)
         X       0.7834      Y      -0.8078      Z       4.4892
       Tot       4.6280
    Quadrupole Moments (Debye-Ang)
        XX    -164.7641     XY     -21.2498     YY    -147.5967
        XZ       3.9401     YZ      -5.0839     ZZ    -153.6379
    Octopole Moments (Debye-Ang^2)
       XXX      38.8158    XXY      45.6294    XYY      39.7659
       YYY     -30.4382    XXZ     146.0668    XYZ      37.1139
       YYZ      32.1009    XZZ      36.0012    YZZ     -11.9116
       ZZZ      15.9187
    Hexadecapole Moments (Debye-Ang^3)
      XXXX  -14087.1619   XXXY    -687.9240   XXYY   -2759.2615
      XYYY       0.3851   YYYY   -2793.6470   XXXZ     344.0049
      XXYZ       6.7581   XYYZ     118.4375   YYYZ      14.5475
      XXZZ   -2347.3704   XYZZ     -33.1188   YYZZ    -540.0646
      XZZZ      87.9064   YZZZ      -2.7603   ZZZZ    -601.2403
 -----------------------------------------------------------------
 Calculating analytic gradient of the SCF energy
 Gradient of SCF Energy
            1           2           3           4           5           6
    1  -0.0000897   0.0000166  -0.0000010  -0.0000073  -0.0000045   0.0001668
    2  -0.0000584  -0.0000281  -0.0000869  -0.0000078  -0.0001176   0.0001552
    3   0.0000437  -0.0000257  -0.0000497   0.0000488   0.0002143  -0.0001215
            7           8           9          10          11          12
    1   0.0000241  -0.0000482  -0.0000181   0.0001512   0.0000171  -0.0000571
    2  -0.0000672  -0.0000107   0.0000067   0.0000680   0.0000204  -0.0000315
    3   0.0000548  -0.0000035   0.0000017  -0.0000452   0.0000256  -0.0000336
           13          14          15          16          17          18
    1   0.0000067  -0.0000119  -0.0000255   0.0000732   0.0000149  -0.0000131
    2   0.0000057  -0.0000219  -0.0000008   0.0000966   0.0000275  -0.0000043
    3   0.0000180   0.0000437   0.0000678   0.0000381   0.0000219  -0.0000007
           19          20          21          22          23          24
    1  -0.0000602   0.0000324  -0.0000003   0.0001773   0.0000230  -0.0001146
    2   0.0000223   0.0000114   0.0000149  -0.0000536  -0.0000018  -0.0000130
    3  -0.0000157  -0.0000263  -0.0000039   0.0000158  -0.0000890   0.0000687
           25          26          27          28          29          30
    1  -0.0000529  -0.0002314   0.0000214   0.0000476  -0.0000117  -0.0000040
    2  -0.0000600  -0.0001063   0.0000221   0.0000517   0.0000056   0.0000183
    3  -0.0000481  -0.0000290  -0.0000484  -0.0000305  -0.0000200  -0.0000216
           31          32          33          34          35          36
    1  -0.0000030   0.0000440  -0.0000749  -0.0002762   0.0000358   0.0000678
    2  -0.0000294   0.0000061  -0.0000596   0.0004598   0.0000103   0.0000068
    3  -0.0000062   0.0000102  -0.0000974   0.0000891  -0.0000515   0.0001343
           37          38          39          40          41          42
    1   0.0000543   0.0010142  -0.0003722  -0.0002923  -0.0000019   0.0000347
    2   0.0000135  -0.0010418   0.0003514   0.0003589  -0.0000030  -0.0000468
    3   0.0000220  -0.0001893   0.0000617   0.0000246   0.0000033  -0.0000074
           43          44          45          46          47          48
    1   0.0000064  -0.0000222  -0.0000058  -0.0000043  -0.0000004   0.0000054
    2   0.0000067  -0.0000060  -0.0000079   0.0000471  -0.0000201   0.0000002
    3   0.0000196   0.0000402  -0.0000173  -0.0000239  -0.0000081  -0.0000188
           49          50          51          52          53
    1   0.0000137  -0.0002258   0.0000504  -0.0001150   0.0000467
    2   0.0000032  -0.0001096   0.0000621   0.0001556  -0.0000143
    3   0.0000403  -0.0001784   0.0000288   0.0000830  -0.0000092
 Max gradient component =       1.042E-03
 RMS gradient           =       1.488E-04
 Gradient time:  CPU 546.62 s  wall 92.25 s
 Geometry Optimization Parameters
   NAtoms,    NIC,     NZ,  NCons,   NDum,   NFix, NCnnct, MaxDiis
       53     422       0       0       0       0       0       0

 Cartesian Hessian Update
 Hessian Updated using BFGS Update


** GEOMETRY OPTIMIZATION IN DELOCALIZED INTERNAL COORDINATES **
   Searching for a Minimum

   Optimization Cycle:   8

                       Coordinates (Angstroms)
     ATOM                X               Y               Z
      1  C        -2.7388541192    1.2443383454   -0.1809847185
      2  H        -3.1558916288    1.5058403816   -1.1642495467
      3  C        -2.4896111184   -0.2777541555   -0.2238755694
      4  H        -1.9631208712   -0.5711261300    0.6933328819
      5  O        -1.6790507697   -0.6065953832   -1.3592001157
      6  H        -0.9963007056   -1.2268921421   -1.0713196305
      7  C        -3.8007927632   -1.0714755788   -0.3416124801
      8  H        -4.2239785627   -0.8779795325   -1.3324995539
      9  H        -3.5584831818   -2.1398334858   -0.3136787283
     10  C        -4.8403094670   -0.7336383576    0.7327369077
     11  H        -4.4257774673   -0.9936447207    1.7191766667
     12  C        -6.1199984239   -1.5683592686    0.5944048400
     13  H        -5.8729113243   -2.6323795511    0.6320234611
     14  H        -6.7917381218   -1.3546514269    1.4384189700
     15  O        -6.8104999216   -1.3901086724   -0.6436579691
     16  C        -5.1047089608    0.7775796829    0.7287184942
     17  H        -5.8057280329    1.0457675399    1.5285096871
     18  H        -5.5729370236    1.0701230900   -0.2204872568
     19  C        -3.7991308684    1.5591887886    0.8997803635
     20  H        -4.0101908248    2.6318580859    0.9125764194
     21  H        -3.3728231228    1.3207538193    1.8833849185
     22  C        -1.4979008478    2.1621822160    0.0597216342
     23  C        -1.7792637126    3.5818209245   -0.4701512749
     24  C        -0.1635798141    1.7156402929   -0.5352357193
     25  H        -0.2825365982    1.4037788895   -1.5768317374
     26  O         0.3672826585    0.6112272812    0.2264496540
     27  H         0.5521055819    2.5426022147   -0.4816452143
     28  H        -1.3363337430    2.2284332440    1.1433660734
     29  H        -1.8102297027    3.5870588989   -1.5651211458
     30  H        -1.0027544718    4.2841836203   -0.1545005546
     31  H        -2.7360861937    3.9681151925   -0.1146126073
     32  H        -7.1636453037   -0.4961102283   -0.6738347631
     33  O         2.6416438652    0.8186638430    0.1525296326
     34  C         3.8758604437    0.3345611542   -0.3609536501
     35  H         3.8604627526    0.2895134918   -1.4568284569
     36  C         1.5096431774    0.0475727381   -0.2824015654
     37  H         1.4955405963    0.0323923456   -1.3850670822
     38  C         4.9466392896    1.3594466137    0.0066580616
     39  O         5.5075783920    2.0658876739   -0.7875690660
     40  O         5.1717148144    1.4019034074    1.3362783450
     41  H         5.8356337027    2.0897679603    1.4952680883
     42  C         4.1560886383   -1.0657347534    0.2063059692
     43  H         4.2407810142   -0.9786855472    1.2988670078
     44  O         5.3710858628   -1.5320377949   -0.3545804249
     45  H         5.4569344743   -2.4714525633   -0.1540368479
     46  C         2.9838388262   -1.9822135460   -0.1475209181
     47  H         2.9867431512   -2.1453088597   -1.2299689141
     48  O         3.1512430610   -3.2951270338    0.4054364703
     49  H         3.1431317956   -3.2299175931    1.3691199058
     50  C         1.6384986524   -1.3789162206    0.2579434313
     51  H         1.5668720366   -1.3163670983    1.3534177368
     52  O         0.5603130906   -2.1534038923   -0.2601845083
     53  H         0.7833922216   -3.0879905185   -0.1700378709
   Point Group: c1    Number of degrees of freedom:   153


   Energy is  -1303.958054859

 Hessian Updated using BFGS Update

152 Hessian modes will be used to form the next step
  Hessian Eigenvalues:
     0.001733    0.003754    0.004312    0.005050    0.005373    0.006045
     0.006866    0.007272    0.007583    0.008942    0.010856    0.011223
     0.011610    0.012055    0.013075    0.013366    0.014406    0.019009
     0.019971    0.021404    0.022410    0.028530    0.030144    0.032039
     0.032846    0.035526    0.036582    0.037898    0.043501    0.044448
     0.046155    0.046617    0.046922    0.048292    0.048770    0.049187
     0.049396    0.049763    0.050010    0.051753    0.054166    0.054436
     0.054996    0.055291    0.055324    0.057943    0.058060    0.058213
     0.059063    0.059776    0.060747    0.063739    0.066007    0.067074
     0.069533    0.073352    0.078514    0.081250    0.082658    0.084463
     0.086130    0.088579    0.092839    0.096049    0.107475    0.113021
     0.113151    0.118322    0.125338    0.132672    0.136035    0.141144
     0.145775    0.149784    0.159433    0.159725    0.159996    0.159999
     0.160000    0.160061    0.160413    0.160878    0.167359    0.169089
     0.173100    0.179253    0.179819    0.188769    0.194646    0.197285
     0.202780    0.205587    0.220944    0.225150    0.249265    0.249738
     0.250057    0.262625    0.267753    0.270286    0.275950    0.281573
     0.284311    0.286225    0.287877    0.288234    0.289229    0.290773
     0.291406    0.293494    0.297051    0.333478    0.334666    0.335320
     0.336985    0.337132    0.337424    0.337899    0.338362    0.338478
     0.339197    0.340092    0.340317    0.340500    0.341290    0.341968
     0.342283    0.342607    0.342896    0.343492    0.343986    0.344638
     0.346422    0.348240    0.384418    0.394548    0.403225    0.404308
     0.410807    0.413294    0.416482    0.429233    0.482105    0.535635
     0.540103    0.542232    0.543585    0.545241    0.550812    0.551696
     0.553314    1.039168

 Minimum Search - Taking Simple RFO Step
 Searching for Lamda that Minimizes Along All modes
 Value Taken    Lamda =  -0.00011653
 Step Taken.  Stepsize is  0.218634

                             Maximum     Tolerance    Cnvgd?
         Gradient           0.001145      0.000300      NO
         Displacement       0.116369      0.001200      NO
         Energy change     -0.000024      0.000001      NO


 New Cartesian Coordinates Obtained by Inverse Iteration

 Displacement from previous Coordinates is:  2.067617
 ----------------------------------------------------------------
             Standard Nuclear Orientation (Angstroms)
    I     Atom           X                Y                Z
 ----------------------------------------------------------------
    1      C      -2.7279826338     1.2441793724    -0.1293762075
    2      H      -3.1038112387     1.5070263811    -1.1289390796
    3      C      -2.4726286138    -0.2768108448    -0.1621073917
    4      H      -1.9934203430    -0.5746836274     0.7796048213
    5      O      -1.6039126255    -0.6046794483    -1.2521297425
    6      H      -0.9509084279    -1.2386053751    -0.9259563976
    7      C      -3.7719385749    -1.0736094775    -0.3573029997
    8      H      -4.1381518065    -0.8780933753    -1.3700954094
    9      H      -3.5266638021    -2.1413618863    -0.3197732087
   10      C      -4.8725572279    -0.7434343401     0.6568149098
   11      H      -4.5164792890    -1.0123074725     1.6633805833
   12      C      -6.1411017369    -1.5760651909     0.4358318316
   13      H      -5.8996500126    -2.6409186469     0.4876170038
   14      H      -6.8633860948    -1.3626635704     1.2366122143
   15      O      -6.7516487593    -1.3953448165    -0.8436262370
   16      C      -5.1345144012     0.7681820884     0.6520790681
   17      H      -5.8778296627     1.0304040376     1.4146314118
   18      H      -5.5500396054     1.0705606807    -0.3180681709
   19      C      -3.8394884934     1.5480985344     0.9012542001
   20      H      -4.0536681634     2.6204534612     0.9164411349
   21      H      -3.4632723985     1.2982280732     1.9023882060
   22      C      -1.5020033214     2.1654879018     0.1674802880
   23      C      -1.7838564434     3.5968098271    -0.3282115338
   24      C      -0.1520291622     1.7478894184    -0.4146839908
   25      H      -0.2582129694     1.4399075002    -1.4587552070
   26      O       0.3931441280     0.6505546370     0.3467759792
   27      H       0.5477596855     2.5877138286    -0.3516317557
   28      H      -1.3629480713     2.2019472088     1.2558160942
   29      H      -1.7925977608     3.6314017275    -1.4230880059
   30      H      -1.0200599467     4.2965352026     0.0225963314
   31      H      -2.7508338378     3.9643536176     0.0178045287
   32      H      -7.1079379369    -0.5034363995    -0.8926390045
   33      O       2.6645266146     0.8296918875     0.1175221623
   34      C       3.8539339872     0.3065536329    -0.4603756762
   35      H       3.7571014303     0.2069358570    -1.5483080630
   36      C       1.4978634137     0.0544346760    -0.2058826915
   37      H       1.4087875415    -0.0049736285    -1.3035718240
   38      C       4.9567298623     1.3363912135    -0.2250756101
   39      O       5.4642527038     1.9939375481    -1.0938841841
   40      O       5.2964596603     1.4260528321     1.0775239274
   41      H       5.9821008415     2.1071652250     1.1510115832
   42      C       4.1615749513    -1.0668245619     0.1541723829
   43      H       4.3194825365    -0.9293753206     1.2329785289
   44      O       5.3325868748    -1.5739747611    -0.4624207139
   45      H       5.4269287625    -2.5019315511    -0.2171835322
   46      C       2.9621735192    -1.9858177648    -0.0794379764
   47      H       2.8923942848    -2.1957486805    -1.1513810559
   48      O       3.1583316333    -3.2739667108     0.5211397059
   49      H       3.2175776685    -3.1659290729     1.4789459474
   50      C       1.6501665535    -1.3520297900     0.3825222559
   51      H       1.6436254836    -1.2487973213     1.4771263686
   52      O       0.5389900578    -2.1371659094    -0.0428122516
   53      H       0.7549015987    -3.0698491449     0.0784241820
 ----------------------------------------------------------------
 Molecular Point Group                 C1    NOp =  1
 Largest Abelian Subgroup              C1    NOp =  1
 Nuclear Repulsion Energy =  2472.9135093588 hartrees
 There are       98 alpha and       98 beta electrons
 Applying Cartesian multipole field
    Component          Value
    ---------          -----
     (2,0,0)        1.00000E-12
     (0,2,0)        2.00000E-11
     (0,0,2)       -3.00000E-11
 Nucleus-field energy     =     0.0000000413 hartrees
 Requested basis set is 6-311++G(d,p)
 There are 290 shells and 746 basis functions
 A cutoff of  1.0D-11 yielded  29064 shell pairs
 There are    185581 function pairs (    196385 Cartesian)
 Smallest overlap matrix eigenvalue = 1.03E-06

 Q-Chem warning in module stvman/mkSTV.C, line 306:

 Overlap eigenvalue is smaller than square root of threshold
 Use THRESH >= 12 to get rid of this warning

 Guess MOs from SCF MO coefficient file

 -----------------------------------------------------------------------
  General SCF calculation program by
  Eric Jon Sundstrom, Paul Horn, Yuezhi Mao, Dmitri Zuev, Alec White,
  David Stuck, Shaama M.S., Shane Yost, Joonho Lee, David Small,
  Daniel Levine, Susi Lehtola, Hugh Burton, Evgeny Epifanovsky
 -----------------------------------------------------------------------
 Exchange:     0.2000 Hartree-Fock + 0.0800 Slater + 0.7200 B88
 Correlation:  0.1900 VWN1RPA + 0.8100 LYP
 Using SG-1 standard quadrature grid
 using 6 threads for integral computing
 -------------------------------------------------------
 OpenMP Integral computing Module                
 Release: version 2.0, May 2017, Q-Chem Inc. Pleasanton 
 -------------------------------------------------------
 -------------------------------------------------------
 OpenMP BLAS3 based DFT computing Module                
 Release: version 1.0, May 2013, Q-Chem Inc. Pittsburgh 
 -------------------------------------------------------
 A restricted SCF calculation will be
 performed using DIIS
 SCF converges when DIIS error is below 1.0e-08
 ---------------------------------------
  Cycle       Energy         DIIS error
 ---------------------------------------
    1   -1303.8970406105      8.59e-04  
    2   -1303.9571547573      1.19e-04  
    3   -1303.9566969826      1.68e-04  
    4   -1303.9580394410      2.40e-05  
    5   -1303.9580556715      1.63e-05  
    6   -1303.9580683529      4.76e-06  
    7   -1303.9580694623      1.15e-06  
    8   -1303.9580695286      3.26e-07  
    9   -1303.9580695341      9.55e-08  
   10   -1303.9580695345      3.77e-08  
   11   -1303.9580695347      9.69e-09  Convergence criterion met
 ---------------------------------------
 SCF time:   CPU 2152.41s  wall 381.00s 
 SCF   energy in the final basis set =    -1303.9580695347
 Total energy in the final basis set =    -1303.9580695347

 --------------------------------------------------------------

                    Orbital Energies (a.u.)
 --------------------------------------------------------------

 Alpha MOs
 -- Occupied --
-19.1897 -19.1712 -19.1610 -19.1582 -19.1514 -19.1454 -19.1342 -19.1212
-19.0976 -10.3254 -10.2955 -10.2627 -10.2594 -10.2565 -10.2563 -10.2169
-10.2141 -10.2096 -10.1791 -10.1725 -10.1715 -10.1695 -10.1684 -10.1632
-10.1528  -1.1334  -1.1012  -1.0795  -1.0620  -1.0488  -1.0436  -1.0390
 -1.0217  -1.0038  -0.8394  -0.8160  -0.8120  -0.7911  -0.7481  -0.7307
 -0.7149  -0.6861  -0.6762  -0.6608  -0.6354  -0.6270  -0.6132  -0.6042
 -0.5719  -0.5685  -0.5652  -0.5596  -0.5473  -0.5244  -0.5194  -0.5130
 -0.5088  -0.5042  -0.4970  -0.4948  -0.4872  -0.4801  -0.4645  -0.4582
 -0.4522  -0.4482  -0.4434  -0.4393  -0.4321  -0.4240  -0.4175  -0.4078
 -0.4053  -0.3921  -0.3884  -0.3862  -0.3809  -0.3754  -0.3738  -0.3700
 -0.3621  -0.3571  -0.3465  -0.3449  -0.3406  -0.3355  -0.3303  -0.3276
 -0.3255  -0.3196  -0.3118  -0.3070  -0.2991  -0.2975  -0.2935  -0.2839
 -0.2796  -0.2528
 -- Virtual --
 -0.0367  -0.0258  -0.0123  -0.0108  -0.0065  -0.0048   0.0010   0.0035
  0.0140   0.0164   0.0219   0.0240   0.0307   0.0342   0.0365   0.0383
  0.0444   0.0461   0.0512   0.0545   0.0558   0.0622   0.0629   0.0660
  0.0683   0.0728   0.0742   0.0794   0.0806   0.0824   0.0860   0.0884
  0.0911   0.0919   0.0954   0.0971   0.1006   0.1032   0.1060   0.1092
  0.1101   0.1130   0.1148   0.1156   0.1183   0.1198   0.1218   0.1277
  0.1297   0.1320   0.1321   0.1342   0.1365   0.1370   0.1398   0.1419
  0.1429   0.1459   0.1477   0.1506   0.1521   0.1527   0.1547   0.1563
  0.1578   0.1620   0.1637   0.1650   0.1674   0.1698   0.1736   0.1750
  0.1773   0.1788   0.1806   0.1826   0.1854   0.1865   0.1874   0.1897
  0.1958   0.1967   0.1978   0.1991   0.2037   0.2069   0.2084   0.2093
  0.2099   0.2120   0.2167   0.2204   0.2226   0.2267   0.2295   0.2339
  0.2352   0.2375   0.2384   0.2424   0.2452   0.2486   0.2491   0.2521
  0.2541   0.2572   0.2577   0.2603   0.2639   0.2654   0.2688   0.2704
  0.2745   0.2760   0.2799   0.2810   0.2812   0.2860   0.2896   0.2918
  0.2924   0.2958   0.2998   0.3022   0.3050   0.3068   0.3072   0.3102
  0.3151   0.3173   0.3195   0.3210   0.3240   0.3268   0.3298   0.3309
  0.3321   0.3369   0.3391   0.3424   0.3452   0.3489   0.3506   0.3521
  0.3541   0.3584   0.3601   0.3630   0.3637   0.3678   0.3700   0.3719
  0.3741   0.3782   0.3805   0.3830   0.3878   0.3912   0.3936   0.3988
  0.4035   0.4052   0.4087   0.4148   0.4194   0.4247   0.4274   0.4287
  0.4348   0.4375   0.4416   0.4463   0.4507   0.4609   0.4643   0.4721
  0.4743   0.4785   0.4850   0.4913   0.4973   0.5035   0.5053   0.5081
  0.5217   0.5258   0.5331   0.5376   0.5469   0.5504   0.5587   0.5634
  0.5644   0.5668   0.5711   0.5788   0.5801   0.5900   0.5950   0.6046
  0.6104   0.6178   0.6199   0.6241   0.6298   0.6347   0.6367   0.6461
  0.6524   0.6553   0.6596   0.6644   0.6673   0.6732   0.6785   0.6814
  0.6929   0.6966   0.7004   0.7035   0.7054   0.7128   0.7152   0.7248
  0.7270   0.7321   0.7402   0.7452   0.7470   0.7524   0.7568   0.7619
  0.7659   0.7678   0.7746   0.7790   0.7803   0.7823   0.7835   0.7910
  0.7922   0.7975   0.8002   0.8030   0.8136   0.8176   0.8248   0.8306
  0.8343   0.8366   0.8456   0.8573   0.8601   0.8706   0.8958   0.9048
  0.9234   0.9266   0.9384   0.9562   0.9672   0.9787   0.9905   1.0033
  1.0072   1.0183   1.0223   1.0245   1.0303   1.0566   1.0589   1.0673
  1.0699   1.0833   1.0859   1.0916   1.1048   1.1137   1.1242   1.1300
  1.1327   1.1376   1.1469   1.1531   1.1603   1.1696   1.1807   1.1819
  1.1871   1.1926   1.1961   1.2095   1.2189   1.2210   1.2244   1.2391
  1.2459   1.2495   1.2515   1.2580   1.2682   1.2775   1.2861   1.2925
  1.2966   1.3135   1.3155   1.3256   1.3336   1.3424   1.3479   1.3647
  1.3700   1.3795   1.3853   1.3940   1.4023   1.4106   1.4266   1.4390
  1.4433   1.4459   1.4629   1.4697   1.4714   1.4813   1.4911   1.4997
  1.5094   1.5136   1.5212   1.5254   1.5339   1.5431   1.5520   1.5570
  1.5643   1.5671   1.5706   1.5769   1.5819   1.5885   1.5922   1.5947
  1.5983   1.6006   1.6061   1.6112   1.6205   1.6253   1.6296   1.6297
  1.6347   1.6413   1.6435   1.6507   1.6529   1.6551   1.6595   1.6701
  1.6749   1.6817   1.6834   1.6930   1.6998   1.7052   1.7070   1.7119
  1.7229   1.7303   1.7325   1.7444   1.7481   1.7600   1.7611   1.7695
  1.7833   1.7858   1.7905   1.7949   1.8081   1.8128   1.8201   1.8313
  1.8379   1.8423   1.8564   1.8592   1.8654   1.8672   1.8784   1.8860
  1.8928   1.9023   1.9064   1.9107   1.9194   1.9381   1.9457   1.9533
  1.9578   1.9776   1.9899   2.0007   2.0058   2.0107   2.0277   2.0358
  2.0500   2.0535   2.0605   2.0636   2.0773   2.0796   2.0822   2.0984
  2.1093   2.1174   2.1339   2.1383   2.1431   2.1479   2.1562   2.1597
  2.1736   2.1800   2.1906   2.1993   2.2104   2.2195   2.2373   2.2466
  2.2505   2.2551   2.2643   2.2841   2.2888   2.2995   2.3248   2.3280
  2.3369   2.3500   2.3565   2.3632   2.3686   2.3765   2.3992   2.4157
  2.4274   2.4442   2.4511   2.4837   2.4912   2.5033   2.5197   2.5267
  2.5354   2.5393   2.5444   2.5457   2.5535   2.5747   2.5804   2.5818
  2.5994   2.6019   2.6045   2.6258   2.6333   2.6372   2.6468   2.6566
  2.6597   2.6785   2.6883   2.6945   2.7021   2.7140   2.7405   2.7437
  2.7556   2.7595   2.7727   2.7772   2.7888   2.8021   2.8071   2.8117
  2.8170   2.8241   2.8358   2.8510   2.8619   2.8750   2.8805   2.8915
  2.8959   2.9101   2.9147   2.9268   2.9287   2.9411   2.9533   2.9606
  2.9643   2.9761   2.9837   2.9870   2.9967   3.0087   3.0237   3.0322
  3.0342   3.0485   3.0504   3.0598   3.0655   3.0831   3.0919   3.0983
  3.1069   3.1213   3.1232   3.1331   3.1424   3.1461   3.1508   3.1622
  3.1673   3.1807   3.1867   3.2033   3.2135   3.2142   3.2233   3.2388
  3.2413   3.2563   3.2663   3.2839   3.2854   3.2907   3.3081   3.3198
  3.3369   3.3540   3.3689   3.3746   3.3869   3.4140   3.4256   3.4735
  3.4951   3.5433   3.5593   3.5861   3.6151   3.6844   3.7760   3.7891
  3.7996   3.8018   3.8084   3.8226   3.8417   3.8600   3.8658   3.9037
  3.9110   3.9128   3.9260   3.9338   3.9368   3.9667   3.9854   3.9978
  4.0059   4.0213   4.0478   4.0565   4.0606   4.0865   4.1249   4.1368
  4.1615   4.1721   4.1828   4.2306   4.2540   4.2679   4.2991   4.3059
  4.3183   4.3440   4.3713   4.4412   4.9850   5.0726   5.0941   5.0987
  5.1072   5.1255   5.1445   5.1906   5.2345   5.2865   5.3655   5.3778
  5.4057   5.4128   5.4238   5.4563   5.4644   5.5208   5.5936   5.6138
  5.6460   5.6537   5.6561   5.6945   5.8047   5.8292   5.8516  23.7491
 23.7758  23.7904  23.8091  23.8145  23.8309  23.8481  23.8630  23.8714
 23.8876  23.9023  23.9046  23.9380  23.9637  23.9809  23.9985  49.8653
 49.8979  49.9279  49.9417  49.9435  49.9640  49.9958  50.0137  50.0335
 --------------------------------------------------------------

          Ground-State Mulliken Net Atomic Charges

     Atom                 Charge (a.u.)
  ----------------------------------------
      1 C                     0.224037
      2 H                     0.222546
      3 C                    -0.189780
      4 H                     0.219543
      5 O                    -0.148214
      6 H                     0.382544
      7 C                    -1.030058
      8 H                     0.241482
      9 H                     0.115246
     10 C                     0.550761
     11 H                     0.154156
     12 C                    -0.776905
     13 H                     0.180460
     14 H                     0.142375
     15 O                    -0.209738
     16 C                    -0.683775
     17 H                     0.164759
     18 H                     0.128711
     19 C                    -0.297938
     20 H                     0.132141
     21 H                     0.158162
     22 C                     0.941749
     23 C                    -0.789702
     24 C                    -0.915472
     25 H                     0.177211
     26 O                     0.026182
     27 H                     0.229939
     28 H                     0.210706
     29 H                     0.163331
     30 H                     0.134616
     31 H                     0.126078
     32 H                     0.230781
     33 O                    -0.010455
     34 C                    -0.439052
     35 H                     0.273124
     36 C                     0.071240
     37 H                     0.223684
     38 C                     0.056298
     39 O                    -0.201617
     40 O                    -0.120038
     41 H                     0.292836
     42 C                    -0.240623
     43 H                     0.284977
     44 O                    -0.138085
     45 H                     0.260071
     46 C                    -0.558193
     47 H                     0.305599
     48 O                    -0.210755
     49 H                     0.276770
     50 C                    -0.667806
     51 H                     0.241125
     52 O                    -0.181872
     53 H                     0.266841
  ----------------------------------------
  Sum of atomic charges =    -0.000000

 -----------------------------------------------------------------
                    Cartesian Multipole Moments
 -----------------------------------------------------------------
    Charge (ESU x 10^10)
                -0.0000
    Dipole Moment (Debye)
         X       0.7181      Y      -0.7410      Z       4.6585
       Tot       4.7714
    Quadrupole Moments (Debye-Ang)
        XX    -161.1500     XY     -20.0893     YY    -147.6113
        XZ       5.1083     YZ      -5.4655     ZZ    -155.1746
    Octopole Moments (Debye-Ang^2)
       XXX      46.7037    XXY      49.6017    XYY      41.7058
       YYY     -26.8548    XXZ     151.8129    XYZ      37.7113
       YYZ      33.4955    XZZ      27.8480    YZZ     -15.3246
       ZZZ      21.9210
    Hexadecapole Moments (Debye-Ang^3)
      XXXX  -13829.1666   XXXY    -585.5133   XXYY   -2727.8723
      XYYY      21.7441   YYYY   -2791.6234   XXXZ     392.5643
      XXYZ     -17.1206   XYYZ     117.9957   YYYZ      22.1386
      XXZZ   -2416.7232   XYZZ     -64.3751   YYZZ    -548.0877
      XZZZ     127.1862   YZZZ      -0.7153   ZZZZ    -583.9525
 -----------------------------------------------------------------
 Calculating analytic gradient of the SCF energy
 Gradient of SCF Energy
            1           2           3           4           5           6
    1  -0.0002764  -0.0002003  -0.0000382   0.0003397  -0.0007933  -0.0000970
    2  -0.0002661   0.0000136  -0.0001606  -0.0003768   0.0002744  -0.0001338
    3  -0.0001046   0.0000399   0.0004592  -0.0001167   0.0005263   0.0006833
            7           8           9          10          11          12
    1   0.0005544  -0.0001149   0.0001425   0.0000493  -0.0000261  -0.0000874
    2  -0.0000925  -0.0001039  -0.0001650   0.0003160   0.0000997  -0.0000649
    3  -0.0004554  -0.0001000  -0.0000612  -0.0001222  -0.0000265  -0.0002162
           13          14          15          16          17          18
    1  -0.0001902   0.0002877   0.0001056  -0.0000434   0.0001250   0.0000855
    2  -0.0001328  -0.0000975   0.0000811  -0.0000828   0.0001376  -0.0000132
    3   0.0000650   0.0000734  -0.0000744  -0.0003355   0.0000060   0.0001867
           19          20          21          22          23          24
    1   0.0002937  -0.0000145  -0.0000020   0.0000972   0.0001156   0.0002828
    2  -0.0000378   0.0004701   0.0000439  -0.0001618   0.0000004   0.0001816
    3  -0.0000789   0.0000355  -0.0000356  -0.0002863   0.0000628   0.0000130
           25          26          27          28          29          30
    1  -0.0003034  -0.0009360   0.0000894   0.0003462  -0.0000754   0.0000279
    2  -0.0000227  -0.0003154   0.0002479   0.0002072  -0.0000544   0.0001626
    3   0.0000075  -0.0003665  -0.0000237  -0.0000348  -0.0000426   0.0000249
           31          32          33          34          35          36
    1   0.0000822   0.0001113   0.0005560   0.0002268   0.0001857   0.0003103
    2  -0.0005006  -0.0000339   0.0003705  -0.0005216  -0.0000813   0.0003139
    3   0.0000438   0.0000232  -0.0003126  -0.0000869  -0.0000378   0.0010386
           37          38          39          40          41          42
    1  -0.0002925  -0.0010593   0.0004245   0.0001871   0.0001116  -0.0005471
    2   0.0003524   0.0010898  -0.0002833  -0.0006045   0.0001145   0.0000291
    3   0.0000685   0.0002610  -0.0002591  -0.0000733   0.0000493   0.0003130
           43          44          45          46          47          48
    1   0.0001026  -0.0001849   0.0000994  -0.0003660  -0.0001519   0.0002273
    2  -0.0000611  -0.0002005  -0.0000272   0.0001413   0.0001400  -0.0000394
    3  -0.0001182   0.0000211   0.0000783  -0.0003702  -0.0000081   0.0003726
           49          50          51          52          53
    1   0.0000792   0.0000078   0.0001004   0.0002837  -0.0002382
    2  -0.0001866   0.0000552  -0.0000895   0.0001758  -0.0001072
    3  -0.0000639  -0.0003876   0.0000493  -0.0001862  -0.0001172
 Max gradient component =       1.090E-03
 RMS gradient           =       2.827E-04
 Gradient time:  CPU 547.08 s  wall 92.32 s
 Geometry Optimization Parameters
   NAtoms,    NIC,     NZ,  NCons,   NDum,   NFix, NCnnct, MaxDiis
       53     422       0       0       0       0       0       0

 Cartesian Hessian Update
 Hessian Updated using BFGS Update


** GEOMETRY OPTIMIZATION IN DELOCALIZED INTERNAL COORDINATES **
   Searching for a Minimum

   Optimization Cycle:   9

                       Coordinates (Angstroms)
     ATOM                X               Y               Z
      1  C        -2.7279826338    1.2441793724   -0.1293762075
      2  H        -3.1038112387    1.5070263811   -1.1289390796
      3  C        -2.4726286138   -0.2768108448   -0.1621073917
      4  H        -1.9934203430   -0.5746836274    0.7796048213
      5  O        -1.6039126255   -0.6046794483   -1.2521297425
      6  H        -0.9509084279   -1.2386053751   -0.9259563976
      7  C        -3.7719385749   -1.0736094775   -0.3573029997
      8  H        -4.1381518065   -0.8780933753   -1.3700954094
      9  H        -3.5266638021   -2.1413618863   -0.3197732087
     10  C        -4.8725572279   -0.7434343401    0.6568149098
     11  H        -4.5164792890   -1.0123074725    1.6633805833
     12  C        -6.1411017369   -1.5760651909    0.4358318316
     13  H        -5.8996500126   -2.6409186469    0.4876170038
     14  H        -6.8633860948   -1.3626635704    1.2366122143
     15  O        -6.7516487593   -1.3953448165   -0.8436262370
     16  C        -5.1345144012    0.7681820884    0.6520790681
     17  H        -5.8778296627    1.0304040376    1.4146314118
     18  H        -5.5500396054    1.0705606807   -0.3180681709
     19  C        -3.8394884934    1.5480985344    0.9012542001
     20  H        -4.0536681634    2.6204534612    0.9164411349
     21  H        -3.4632723985    1.2982280732    1.9023882060
     22  C        -1.5020033214    2.1654879018    0.1674802880
     23  C        -1.7838564434    3.5968098271   -0.3282115338
     24  C        -0.1520291622    1.7478894184   -0.4146839908
     25  H        -0.2582129694    1.4399075002   -1.4587552070
     26  O         0.3931441280    0.6505546370    0.3467759792
     27  H         0.5477596855    2.5877138286   -0.3516317557
     28  H        -1.3629480713    2.2019472088    1.2558160942
     29  H        -1.7925977608    3.6314017275   -1.4230880059
     30  H        -1.0200599467    4.2965352026    0.0225963314
     31  H        -2.7508338378    3.9643536176    0.0178045287
     32  H        -7.1079379369   -0.5034363995   -0.8926390045
     33  O         2.6645266146    0.8296918875    0.1175221623
     34  C         3.8539339872    0.3065536329   -0.4603756762
     35  H         3.7571014303    0.2069358570   -1.5483080630
     36  C         1.4978634137    0.0544346760   -0.2058826915
     37  H         1.4087875415   -0.0049736285   -1.3035718240
     38  C         4.9567298623    1.3363912135   -0.2250756101
     39  O         5.4642527038    1.9939375481   -1.0938841841
     40  O         5.2964596603    1.4260528321    1.0775239274
     41  H         5.9821008415    2.1071652250    1.1510115832
     42  C         4.1615749513   -1.0668245619    0.1541723829
     43  H         4.3194825365   -0.9293753206    1.2329785289
     44  O         5.3325868748   -1.5739747611   -0.4624207139
     45  H         5.4269287625   -2.5019315511   -0.2171835322
     46  C         2.9621735192   -1.9858177648   -0.0794379764
     47  H         2.8923942848   -2.1957486805   -1.1513810559
     48  O         3.1583316333   -3.2739667108    0.5211397059
     49  H         3.2175776685   -3.1659290729    1.4789459474
     50  C         1.6501665535   -1.3520297900    0.3825222559
     51  H         1.6436254836   -1.2487973213    1.4771263686
     52  O         0.5389900578   -2.1371659094   -0.0428122516
     53  H         0.7549015987   -3.0698491449    0.0784241820
   Point Group: c1    Number of degrees of freedom:   153


   Energy is  -1303.958069535

 Hessian Updated using BFGS Update

153 Hessian modes will be used to form the next step
  Hessian Eigenvalues:
     0.001748    0.003758    0.004352    0.005060    0.005377    0.006047
     0.006744    0.007424    0.007585    0.008845    0.010989    0.011231
     0.011747    0.012055    0.013056    0.013401    0.014557    0.019260
     0.020505    0.022353    0.027686    0.029984    0.030895    0.032566
     0.034125    0.035984    0.037779    0.039441    0.043561    0.044504
     0.046154    0.046643    0.046963    0.048310    0.048767    0.049175
     0.049431    0.049831    0.050040    0.051759    0.054157    0.054438
     0.055066    0.055296    0.055320    0.057978    0.058178    0.058494
     0.059212    0.059915    0.060731    0.063823    0.066006    0.067072
     0.069528    0.073372    0.078518    0.081315    0.083138    0.085223
     0.086168    0.091029    0.093231    0.095790    0.107432    0.113059
     0.113255    0.118329    0.124857    0.132702    0.136636    0.141272
     0.146336    0.151535    0.159637    0.159845    0.159998    0.160000
     0.160000    0.160023    0.160186    0.160819    0.161729    0.167890
     0.169093    0.173120    0.179592    0.181065    0.193052    0.194646
     0.197421    0.205435    0.211903    0.222175    0.227160    0.249543
     0.250015    0.253003    0.262937    0.267685    0.270404    0.276977
     0.282020    0.284973    0.286840    0.287878    0.288238    0.289846
     0.290779    0.292679    0.294200    0.297052    0.333536    0.335303
     0.335665    0.336992    0.337276    0.337447    0.338150    0.338424
     0.338680    0.339207    0.340067    0.340313    0.340502    0.341373
     0.341971    0.342325    0.342598    0.342912    0.343629    0.343996
     0.344643    0.346508    0.354740    0.384542    0.394463    0.403201
     0.404765    0.410789    0.416408    0.428749    0.433571    0.478864
     0.535666    0.540288    0.541907    0.543546    0.545266    0.549286
     0.550992    0.552417    1.039424

 Minimum Search - Taking Simple RFO Step
 Searching for Lamda that Minimizes Along All modes
 Value Taken    Lamda =  -0.00014029
 Step Taken.  Stepsize is  0.048630

                             Maximum     Tolerance    Cnvgd?
         Gradient           0.002852      0.000300      NO
         Displacement       0.014991      0.001200      NO
         Energy change     -0.000015      0.000001      NO


 New Cartesian Coordinates Obtained by Inverse Iteration

 Displacement from previous Coordinates is:  0.261825
 ----------------------------------------------------------------
             Standard Nuclear Orientation (Angstroms)
    I     Atom           X                Y                Z
 ----------------------------------------------------------------
    1      C      -2.7277954559     1.2458503932    -0.1327600797
    2      H      -3.1028050697     1.5193836056    -1.1296867310
    3      C      -2.4764618505    -0.2758263702    -0.1790338486
    4      H      -1.9961044286    -0.5802738614     0.7597984639
    5      O      -1.6103801834    -0.5986951870    -1.2740603933
    6      H      -0.9606536282    -1.2402099480    -0.9569215113
    7      C      -3.7796285665    -1.0676677469    -0.3734299367
    8      H      -4.1499850647    -0.8628084043    -1.3827851783
    9      H      -3.5376431704    -2.1362927116    -0.3451546012
   10      C      -4.8746175852    -0.7431661810     0.6486460106
   11      H      -4.5134472639    -1.0183433457     1.6517048169
   12      C      -6.1455751863    -1.5730146900     0.4303364949
   13      H      -5.9036236452    -2.6380394080     0.4738794795
   14      H      -6.8631083537    -1.3639610639     1.2366633559
   15      O      -6.7646464830    -1.3845661220    -0.8438959122
   16      C      -5.1346675216     0.7685548051     0.6531890237
   17      H      -5.8754582027     1.0271668771     1.4194751805
   18      H      -5.5525939398     1.0765453040    -0.3142841022
   19      C      -3.8370110121     1.5437463061     0.9027849955
   20      H      -4.0484295751     2.6161405746     0.9262301906
   21      H      -3.4583683954     1.2857063370     1.9009192301
   22      C      -1.4992822127     2.1605032602     0.1734430384
   23      C      -1.7743128562     3.5971838691    -0.3116242113
   24      C      -0.1492269465     1.7423907119    -0.4090031114
   25      H      -0.2532718901     1.4401536264    -1.4548400551
   26      O       0.3937982679     0.6406126298     0.3477739314
   27      H       0.5523722396     2.5800327489    -0.3403762359
   28      H      -1.3637836579     2.1872529585     1.2624312029
   29      H      -1.7786581476     3.6405380250    -1.4061794112
   30      H      -1.0079665526     4.2899884761     0.0469721328
   31      H      -2.7404743963     3.9681322018     0.0338105298
   32      H      -7.1245724881    -0.4936577662    -0.8842234363
   33      O       2.6616592441     0.8235738654     0.1112403469
   34      C       3.8511249587     0.3018105434    -0.4672101902
   35      H       3.7499626424     0.1939677055    -1.5539460315
   36      C       1.4971003064     0.0433819191    -0.2064537886
   37      H       1.4067180355    -0.0234801941    -1.3036616271
   38      C       4.9503399623     1.3382504075    -0.2442376771
   39      O       5.4457741830     1.9967325778    -1.1192375455
   40      O       5.2857461826     1.4497920964     1.0578057216
   41      H       5.9628477628     2.1401141812     1.1231233228
   42      C       4.1665993549    -1.0656543270     0.1563988930
   43      H       4.3275917290    -0.9189545423     1.2335972480
   44      O       5.3375668366    -1.5722972615    -0.4607785023
   45      H       5.4361132940    -2.4982763935    -0.2098920508
   46      C       2.9691885100    -1.9910540259    -0.0652482314
   47      H       2.8990040258    -2.2126179058    -1.1348539433
   48      O       3.1695943832    -3.2723395854     0.5478707993
   49      H       3.2275004100    -3.1537575353     1.5045686660
   50      C       1.6546171148    -1.3575853198     0.3924983311
   51      H       1.6491422447    -1.2442623939     1.4861332548
   52      O       0.5444151742    -2.1488999725    -0.0238789643
   53      H       0.7636372997    -3.0793060620     0.1081403768
 ----------------------------------------------------------------
 Molecular Point Group                 C1    NOp =  1
 Largest Abelian Subgroup              C1    NOp =  1
 Nuclear Repulsion Energy =  2472.0220766445 hartrees
 There are       98 alpha and       98 beta electrons
 Applying Cartesian multipole field
    Component          Value
    ---------          -----
     (2,0,0)        1.00000E-12
     (0,2,0)        2.00000E-11
     (0,0,2)       -3.00000E-11
 Nucleus-field energy     =     0.0000000413 hartrees
 Requested basis set is 6-311++G(d,p)
 There are 290 shells and 746 basis functions
 A cutoff of  1.0D-11 yielded  29061 shell pairs
 There are    185587 function pairs (    196389 Cartesian)
 Smallest overlap matrix eigenvalue = 1.03E-06

 Q-Chem warning in module stvman/mkSTV.C, line 306:

 Overlap eigenvalue is smaller than square root of threshold
 Use THRESH >= 12 to get rid of this warning

 Guess MOs from SCF MO coefficient file

 -----------------------------------------------------------------------
  General SCF calculation program by
  Eric Jon Sundstrom, Paul Horn, Yuezhi Mao, Dmitri Zuev, Alec White,
  David Stuck, Shaama M.S., Shane Yost, Joonho Lee, David Small,
  Daniel Levine, Susi Lehtola, Hugh Burton, Evgeny Epifanovsky
 -----------------------------------------------------------------------
 Exchange:     0.2000 Hartree-Fock + 0.0800 Slater + 0.7200 B88
 Correlation:  0.1900 VWN1RPA + 0.8100 LYP
 Using SG-1 standard quadrature grid
 using 6 threads for integral computing
 -------------------------------------------------------
 OpenMP Integral computing Module                
 Release: version 2.0, May 2017, Q-Chem Inc. Pleasanton 
 -------------------------------------------------------
 -------------------------------------------------------
 OpenMP BLAS3 based DFT computing Module                
 Release: version 1.0, May 2013, Q-Chem Inc. Pittsburgh 
 -------------------------------------------------------
 A restricted SCF calculation will be
 performed using DIIS
 SCF converges when DIIS error is below 1.0e-08
 ---------------------------------------
  Cycle       Energy         DIIS error
 ---------------------------------------
    1   -1303.9568873298      1.17e-04  
    2   -1303.9581089232      2.69e-05  
    3   -1303.9580726537      4.03e-05  
    4   -1303.9581493788      2.51e-06  
    5   -1303.9581496581      1.33e-06  
    6   -1303.9581497652      3.81e-07  
    7   -1303.9581497734      1.42e-07  
    8   -1303.9581497741      5.85e-08  
    9   -1303.9581497743      2.29e-08  
   10   -1303.9581497746      9.62e-09  Convergence criterion met
 ---------------------------------------
 SCF time:   CPU 1956.98s  wall 346.00s 
 SCF   energy in the final basis set =    -1303.9581497746
 Total energy in the final basis set =    -1303.9581497746

 --------------------------------------------------------------

                    Orbital Energies (a.u.)
 --------------------------------------------------------------

 Alpha MOs
 -- Occupied --
-19.1896 -19.1709 -19.1604 -19.1580 -19.1514 -19.1453 -19.1340 -19.1213
-19.0990 -10.3253 -10.2954 -10.2626 -10.2593 -10.2562 -10.2561 -10.2168
-10.2142 -10.2101 -10.1792 -10.1726 -10.1717 -10.1696 -10.1686 -10.1633
-10.1532  -1.1333  -1.1012  -1.0793  -1.0615  -1.0486  -1.0435  -1.0388
 -1.0218  -1.0044  -0.8396  -0.8155  -0.8120  -0.7910  -0.7481  -0.7310
 -0.7148  -0.6858  -0.6764  -0.6606  -0.6352  -0.6269  -0.6133  -0.6045
 -0.5719  -0.5680  -0.5652  -0.5598  -0.5471  -0.5241  -0.5192  -0.5131
 -0.5087  -0.5040  -0.4971  -0.4946  -0.4870  -0.4801  -0.4645  -0.4582
 -0.4522  -0.4480  -0.4433  -0.4393  -0.4322  -0.4239  -0.4175  -0.4072
 -0.4054  -0.3924  -0.3884  -0.3861  -0.3810  -0.3756  -0.3739  -0.3700
 -0.3619  -0.3572  -0.3466  -0.3448  -0.3405  -0.3353  -0.3306  -0.3278
 -0.3252  -0.3198  -0.3120  -0.3070  -0.2990  -0.2977  -0.2933  -0.2838
 -0.2799  -0.2536
 -- Virtual --
 -0.0365  -0.0255  -0.0124  -0.0109  -0.0065  -0.0049   0.0010   0.0035
  0.0141   0.0164   0.0219   0.0241   0.0307   0.0341   0.0365   0.0384
  0.0444   0.0460   0.0511   0.0545   0.0557   0.0623   0.0629   0.0659
  0.0682   0.0727   0.0742   0.0794   0.0808   0.0821   0.0860   0.0883
  0.0910   0.0920   0.0954   0.0970   0.1006   0.1033   0.1060   0.1091
  0.1102   0.1128   0.1147   0.1157   0.1183   0.1197   0.1219   0.1276
  0.1295   0.1320   0.1321   0.1344   0.1364   0.1369   0.1399   0.1420
  0.1429   0.1459   0.1475   0.1507   0.1520   0.1527   0.1544   0.1561
  0.1577   0.1618   0.1637   0.1651   0.1674   0.1695   0.1736   0.1749
  0.1774   0.1787   0.1806   0.1825   0.1854   0.1863   0.1873   0.1898
  0.1958   0.1967   0.1976   0.1991   0.2036   0.2069   0.2085   0.2092
  0.2097   0.2117   0.2166   0.2203   0.2224   0.2267   0.2295   0.2336
  0.2350   0.2373   0.2384   0.2421   0.2451   0.2483   0.2488   0.2522
  0.2537   0.2572   0.2574   0.2605   0.2639   0.2651   0.2685   0.2705
  0.2744   0.2760   0.2798   0.2807   0.2811   0.2860   0.2895   0.2915
  0.2922   0.2954   0.2995   0.3019   0.3048   0.3069   0.3070   0.3099
  0.3152   0.3174   0.3195   0.3210   0.3240   0.3266   0.3299   0.3312
  0.3322   0.3370   0.3393   0.3427   0.3451   0.3486   0.3507   0.3522
  0.3542   0.3583   0.3603   0.3626   0.3639   0.3675   0.3700   0.3719
  0.3741   0.3782   0.3806   0.3829   0.3875   0.3912   0.3938   0.3990
  0.4037   0.4050   0.4089   0.4149   0.4184   0.4247   0.4275   0.4284
  0.4346   0.4373   0.4418   0.4462   0.4505   0.4610   0.4640   0.4719
  0.4737   0.4781   0.4850   0.4912   0.4970   0.5033   0.5050   0.5081
  0.5219   0.5254   0.5325   0.5373   0.5463   0.5505   0.5592   0.5635
  0.5649   0.5669   0.5710   0.5787   0.5799   0.5898   0.5949   0.6042
  0.6107   0.6172   0.6200   0.6235   0.6298   0.6343   0.6366   0.6463
  0.6518   0.6544   0.6599   0.6643   0.6669   0.6733   0.6783   0.6814
  0.6928   0.6967   0.7001   0.7031   0.7049   0.7124   0.7151   0.7246
  0.7264   0.7317   0.7386   0.7448   0.7470   0.7528   0.7566   0.7613
  0.7657   0.7678   0.7748   0.7787   0.7805   0.7822   0.7833   0.7910
  0.7923   0.7976   0.7996   0.8029   0.8135   0.8175   0.8246   0.8302
  0.8340   0.8365   0.8450   0.8567   0.8602   0.8706   0.8953   0.9047
  0.9234   0.9275   0.9394   0.9561   0.9673   0.9777   0.9898   1.0037
  1.0069   1.0180   1.0218   1.0246   1.0294   1.0569   1.0584   1.0671
  1.0690   1.0834   1.0859   1.0913   1.1046   1.1132   1.1243   1.1296
  1.1328   1.1378   1.1471   1.1531   1.1608   1.1696   1.1790   1.1828
  1.1867   1.1917   1.1966   1.2085   1.2189   1.2212   1.2244   1.2382
  1.2460   1.2501   1.2509   1.2584   1.2674   1.2765   1.2863   1.2925
  1.2960   1.3122   1.3148   1.3254   1.3333   1.3425   1.3461   1.3651
  1.3697   1.3794   1.3859   1.3941   1.4025   1.4107   1.4270   1.4398
  1.4437   1.4461   1.4623   1.4696   1.4720   1.4813   1.4909   1.4998
  1.5088   1.5137   1.5217   1.5255   1.5338   1.5426   1.5522   1.5569
  1.5644   1.5670   1.5706   1.5769   1.5820   1.5878   1.5919   1.5944
  1.5978   1.6003   1.6057   1.6113   1.6209   1.6251   1.6290   1.6299
  1.6344   1.6407   1.6435   1.6505   1.6528   1.6550   1.6600   1.6697
  1.6747   1.6811   1.6831   1.6927   1.6997   1.7040   1.7067   1.7116
  1.7225   1.7308   1.7316   1.7449   1.7479   1.7593   1.7612   1.7683
  1.7831   1.7858   1.7906   1.7946   1.8078   1.8123   1.8204   1.8311
  1.8375   1.8418   1.8567   1.8586   1.8650   1.8670   1.8782   1.8859
  1.8930   1.9024   1.9060   1.9109   1.9193   1.9382   1.9446   1.9536
  1.9581   1.9773   1.9893   2.0005   2.0061   2.0106   2.0273   2.0356
  2.0498   2.0536   2.0607   2.0638   2.0774   2.0796   2.0825   2.0985
  2.1085   2.1164   2.1337   2.1381   2.1431   2.1481   2.1559   2.1601
  2.1727   2.1797   2.1904   2.1990   2.2105   2.2197   2.2371   2.2461
  2.2504   2.2544   2.2637   2.2831   2.2871   2.2987   2.3189   2.3251
  2.3349   2.3499   2.3513   2.3621   2.3678   2.3758   2.3988   2.4155
  2.4271   2.4442   2.4509   2.4833   2.4911   2.5031   2.5195   2.5266
  2.5359   2.5396   2.5445   2.5457   2.5537   2.5744   2.5801   2.5817
  2.5994   2.6017   2.6047   2.6261   2.6331   2.6371   2.6467   2.6567
  2.6595   2.6779   2.6881   2.6944   2.7016   2.7132   2.7408   2.7436
  2.7552   2.7591   2.7725   2.7767   2.7887   2.8018   2.8071   2.8114
  2.8170   2.8238   2.8353   2.8503   2.8614   2.8742   2.8799   2.8913
  2.8955   2.9096   2.9136   2.9267   2.9288   2.9400   2.9530   2.9601
  2.9640   2.9757   2.9830   2.9864   2.9964   3.0080   3.0222   3.0320
  3.0342   3.0484   3.0507   3.0602   3.0657   3.0833   3.0917   3.0978
  3.1067   3.1211   3.1233   3.1328   3.1423   3.1464   3.1505   3.1619
  3.1675   3.1801   3.1856   3.2031   3.2132   3.2142   3.2231   3.2382
  3.2406   3.2563   3.2665   3.2835   3.2848   3.2918   3.3084   3.3190
  3.3362   3.3524   3.3681   3.3739   3.3874   3.4143   3.4251   3.4734
  3.4952   3.5429   3.5591   3.5851   3.6154   3.6848   3.7757   3.7891
  3.7997   3.8019   3.8077   3.8226   3.8419   3.8599   3.8659   3.9023
  3.9097   3.9127   3.9259   3.9332   3.9362   3.9671   3.9856   3.9971
  4.0051   4.0200   4.0476   4.0558   4.0602   4.0865   4.1245   4.1374
  4.1605   4.1716   4.1828   4.2296   4.2541   4.2679   4.2989   4.3059
  4.3185   4.3440   4.3708   4.4408   4.9844   5.0724   5.0937   5.0988
  5.1071   5.1254   5.1448   5.1906   5.2367   5.2825   5.3660   5.3778
  5.4051   5.4124   5.4232   5.4531   5.4645   5.5173   5.5942   5.6137
  5.6455   5.6535   5.6562   5.6949   5.7987   5.8274   5.8523  23.7493
 23.7762  23.7906  23.8087  23.8142  23.8301  23.8478  23.8626  23.8716
 23.8870  23.9027  23.9043  23.9377  23.9636  23.9807  23.9983  49.8657
 49.8981  49.9280  49.9418  49.9436  49.9639  49.9960  50.0143  50.0310
 --------------------------------------------------------------

          Ground-State Mulliken Net Atomic Charges

     Atom                 Charge (a.u.)
  ----------------------------------------
      1 C                     0.235555
      2 H                     0.223667
      3 C                    -0.199223
      4 H                     0.221969
      5 O                    -0.140113
      6 H                     0.367912
      7 C                    -1.030432
      8 H                     0.241390
      9 H                     0.115227
     10 C                     0.554477
     11 H                     0.153958
     12 C                    -0.774654
     13 H                     0.180600
     14 H                     0.142416
     15 O                    -0.210284
     16 C                    -0.687078
     17 H                     0.164761
     18 H                     0.129236
     19 C                    -0.300628
     20 H                     0.132645
     21 H                     0.158050
     22 C                     0.944580
     23 C                    -0.790965
     24 C                    -0.922212
     25 H                     0.178047
     26 O                     0.026678
     27 H                     0.231079
     28 H                     0.210585
     29 H                     0.163508
     30 H                     0.134470
     31 H                     0.126290
     32 H                     0.231006
     33 O                    -0.009396
     34 C                    -0.436763
     35 H                     0.273073
     36 C                     0.054604
     37 H                     0.226118
     38 C                     0.051524
     39 O                    -0.201009
     40 O                    -0.119211
     41 H                     0.292491
     42 C                    -0.237365
     43 H                     0.284354
     44 O                    -0.138838
     45 H                     0.260311
     46 C                    -0.560395
     47 H                     0.305602
     48 O                    -0.210162
     49 H                     0.276579
     50 C                    -0.655141
     51 H                     0.241299
     52 O                    -0.175655
     53 H                     0.265465
  ----------------------------------------
  Sum of atomic charges =    -0.000000

 -----------------------------------------------------------------
                    Cartesian Multipole Moments
 -----------------------------------------------------------------
    Charge (ESU x 10^10)
                -0.0000
    Dipole Moment (Debye)
         X       0.6946      Y      -0.7210      Z       4.6809
       Tot       4.7868
    Quadrupole Moments (Debye-Ang)
        XX    -160.9952     XY     -19.8791     YY    -147.5538
        XZ       5.0186     YZ      -5.3174     ZZ    -155.3081
    Octopole Moments (Debye-Ang^2)
       XXX      46.8952    XXY      50.4151    XYY      41.7790
       YYY     -25.8348    XXZ     152.3243    XYZ      37.7199
       YYZ      33.5078    XZZ      27.7242    YZZ     -15.7758
       ZZZ      23.2212
    Hexadecapole Moments (Debye-Ang^3)
      XXXX  -13827.5225   XXXY    -581.2781   XXYY   -2722.7178
      XYYY      28.6041   YYYY   -2792.0836   XXXZ     381.3255
      XXYZ     -16.9862   XYYZ     118.4399   YYYZ      26.2818
      XXZZ   -2424.0449   XYZZ     -66.4479   YYZZ    -548.9973
      XZZZ     127.5485   YZZZ       0.8252   ZZZZ    -588.1120
 -----------------------------------------------------------------
 Calculating analytic gradient of the SCF energy
 Gradient of SCF Energy
            1           2           3           4           5           6
    1  -0.0002682  -0.0000844   0.0000669   0.0001456  -0.0006409   0.0000356
    2  -0.0000502  -0.0000257  -0.0000799  -0.0001912   0.0001344  -0.0001770
    3   0.0000619   0.0000314  -0.0002082  -0.0000175   0.0002783   0.0002025
            7           8           9          10          11          12
    1   0.0002074  -0.0000034   0.0000391   0.0001117  -0.0000267  -0.0001182
    2  -0.0000122  -0.0000320  -0.0000758   0.0000886   0.0000798  -0.0000065
    3  -0.0001063  -0.0000397   0.0000132  -0.0000059  -0.0000114  -0.0001480
           13          14          15          16          17          18
    1  -0.0000809   0.0001169   0.0000341  -0.0001044   0.0000447   0.0000870
    2  -0.0000449  -0.0000556   0.0000196  -0.0000263   0.0000353   0.0000031
    3   0.0000252   0.0000559  -0.0000060  -0.0002265   0.0000079   0.0000829
           19          20          21          22          23          24
    1   0.0002673  -0.0000075  -0.0000202   0.0001047   0.0000473  -0.0000247
    2   0.0000534   0.0002228   0.0000209  -0.0001451   0.0000087   0.0001077
    3  -0.0000000   0.0000318  -0.0000400  -0.0001634   0.0000541  -0.0000035
           25          26          27          28          29          30
    1  -0.0001578  -0.0002481   0.0000852   0.0001551  -0.0000253   0.0000113
    2   0.0000138  -0.0001400   0.0001262   0.0001418  -0.0000119   0.0000855
    3   0.0000574  -0.0000966   0.0000125  -0.0000221  -0.0000313   0.0000029
           31          32          33          34          35          36
    1   0.0000051   0.0000542   0.0000695  -0.0002654   0.0000950   0.0002111
    2  -0.0002224  -0.0000120   0.0000884   0.0000541  -0.0000326   0.0001454
    3   0.0000234   0.0000030  -0.0000976   0.0000005  -0.0000255   0.0003472
           37          38          39          40          41          42
    1  -0.0000890   0.0006874  -0.0002704  -0.0002253   0.0000616  -0.0002063
    2   0.0002022  -0.0007060   0.0003189   0.0001063   0.0000819  -0.0000350
    3   0.0000259  -0.0001293  -0.0000062   0.0000822   0.0000136   0.0002673
           43          44          45          46          47          48
    1   0.0000385  -0.0000622   0.0000510  -0.0001234  -0.0000795   0.0000958
    2  -0.0000216  -0.0001152   0.0000039   0.0001888   0.0000298  -0.0000294
    3  -0.0001170  -0.0000334   0.0000488  -0.0002020   0.0000086   0.0001623
           49          50          51          52          53
    1   0.0000247   0.0000490   0.0000322   0.0002480  -0.0001510
    2  -0.0000940   0.0000695  -0.0000631   0.0000065  -0.0000317
    3  -0.0000168  -0.0002268   0.0000441   0.0001061  -0.0000698
 Max gradient component =       7.060E-04
 RMS gradient           =       1.488E-04
 Gradient time:  CPU 546.98 s  wall 92.33 s
 Geometry Optimization Parameters
   NAtoms,    NIC,     NZ,  NCons,   NDum,   NFix, NCnnct, MaxDiis
       53     422       0       0       0       0       0       0

 Cartesian Hessian Update
 Hessian Updated using BFGS Update


** GEOMETRY OPTIMIZATION IN DELOCALIZED INTERNAL COORDINATES **
   Searching for a Minimum

   Optimization Cycle:  10

                       Coordinates (Angstroms)
     ATOM                X               Y               Z
      1  C        -2.7277954559    1.2458503932   -0.1327600797
      2  H        -3.1028050697    1.5193836056   -1.1296867310
      3  C        -2.4764618505   -0.2758263702   -0.1790338486
      4  H        -1.9961044286   -0.5802738614    0.7597984639
      5  O        -1.6103801834   -0.5986951870   -1.2740603933
      6  H        -0.9606536282   -1.2402099480   -0.9569215113
      7  C        -3.7796285665   -1.0676677469   -0.3734299367
      8  H        -4.1499850647   -0.8628084043   -1.3827851783
      9  H        -3.5376431704   -2.1362927116   -0.3451546012
     10  C        -4.8746175852   -0.7431661810    0.6486460106
     11  H        -4.5134472639   -1.0183433457    1.6517048169
     12  C        -6.1455751863   -1.5730146900    0.4303364949
     13  H        -5.9036236452   -2.6380394080    0.4738794795
     14  H        -6.8631083537   -1.3639610639    1.2366633559
     15  O        -6.7646464830   -1.3845661220   -0.8438959122
     16  C        -5.1346675216    0.7685548051    0.6531890237
     17  H        -5.8754582027    1.0271668771    1.4194751805
     18  H        -5.5525939398    1.0765453040   -0.3142841022
     19  C        -3.8370110121    1.5437463061    0.9027849955
     20  H        -4.0484295751    2.6161405746    0.9262301906
     21  H        -3.4583683954    1.2857063370    1.9009192301
     22  C        -1.4992822127    2.1605032602    0.1734430384
     23  C        -1.7743128562    3.5971838691   -0.3116242113
     24  C        -0.1492269465    1.7423907119   -0.4090031114
     25  H        -0.2532718901    1.4401536264   -1.4548400551
     26  O         0.3937982679    0.6406126298    0.3477739314
     27  H         0.5523722396    2.5800327489   -0.3403762359
     28  H        -1.3637836579    2.1872529585    1.2624312029
     29  H        -1.7786581476    3.6405380250   -1.4061794112
     30  H        -1.0079665526    4.2899884761    0.0469721328
     31  H        -2.7404743963    3.9681322018    0.0338105298
     32  H        -7.1245724881   -0.4936577662   -0.8842234363
     33  O         2.6616592441    0.8235738654    0.1112403469
     34  C         3.8511249587    0.3018105434   -0.4672101902
     35  H         3.7499626424    0.1939677055   -1.5539460315
     36  C         1.4971003064    0.0433819191   -0.2064537886
     37  H         1.4067180355   -0.0234801941   -1.3036616271
     38  C         4.9503399623    1.3382504075   -0.2442376771
     39  O         5.4457741830    1.9967325778   -1.1192375455
     40  O         5.2857461826    1.4497920964    1.0578057216
     41  H         5.9628477628    2.1401141812    1.1231233228
     42  C         4.1665993549   -1.0656543270    0.1563988930
     43  H         4.3275917290   -0.9189545423    1.2335972480
     44  O         5.3375668366   -1.5722972615   -0.4607785023
     45  H         5.4361132940   -2.4982763935   -0.2098920508
     46  C         2.9691885100   -1.9910540259   -0.0652482314
     47  H         2.8990040258   -2.2126179058   -1.1348539433
     48  O         3.1695943832   -3.2723395854    0.5478707993
     49  H         3.2275004100   -3.1537575353    1.5045686660
     50  C         1.6546171148   -1.3575853198    0.3924983311
     51  H         1.6491422447   -1.2442623939    1.4861332548
     52  O         0.5444151742   -2.1488999725   -0.0238789643
     53  H         0.7636372997   -3.0793060620    0.1081403768
   Point Group: c1    Number of degrees of freedom:   153


   Energy is  -1303.958149775

 Hessian Updated using BFGS Update

153 Hessian modes will be used to form the next step
  Hessian Eigenvalues:
     0.001756    0.003763    0.004360    0.005061    0.005379    0.006039
     0.006510    0.007377    0.007578    0.008860    0.010946    0.011205
     0.011770    0.012055    0.013039    0.013369    0.014610    0.019223
     0.020118    0.022359    0.027640    0.030038    0.031585    0.032115
     0.034676    0.036400    0.037718    0.043187    0.044140    0.045486
     0.046236    0.046713    0.047049    0.048262    0.048756    0.049171
     0.049362    0.049987    0.050966    0.051752    0.053932    0.054442
     0.054906    0.055312    0.055381    0.057261    0.057990    0.058214
     0.059099    0.059894    0.060731    0.063566    0.066017    0.067092
     0.069449    0.073370    0.078365    0.081209    0.083113    0.084094
     0.086141    0.087876    0.092732    0.095282    0.107514    0.112743
     0.113143    0.118334    0.124942    0.132689    0.136275    0.140944
     0.145692    0.150976    0.158097    0.159772    0.159906    0.159999
     0.160000    0.160015    0.160036    0.160192    0.160899    0.167142
     0.169065    0.172965    0.177905    0.179730    0.191979    0.194633
     0.196732    0.204582    0.205882    0.220383    0.228998    0.249585
     0.250014    0.252858    0.262442    0.267641    0.270260    0.275820
     0.281985    0.284790    0.286074    0.287864    0.288214    0.288994
     0.290576    0.290885    0.293494    0.297111    0.329435    0.333639
     0.335316    0.336972    0.337094    0.337434    0.337616    0.338365
     0.338463    0.339200    0.340155    0.340313    0.340490    0.341254
     0.341959    0.342122    0.342606    0.342879    0.343376    0.343975
     0.344642    0.345260    0.346617    0.384398    0.394483    0.403223
     0.404772    0.410185    0.411044    0.416614    0.429308    0.486628
     0.535572    0.539683    0.542201    0.543932    0.545257    0.550798
     0.552125    0.559590    1.039237

 Minimum Search - Taking Simple RFO Step
 Searching for Lamda that Minimizes Along All modes
 Value Taken    Lamda =  -0.00003659
 Step Taken.  Stepsize is  0.042987

                             Maximum     Tolerance    Cnvgd?
         Gradient           0.000714      0.000300      NO
         Displacement       0.009954      0.001200      NO
         Energy change     -0.000080      0.000001      NO


 New Cartesian Coordinates Obtained by Inverse Iteration

 Displacement from previous Coordinates is:  0.172803
 ----------------------------------------------------------------
             Standard Nuclear Orientation (Angstroms)
    I     Atom           X                Y                Z
 ----------------------------------------------------------------
    1      C      -2.7289412160     1.2499712962    -0.1406497620
    2      H      -3.1061678428     1.5272918823    -1.1356984455
    3      C      -2.4774820968    -0.2713505916    -0.1916402141
    4      H      -1.9949637705    -0.5761830880     0.7456691228
    5      O      -1.6129691342    -0.5917794051    -1.2898222058
    6      H      -0.9630321592    -1.2343849463    -0.9761369443
    7      C      -3.7819545041    -1.0628762065    -0.3813837403
    8      H      -4.1602103681    -0.8527353483    -1.3866973378
    9      H      -3.5394626588    -2.1314078760    -0.3603891525
   10      C      -4.8688920661    -0.7443812140     0.6510192421
   11      H      -4.4979079982    -1.0216646435     1.6499891445
   12      C      -6.1397343536    -1.5767145974     0.4423841134
   13      H      -5.8940156356    -2.6410000788     0.4814027037
   14      H      -6.8510902229    -1.3710048859     1.2551154705
   15      O      -6.7713094107    -1.3875032408    -0.8256327595
   16      C      -5.1323041094     0.7665250267     0.6610774152
   17      H      -5.8673009967     1.0217451424     1.4340860953
   18      H      -5.5597432225     1.0748792663    -0.3023198916
   19      C      -3.8343282189     1.5441385130     0.9008970102
   20      H      -4.0477648101     2.6157773232     0.9258881057
   21      H      -3.4487034373     1.2868886801     1.8966578880
   22      C      -1.4988654057     2.1617906754     0.1666073244
   23      C      -1.7685077102     3.6004560659    -0.3163372635
   24      C      -0.1492501905     1.7402845986    -0.4154815486
   25      H      -0.2510800142     1.4421130861    -1.4627351383
   26      O       0.3891124703     0.6343626231     0.3384689829
   27      H       0.5550079672     2.5750047395    -0.3424601053
   28      H      -1.3648427717     2.1852956184     1.2558202883
   29      H      -1.7730588311     3.6452567747    -1.4107807996
   30      H      -0.9979287982     4.2883707626     0.0423537677
   31      H      -2.7321425196     3.9773421856     0.0301895220
   32      H      -7.1359456332    -0.4982359441    -0.8602943991
   33      O       2.6552347217     0.8198626188     0.1105415882
   34      C       3.8488831540     0.3021127515    -0.4624115172
   35      H       3.7526298129     0.1943810840    -1.5495932029
   36      C       1.4938334168     0.0377692355    -0.2135153826
   37      H       1.4086428159    -0.0296467993    -1.3111591942
   38      C       4.9443048992     1.3411780973    -0.2337581102
   39      O       5.4496497546     1.9938799590    -1.1073675793
   40      O       5.2710654857     1.4553207800     1.0701979659
   41      H       5.9494126667     2.1439788273     1.1383494228
   42      C       4.1647736612    -1.0646530862     0.1624671184
   43      H       4.3201432529    -0.9175255309     1.2406296128
   44      O       5.3398218235    -1.5681481441    -0.4493733621
   45      H       5.4380868597    -2.4945955751    -0.2001327736
   46      C       2.9701208204    -1.9932392417    -0.0639250641
   47      H       2.9068142075    -2.2163630507    -1.1336606573
   48      O       3.1695060903    -3.2732287330     0.5515826161
   49      H       3.2211093987    -3.1524739788     1.5084045929
   50      C       1.6508121396    -1.3626880462     0.3860914650
   51      H       1.6384957797    -1.2486393204     1.4795553383
   52      O       0.5444336908    -2.1557494836    -0.0373723742
   53      H       0.7658656495    -3.0853068753     0.0970607384
 ----------------------------------------------------------------
 Molecular Point Group                 C1    NOp =  1
 Largest Abelian Subgroup              C1    NOp =  1
 Nuclear Repulsion Energy =  2472.0299427029 hartrees
 There are       98 alpha and       98 beta electrons
 Applying Cartesian multipole field
    Component          Value
    ---------          -----
     (2,0,0)        1.00000E-12
     (0,2,0)        2.00000E-11
     (0,0,2)       -3.00000E-11
 Nucleus-field energy     =     0.0000000413 hartrees
 Requested basis set is 6-311++G(d,p)
 There are 290 shells and 746 basis functions
 A cutoff of  1.0D-11 yielded  29065 shell pairs
 There are    185616 function pairs (    196422 Cartesian)
 Smallest overlap matrix eigenvalue = 1.03E-06

 Q-Chem warning in module stvman/mkSTV.C, line 306:

 Overlap eigenvalue is smaller than square root of threshold
 Use THRESH >= 12 to get rid of this warning

 Guess MOs from SCF MO coefficient file

 -----------------------------------------------------------------------
  General SCF calculation program by
  Eric Jon Sundstrom, Paul Horn, Yuezhi Mao, Dmitri Zuev, Alec White,
  David Stuck, Shaama M.S., Shane Yost, Joonho Lee, David Small,
  Daniel Levine, Susi Lehtola, Hugh Burton, Evgeny Epifanovsky
 -----------------------------------------------------------------------
 Exchange:     0.2000 Hartree-Fock + 0.0800 Slater + 0.7200 B88
 Correlation:  0.1900 VWN1RPA + 0.8100 LYP
 Using SG-1 standard quadrature grid
 using 6 threads for integral computing
 -------------------------------------------------------
 OpenMP Integral computing Module                
 Release: version 2.0, May 2017, Q-Chem Inc. Pleasanton 
 -------------------------------------------------------
 -------------------------------------------------------
 OpenMP BLAS3 based DFT computing Module                
 Release: version 1.0, May 2013, Q-Chem Inc. Pittsburgh 
 -------------------------------------------------------
 A restricted SCF calculation will be
 performed using DIIS
 SCF converges when DIIS error is below 1.0e-08
 ---------------------------------------
  Cycle       Energy         DIIS error
 ---------------------------------------
    1   -1303.9576467435      7.69e-05  
    2   -1303.9581559741      1.22e-05  
    3   -1303.9581505908      1.75e-05  
    4   -1303.9581655014      2.11e-06  
    5   -1303.9581656416      1.29e-06  
    6   -1303.9581657260      4.09e-07  
    7   -1303.9581657331      1.65e-07  
    8   -1303.9581657347      3.33e-08  
    9   -1303.9581657346      1.24e-08  
   10   -1303.9581657345      3.44e-09  Convergence criterion met
 ---------------------------------------
 SCF time:   CPU 1955.94s  wall 346.00s 
 SCF   energy in the final basis set =    -1303.9581657345
 Total energy in the final basis set =    -1303.9581657345

 --------------------------------------------------------------

                    Orbital Energies (a.u.)
 --------------------------------------------------------------

 Alpha MOs
 -- Occupied --
-19.1895 -19.1710 -19.1603 -19.1579 -19.1515 -19.1452 -19.1340 -19.1214
-19.0993 -10.3253 -10.2954 -10.2625 -10.2593 -10.2563 -10.2561 -10.2168
-10.2143 -10.2102 -10.1793 -10.1727 -10.1718 -10.1696 -10.1686 -10.1633
-10.1533  -1.1333  -1.1013  -1.0793  -1.0614  -1.0487  -1.0435  -1.0387
 -1.0218  -1.0043  -0.8396  -0.8154  -0.8120  -0.7910  -0.7481  -0.7311
 -0.7148  -0.6858  -0.6765  -0.6606  -0.6352  -0.6268  -0.6133  -0.6046
 -0.5719  -0.5679  -0.5653  -0.5598  -0.5470  -0.5241  -0.5192  -0.5131
 -0.5086  -0.5039  -0.4970  -0.4946  -0.4870  -0.4801  -0.4645  -0.4582
 -0.4522  -0.4480  -0.4434  -0.4393  -0.4322  -0.4239  -0.4176  -0.4071
 -0.4054  -0.3925  -0.3884  -0.3861  -0.3810  -0.3757  -0.3740  -0.3701
 -0.3619  -0.3572  -0.3466  -0.3448  -0.3405  -0.3353  -0.3307  -0.3279
 -0.3251  -0.3198  -0.3120  -0.3070  -0.2990  -0.2977  -0.2933  -0.2837
 -0.2799  -0.2538
 -- Virtual --
 -0.0365  -0.0256  -0.0123  -0.0110  -0.0066  -0.0048   0.0009   0.0035
  0.0141   0.0163   0.0219   0.0240   0.0307   0.0340   0.0364   0.0385
  0.0444   0.0461   0.0511   0.0545   0.0556   0.0622   0.0629   0.0659
  0.0682   0.0727   0.0742   0.0794   0.0808   0.0820   0.0860   0.0883
  0.0910   0.0921   0.0954   0.0970   0.1005   0.1033   0.1060   0.1091
  0.1102   0.1127   0.1147   0.1157   0.1183   0.1196   0.1220   0.1276
  0.1294   0.1320   0.1321   0.1345   0.1365   0.1369   0.1399   0.1420
  0.1429   0.1459   0.1475   0.1507   0.1521   0.1527   0.1543   0.1560
  0.1576   0.1619   0.1637   0.1651   0.1674   0.1693   0.1735   0.1749
  0.1773   0.1787   0.1806   0.1824   0.1855   0.1863   0.1872   0.1897
  0.1957   0.1966   0.1976   0.1991   0.2037   0.2069   0.2088   0.2092
  0.2096   0.2117   0.2166   0.2202   0.2225   0.2268   0.2295   0.2334
  0.2349   0.2369   0.2384   0.2418   0.2450   0.2481   0.2488   0.2522
  0.2534   0.2570   0.2574   0.2606   0.2639   0.2651   0.2686   0.2706
  0.2744   0.2760   0.2797   0.2804   0.2810   0.2860   0.2895   0.2914
  0.2920   0.2953   0.2994   0.3018   0.3048   0.3068   0.3072   0.3099
  0.3152   0.3175   0.3195   0.3209   0.3241   0.3265   0.3299   0.3313
  0.3323   0.3369   0.3394   0.3428   0.3453   0.3485   0.3507   0.3522
  0.3543   0.3583   0.3603   0.3626   0.3640   0.3676   0.3699   0.3719
  0.3739   0.3783   0.3808   0.3829   0.3874   0.3912   0.3939   0.3990
  0.4040   0.4050   0.4090   0.4149   0.4182   0.4249   0.4272   0.4285
  0.4345   0.4373   0.4418   0.4461   0.4506   0.4607   0.4642   0.4717
  0.4736   0.4782   0.4851   0.4911   0.4969   0.5034   0.5048   0.5084
  0.5218   0.5252   0.5323   0.5371   0.5463   0.5505   0.5590   0.5635
  0.5650   0.5669   0.5708   0.5784   0.5801   0.5898   0.5948   0.6040
  0.6109   0.6169   0.6200   0.6233   0.6295   0.6344   0.6365   0.6461
  0.6517   0.6542   0.6601   0.6641   0.6668   0.6733   0.6783   0.6815
  0.6930   0.6968   0.7002   0.7029   0.7048   0.7123   0.7149   0.7245
  0.7263   0.7318   0.7386   0.7449   0.7469   0.7527   0.7563   0.7612
  0.7657   0.7677   0.7747   0.7784   0.7806   0.7824   0.7831   0.7910
  0.7926   0.7979   0.7996   0.8027   0.8132   0.8176   0.8244   0.8300
  0.8337   0.8367   0.8446   0.8568   0.8601   0.8708   0.8953   0.9047
  0.9236   0.9276   0.9394   0.9559   0.9674   0.9773   0.9897   1.0030
  1.0069   1.0178   1.0218   1.0246   1.0290   1.0573   1.0582   1.0670
  1.0684   1.0837   1.0859   1.0913   1.1048   1.1133   1.1240   1.1296
  1.1336   1.1377   1.1471   1.1531   1.1611   1.1695   1.1787   1.1825
  1.1865   1.1916   1.1966   1.2084   1.2184   1.2218   1.2246   1.2384
  1.2459   1.2500   1.2513   1.2584   1.2672   1.2767   1.2865   1.2921
  1.2958   1.3121   1.3151   1.3256   1.3338   1.3423   1.3460   1.3652
  1.3700   1.3790   1.3859   1.3945   1.4027   1.4103   1.4273   1.4404
  1.4438   1.4463   1.4622   1.4693   1.4722   1.4815   1.4910   1.4997
  1.5085   1.5140   1.5217   1.5255   1.5341   1.5422   1.5520   1.5564
  1.5645   1.5673   1.5710   1.5769   1.5822   1.5876   1.5919   1.5941
  1.5978   1.5999   1.6056   1.6113   1.6208   1.6247   1.6289   1.6299
  1.6344   1.6403   1.6435   1.6504   1.6528   1.6551   1.6603   1.6697
  1.6746   1.6808   1.6830   1.6922   1.7000   1.7037   1.7067   1.7117
  1.7225   1.7310   1.7314   1.7450   1.7479   1.7593   1.7609   1.7681
  1.7831   1.7859   1.7906   1.7946   1.8080   1.8118   1.8203   1.8310
  1.8378   1.8415   1.8570   1.8585   1.8652   1.8671   1.8781   1.8862
  1.8930   1.9027   1.9056   1.9107   1.9198   1.9382   1.9442   1.9536
  1.9586   1.9771   1.9890   2.0010   2.0064   2.0109   2.0274   2.0354
  2.0498   2.0538   2.0609   2.0637   2.0775   2.0802   2.0824   2.0986
  2.1083   2.1158   2.1335   2.1374   2.1429   2.1481   2.1558   2.1602
  2.1723   2.1796   2.1902   2.1990   2.2107   2.2197   2.2370   2.2460
  2.2504   2.2542   2.2632   2.2825   2.2863   2.2987   2.3169   2.3250
  2.3349   2.3499   2.3507   2.3618   2.3671   2.3757   2.3989   2.4156
  2.4270   2.4446   2.4508   2.4831   2.4913   2.5030   2.5193   2.5266
  2.5359   2.5394   2.5444   2.5456   2.5539   2.5744   2.5799   2.5816
  2.5996   2.6017   2.6051   2.6263   2.6329   2.6368   2.6468   2.6566
  2.6595   2.6784   2.6881   2.6947   2.7015   2.7132   2.7410   2.7437
  2.7551   2.7590   2.7726   2.7763   2.7888   2.8016   2.8068   2.8112
  2.8167   2.8235   2.8352   2.8501   2.8614   2.8743   2.8795   2.8912
  2.8954   2.9096   2.9137   2.9268   2.9285   2.9402   2.9534   2.9601
  2.9640   2.9756   2.9828   2.9863   2.9964   3.0076   3.0219   3.0314
  3.0338   3.0484   3.0507   3.0600   3.0660   3.0836   3.0917   3.0978
  3.1071   3.1211   3.1234   3.1324   3.1421   3.1467   3.1504   3.1618
  3.1675   3.1799   3.1855   3.2031   3.2133   3.2146   3.2232   3.2377
  3.2402   3.2561   3.2668   3.2833   3.2847   3.2919   3.3085   3.3189
  3.3363   3.3526   3.3685   3.3737   3.3873   3.4143   3.4249   3.4735
  3.4954   3.5433   3.5590   3.5844   3.6155   3.6847   3.7755   3.7890
  3.7996   3.8023   3.8069   3.8223   3.8424   3.8599   3.8660   3.9014
  3.9090   3.9129   3.9256   3.9327   3.9362   3.9677   3.9860   3.9971
  4.0048   4.0198   4.0476   4.0553   4.0604   4.0865   4.1244   4.1379
  4.1597   4.1711   4.1824   4.2294   4.2544   4.2679   4.2983   4.3054
  4.3189   4.3442   4.3712   4.4405   4.9845   5.0728   5.0935   5.0989
  5.1069   5.1254   5.1450   5.1907   5.2368   5.2825   5.3664   5.3784
  5.4048   5.4125   5.4233   5.4526   5.4646   5.5162   5.5948   5.6134
  5.6456   5.6531   5.6561   5.6953   5.7983   5.8273   5.8517  23.7493
 23.7764  23.7907  23.8084  23.8140  23.8299  23.8478  23.8625  23.8717
 23.8868  23.9030  23.9044  23.9375  23.9632  23.9809  23.9980  49.8658
 49.8981  49.9280  49.9417  49.9437  49.9639  49.9961  50.0142  50.0307
 --------------------------------------------------------------

          Ground-State Mulliken Net Atomic Charges

     Atom                 Charge (a.u.)
  ----------------------------------------
      1 C                     0.240077
      2 H                     0.224094
      3 C                    -0.200445
      4 H                     0.222450
      5 O                    -0.139437
      6 H                     0.366291
      7 C                    -1.031757
      8 H                     0.240966
      9 H                     0.115235
     10 C                     0.556061
     11 H                     0.153586
     12 C                    -0.773710
     13 H                     0.180681
     14 H                     0.142348
     15 O                    -0.210516
     16 C                    -0.690655
     17 H                     0.164862
     18 H                     0.129153
     19 C                    -0.300854
     20 H                     0.133287
     21 H                     0.157771
     22 C                     0.947422
     23 C                    -0.791874
     24 C                    -0.926737
     25 H                     0.178651
     26 O                     0.026935
     27 H                     0.231066
     28 H                     0.210069
     29 H                     0.163599
     30 H                     0.134234
     31 H                     0.126904
     32 H                     0.231083
     33 O                    -0.009344
     34 C                    -0.440041
     35 H                     0.272508
     36 C                     0.050116
     37 H                     0.227432
     38 C                     0.050546
     39 O                    -0.200670
     40 O                    -0.119162
     41 H                     0.292469
     42 C                    -0.230267
     43 H                     0.284209
     44 O                    -0.138821
     45 H                     0.260355
     46 C                    -0.566140
     47 H                     0.305572
     48 O                    -0.209080
     49 H                     0.276653
     50 C                    -0.649588
     51 H                     0.241409
     52 O                    -0.174273
     53 H                     0.265277
  ----------------------------------------
  Sum of atomic charges =    -0.000000

 -----------------------------------------------------------------
                    Cartesian Multipole Moments
 -----------------------------------------------------------------
    Charge (ESU x 10^10)
                -0.0000
    Dipole Moment (Debye)
         X       0.6825      Y      -0.7131      Z       4.6834
       Tot       4.7863
    Quadrupole Moments (Debye-Ang)
        XX    -161.2411     XY     -19.8658     YY    -147.5243
        XZ       4.9444     YZ      -5.2574     ZZ    -155.2410
    Octopole Moments (Debye-Ang^2)
       XXX      45.2446    XXY      50.5959    XYY      42.0215
       YYY     -25.4733    XXZ     152.3399    XYZ      37.6622
       YYZ      33.2713    XZZ      28.2508    YZZ     -15.7228
       ZZZ      23.2479
    Hexadecapole Moments (Debye-Ang^3)
      XXXX  -13831.1170   XXXY    -587.2337   XXYY   -2722.8749
      XYYY      28.7671   YYYY   -2794.6074   XXXZ     378.4300
      XXYZ     -14.4068   XYYZ     117.7571   YYYZ      27.4129
      XXZZ   -2419.2449   XYZZ     -65.0408   YYZZ    -548.9805
      XZZZ     124.7447   YZZZ       1.4619   ZZZZ    -589.6118
 -----------------------------------------------------------------
 Calculating analytic gradient of the SCF energy
 Gradient of SCF Energy
            1           2           3           4           5           6
    1  -0.0000750  -0.0000110   0.0000650  -0.0000137   0.0000540   0.0000400
    2   0.0000524  -0.0000255   0.0000148  -0.0000106  -0.0000461   0.0000369
    3   0.0000591  -0.0000239  -0.0001442  -0.0000293   0.0000292   0.0000383
            7           8           9          10          11          12
    1  -0.0001220  -0.0000065  -0.0000078   0.0000598   0.0000091   0.0000324
    2   0.0000501  -0.0000123   0.0000064  -0.0000288   0.0000231   0.0000281
    3   0.0001104   0.0000111   0.0000435  -0.0000351   0.0000108  -0.0000575
           13          14          15          16          17          18
    1  -0.0000027  -0.0000255  -0.0000436  -0.0000276  -0.0000295   0.0000059
    2   0.0000066  -0.0000032  -0.0000288   0.0000064  -0.0000274   0.0000071
    3   0.0000052   0.0000045   0.0000580   0.0000637  -0.0000098  -0.0000187
           19          20          21          22          23          24
    1   0.0000840  -0.0000041   0.0000155   0.0000084   0.0000187  -0.0000773
    2   0.0000230  -0.0000568   0.0000153  -0.0000239   0.0000601  -0.0000045
    3  -0.0000540   0.0000351   0.0000214  -0.0000338  -0.0000059  -0.0000058
           25          26          27          28          29          30
    1   0.0000135   0.0001136   0.0000033  -0.0000293   0.0000166   0.0000058
    2  -0.0000066   0.0000529  -0.0000157   0.0000029   0.0000090  -0.0000020
    3  -0.0000012   0.0000295  -0.0000005   0.0000008  -0.0000025  -0.0000128
           31          32          33          34          35          36
    1   0.0000256  -0.0000069  -0.0000391   0.0000814  -0.0000040  -0.0000681
    2   0.0000398   0.0000221   0.0000334  -0.0001187  -0.0000239  -0.0001086
    3  -0.0000275  -0.0000219   0.0000377   0.0000001  -0.0000152  -0.0001283
           37          38          39          40          41          42
    1   0.0000420  -0.0000395  -0.0000213   0.0000559  -0.0000080  -0.0001084
    2   0.0000167   0.0000718  -0.0000026  -0.0000017  -0.0000117  -0.0000132
    3  -0.0000073   0.0000269   0.0000080  -0.0000097   0.0000120   0.0000373
           43          44          45          46          47          48
    1  -0.0000208   0.0000249  -0.0000011   0.0000075   0.0000183  -0.0000108
    2  -0.0000148   0.0000101   0.0000163   0.0000367  -0.0000133  -0.0000520
    3  -0.0000073  -0.0000710   0.0000263   0.0000186   0.0000160  -0.0000044
           49          50          51          52          53
    1  -0.0000050  -0.0000410   0.0000222  -0.0000170   0.0000430
    2   0.0000263  -0.0001000   0.0000333   0.0000208   0.0000303
    3  -0.0000147   0.0000256   0.0000160   0.0000005  -0.0000030
 Max gradient component =       1.442E-04
 RMS gradient           =       4.153E-05
 Gradient time:  CPU 547.35 s  wall 92.39 s
 Geometry Optimization Parameters
   NAtoms,    NIC,     NZ,  NCons,   NDum,   NFix, NCnnct, MaxDiis
       53     422       0       0       0       0       0       0

 Cartesian Hessian Update
 Hessian Updated using BFGS Update


** GEOMETRY OPTIMIZATION IN DELOCALIZED INTERNAL COORDINATES **
   Searching for a Minimum

   Optimization Cycle:  11

                       Coordinates (Angstroms)
     ATOM                X               Y               Z
      1  C        -2.7289412160    1.2499712962   -0.1406497620
      2  H        -3.1061678428    1.5272918823   -1.1356984455
      3  C        -2.4774820968   -0.2713505916   -0.1916402141
      4  H        -1.9949637705   -0.5761830880    0.7456691228
      5  O        -1.6129691342   -0.5917794051   -1.2898222058
      6  H        -0.9630321592   -1.2343849463   -0.9761369443
      7  C        -3.7819545041   -1.0628762065   -0.3813837403
      8  H        -4.1602103681   -0.8527353483   -1.3866973378
      9  H        -3.5394626588   -2.1314078760   -0.3603891525
     10  C        -4.8688920661   -0.7443812140    0.6510192421
     11  H        -4.4979079982   -1.0216646435    1.6499891445
     12  C        -6.1397343536   -1.5767145974    0.4423841134
     13  H        -5.8940156356   -2.6410000788    0.4814027037
     14  H        -6.8510902229   -1.3710048859    1.2551154705
     15  O        -6.7713094107   -1.3875032408   -0.8256327595
     16  C        -5.1323041094    0.7665250267    0.6610774152
     17  H        -5.8673009967    1.0217451424    1.4340860953
     18  H        -5.5597432225    1.0748792663   -0.3023198916
     19  C        -3.8343282189    1.5441385130    0.9008970102
     20  H        -4.0477648101    2.6157773232    0.9258881057
     21  H        -3.4487034373    1.2868886801    1.8966578880
     22  C        -1.4988654057    2.1617906754    0.1666073244
     23  C        -1.7685077102    3.6004560659   -0.3163372635
     24  C        -0.1492501905    1.7402845986   -0.4154815486
     25  H        -0.2510800142    1.4421130861   -1.4627351383
     26  O         0.3891124703    0.6343626231    0.3384689829
     27  H         0.5550079672    2.5750047395   -0.3424601053
     28  H        -1.3648427717    2.1852956184    1.2558202883
     29  H        -1.7730588311    3.6452567747   -1.4107807996
     30  H        -0.9979287982    4.2883707626    0.0423537677
     31  H        -2.7321425196    3.9773421856    0.0301895220
     32  H        -7.1359456332   -0.4982359441   -0.8602943991
     33  O         2.6552347217    0.8198626188    0.1105415882
     34  C         3.8488831540    0.3021127515   -0.4624115172
     35  H         3.7526298129    0.1943810840   -1.5495932029
     36  C         1.4938334168    0.0377692355   -0.2135153826
     37  H         1.4086428159   -0.0296467993   -1.3111591942
     38  C         4.9443048992    1.3411780973   -0.2337581102
     39  O         5.4496497546    1.9938799590   -1.1073675793
     40  O         5.2710654857    1.4553207800    1.0701979659
     41  H         5.9494126667    2.1439788273    1.1383494228
     42  C         4.1647736612   -1.0646530862    0.1624671184
     43  H         4.3201432529   -0.9175255309    1.2406296128
     44  O         5.3398218235   -1.5681481441   -0.4493733621
     45  H         5.4380868597   -2.4945955751   -0.2001327736
     46  C         2.9701208204   -1.9932392417   -0.0639250641
     47  H         2.9068142075   -2.2163630507   -1.1336606573
     48  O         3.1695060903   -3.2732287330    0.5515826161
     49  H         3.2211093987   -3.1524739788    1.5084045929
     50  C         1.6508121396   -1.3626880462    0.3860914650
     51  H         1.6384957797   -1.2486393204    1.4795553383
     52  O         0.5444336908   -2.1557494836   -0.0373723742
     53  H         0.7658656495   -3.0853068753    0.0970607384
   Point Group: c1    Number of degrees of freedom:   153


   Energy is  -1303.958165734

 Hessian Updated using BFGS Update

153 Hessian modes will be used to form the next step
  Hessian Eigenvalues:
     0.001905    0.003745    0.004297    0.005011    0.005132    0.005988
     0.006255    0.007407    0.007570    0.008931    0.010945    0.011223
     0.011761    0.012055    0.012977    0.013295    0.014644    0.019324
     0.020338    0.022350    0.027218    0.030010    0.031706    0.032814
     0.034685    0.036980    0.037725    0.043678    0.044227    0.045003
     0.046205    0.046638    0.047063    0.048256    0.048785    0.049255
     0.049348    0.049913    0.050406    0.051796    0.053910    0.054447
     0.055044    0.055319    0.055375    0.057979    0.058095    0.058696
     0.059258    0.060050    0.060785    0.064164    0.065987    0.067087
     0.069245    0.073365    0.078321    0.081378    0.083047    0.083917
     0.086201    0.087989    0.092920    0.095161    0.107568    0.112739
     0.113297    0.118340    0.124970    0.132820    0.136872    0.141043
     0.145640    0.151186    0.159148    0.159766    0.159952    0.160000
     0.160001    0.160030    0.160188    0.160870    0.161317    0.166529
     0.169172    0.173245    0.179135    0.184647    0.190780    0.195392
     0.197016    0.203600    0.206274    0.222322    0.231673    0.249535
     0.250013    0.252830    0.262048    0.267819    0.270089    0.276012
     0.282007    0.285072    0.285673    0.287933    0.288065    0.288519
     0.290400    0.291815    0.293537    0.297079    0.331301    0.333680
     0.335320    0.336946    0.337212    0.337346    0.337567    0.338409
     0.338462    0.339201    0.340275    0.340371    0.340490    0.341241
     0.341970    0.342115    0.342613    0.342871    0.343670    0.343979
     0.344640    0.345787    0.346805    0.384960    0.396731    0.403081
     0.404753    0.408355    0.410885    0.416830    0.429372    0.487480
     0.535584    0.539449    0.542181    0.543918    0.545271    0.550832
     0.552082    0.560512    1.039282

 Minimum Search - Taking Simple RFO Step
 Searching for Lamda that Minimizes Along All modes
 Value Taken    Lamda =  -0.00001995
 Step Taken.  Stepsize is  0.090594

                             Maximum     Tolerance    Cnvgd?
         Gradient           0.000325      0.000300      NO
         Displacement       0.047847      0.001200      NO
         Energy change     -0.000016      0.000001      NO


 New Cartesian Coordinates Obtained by Inverse Iteration

 Displacement from previous Coordinates is:  0.886573
 ----------------------------------------------------------------
             Standard Nuclear Orientation (Angstroms)
    I     Atom           X                Y                Z
 ----------------------------------------------------------------
    1      C      -2.7230253085     1.2525146151    -0.1224580213
    2      H      -3.0830864285     1.5370774605    -1.1218274501
    3      C      -2.4698958817    -0.2681651002    -0.1783445696
    4      H      -2.0059951879    -0.5787837048     0.7664089807
    5      O      -1.5835976121    -0.5824955953    -1.2613055233
    6      H      -0.9466828523    -1.2342364489    -0.9400343617
    7      C      -3.7702936219    -1.0583158447    -0.3996637961
    8      H      -4.1297825355    -0.8389218211    -1.4098040112
    9      H      -3.5275888848    -2.1268900801    -0.3840371636
   10      C      -4.8763586837    -0.7494390714     0.6153637202
   11      H      -4.5233087527    -1.0351494750     1.6184475550
   12      C      -6.1422235759    -1.5807652506     0.3768807182
   13      H      -5.8965780558    -2.6451072791     0.4146029095
   14      H      -6.8695180994    -1.3797749941     1.1764932488
   15      O      -6.7489590693    -1.3847407899    -0.9023494995
   16      C      -5.1405958486     0.7611606788     0.6329477371
   17      H      -5.8891175001     1.0100910669     1.3949224223
   18      H      -5.5516032252     1.0767445841    -0.3352777109
   19      C      -3.8473749894     1.5375522518     0.9015943901
   20      H      -4.0623959462     2.6086603947     0.9311353091
   21      H      -3.4790875042     1.2726753978     1.9019473485
   22      C      -1.4989436480     2.1620659424     0.2126416978
   23      C      -1.7663180573     3.6075292254    -0.2506644898
   24      C      -0.1431028764     1.7519036265    -0.3642409856
   25      H      -0.2380246082     1.4588990832    -1.4135779105
   26      O       0.3985771909     0.6459217103     0.3869970449
   27      H       0.5559517755     2.5900858121    -0.2836967154
   28      H      -1.3760119303     2.1679037205     1.3034137447
   29      H      -1.7609753662     3.6685570766    -1.3442989527
   30      H      -0.9992582984     4.2902005330     0.1250369556
   31      H      -2.7330766702     3.9790812976     0.0928195582
   32      H      -7.1181122261    -0.4973523390    -0.9374991951
   33      O       2.6586246921     0.8197741126     0.0926764492
   34      C       3.8330944584     0.2861446890    -0.5047731766
   35      H       3.7021016989     0.1521390176    -1.5853072879
   36      C       1.4863991425     0.0349344397    -0.1822910160
   37      H       1.3704525378    -0.0551509499    -1.2755294651
   38      C       4.9371460216     1.3274656358    -0.3366787998
   39      O       5.4187613745     1.9538769931    -1.2423655881
   40      O       5.3016395174     1.4769288322     0.9535737614
   41      H       5.9838627475     2.1644672194     0.9824095372
   42      C       4.1652038377    -1.0657271145     0.1431151399
   43      H       4.3513360643    -0.8933301297     1.2126500905
   44      O       5.3214750552    -1.5866374418    -0.4895505682
   45      H       5.4248630096    -2.5072285872    -0.2213566147
   46      C       2.9629057535    -1.9968808621    -0.0273273097
   47      H       2.8705978089    -2.2455419689    -1.0892908353
   48      O       3.1770950648    -3.2617069007     0.6137526077
   49      H       3.2546910001    -3.1174816052     1.5655356591
   50      C       1.6561534524    -1.3534033877     0.4418268580
   51      H       1.6702878650    -1.2170742822     1.5326396249
   52      O       0.5382198255    -2.1524122069     0.0611618014
   53      H       0.7593137823    -3.0791445044     0.2143338775
 ----------------------------------------------------------------
 Molecular Point Group                 C1    NOp =  1
 Largest Abelian Subgroup              C1    NOp =  1
 Nuclear Repulsion Energy =  2472.6935420141 hartrees
 There are       98 alpha and       98 beta electrons
 Applying Cartesian multipole field
    Component          Value
    ---------          -----
     (2,0,0)        1.00000E-12
     (0,2,0)        2.00000E-11
     (0,0,2)       -3.00000E-11
 Nucleus-field energy     =     0.0000000411 hartrees
 Requested basis set is 6-311++G(d,p)
 There are 290 shells and 746 basis functions
 A cutoff of  1.0D-11 yielded  29071 shell pairs
 There are    185669 function pairs (    196474 Cartesian)
 Smallest overlap matrix eigenvalue = 1.02E-06

 Q-Chem warning in module stvman/mkSTV.C, line 306:

 Overlap eigenvalue is smaller than square root of threshold
 Use THRESH >= 12 to get rid of this warning

 Guess MOs from SCF MO coefficient file

 -----------------------------------------------------------------------
  General SCF calculation program by
  Eric Jon Sundstrom, Paul Horn, Yuezhi Mao, Dmitri Zuev, Alec White,
  David Stuck, Shaama M.S., Shane Yost, Joonho Lee, David Small,
  Daniel Levine, Susi Lehtola, Hugh Burton, Evgeny Epifanovsky
 -----------------------------------------------------------------------
 Exchange:     0.2000 Hartree-Fock + 0.0800 Slater + 0.7200 B88
 Correlation:  0.1900 VWN1RPA + 0.8100 LYP
 Using SG-1 standard quadrature grid
 using 6 threads for integral computing
 -------------------------------------------------------
 OpenMP Integral computing Module                
 Release: version 2.0, May 2017, Q-Chem Inc. Pleasanton 
 -------------------------------------------------------
 -------------------------------------------------------
 OpenMP BLAS3 based DFT computing Module                
 Release: version 1.0, May 2013, Q-Chem Inc. Pittsburgh 
 -------------------------------------------------------
 A restricted SCF calculation will be
 performed using DIIS
 SCF converges when DIIS error is below 1.0e-08
 ---------------------------------------
  Cycle       Energy         DIIS error
 ---------------------------------------
    1   -1303.9467897488      3.73e-04  
    2   -1303.9579465351      5.91e-05  
    3   -1303.9577984194      8.63e-05  
    4   -1303.9581486512      9.74e-06  
    5   -1303.9581516153      6.39e-06  
    6   -1303.9581535212      2.25e-06  
    7   -1303.9581537654      5.21e-07  
    8   -1303.9581537779      1.70e-07  
    9   -1303.9581537794      4.33e-08  
   10   -1303.9581537796      1.27e-08  
   11   -1303.9581537797      3.53e-09  Convergence criterion met
 ---------------------------------------
 SCF time:   CPU 2151.87s  wall 381.00s 
 SCF   energy in the final basis set =    -1303.9581537797
 Total energy in the final basis set =    -1303.9581537797

 --------------------------------------------------------------

                    Orbital Energies (a.u.)
 --------------------------------------------------------------

 Alpha MOs
 -- Occupied --
-19.1893 -19.1707 -19.1600 -19.1577 -19.1512 -19.1450 -19.1338 -19.1215
-19.1001 -10.3251 -10.2950 -10.2622 -10.2591 -10.2561 -10.2558 -10.2165
-10.2144 -10.2105 -10.1792 -10.1728 -10.1720 -10.1697 -10.1687 -10.1633
-10.1535  -1.1332  -1.1011  -1.0791  -1.0611  -1.0484  -1.0433  -1.0385
 -1.0219  -1.0049  -0.8398  -0.8150  -0.8118  -0.7909  -0.7482  -0.7313
 -0.7147  -0.6855  -0.6767  -0.6604  -0.6349  -0.6266  -0.6135  -0.6046
 -0.5717  -0.5676  -0.5654  -0.5600  -0.5468  -0.5238  -0.5189  -0.5131
 -0.5085  -0.5038  -0.4972  -0.4944  -0.4868  -0.4799  -0.4647  -0.4582
 -0.4523  -0.4475  -0.4432  -0.4395  -0.4323  -0.4238  -0.4174  -0.4067
 -0.4054  -0.3927  -0.3884  -0.3858  -0.3809  -0.3756  -0.3740  -0.3700
 -0.3616  -0.3575  -0.3469  -0.3446  -0.3403  -0.3351  -0.3307  -0.3280
 -0.3250  -0.3203  -0.3122  -0.3070  -0.2990  -0.2977  -0.2927  -0.2837
 -0.2800  -0.2542
 -- Virtual --
 -0.0363  -0.0254  -0.0123  -0.0111  -0.0064  -0.0048   0.0009   0.0036
  0.0142   0.0164   0.0218   0.0242   0.0305   0.0344   0.0366   0.0386
  0.0440   0.0458   0.0512   0.0545   0.0559   0.0624   0.0632   0.0659
  0.0680   0.0724   0.0742   0.0798   0.0813   0.0818   0.0861   0.0882
  0.0909   0.0923   0.0955   0.0971   0.1006   0.1032   0.1064   0.1092
  0.1104   0.1129   0.1144   0.1160   0.1182   0.1199   0.1223   0.1277
  0.1296   0.1320   0.1323   0.1344   0.1360   0.1366   0.1397   0.1422
  0.1428   0.1457   0.1476   0.1511   0.1518   0.1530   0.1542   0.1559
  0.1576   0.1616   0.1640   0.1653   0.1672   0.1697   0.1739   0.1748
  0.1776   0.1789   0.1805   0.1821   0.1852   0.1864   0.1876   0.1899
  0.1958   0.1967   0.1975   0.1990   0.2032   0.2069   0.2084   0.2098
  0.2100   0.2116   0.2167   0.2207   0.2225   0.2267   0.2295   0.2333
  0.2354   0.2372   0.2386   0.2427   0.2448   0.2480   0.2489   0.2521
  0.2532   0.2571   0.2578   0.2609   0.2641   0.2646   0.2687   0.2706
  0.2741   0.2767   0.2791   0.2803   0.2809   0.2863   0.2896   0.2917
  0.2923   0.2953   0.2994   0.3014   0.3045   0.3066   0.3073   0.3106
  0.3154   0.3176   0.3202   0.3211   0.3237   0.3265   0.3297   0.3317
  0.3325   0.3374   0.3399   0.3432   0.3449   0.3491   0.3505   0.3523
  0.3543   0.3583   0.3606   0.3623   0.3643   0.3679   0.3700   0.3724
  0.3746   0.3782   0.3804   0.3828   0.3879   0.3916   0.3945   0.3993
  0.4030   0.4046   0.4087   0.4149   0.4179   0.4241   0.4274   0.4279
  0.4337   0.4382   0.4421   0.4464   0.4504   0.4610   0.4639   0.4723
  0.4748   0.4779   0.4845   0.4917   0.4970   0.5033   0.5050   0.5090
  0.5226   0.5254   0.5314   0.5372   0.5443   0.5505   0.5610   0.5635
  0.5649   0.5680   0.5711   0.5787   0.5802   0.5902   0.5940   0.6043
  0.6107   0.6169   0.6196   0.6240   0.6284   0.6343   0.6359   0.6460
  0.6507   0.6544   0.6601   0.6644   0.6677   0.6736   0.6788   0.6817
  0.6934   0.6971   0.6991   0.7030   0.7045   0.7122   0.7155   0.7235
  0.7258   0.7318   0.7369   0.7445   0.7468   0.7531   0.7569   0.7610
  0.7656   0.7681   0.7754   0.7780   0.7812   0.7825   0.7831   0.7910
  0.7923   0.7984   0.8000   0.8030   0.8136   0.8171   0.8243   0.8302
  0.8351   0.8370   0.8453   0.8566   0.8605   0.8709   0.8945   0.9051
  0.9241   0.9282   0.9401   0.9567   0.9683   0.9765   0.9894   1.0044
  1.0056   1.0175   1.0202   1.0251   1.0293   1.0589   1.0596   1.0660
  1.0684   1.0827   1.0860   1.0909   1.1038   1.1138   1.1251   1.1302
  1.1339   1.1379   1.1474   1.1530   1.1616   1.1694   1.1777   1.1827
  1.1857   1.1912   1.1967   1.2094   1.2184   1.2221   1.2254   1.2382
  1.2468   1.2498   1.2519   1.2595   1.2665   1.2772   1.2851   1.2929
  1.2952   1.3109   1.3160   1.3262   1.3320   1.3429   1.3457   1.3653
  1.3690   1.3794   1.3856   1.3951   1.4033   1.4106   1.4275   1.4408
  1.4430   1.4468   1.4620   1.4708   1.4731   1.4824   1.4903   1.5005
  1.5082   1.5141   1.5224   1.5251   1.5342   1.5421   1.5521   1.5564
  1.5645   1.5672   1.5711   1.5772   1.5822   1.5881   1.5915   1.5949
  1.5976   1.5999   1.6051   1.6114   1.6218   1.6255   1.6282   1.6300
  1.6347   1.6403   1.6433   1.6507   1.6527   1.6553   1.6605   1.6703
  1.6745   1.6816   1.6840   1.6917   1.7001   1.7031   1.7063   1.7117
  1.7229   1.7314   1.7322   1.7448   1.7481   1.7594   1.7623   1.7678
  1.7838   1.7871   1.7902   1.7943   1.8071   1.8118   1.8208   1.8320
  1.8375   1.8419   1.8568   1.8589   1.8640   1.8664   1.8782   1.8854
  1.8932   1.9022   1.9059   1.9107   1.9202   1.9384   1.9434   1.9536
  1.9601   1.9783   1.9898   2.0007   2.0071   2.0106   2.0287   2.0357
  2.0501   2.0544   2.0604   2.0635   2.0774   2.0794   2.0829   2.0987
  2.1072   2.1162   2.1337   2.1382   2.1450   2.1484   2.1558   2.1611
  2.1716   2.1800   2.1917   2.1991   2.2112   2.2198   2.2385   2.2457
  2.2500   2.2547   2.2636   2.2813   2.2862   2.2984   2.3129   2.3248
  2.3345   2.3498   2.3508   2.3616   2.3677   2.3753   2.3991   2.4154
  2.4271   2.4440   2.4507   2.4827   2.4914   2.5030   2.5195   2.5267
  2.5367   2.5397   2.5448   2.5459   2.5543   2.5750   2.5790   2.5816
  2.5998   2.6016   2.6050   2.6268   2.6331   2.6376   2.6474   2.6575
  2.6592   2.6785   2.6887   2.6942   2.7015   2.7130   2.7413   2.7444
  2.7549   2.7594   2.7730   2.7761   2.7892   2.8015   2.8067   2.8116
  2.8168   2.8235   2.8343   2.8503   2.8619   2.8742   2.8788   2.8928
  2.8956   2.9091   2.9145   2.9260   2.9292   2.9427   2.9529   2.9600
  2.9643   2.9749   2.9828   2.9860   2.9959   3.0082   3.0216   3.0320
  3.0339   3.0487   3.0504   3.0619   3.0666   3.0838   3.0919   3.0983
  3.1064   3.1211   3.1241   3.1342   3.1423   3.1460   3.1506   3.1616
  3.1677   3.1786   3.1858   3.2048   3.2130   3.2149   3.2235   3.2375
  3.2404   3.2574   3.2681   3.2837   3.2845   3.2936   3.3088   3.3184
  3.3373   3.3526   3.3686   3.3732   3.3878   3.4152   3.4247   3.4742
  3.4958   3.5434   3.5587   3.5844   3.6156   3.6853   3.7754   3.7891
  3.7996   3.8024   3.8076   3.8222   3.8421   3.8599   3.8659   3.9017
  3.9091   3.9124   3.9265   3.9323   3.9368   3.9652   3.9856   3.9970
  4.0045   4.0196   4.0478   4.0551   4.0600   4.0865   4.1246   4.1386
  4.1601   4.1708   4.1830   4.2290   4.2551   4.2682   4.2979   4.3053
  4.3193   4.3438   4.3707   4.4396   4.9846   5.0730   5.0935   5.0991
  5.1072   5.1254   5.1455   5.1908   5.2400   5.2834   5.3665   5.3774
  5.4043   5.4127   5.4239   5.4539   5.4655   5.5145   5.5953   5.6135
  5.6451   5.6535   5.6561   5.6950   5.7949   5.8272   5.8516  23.7496
 23.7774  23.7911  23.8085  23.8139  23.8299  23.8478  23.8623  23.8721
 23.8863  23.9038  23.9044  23.9377  23.9630  23.9808  23.9982  49.8661
 49.8984  49.9288  49.9418  49.9441  49.9647  49.9953  50.0146  50.0313
 --------------------------------------------------------------

          Ground-State Mulliken Net Atomic Charges

     Atom                 Charge (a.u.)
  ----------------------------------------
      1 C                     0.230748
      2 H                     0.223206
      3 C                    -0.211935
      4 H                     0.222627
      5 O                    -0.132671
      6 H                     0.356086
      7 C                    -1.013567
      8 H                     0.241345
      9 H                     0.114433
     10 C                     0.560692
     11 H                     0.153552
     12 C                    -0.771303
     13 H                     0.180985
     14 H                     0.142423
     15 O                    -0.211175
     16 C                    -0.693740
     17 H                     0.164323
     18 H                     0.129804
     19 C                    -0.301972
     20 H                     0.132012
     21 H                     0.158281
     22 C                     0.948697
     23 C                    -0.791037
     24 C                    -0.921686
     25 H                     0.180171
     26 O                     0.029693
     27 H                     0.232748
     28 H                     0.210102
     29 H                     0.163505
     30 H                     0.134149
     31 H                     0.127249
     32 H                     0.231209
     33 O                    -0.009512
     34 C                    -0.430146
     35 H                     0.272696
     36 C                     0.017279
     37 H                     0.228082
     38 C                     0.048072
     39 O                    -0.200071
     40 O                    -0.119175
     41 H                     0.292273
     42 C                    -0.229485
     43 H                     0.283745
     44 O                    -0.139068
     45 H                     0.260562
     46 C                    -0.559392
     47 H                     0.306367
     48 O                    -0.209703
     49 H                     0.276246
     50 C                    -0.644176
     51 H                     0.241104
     52 O                    -0.169333
     53 H                     0.264683
  ----------------------------------------
  Sum of atomic charges =    -0.000000

 -----------------------------------------------------------------
                    Cartesian Multipole Moments
 -----------------------------------------------------------------
    Charge (ESU x 10^10)
                -0.0000
    Dipole Moment (Debye)
         X       0.6359      Y      -0.6705      Z       4.7537
       Tot       4.8427
    Quadrupole Moments (Debye-Ang)
        XX    -159.7902     XY     -19.2172     YY    -147.4576
        XZ       5.2982     YZ      -5.3532     ZZ    -155.9528
    Octopole Moments (Debye-Ang^2)
       XXX      47.8483    XXY      52.6210    XYY      43.0099
       YYY     -23.2732    XXZ     153.9992    XYZ      37.3456
       YYZ      33.3455    XZZ      25.1049    YZZ     -17.1314
       ZZZ      27.0119
    Hexadecapole Moments (Debye-Ang^3)
      XXXX  -13703.9586   XXXY    -540.9816   XXYY   -2702.3765
      XYYY      43.8429   YYYY   -2791.4855   XXXZ     386.5208
      XXYZ     -26.5643   XYYZ     115.3937   YYYZ      31.7545
      XXZZ   -2447.3152   XYZZ     -76.9860   YYZZ    -553.8361
      XZZZ     143.3923   YZZZ       4.0183   ZZZZ    -595.4475
 -----------------------------------------------------------------
 Calculating analytic gradient of the SCF energy
 Gradient of SCF Energy
            1           2           3           4           5           6
    1  -0.0000000   0.0000071   0.0001282  -0.0000444   0.0000418   0.0000646
    2   0.0000658   0.0000064  -0.0000182   0.0000370   0.0000944   0.0000555
    3   0.0000159   0.0000308  -0.0000312   0.0000097  -0.0000256  -0.0000494
            7           8           9          10          11          12
    1  -0.0000837   0.0000560  -0.0000045  -0.0000880  -0.0000415   0.0000372
    2   0.0000637   0.0000170   0.0000063  -0.0001034  -0.0000077   0.0000253
    3  -0.0000303   0.0000004   0.0000310   0.0000352  -0.0000089  -0.0000330
           13          14          15          16          17          18
    1   0.0000137  -0.0000133   0.0000129  -0.0000851  -0.0000297   0.0000225
    2   0.0000101   0.0000324  -0.0000038   0.0000117  -0.0000210   0.0000157
    3  -0.0000037  -0.0000073   0.0000351  -0.0000128  -0.0000240  -0.0000157
           19          20          21          22          23          24
    1   0.0000346   0.0000054  -0.0000010   0.0000260   0.0000033  -0.0000639
    2   0.0000107  -0.0000320  -0.0000126  -0.0000288   0.0000019  -0.0000147
    3   0.0000239   0.0000261  -0.0000119   0.0000155  -0.0000096  -0.0000009
           25          26          27          28          29          30
    1   0.0000189   0.0000773  -0.0000027  -0.0000410   0.0000234   0.0000029
    2  -0.0000086   0.0000367  -0.0000314  -0.0000202   0.0000075  -0.0000214
    3  -0.0000114   0.0000408   0.0000016   0.0000170  -0.0000028  -0.0000033
           31          32          33          34          35          36
    1  -0.0000029  -0.0000081  -0.0000143   0.0000404  -0.0000198  -0.0000623
    2   0.0000358   0.0000165   0.0000495  -0.0002468  -0.0000379   0.0000127
    3  -0.0000186  -0.0000051   0.0000802  -0.0000767   0.0000642  -0.0001139
           37          38          39          40          41          42
    1   0.0000230  -0.0000093  -0.0000399   0.0000336  -0.0000087  -0.0000381
    2  -0.0000291   0.0000892   0.0000076   0.0000039  -0.0000064   0.0000739
    3  -0.0000480  -0.0000134   0.0000170   0.0000471  -0.0000672   0.0000656
           43          44          45          46          47          48
    1  -0.0000133   0.0000244   0.0000212   0.0000846  -0.0000062  -0.0000089
    2  -0.0000559   0.0000139   0.0000121   0.0000019  -0.0000041  -0.0000462
    3  -0.0000554  -0.0000794   0.0000255   0.0000170   0.0000008   0.0000451
           49          50          51          52          53
    1  -0.0000150  -0.0000075  -0.0000380  -0.0000206   0.0000089
    2  -0.0000009  -0.0000602   0.0000393  -0.0000480   0.0000052
    3  -0.0000064   0.0000605   0.0000008   0.0000617  -0.0000031
 Max gradient component =       2.468E-04
 RMS gradient           =       4.384E-05
 Gradient time:  CPU 547.54 s  wall 92.44 s
 Geometry Optimization Parameters
   NAtoms,    NIC,     NZ,  NCons,   NDum,   NFix, NCnnct, MaxDiis
       53     422       0       0       0       0       0       0

 Cartesian Hessian Update
 Hessian Updated using BFGS Update


** GEOMETRY OPTIMIZATION IN DELOCALIZED INTERNAL COORDINATES **
   Searching for a Minimum

   Optimization Cycle:  12

                       Coordinates (Angstroms)
     ATOM                X               Y               Z
      1  C        -2.7230253085    1.2525146151   -0.1224580213
      2  H        -3.0830864285    1.5370774605   -1.1218274501
      3  C        -2.4698958817   -0.2681651002   -0.1783445696
      4  H        -2.0059951879   -0.5787837048    0.7664089807
      5  O        -1.5835976121   -0.5824955953   -1.2613055233
      6  H        -0.9466828523   -1.2342364489   -0.9400343617
      7  C        -3.7702936219   -1.0583158447   -0.3996637961
      8  H        -4.1297825355   -0.8389218211   -1.4098040112
      9  H        -3.5275888848   -2.1268900801   -0.3840371636
     10  C        -4.8763586837   -0.7494390714    0.6153637202
     11  H        -4.5233087527   -1.0351494750    1.6184475550
     12  C        -6.1422235759   -1.5807652506    0.3768807182
     13  H        -5.8965780558   -2.6451072791    0.4146029095
     14  H        -6.8695180994   -1.3797749941    1.1764932488
     15  O        -6.7489590693   -1.3847407899   -0.9023494995
     16  C        -5.1405958486    0.7611606788    0.6329477371
     17  H        -5.8891175001    1.0100910669    1.3949224223
     18  H        -5.5516032252    1.0767445841   -0.3352777109
     19  C        -3.8473749894    1.5375522518    0.9015943901
     20  H        -4.0623959462    2.6086603947    0.9311353091
     21  H        -3.4790875042    1.2726753978    1.9019473485
     22  C        -1.4989436480    2.1620659424    0.2126416978
     23  C        -1.7663180573    3.6075292254   -0.2506644898
     24  C        -0.1431028764    1.7519036265   -0.3642409856
     25  H        -0.2380246082    1.4588990832   -1.4135779105
     26  O         0.3985771909    0.6459217103    0.3869970449
     27  H         0.5559517755    2.5900858121   -0.2836967154
     28  H        -1.3760119303    2.1679037205    1.3034137447
     29  H        -1.7609753662    3.6685570766   -1.3442989527
     30  H        -0.9992582984    4.2902005330    0.1250369556
     31  H        -2.7330766702    3.9790812976    0.0928195582
     32  H        -7.1181122261   -0.4973523390   -0.9374991951
     33  O         2.6586246921    0.8197741126    0.0926764492
     34  C         3.8330944584    0.2861446890   -0.5047731766
     35  H         3.7021016989    0.1521390176   -1.5853072879
     36  C         1.4863991425    0.0349344397   -0.1822910160
     37  H         1.3704525378   -0.0551509499   -1.2755294651
     38  C         4.9371460216    1.3274656358   -0.3366787998
     39  O         5.4187613745    1.9538769931   -1.2423655881
     40  O         5.3016395174    1.4769288322    0.9535737614
     41  H         5.9838627475    2.1644672194    0.9824095372
     42  C         4.1652038377   -1.0657271145    0.1431151399
     43  H         4.3513360643   -0.8933301297    1.2126500905
     44  O         5.3214750552   -1.5866374418   -0.4895505682
     45  H         5.4248630096   -2.5072285872   -0.2213566147
     46  C         2.9629057535   -1.9968808621   -0.0273273097
     47  H         2.8705978089   -2.2455419689   -1.0892908353
     48  O         3.1770950648   -3.2617069007    0.6137526077
     49  H         3.2546910001   -3.1174816052    1.5655356591
     50  C         1.6561534524   -1.3534033877    0.4418268580
     51  H         1.6702878650   -1.2170742822    1.5326396249
     52  O         0.5382198255   -2.1524122069    0.0611618014
     53  H         0.7593137823   -3.0791445044    0.2143338775
   Point Group: c1    Number of degrees of freedom:   153


   Energy is  -1303.958153780

 Hessian Updated using BFGS Update

153 Hessian modes will be used to form the next step
  Hessian Eigenvalues:
     0.003581    0.003787    0.004336    0.004938    0.005987    0.006160
     0.006798    0.007429    0.007596    0.009635    0.011006    0.011364
     0.012002    0.012321    0.012955    0.013290    0.015364    0.019656
     0.020297    0.022348    0.028024    0.030070    0.032306    0.032905
     0.035575    0.037623    0.038259    0.043569    0.044566    0.044956
     0.046209    0.046654    0.047070    0.048330    0.048940    0.049259
     0.049371    0.049934    0.050375    0.051874    0.053909    0.054445
     0.055023    0.055332    0.055374    0.057979    0.058087    0.058728
     0.059281    0.060277    0.060810    0.063904    0.065990    0.067017
     0.069487    0.073404    0.078387    0.081311    0.083067    0.084159
     0.086199    0.088025    0.092972    0.096565    0.107757    0.112787
     0.113313    0.118341    0.125923    0.132961    0.138387    0.141025
     0.145759    0.151237    0.159133    0.159767    0.159951    0.160000
     0.160004    0.160070    0.160245    0.160928    0.161335    0.166484
     0.169178    0.173253    0.179135    0.183244    0.191628    0.194985
     0.196762    0.206121    0.206730    0.221463    0.229257    0.249764
     0.250014    0.253127    0.261935    0.267635    0.270079    0.276081
     0.282210    0.284926    0.285570    0.287894    0.288064    0.288563
     0.290551    0.291361    0.293551    0.296986    0.332526    0.333687
     0.335341    0.336977    0.337177    0.337394    0.337658    0.338402
     0.338493    0.339206    0.340251    0.340388    0.340550    0.341250
     0.341971    0.342114    0.342614    0.342882    0.343559    0.343977
     0.344640    0.345873    0.346738    0.384785    0.397301    0.403147
     0.404786    0.408350    0.410910    0.416792    0.429330    0.487732
     0.535580    0.539413    0.542178    0.543925    0.545259    0.550819
     0.552035    0.560332    1.039268

 Minimum Search - Taking Simple RFO Step
 Searching for Lamda that Minimizes Along All modes
 Value Taken    Lamda =  -0.00003867
 Step Taken.  Stepsize is  0.061200

                             Maximum     Tolerance    Cnvgd?
         Gradient           0.000932      0.000300      NO
         Displacement       0.034000      0.001200      NO
         Energy change      0.000012      0.000001      NO


 New Cartesian Coordinates Obtained by Inverse Iteration

 Displacement from previous Coordinates is:  0.630239
 ----------------------------------------------------------------
             Standard Nuclear Orientation (Angstroms)
    I     Atom           X                Y                Z
 ----------------------------------------------------------------
    1      C      -2.7269627582     1.2499793021    -0.1355234306
    2      H      -3.0982062399     1.5292892547    -1.1322659901
    3      C      -2.4757701794    -0.2712396602    -0.1873328539
    4      H      -1.9986018721    -0.5778520725     0.7521808603
    5      O      -1.6055538044    -0.5902543032    -1.2815934577
    6      H      -0.9601818533    -1.2367189330    -0.9665032528
    7      C      -3.7793271674    -1.0617954101    -0.3865633117
    8      H      -4.1520562066    -0.8484491453    -1.3932544424
    9      H      -3.5372773587    -2.1304672617    -0.3676214882
   10      C      -4.8717062645    -0.7454415910     0.6408935369
   11      H      -4.5058018388    -1.0247123514     1.6411861554
   12      C      -6.1412543688    -1.5774531092     0.4241619128
   13      H      -5.8957893105    -2.6417737200     0.4637297110
   14      H      -6.8573961810    -1.3722671868     1.2327665993
   15      O      -6.7650530584    -1.3870960595    -0.8476085466
   16      C      -5.1351780380     0.7654184940     0.6520701337
   17      H      -5.8738373283     1.0196669043     1.4218862421
   18      H      -5.5580542261     1.0752179762    -0.3128761006
   19      C      -3.8386898019     1.5428691764     0.8998007315
   20      H      -4.0525323321     2.6144712633     0.9242701315
   21      H      -3.4587862061     1.2848278952     1.8975446923
   22      C      -1.4987484163     2.1610264398     0.1804646450
   23      C      -1.7688212576     3.6017429264    -0.2956571698
   24      C      -0.1472539232     1.7436444471    -0.4006040145
   25      H      -0.2471689408     1.4470840280    -1.4485084926
   26      O       0.3923054644     0.6378103799     0.3524579740
   27      H       0.5551026751     2.5797166376    -0.3253561257
   28      H      -1.3676069197     2.1786479707     1.2701415650
   29      H      -1.7717043301     3.6518953733    -1.3898696938
   30      H      -0.9993833632     4.2884465292     0.0677313793
   31      H      -2.7333161716     3.9760587601     0.0512489430
   32      H      -7.1309292657    -0.4983794493    -0.8829798231
   33      O       2.6572532146     0.8205555244     0.1046685835
   34      C       3.8455040021     0.2980626571    -0.4752285812
   35      H       3.7395889130     0.1827809472    -1.5607166642
   36      C       1.4923954840     0.0374232208    -0.2045431220
   37      H       1.3977701482    -0.0369495286    -1.3009559920
   38      C       4.9443425867     1.3369471942    -0.2636497232
   39      O       5.4468793133     1.9787710813    -1.1468991509
   40      O       5.2785506284     1.4638150908     1.0372053257
   41      H       5.9593471573     2.1510439115     1.0943774582
   42      C       4.1656751552    -1.0645651101     0.1565472384
   43      H       4.3297608219    -0.9099456101     1.2324271724
   44      O       5.3353216014    -1.5737258265    -0.4608195396
   45      H       5.4338350766    -2.4988804288    -0.2068566558
   46      C       2.9685232415    -1.9938425031    -0.0538362692
   47      H       2.8965749399    -2.2240983145    -1.1215214695
   48      O       3.1721511521    -3.2696032800     0.5688624619
   49      H       3.2314981661    -3.1424271619     1.5244097499
   50      C       1.6530228832    -1.3595741423     0.4021118730
   51      H       1.6484916963    -1.2394017391     1.4949288930
   52      O       0.5430597068    -2.1544803388    -0.0087804687
   53      H       0.7638553868    -3.0833214667     0.1316295911
 ----------------------------------------------------------------
 Molecular Point Group                 C1    NOp =  1
 Largest Abelian Subgroup              C1    NOp =  1
 Nuclear Repulsion Energy =  2472.1296815912 hartrees
 There are       98 alpha and       98 beta electrons
 Applying Cartesian multipole field
    Component          Value
    ---------          -----
     (2,0,0)        1.00000E-12
     (0,2,0)        2.00000E-11
     (0,0,2)       -3.00000E-11
 Nucleus-field energy     =     0.0000000412 hartrees
 Requested basis set is 6-311++G(d,p)
 There are 290 shells and 746 basis functions
 A cutoff of  1.0D-11 yielded  29069 shell pairs
 There are    185626 function pairs (    196432 Cartesian)
 Smallest overlap matrix eigenvalue = 1.03E-06

 Q-Chem warning in module stvman/mkSTV.C, line 306:

 Overlap eigenvalue is smaller than square root of threshold
 Use THRESH >= 12 to get rid of this warning

 Guess MOs from SCF MO coefficient file

 -----------------------------------------------------------------------
  General SCF calculation program by
  Eric Jon Sundstrom, Paul Horn, Yuezhi Mao, Dmitri Zuev, Alec White,
  David Stuck, Shaama M.S., Shane Yost, Joonho Lee, David Small,
  Daniel Levine, Susi Lehtola, Hugh Burton, Evgeny Epifanovsky
 -----------------------------------------------------------------------
 Exchange:     0.2000 Hartree-Fock + 0.0800 Slater + 0.7200 B88
 Correlation:  0.1900 VWN1RPA + 0.8100 LYP
 Using SG-1 standard quadrature grid
 using 6 threads for integral computing
 -------------------------------------------------------
 OpenMP Integral computing Module                
 Release: version 2.0, May 2017, Q-Chem Inc. Pleasanton 
 -------------------------------------------------------
 -------------------------------------------------------
 OpenMP BLAS3 based DFT computing Module                
 Release: version 1.0, May 2013, Q-Chem Inc. Pittsburgh 
 -------------------------------------------------------
 A restricted SCF calculation will be
 performed using DIIS
 SCF converges when DIIS error is below 1.0e-08
 ---------------------------------------
  Cycle       Energy         DIIS error
 ---------------------------------------
    1   -1303.9524208458      2.66e-04  
    2   -1303.9580552850      4.43e-05  
    3   -1303.9579691813      6.48e-05  
    4   -1303.9581678135      7.22e-06  
    5   -1303.9581697684      4.04e-06  
    6   -1303.9581705232      1.64e-06  
    7   -1303.9581706474      4.32e-07  
    8   -1303.9581706561      1.40e-07  
    9   -1303.9581706569      3.45e-08  
   10   -1303.9581706570      8.90e-09  Convergence criterion met
 ---------------------------------------
 SCF time:   CPU 1956.06s  wall 346.00s 
 SCF   energy in the final basis set =    -1303.9581706570
 Total energy in the final basis set =    -1303.9581706570

 --------------------------------------------------------------

                    Orbital Energies (a.u.)
 --------------------------------------------------------------

 Alpha MOs
 -- Occupied --
-19.1895 -19.1709 -19.1602 -19.1578 -19.1514 -19.1452 -19.1340 -19.1214
-19.0995 -10.3252 -10.2952 -10.2624 -10.2592 -10.2562 -10.2560 -10.2167
-10.2143 -10.2103 -10.1793 -10.1727 -10.1718 -10.1696 -10.1686 -10.1633
-10.1533  -1.1333  -1.1012  -1.0792  -1.0613  -1.0486  -1.0435  -1.0387
 -1.0219  -1.0045  -0.8397  -0.8153  -0.8119  -0.7910  -0.7481  -0.7312
 -0.7148  -0.6857  -0.6766  -0.6606  -0.6351  -0.6267  -0.6134  -0.6046
 -0.5718  -0.5678  -0.5653  -0.5599  -0.5469  -0.5240  -0.5191  -0.5131
 -0.5086  -0.5039  -0.4971  -0.4946  -0.4869  -0.4801  -0.4646  -0.4582
 -0.4522  -0.4479  -0.4433  -0.4394  -0.4323  -0.4239  -0.4175  -0.4070
 -0.4054  -0.3925  -0.3884  -0.3860  -0.3810  -0.3756  -0.3740  -0.3701
 -0.3618  -0.3573  -0.3467  -0.3448  -0.3404  -0.3352  -0.3307  -0.3279
 -0.3250  -0.3199  -0.3121  -0.3070  -0.2990  -0.2977  -0.2931  -0.2837
 -0.2800  -0.2539
 -- Virtual --
 -0.0364  -0.0255  -0.0123  -0.0110  -0.0065  -0.0048   0.0009   0.0036
  0.0141   0.0164   0.0219   0.0241   0.0306   0.0341   0.0365   0.0385
  0.0443   0.0460   0.0511   0.0545   0.0557   0.0623   0.0630   0.0659
  0.0681   0.0726   0.0742   0.0795   0.0809   0.0819   0.0860   0.0883
  0.0909   0.0921   0.0954   0.0970   0.1006   0.1033   0.1061   0.1092
  0.1102   0.1128   0.1146   0.1158   0.1182   0.1197   0.1221   0.1276
  0.1295   0.1320   0.1322   0.1345   0.1364   0.1368   0.1398   0.1421
  0.1429   0.1458   0.1476   0.1508   0.1520   0.1527   0.1543   0.1560
  0.1576   0.1618   0.1638   0.1651   0.1673   0.1695   0.1736   0.1749
  0.1774   0.1788   0.1806   0.1822   0.1854   0.1863   0.1873   0.1898
  0.1958   0.1966   0.1975   0.1990   0.2035   0.2069   0.2087   0.2094
  0.2097   0.2116   0.2166   0.2203   0.2225   0.2268   0.2295   0.2334
  0.2350   0.2370   0.2384   0.2420   0.2450   0.2481   0.2488   0.2522
  0.2534   0.2570   0.2575   0.2607   0.2641   0.2650   0.2686   0.2705
  0.2744   0.2762   0.2795   0.2804   0.2809   0.2860   0.2896   0.2915
  0.2921   0.2953   0.2994   0.3017   0.3047   0.3069   0.3071   0.3101
  0.3153   0.3176   0.3198   0.3209   0.3240   0.3265   0.3299   0.3313
  0.3324   0.3370   0.3396   0.3429   0.3451   0.3487   0.3506   0.3522
  0.3543   0.3584   0.3604   0.3625   0.3641   0.3677   0.3700   0.3720
  0.3741   0.3783   0.3806   0.3829   0.3876   0.3913   0.3941   0.3991
  0.4036   0.4049   0.4090   0.4150   0.4180   0.4247   0.4271   0.4283
  0.4343   0.4375   0.4418   0.4463   0.4505   0.4610   0.4639   0.4719
  0.4738   0.4781   0.4849   0.4913   0.4969   0.5034   0.5048   0.5086
  0.5220   0.5253   0.5321   0.5370   0.5457   0.5505   0.5597   0.5636
  0.5650   0.5672   0.5709   0.5785   0.5801   0.5899   0.5945   0.6041
  0.6108   0.6169   0.6200   0.6235   0.6291   0.6344   0.6363   0.6461
  0.6515   0.6543   0.6601   0.6643   0.6671   0.6733   0.6784   0.6815
  0.6932   0.6969   0.7000   0.7028   0.7047   0.7123   0.7150   0.7242
  0.7262   0.7318   0.7379   0.7448   0.7469   0.7528   0.7565   0.7611
  0.7657   0.7678   0.7749   0.7783   0.7807   0.7824   0.7831   0.7910
  0.7925   0.7980   0.7998   0.8028   0.8133   0.8175   0.8245   0.8301
  0.8342   0.8367   0.8448   0.8568   0.8601   0.8709   0.8951   0.9048
  0.9238   0.9277   0.9396   0.9562   0.9677   0.9772   0.9895   1.0035
  1.0065   1.0177   1.0213   1.0247   1.0291   1.0578   1.0584   1.0668
  1.0684   1.0834   1.0860   1.0913   1.1045   1.1134   1.1244   1.1297
  1.1339   1.1376   1.1472   1.1530   1.1612   1.1695   1.1784   1.1825
  1.1862   1.1914   1.1966   1.2087   1.2184   1.2219   1.2250   1.2384
  1.2462   1.2500   1.2516   1.2587   1.2669   1.2768   1.2861   1.2924
  1.2956   1.3117   1.3152   1.3257   1.3332   1.3426   1.3459   1.3652
  1.3697   1.3791   1.3858   1.3946   1.4029   1.4105   1.4273   1.4405
  1.4435   1.4464   1.4621   1.4698   1.4725   1.4817   1.4908   1.4999
  1.5084   1.5141   1.5219   1.5254   1.5341   1.5421   1.5520   1.5563
  1.5644   1.5673   1.5709   1.5770   1.5821   1.5877   1.5918   1.5944
  1.5977   1.5999   1.6055   1.6112   1.6211   1.6249   1.6286   1.6299
  1.6346   1.6404   1.6435   1.6505   1.6527   1.6551   1.6603   1.6698
  1.6746   1.6812   1.6834   1.6921   1.7002   1.7035   1.7067   1.7117
  1.7225   1.7311   1.7315   1.7449   1.7479   1.7592   1.7614   1.7680
  1.7833   1.7863   1.7904   1.7945   1.8076   1.8119   1.8205   1.8312
  1.8377   1.8416   1.8570   1.8587   1.8647   1.8669   1.8781   1.8860
  1.8931   1.9025   1.9057   1.9108   1.9200   1.9385   1.9441   1.9537
  1.9589   1.9776   1.9893   2.0009   2.0066   2.0107   2.0278   2.0355
  2.0499   2.0540   2.0608   2.0636   2.0776   2.0798   2.0827   2.0986
  2.1079   2.1160   2.1335   2.1378   2.1434   2.1482   2.1558   2.1604
  2.1721   2.1798   2.1907   2.1990   2.2109   2.2197   2.2374   2.2459
  2.2502   2.2544   2.2633   2.2821   2.2862   2.2985   2.3156   2.3249
  2.3346   2.3501   2.3505   2.3618   2.3673   2.3756   2.3990   2.4155
  2.4271   2.4444   2.4508   2.4829   2.4912   2.5031   2.5193   2.5266
  2.5362   2.5394   2.5445   2.5457   2.5540   2.5745   2.5796   2.5816
  2.5997   2.6016   2.6050   2.6264   2.6330   2.6371   2.6470   2.6569
  2.6594   2.6784   2.6883   2.6945   2.7016   2.7133   2.7412   2.7437
  2.7550   2.7592   2.7729   2.7761   2.7889   2.8016   2.8068   2.8114
  2.8167   2.8235   2.8350   2.8501   2.8616   2.8743   2.8792   2.8920
  2.8955   2.9095   2.9140   2.9265   2.9287   2.9407   2.9531   2.9601
  2.9642   2.9754   2.9828   2.9862   2.9962   3.0078   3.0218   3.0315
  3.0338   3.0484   3.0506   3.0606   3.0663   3.0838   3.0919   3.0980
  3.1068   3.1211   3.1236   3.1330   3.1422   3.1465   3.1506   3.1617
  3.1676   3.1795   3.1857   3.2035   3.2132   3.2146   3.2233   3.2377
  3.2402   3.2566   3.2672   3.2835   3.2847   3.2922   3.3084   3.3188
  3.3364   3.3526   3.3686   3.3736   3.3875   3.4145   3.4248   3.4737
  3.4955   3.5433   3.5590   3.5844   3.6156   3.6848   3.7756   3.7891
  3.7997   3.8023   3.8074   3.8222   3.8424   3.8600   3.8659   3.9015
  3.9090   3.9126   3.9259   3.9327   3.9363   3.9668   3.9858   3.9971
  4.0048   4.0197   4.0477   4.0552   4.0604   4.0864   4.1245   4.1383
  4.1598   4.1712   4.1826   4.2295   4.2547   4.2680   4.2980   4.3052
  4.3190   4.3440   4.3712   4.4403   4.9844   5.0730   5.0935   5.0989
  5.1070   5.1255   5.1452   5.1907   5.2378   5.2825   5.3664   5.3780
  5.4047   5.4127   5.4235   5.4529   5.4648   5.5155   5.5952   5.6135
  5.6452   5.6532   5.6560   5.6952   5.7967   5.8274   5.8517  23.7493
 23.7767  23.7909  23.8085  23.8139  23.8299  23.8478  23.8625  23.8718
 23.8866  23.9032  23.9044  23.9376  23.9631  23.9809  23.9981  49.8659
 49.8982  49.9282  49.9418  49.9438  49.9642  49.9959  50.0144  50.0307
 --------------------------------------------------------------

          Ground-State Mulliken Net Atomic Charges

     Atom                 Charge (a.u.)
  ----------------------------------------
      1 C                     0.237200
      2 H                     0.223909
      3 C                    -0.202931
      4 H                     0.222568
      5 O                    -0.137163
      6 H                     0.362448
      7 C                    -1.027360
      8 H                     0.241153
      9 H                     0.115063
     10 C                     0.558028
     11 H                     0.153499
     12 C                    -0.773118
     13 H                     0.180779
     14 H                     0.142320
     15 O                    -0.210648
     16 C                    -0.692713
     17 H                     0.164701
     18 H                     0.129402
     19 C                    -0.300510
     20 H                     0.132410
     21 H                     0.158037
     22 C                     0.948944
     23 C                    -0.791254
     24 C                    -0.925643
     25 H                     0.178981
     26 O                     0.027860
     27 H                     0.231498
     28 H                     0.210054
     29 H                     0.163519
     30 H                     0.134233
     31 H                     0.126890
     32 H                     0.231082
     33 O                    -0.009253
     34 C                    -0.438366
     35 H                     0.272410
     36 C                     0.040414
     37 H                     0.227783
     38 C                     0.050656
     39 O                    -0.200408
     40 O                    -0.119093
     41 H                     0.292460
     42 C                    -0.229116
     43 H                     0.284005
     44 O                    -0.138936
     45 H                     0.260419
     46 C                    -0.564052
     47 H                     0.305766
     48 O                    -0.209412
     49 H                     0.276585
     50 C                    -0.648681
     51 H                     0.241318
     52 O                    -0.172759
     53 H                     0.265027
  ----------------------------------------
  Sum of atomic charges =    -0.000000

 -----------------------------------------------------------------
                    Cartesian Multipole Moments
 -----------------------------------------------------------------
    Charge (ESU x 10^10)
                -0.0000
    Dipole Moment (Debye)
         X       0.6597      Y      -0.6985      Z       4.7039
       Tot       4.8010
    Quadrupole Moments (Debye-Ang)
        XX    -160.9062     XY     -19.6704     YY    -147.4771
        XZ       5.0737     YZ      -5.2938     ZZ    -155.4397
    Octopole Moments (Debye-Ang^2)
       XXX      45.0927    XXY      51.2179    XYY      42.3951
       YYY     -24.7842    XXZ     153.0610    XYZ      37.5838
       YYZ      33.2860    XZZ      27.2600    YZZ     -16.1329
       ZZZ      24.2976
    Hexadecapole Moments (Debye-Ang^3)
      XXXX  -13805.7324   XXXY    -574.4973   XXYY   -2717.4331
      XYYY      33.3686   YYYY   -2792.6505   XXXZ     383.3073
      XXYZ     -17.7365   XYYZ     117.1277   YYYZ      28.2357
      XXZZ   -2428.2132   XYZZ     -68.5688   YYZZ    -550.0887
      XZZZ     130.3282   YZZZ       1.8850   ZZZZ    -590.5060
 -----------------------------------------------------------------
 Calculating analytic gradient of the SCF energy
 Gradient of SCF Energy
            1           2           3           4           5           6
    1   0.0000092  -0.0000001   0.0000633  -0.0000182  -0.0000505   0.0000033
    2   0.0000172   0.0000046   0.0000144   0.0000066  -0.0000357   0.0000039
    3   0.0000204   0.0000006  -0.0000203   0.0000199  -0.0000069  -0.0000162
            7           8           9          10          11          12
    1  -0.0000303  -0.0000044   0.0000062   0.0000102  -0.0000050   0.0000055
    2   0.0000108  -0.0000039   0.0000038   0.0000065  -0.0000032   0.0000234
    3   0.0000045  -0.0000002   0.0000063  -0.0000105   0.0000043  -0.0000093
           13          14          15          16          17          18
    1   0.0000026  -0.0000072  -0.0000021  -0.0000087  -0.0000002   0.0000002
    2   0.0000078   0.0000057  -0.0000053   0.0000087   0.0000053   0.0000138
    3  -0.0000003   0.0000054   0.0000195   0.0000240  -0.0000079  -0.0000096
           19          20          21          22          23          24
    1   0.0000175   0.0000073   0.0000054   0.0000099  -0.0000080  -0.0000085
    2   0.0000039   0.0000228   0.0000017  -0.0000304  -0.0000007   0.0000083
    3  -0.0000329   0.0000067   0.0000012  -0.0000009  -0.0000118  -0.0000235
           25          26          27          28          29          30
    1   0.0000107   0.0000123  -0.0000053  -0.0000116   0.0000028   0.0000027
    2   0.0000050  -0.0000097  -0.0000063  -0.0000002   0.0000025  -0.0000095
    3  -0.0000022   0.0000136   0.0000029   0.0000016  -0.0000072  -0.0000003
           31          32          33          34          35          36
    1  -0.0000203   0.0000045   0.0000190   0.0001121   0.0000114  -0.0000297
    2  -0.0000059   0.0000104   0.0000518  -0.0001059  -0.0000169   0.0000050
    3  -0.0000005  -0.0000030   0.0000143   0.0000060  -0.0000036  -0.0000275
           37          38          39          40          41          42
    1   0.0000045  -0.0000711   0.0000014   0.0000320  -0.0000020  -0.0000665
    2  -0.0000101   0.0000817  -0.0000144  -0.0000357  -0.0000052   0.0000443
    3   0.0000113   0.0000242  -0.0000091  -0.0000133   0.0000011   0.0000156
           43          44          45          46          47          48
    1   0.0000029  -0.0000031   0.0000170   0.0000155   0.0000024  -0.0000207
    2  -0.0000207  -0.0000239   0.0000028   0.0000114  -0.0000073  -0.0000080
    3   0.0000037  -0.0000397   0.0000170  -0.0000092   0.0000042   0.0000020
           49          50          51          52          53
    1  -0.0000054  -0.0000082  -0.0000095   0.0000106  -0.0000058
    2  -0.0000005  -0.0000129   0.0000081  -0.0000084  -0.0000114
    3   0.0000065  -0.0000026  -0.0000044   0.0000459  -0.0000098
 Max gradient component =       1.121E-04
 RMS gradient           =       2.217E-05
 Gradient time:  CPU 546.64 s  wall 92.29 s
 Geometry Optimization Parameters
   NAtoms,    NIC,     NZ,  NCons,   NDum,   NFix, NCnnct, MaxDiis
       53     422       0       0       0       0       0       0

 Cartesian Hessian Update
 Hessian Updated using BFGS Update


** GEOMETRY OPTIMIZATION IN DELOCALIZED INTERNAL COORDINATES **
   Searching for a Minimum

   Optimization Cycle:  13

                       Coordinates (Angstroms)
     ATOM                X               Y               Z
      1  C        -2.7269627582    1.2499793021   -0.1355234306
      2  H        -3.0982062399    1.5292892547   -1.1322659901
      3  C        -2.4757701794   -0.2712396602   -0.1873328539
      4  H        -1.9986018721   -0.5778520725    0.7521808603
      5  O        -1.6055538044   -0.5902543032   -1.2815934577
      6  H        -0.9601818533   -1.2367189330   -0.9665032528
      7  C        -3.7793271674   -1.0617954101   -0.3865633117
      8  H        -4.1520562066   -0.8484491453   -1.3932544424
      9  H        -3.5372773587   -2.1304672617   -0.3676214882
     10  C        -4.8717062645   -0.7454415910    0.6408935369
     11  H        -4.5058018388   -1.0247123514    1.6411861554
     12  C        -6.1412543688   -1.5774531092    0.4241619128
     13  H        -5.8957893105   -2.6417737200    0.4637297110
     14  H        -6.8573961810   -1.3722671868    1.2327665993
     15  O        -6.7650530584   -1.3870960595   -0.8476085466
     16  C        -5.1351780380    0.7654184940    0.6520701337
     17  H        -5.8738373283    1.0196669043    1.4218862421
     18  H        -5.5580542261    1.0752179762   -0.3128761006
     19  C        -3.8386898019    1.5428691764    0.8998007315
     20  H        -4.0525323321    2.6144712633    0.9242701315
     21  H        -3.4587862061    1.2848278952    1.8975446923
     22  C        -1.4987484163    2.1610264398    0.1804646450
     23  C        -1.7688212576    3.6017429264   -0.2956571698
     24  C        -0.1472539232    1.7436444471   -0.4006040145
     25  H        -0.2471689408    1.4470840280   -1.4485084926
     26  O         0.3923054644    0.6378103799    0.3524579740
     27  H         0.5551026751    2.5797166376   -0.3253561257
     28  H        -1.3676069197    2.1786479707    1.2701415650
     29  H        -1.7717043301    3.6518953733   -1.3898696938
     30  H        -0.9993833632    4.2884465292    0.0677313793
     31  H        -2.7333161716    3.9760587601    0.0512489430
     32  H        -7.1309292657   -0.4983794493   -0.8829798231
     33  O         2.6572532146    0.8205555244    0.1046685835
     34  C         3.8455040021    0.2980626571   -0.4752285812
     35  H         3.7395889130    0.1827809472   -1.5607166642
     36  C         1.4923954840    0.0374232208   -0.2045431220
     37  H         1.3977701482   -0.0369495286   -1.3009559920
     38  C         4.9443425867    1.3369471942   -0.2636497232
     39  O         5.4468793133    1.9787710813   -1.1468991509
     40  O         5.2785506284    1.4638150908    1.0372053257
     41  H         5.9593471573    2.1510439115    1.0943774582
     42  C         4.1656751552   -1.0645651101    0.1565472384
     43  H         4.3297608219   -0.9099456101    1.2324271724
     44  O         5.3353216014   -1.5737258265   -0.4608195396
     45  H         5.4338350766   -2.4988804288   -0.2068566558
     46  C         2.9685232415   -1.9938425031   -0.0538362692
     47  H         2.8965749399   -2.2240983145   -1.1215214695
     48  O         3.1721511521   -3.2696032800    0.5688624619
     49  H         3.2314981661   -3.1424271619    1.5244097499
     50  C         1.6530228832   -1.3595741423    0.4021118730
     51  H         1.6484916963   -1.2394017391    1.4949288930
     52  O         0.5430597068   -2.1544803388   -0.0087804687
     53  H         0.7638553868   -3.0833214667    0.1316295911
   Point Group: c1    Number of degrees of freedom:   153


   Energy is  -1303.958170657

 Hessian Updated using BFGS Update

153 Hessian modes will be used to form the next step
  Hessian Eigenvalues:
     0.003665    0.003759    0.004357    0.004909    0.005987    0.006115
     0.006987    0.007457    0.007599    0.009739    0.011002    0.011349
     0.012006    0.012234    0.012947    0.013253    0.015479    0.019728
     0.020282    0.022348    0.027985    0.030035    0.032179    0.032980
     0.035539    0.037654    0.038493    0.043560    0.044656    0.044951
     0.046211    0.046647    0.047092    0.048347    0.049112    0.049248
     0.049383    0.049811    0.050368    0.051912    0.053908    0.054447
     0.055043    0.055321    0.055360    0.057976    0.058087    0.058769
     0.059313    0.060303    0.060811    0.063908    0.065989    0.067025
     0.069468    0.073383    0.078459    0.081310    0.083058    0.084021
     0.086194    0.087936    0.092958    0.096561    0.107906    0.112800
     0.113304    0.118343    0.125568    0.132942    0.138838    0.141025
     0.145620    0.151258    0.159164    0.159787    0.159951    0.159986
     0.160002    0.160085    0.160278    0.160993    0.161256    0.166579
     0.169190    0.173385    0.179136    0.183199    0.191723    0.194362
     0.196689    0.205550    0.206224    0.221471    0.230757    0.249774
     0.250040    0.252921    0.262111    0.267609    0.270088    0.276121
     0.281990    0.284943    0.285573    0.287909    0.288068    0.288536
     0.290485    0.291283    0.293534    0.296968    0.332469    0.333656
     0.335347    0.336981    0.337173    0.337396    0.337618    0.338408
     0.338515    0.339204    0.340273    0.340376    0.340530    0.341248
     0.341970    0.342101    0.342612    0.342885    0.343578    0.343975
     0.344640    0.345752    0.346768    0.385291    0.398154    0.403160
     0.404722    0.408471    0.410871    0.416807    0.429265    0.489773
     0.535581    0.539476    0.542185    0.543939    0.545257    0.550817
     0.552057    0.563080    1.039267

 Minimum Search - Taking Simple RFO Step
 Searching for Lamda that Minimizes Along All modes
 Value Taken    Lamda =   0.00000000
 Step Taken.  Stepsize is  0.009337

                             Maximum     Tolerance    Cnvgd?
         Gradient           0.000164      0.000300     YES
         Displacement       0.002462      0.001200      NO
         Energy change     -0.000017      0.000001      NO


 New Cartesian Coordinates Obtained by Inverse Iteration

 Displacement from previous Coordinates is:  0.038023
 ----------------------------------------------------------------
             Standard Nuclear Orientation (Angstroms)
    I     Atom           X                Y                Z
 ----------------------------------------------------------------
    1      C      -2.7266550236     1.2507394880    -0.1347079186
    2      H      -3.0970449291     1.5301121129    -1.1317540140
    3      C      -2.4749215599    -0.2703928992    -0.1866241752
    4      H      -1.9984764528    -0.5770588067     0.7532221308
    5      O      -1.6032988356    -0.5888230634    -1.2799670522
    6      H      -0.9587578770    -1.2358878221    -0.9643986904
    7      C      -3.7779068320    -1.0614822216    -0.3872697647
    8      H      -4.1499740739    -0.8477375217    -1.3941154334
    9      H      -3.5354520928    -2.1300644092    -0.3687080325
   10      C      -4.8711372122    -0.7460707074     0.6395799650
   11      H      -4.5056574458    -1.0253086399     1.6400333798
   12      C      -6.1401055894    -1.5787557021     0.4218811128
   13      H      -5.8941085442    -2.6429510184     0.4614970267
   14      H      -6.8569021628    -1.3740284817     1.2300099637
   15      O      -6.7631777586    -1.3885491841    -0.8502968500
   16      C      -5.1353909437     0.7646312494     0.6508414203
   17      H      -5.8747302112     1.0183305740     1.4201949751
   18      H      -5.5578070797     1.0742927955    -0.3143378360
   19      C      -3.8395588349     1.5428825137     0.8996687135
   20      H      -4.0541965799     2.6142978086     0.9238375808
   21      H      -3.4603952308     1.2851665968     1.8977732042
   22      C      -1.4987135139     2.1619451103     0.1824316926
   23      C      -1.7681055877     3.6029000096    -0.2934038822
   24      C      -0.1469486518     1.7446548917    -0.3981553987
   25      H      -0.2466084983     1.4482034174    -1.4461135187
   26      O       0.3924644603     0.6387110888     0.3548033434
   27      H       0.5554220051     2.5806988533    -0.3226750008
   28      H      -1.3680563041     2.1791357188     1.2721706138
   29      H      -1.7711012507     3.6531622964    -1.3876052745
   30      H      -0.9981818168     4.2891192446     0.0698871996
   31      H      -2.7322483962     3.9778858850     0.0536769572
   32      H      -7.1299416511    -0.5001977895    -0.8855904220
   33      O       2.6570880341     0.8204530735     0.1043036732
   34      C       3.8443263392     0.2972172685    -0.4768501296
   35      H       3.7368370087     0.1810478797    -1.5620840730
   36      C       1.4916757870     0.0375353570    -0.2030695243
   37      H       1.3957529010    -0.0373647765    -1.2993491138
   38      C       4.9441633708     1.3355139877    -0.2676843815
   39      O       5.4476644201     1.9745025788    -1.1524378640
   40      O       5.2777461462     1.4658104208     1.0329933856
   41      H       5.9592227879     2.1524969597     1.0885520596
   42      C       4.1649340038    -1.0649731385     0.1557639748
   43      H       4.3300024230    -0.9093390494     1.2313559086
   44      O       5.3338917403    -1.5749709678    -0.4621285827
   45      H       5.4317805818    -2.5001902379    -0.2081471734
   46      C       2.9673663738    -1.9941600775    -0.0526511830
   47      H       2.8942996939    -2.2252142690    -1.1200894026
   48      O       3.1714552227    -3.2694564752     0.5708161230
   49      H       3.2318816840    -3.1415274474     1.5261937439
   50      C       1.6524450433    -1.3592227226     0.4040769753
   51      H       1.6487924642    -1.2386757435     1.4968582768
   52      O       0.5419142466    -2.1538687596    -0.0058299884
   53      H       0.7622946346    -3.0826775670     0.1353990105
 ----------------------------------------------------------------
 Molecular Point Group                 C1    NOp =  1
 Largest Abelian Subgroup              C1    NOp =  1
 Nuclear Repulsion Energy =  2472.2605576427 hartrees
 There are       98 alpha and       98 beta electrons
 Applying Cartesian multipole field
    Component          Value
    ---------          -----
     (2,0,0)        1.00000E-12
     (0,2,0)        2.00000E-11
     (0,0,2)       -3.00000E-11
 Nucleus-field energy     =     0.0000000412 hartrees
 Requested basis set is 6-311++G(d,p)
 There are 290 shells and 746 basis functions
 A cutoff of  1.0D-11 yielded  29070 shell pairs
 There are    185626 function pairs (    196431 Cartesian)
 Smallest overlap matrix eigenvalue = 1.03E-06

 Q-Chem warning in module stvman/mkSTV.C, line 306:

 Overlap eigenvalue is smaller than square root of threshold
 Use THRESH >= 12 to get rid of this warning

 Guess MOs from SCF MO coefficient file

 -----------------------------------------------------------------------
  General SCF calculation program by
  Eric Jon Sundstrom, Paul Horn, Yuezhi Mao, Dmitri Zuev, Alec White,
  David Stuck, Shaama M.S., Shane Yost, Joonho Lee, David Small,
  Daniel Levine, Susi Lehtola, Hugh Burton, Evgeny Epifanovsky
 -----------------------------------------------------------------------
 Exchange:     0.2000 Hartree-Fock + 0.0800 Slater + 0.7200 B88
 Correlation:  0.1900 VWN1RPA + 0.8100 LYP
 Using SG-1 standard quadrature grid
 using 6 threads for integral computing
 -------------------------------------------------------
 OpenMP Integral computing Module                
 Release: version 2.0, May 2017, Q-Chem Inc. Pleasanton 
 -------------------------------------------------------
 -------------------------------------------------------
 OpenMP BLAS3 based DFT computing Module                
 Release: version 1.0, May 2013, Q-Chem Inc. Pittsburgh 
 -------------------------------------------------------
 A restricted SCF calculation will be
 performed using DIIS
 SCF converges when DIIS error is below 1.0e-08
 ---------------------------------------
  Cycle       Energy         DIIS error
 ---------------------------------------
    1   -1303.9581448218      1.75e-05  
    2   -1303.9581708956      2.36e-06  
    3   -1303.9581708927      2.78e-06  
    4   -1303.9581712471      6.20e-07  
    5   -1303.9581712642      1.90e-07  
    6   -1303.9581712664      6.11e-08  
    7   -1303.9581712663      3.01e-08  
    8   -1303.9581712665      8.29e-09  Convergence criterion met
 ---------------------------------------
 SCF time:   CPU 1565.43s  wall 278.00s 
 SCF   energy in the final basis set =    -1303.9581712665
 Total energy in the final basis set =    -1303.9581712665

 --------------------------------------------------------------

                    Orbital Energies (a.u.)
 --------------------------------------------------------------

 Alpha MOs
 -- Occupied --
-19.1894 -19.1709 -19.1602 -19.1578 -19.1514 -19.1451 -19.1339 -19.1214
-19.0995 -10.3252 -10.2952 -10.2624 -10.2592 -10.2562 -10.2560 -10.2167
-10.2144 -10.2103 -10.1793 -10.1727 -10.1719 -10.1696 -10.1686 -10.1633
-10.1533  -1.1332  -1.1012  -1.0793  -1.0613  -1.0486  -1.0434  -1.0387
 -1.0219  -1.0045  -0.8397  -0.8153  -0.8119  -0.7910  -0.7481  -0.7312
 -0.7148  -0.6857  -0.6766  -0.6606  -0.6351  -0.6267  -0.6134  -0.6045
 -0.5718  -0.5678  -0.5653  -0.5599  -0.5469  -0.5240  -0.5191  -0.5131
 -0.5086  -0.5039  -0.4971  -0.4946  -0.4869  -0.4800  -0.4646  -0.4582
 -0.4522  -0.4479  -0.4433  -0.4394  -0.4323  -0.4238  -0.4175  -0.4070
 -0.4054  -0.3925  -0.3884  -0.3860  -0.3810  -0.3756  -0.3740  -0.3701
 -0.3618  -0.3573  -0.3467  -0.3447  -0.3404  -0.3352  -0.3307  -0.3279
 -0.3251  -0.3200  -0.3121  -0.3070  -0.2990  -0.2977  -0.2931  -0.2837
 -0.2800  -0.2539
 -- Virtual --
 -0.0364  -0.0255  -0.0123  -0.0110  -0.0065  -0.0048   0.0009   0.0036
  0.0141   0.0164   0.0219   0.0241   0.0306   0.0342   0.0365   0.0385
  0.0443   0.0460   0.0511   0.0545   0.0557   0.0623   0.0630   0.0659
  0.0681   0.0726   0.0742   0.0795   0.0810   0.0819   0.0860   0.0883
  0.0909   0.0921   0.0954   0.0970   0.1006   0.1033   0.1061   0.1092
  0.1102   0.1128   0.1145   0.1158   0.1182   0.1197   0.1221   0.1276
  0.1295   0.1320   0.1322   0.1345   0.1364   0.1368   0.1398   0.1421
  0.1429   0.1458   0.1476   0.1508   0.1520   0.1528   0.1543   0.1560
  0.1576   0.1618   0.1638   0.1651   0.1673   0.1695   0.1736   0.1749
  0.1774   0.1788   0.1806   0.1822   0.1854   0.1864   0.1873   0.1898
  0.1958   0.1966   0.1975   0.1990   0.2035   0.2069   0.2087   0.2094
  0.2097   0.2116   0.2166   0.2203   0.2225   0.2268   0.2295   0.2334
  0.2351   0.2370   0.2384   0.2420   0.2449   0.2481   0.2488   0.2522
  0.2534   0.2570   0.2575   0.2607   0.2641   0.2650   0.2686   0.2705
  0.2744   0.2762   0.2794   0.2804   0.2809   0.2860   0.2897   0.2915
  0.2921   0.2953   0.2994   0.3017   0.3047   0.3069   0.3071   0.3101
  0.3153   0.3177   0.3199   0.3209   0.3240   0.3265   0.3299   0.3313
  0.3324   0.3370   0.3397   0.3429   0.3451   0.3487   0.3506   0.3522
  0.3543   0.3584   0.3604   0.3625   0.3641   0.3677   0.3700   0.3721
  0.3741   0.3784   0.3805   0.3828   0.3877   0.3913   0.3941   0.3991
  0.4036   0.4048   0.4090   0.4150   0.4181   0.4247   0.4271   0.4283
  0.4342   0.4376   0.4418   0.4463   0.4505   0.4610   0.4639   0.4719
  0.4739   0.4781   0.4849   0.4914   0.4969   0.5034   0.5048   0.5086
  0.5220   0.5253   0.5320   0.5370   0.5456   0.5504   0.5598   0.5636
  0.5650   0.5672   0.5709   0.5785   0.5801   0.5899   0.5944   0.6042
  0.6108   0.6170   0.6199   0.6235   0.6291   0.6344   0.6362   0.6460
  0.6515   0.6543   0.6602   0.6643   0.6671   0.6734   0.6785   0.6815
  0.6932   0.6969   0.6999   0.7028   0.7047   0.7123   0.7151   0.7242
  0.7262   0.7318   0.7379   0.7448   0.7470   0.7529   0.7565   0.7611
  0.7657   0.7678   0.7749   0.7783   0.7808   0.7824   0.7831   0.7910
  0.7925   0.7980   0.7998   0.8029   0.8133   0.8175   0.8245   0.8301
  0.8343   0.8367   0.8449   0.8569   0.8601   0.8709   0.8951   0.9049
  0.9239   0.9278   0.9397   0.9562   0.9676   0.9772   0.9895   1.0036
  1.0064   1.0177   1.0213   1.0248   1.0291   1.0579   1.0584   1.0667
  1.0686   1.0834   1.0860   1.0912   1.1044   1.1134   1.1244   1.1298
  1.1341   1.1377   1.1473   1.1530   1.1613   1.1695   1.1784   1.1825
  1.1862   1.1914   1.1966   1.2088   1.2185   1.2219   1.2251   1.2385
  1.2462   1.2499   1.2517   1.2587   1.2669   1.2769   1.2860   1.2924
  1.2956   1.3117   1.3152   1.3257   1.3332   1.3426   1.3459   1.3652
  1.3697   1.3791   1.3858   1.3946   1.4030   1.4105   1.4273   1.4406
  1.4435   1.4465   1.4621   1.4698   1.4725   1.4818   1.4907   1.4998
  1.5083   1.5141   1.5220   1.5254   1.5342   1.5421   1.5520   1.5562
  1.5645   1.5673   1.5710   1.5770   1.5821   1.5878   1.5918   1.5945
  1.5977   1.5999   1.6055   1.6112   1.6212   1.6250   1.6286   1.6299
  1.6346   1.6404   1.6435   1.6505   1.6527   1.6551   1.6604   1.6699
  1.6746   1.6812   1.6834   1.6921   1.7002   1.7035   1.7067   1.7117
  1.7225   1.7312   1.7316   1.7448   1.7479   1.7592   1.7616   1.7680
  1.7833   1.7864   1.7904   1.7945   1.8076   1.8118   1.8205   1.8313
  1.8378   1.8415   1.8570   1.8588   1.8647   1.8668   1.8780   1.8860
  1.8931   1.9025   1.9057   1.9107   1.9200   1.9386   1.9441   1.9536
  1.9590   1.9776   1.9893   2.0010   2.0067   2.0107   2.0279   2.0355
  2.0499   2.0541   2.0608   2.0635   2.0776   2.0798   2.0827   2.0986
  2.1079   2.1161   2.1336   2.1379   2.1435   2.1482   2.1558   2.1603
  2.1721   2.1798   2.1908   2.1990   2.2109   2.2198   2.2375   2.2459
  2.2503   2.2545   2.2633   2.2822   2.2862   2.2986   2.3159   2.3250
  2.3346   2.3502   2.3505   2.3617   2.3673   2.3755   2.3990   2.4155
  2.4270   2.4444   2.4508   2.4829   2.4912   2.5030   2.5194   2.5266
  2.5362   2.5395   2.5446   2.5457   2.5540   2.5747   2.5795   2.5816
  2.5997   2.6016   2.6050   2.6264   2.6330   2.6372   2.6471   2.6570
  2.6594   2.6784   2.6883   2.6946   2.7017   2.7133   2.7412   2.7438
  2.7550   2.7591   2.7730   2.7761   2.7889   2.8016   2.8068   2.8115
  2.8166   2.8235   2.8350   2.8501   2.8616   2.8744   2.8792   2.8921
  2.8955   2.9095   2.9141   2.9265   2.9286   2.9410   2.9531   2.9601
  2.9642   2.9753   2.9828   2.9862   2.9962   3.0078   3.0219   3.0315
  3.0338   3.0485   3.0505   3.0607   3.0664   3.0839   3.0919   3.0981
  3.1068   3.1212   3.1236   3.1331   3.1422   3.1464   3.1507   3.1617
  3.1677   3.1794   3.1859   3.2037   3.2132   3.2147   3.2233   3.2376
  3.2403   3.2567   3.2673   3.2835   3.2847   3.2923   3.3085   3.3188
  3.3366   3.3527   3.3686   3.3736   3.3876   3.4146   3.4248   3.4738
  3.4955   3.5434   3.5590   3.5843   3.6156   3.6849   3.7757   3.7890
  3.7997   3.8024   3.8073   3.8222   3.8425   3.8600   3.8660   3.9015
  3.9090   3.9126   3.9260   3.9326   3.9364   3.9666   3.9857   3.9971
  4.0048   4.0197   4.0477   4.0552   4.0604   4.0864   4.1245   4.1384
  4.1598   4.1712   4.1826   4.2295   4.2548   4.2680   4.2979   4.3049
  4.3190   4.3440   4.3712   4.4402   4.9844   5.0731   5.0935   5.0989
  5.1070   5.1254   5.1453   5.1907   5.2379   5.2829   5.3664   5.3781
  5.4047   5.4128   5.4235   5.4531   5.4649   5.5156   5.5955   5.6135
  5.6451   5.6532   5.6560   5.6952   5.7969   5.8274   5.8517  23.7493
 23.7767  23.7909  23.8085  23.8139  23.8300  23.8478  23.8624  23.8719
 23.8866  23.9032  23.9045  23.9375  23.9631  23.9809  23.9981  49.8660
 49.8982  49.9282  49.9418  49.9438  49.9642  49.9959  50.0144  50.0310
 --------------------------------------------------------------

          Ground-State Mulliken Net Atomic Charges

     Atom                 Charge (a.u.)
  ----------------------------------------
      1 C                     0.237109
      2 H                     0.223825
      3 C                    -0.203753
      4 H                     0.222450
      5 O                    -0.137054
      6 H                     0.362453
      7 C                    -1.026213
      8 H                     0.241132
      9 H                     0.114970
     10 C                     0.558697
     11 H                     0.153460
     12 C                    -0.772867
     13 H                     0.180791
     14 H                     0.142323
     15 O                    -0.210700
     16 C                    -0.692956
     17 H                     0.164682
     18 H                     0.129468
     19 C                    -0.301200
     20 H                     0.132366
     21 H                     0.158067
     22 C                     0.948604
     23 C                    -0.791242
     24 C                    -0.924977
     25 H                     0.179043
     26 O                     0.028069
     27 H                     0.231476
     28 H                     0.210005
     29 H                     0.163528
     30 H                     0.134186
     31 H                     0.127067
     32 H                     0.231094
     33 O                    -0.009265
     34 C                    -0.438363
     35 H                     0.272251
     36 C                     0.038632
     37 H                     0.227816
     38 C                     0.050766
     39 O                    -0.200284
     40 O                    -0.119045
     41 H                     0.292450
     42 C                    -0.228330
     43 H                     0.283946
     44 O                    -0.138948
     45 H                     0.260426
     46 C                    -0.564007
     47 H                     0.305829
     48 O                    -0.209394
     49 H                     0.276590
     50 C                    -0.648727
     51 H                     0.241358
     52 O                    -0.172662
     53 H                     0.265055
  ----------------------------------------
  Sum of atomic charges =    -0.000000

 -----------------------------------------------------------------
                    Cartesian Multipole Moments
 -----------------------------------------------------------------
    Charge (ESU x 10^10)
                -0.0000
    Dipole Moment (Debye)
         X       0.6521      Y      -0.6969      Z       4.7061
       Tot       4.8019
    Quadrupole Moments (Debye-Ang)
        XX    -160.8835     XY     -19.6340     YY    -147.4544
        XZ       5.0922     YZ      -5.3057     ZZ    -155.4708
    Octopole Moments (Debye-Ang^2)
       XXX      44.5784    XXY      51.3116    XYY      42.5571
       YYY     -24.6110    XXZ     153.1226    XYZ      37.5564
       YYZ      33.2641    XZZ      27.1040    YZZ     -16.1845
       ZZZ      24.4221
    Hexadecapole Moments (Debye-Ang^3)
      XXXX  -13799.0374   XXXY    -572.5321   XXYY   -2716.1413
      XYYY      34.0103   YYYY   -2792.8875   XXXZ     384.5385
      XXYZ     -18.1968   XYYZ     116.9040   YYYZ      28.2023
      XXZZ   -2428.8151   XYZZ     -69.0272   YYZZ    -550.3416
      XZZZ     131.2618   YZZZ       1.9031   ZZZZ    -590.6301
 -----------------------------------------------------------------
 Calculating analytic gradient of the SCF energy
 Gradient of SCF Energy
            1           2           3           4           5           6
    1   0.0000072   0.0000050   0.0000043  -0.0000095   0.0000131   0.0000057
    2   0.0000135  -0.0000030   0.0000202   0.0000020  -0.0000237   0.0000118
    3   0.0000146  -0.0000032  -0.0000165  -0.0000009   0.0000103  -0.0000036
            7           8           9          10          11          12
    1  -0.0000157   0.0000049  -0.0000049   0.0000015  -0.0000046   0.0000020
    2   0.0000004   0.0000021   0.0000034   0.0000018   0.0000031   0.0000089
    3   0.0000049   0.0000021   0.0000048   0.0000016   0.0000038  -0.0000042
           13          14          15          16          17          18
    1   0.0000002  -0.0000067  -0.0000080   0.0000040  -0.0000014  -0.0000001
    2   0.0000067   0.0000071   0.0000007   0.0000107   0.0000021   0.0000068
    3   0.0000026   0.0000016   0.0000088   0.0000098  -0.0000045  -0.0000044
           19          20          21          22          23          24
    1  -0.0000212   0.0000001   0.0000014  -0.0000045   0.0000159  -0.0000058
    2  -0.0000045  -0.0000105   0.0000027  -0.0000027   0.0000120   0.0000054
    3  -0.0000051   0.0000056   0.0000022  -0.0000035  -0.0000091   0.0000040
           25          26          27          28          29          30
    1   0.0000073   0.0000106   0.0000019   0.0000070   0.0000060   0.0000050
    2  -0.0000065  -0.0000043  -0.0000032  -0.0000001  -0.0000010   0.0000011
    3  -0.0000031  -0.0000040  -0.0000065  -0.0000036  -0.0000021  -0.0000068
           31          32          33          34          35          36
    1   0.0000115   0.0000021  -0.0000072   0.0000580   0.0000061  -0.0000269
    2   0.0000092   0.0000081   0.0000374  -0.0000774  -0.0000131  -0.0000203
    3  -0.0000138  -0.0000016   0.0000096  -0.0000063  -0.0000019  -0.0000121
           37          38          39          40          41          42
    1   0.0000074  -0.0000085  -0.0000161   0.0000140   0.0000000  -0.0000450
    2  -0.0000007   0.0000076   0.0000044  -0.0000059  -0.0000033   0.0000283
    3   0.0000010   0.0000109   0.0000019  -0.0000085   0.0000008   0.0000201
           43          44          45          46          47          48
    1   0.0000015  -0.0000018   0.0000073   0.0000013   0.0000031  -0.0000083
    2  -0.0000192  -0.0000140   0.0000042  -0.0000008  -0.0000085  -0.0000053
    3  -0.0000003  -0.0000345   0.0000163  -0.0000005   0.0000034   0.0000001
           49          50          51          52          53
    1  -0.0000054  -0.0000092  -0.0000033  -0.0000094   0.0000085
    2   0.0000007  -0.0000168   0.0000080   0.0000148   0.0000001
    3   0.0000053   0.0000037   0.0000007   0.0000138  -0.0000039
 Max gradient component =       7.741E-05
 RMS gradient           =       1.269E-05
 Gradient time:  CPU 548.16 s  wall 92.55 s
 Geometry Optimization Parameters
   NAtoms,    NIC,     NZ,  NCons,   NDum,   NFix, NCnnct, MaxDiis
       53     422       0       0       0       0       0       0

 Cartesian Hessian Update
 Hessian Updated using BFGS Update


** GEOMETRY OPTIMIZATION IN DELOCALIZED INTERNAL COORDINATES **
   Searching for a Minimum

   Optimization Cycle:  14

                       Coordinates (Angstroms)
     ATOM                X               Y               Z
      1  C        -2.7266550236    1.2507394880   -0.1347079186
      2  H        -3.0970449291    1.5301121129   -1.1317540140
      3  C        -2.4749215599   -0.2703928992   -0.1866241752
      4  H        -1.9984764528   -0.5770588067    0.7532221308
      5  O        -1.6032988356   -0.5888230634   -1.2799670522
      6  H        -0.9587578770   -1.2358878221   -0.9643986904
      7  C        -3.7779068320   -1.0614822216   -0.3872697647
      8  H        -4.1499740739   -0.8477375217   -1.3941154334
      9  H        -3.5354520928   -2.1300644092   -0.3687080325
     10  C        -4.8711372122   -0.7460707074    0.6395799650
     11  H        -4.5056574458   -1.0253086399    1.6400333798
     12  C        -6.1401055894   -1.5787557021    0.4218811128
     13  H        -5.8941085442   -2.6429510184    0.4614970267
     14  H        -6.8569021628   -1.3740284817    1.2300099637
     15  O        -6.7631777586   -1.3885491841   -0.8502968500
     16  C        -5.1353909437    0.7646312494    0.6508414203
     17  H        -5.8747302112    1.0183305740    1.4201949751
     18  H        -5.5578070797    1.0742927955   -0.3143378360
     19  C        -3.8395588349    1.5428825137    0.8996687135
     20  H        -4.0541965799    2.6142978086    0.9238375808
     21  H        -3.4603952308    1.2851665968    1.8977732042
     22  C        -1.4987135139    2.1619451103    0.1824316926
     23  C        -1.7681055877    3.6029000096   -0.2934038822
     24  C        -0.1469486518    1.7446548917   -0.3981553987
     25  H        -0.2466084983    1.4482034174   -1.4461135187
     26  O         0.3924644603    0.6387110888    0.3548033434
     27  H         0.5554220051    2.5806988533   -0.3226750008
     28  H        -1.3680563041    2.1791357188    1.2721706138
     29  H        -1.7711012507    3.6531622964   -1.3876052745
     30  H        -0.9981818168    4.2891192446    0.0698871996
     31  H        -2.7322483962    3.9778858850    0.0536769572
     32  H        -7.1299416511   -0.5001977895   -0.8855904220
     33  O         2.6570880341    0.8204530735    0.1043036732
     34  C         3.8443263392    0.2972172685   -0.4768501296
     35  H         3.7368370087    0.1810478797   -1.5620840730
     36  C         1.4916757870    0.0375353570   -0.2030695243
     37  H         1.3957529010   -0.0373647765   -1.2993491138
     38  C         4.9441633708    1.3355139877   -0.2676843815
     39  O         5.4476644201    1.9745025788   -1.1524378640
     40  O         5.2777461462    1.4658104208    1.0329933856
     41  H         5.9592227879    2.1524969597    1.0885520596
     42  C         4.1649340038   -1.0649731385    0.1557639748
     43  H         4.3300024230   -0.9093390494    1.2313559086
     44  O         5.3338917403   -1.5749709678   -0.4621285827
     45  H         5.4317805818   -2.5001902379   -0.2081471734
     46  C         2.9673663738   -1.9941600775   -0.0526511830
     47  H         2.8942996939   -2.2252142690   -1.1200894026
     48  O         3.1714552227   -3.2694564752    0.5708161230
     49  H         3.2318816840   -3.1415274474    1.5261937439
     50  C         1.6524450433   -1.3592227226    0.4040769753
     51  H         1.6487924642   -1.2386757435    1.4968582768
     52  O         0.5419142466   -2.1538687596   -0.0058299884
     53  H         0.7622946346   -3.0826775670    0.1353990105
   Point Group: c1    Number of degrees of freedom:   153


   Energy is  -1303.958171266

 Hessian Updated using BFGS Update

153 Hessian modes will be used to form the next step
  Hessian Eigenvalues:
     0.002397    0.003812    0.003977    0.004522    0.005954    0.006060
     0.006912    0.007375    0.007608    0.009535    0.011002    0.011339
     0.011980    0.012203    0.012757    0.013021    0.015429    0.019750
     0.020271    0.022343    0.028027    0.030156    0.032085    0.033176
     0.035546    0.037590    0.038837    0.043678    0.044667    0.045536
     0.046201    0.046649    0.047224    0.048362    0.049209    0.049350
     0.049444    0.050295    0.051303    0.051955    0.054359    0.054619
     0.055161    0.055282    0.056427    0.057980    0.058077    0.058655
     0.059342    0.060325    0.060818    0.064090    0.065993    0.067429
     0.069468    0.073362    0.078868    0.081318    0.083150    0.084279
     0.086206    0.087846    0.092990    0.096693    0.108410    0.112955
     0.113312    0.118342    0.124732    0.132921    0.138392    0.140987
     0.144920    0.151960    0.159143    0.159707    0.159825    0.159965
     0.160002    0.160109    0.160342    0.161206    0.162412    0.165690
     0.169466    0.172587    0.179148    0.186617    0.189405    0.192833
     0.196417    0.206192    0.206593    0.221496    0.243981    0.249848
     0.250902    0.255279    0.266128    0.267659    0.275611    0.281063
     0.281554    0.284900    0.286137    0.287790    0.288418    0.289146
     0.290709    0.292569    0.295965    0.297482    0.333005    0.333624
     0.335340    0.337001    0.337164    0.337425    0.337587    0.338390
     0.338500    0.339207    0.340370    0.340454    0.340915    0.341252
     0.341985    0.342142    0.342628    0.342902    0.343908    0.344114
     0.344641    0.345770    0.347874    0.386131    0.400749    0.403124
     0.403870    0.410252    0.411213    0.416881    0.428566    0.498760
     0.535602    0.539559    0.542285    0.544018    0.545222    0.550814
     0.552158    0.616647    1.039291

 Minimum Search - Taking Simple RFO Step
 Searching for Lamda that Minimizes Along All modes
 Value Taken    Lamda =   0.00000000
 Step Taken.  Stepsize is  0.015311

                             Maximum     Tolerance    Cnvgd?
         Gradient           0.000058      0.000300     YES
         Displacement       0.004403      0.001200      NO
         Energy change     -0.000001      0.000001     YES

 Final energy is   -1303.9581712664512     


 ******************************
 **  OPTIMIZATION CONVERGED  **
 ******************************

                       Coordinates (Angstroms)
     ATOM                X               Y               Z
      1  C        -2.7266550236    1.2507394880   -0.1347079186
      2  H        -3.0970449291    1.5301121129   -1.1317540140
      3  C        -2.4749215599   -0.2703928992   -0.1866241752
      4  H        -1.9984764528   -0.5770588067    0.7532221308
      5  O        -1.6032988356   -0.5888230634   -1.2799670522
      6  H        -0.9587578770   -1.2358878221   -0.9643986904
      7  C        -3.7779068320   -1.0614822216   -0.3872697647
      8  H        -4.1499740739   -0.8477375217   -1.3941154334
      9  H        -3.5354520928   -2.1300644092   -0.3687080325
     10  C        -4.8711372122   -0.7460707074    0.6395799650
     11  H        -4.5056574458   -1.0253086399    1.6400333798
     12  C        -6.1401055894   -1.5787557021    0.4218811128
     13  H        -5.8941085442   -2.6429510184    0.4614970267
     14  H        -6.8569021628   -1.3740284817    1.2300099637
     15  O        -6.7631777586   -1.3885491841   -0.8502968500
     16  C        -5.1353909437    0.7646312494    0.6508414203
     17  H        -5.8747302112    1.0183305740    1.4201949751
     18  H        -5.5578070797    1.0742927955   -0.3143378360
     19  C        -3.8395588349    1.5428825137    0.8996687135
     20  H        -4.0541965799    2.6142978086    0.9238375808
     21  H        -3.4603952308    1.2851665968    1.8977732042
     22  C        -1.4987135139    2.1619451103    0.1824316926
     23  C        -1.7681055877    3.6029000096   -0.2934038822
     24  C        -0.1469486518    1.7446548917   -0.3981553987
     25  H        -0.2466084983    1.4482034174   -1.4461135187
     26  O         0.3924644603    0.6387110888    0.3548033434
     27  H         0.5554220051    2.5806988533   -0.3226750008
     28  H        -1.3680563041    2.1791357188    1.2721706138
     29  H        -1.7711012507    3.6531622964   -1.3876052745
     30  H        -0.9981818168    4.2891192446    0.0698871996
     31  H        -2.7322483962    3.9778858850    0.0536769572
     32  H        -7.1299416511   -0.5001977895   -0.8855904220
     33  O         2.6570880341    0.8204530735    0.1043036732
     34  C         3.8443263392    0.2972172685   -0.4768501296
     35  H         3.7368370087    0.1810478797   -1.5620840730
     36  C         1.4916757870    0.0375353570   -0.2030695243
     37  H         1.3957529010   -0.0373647765   -1.2993491138
     38  C         4.9441633708    1.3355139877   -0.2676843815
     39  O         5.4476644201    1.9745025788   -1.1524378640
     40  O         5.2777461462    1.4658104208    1.0329933856
     41  H         5.9592227879    2.1524969597    1.0885520596
     42  C         4.1649340038   -1.0649731385    0.1557639748
     43  H         4.3300024230   -0.9093390494    1.2313559086
     44  O         5.3338917403   -1.5749709678   -0.4621285827
     45  H         5.4317805818   -2.5001902379   -0.2081471734
     46  C         2.9673663738   -1.9941600775   -0.0526511830
     47  H         2.8942996939   -2.2252142690   -1.1200894026
     48  O         3.1714552227   -3.2694564752    0.5708161230
     49  H         3.2318816840   -3.1415274474    1.5261937439
     50  C         1.6524450433   -1.3592227226    0.4040769753
     51  H         1.6487924642   -1.2386757435    1.4968582768
     52  O         0.5419142466   -2.1538687596   -0.0058299884
     53  H         0.7622946346   -3.0826775670    0.1353990105

Z-matrix Print:
$molecule
0 1
O 
C  1 1.371459
H  2 1.103014 1 111.367867
O  2 1.437228 1 108.912741 3 119.825366 0
C  4 1.421636 2 112.908409 1 -177.860229 0
H  5 1.096714 4 111.201461 2 55.243926 0
C  1 1.442576 2 115.051716 3 -39.229727 0
H  7 1.093632 1 109.051345 2 47.927364 0
H  7 1.094528 1 108.038042 2 -70.850944 0
C  5 1.526909 4 107.173498 2 170.849751 0
O  10 1.201919 5 124.223470 4 -111.460819 0
O  10 1.349080 5 112.077105 4 67.826170 0
H  12 0.969038 10 107.313968 5 -178.574174 0
C  7 1.529209 1 109.972489 2 169.771597 0
H  14 1.097678 7 106.020053 1 44.443420 0
C  2 1.531472 1 108.824056 3 -121.365180 0
H  16 1.099416 2 107.079816 1 -52.577939 0
O  16 1.425751 2 108.214725 1 66.126016 0
H  18 0.964987 16 108.451131 2 162.831139 0
C  16 1.529956 2 110.510090 1 -172.602733 0
H  20 1.094600 16 108.744430 2 -69.287503 0
O  20 1.434136 16 111.196514 2 176.511873 0
H  22 0.965797 20 108.733013 16 -62.139544 0
C  20 1.530031 16 112.333913 2 50.518297 0
H  24 1.099258 20 109.682040 16 66.321061 0
O  24 1.417163 20 111.572690 16 -170.628559 0
H  26 0.964427 24 108.309061 20 -48.691389 0
C  14 1.541215 7 107.002896 1 159.782325 0
H  28 1.091169 14 112.181305 7 178.461117 0
H  28 1.093462 14 111.167232 7 -61.126665 0
H  28 1.095359 14 110.597073 7 58.539365 0
C  14 1.561638 7 117.306371 1 -75.860649 0
H  32 1.099699 14 107.501477 7 -82.191630 0
C  32 1.542695 14 116.991784 7 36.764429 0
H  34 1.097431 32 108.515202 14 54.023218 0
O  34 1.434058 32 110.107444 14 -65.307238 0
H  36 0.966286 34 107.765775 32 136.925998 0
C  34 1.537482 32 111.928280 14 175.133867 0
H  38 1.094467 34 107.918954 32 67.906829 0
H  38 1.095900 34 108.180071 32 -177.430519 0
C  38 1.532664 34 114.278698 32 -54.136198 0
H  41 1.101116 38 108.650097 34 -62.345572 0
C  41 1.533309 38 112.546668 34 -178.709618 0
H  43 1.092976 41 109.715431 38 57.590675 0
H  43 1.099447 41 109.516633 38 175.411265 0
O  43 1.429278 41 114.512009 38 -60.242292 0
H  46 0.961733 43 108.773998 41 -68.599893 0
C  41 1.533681 38 109.300881 34 54.657170 0
H  48 1.096764 41 110.435372 38 -176.783501 0
H  48 1.098133 41 109.730027 38 65.526571 0
C  48 1.531917 41 110.846059 38 -54.864318 0
H  51 1.092970 48 109.601802 41 -178.859414 0
H  51 1.098360 48 108.687698 41 -63.286941 0
$end


 --------------------------------------------------------------

                    Orbital Energies (a.u.)
 --------------------------------------------------------------

 Alpha MOs
 -- Occupied --
-19.1894 -19.1709 -19.1602 -19.1578 -19.1514 -19.1451 -19.1339 -19.1214
-19.0995 -10.3252 -10.2952 -10.2624 -10.2592 -10.2562 -10.2560 -10.2167
-10.2144 -10.2103 -10.1793 -10.1727 -10.1719 -10.1696 -10.1686 -10.1633
-10.1533  -1.1332  -1.1012  -1.0793  -1.0613  -1.0486  -1.0434  -1.0387
 -1.0219  -1.0045  -0.8397  -0.8153  -0.8119  -0.7910  -0.7481  -0.7312
 -0.7148  -0.6857  -0.6766  -0.6606  -0.6351  -0.6267  -0.6134  -0.6045
 -0.5718  -0.5678  -0.5653  -0.5599  -0.5469  -0.5240  -0.5191  -0.5131
 -0.5086  -0.5039  -0.4971  -0.4946  -0.4869  -0.4800  -0.4646  -0.4582
 -0.4522  -0.4479  -0.4433  -0.4394  -0.4323  -0.4238  -0.4175  -0.4070
 -0.4054  -0.3925  -0.3884  -0.3860  -0.3810  -0.3756  -0.3740  -0.3701
 -0.3618  -0.3573  -0.3467  -0.3447  -0.3404  -0.3352  -0.3307  -0.3279
 -0.3251  -0.3200  -0.3121  -0.3070  -0.2990  -0.2977  -0.2931  -0.2837
 -0.2800  -0.2539
 -- Virtual --
 -0.0364  -0.0255  -0.0123  -0.0110  -0.0065  -0.0048   0.0009   0.0036
  0.0141   0.0164   0.0219   0.0241   0.0306   0.0342   0.0365   0.0385
  0.0443   0.0460   0.0511   0.0545   0.0557   0.0623   0.0630   0.0659
  0.0681   0.0726   0.0742   0.0795   0.0810   0.0819   0.0860   0.0883
  0.0909   0.0921   0.0954   0.0970   0.1006   0.1033   0.1061   0.1092
  0.1102   0.1128   0.1145   0.1158   0.1182   0.1197   0.1221   0.1276
  0.1295   0.1320   0.1322   0.1345   0.1364   0.1368   0.1398   0.1421
  0.1429   0.1458   0.1476   0.1508   0.1520   0.1528   0.1543   0.1560
  0.1576   0.1618   0.1638   0.1651   0.1673   0.1695   0.1736   0.1749
  0.1774   0.1788   0.1806   0.1822   0.1854   0.1864   0.1873   0.1898
  0.1958   0.1966   0.1975   0.1990   0.2035   0.2069   0.2087   0.2094
  0.2097   0.2116   0.2166   0.2203   0.2225   0.2268   0.2295   0.2334
  0.2351   0.2370   0.2384   0.2420   0.2449   0.2481   0.2488   0.2522
  0.2534   0.2570   0.2575   0.2607   0.2641   0.2650   0.2686   0.2705
  0.2744   0.2762   0.2794   0.2804   0.2809   0.2860   0.2897   0.2915
  0.2921   0.2953   0.2994   0.3017   0.3047   0.3069   0.3071   0.3101
  0.3153   0.3177   0.3199   0.3209   0.3240   0.3265   0.3299   0.3313
  0.3324   0.3370   0.3397   0.3429   0.3451   0.3487   0.3506   0.3522
  0.3543   0.3584   0.3604   0.3625   0.3641   0.3677   0.3700   0.3721
  0.3741   0.3784   0.3805   0.3828   0.3877   0.3913   0.3941   0.3991
  0.4036   0.4048   0.4090   0.4150   0.4181   0.4247   0.4271   0.4283
  0.4342   0.4376   0.4418   0.4463   0.4505   0.4610   0.4639   0.4719
  0.4739   0.4781   0.4849   0.4914   0.4969   0.5034   0.5048   0.5086
  0.5220   0.5253   0.5320   0.5370   0.5456   0.5504   0.5598   0.5636
  0.5650   0.5672   0.5709   0.5785   0.5801   0.5899   0.5944   0.6042
  0.6108   0.6170   0.6199   0.6235   0.6291   0.6344   0.6362   0.6460
  0.6515   0.6543   0.6602   0.6643   0.6671   0.6734   0.6785   0.6815
  0.6932   0.6969   0.6999   0.7028   0.7047   0.7123   0.7151   0.7242
  0.7262   0.7318   0.7379   0.7448   0.7470   0.7529   0.7565   0.7611
  0.7657   0.7678   0.7749   0.7783   0.7808   0.7824   0.7831   0.7910
  0.7925   0.7980   0.7998   0.8029   0.8133   0.8175   0.8245   0.8301
  0.8343   0.8367   0.8449   0.8569   0.8601   0.8709   0.8951   0.9049
  0.9239   0.9278   0.9397   0.9562   0.9676   0.9772   0.9895   1.0036
  1.0064   1.0177   1.0213   1.0248   1.0291   1.0579   1.0584   1.0667
  1.0686   1.0834   1.0860   1.0912   1.1044   1.1134   1.1244   1.1298
  1.1341   1.1377   1.1473   1.1530   1.1613   1.1695   1.1784   1.1825
  1.1862   1.1914   1.1966   1.2088   1.2185   1.2219   1.2251   1.2385
  1.2462   1.2499   1.2517   1.2587   1.2669   1.2769   1.2860   1.2924
  1.2956   1.3117   1.3152   1.3257   1.3332   1.3426   1.3459   1.3652
  1.3697   1.3791   1.3858   1.3946   1.4030   1.4105   1.4273   1.4406
  1.4435   1.4465   1.4621   1.4698   1.4725   1.4818   1.4907   1.4998
  1.5083   1.5141   1.5220   1.5254   1.5342   1.5421   1.5520   1.5562
  1.5645   1.5673   1.5710   1.5770   1.5821   1.5878   1.5918   1.5945
  1.5977   1.5999   1.6055   1.6112   1.6212   1.6250   1.6286   1.6299
  1.6346   1.6404   1.6435   1.6505   1.6527   1.6551   1.6604   1.6699
  1.6746   1.6812   1.6834   1.6921   1.7002   1.7035   1.7067   1.7117
  1.7225   1.7312   1.7316   1.7448   1.7479   1.7592   1.7616   1.7680
  1.7833   1.7864   1.7904   1.7945   1.8076   1.8118   1.8205   1.8313
  1.8378   1.8415   1.8570   1.8588   1.8647   1.8668   1.8780   1.8860
  1.8931   1.9025   1.9057   1.9107   1.9200   1.9386   1.9441   1.9536
  1.9590   1.9776   1.9893   2.0010   2.0067   2.0107   2.0279   2.0355
  2.0499   2.0541   2.0608   2.0635   2.0776   2.0798   2.0827   2.0986
  2.1079   2.1161   2.1336   2.1379   2.1435   2.1482   2.1558   2.1603
  2.1721   2.1798   2.1908   2.1990   2.2109   2.2198   2.2375   2.2459
  2.2503   2.2545   2.2633   2.2822   2.2862   2.2986   2.3159   2.3250
  2.3346   2.3502   2.3505   2.3617   2.3673   2.3755   2.3990   2.4155
  2.4270   2.4444   2.4508   2.4829   2.4912   2.5030   2.5194   2.5266
  2.5362   2.5395   2.5446   2.5457   2.5540   2.5747   2.5795   2.5816
  2.5997   2.6016   2.6050   2.6264   2.6330   2.6372   2.6471   2.6570
  2.6594   2.6784   2.6883   2.6946   2.7017   2.7133   2.7412   2.7438
  2.7550   2.7591   2.7730   2.7761   2.7889   2.8016   2.8068   2.8115
  2.8166   2.8235   2.8350   2.8501   2.8616   2.8744   2.8792   2.8921
  2.8955   2.9095   2.9141   2.9265   2.9286   2.9410   2.9531   2.9601
  2.9642   2.9753   2.9828   2.9862   2.9962   3.0078   3.0219   3.0315
  3.0338   3.0485   3.0505   3.0607   3.0664   3.0839   3.0919   3.0981
  3.1068   3.1212   3.1236   3.1331   3.1422   3.1464   3.1507   3.1617
  3.1677   3.1794   3.1859   3.2037   3.2132   3.2147   3.2233   3.2376
  3.2403   3.2567   3.2673   3.2835   3.2847   3.2923   3.3085   3.3188
  3.3366   3.3527   3.3686   3.3736   3.3876   3.4146   3.4248   3.4738
  3.4955   3.5434   3.5590   3.5843   3.6156   3.6849   3.7757   3.7890
  3.7997   3.8024   3.8073   3.8222   3.8425   3.8600   3.8660   3.9015
  3.9090   3.9126   3.9260   3.9326   3.9364   3.9666   3.9857   3.9971
  4.0048   4.0197   4.0477   4.0552   4.0604   4.0864   4.1245   4.1384
  4.1598   4.1712   4.1826   4.2295   4.2548   4.2680   4.2979   4.3049
  4.3190   4.3440   4.3712   4.4402   4.9844   5.0731   5.0935   5.0989
  5.1070   5.1254   5.1453   5.1907   5.2379   5.2829   5.3664   5.3781
  5.4047   5.4128   5.4235   5.4531   5.4649   5.5156   5.5955   5.6135
  5.6451   5.6532   5.6560   5.6952   5.7969   5.8274   5.8517  23.7493
 23.7767  23.7909  23.8085  23.8139  23.8300  23.8478  23.8624  23.8719
 23.8866  23.9032  23.9045  23.9375  23.9631  23.9809  23.9981  49.8660
 49.8982  49.9282  49.9418  49.9438  49.9642  49.9959  50.0144  50.0310
 --------------------------------------------------------------

          Ground-State Mulliken Net Atomic Charges

     Atom                 Charge (a.u.)
  ----------------------------------------
      1 C                     0.237109
      2 H                     0.223825
      3 C                    -0.203753
      4 H                     0.222450
      5 O                    -0.137054
      6 H                     0.362453
      7 C                    -1.026213
      8 H                     0.241132
      9 H                     0.114970
     10 C                     0.558697
     11 H                     0.153460
     12 C                    -0.772867
     13 H                     0.180791
     14 H                     0.142323
     15 O                    -0.210700
     16 C                    -0.692956
     17 H                     0.164682
     18 H                     0.129468
     19 C                    -0.301200
     20 H                     0.132366
     21 H                     0.158067
     22 C                     0.948604
     23 C                    -0.791242
     24 C                    -0.924977
     25 H                     0.179043
     26 O                     0.028069
     27 H                     0.231476
     28 H                     0.210005
     29 H                     0.163528
     30 H                     0.134186
     31 H                     0.127067
     32 H                     0.231094
     33 O                    -0.009265
     34 C                    -0.438363
     35 H                     0.272251
     36 C                     0.038632
     37 H                     0.227816
     38 C                     0.050766
     39 O                    -0.200284
     40 O                    -0.119045
     41 H                     0.292450
     42 C                    -0.228330
     43 H                     0.283946
     44 O                    -0.138948
     45 H                     0.260426
     46 C                    -0.564007
     47 H                     0.305829
     48 O                    -0.209394
     49 H                     0.276590
     50 C                    -0.648727
     51 H                     0.241358
     52 O                    -0.172662
     53 H                     0.265055
  ----------------------------------------
  Sum of atomic charges =    -0.000000

 -----------------------------------------------------------------
                    Cartesian Multipole Moments
 -----------------------------------------------------------------
    Charge (ESU x 10^10)
                -0.0000
    Dipole Moment (Debye)
         X       0.6521      Y      -0.6969      Z       4.7061
       Tot       4.8019
    Quadrupole Moments (Debye-Ang)
        XX    -160.8835     XY     -19.6340     YY    -147.4544
        XZ       5.0922     YZ      -5.3057     ZZ    -155.4708
    Octopole Moments (Debye-Ang^2)
       XXX      44.5784    XXY      51.3116    XYY      42.5571
       YYY     -24.6110    XXZ     153.1226    XYZ      37.5564
       YYZ      33.2641    XZZ      27.1040    YZZ     -16.1845
       ZZZ      24.4221
    Hexadecapole Moments (Debye-Ang^3)
      XXXX  -13799.0374   XXXY    -572.5321   XXYY   -2716.1413
      XYYY      34.0103   YYYY   -2792.8875   XXXZ     384.5385
      XXYZ     -18.1968   XYYZ     116.9040   YYYZ      28.2023
      XXZZ   -2428.8151   XYZZ     -69.0272   YYZZ    -550.3416
      XZZZ     131.2618   YZZZ       1.9031   ZZZZ    -590.6301
 -----------------------------------------------------------------
Archival summary:
1\1\december\OPT\ProcedureUnspecified\BasisUnspecified\91628\taweetha\MonApr114:53:452019MonApr114:53:452019\0\\#,OPT,ProcedureUnspecified,BasisUnspecified,\\0,1\O\C,1,1.37146\H,2,1.10301,1,111.368\O,2,1.43723,1,108.913,3,119.825,0\C,4,1.42164,2,112.908,1,-177.86,0\H,5,1.09671,4,111.201,2,55.2439,0\C,1,1.44258,2,115.052,3,-39.2297,0\H,7,1.09363,1,109.051,2,47.9274,0\H,7,1.09453,1,108.038,2,-70.8509,0\C,5,1.52691,4,107.173,2,170.85,0\O,10,1.20192,5,124.223,4,-111.461,0\O,10,1.34908,5,112.077,4,67.8262,0\H,12,0.969038,10,107.314,5,-178.574,0\C,7,1.52921,1,109.972,2,169.772,0\H,14,1.09768,7,106.02,1,44.4434,0\C,2,1.53147,1,108.824,3,-121.365,0\H,16,1.09942,2,107.08,1,-52.5779,0\O,16,1.42575,2,108.215,1,66.126,0\H,18,0.964987,16,108.451,2,162.831,0\C,16,1.52996,2,110.51,1,-172.603,0\H,20,1.0946,16,108.744,2,-69.2875,0\O,20,1.43414,16,111.197,2,176.512,0\H,22,0.965797,20,108.733,16,-62.1395,0\C,20,1.53003,16,112.334,2,50.5183,0\H,24,1.09926,20,109.682,16,66.3211,0\O,24,1.41716,20,111.573,16,-170.629,0\H,26,0.964427,24,108.309,20,-48.6914,0\C,14,1.54121,7,107.003,1,159.782,0\H,28,1.09117,14,112.181,7,178.461,0\H,28,1.09346,14,111.167,7,-61.1267,0\H,28,1.09536,14,110.597,7,58.5394,0\C,14,1.56164,7,117.306,1,-75.8606,0\H,32,1.0997,14,107.501,7,-82.1916,0\C,32,1.5427,14,116.992,7,36.7644,0\H,34,1.09743,32,108.515,14,54.0232,0\O,34,1.43406,32,110.107,14,-65.3072,0\H,36,0.966286,34,107.766,32,136.926,0\C,34,1.53748,32,111.928,14,175.134,0\H,38,1.09447,34,107.919,32,67.9068,0\H,38,1.0959,34,108.18,32,-177.431,0\C,38,1.53266,34,114.279,32,-54.1362,0\H,41,1.10112,38,108.65,34,-62.3456,0\C,41,1.53331,38,112.547,34,-178.71,0\H,43,1.09298,41,109.715,38,57.5907,0\H,43,1.09945,41,109.517,38,175.411,0\O,43,1.42928,41,114.512,38,-60.2423,0\H,46,0.961733,43,108.774,41,-68.5999,0\C,41,1.53368,38,109.301,34,54.6572,0\H,48,1.09676,41,110.435,38,-176.784,0\H,48,1.09813,41,109.73,38,65.5266,0\C,48,1.53192,41,110.846,38,-54.8643,0\H,51,1.09297,48,109.602,41,-178.859,0\H,51,1.09836,48,108.688,41,-63.2869,0\\\@

 Total job time:  6490.28s(wall), 36869.57s(cpu) 
 Mon Apr  1 14:53:45 2019

        *************************************************************
        *                                                           *
        *  Thank you very much for using Q-Chem.  Have a nice day.  *
        *                                                           *
        *************************************************************


 
User input: 2 of 3 
 
Q-Chem Developer Version!
                  Welcome to Q-Chem
     A Quantum Leap Into The Future Of Chemistry


 Q-Chem 5.1, Q-Chem, Inc., Pleasanton, CA (2018)

 Yihan Shao,  Zhengting Gan,  E. Epifanovsky,  A. T. B. Gilbert,  M. Wormit,  
 J. Kussmann,  A. W. Lange,  A. Behn,  Jia Deng,  Xintian Feng,  D. Ghosh,  
 M. Goldey,  P. R. Horn,  L. D. Jacobson,  I. Kaliman,  T. Kus,  A. Landau,  
 Jie Liu,  E. I. Proynov,  R. M. Richard,  R. P. Steele,  E. J. Sundstrom,  
 H. L. Woodcock III,  P. M. Zimmerman,  D. Zuev,  B. Albrecht,  E. Alguire,  
 S. A. Baeppler,  D. Barton,  Z. Benda,  Y. A. Bernard,  E. J. Berquist,  
 K. B. Bravaya,  H. Burton,  D. Casanova,  Chun-Min Chang,  Yunqing Chen,  
 A. Chien,  K. D. Closser,  M. P. Coons,  S. Coriani,  S. Dasgupta,  
 A. L. Dempwolff,  M. Diedenhofen,  Hainam Do,  R. G. Edgar,  Po-Tung Fang,  
 S. Faraji,  S. Fatehi,  Qingguo Feng,  K. D. Fenk,  J. Fosso-Tande,  
 J. Gayvert,  Qinghui Ge,  A. Ghysels,  G. Gidofalvi,  J. Gomes,  
 J. Gonthier,  A. Gunina,  D. Hait,  M. W. D. Hanson-Heine,  
 P. H. P. Harbach,  A. W. Hauser,  J. E. Herr,  E. G. Hohenstein,  
 Z. C. Holden,  Kerwin Hui,  B. C. Huynh,  T.-C. Jagau,  Hyunjun Ji,  
 B. Kaduk,  K. Khistyaev,  Jaehoon Kim,  P. Klunzinger,  K. Koh,  
 D. Kosenkov,  L. Koulias,  T. Kowalczyk,  C. M. Krauter,  A. Kunitsa,  
 Ka Un Lao,  A. Laurent,  K. V. Lawler,  Joonho Lee,  D. Lefrancois,  
 S. Lehtola,  D. S. Levine,  Yi-Pei Li,  You-Sheng Lin,  Fenglai Liu,  
 E. Livshits,  A. Luenser,  P. Manohar,  E. Mansoor,  S. F. Manzer,  
 Shan-Ping Mao,  Yuezhi Mao,  N. Mardirossian,  A. V. Marenich,  
 T. Markovich,  L. A. Martinez-Martinez,  S. A. Maurer,  N. J. Mayhall,  
 S. C. McKenzie,  J.-M. Mewes,  A. F. Morrison,  J. W. Mullinax,  K. Nanda,  
 T. S. Nguyen-Beck,  R. Olivares-Amaya,  J. A. Parkhill,  T. M. Perrine,  
 F. Plasser,  P. Pokhilko,  S. Prager,  A. Prociuk,  E. Ramos,  D. R. Rehn,  
 F. Rob,  M. Schneider,  N. Sergueev,  S. M. Sharada,  S. Sharma,  
 D. W. Small,  T. Stauch,  T. Stein,  Yu-Chuan Su,  A. J. W. Thom,  
 A. Tkatchenko,  T. Tsuchimochi,  N. M. Tubman,  L. Vogt,  M. L. Vidal,
[truncated: 637,161 more chars]
