# Supplementary material for: An in silico investigation of menthol metabolism
Source: PLoS One. 2019 Sep 27;14(9):e0216577. doi: 10.1371/journal.pone.0216577 (PMC6764827; doi:10.1371/journal.pone.0216577)
Supplement: S2 File — (ZIP) [file pone.0216577.s002.zip › B3LYP/g-series/oOeye-5A-RR.out]

Q-Chem Developer Version!
                  Welcome to Q-Chem
     A Quantum Leap Into The Future Of Chemistry


 Q-Chem 5.1, Q-Chem, Inc., Pleasanton, CA (2018)

 Yihan Shao,  Zhengting Gan,  E. Epifanovsky,  A. T. B. Gilbert,  M. Wormit,  
 J. Kussmann,  A. W. Lange,  A. Behn,  Jia Deng,  Xintian Feng,  D. Ghosh,  
 M. Goldey,  P. R. Horn,  L. D. Jacobson,  I. Kaliman,  T. Kus,  A. Landau,  
 Jie Liu,  E. I. Proynov,  R. M. Richard,  R. P. Steele,  E. J. Sundstrom,  
 H. L. Woodcock III,  P. M. Zimmerman,  D. Zuev,  B. Albrecht,  E. Alguire,  
 S. A. Baeppler,  D. Barton,  Z. Benda,  Y. A. Bernard,  E. J. Berquist,  
 K. B. Bravaya,  H. Burton,  D. Casanova,  Chun-Min Chang,  Yunqing Chen,  
 A. Chien,  K. D. Closser,  M. P. Coons,  S. Coriani,  S. Dasgupta,  
 A. L. Dempwolff,  M. Diedenhofen,  Hainam Do,  R. G. Edgar,  Po-Tung Fang,  
 S. Faraji,  S. Fatehi,  Qingguo Feng,  K. D. Fenk,  J. Fosso-Tande,  
 J. Gayvert,  Qinghui Ge,  A. Ghysels,  G. Gidofalvi,  J. Gomes,  
 J. Gonthier,  A. Gunina,  D. Hait,  M. W. D. Hanson-Heine,  
 P. H. P. Harbach,  A. W. Hauser,  J. E. Herr,  E. G. Hohenstein,  
 Z. C. Holden,  Kerwin Hui,  B. C. Huynh,  T.-C. Jagau,  Hyunjun Ji,  
 B. Kaduk,  K. Khistyaev,  Jaehoon Kim,  P. Klunzinger,  K. Koh,  
 D. Kosenkov,  L. Koulias,  T. Kowalczyk,  C. M. Krauter,  A. Kunitsa,  
 Ka Un Lao,  A. Laurent,  K. V. Lawler,  Joonho Lee,  D. Lefrancois,  
 S. Lehtola,  D. S. Levine,  Yi-Pei Li,  You-Sheng Lin,  Fenglai Liu,  
 E. Livshits,  A. Luenser,  P. Manohar,  E. Mansoor,  S. F. Manzer,  
 Shan-Ping Mao,  Yuezhi Mao,  N. Mardirossian,  A. V. Marenich,  
 T. Markovich,  L. A. Martinez-Martinez,  S. A. Maurer,  N. J. Mayhall,  
 S. C. McKenzie,  J.-M. Mewes,  A. F. Morrison,  J. W. Mullinax,  K. Nanda,  
 T. S. Nguyen-Beck,  R. Olivares-Amaya,  J. A. Parkhill,  T. M. Perrine,  
 F. Plasser,  P. Pokhilko,  S. Prager,  A. Prociuk,  E. Ramos,  D. R. Rehn,  
 F. Rob,  M. Schneider,  N. Sergueev,  S. M. Sharada,  S. Sharma,  
 D. W. Small,  T. Stauch,  T. Stein,  Yu-Chuan Su,  A. J. W. Thom,  
 A. Tkatchenko,  T. Tsuchimochi,  N. M. Tubman,  L. Vogt,  M. L. Vidal,  
 O. Vydrov,  M. A. Watson,  J. Wenzel,  M. de Wergifosse,  T. A. Wesolowski,  
 A. White,  J. Witte,  A. Yamada,  Jun Yang,  K. Yao,  S. Yeganeh,  
 S. R. Yost,  Zhi-Qiang You,  A. Zech,  Igor Ying Zhang,  Xing Zhang,  
 Yan Zhao,  Ying Zhu,  B. R. Brooks,  G. K. L. Chan,  C. J. Cramer,  
 M. S. Gordon,  W. J. Hehre,  A. Klamt,  M. W. Schmidt,  C. D. Sherrill,  
 D. G. Truhlar,  A. Aspuru-Guzik,  R. Baer,  A. T. Bell,  N. A. Besley,  
 Jeng-Da Chai,  A. E. DePrince, III,  R. A. DiStasio Jr.,  A. Dreuw,  
 B. D. Dunietz,  T. R. Furlani,  Chao-Ping Hsu,  Yousung Jung,  Jing Kong,  
 D. S. Lambrecht,  WanZhen Liang,  C. Ochsenfeld,  V. A. Rassolov,  
 L. V. Slipchenko,  J. E. Subotnik,  T. Van Voorhis,  J. M. Herbert,  
 A. I. Krylov,  P. M. W. Gill,  M. Head-Gordon

 Contributors to earlier versions of Q-Chem not listed above: 
 R. D. Adamson,  B. Austin,  J. Baker,  G. J. O. Beran,  K. Brandhorst,  
 S. T. Brown,  E. F. C. Byrd,  A. K. Chakraborty,  C.-L. Cheng,  
 Siu Hung Chien,  D. M. Chipman,  D. L. Crittenden,  H. Dachsel,  
 R. J. Doerksen,  A. D. Dutoi,  L. Fusti-Molnar,  W. A. Goddard III,  
 A. Golubeva-Zadorozhnaya,  S. R. Gwaltney,  G. Hawkins,  A. Heyden,  
 S. Hirata,  G. Kedziora,  F. J. Keil,  C. Kelley,  Jihan Kim,  R. A. King,  
 R. Z. Khaliullin,  P. P. Korambath,  W. Kurlancheek,  A. M. Lee,  M. S. Lee,  
 S. V. Levchenko,  Ching Yeh Lin,  D. Liotard,  R. C. Lochan,  I. Lotan,  
 P. E. Maslen,  N. Nair,  D. P. O'Neill,  D. Neuhauser,  E. Neuscamman,  
 C. M. Oana,  R. Olson,  B. Peters,  R. Peverati,  P. A. Pieniazek,  
 Y. M. Rhee,  J. Ritchie,  M. A. Rohrdanz,  E. Rosta,  N. J. Russ,  
 H. F. Schaefer III,  N. E. Schultz,  N. Shenvi,  A. C. Simmonett,  A. Sodt,  
 D. Stuck,  K. S. Thanthiriwatte,  V. Vanovschi,  Tao Wang,  A. Warshel,  
 C. F. Williams,  Q. Wu,  X. Xu,  W. Zhang

 Please cite Q-Chem as follows:
 Y. Shao et al., Mol. Phys. 113, 184-215 (2015)
 DOI: 10.1080/00268976.2014.952696

 Q-Chem 5.1.2 for Intel X86 EM64T Linux

 Parts of Q-Chem use Armadillo 8.300.2 (Tropical Shenanigans).
 http://arma.sourceforge.net/

 Q-Chem begins on Thu Mar 28 03:22:21 2019  

Host: 
0

     Scratch files written to /scratch/taweetham/qchem3146//
Input Ideriv = 2
Curr. Ideriv = -1
Max.  Ideriv = 2

Checking the input file for inconsistencies... 	...done.

--------------------------------------------------------------
User input:
--------------------------------------------------------------
$molecule
0 1
  C   -0.6644001    0.5716595    0.4078228
  H   -0.5326571   -0.0268124    1.3233891
  C   -0.3172725   -0.2805915   -0.7973377
  H   -0.3059085    0.3131750   -1.7206385
  O   -1.3873246   -1.2185061   -0.9224600
  C    1.0505118   -0.9121227   -0.6144044
  H    1.0186065   -1.6038909    0.2366719
  H    1.2973183   -1.5287843   -1.4872390
  C    2.1235774    0.1856049   -0.4107249
  H    2.2360285    0.7248948   -1.3612408
  C    3.4812766   -0.4499213   -0.0670833
  H    3.7977171   -1.0815292   -0.9006858
  H    4.2377188    0.3276041    0.0888797
  O    3.3324601   -1.2155910    1.1222602
  C    1.7132218    1.2271099    0.6625552
  H    2.4133832    2.0709859    0.6384421
  H    1.7969570    0.7824413    1.6623348
  C    0.2800221    1.7562299    0.4889233
  H    0.0163077    2.3997882    1.3351967
  H    0.2267538    2.3691441   -0.4183969
  C   -2.1610945    0.7550409    0.2271424
  H   -2.6411152    0.9815834    1.1865957
  C   -2.5540244    1.8392007   -0.7729649
  H   -3.6433411    1.8705841   -0.8845862
  H   -2.2300245    2.8251369   -0.4250748
  H   -2.1273555    1.6702910   -1.7660509
  C   -2.5362465   -0.6511306   -0.2730341
  O   -2.8345035   -1.4757139    0.8392813
  H   -2.9446811   -2.3608384    0.4541535
  H   -3.3922497   -0.6550184   -0.9549413
  O    4.3384684   -2.1200644    2.9398189
  C    5.3706284   -2.8855268    3.5580350
  H    6.3344670   -2.3752438    3.4361511
  C    4.4935669   -1.9355884    1.5326279
  H    5.3902112   -1.3309645    1.3466598
  C    5.0770255   -2.9379057    5.0499915
  O    5.7545577   -2.4360596    5.9349712
  O    3.9178687   -3.5603402    5.3588045
  H    3.8404985   -3.4383724    6.3280678
  C    5.4182726   -4.2995346    2.9821555
  H    4.5059307   -4.8612135    3.2166986
  O    6.5206492   -5.0425930    3.5134323
  H    6.6338640   -5.8262920    2.9395592
  C    5.5845273   -4.2168198    1.4655765
  H    6.5986185   -3.8740913    1.2232600
  O    5.4962252   -5.5375550    0.8935890
  H    4.6006631   -5.8844682    1.0656734
  C    4.5584542   -3.2974695    0.8047323
  H    3.5682763   -3.7692560    0.8115540
  O    4.9299449   -3.1562335   -0.5769506
  H    5.1343090   -4.0552888   -0.9009922
$end

$rem
   job_type 	optimization
   basis 	6-311++g**
   method 	b3lyp
   scf_guess sad
$end

--------------------------------------------------------------
 ----------------------------------------------------------------
             Standard Nuclear Orientation (Angstroms)
    I     Atom           X                Y                Z
 ----------------------------------------------------------------
    1      C       3.8633427626     0.6920549844     0.2621107750
    2      H       3.1147662171     1.3271486531    -0.2379648897
    3      C       3.6581335107    -0.7483499453    -0.1649301712
    4      H       4.2949528680    -1.4334034071     0.4098176213
    5      O       4.1022037878    -0.8113009028    -1.5210974358
    6      C       2.2096349984    -1.1526383542     0.0388664982
    7      H       1.5706843974    -0.5548644225    -0.6231761856
    8      H       2.0649063918    -2.1943518322    -0.2724402259
    9      C       1.8084334387    -0.9744333467     1.5238719824
   10      H       2.3504966397    -1.7288395460     2.1103854902
   11      C       0.3027905990    -1.2296711070     1.7061452467
   12      H       0.0807526213    -2.2598037061     1.4172123441
   13      H       0.0168633938    -1.0916829042     2.7550875217
   14      O      -0.4123777118    -0.3084690988     0.8919858345
   15      C       2.2053563940     0.4158234094     2.0848469162
   16      H       2.0660850764     0.4235295991     3.1727247796
   17      H       1.5346919728     1.1845141003     1.6803412278
   18      C       3.6528703228     0.8193359475     1.7591807547
   19      H       3.8341493548     1.8490613467     2.0858223821
   20      H       4.3433624220     0.1729899336     2.3134268776
   21      C       5.1988910541     1.0120136040    -0.3861989616
   22      H       5.3071830028     2.0930224898    -0.5344711919
   23      C       6.4174630861     0.5095658327     0.3836318184
   24      H       7.3330572278     0.7324388160    -0.1750005350
   25      H       6.4954810154     1.0065998569     1.3557141343
   26      H       6.3918048384    -0.5708283201     0.5535929003
   27      C       5.0208091186     0.2742009511    -1.7249122077
   28      O       4.4253972765     1.1519710081    -2.6636053797
   29      H       4.2418588435     0.5865648234    -3.4320696901
   30      H       5.9602744901    -0.1028915117    -2.1407969430
   31      O      -2.3488985510     0.8143958364     0.5416919075
   32      C      -3.7683213845     0.8693608411     0.4164091640
   33      H      -4.2354378259     0.6187123193     1.3772456853
   34      C      -1.8298604135    -0.4688102406     0.8913417686
   35      H      -2.1740012724    -0.7325752223     1.8993696944
   36      C      -4.1488258787     2.3069615484     0.0948489888
   37      O      -4.7905683928     3.0595436560     0.8130934990
   38      O      -3.6549868715     2.7546051849    -1.0808094958
   39      H      -3.9170526806     3.6987287648    -1.0977155454
   40      C      -4.2529145841    -0.0627950432    -0.6924551492
   41      H      -3.8950670397     0.2618973487    -1.6770268229
   42      O      -5.6827176321    -0.1016824817    -0.7539043431
   43      H      -5.9194544066    -0.8768674769    -1.3010569463
   44      C      -3.7481202538    -1.4775734528    -0.4130290190
   45      H      -4.2872265043    -1.8994516759     0.4448429343
   46      O      -4.0828930459    -2.3408949432    -1.5184301279
   47      H      -3.6113974939    -2.0189465455    -2.3096535209
   48      C      -2.2434308001    -1.5308324382    -0.1526078872
   49      H      -1.6920316464    -1.3673022968    -1.0865769321
   50      O      -1.9252116845    -2.8654835878     0.2768609561
   51      H      -2.3867911212    -3.4701556955    -0.3366405860
 ----------------------------------------------------------------
 Molecular Point Group                 C1    NOp =  1
 Largest Abelian Subgroup              C1    NOp =  1
 Nuclear Repulsion Energy =  2418.3291730024 hartrees
 There are       97 alpha and       97 beta electrons
 Requested basis set is 6-311++G(d,p)
 There are 280 shells and 732 basis functions

 Total QAlloc Memory Limit   2000 MB
 Mega-Array Size       188 MB
 MEM_STATIC part       192 MB
 A cutoff of  1.0D-11 yielded  26790 shell pairs
 There are    177349 function pairs (    187830 Cartesian)

 -------------------------------------------------------
 OpenMP Integral Computing Module                       
 Release: version 1.0, May 2013, Q-Chem Inc. Pittsburgh 
 -------------------------------------------------------
 Integral Job Info:
 Integral job number is                      11
 Integral operator is                         1
 short-range coefficients                     0
 long-range coefficients              100000000
 Omega coefficients                           0
 if combine SR and LR in K                    0
 Integral screening is                        0
 Integral computing path is                   2
 max size of driver memory is            800000
 size of driver memory is                593474
 size of scratch memory is              2361544
 max col of scratch BK array               1296
 max len of scratch array in speh3          155
 max len of scratch index in speh4           18
 max int batch size is                      520
 min int batch size is                       52
 fixed nKL is                                52
 max L of basis functions is                  2
 order of int derivative is                   0
 number of shells is                        280
 number of basis is                         757
 number of cartesian basis is               757
 number of contracted shell pairs         26790
 number of primitive shell pairs          57189
 maxK2 (contraction) of shell pair           36
 max number of K2 of shell pair               1
 max number of CS2 of shell pair           5363
 max number of PS2 of shell pair           8658
 mem total for path MDJ                  789068
 -------------------------------------------------------
 Smallest overlap matrix eigenvalue = 9.21E-07

 Q-Chem warning in module stvman/mkSTV.C, line 306:

 Overlap eigenvalue is smaller than square root of threshold
 Use THRESH >= 12 to get rid of this warning

 Linear dependence detected in AO basis
 Tighter screening thresholds may be required for diffuse basis sets
 Use S2THRESH > 14 and THRESH = 14 in case of SCF convergence issues
 Number of orthogonalized atomic orbitals = 731
 Maximum deviation from orthogonality = 1.618E-10

 Scale SEOQF with 1.000000e-02/1.000000e-01/1.000000e-01

 Standard Electronic Orientation quadrupole field applied
 Nucleus-field energy     =     0.0000000091 hartrees
 Guess from superposition of atomic densities
 Warning:  Energy on first SCF cycle will be non-variational
 SAD guess density has 194.000000 electrons

 -----------------------------------------------------------------------
  General SCF calculation program by
  Eric Jon Sundstrom, Paul Horn, Yuezhi Mao, Dmitri Zuev, Alec White,
  David Stuck, Shaama M.S., Shane Yost, Joonho Lee, David Small,
  Daniel Levine, Susi Lehtola, Hugh Burton, Evgeny Epifanovsky
 -----------------------------------------------------------------------
 Exchange:     0.2000 Hartree-Fock + 0.0800 Slater + 0.7200 B88
 Correlation:  0.1900 VWN1RPA + 0.8100 LYP
 Using SG-1 standard quadrature grid
 using 6 threads for integral computing
 -------------------------------------------------------
 OpenMP Integral computing Module                
 Release: version 2.0, May 2017, Q-Chem Inc. Pleasanton 
 -------------------------------------------------------
 -------------------------------------------------------
 OpenMP BLAS3 based DFT computing Module                
 Release: version 1.0, May 2013, Q-Chem Inc. Pittsburgh 
 -------------------------------------------------------
 A restricted SCF calculation will be
 performed using DIIS
 SCF converges when DIIS error is below 1.0e-08
 ---------------------------------------
  Cycle       Energy         DIIS error
 ---------------------------------------
    1   -1307.8455196951      2.33e-02  
    2   -1302.2205672926      3.06e-03  
    3   -1301.5874150776      4.71e-03  
    4   -1302.6887516605      9.10e-04  
    5   -1302.7256026507      3.63e-04  
    6   -1302.7312663279      1.14e-04  
    7   -1302.7319104660      3.07e-05  
    8   -1302.7319572544      8.52e-06  
    9   -1302.7319607909      2.17e-06  
   10   -1302.7319610128      6.77e-07  
   11   -1302.7319610344      2.20e-07  
   12   -1302.7319610370      5.66e-08  
   13   -1302.7319610369      1.74e-08  
   14   -1302.7319610371      7.14e-09  Convergence criterion met
 ---------------------------------------
 SCF time:   CPU 2363.68s  wall 418.00s 
 SCF   energy in the final basis set =    -1302.7319610371
 Total energy in the final basis set =    -1302.7319610371

 --------------------------------------------------------------

                    Orbital Energies (a.u.)
 --------------------------------------------------------------

 Alpha MOs
 -- Occupied --
-19.1888 -19.1713 -19.1670 -19.1485 -19.1482 -19.1435 -19.1330 -19.1251
-19.1241 -10.3279 -10.3050 -10.2718 -10.2666 -10.2577 -10.2575 -10.2539
-10.2221 -10.2134 -10.1839 -10.1773 -10.1683 -10.1669 -10.1655 -10.1655
-10.1627  -1.1312  -1.0982  -1.0766  -1.0688  -1.0512  -1.0385  -1.0361
 -1.0310  -1.0026  -0.8449  -0.8175  -0.8106  -0.7961  -0.7518  -0.7428
 -0.7042  -0.6883  -0.6769  -0.6600  -0.6353  -0.6250  -0.6210  -0.5915
 -0.5778  -0.5645  -0.5579  -0.5563  -0.5414  -0.5269  -0.5220  -0.5183
 -0.5077  -0.5047  -0.4970  -0.4951  -0.4907  -0.4744  -0.4631  -0.4619
 -0.4498  -0.4466  -0.4425  -0.4398  -0.4319  -0.4248  -0.4217  -0.4047
 -0.3992  -0.3971  -0.3916  -0.3868  -0.3816  -0.3783  -0.3705  -0.3634
 -0.3615  -0.3564  -0.3429  -0.3388  -0.3376  -0.3371  -0.3255  -0.3243
 -0.3187  -0.3161  -0.3080  -0.3002  -0.2945  -0.2900  -0.2885  -0.2742
 -0.2644
 -- Virtual --
 -0.0394  -0.0281  -0.0108  -0.0093  -0.0056  -0.0001   0.0015   0.0053
  0.0084   0.0141   0.0226   0.0261   0.0288   0.0334   0.0371   0.0391
  0.0397   0.0472   0.0520   0.0535   0.0578   0.0620   0.0637   0.0658
  0.0685   0.0758   0.0765   0.0787   0.0827   0.0836   0.0864   0.0884
  0.0925   0.0945   0.0961   0.0991   0.1011   0.1044   0.1066   0.1088
  0.1099   0.1115   0.1153   0.1184   0.1198   0.1209   0.1239   0.1268
  0.1278   0.1288   0.1302   0.1343   0.1352   0.1366   0.1384   0.1431
  0.1434   0.1440   0.1471   0.1496   0.1522   0.1528   0.1551   0.1563
  0.1580   0.1592   0.1627   0.1632   0.1647   0.1693   0.1717   0.1749
  0.1769   0.1803   0.1813   0.1846   0.1866   0.1871   0.1913   0.1926
  0.1983   0.1996   0.2017   0.2023   0.2031   0.2072   0.2084   0.2112
  0.2156   0.2177   0.2190   0.2205   0.2231   0.2283   0.2304   0.2355
  0.2376   0.2429   0.2434   0.2460   0.2480   0.2506   0.2526   0.2547
  0.2591   0.2626   0.2645   0.2653   0.2664   0.2678   0.2716   0.2767
  0.2792   0.2832   0.2849   0.2862   0.2894   0.2945   0.2951   0.2994
  0.3040   0.3049   0.3089   0.3093   0.3123   0.3145   0.3152   0.3203
  0.3220   0.3235   0.3247   0.3302   0.3330   0.3332   0.3374   0.3408
  0.3423   0.3430   0.3462   0.3484   0.3489   0.3540   0.3571   0.3596
  0.3599   0.3618   0.3641   0.3695   0.3707   0.3725   0.3757   0.3804
  0.3807   0.3849   0.3889   0.3907   0.3935   0.3969   0.4011   0.4040
  0.4062   0.4128   0.4207   0.4224   0.4261   0.4282   0.4344   0.4401
  0.4436   0.4498   0.4541   0.4567   0.4646   0.4683   0.4775   0.4797
  0.4872   0.4911   0.4966   0.5026   0.5106   0.5224   0.5322   0.5388
  0.5456   0.5505   0.5558   0.5592   0.5605   0.5678   0.5729   0.5799
  0.5867   0.5873   0.5921   0.6025   0.6070   0.6100   0.6176   0.6198
  0.6292   0.6358   0.6407   0.6439   0.6493   0.6520   0.6551   0.6616
  0.6698   0.6734   0.6764   0.6795   0.6859   0.6895   0.6935   0.6967
  0.7022   0.7130   0.7216   0.7257   0.7330   0.7351   0.7389   0.7449
  0.7509   0.7542   0.7574   0.7648   0.7665   0.7712   0.7745   0.7793
  0.7807   0.7867   0.7875   0.7908   0.7977   0.7987   0.8078   0.8118
  0.8131   0.8226   0.8277   0.8312   0.8404   0.8509   0.8637   0.8756
  0.8887   0.9082   0.9228   0.9257   0.9382   0.9514   0.9537   0.9612
  0.9824   0.9897   1.0040   1.0148   1.0325   1.0379   1.0486   1.0563
  1.0602   1.0686   1.0757   1.0876   1.0924   1.1010   1.1271   1.1317
  1.1345   1.1440   1.1465   1.1493   1.1583   1.1630   1.1689   1.1765
  1.1791   1.1857   1.1900   1.2006   1.2024   1.2036   1.2123   1.2196
  1.2228   1.2243   1.2362   1.2446   1.2505   1.2590   1.2619   1.2659
  1.2787   1.2877   1.2956   1.3063   1.3108   1.3135   1.3277   1.3517
  1.3542   1.3584   1.3663   1.3763   1.3937   1.4024   1.4118   1.4171
  1.4361   1.4431   1.4526   1.4574   1.4685   1.4748   1.4795   1.4837
  1.4947   1.5030   1.5085   1.5190   1.5261   1.5411   1.5461   1.5514
  1.5543   1.5615   1.5660   1.5723   1.5748   1.5808   1.5844   1.5927
  1.5999   1.6071   1.6114   1.6146   1.6154   1.6208   1.6231   1.6344
  1.6364   1.6461   1.6491   1.6552   1.6583   1.6631   1.6685   1.6747
  1.6765   1.6831   1.6903   1.6972   1.7065   1.7090   1.7143   1.7177
  1.7211   1.7354   1.7401   1.7509   1.7550   1.7581   1.7713   1.7768
  1.7835   1.7886   1.7969   1.8019   1.8059   1.8163   1.8176   1.8271
  1.8360   1.8510   1.8556   1.8586   1.8762   1.8827   1.8890   1.8939
  1.9044   1.9114   1.9146   1.9239   1.9410   1.9486   1.9562   1.9631
  1.9736   1.9872   1.9927   2.0039   2.0176   2.0292   2.0322   2.0334
  2.0391   2.0505   2.0528   2.0639   2.0740   2.0930   2.0949   2.1042
  2.1116   2.1199   2.1247   2.1262   2.1418   2.1494   2.1588   2.1707
  2.1721   2.1868   2.1983   2.2012   2.2117   2.2186   2.2252   2.2510
  2.2577   2.2637   2.2764   2.2878   2.2940   2.3106   2.3266   2.3418
  2.3521   2.3644   2.3719   2.3857   2.3973   2.4068   2.4341   2.4514
  2.4686   2.5039   2.5116   2.5144   2.5186   2.5354   2.5404   2.5504
  2.5534   2.5696   2.5733   2.5823   2.5944   2.6024   2.6051   2.6170
  2.6273   2.6389   2.6488   2.6590   2.6625   2.6717   2.6799   2.6934
  2.7103   2.7171   2.7289   2.7336   2.7477   2.7590   2.7656   2.7945
  2.7957   2.8019   2.8037   2.8113   2.8308   2.8382   2.8512   2.8549
  2.8598   2.8703   2.8742   2.8817   2.8924   2.8967   2.9030   2.9123
  2.9250   2.9289   2.9526   2.9565   2.9649   2.9731   2.9811   2.9820
  2.9989   3.0129   3.0196   3.0317   3.0413   3.0532   3.0704   3.0780
  3.0823   3.0909   3.0987   3.1063   3.1094   3.1124   3.1227   3.1279
  3.1320   3.1367   3.1473   3.1529   3.1668   3.1704   3.1977   3.1985
  3.2194   3.2250   3.2451   3.2555   3.2647   3.2717   3.2774   3.2838
  3.3031   3.3169   3.3221   3.3271   3.3414   3.3564   3.3622   3.3815
  3.3946   3.4396   3.4548   3.4645   3.5183   3.5389   3.5795   3.6037
  3.6599   3.7697   3.7804   3.7968   3.8113   3.8165   3.8272   3.8406
  3.8547   3.8718   3.8853   3.8923   3.9264   3.9274   3.9401   3.9571
  3.9982   4.0133   4.0281   4.0576   4.0713   4.0916   4.0978   4.1122
  4.1297   4.1385   4.1518   4.1642   4.1701   4.2253   4.2672   4.2742
  4.2882   4.2932   4.3169   4.3408   4.3555   4.4910   4.9796   5.0731
  5.0939   5.1082   5.1163   5.1210   5.1289   5.1616   5.1763   5.1843
  5.3423   5.3608   5.4087   5.4114   5.4257   5.4397   5.4696   5.4798
  5.5524   5.5844   5.6036   5.6110   5.6173   5.6774   5.7244   5.7762
  5.8358  23.7390  23.7546  23.7741  23.7880  23.7921  23.8028  23.8409
 23.8467  23.8625  23.8949  23.9211  23.9271  23.9509  23.9656  23.9984
 24.0139  49.8579  49.8939  49.9325  49.9451  49.9533  49.9549  49.9960
 50.0088  50.0284
 --------------------------------------------------------------

          Ground-State Mulliken Net Atomic Charges

     Atom                 Charge (a.u.)
  ----------------------------------------
      1 C                     0.182943
      2 H                     0.230841
      3 C                    -0.650695
      4 H                     0.169713
      5 O                    -0.061211
      6 C                    -0.317114
      7 H                     0.190211
      8 H                     0.191668
      9 C                     0.271701
     10 H                     0.197078
     11 C                    -0.659984
     12 H                     0.228272
     13 H                     0.115899
     14 O                     0.064168
     15 C                    -0.422714
     16 H                     0.174126
     17 H                     0.184760
     18 C                    -0.372084
     19 H                     0.174067
     20 H                     0.148400
     21 C                     0.086562
     22 H                     0.263379
     23 C                    -0.709364
     24 H                     0.144921
     25 H                     0.151302
     26 H                     0.164769
     27 C                    -0.366558
     28 O                    -0.195352
     29 H                     0.247713
     30 H                     0.214473
     31 O                     0.056881
     32 C                    -0.227464
     33 H                     0.267138
     34 C                    -0.315345
     35 H                     0.253686
     36 C                    -0.035955
     37 O                    -0.218382
     38 O                    -0.108198
     39 H                     0.288181
     40 C                    -0.335648
     41 H                     0.274978
     42 O                    -0.159598
     43 H                     0.262827
     44 C                    -0.613594
     45 H                     0.284503
     46 O                    -0.215137
     47 H                     0.280412
     48 C                    -0.162033
     49 H                     0.274885
     50 O                    -0.161016
     51 H                     0.266992
  ----------------------------------------
  Sum of atomic charges =     0.000000

 -----------------------------------------------------------------
                    Cartesian Multipole Moments
 -----------------------------------------------------------------
    Charge (ESU x 10^10)
                 0.0000
    Dipole Moment (Debye)
         X       1.1341      Y      -2.7195      Z      -0.9856
       Tot       3.1070
    Quadrupole Moments (Debye-Ang)
        XX    -159.5494     XY       9.1218     YY    -155.2245
        XZ      15.7344     YZ      -1.3444     ZZ    -142.5134
    Octopole Moments (Debye-Ang^2)
       XXX     116.2440    XXY     -63.1996    XYY     -16.1100
       YYY      21.6002    XXZ     -44.5101    XYZ      30.1527
       YYZ     -28.2281    XZZ     -29.0205    YZZ     -18.8426
       ZZZ     -49.4752
    Hexadecapole Moments (Debye-Ang^3)
      XXXX  -13772.6754   XXXY     345.3082   XXYY   -2728.5840
      XYYY     -76.1506   YYYY   -1967.2114   XXXZ     196.2170
      XXYZ     -73.4520   XYYZ     178.2268   YYYZ     -75.5998
      XXZZ   -2367.0535   XYZZ      -7.3819   YYZZ    -635.2494
      XZZZ     -47.9388   YZZZ      34.7758   ZZZZ   -1366.7153
 -----------------------------------------------------------------
 Calculating analytic gradient of the SCF energy
 Gradient of SCF Energy
            1           2           3           4           5           6
    1   0.0008838  -0.0001439   0.0134920  -0.0008921  -0.0111272   0.0025145
    2   0.0001815   0.0052174   0.0039382  -0.0019132  -0.0017140   0.0056274
    3  -0.0037167  -0.0002731  -0.0027228  -0.0045315  -0.0009193   0.0077224
            7           8           9          10          11          12
    1  -0.0017952   0.0005941   0.0023213   0.0028605  -0.0109698   0.0023521
    2  -0.0013232   0.0007692  -0.0089020   0.0012761   0.0069608   0.0000140
    3  -0.0039936  -0.0024256   0.0021843  -0.0001145  -0.0036919   0.0001117
           13          14          15          16          17          18
    1   0.0004317   0.0231372   0.0010008   0.0013468   0.0004111   0.0010180
    2  -0.0001131  -0.0058281  -0.0031752   0.0011080   0.0030773  -0.0018277
    3  -0.0023877   0.0037159  -0.0010173   0.0007280   0.0000792  -0.0036519
           19          20          21          22          23          24
    1   0.0000058  -0.0015675  -0.0058806   0.0001618  -0.0055982   0.0001196
    2   0.0004875  -0.0009551  -0.0035224   0.0033804  -0.0004168   0.0005775
    3  -0.0017544   0.0006311  -0.0011531   0.0053385  -0.0006262  -0.0009903
           25          26          27          28          29          30
    1  -0.0003890  -0.0001889   0.0070394  -0.0041696   0.0020552   0.0000967
    2   0.0011746  -0.0003383  -0.0078446   0.0042068  -0.0084793   0.0048833
    3   0.0008126  -0.0004434   0.0083933   0.0082738  -0.0031423  -0.0014546
           31          32          33          34          35          36
    1  -0.0047099   0.0036488   0.0030108  -0.0203646   0.0017721   0.0064360
    2   0.0054173  -0.0024968   0.0002353   0.0016965   0.0038580  -0.0336339
    3   0.0064433  -0.0003913   0.0027765   0.0040820  -0.0012574  -0.0154815
           37          38          39          40          41          42
    1  -0.0106079   0.0028875  -0.0033592   0.0116503  -0.0071730  -0.0001901
    2   0.0247415  -0.0020966   0.0086832   0.0200654  -0.0043349   0.0012296
    3   0.0093142  -0.0026740   0.0038574   0.0049733  -0.0031799   0.0002929
           43          44          45          46          47          48
    1  -0.0030363  -0.0053085  -0.0015690  -0.0022596   0.0045139   0.0092122
    2  -0.0098808  -0.0042132  -0.0019351  -0.0012777   0.0032545   0.0117332
    3  -0.0067326   0.0086234   0.0018275   0.0036528  -0.0072975   0.0000755
           49          50          51
    1   0.0002026   0.0013151  -0.0051915
    2  -0.0099253  -0.0005519  -0.0070953
    3  -0.0006805   0.0002278  -0.0074322
 Max gradient component =       3.363E-02
 RMS gradient           =       6.462E-03
 Gradient time:  CPU 499.26 s  wall 84.16 s
 Geometry Optimization Parameters
   NAtoms,    NIC,     NZ,  NCons,   NDum,   NFix, NCnnct, MaxDiis
       51     420       0       0       0       0       0       0


** GEOMETRY OPTIMIZATION IN DELOCALIZED INTERNAL COORDINATES **
   Searching for a Minimum

   Optimization Cycle:   1

                       Coordinates (Angstroms)
     ATOM                X               Y               Z
      1  C         3.8633427626    0.6920549844    0.2621107750
      2  H         3.1147662171    1.3271486531   -0.2379648897
      3  C         3.6581335107   -0.7483499453   -0.1649301712
      4  H         4.2949528680   -1.4334034071    0.4098176213
      5  O         4.1022037878   -0.8113009028   -1.5210974358
      6  C         2.2096349984   -1.1526383542    0.0388664982
      7  H         1.5706843974   -0.5548644225   -0.6231761856
      8  H         2.0649063918   -2.1943518322   -0.2724402259
      9  C         1.8084334387   -0.9744333467    1.5238719824
     10  H         2.3504966397   -1.7288395460    2.1103854902
     11  C         0.3027905990   -1.2296711070    1.7061452467
     12  H         0.0807526213   -2.2598037061    1.4172123441
     13  H         0.0168633938   -1.0916829042    2.7550875217
     14  O        -0.4123777118   -0.3084690988    0.8919858345
     15  C         2.2053563940    0.4158234094    2.0848469162
     16  H         2.0660850764    0.4235295991    3.1727247796
     17  H         1.5346919728    1.1845141003    1.6803412278
     18  C         3.6528703228    0.8193359475    1.7591807547
     19  H         3.8341493548    1.8490613467    2.0858223821
     20  H         4.3433624220    0.1729899336    2.3134268776
     21  C         5.1988910541    1.0120136040   -0.3861989616
     22  H         5.3071830028    2.0930224898   -0.5344711919
     23  C         6.4174630861    0.5095658327    0.3836318184
     24  H         7.3330572278    0.7324388160   -0.1750005350
     25  H         6.4954810154    1.0065998569    1.3557141343
     26  H         6.3918048384   -0.5708283201    0.5535929003
     27  C         5.0208091186    0.2742009511   -1.7249122077
     28  O         4.4253972765    1.1519710081   -2.6636053797
     29  H         4.2418588435    0.5865648234   -3.4320696901
     30  H         5.9602744901   -0.1028915117   -2.1407969430
     31  O        -2.3488985510    0.8143958364    0.5416919075
     32  C        -3.7683213845    0.8693608411    0.4164091640
     33  H        -4.2354378259    0.6187123193    1.3772456853
     34  C        -1.8298604135   -0.4688102406    0.8913417686
     35  H        -2.1740012724   -0.7325752223    1.8993696944
     36  C        -4.1488258787    2.3069615484    0.0948489888
     37  O        -4.7905683928    3.0595436560    0.8130934990
     38  O        -3.6549868715    2.7546051849   -1.0808094958
     39  H        -3.9170526806    3.6987287648   -1.0977155454
     40  C        -4.2529145841   -0.0627950432   -0.6924551492
     41  H        -3.8950670397    0.2618973487   -1.6770268229
     42  O        -5.6827176321   -0.1016824817   -0.7539043431
     43  H        -5.9194544066   -0.8768674769   -1.3010569463
     44  C        -3.7481202538   -1.4775734528   -0.4130290190
     45  H        -4.2872265043   -1.8994516759    0.4448429343
     46  O        -4.0828930459   -2.3408949432   -1.5184301279
     47  H        -3.6113974939   -2.0189465455   -2.3096535209
     48  C        -2.2434308001   -1.5308324382   -0.1526078872
     49  H        -1.6920316464   -1.3673022968   -1.0865769321
     50  O        -1.9252116845   -2.8654835878    0.2768609561
     51  H        -2.3867911212   -3.4701556955   -0.3366405860
   Point Group: c1    Number of degrees of freedom:   147


   Energy is  -1302.731961037


 Attempting to Generate Delocalized Internal Coordinates

147 Hessian modes will be used to form the next step
  Hessian Eigenvalues:
     0.004157    0.004899    0.005682    0.006338    0.006644    0.006967
     0.007090    0.007906    0.009954    0.010092    0.010474    0.010658
     0.011459    0.012137    0.012696    0.013478    0.013971    0.019057
     0.020052    0.022067    0.030438    0.030838    0.031706    0.034083
     0.036713    0.040606    0.041401    0.044419    0.046168    0.046637
     0.047397    0.047713    0.048521    0.048954    0.049453    0.050044
     0.050980    0.052029    0.052991    0.054003    0.054240    0.054840
     0.055563    0.056622    0.056756    0.057666    0.058429    0.059308
     0.059469    0.061800    0.064609    0.068483    0.071549    0.071973
     0.074972    0.077517    0.079263    0.080599    0.082009    0.084751
     0.089122    0.092589    0.094865    0.109504    0.111075    0.112420
     0.114419    0.120067    0.136421    0.138160    0.143504    0.144040
     0.160000    0.160000    0.160000    0.160000    0.160000    0.160000
     0.160000    0.160000    0.162809    0.165378    0.168230    0.174349
     0.176299    0.181418    0.188000    0.192740    0.195621    0.199842
     0.220143    0.228318    0.249821    0.250000    0.250000    0.265022
     0.268434    0.271253    0.277574    0.282689    0.287001    0.287003
     0.288364    0.289071    0.291622    0.297549    0.298028    0.300913
     0.302251    0.334926    0.338355    0.339262    0.339573    0.339706
     0.339742    0.339795    0.339914    0.340328    0.340357    0.340403
     0.340441    0.340732    0.341019    0.341356    0.341881    0.341965
     0.342903    0.343069    0.343565    0.345044    0.378108    0.391639
     0.393150    0.397022    0.399017    0.401135    0.407530    0.414930
     0.421160    0.430098    0.513914    0.517904    0.519175    0.522288
     0.530617    0.547127    0.943587

 Minimum Search - Taking Simple RFO Step
 Searching for Lamda that Minimizes Along All modes
 Value Taken    Lamda =  -0.01990158
 Calculated Step too Large.  Step scaled by  0.682543
 Step Taken.  Stepsize is  0.300000

                             Maximum     Tolerance    Cnvgd?
         Gradient           0.018035      0.000300      NO
         Displacement       0.095167      0.001200      NO
         Energy change     *********      0.000001      NO


 New Cartesian Coordinates Obtained by Inverse Iteration

 Displacement from previous Coordinates is:  1.130241
 ----------------------------------------------------------------
             Standard Nuclear Orientation (Angstroms)
    I     Atom           X                Y                Z
 ----------------------------------------------------------------
    1      C       3.8927413593     0.7010447456     0.2500625911
    2      H       3.1569970902     1.3070278042    -0.2958447111
    3      C       3.6799308264    -0.7514548372    -0.1375337472
    4      H       4.2980211035    -1.4083939394     0.4912094834
    5      O       4.1751226386    -0.8494334755    -1.4808403959
    6      C       2.2255782892    -1.1552187270     0.0318653264
    7      H       1.6037422794    -0.5741543483    -0.6562918128
    8      H       2.0864958985    -2.2087980262    -0.2400034356
    9      C       1.7924472471    -0.9265708653     1.5000099324
   10      H       2.3214882182    -1.6626713132     2.1198349464
   11      C       0.2951061750    -1.2111365506     1.6752678145
   12      H       0.0863017357    -2.2513016086     1.4115430376
   13      H       0.0014920753    -1.0530657851     2.7217690943
   14      O      -0.4438905575    -0.3219503793     0.8380625806
   15      C       2.1672666488     0.4818025321     2.0293024716
   16      H       1.9890093450     0.5163081448     3.1103901820
   17      H       1.4982557384     1.2239661928     1.5800966937
   18      C       3.6278065315     0.8841545202     1.7388150556
   19      H       3.7937451807     1.9233838575     2.0429521433
   20      H       4.3061746754     0.2618736804     2.3342566392
   21      C       5.2584967690     0.9934638595    -0.3867077360
   22      H       5.3808466950     2.0618165770    -0.5871821197
   23      C       6.4697825204     0.5068161178     0.4171575183
   24      H       7.3955310217     0.7015158398    -0.1337888644
   25      H       6.5416619626     1.0323409443     1.3732370041
   26      H       6.4334967032    -0.5664808946     0.6243357724
   27      C       5.0969541144     0.2270762328    -1.7136045601
   28      O       4.5525753547     1.1039012466    -2.6896717441
   29      H       4.3484142015     0.5598222642    -3.4624858273
   30      H       6.0368845073    -0.1921067715    -2.0888961186
   31      O      -2.3614420884     0.7681777954     0.5241959416
   32      C      -3.7815408536     0.8329098476     0.4440494569
   33      H      -4.2372148042     0.5540109666     1.4013281974
   34      C      -1.8416847343    -0.5148668178     0.8435033554
   35      H      -2.1738577251    -0.8098279070     1.8497818085
   36      C      -4.1461995065     2.2893660810     0.1980958057
   37      O      -4.7815630121     2.9830460428     0.9630947649
   38      O      -3.7003442563     2.7487373298    -0.9914174485
   39      H      -3.9590055727     3.6871359719    -1.0174374728
   40      C      -4.2978715324    -0.0700289384    -0.6756075484
   41      H      -3.9405356003     0.2967812153    -1.6463463115
   42      O      -5.7262694238    -0.0535733789    -0.6758046777
   43      H      -6.0129711166    -0.7928052375    -1.2339710291
   44      C      -3.7849304374    -1.4916082087    -0.4472255468
   45      H      -4.3002284815    -1.9237268165     0.4163710266
   46      O      -4.1582289999    -2.3471889704    -1.5450604679
   47      H      -3.7152976461    -2.0258081964    -2.3454675291
   48      C      -2.2743996495    -1.5468600563    -0.2110548939
   49      H      -1.7404909215    -1.3285743134    -1.1449444250
   50      O      -1.9115629391    -2.8662185978     0.2184927047
   51      H      -2.3637271204    -3.4825134985    -0.3779934149
 ----------------------------------------------------------------
 Molecular Point Group                 C1    NOp =  1
 Largest Abelian Subgroup              C1    NOp =  1
 Nuclear Repulsion Energy =  2413.9449415721 hartrees
 There are       97 alpha and       97 beta electrons
 Applying Cartesian multipole field
    Component          Value
    ---------          -----
     (2,0,0)        1.00000E-12
     (0,2,0)        2.00000E-11
     (0,0,2)       -3.00000E-11
 Nucleus-field energy     =     0.0000000094 hartrees
 Requested basis set is 6-311++G(d,p)
 There are 280 shells and 732 basis functions
 A cutoff of  1.0D-11 yielded  26748 shell pairs
 There are    177114 function pairs (    187576 Cartesian)
 Smallest overlap matrix eigenvalue = 9.13E-07

 Q-Chem warning in module stvman/mkSTV.C, line 306:

 Overlap eigenvalue is smaller than square root of threshold
 Use THRESH >= 12 to get rid of this warning

 Linear dependence detected in AO basis
 Tighter screening thresholds may be required for diffuse basis sets
 Use S2THRESH > 14 and THRESH = 14 in case of SCF convergence issues
 Number of orthogonalized atomic orbitals = 731
 Maximum deviation from orthogonality = 4.408E-10
 Guess MOs from SCF MO coefficient file

 -----------------------------------------------------------------------
  General SCF calculation program by
  Eric Jon Sundstrom, Paul Horn, Yuezhi Mao, Dmitri Zuev, Alec White,
  David Stuck, Shaama M.S., Shane Yost, Joonho Lee, David Small,
  Daniel Levine, Susi Lehtola, Hugh Burton, Evgeny Epifanovsky
 -----------------------------------------------------------------------
 Exchange:     0.2000 Hartree-Fock + 0.0800 Slater + 0.7200 B88
 Correlation:  0.1900 VWN1RPA + 0.8100 LYP
 Using SG-1 standard quadrature grid
 using 6 threads for integral computing
 -------------------------------------------------------
 OpenMP Integral computing Module                
 Release: version 2.0, May 2017, Q-Chem Inc. Pleasanton 
 -------------------------------------------------------
 -------------------------------------------------------
 OpenMP BLAS3 based DFT computing Module                
 Release: version 1.0, May 2013, Q-Chem Inc. Pittsburgh 
 -------------------------------------------------------
 A restricted SCF calculation will be
 performed using DIIS
 SCF converges when DIIS error is below 1.0e-08
 ---------------------------------------
  Cycle       Energy         DIIS error
 ---------------------------------------
    1   -1302.7203520826      5.05e-04  
    2   -1302.7411439472      7.03e-05  
    3   -1302.7410437352      9.12e-05  
    4   -1302.7414444143      2.26e-05  
    5   -1302.7414617551      1.14e-05  
    6   -1302.7414678701      3.15e-06  
    7   -1302.7414683090      9.83e-07  
    8   -1302.7414683573      1.86e-07  
    9   -1302.7414683591      6.29e-08  
   10   -1302.7414683592      2.06e-08  
   11   -1302.7414683590      6.39e-09  Convergence criterion met
 ---------------------------------------
 SCF time:   CPU 1943.83s  wall 345.00s 
 SCF   energy in the final basis set =    -1302.7414683590
 Total energy in the final basis set =    -1302.7414683590

 --------------------------------------------------------------

                    Orbital Energies (a.u.)
 --------------------------------------------------------------

 Alpha MOs
 -- Occupied --
-19.1886 -19.1693 -19.1622 -19.1495 -19.1490 -19.1423 -19.1327 -19.1259
-19.1233 -10.3254 -10.3001 -10.2671 -10.2659 -10.2570 -10.2560 -10.2524
-10.2223 -10.2143 -10.1834 -10.1785 -10.1696 -10.1685 -10.1662 -10.1657
-10.1635  -1.1312  -1.0995  -1.0755  -1.0649  -1.0532  -1.0411  -1.0369
 -1.0358  -1.0024  -0.8434  -0.8156  -0.8093  -0.7949  -0.7523  -0.7426
 -0.7040  -0.6883  -0.6772  -0.6607  -0.6355  -0.6242  -0.6215  -0.5907
 -0.5772  -0.5652  -0.5593  -0.5568  -0.5417  -0.5278  -0.5212  -0.5169
 -0.5068  -0.5036  -0.4948  -0.4929  -0.4897  -0.4730  -0.4621  -0.4616
 -0.4496  -0.4445  -0.4420  -0.4386  -0.4302  -0.4224  -0.4203  -0.4049
 -0.3988  -0.3972  -0.3909  -0.3848  -0.3804  -0.3764  -0.3741  -0.3636
 -0.3613  -0.3565  -0.3435  -0.3405  -0.3375  -0.3367  -0.3253  -0.3229
 -0.3191  -0.3166  -0.3062  -0.2996  -0.2951  -0.2905  -0.2885  -0.2744
 -0.2650
 -- Virtual --
 -0.0358  -0.0260  -0.0106  -0.0091  -0.0052  -0.0000   0.0017   0.0059
  0.0084   0.0148   0.0232   0.0262   0.0291   0.0335   0.0372   0.0393
  0.0404   0.0480   0.0521   0.0544   0.0580   0.0621   0.0638   0.0670
  0.0689   0.0756   0.0770   0.0794   0.0829   0.0843   0.0868   0.0884
  0.0932   0.0943   0.0965   0.0999   0.1021   0.1052   0.1072   0.1097
  0.1097   0.1122   0.1161   0.1183   0.1205   0.1218   0.1254   0.1267
  0.1278   0.1289   0.1307   0.1345   0.1356   0.1366   0.1387   0.1426
  0.1441   0.1445   0.1479   0.1502   0.1520   0.1531   0.1550   0.1558
  0.1586   0.1598   0.1625   0.1639   0.1645   0.1702   0.1715   0.1762
  0.1767   0.1809   0.1811   0.1852   0.1861   0.1867   0.1927   0.1937
  0.1969   0.1998   0.2015   0.2026   0.2046   0.2078   0.2096   0.2109
  0.2150   0.2174   0.2200   0.2215   0.2255   0.2299   0.2318   0.2358
  0.2375   0.2430   0.2441   0.2450   0.2484   0.2506   0.2527   0.2553
  0.2607   0.2620   0.2638   0.2661   0.2676   0.2688   0.2719   0.2773
  0.2783   0.2823   0.2859   0.2864   0.2898   0.2925   0.2950   0.2995
  0.3024   0.3048   0.3084   0.3095   0.3124   0.3138   0.3150   0.3206
  0.3218   0.3239   0.3256   0.3306   0.3334   0.3346   0.3393   0.3405
  0.3416   0.3432   0.3465   0.3482   0.3495   0.3554   0.3565   0.3588
  0.3604   0.3625   0.3652   0.3693   0.3716   0.3726   0.3736   0.3796
  0.3802   0.3842   0.3886   0.3908   0.3945   0.3979   0.3997   0.4028
  0.4050   0.4120   0.4201   0.4237   0.4282   0.4284   0.4324   0.4402
  0.4437   0.4487   0.4523   0.4586   0.4647   0.4691   0.4779   0.4820
  0.4872   0.4938   0.4969   0.5030   0.5151   0.5223   0.5304   0.5376
  0.5491   0.5523   0.5565   0.5607   0.5647   0.5687   0.5747   0.5794
  0.5873   0.5886   0.5933   0.6000   0.6073   0.6101   0.6182   0.6236
  0.6286   0.6355   0.6415   0.6434   0.6503   0.6528   0.6583   0.6628
  0.6690   0.6749   0.6789   0.6825   0.6870   0.6886   0.6948   0.6982
  0.7005   0.7112   0.7226   0.7288   0.7349   0.7366   0.7411   0.7461
  0.7519   0.7540   0.7567   0.7647   0.7649   0.7701   0.7748   0.7790
  0.7818   0.7875   0.7888   0.7913   0.7966   0.7997   0.8083   0.8124
  0.8142   0.8217   0.8260   0.8313   0.8392   0.8503   0.8607   0.8755
  0.8877   0.9072   0.9212   0.9279   0.9324   0.9535   0.9563   0.9660
  0.9817   0.9929   1.0035   1.0125   1.0320   1.0363   1.0502   1.0533
  1.0616   1.0667   1.0783   1.0863   1.0955   1.1037   1.1270   1.1319
  1.1394   1.1423   1.1475   1.1484   1.1585   1.1621   1.1670   1.1747
  1.1791   1.1847   1.1908   1.1998   1.2044   1.2050   1.2109   1.2209
  1.2232   1.2286   1.2382   1.2493   1.2507   1.2584   1.2619   1.2677
  1.2775   1.2881   1.3000   1.3069   1.3133   1.3202   1.3305   1.3499
  1.3546   1.3626   1.3639   1.3786   1.3981   1.4066   1.4138   1.4193
  1.4338   1.4421   1.4576   1.4596   1.4682   1.4707   1.4782   1.4867
  1.4940   1.4987   1.5095   1.5244   1.5274   1.5393   1.5470   1.5513
  1.5576   1.5631   1.5652   1.5748   1.5770   1.5798   1.5845   1.5941
  1.6030   1.6086   1.6092   1.6116   1.6141   1.6210   1.6280   1.6349
  1.6351   1.6435   1.6496   1.6546   1.6586   1.6602   1.6657   1.6731
  1.6737   1.6822   1.6887   1.6982   1.7058   1.7099   1.7145   1.7186
  1.7206   1.7339   1.7391   1.7502   1.7540   1.7601   1.7656   1.7760
  1.7807   1.7864   1.7973   1.8009   1.8060   1.8137   1.8190   1.8284
  1.8361   1.8488   1.8564   1.8578   1.8750   1.8812   1.8878   1.8951
  1.9075   1.9134   1.9153   1.9237   1.9405   1.9508   1.9545   1.9626
  1.9703   1.9875   1.9951   2.0051   2.0151   2.0284   2.0333   2.0356
  2.0410   2.0538   2.0573   2.0719   2.0749   2.0896   2.0962   2.1062
  2.1111   2.1259   2.1301   2.1317   2.1427   2.1490   2.1574   2.1722
  2.1751   2.1885   2.1969   2.2063   2.2122   2.2138   2.2241   2.2495
  2.2599   2.2658   2.2727   2.2910   2.2933   2.3154   2.3340   2.3400
  2.3539   2.3665   2.3698   2.3829   2.3954   2.4083   2.4327   2.4479
  2.4686   2.5035   2.5113   2.5170   2.5246   2.5329   2.5414   2.5505
  2.5525   2.5683   2.5718   2.5803   2.5933   2.6007   2.6044   2.6175
  2.6297   2.6362   2.6442   2.6562   2.6593   2.6656   2.6793   2.6902
  2.7077   2.7127   2.7254   2.7339   2.7491   2.7514   2.7669   2.7922
  2.7966   2.8003   2.8093   2.8137   2.8257   2.8334   2.8487   2.8537
  2.8632   2.8735   2.8783   2.8825   2.8919   2.8948   2.9043   2.9133
  2.9242   2.9307   2.9524   2.9549   2.9655   2.9747   2.9765   2.9814
  2.9960   3.0093   3.0258   3.0355   3.0372   3.0481   3.0729   3.0787
  3.0838   3.0896   3.0991   3.1073   3.1101   3.1155   3.1276   3.1308
  3.1331   3.1361   3.1510   3.1545   3.1657   3.1715   3.2002   3.2057
  3.2171   3.2241   3.2512   3.2574   3.2707   3.2750   3.2821   3.2848
  3.3082   3.3128   3.3172   3.3266   3.3496   3.3556   3.3668   3.3810
  3.4064   3.4344   3.4612   3.4655   3.5092   3.5485   3.5778   3.6101
  3.6687   3.7739   3.7796   3.7984   3.8104   3.8149   3.8260   3.8425
  3.8588   3.8716   3.8941   3.9012   3.9188   3.9239   3.9386   3.9625
  3.9973   4.0072   4.0231   4.0531   4.0657   4.0910   4.0969   4.1088
  4.1340   4.1422   4.1538   4.1642   4.1688   4.2341   4.2519   4.2783
  4.2936   4.3119   4.3261   4.3371   4.3515   4.4747   4.9809   5.0754
  5.0927   5.1055   5.1114   5.1173   5.1288   5.1637   5.1780   5.1840
  5.3511   5.3632   5.3884   5.4154   5.4283   5.4466   5.4739   5.4787
  5.5773   5.5955   5.6081   5.6227   5.6304   5.7049   5.7400   5.7823
  5.8401  23.7436  23.7651  23.7670  23.7964  23.8004  23.8053  23.8398
 23.8533  23.8599  23.8902  23.9090  23.9227  23.9490  23.9612  23.9926
 24.0103  49.8635  49.8968  49.9329  49.9461  49.9533  49.9581  50.0008
 50.0108  50.0285
 --------------------------------------------------------------

          Ground-State Mulliken Net Atomic Charges

     Atom                 Charge (a.u.)
  ----------------------------------------
      1 C                     0.245498
      2 H                     0.227792
      3 C                    -0.680904
      4 H                     0.167764
      5 O                    -0.061250
      6 C                    -0.295011
      7 H                     0.183589
      8 H                     0.193838
      9 C                     0.230146
     10 H                     0.195191
     11 C                    -0.634497
     12 H                     0.229167
     13 H                     0.114731
     14 O                     0.070395
     15 C                    -0.404944
     16 H                     0.174032
     17 H                     0.183675
     18 C                    -0.389473
     19 H                     0.174989
     20 H                     0.149408
     21 C                     0.058330
     22 H                     0.265771
     23 C                    -0.715289
     24 H                     0.145769
     25 H                     0.151402
     26 H                     0.165110
     27 C                    -0.357162
     28 O                    -0.202528
     29 H                     0.250841
     30 H                     0.212565
     31 O                     0.054715
     32 C                    -0.345957
     33 H                     0.269004
     34 C                    -0.316586
     35 H                     0.251576
     36 C                     0.008767
     37 O                    -0.211503
     38 O                    -0.115145
     39 H                     0.290402
     40 C                    -0.294170
     41 H                     0.278619
     42 O                    -0.155160
     43 H                     0.262078
     44 C                    -0.623772
     45 H                     0.286197
     46 O                    -0.206834
     47 H                     0.277208
     48 C                    -0.138145
     49 H                     0.275560
     50 O                    -0.160599
     51 H                     0.264799
  ----------------------------------------
  Sum of atomic charges =     0.000000

 -----------------------------------------------------------------
                    Cartesian Multipole Moments
 -----------------------------------------------------------------
    Charge (ESU x 10^10)
                 0.0000
    Dipole Moment (Debye)
         X       0.9082      Y      -2.5385      Z      -1.1708
       Tot       2.9393
    Quadrupole Moments (Debye-Ang)
        XX    -158.9526     XY       8.4056     YY    -154.2360
        XZ      17.2827     YZ      -1.9767     ZZ    -142.5406
    Octopole Moments (Debye-Ang^2)
       XXX      99.3326    XXY     -57.2990    XYY     -21.1134
       YYY      27.6232    XXZ     -51.1309    XYZ      32.7095
       YYZ     -28.2120    XZZ     -27.4922    YZZ     -19.2745
       ZZZ     -53.6511
    Hexadecapole Moments (Debye-Ang^3)
      XXXX  -13907.7896   XXXY     294.1276   XXYY   -2751.5397
      XYYY    -109.8623   YYYY   -1926.8188   XXXZ     290.9875
      XXYZ     -92.6946   XYYZ     185.8251   YYYZ    -107.4142
      XXZZ   -2408.5627   XYZZ      -6.1504   YYZZ    -631.2789
      XZZZ     -13.8239   YZZZ       3.3514   ZZZZ   -1339.0900
 -----------------------------------------------------------------
 Calculating analytic gradient of the SCF energy
 Gradient of SCF Energy
            1           2           3           4           5           6
    1  -0.0007557  -0.0001999   0.0063910  -0.0005104  -0.0060520   0.0002231
    2  -0.0003395   0.0018937   0.0009941  -0.0006563  -0.0008045   0.0032903
    3  -0.0022882   0.0004003  -0.0008284  -0.0017292   0.0013160   0.0050300
            7           8           9          10          11          12
    1  -0.0006877   0.0001036   0.0018495   0.0008598  -0.0076921   0.0010823
    2  -0.0014416  -0.0001449  -0.0049447   0.0009121   0.0033002  -0.0002912
    3  -0.0019685  -0.0012983   0.0009073  -0.0003494  -0.0037410   0.0004166
           13          14          15          16          17          18
    1   0.0003716   0.0124734   0.0000392   0.0008258  -0.0000996   0.0007482
    2  -0.0000890   0.0010476  -0.0011540   0.0005067   0.0011583  -0.0009126
    3  -0.0009494   0.0023995  -0.0000906   0.0004091   0.0003907  -0.0011122
           19          20          21          22          23          24
    1   0.0002361  -0.0009217  -0.0024201   0.0007027  -0.0018268   0.0003215
    2   0.0004191  -0.0003940  -0.0018745   0.0014787  -0.0002637   0.0001153
    3  -0.0007020   0.0000714  -0.0020824   0.0024035   0.0003615  -0.0002323
           25          26          27          28          29          30
    1   0.0001020   0.0001655   0.0052861  -0.0025581   0.0006196   0.0006122
    2   0.0004484   0.0000272  -0.0032216   0.0035548  -0.0030518   0.0024395
    3   0.0001409  -0.0001732   0.0042409   0.0006003  -0.0017727  -0.0005263
           31          32          33          34          35          36
    1  -0.0001474  -0.0008837   0.0014025  -0.0137847   0.0019191   0.0089997
    2   0.0017678  -0.0015919   0.0005088  -0.0038950   0.0029086  -0.0147455
    3   0.0039838  -0.0014546   0.0009315   0.0002763  -0.0003409  -0.0071775
           37          38          39          40          41          42
    1  -0.0082789   0.0009013  -0.0015251   0.0073299  -0.0038186  -0.0035493
    2   0.0109080  -0.0021786   0.0036434   0.0093548  -0.0018882   0.0017613
    3   0.0066151  -0.0036473   0.0024199   0.0028925  -0.0014651   0.0003063
           43          44          45          46          47          48
    1  -0.0000507  -0.0015553  -0.0004906  -0.0014178   0.0018174   0.0040585
    2  -0.0040207  -0.0010638  -0.0010759  -0.0014689   0.0014190   0.0077936
    3  -0.0025628   0.0046823  -0.0002565   0.0000776  -0.0027245  -0.0000865
           49          50          51
    1   0.0001439   0.0020903  -0.0024495
    2  -0.0050886  -0.0033216  -0.0017284
    3  -0.0001629   0.0017745  -0.0033251
 Max gradient component =       1.475E-02
 RMS gradient           =       3.439E-03
 Gradient time:  CPU 497.66 s  wall 83.88 s
 Geometry Optimization Parameters
   NAtoms,    NIC,     NZ,  NCons,   NDum,   NFix, NCnnct, MaxDiis
       51     420       0       0       0       0       0       0

 Cartesian Hessian Update
 Hessian Updated using BFGS Update


** GEOMETRY OPTIMIZATION IN DELOCALIZED INTERNAL COORDINATES **
   Searching for a Minimum

   Optimization Cycle:   2

                       Coordinates (Angstroms)
     ATOM                X               Y               Z
      1  C         3.8927413593    0.7010447456    0.2500625911
      2  H         3.1569970902    1.3070278042   -0.2958447111
      3  C         3.6799308264   -0.7514548372   -0.1375337472
      4  H         4.2980211035   -1.4083939394    0.4912094834
      5  O         4.1751226386   -0.8494334755   -1.4808403959
      6  C         2.2255782892   -1.1552187270    0.0318653264
      7  H         1.6037422794   -0.5741543483   -0.6562918128
      8  H         2.0864958985   -2.2087980262   -0.2400034356
      9  C         1.7924472471   -0.9265708653    1.5000099324
     10  H         2.3214882182   -1.6626713132    2.1198349464
     11  C         0.2951061750   -1.2111365506    1.6752678145
     12  H         0.0863017357   -2.2513016086    1.4115430376
     13  H         0.0014920753   -1.0530657851    2.7217690943
     14  O        -0.4438905575   -0.3219503793    0.8380625806
     15  C         2.1672666488    0.4818025321    2.0293024716
     16  H         1.9890093450    0.5163081448    3.1103901820
     17  H         1.4982557384    1.2239661928    1.5800966937
     18  C         3.6278065315    0.8841545202    1.7388150556
     19  H         3.7937451807    1.9233838575    2.0429521433
     20  H         4.3061746754    0.2618736804    2.3342566392
     21  C         5.2584967690    0.9934638595   -0.3867077360
     22  H         5.3808466950    2.0618165770   -0.5871821197
     23  C         6.4697825204    0.5068161178    0.4171575183
     24  H         7.3955310217    0.7015158398   -0.1337888644
     25  H         6.5416619626    1.0323409443    1.3732370041
     26  H         6.4334967032   -0.5664808946    0.6243357724
     27  C         5.0969541144    0.2270762328   -1.7136045601
     28  O         4.5525753547    1.1039012466   -2.6896717441
     29  H         4.3484142015    0.5598222642   -3.4624858273
     30  H         6.0368845073   -0.1921067715   -2.0888961186
     31  O        -2.3614420884    0.7681777954    0.5241959416
     32  C        -3.7815408536    0.8329098476    0.4440494569
     33  H        -4.2372148042    0.5540109666    1.4013281974
     34  C        -1.8416847343   -0.5148668178    0.8435033554
     35  H        -2.1738577251   -0.8098279070    1.8497818085
     36  C        -4.1461995065    2.2893660810    0.1980958057
     37  O        -4.7815630121    2.9830460428    0.9630947649
     38  O        -3.7003442563    2.7487373298   -0.9914174485
     39  H        -3.9590055727    3.6871359719   -1.0174374728
     40  C        -4.2978715324   -0.0700289384   -0.6756075484
     41  H        -3.9405356003    0.2967812153   -1.6463463115
     42  O        -5.7262694238   -0.0535733789   -0.6758046777
     43  H        -6.0129711166   -0.7928052375   -1.2339710291
     44  C        -3.7849304374   -1.4916082087   -0.4472255468
     45  H        -4.3002284815   -1.9237268165    0.4163710266
     46  O        -4.1582289999   -2.3471889704   -1.5450604679
     47  H        -3.7152976461   -2.0258081964   -2.3454675291
     48  C        -2.2743996495   -1.5468600563   -0.2110548939
     49  H        -1.7404909215   -1.3285743134   -1.1449444250
     50  O        -1.9115629391   -2.8662185978    0.2184927047
     51  H        -2.3637271204   -3.4825134985   -0.3779934149
   Point Group: c1    Number of degrees of freedom:   147


   Energy is  -1302.741468359

 Hessian Updated using BFGS Update

141 Hessian modes will be used to form the next step
  Hessian Eigenvalues:
     0.004154    0.004894    0.005682    0.006338    0.006622    0.006973
     0.007086    0.007894    0.010092    0.010471    0.010530    0.010672
     0.011454    0.012152    0.012696    0.013503    0.013922    0.019065
     0.020112    0.022072    0.030464    0.030890    0.032035    0.034102
     0.036722    0.040637    0.041402    0.044648    0.046316    0.046742
     0.047521    0.047729    0.048838    0.049190    0.049480    0.050142
     0.050957    0.052012    0.052970    0.053737    0.054327    0.054834
     0.055397    0.056636    0.056827    0.057663    0.058367    0.059460
     0.059763    0.061915    0.064824    0.068553    0.070306    0.073178
     0.074972    0.077521    0.079253    0.080530    0.082084    0.084723
     0.089072    0.092650    0.095527    0.109471    0.110895    0.112309
     0.114476    0.119630    0.136356    0.137915    0.143512    0.144002
     0.153575    0.161968    0.162784    0.165948    0.168214    0.174863
     0.176878    0.182529    0.190155    0.192984    0.197200    0.197985
     0.219971    0.228695    0.247374    0.249952    0.252287    0.265145
     0.268364    0.271375    0.277744    0.282452    0.286291    0.287244
     0.288334    0.290453    0.293284    0.297741    0.299095    0.301354
     0.306909    0.334911    0.338400    0.338920    0.339415    0.339674
     0.339728    0.339829    0.340051    0.340329    0.340396    0.340426
     0.340533    0.340791    0.341072    0.341323    0.341871    0.342002
     0.342924    0.343111    0.343585    0.345065    0.380107    0.387630
     0.393156    0.395967    0.399398    0.401955    0.404817    0.410153
     0.420700    0.436781    0.512199    0.517051    0.518782    0.521860
     0.530078    0.547293    0.920823

 Minimum Search - Taking Simple RFO Step
 Searching for Lamda that Minimizes Along All modes
 Value Taken    Lamda =  -0.00661948
 Calculated Step too Large.  Step scaled by  0.676681
 Step Taken.  Stepsize is  0.300000

                             Maximum     Tolerance    Cnvgd?
         Gradient           0.007602      0.000300      NO
         Displacement       0.113500      0.001200      NO
         Energy change     -0.009507      0.000001      NO


 New Cartesian Coordinates Obtained by Inverse Iteration

 Displacement from previous Coordinates is:  1.675468
 ----------------------------------------------------------------
             Standard Nuclear Orientation (Angstroms)
    I     Atom           X                Y                Z
 ----------------------------------------------------------------
    1      C       3.9244645437     0.7037714228     0.2178116256
    2      H       3.2130903111     1.2733849102    -0.3928232183
    3      C       3.7115062906    -0.7670019387    -0.1042068392
    4      H       4.3008884749    -1.3870361847     0.5886769442
    5      O       4.2659104228    -0.9369611107    -1.4207336822
    6      C       2.2520591891    -1.1602677627     0.0250208578
    7      H       1.6548770931    -0.6026883015    -0.7013510991
    8      H       2.1168790595    -2.2256159205    -0.1949841635
    9      C       1.7824007456    -0.8602055273     1.4689548643
   10      H       2.3027764381    -1.5621069760     2.1352605112
   11      C       0.2945595611    -1.1708696671     1.6403346804
   12      H       0.1016734412    -2.2217387438     1.4087404176
   13      H      -0.0102345546    -0.9836624085     2.6804007815
   14      O      -0.4658296775    -0.3215809027     0.7724499072
   15      C       2.1272511484     0.5758940205     1.9358496062
   16      H       1.9009113750     0.6634013657     3.0044458763
   17      H       1.4697985054     1.2815773408     1.4184604965
   18      C       3.5978084283     0.9724984963     1.6839659238
   19      H       3.7454382284     2.0269455045     1.9399084757
   20      H       4.2572636827     0.3900925390     2.3389526585
   21      C       5.3181524025     0.9565304653    -0.3882319017
   22      H       5.4506797212     2.0071936069    -0.6557377600
   23      C       6.5028297739     0.5087360872     0.4783503395
   24      H       7.4460931028     0.6684557590    -0.0525034442
   25      H       6.5477664625     1.0830071551     1.4071160134
   26      H       6.4517366852    -0.5515426770     0.7422833276
   27      C       5.1926877184     0.1238007403    -1.6803670780
   28      O       4.6955186073     0.9612587472    -2.7108217977
   29      H       4.4932894699     0.3993753369    -3.4674970088
   30      H       6.1362483231    -0.3322794351    -2.0003103626
   31      O      -2.3979748725     0.7457759309     0.5151669715
   32      C      -3.8202095784     0.7853095440     0.4904530582
   33      H      -4.2429609655     0.4485204471     1.4441008664
   34      C      -1.8484916368    -0.5348791345     0.7804839672
   35      H      -2.1709743850    -0.8858574220     1.7746980140
   36      C      -4.2188823121     2.2501104018     0.3442579926
   37      O      -4.7955719619     2.8825179983     1.1910713621
   38      O      -3.7787128404     2.7877040173    -0.8125459363
   39      H      -4.0211731895     3.7265852391    -0.7959603521
   40      C      -4.3559660960    -0.0859715919    -0.6492584087
   41      H      -4.0176341909     0.3349252145    -1.6057966885
   42      O      -5.7783539212    -0.0706731185    -0.5894516522
   43      H      -6.1022966376    -0.7722646393    -1.1675990046
   44      C      -3.8098734906    -1.5023519644    -0.4900407208
   45      H      -4.2826109448    -1.9657120485     0.3809300855
   46      O      -4.2101317172    -2.3385109835    -1.5898025396
   47      H      -3.8110578592    -1.9932633580    -2.3990452143
   48      C      -2.2925354366    -1.5281829320    -0.3026266444
   49      H      -1.7949818178    -1.2343404444    -1.2373978233
   50      O      -1.8668219487    -2.8376297711     0.0781886658
   51      H      -2.3021692439    -3.4640359760    -0.5133414402
 ----------------------------------------------------------------
 Molecular Point Group                 C1    NOp =  1
 Largest Abelian Subgroup              C1    NOp =  1
 Nuclear Repulsion Energy =  2410.4905411753 hartrees
 There are       97 alpha and       97 beta electrons
 Applying Cartesian multipole field
    Component          Value
    ---------          -----
     (2,0,0)        1.00000E-12
     (0,2,0)        2.00000E-11
     (0,0,2)       -3.00000E-11
 Nucleus-field energy     =     0.0000000098 hartrees
 Requested basis set is 6-311++G(d,p)
 There are 280 shells and 732 basis functions
 A cutoff of  1.0D-11 yielded  26693 shell pairs
 There are    176608 function pairs (    187054 Cartesian)
 Smallest overlap matrix eigenvalue = 9.07E-07

 Q-Chem warning in module stvman/mkSTV.C, line 306:

 Overlap eigenvalue is smaller than square root of threshold
 Use THRESH >= 12 to get rid of this warning

 Linear dependence detected in AO basis
 Tighter screening thresholds may be required for diffuse basis sets
 Use S2THRESH > 14 and THRESH = 14 in case of SCF convergence issues
 Number of orthogonalized atomic orbitals = 731
 Maximum deviation from orthogonality = 2.216E-10
 Guess MOs from SCF MO coefficient file

 -----------------------------------------------------------------------
  General SCF calculation program by
  Eric Jon Sundstrom, Paul Horn, Yuezhi Mao, Dmitri Zuev, Alec White,
  David Stuck, Shaama M.S., Shane Yost, Joonho Lee, David Small,
  Daniel Levine, Susi Lehtola, Hugh Burton, Evgeny Epifanovsky
 -----------------------------------------------------------------------
 Exchange:     0.2000 Hartree-Fock + 0.0800 Slater + 0.7200 B88
 Correlation:  0.1900 VWN1RPA + 0.8100 LYP
 Using SG-1 standard quadrature grid
 using 6 threads for integral computing
 -------------------------------------------------------
 OpenMP Integral computing Module                
 Release: version 2.0, May 2017, Q-Chem Inc. Pleasanton 
 -------------------------------------------------------
 -------------------------------------------------------
 OpenMP BLAS3 based DFT computing Module                
 Release: version 1.0, May 2013, Q-Chem Inc. Pittsburgh 
 -------------------------------------------------------
 A restricted SCF calculation will be
 performed using DIIS
 SCF converges when DIIS error is below 1.0e-08
 ---------------------------------------
  Cycle       Energy         DIIS error
 ---------------------------------------
    1   -1302.7023548881      6.95e-04  
    2   -1302.7437567732      8.58e-05  
    3   -1302.7437112039      1.07e-04  
    4   -1302.7442512816      2.69e-05  
    5   -1302.7442783254      1.16e-05  
    6   -1302.7442845249      4.08e-06  
    7   -1302.7442852364      1.36e-06  
    8   -1302.7442853324      2.27e-07  
    9   -1302.7442853350      1.02e-07  
   10   -1302.7442853355      3.46e-08  
   11   -1302.7442853355      9.94e-09  Convergence criterion met
 ---------------------------------------
 SCF time:   CPU 1934.23s  wall 343.00s 
 SCF   energy in the final basis set =    -1302.7442853355
 Total energy in the final basis set =    -1302.7442853355

 --------------------------------------------------------------

                    Orbital Energies (a.u.)
 --------------------------------------------------------------

 Alpha MOs
 -- Occupied --
-19.1874 -19.1673 -19.1593 -19.1491 -19.1488 -19.1419 -19.1321 -19.1260
-19.1230 -10.3237 -10.2972 -10.2666 -10.2627 -10.2553 -10.2544 -10.2501
-10.2232 -10.2148 -10.1832 -10.1786 -10.1703 -10.1693 -10.1666 -10.1656
-10.1640  -1.1314  -1.0995  -1.0748  -1.0649  -1.0544  -1.0424  -1.0404
 -1.0357  -1.0031  -0.8436  -0.8140  -0.8086  -0.7937  -0.7528  -0.7432
 -0.7036  -0.6883  -0.6772  -0.6609  -0.6356  -0.6236  -0.6221  -0.5905
 -0.5773  -0.5659  -0.5605  -0.5575  -0.5418  -0.5289  -0.5198  -0.5156
 -0.5066  -0.5024  -0.4936  -0.4917  -0.4896  -0.4723  -0.4623  -0.4616
 -0.4498  -0.4432  -0.4418  -0.4373  -0.4292  -0.4207  -0.4189  -0.4053
 -0.3983  -0.3968  -0.3908  -0.3830  -0.3797  -0.3748  -0.3743  -0.3633
 -0.3618  -0.3563  -0.3441  -0.3408  -0.3375  -0.3364  -0.3253  -0.3227
 -0.3187  -0.3170  -0.3051  -0.2982  -0.2956  -0.2905  -0.2877  -0.2742
 -0.2652
 -- Virtual --
 -0.0340  -0.0235  -0.0106  -0.0097  -0.0048  -0.0000   0.0019   0.0062
  0.0085   0.0155   0.0239   0.0261   0.0294   0.0335   0.0372   0.0391
  0.0414   0.0485   0.0524   0.0545   0.0583   0.0622   0.0637   0.0677
  0.0698   0.0750   0.0770   0.0803   0.0830   0.0849   0.0873   0.0882
  0.0939   0.0947   0.0965   0.1014   0.1027   0.1051   0.1071   0.1097
  0.1107   0.1133   0.1158   0.1185   0.1206   0.1230   0.1249   0.1271
  0.1281   0.1293   0.1311   0.1349   0.1363   0.1375   0.1391   0.1419
  0.1444   0.1454   0.1480   0.1504   0.1515   0.1533   0.1548   0.1556
  0.1589   0.1602   0.1632   0.1638   0.1647   0.1706   0.1725   0.1766
  0.1775   0.1811   0.1817   0.1840   0.1861   0.1870   0.1929   0.1954
  0.1959   0.2004   0.2010   0.2037   0.2061   0.2083   0.2101   0.2113
  0.2144   0.2172   0.2202   0.2222   0.2252   0.2319   0.2338   0.2360
  0.2366   0.2432   0.2444   0.2469   0.2476   0.2506   0.2548   0.2559
  0.2625   0.2630   0.2638   0.2662   0.2679   0.2717   0.2727   0.2767
  0.2790   0.2827   0.2859   0.2870   0.2887   0.2914   0.2943   0.3000
  0.3007   0.3048   0.3085   0.3106   0.3130   0.3145   0.3152   0.3205
  0.3212   0.3244   0.3272   0.3301   0.3335   0.3358   0.3388   0.3394
  0.3425   0.3439   0.3467   0.3480   0.3508   0.3559   0.3571   0.3583
  0.3613   0.3619   0.3658   0.3699   0.3722   0.3737   0.3743   0.3778
  0.3801   0.3833   0.3882   0.3916   0.3951   0.3990   0.4014   0.4030
  0.4076   0.4107   0.4203   0.4259   0.4266   0.4295   0.4333   0.4405
  0.4425   0.4492   0.4518   0.4601   0.4636   0.4697   0.4788   0.4825
  0.4856   0.4943   0.4996   0.5033   0.5184   0.5206   0.5288   0.5356
  0.5511   0.5546   0.5558   0.5609   0.5680   0.5699   0.5770   0.5789
  0.5892   0.5904   0.5948   0.5994   0.6083   0.6108   0.6195   0.6271
  0.6296   0.6365   0.6419   0.6442   0.6528   0.6547   0.6609   0.6651
  0.6685   0.6744   0.6842   0.6856   0.6890   0.6925   0.6946   0.6982
  0.7004   0.7109   0.7235   0.7315   0.7357   0.7386   0.7433   0.7482
  0.7519   0.7550   0.7575   0.7635   0.7639   0.7700   0.7756   0.7775
  0.7823   0.7857   0.7911   0.7916   0.7953   0.8018   0.8068   0.8112
  0.8172   0.8194   0.8263   0.8308   0.8373   0.8508   0.8576   0.8756
  0.8854   0.9073   0.9187   0.9283   0.9353   0.9545   0.9603   0.9688
  0.9789   0.9998   1.0050   1.0112   1.0347   1.0369   1.0508   1.0521
  1.0614   1.0652   1.0805   1.0857   1.0994   1.1087   1.1270   1.1304
  1.1411   1.1413   1.1452   1.1468   1.1586   1.1614   1.1658   1.1733
  1.1773   1.1863   1.1893   1.1983   1.2028   1.2052   1.2137   1.2212
  1.2262   1.2337   1.2404   1.2485   1.2516   1.2545   1.2674   1.2677
  1.2788   1.2884   1.3018   1.3102   1.3134   1.3162   1.3344   1.3504
  1.3559   1.3629   1.3652   1.3840   1.4023   1.4103   1.4157   1.4193
  1.4328   1.4435   1.4600   1.4631   1.4676   1.4682   1.4767   1.4884
  1.4954   1.5003   1.5117   1.5278   1.5311   1.5392   1.5468   1.5493
  1.5590   1.5632   1.5656   1.5747   1.5792   1.5797   1.5844   1.5947
  1.6013   1.6069   1.6105   1.6127   1.6173   1.6224   1.6297   1.6338
  1.6377   1.6435   1.6500   1.6538   1.6579   1.6595   1.6652   1.6718
  1.6733   1.6811   1.6879   1.6955   1.7052   1.7077   1.7120   1.7183
  1.7224   1.7339   1.7376   1.7508   1.7539   1.7617   1.7680   1.7722
  1.7795   1.7870   1.7955   1.8011   1.8049   1.8124   1.8208   1.8281
  1.8390   1.8484   1.8550   1.8557   1.8722   1.8811   1.8874   1.8944
  1.9075   1.9159   1.9162   1.9239   1.9406   1.9530   1.9582   1.9621
  1.9711   1.9865   1.9946   2.0069   2.0136   2.0282   2.0357   2.0360
  2.0471   2.0573   2.0601   2.0716   2.0797   2.0895   2.0953   2.1117
  2.1123   2.1260   2.1324   2.1377   2.1453   2.1497   2.1596   2.1730
  2.1781   2.1875   2.1978   2.2103   2.2115   2.2178   2.2266   2.2499
  2.2647   2.2677   2.2711   2.2920   2.2975   2.3188   2.3394   2.3418
  2.3544   2.3687   2.3691   2.3812   2.3940   2.4072   2.4330   2.4472
  2.4698   2.5030   2.5109   2.5202   2.5272   2.5300   2.5417   2.5519
  2.5523   2.5692   2.5721   2.5795   2.5916   2.6000   2.6049   2.6167
  2.6306   2.6359   2.6421   2.6523   2.6581   2.6645   2.6756   2.6924
  2.7062   2.7118   2.7233   2.7354   2.7472   2.7518   2.7682   2.7910
  2.7959   2.8016   2.8156   2.8169   2.8250   2.8316   2.8491   2.8546
  2.8649   2.8747   2.8821   2.8841   2.8910   2.8944   2.9080   2.9163
  2.9216   2.9333   2.9538   2.9540   2.9664   2.9722   2.9796   2.9830
  2.9971   3.0082   3.0294   3.0354   3.0419   3.0496   3.0738   3.0803
  3.0836   3.0909   3.0991   3.1067   3.1136   3.1177   3.1300   3.1329
  3.1366   3.1427   3.1538   3.1606   3.1651   3.1737   3.2034   3.2083
  3.2177   3.2268   3.2510   3.2634   3.2755   3.2810   3.2851   3.2925
  3.3071   3.3155   3.3195   3.3297   3.3479   3.3583   3.3808   3.3856
  3.4111   3.4332   3.4668   3.4696   3.5071   3.5581   3.5780   3.6180
  3.6789   3.7780   3.7806   3.8029   3.8117   3.8140   3.8238   3.8463
  3.8608   3.8742   3.8990   3.9113   3.9178   3.9223   3.9348   3.9649
  3.9963   4.0049   4.0186   4.0512   4.0635   4.0886   4.0925   4.1069
  4.1387   4.1437   4.1562   4.1657   4.1703   4.2361   4.2479   4.2806
  4.3010   4.3165   4.3311   4.3391   4.3524   4.4677   4.9814   5.0749
  5.0909   5.1044   5.1095   5.1152   5.1327   5.1680   5.1801   5.1852
  5.3571   5.3654   5.3823   5.4179   5.4270   5.4477   5.4739   5.4800
  5.5963   5.6072   5.6081   5.6377   5.6448   5.7094   5.7533   5.7906
  5.8485  23.7472  23.7656  23.7720  23.7964  23.8095  23.8108  23.8373
 23.8585  23.8654  23.8888  23.9058  23.9187  23.9509  23.9595  23.9915
 24.0089  49.8685  49.8991  49.9332  49.9479  49.9544  49.9612  50.0054
 50.0160  50.0293
 --------------------------------------------------------------

          Ground-State Mulliken Net Atomic Charges

     Atom                 Charge (a.u.)
  ----------------------------------------
      1 C                     0.274547
      2 H                     0.228112
      3 C                    -0.706875
      4 H                     0.170873
      5 O                    -0.061466
      6 C                    -0.257221
      7 H                     0.171627
      8 H                     0.195477
      9 C                     0.200470
     10 H                     0.193901
     11 C                    -0.622264
     12 H                     0.230201
     13 H                     0.115915
     14 O                     0.071769
     15 C                    -0.391799
     16 H                     0.174711
     17 H                     0.183255
     18 C                    -0.412296
     19 H                     0.176220
     20 H                     0.149541
     21 C                     0.047908
     22 H                     0.267170
     23 C                    -0.720279
     24 H                     0.146285
     25 H                     0.151104
     26 H                     0.164004
     27 C                    -0.350273
     28 O                    -0.203912
     29 H                     0.252398
     30 H                     0.211878
     31 O                     0.049338
     32 C                    -0.410942
     33 H                     0.270759
     34 C                    -0.293802
     35 H                     0.245222
     36 C                     0.033585
     37 O                    -0.206357
     38 O                    -0.119728
     39 H                     0.291838
     40 C                    -0.265735
     41 H                     0.275438
     42 O                    -0.155475
     43 H                     0.262644
     44 C                    -0.628174
     45 H                     0.286666
     46 O                    -0.207092
     47 H                     0.275603
     48 C                    -0.128116
     49 H                     0.272921
     50 O                    -0.163051
     51 H                     0.263476
  ----------------------------------------
  Sum of atomic charges =    -0.000000

 -----------------------------------------------------------------
                    Cartesian Multipole Moments
 -----------------------------------------------------------------
    Charge (ESU x 10^10)
                -0.0000
    Dipole Moment (Debye)
         X       0.7120      Y      -2.2786      Z      -1.3005
       Tot       2.7185
    Quadrupole Moments (Debye-Ang)
        XX    -158.2747     XY       7.4792     YY    -152.9805
        XZ      18.9429     YZ      -2.2507     ZZ    -143.1532
    Octopole Moments (Debye-Ang^2)
       XXX      82.7925    XXY     -49.0170    XYY     -26.4908
       YYY      38.5828    XXZ     -59.3643    XYZ      35.0899
       YYZ     -27.2027    XZZ     -24.4097    YZZ     -23.0101
       ZZZ     -57.9576
    Hexadecapole Moments (Debye-Ang^3)
      XXXX  -14113.3867   XXXY     255.4544   XXYY   -2763.2310
      XYYY    -125.8255   YYYY   -1859.6189   XXXZ     404.8036
      XXYZ    -113.9469   XYYZ     188.2367   YYYZ    -160.2863
      XXZZ   -2471.1570   XYZZ       7.5356   YYZZ    -627.6749
      XZZZ      41.4276   YZZZ     -48.8891   ZZZZ   -1310.7551
 -----------------------------------------------------------------
 Calculating analytic gradient of the SCF energy
 Gradient of SCF Energy
            1           2           3           4           5           6
    1  -0.0006789  -0.0000396   0.0023674  -0.0000288  -0.0023095  -0.0005704
    2  -0.0007031   0.0002643   0.0002563   0.0000431   0.0000723   0.0017339
    3  -0.0009088   0.0003492  -0.0004143  -0.0002766   0.0000483   0.0019257
            7           8           9          10          11          12
    1  -0.0000253   0.0001771   0.0016260  -0.0002811  -0.0030995   0.0004922
    2  -0.0010254  -0.0003645  -0.0018402   0.0002111   0.0003415  -0.0001539
    3  -0.0007048  -0.0003239   0.0001622  -0.0003141  -0.0036811   0.0009075
           13          14          15          16          17          18
    1   0.0001664   0.0050243  -0.0002685   0.0005940  -0.0002173   0.0003418
    2   0.0000962   0.0028448   0.0000387   0.0000475   0.0001067   0.0004366
    3  -0.0000223   0.0027014  -0.0000153   0.0001991   0.0004249   0.0002533
           19          20          21          22          23          24
    1   0.0001232  -0.0003574  -0.0010567   0.0003728  -0.0003971   0.0001577
    2   0.0000980  -0.0001091  -0.0003463   0.0003355  -0.0002112  -0.0000193
    3  -0.0000237   0.0001394  -0.0017596   0.0008650   0.0004434   0.0000000
           25          26          27          28          29          30
    1   0.0002586   0.0002519   0.0022883  -0.0013324   0.0005215   0.0000052
    2   0.0001012   0.0000565  -0.0008880   0.0008939  -0.0003626   0.0006050
    3   0.0000071  -0.0000227   0.0022083  -0.0010779  -0.0000696  -0.0001320
           31          32          33          34          35          36
    1   0.0013369   0.0007116   0.0002971  -0.0060297   0.0013347  -0.0057813
    2  -0.0016236   0.0011698   0.0003957  -0.0028976   0.0012533  -0.0063224
    3   0.0018963   0.0005343   0.0000279  -0.0028775   0.0002523  -0.0057158
           37          38          39          40          41          42
    1   0.0014258   0.0026284  -0.0002065   0.0036963  -0.0016167  -0.0026509
    2   0.0027193   0.0010894   0.0005812   0.0025906  -0.0005211   0.0001982
    3   0.0027080   0.0002034   0.0006503   0.0013113  -0.0004084  -0.0000739
           43          44          45          46          47          48
    1   0.0004515  -0.0001961  -0.0000539  -0.0003824   0.0002576   0.0004723
    2  -0.0007069   0.0004117  -0.0006161  -0.0003601   0.0001426   0.0045051
    3  -0.0001893   0.0018158  -0.0007128  -0.0011873  -0.0002247   0.0008331
           49          50          51
    1   0.0000673   0.0006520  -0.0005200
    2  -0.0019330  -0.0028668   0.0002313
    3   0.0000645   0.0007990  -0.0005947
 Max gradient component =       6.322E-03
 RMS gradient           =       1.594E-03
 Gradient time:  CPU 494.86 s  wall 83.39 s
 Geometry Optimization Parameters
   NAtoms,    NIC,     NZ,  NCons,   NDum,   NFix, NCnnct, MaxDiis
       51     420       0       0       0       0       0       0

 Cartesian Hessian Update
 Hessian Updated using BFGS Update


** GEOMETRY OPTIMIZATION IN DELOCALIZED INTERNAL COORDINATES **
   Searching for a Minimum

   Optimization Cycle:   3

                       Coordinates (Angstroms)
     ATOM                X               Y               Z
      1  C         3.9244645437    0.7037714228    0.2178116256
      2  H         3.2130903111    1.2733849102   -0.3928232183
      3  C         3.7115062906   -0.7670019387   -0.1042068392
      4  H         4.3008884749   -1.3870361847    0.5886769442
      5  O         4.2659104228   -0.9369611107   -1.4207336822
      6  C         2.2520591891   -1.1602677627    0.0250208578
      7  H         1.6548770931   -0.6026883015   -0.7013510991
      8  H         2.1168790595   -2.2256159205   -0.1949841635
      9  C         1.7824007456   -0.8602055273    1.4689548643
     10  H         2.3027764381   -1.5621069760    2.1352605112
     11  C         0.2945595611   -1.1708696671    1.6403346804
     12  H         0.1016734412   -2.2217387438    1.4087404176
     13  H        -0.0102345546   -0.9836624085    2.6804007815
     14  O        -0.4658296775   -0.3215809027    0.7724499072
     15  C         2.1272511484    0.5758940205    1.9358496062
     16  H         1.9009113750    0.6634013657    3.0044458763
     17  H         1.4697985054    1.2815773408    1.4184604965
     18  C         3.5978084283    0.9724984963    1.6839659238
     19  H         3.7454382284    2.0269455045    1.9399084757
     20  H         4.2572636827    0.3900925390    2.3389526585
     21  C         5.3181524025    0.9565304653   -0.3882319017
     22  H         5.4506797212    2.0071936069   -0.6557377600
     23  C         6.5028297739    0.5087360872    0.4783503395
     24  H         7.4460931028    0.6684557590   -0.0525034442
     25  H         6.5477664625    1.0830071551    1.4071160134
     26  H         6.4517366852   -0.5515426770    0.7422833276
     27  C         5.1926877184    0.1238007403   -1.6803670780
     28  O         4.6955186073    0.9612587472   -2.7108217977
     29  H         4.4932894699    0.3993753369   -3.4674970088
     30  H         6.1362483231   -0.3322794351   -2.0003103626
     31  O        -2.3979748725    0.7457759309    0.5151669715
     32  C        -3.8202095784    0.7853095440    0.4904530582
     33  H        -4.2429609655    0.4485204471    1.4441008664
     34  C        -1.8484916368   -0.5348791345    0.7804839672
     35  H        -2.1709743850   -0.8858574220    1.7746980140
     36  C        -4.2188823121    2.2501104018    0.3442579926
     37  O        -4.7955719619    2.8825179983    1.1910713621
     38  O        -3.7787128404    2.7877040173   -0.8125459363
     39  H        -4.0211731895    3.7265852391   -0.7959603521
     40  C        -4.3559660960   -0.0859715919   -0.6492584087
     41  H        -4.0176341909    0.3349252145   -1.6057966885
     42  O        -5.7783539212   -0.0706731185   -0.5894516522
     43  H        -6.1022966376   -0.7722646393   -1.1675990046
     44  C        -3.8098734906   -1.5023519644   -0.4900407208
     45  H        -4.2826109448   -1.9657120485    0.3809300855
     46  O        -4.2101317172   -2.3385109835   -1.5898025396
     47  H        -3.8110578592   -1.9932633580   -2.3990452143
     48  C        -2.2925354366   -1.5281829320   -0.3026266444
     49  H        -1.7949818178   -1.2343404444   -1.2373978233
     50  O        -1.8668219487   -2.8376297711    0.0781886658
     51  H        -2.3021692439   -3.4640359760   -0.5133414402
   Point Group: c1    Number of degrees of freedom:   147


   Energy is  -1302.744285335

 Hessian Updated using BFGS Update

142 Hessian modes will be used to form the next step
  Hessian Eigenvalues:
     0.004154    0.004790    0.005680    0.006281    0.006486    0.006977
     0.007062    0.007775    0.010079    0.010312    0.010627    0.010712
     0.011496    0.012694    0.013427    0.013597    0.018086    0.019208
     0.020459    0.022163    0.030476    0.030890    0.032057    0.034104
     0.036708    0.040624    0.041421    0.044614    0.046315    0.046827
     0.047560    0.047829    0.048773    0.049183    0.049545    0.050277
     0.051008    0.051948    0.053076    0.053924    0.054282    0.054827
     0.055718    0.056636    0.056829    0.057657    0.058314    0.059466
     0.059777    0.061969    0.064826    0.068596    0.069727    0.073142
     0.074974    0.077533    0.079310    0.080383    0.082051    0.084710
     0.089052    0.092677    0.095384    0.109419    0.110436    0.112323
     0.113911    0.117754    0.136254    0.138307    0.142210    0.143556
     0.153430    0.160223    0.161880    0.162777    0.165911    0.168209
     0.176168    0.176768    0.182384    0.190876    0.193123    0.197731
     0.200755    0.220003    0.228642    0.245513    0.250544    0.251863
     0.265145    0.268499    0.271614    0.277654    0.282039    0.285769
     0.287273    0.288460    0.290192    0.293518    0.297749    0.299956
     0.301303    0.308341    0.334995    0.338147    0.338778    0.339376
     0.339674    0.339727    0.339831    0.340068    0.340328    0.340391
     0.340423    0.340526    0.340983    0.341098    0.341637    0.341866
     0.342037    0.342950    0.343097    0.343593    0.345063    0.379877
     0.380249    0.392958    0.394804    0.399093    0.402471    0.403808
     0.410432    0.420853    0.436775    0.513656    0.518382    0.520275
     0.523085    0.530859    0.547269    0.925480

 Minimum Search - Taking Simple RFO Step
 Searching for Lamda that Minimizes Along All modes
 Value Taken    Lamda =  -0.00370470
 Calculated Step too Large.  Step scaled by  0.584401
 Step Taken.  Stepsize is  0.300000

                             Maximum     Tolerance    Cnvgd?
         Gradient           0.003740      0.000300      NO
         Displacement       0.088306      0.001200      NO
         Energy change     -0.002817      0.000001      NO


 New Cartesian Coordinates Obtained by Inverse Iteration

 Displacement from previous Coordinates is:  1.502406
 ----------------------------------------------------------------
             Standard Nuclear Orientation (Angstroms)
    I     Atom           X                Y                Z
 ----------------------------------------------------------------
    1      C       3.9581901272     0.6970002906     0.1904747364
    2      H       3.2713347563     1.2429816514    -0.4674521144
    3      C       3.7356161143    -0.7848842082    -0.0779275084
    4      H       4.2977212742    -1.3802692798     0.6590021843
    5      O       4.3311199240    -1.0164404961    -1.3686939220
    6      C       2.2710816176    -1.1598832683     0.0237974158
    7      H       1.6951494071    -0.6150810783    -0.7285825682
    8      H       2.1286470241    -2.2303896434    -0.1591751627
    9      C       1.7804554323    -0.8038066336     1.4485879399
   10      H       2.2963114765    -1.4771428118     2.1485966905
   11      C       0.2991156086    -1.1254397696     1.6237495106
   12      H       0.1136498802    -2.1825915818     1.4153255754
   13      H      -0.0131396082    -0.9139618168     2.6574939452
   14      O      -0.4724915254    -0.3074790810     0.7304147785
   15      C       2.1118526119     0.6506947150     1.8589136597
   16      H       1.8498544304     0.7861276320     2.9140428149
   17      H       1.4715953977     1.3293058520     1.2872301325
   18      C       3.5905020782     1.0325077562     1.6332713896
   19      H       3.7337009442     2.0964262542     1.8477236445
   20      H       4.2309775402     0.4788198550     2.3311701805
   21      C       5.3713462518     0.9112550656    -0.3877197554
   22      H       5.5180678718     1.9457422583    -0.7037144532
   23      C       6.5283165596     0.4900119625     0.5271184437
   24      H       7.4864132356     0.6188476056     0.0156106216
   25      H       6.5524847589     1.1013779378     1.4325095573
   26      H       6.4571227640    -0.5578277157     0.8333805368
   27      C       5.2677340598     0.0265056764    -1.6483499505
   28      O       4.8055501408     0.8301938339    -2.7168836884
   29      H       4.6010529740     0.2487557065    -3.4565460354
   30      H       6.2115604555    -0.4558373959    -1.9271978261
   31      O      -2.4229159792     0.7479061899     0.5276782629
   32      C      -3.8446217203     0.7520113915     0.5436165245
   33      H      -4.2350588797     0.3577276214     1.4893568941
   34      C      -1.8449818905    -0.5306419193     0.7404373887
   35      H      -2.1626883970    -0.9343101396     1.7178880186
   36      C      -4.2816755936     2.2156093570     0.4883015064
   37      O      -4.8896339660     2.7685324595     1.3622509032
   38      O      -3.9685276626     2.7908282114    -0.6901608757
   39      H      -4.2763998679     3.7081629963    -0.6605752356
   40      C      -4.3875660900    -0.0863862980    -0.6211540392
   41      H      -4.0647697208     0.3830718044    -1.5612080546
   42      O      -5.8039645107    -0.0895380227    -0.5267026357
   43      H      -6.1470360982    -0.7589899353    -1.1286051087
   44      C      -3.8103725678    -1.4945324508    -0.5251941563
   45      H      -4.2471088278    -1.9912242623     0.3466814778
   46      O      -4.2233456796    -2.3078911368    -1.6340522489
   47      H      -3.8602908854    -1.9321399984    -2.4450885926
   48      C      -2.2896741982    -1.4862296325    -0.3767667334
   49      H      -1.8247274671    -1.1237265979    -1.3056169495
   50      O      -1.8095909104    -2.7877366595    -0.0566463121
   51      H      -2.2268327434    -3.4158809004    -0.6567112968
 ----------------------------------------------------------------
 Molecular Point Group                 C1    NOp =  1
 Largest Abelian Subgroup              C1    NOp =  1
 Nuclear Repulsion Energy =  2408.2762650427 hartrees
 There are       97 alpha and       97 beta electrons
 Applying Cartesian multipole field
    Component          Value
    ---------          -----
     (2,0,0)        1.00000E-12
     (0,2,0)        2.00000E-11
     (0,0,2)       -3.00000E-11
 Nucleus-field energy     =     0.0000000094 hartrees
 Requested basis set is 6-311++G(d,p)
 There are 280 shells and 732 basis functions
 A cutoff of  1.0D-11 yielded  26651 shell pairs
 There are    176202 function pairs (    186634 Cartesian)
 Smallest overlap matrix eigenvalue = 8.94E-07

 Q-Chem warning in module stvman/mkSTV.C, line 306:

 Overlap eigenvalue is smaller than square root of threshold
 Use THRESH >= 12 to get rid of this warning

 Linear dependence detected in AO basis
 Tighter screening thresholds may be required for diffuse basis sets
 Use S2THRESH > 14 and THRESH = 14 in case of SCF convergence issues
 Number of orthogonalized atomic orbitals = 731
 Maximum deviation from orthogonality = 2.684E-10
 Guess MOs from SCF MO coefficient file

 -----------------------------------------------------------------------
  General SCF calculation program by
  Eric Jon Sundstrom, Paul Horn, Yuezhi Mao, Dmitri Zuev, Alec White,
  David Stuck, Shaama M.S., Shane Yost, Joonho Lee, David Small,
  Daniel Levine, Susi Lehtola, Hugh Burton, Evgeny Epifanovsky
 -----------------------------------------------------------------------
 Exchange:     0.2000 Hartree-Fock + 0.0800 Slater + 0.7200 B88
 Correlation:  0.1900 VWN1RPA + 0.8100 LYP
 Using SG-1 standard quadrature grid
 using 6 threads for integral computing
 -------------------------------------------------------
 OpenMP Integral computing Module                
 Release: version 2.0, May 2017, Q-Chem Inc. Pleasanton 
 -------------------------------------------------------
 -------------------------------------------------------
 OpenMP BLAS3 based DFT computing Module                
 Release: version 1.0, May 2013, Q-Chem Inc. Pittsburgh 
 -------------------------------------------------------
 A restricted SCF calculation will be
 performed using DIIS
 SCF converges when DIIS error is below 1.0e-08
 ---------------------------------------
  Cycle       Energy         DIIS error
 ---------------------------------------
    1   -1302.7120428370      6.14e-04  
    2   -1302.7446701449      8.05e-05  
    3   -1302.7445566226      1.08e-04  
    4   -1302.7451078468      2.02e-05  
    5   -1302.7451227005      9.65e-06  
    6   -1302.7451269185      3.58e-06  
    7   -1302.7451274716      1.19e-06  
    8   -1302.7451275455      2.53e-07  
    9   -1302.7451275487      1.07e-07  
   10   -1302.7451275495      3.58e-08  
   11   -1302.7451275495      1.01e-08  
   12   -1302.7451275493      3.94e-09  Convergence criterion met
 ---------------------------------------
 SCF time:   CPU 2103.36s  wall 374.00s 
 SCF   energy in the final basis set =    -1302.7451275493
 Total energy in the final basis set =    -1302.7451275493

 --------------------------------------------------------------

                    Orbital Energies (a.u.)
 --------------------------------------------------------------

 Alpha MOs
 -- Occupied --
-19.1869 -19.1661 -19.1576 -19.1484 -19.1479 -19.1416 -19.1318 -19.1261
-19.1229 -10.3228 -10.2954 -10.2662 -10.2610 -10.2538 -10.2533 -10.2482
-10.2240 -10.2150 -10.1833 -10.1785 -10.1706 -10.1697 -10.1668 -10.1655
-10.1642  -1.1316  -1.0995  -1.0743  -1.0657  -1.0548  -1.0427  -1.0423
 -1.0360  -1.0037  -0.8443  -0.8128  -0.8085  -0.7928  -0.7531  -0.7437
 -0.7031  -0.6882  -0.6771  -0.6606  -0.6357  -0.6234  -0.6226  -0.5905
 -0.5774  -0.5663  -0.5614  -0.5576  -0.5418  -0.5296  -0.5188  -0.5152
 -0.5064  -0.5017  -0.4933  -0.4908  -0.4893  -0.4718  -0.4629  -0.4618
 -0.4499  -0.4429  -0.4418  -0.4360  -0.4293  -0.4202  -0.4179  -0.4057
 -0.3979  -0.3965  -0.3909  -0.3819  -0.3795  -0.3743  -0.3727  -0.3633
 -0.3621  -0.3559  -0.3441  -0.3416  -0.3375  -0.3362  -0.3256  -0.3227
 -0.3179  -0.3172  -0.3047  -0.2971  -0.2959  -0.2904  -0.2871  -0.2739
 -0.2653
 -- Virtual --
 -0.0332  -0.0232  -0.0105  -0.0087  -0.0047   0.0001   0.0021   0.0062
  0.0085   0.0160   0.0245   0.0261   0.0296   0.0338   0.0372   0.0389
  0.0424   0.0494   0.0525   0.0545   0.0585   0.0618   0.0636   0.0680
  0.0707   0.0750   0.0778   0.0805   0.0828   0.0853   0.0879   0.0881
  0.0937   0.0951   0.0967   0.1020   0.1034   0.1047   0.1071   0.1101
  0.1111   0.1141   0.1159   0.1188   0.1205   0.1237   0.1243   0.1275
  0.1281   0.1301   0.1318   0.1347   0.1365   0.1388   0.1393   0.1412
  0.1445   0.1457   0.1475   0.1499   0.1519   0.1536   0.1546   0.1561
  0.1589   0.1606   0.1629   0.1639   0.1650   0.1713   0.1732   0.1763
  0.1786   0.1804   0.1813   0.1832   0.1866   0.1872   0.1924   0.1960
  0.1961   0.1995   0.2010   0.2049   0.2074   0.2095   0.2107   0.2126
  0.2142   0.2177   0.2201   0.2238   0.2267   0.2323   0.2352   0.2358
  0.2371   0.2427   0.2444   0.2466   0.2487   0.2506   0.2560   0.2575
  0.2625   0.2625   0.2654   0.2669   0.2683   0.2731   0.2741   0.2754
  0.2792   0.2831   0.2860   0.2870   0.2873   0.2927   0.2939   0.2996
  0.3005   0.3052   0.3083   0.3108   0.3131   0.3144   0.3161   0.3201
  0.3218   0.3247   0.3276   0.3297   0.3339   0.3362   0.3377   0.3389
  0.3420   0.3444   0.3476   0.3482   0.3506   0.3558   0.3565   0.3586
  0.3606   0.3624   0.3670   0.3710   0.3720   0.3741   0.3755   0.3777
  0.3809   0.3840   0.3866   0.3921   0.3947   0.3997   0.4018   0.4045
  0.4081   0.4104   0.4206   0.4242   0.4262   0.4313   0.4346   0.4403
  0.4419   0.4496   0.4522   0.4610   0.4632   0.4707   0.4784   0.4817
  0.4822   0.4933   0.5018   0.5055   0.5175   0.5207   0.5275   0.5358
  0.5512   0.5534   0.5590   0.5615   0.5698   0.5719   0.5774   0.5786
  0.5898   0.5931   0.5959   0.6003   0.6091   0.6116   0.6211   0.6256
  0.6318   0.6377   0.6426   0.6448   0.6534   0.6548   0.6631   0.6668
  0.6695   0.6746   0.6868   0.6871   0.6886   0.6941   0.6973   0.6983
  0.7033   0.7120   0.7229   0.7337   0.7357   0.7397   0.7447   0.7490
  0.7523   0.7555   0.7573   0.7624   0.7634   0.7694   0.7756   0.7776
  0.7817   0.7853   0.7923   0.7928   0.7941   0.8032   0.8062   0.8113
  0.8171   0.8198   0.8270   0.8330   0.8363   0.8525   0.8567   0.8751
  0.8832   0.9082   0.9165   0.9264   0.9389   0.9544   0.9618   0.9715
  0.9753   1.0014   1.0047   1.0124   1.0330   1.0347   1.0508   1.0515
  1.0607   1.0656   1.0813   1.0866   1.1027   1.1121   1.1270   1.1296
  1.1399   1.1435   1.1461   1.1489   1.1576   1.1614   1.1666   1.1696
  1.1771   1.1863   1.1892   1.1970   1.2034   1.2059   1.2145   1.2208
  1.2264   1.2352   1.2422   1.2483   1.2492   1.2570   1.2641   1.2679
  1.2802   1.2875   1.3074   1.3104   1.3146   1.3257   1.3379   1.3539
  1.3560   1.3630   1.3668   1.3792   1.4014   1.4058   1.4157   1.4196
  1.4325   1.4451   1.4580   1.4642   1.4678   1.4691   1.4761   1.4888
  1.4966   1.5040   1.5162   1.5277   1.5307   1.5398   1.5480   1.5497
  1.5557   1.5627   1.5671   1.5743   1.5782   1.5802   1.5852   1.5953
  1.5998   1.6066   1.6119   1.6138   1.6215   1.6234   1.6297   1.6337
  1.6404   1.6435   1.6508   1.6552   1.6579   1.6622   1.6671   1.6717
  1.6730   1.6811   1.6876   1.6940   1.7056   1.7059   1.7112   1.7177
  1.7227   1.7335   1.7378   1.7515   1.7534   1.7583   1.7660   1.7742
  1.7791   1.7881   1.7935   1.8019   1.8044   1.8106   1.8220   1.8292
  1.8413   1.8497   1.8553   1.8573   1.8691   1.8811   1.8871   1.8927
  1.9084   1.9170   1.9213   1.9228   1.9414   1.9494   1.9569   1.9630
  1.9715   1.9857   1.9978   2.0083   2.0141   2.0285   2.0343   2.0365
  2.0511   2.0594   2.0619   2.0703   2.0797   2.0904   2.0942   2.1121
  2.1154   2.1260   2.1310   2.1406   2.1465   2.1493   2.1615   2.1735
  2.1818   2.1869   2.1992   2.2103   2.2120   2.2202   2.2304   2.2497
  2.2632   2.2684   2.2705   2.2943   2.3021   2.3205   2.3403   2.3434
  2.3547   2.3670   2.3702   2.3805   2.3931   2.4052   2.4341   2.4471
  2.4710   2.5028   2.5108   2.5217   2.5264   2.5296   2.5415   2.5516
  2.5529   2.5704   2.5741   2.5780   2.5912   2.5998   2.6048   2.6155
  2.6299   2.6356   2.6414   2.6519   2.6583   2.6655   2.6786   2.6953
  2.7058   2.7120   2.7226   2.7378   2.7458   2.7534   2.7687   2.7900
  2.7936   2.8008   2.8179   2.8199   2.8254   2.8315   2.8496   2.8562
  2.8656   2.8748   2.8809   2.8887   2.8919   2.8941   2.9116   2.9171
  2.9212   2.9349   2.9542   2.9559   2.9676   2.9721   2.9823   2.9840
  3.0015   3.0084   3.0305   3.0356   3.0439   3.0509   3.0749   3.0809
  3.0840   3.0905   3.0987   3.1058   3.1148   3.1210   3.1316   3.1361
  3.1395   3.1470   3.1568   3.1631   3.1655   3.1752   3.2030   3.2104
  3.2193   3.2295   3.2495   3.2689   3.2780   3.2833   3.2889   3.2980
  3.3090   3.3165   3.3239   3.3331   3.3475   3.3719   3.3816   3.3862
  3.4157   3.4346   3.4721   3.4742   3.5080   3.5656   3.5783   3.6205
  3.6835   3.7794   3.7819   3.8050   3.8129   3.8139   3.8233   3.8483
  3.8629   3.8756   3.9020   3.9175   3.9182   3.9216   3.9345   3.9667
  3.9968   4.0042   4.0152   4.0499   4.0620   4.0839   4.0924   4.1069
  4.1413   4.1457   4.1568   4.1684   4.1741   4.2365   4.2487   4.2825
  4.3050   4.3160   4.3290   4.3434   4.3552   4.4655   4.9837   5.0767
  5.0937   5.1040   5.1098   5.1157   5.1343   5.1729   5.1825   5.1867
  5.3606   5.3677   5.3802   5.4160   5.4283   5.4481   5.4742   5.4811
  5.6030   5.6080   5.6150   5.6510   5.6553   5.7083   5.7613   5.8039
  5.8463  23.7496  23.7666  23.7742  23.7948  23.8135  23.8159  23.8367
 23.8590  23.8713  23.8894  23.9058  23.9164  23.9534  23.9595  23.9916
 24.0081  49.8689  49.9009  49.9337  49.9488  49.9553  49.9642  50.0090
 50.0159  50.0300
 --------------------------------------------------------------

          Ground-State Mulliken Net Atomic Charges

     Atom                 Charge (a.u.)
  ----------------------------------------
      1 C                     0.284162
      2 H                     0.229351
      3 C                    -0.732651
      4 H                     0.174699
      5 O                    -0.061430
      6 C                    -0.221828
      7 H                     0.164301
      8 H                     0.196598
      9 C                     0.186353
     10 H                     0.192828
     11 C                    -0.607511
     12 H                     0.228622
     13 H                     0.119302
     14 O                     0.075204
     15 C                    -0.382860
     16 H                     0.175522
     17 H                     0.183549
     18 C                    -0.427051
     19 H                     0.176932
     20 H                     0.149405
     21 C                     0.044239
     22 H                     0.267887
     23 C                    -0.723208
     24 H                     0.146611
     25 H                     0.150832
     26 H                     0.162917
     27 C                    -0.345299
     28 O                    -0.203427
     29 H                     0.253127
     30 H                     0.211896
     31 O                     0.041704
     32 C                    -0.450645
     33 H                     0.269114
     34 C                    -0.285683
     35 H                     0.238681
     36 C                     0.044599
     37 O                    -0.206267
     38 O                    -0.125448
     39 H                     0.293341
     40 C                    -0.227068
     41 H                     0.279013
     42 O                    -0.152408
     43 H                     0.262668
     44 C                    -0.651249
     45 H                     0.286455
     46 O                    -0.208674
     47 H                     0.275350
     48 C                    -0.117654
     49 H                     0.268597
     50 O                    -0.166022
     51 H                     0.262527
  ----------------------------------------
  Sum of atomic charges =    -0.000000

 -----------------------------------------------------------------
                    Cartesian Multipole Moments
 -----------------------------------------------------------------
    Charge (ESU x 10^10)
                -0.0000
    Dipole Moment (Debye)
         X       0.5960      Y      -2.0330      Z      -1.3841
       Tot       2.5306
    Quadrupole Moments (Debye-Ang)
        XX    -158.0590     XY       6.2248     YY    -152.1976
        XZ      20.3292     YZ      -2.3985     ZZ    -143.5508
    Octopole Moments (Debye-Ang^2)
       XXX      73.2678    XXY     -39.1765    XYY     -32.1303
       YYY      46.0359    XXZ     -67.6772    XYZ      37.5199
       YYZ     -26.0693    XZZ     -22.2814    YZZ     -25.3459
       ZZZ     -62.3158
    Hexadecapole Moments (Debye-Ang^3)
      XXXX  -14346.4119   XXXY     232.8328   XXYY   -2754.6522
      XYYY    -118.2616   YYYY   -1792.2577   XXXZ     508.0393
      XXYZ    -136.3648   XYYZ     187.9242   YYYZ    -198.7474
      XXZZ   -2533.2558   XYZZ      23.6832   YYZZ    -617.8824
      XZZZ      89.5250   YZZZ     -92.7137   ZZZZ   -1301.9925
 -----------------------------------------------------------------
 Calculating analytic gradient of the SCF energy
 Gradient of SCF Energy
            1           2           3           4           5           6
    1  -0.0004605   0.0000600  -0.0000236   0.0003007  -0.0001394  -0.0003501
    2  -0.0005199  -0.0003196   0.0002115   0.0001577   0.0003805   0.0004916
    3  -0.0000791   0.0000554  -0.0000027   0.0002479  -0.0008414  -0.0001183
            7           8           9          10          11          12
    1   0.0001521   0.0002575   0.0010139  -0.0006953   0.0000647   0.0000794
    2  -0.0005340  -0.0002687   0.0002892  -0.0003367  -0.0010689   0.0000503
    3  -0.0001777   0.0002347  -0.0000603  -0.0001119  -0.0026158   0.0007554
           13          14          15          16          17          18
    1  -0.0000256   0.0004130  -0.0001522   0.0003044  -0.0001133   0.0000890
    2   0.0001816   0.0023471   0.0005036  -0.0002858  -0.0002982   0.0010222
    3   0.0004096   0.0022872  -0.0003133   0.0001111   0.0003344   0.0004957
           19          20          21          22          23          24
    1  -0.0000451   0.0001363  -0.0003419  -0.0000021   0.0001906  -0.0000390
    2  -0.0001327  -0.0001643   0.0006597  -0.0001789  -0.0001958  -0.0000192
    3   0.0002542   0.0001503  -0.0010621   0.0001620   0.0001962  -0.0000196
           25          26          27          28          29          30
    1   0.0001103   0.0000686   0.0002061  -0.0004675   0.0005101  -0.0004256
    2  -0.0000438   0.0000218   0.0000844  -0.0008310   0.0006813  -0.0003081
    3  -0.0000032   0.0000359   0.0007544  -0.0002972   0.0005906   0.0000379
           31          32          33          34          35          36
    1  -0.0000896  -0.0027041  -0.0004072  -0.0010056   0.0007156   0.0065373
    2  -0.0010663  -0.0010532   0.0004579  -0.0004296  -0.0002693   0.0051330
    3   0.0000708  -0.0016025  -0.0002850  -0.0031342   0.0005361   0.0056213
           37          38          39          40          41          42
    1  -0.0011488  -0.0028605   0.0003626   0.0019403  -0.0002166  -0.0007903
    2  -0.0030616  -0.0002357  -0.0007232  -0.0018897   0.0001576  -0.0004600
    3  -0.0037718  -0.0002650  -0.0003262   0.0008353  -0.0000818  -0.0003131
           43          44          45          46          47          48
    1   0.0000716  -0.0000139   0.0000108   0.0002558  -0.0003367  -0.0008135
    2   0.0005799   0.0011063  -0.0002618   0.0003202  -0.0004779   0.0016258
    3   0.0007325  -0.0005119  -0.0003315  -0.0011272   0.0006932   0.0012132
           49          50          51
    1   0.0000564  -0.0006325   0.0003931
    2  -0.0002452  -0.0012775   0.0004936
    3   0.0001149  -0.0000571   0.0005800
 Max gradient component =       6.537E-03
 RMS gradient           =       1.176E-03
 Gradient time:  CPU 493.14 s  wall 83.10 s
 Geometry Optimization Parameters
   NAtoms,    NIC,     NZ,  NCons,   NDum,   NFix, NCnnct, MaxDiis
       51     420       0       0       0       0       0       0

 Cartesian Hessian Update
 Hessian Updated using BFGS Update


** GEOMETRY OPTIMIZATION IN DELOCALIZED INTERNAL COORDINATES **
   Searching for a Minimum

   Optimization Cycle:   4

                       Coordinates (Angstroms)
     ATOM                X               Y               Z
      1  C         3.9581901272    0.6970002906    0.1904747364
      2  H         3.2713347563    1.2429816514   -0.4674521144
      3  C         3.7356161143   -0.7848842082   -0.0779275084
      4  H         4.2977212742   -1.3802692798    0.6590021843
      5  O         4.3311199240   -1.0164404961   -1.3686939220
      6  C         2.2710816176   -1.1598832683    0.0237974158
      7  H         1.6951494071   -0.6150810783   -0.7285825682
      8  H         2.1286470241   -2.2303896434   -0.1591751627
      9  C         1.7804554323   -0.8038066336    1.4485879399
     10  H         2.2963114765   -1.4771428118    2.1485966905
     11  C         0.2991156086   -1.1254397696    1.6237495106
     12  H         0.1136498802   -2.1825915818    1.4153255754
     13  H        -0.0131396082   -0.9139618168    2.6574939452
     14  O        -0.4724915254   -0.3074790810    0.7304147785
     15  C         2.1118526119    0.6506947150    1.8589136597
     16  H         1.8498544304    0.7861276320    2.9140428149
     17  H         1.4715953977    1.3293058520    1.2872301325
     18  C         3.5905020782    1.0325077562    1.6332713896
     19  H         3.7337009442    2.0964262542    1.8477236445
     20  H         4.2309775402    0.4788198550    2.3311701805
     21  C         5.3713462518    0.9112550656   -0.3877197554
     22  H         5.5180678718    1.9457422583   -0.7037144532
     23  C         6.5283165596    0.4900119625    0.5271184437
     24  H         7.4864132356    0.6188476056    0.0156106216
     25  H         6.5524847589    1.1013779378    1.4325095573
     26  H         6.4571227640   -0.5578277157    0.8333805368
     27  C         5.2677340598    0.0265056764   -1.6483499505
     28  O         4.8055501408    0.8301938339   -2.7168836884
     29  H         4.6010529740    0.2487557065   -3.4565460354
     30  H         6.2115604555   -0.4558373959   -1.9271978261
     31  O        -2.4229159792    0.7479061899    0.5276782629
     32  C        -3.8446217203    0.7520113915    0.5436165245
     33  H        -4.2350588797    0.3577276214    1.4893568941
     34  C        -1.8449818905   -0.5306419193    0.7404373887
     35  H        -2.1626883970   -0.9343101396    1.7178880186
     36  C        -4.2816755936    2.2156093570    0.4883015064
     37  O        -4.8896339660    2.7685324595    1.3622509032
     38  O        -3.9685276626    2.7908282114   -0.6901608757
     39  H        -4.2763998679    3.7081629963   -0.6605752356
     40  C        -4.3875660900   -0.0863862980   -0.6211540392
     41  H        -4.0647697208    0.3830718044   -1.5612080546
     42  O        -5.8039645107   -0.0895380227   -0.5267026357
     43  H        -6.1470360982   -0.7589899353   -1.1286051087
     44  C        -3.8103725678   -1.4945324508   -0.5251941563
     45  H        -4.2471088278   -1.9912242623    0.3466814778
     46  O        -4.2233456796   -2.3078911368   -1.6340522489
     47  H        -3.8602908854   -1.9321399984   -2.4450885926
     48  C        -2.2896741982   -1.4862296325   -0.3767667334
     49  H        -1.8247274671   -1.1237265979   -1.3056169495
     50  O        -1.8095909104   -2.7877366595   -0.0566463121
     51  H        -2.2268327434   -3.4158809004   -0.6567112968
   Point Group: c1    Number of degrees of freedom:   147


   Energy is  -1302.745127549

 Hessian Updated using BFGS Update

143 Hessian modes will be used to form the next step
  Hessian Eigenvalues:
     0.004184    0.004773    0.005681    0.006308    0.006555    0.006974
     0.007076    0.007757    0.010081    0.010343    0.010654    0.010857
     0.011487    0.012700    0.013421    0.013740    0.019044    0.020131
     0.022086    0.030466    0.030883    0.032034    0.034097    0.036677
     0.040607    0.041402    0.044479    0.045523    0.046534    0.046883
     0.047561    0.048188    0.048843    0.049407    0.049666    0.050309
     0.051016    0.051967    0.053011    0.053992    0.054565    0.054823
     0.055762    0.056637    0.056831    0.057664    0.058410    0.059377
     0.059789    0.061966    0.064829    0.068638    0.070046    0.073111
     0.074981    0.077524    0.079413    0.080317    0.082278    0.084805
     0.089077    0.092674    0.095459    0.109358    0.110489    0.112632
     0.114130    0.117025    0.136360    0.138601    0.142651    0.143623
     0.155437    0.160029    0.160238    0.162070    0.162820    0.165888
     0.168368    0.176482    0.176928    0.182306    0.190763    0.194935
     0.197723    0.204483    0.219991    0.228794    0.246567    0.250464
     0.251960    0.265145    0.268608    0.271510    0.277703    0.281883
     0.285746    0.287372    0.288842    0.290051    0.293502    0.297753
     0.300364    0.301276    0.308185    0.335048    0.338175    0.339005
     0.339386    0.339694    0.339740    0.339836    0.340064    0.340321
     0.340389    0.340437    0.340501    0.340990    0.341115    0.341698
     0.341861    0.342023    0.342956    0.343089    0.343592    0.345056
     0.377565    0.380516    0.392779    0.394574    0.399263    0.401847
     0.403800    0.410609    0.420891    0.437012    0.514006    0.518422
     0.520541    0.523885    0.531401    0.547434    0.936175

 Minimum Search - Taking Simple RFO Step
 Searching for Lamda that Minimizes Along All modes
 Value Taken    Lamda =  -0.00105549
 Step Taken.  Stepsize is  0.274677

                             Maximum     Tolerance    Cnvgd?
         Gradient           0.002835      0.000300      NO
         Displacement       0.099213      0.001200      NO
         Energy change     -0.000842      0.000001      NO


 New Cartesian Coordinates Obtained by Inverse Iteration

 Displacement from previous Coordinates is:  1.522977
 ----------------------------------------------------------------
             Standard Nuclear Orientation (Angstroms)
    I     Atom           X                Y                Z
 ----------------------------------------------------------------
    1      C       3.9838457090     0.6909822993     0.1561582881
    2      H       3.3232125177     1.2144542983    -0.5459010302
    3      C       3.7471753257    -0.7995819858    -0.0500665786
    4      H       4.2798246038    -1.3696156947     0.7273978218
    5      O       4.3774271319    -1.0971470031    -1.3108535229
    6      C       2.2752355263    -1.1497425279     0.0324202519
    7      H       1.7211235639    -0.6162987211    -0.7445127462
    8      H       2.1161951507    -2.2224296553    -0.1185342651
    9      C       1.7697855609    -0.7361301257     1.4365348504
   10      H       2.2920246755    -1.3689379682     2.1696188470
   11      C       0.2926594717    -1.0665024613     1.6221754485
   12      H       0.1178194980    -2.1306651439     1.4397148159
   13      H      -0.0261546835    -0.8282491339     2.6474888526
   14      O      -0.4858673390    -0.2880104333     0.6991990775
   15      C       2.0910184675     0.7379496352     1.7737321593
   16      H       1.7949122093     0.9364981242     2.8096443766
   17      H       1.4737389819     1.3841355574     1.1416972004
   18      C       3.5784944056     1.0978591460     1.5694740819
   19      H       3.7245130898     2.1704522959     1.7332056995
   20      H       4.1961020106     0.5763335736     2.3109114077
   21      C       5.4151652827     0.8613581691    -0.3916899961
   22      H       5.5830683115     1.8784280225    -0.7513264691
   23      C       6.5411444692     0.4682451237     0.5717070002
   24      H       7.5148950754     0.5646933207     0.0832554358
   25      H       6.5455413494     1.1180546916     1.4502114982
   26      H       6.4476302445    -0.5644098891     0.9206674475
   27      C       5.3300891501    -0.0755606669    -1.6169428680
   28      O       4.9006381905     0.6871778752    -2.7283530038
   29      H       4.6910787532     0.0775360664    -3.4444682216
   30      H       6.2760207508    -0.5773943265    -1.8528512233
   31      O      -2.4599216347     0.7441976719     0.5552444297
   32      C      -3.8804437138     0.7027007092     0.5964610884
   33      H      -4.2379274588     0.2490264588     1.5290372361
   34      C      -1.8516738050    -0.5300187987     0.7122506024
   35      H      -2.1634219601    -0.9807559317     1.6706822106
   36      C      -4.3681910591     2.1513004190     0.6190244481
   37      O      -4.9402937077     2.6559899248     1.5464032393
   38      O      -4.0747504397     2.7967917653    -0.5278028875
   39      H      -4.3898342289     3.7083162318    -0.4395826967
   40      C      -4.4182532629    -0.0972377631    -0.5991336934
   41      H      -4.1104965138     0.4189554847    -1.5196749976
   42      O      -5.8315286111    -0.1363128491    -0.4945557187
   43      H      -6.1644944489    -0.7818608930    -1.1282000161
   44      C      -3.8039978104    -1.4942432616    -0.5639948666
   45      H      -4.2077155653    -2.0299366743     0.3010198746
   46      O      -4.2180719900    -2.2809557393    -1.6901848428
   47      H      -3.8856743103    -1.8653206566    -2.4955933812
   48      C      -2.2815505062    -1.4438030624    -0.4471763910
   49      H      -1.8502144985    -1.0115464371    -1.3629471269
   50      O      -1.7440405873    -2.7375728692    -0.2058431739
   51      H      -2.1467514151    -3.3510548418    -0.8312484626
 ----------------------------------------------------------------
 Molecular Point Group                 C1    NOp =  1
 Largest Abelian Subgroup              C1    NOp =  1
 Nuclear Repulsion Energy =  2406.5727151668 hartrees
 There are       97 alpha and       97 beta electrons
 Applying Cartesian multipole field
    Component          Value
    ---------          -----
     (2,0,0)        1.00000E-12
     (0,2,0)        2.00000E-11
     (0,0,2)       -3.00000E-11
 Nucleus-field energy     =     0.0000000086 hartrees
 Requested basis set is 6-311++G(d,p)
 There are 280 shells and 732 basis functions
 A cutoff of  1.0D-11 yielded  26644 shell pairs
 There are    176192 function pairs (    186637 Cartesian)
 Smallest overlap matrix eigenvalue = 8.83E-07

 Q-Chem warning in module stvman/mkSTV.C, line 306:

 Overlap eigenvalue is smaller than square root of threshold
 Use THRESH >= 12 to get rid of this warning

 Linear dependence detected in AO basis
 Tighter screening thresholds may be required for diffuse basis sets
 Use S2THRESH > 14 and THRESH = 14 in case of SCF convergence issues
 Number of orthogonalized atomic orbitals = 731
 Maximum deviation from orthogonality = 6.914E-10
 Guess MOs from SCF MO coefficient file

 -----------------------------------------------------------------------
  General SCF calculation program by
  Eric Jon Sundstrom, Paul Horn, Yuezhi Mao, Dmitri Zuev, Alec White,
  David Stuck, Shaama M.S., Shane Yost, Joonho Lee, David Small,
  Daniel Levine, Susi Lehtola, Hugh Burton, Evgeny Epifanovsky
 -----------------------------------------------------------------------
 Exchange:     0.2000 Hartree-Fock + 0.0800 Slater + 0.7200 B88
 Correlation:  0.1900 VWN1RPA + 0.8100 LYP
 Using SG-1 standard quadrature grid
 using 6 threads for integral computing
 -------------------------------------------------------
 OpenMP Integral computing Module                
 Release: version 2.0, May 2017, Q-Chem Inc. Pleasanton 
 -------------------------------------------------------
 -------------------------------------------------------
 OpenMP BLAS3 based DFT computing Module                
 Release: version 1.0, May 2013, Q-Chem Inc. Pittsburgh 
 -------------------------------------------------------
 A restricted SCF calculation will be
 performed using DIIS
 SCF converges when DIIS error is below 1.0e-08
 ---------------------------------------
  Cycle       Energy         DIIS error
 ---------------------------------------
    1   -1302.7140510886      6.18e-04  
    2   -1302.7453795086      7.83e-05  
    3   -1302.7452370990      1.08e-04  
    4   -1302.7457837178      1.78e-05  
    5   -1302.7457944720      9.48e-06  
    6   -1302.7457985429      3.29e-06  
    7   -1302.7457990035      1.08e-06  
    8   -1302.7457990608      2.34e-07  
    9   -1302.7457990633      7.79e-08  
   10   -1302.7457990636      2.01e-08  
   11   -1302.7457990634      6.99e-09  Convergence criterion met
 ---------------------------------------
 SCF time:   CPU 1925.79s  wall 342.00s 
 SCF   energy in the final basis set =    -1302.7457990634
 Total energy in the final basis set =    -1302.7457990634

 --------------------------------------------------------------

                    Orbital Energies (a.u.)
 --------------------------------------------------------------

 Alpha MOs
 -- Occupied --
-19.1871 -19.1659 -19.1576 -19.1488 -19.1475 -19.1419 -19.1319 -19.1264
-19.1231 -10.3230 -10.2952 -10.2665 -10.2609 -10.2533 -10.2530 -10.2475
-10.2249 -10.2152 -10.1835 -10.1786 -10.1707 -10.1700 -10.1671 -10.1656
-10.1644  -1.1313  -1.0997  -1.0742  -1.0655  -1.0550  -1.0427  -1.0419
 -1.0366  -1.0037  -0.8448  -0.8124  -0.8085  -0.7925  -0.7532  -0.7437
 -0.7029  -0.6880  -0.6771  -0.6601  -0.6351  -0.6238  -0.6230  -0.5904
 -0.5775  -0.5667  -0.5617  -0.5576  -0.5417  -0.5297  -0.5184  -0.5150
 -0.5064  -0.5013  -0.4932  -0.4908  -0.4891  -0.4715  -0.4637  -0.4620
 -0.4497  -0.4432  -0.4416  -0.4358  -0.4296  -0.4202  -0.4183  -0.4059
 -0.3980  -0.3967  -0.3910  -0.3821  -0.3795  -0.3742  -0.3715  -0.3637
 -0.3624  -0.3556  -0.3444  -0.3418  -0.3378  -0.3362  -0.3261  -0.3227
 -0.3179  -0.3173  -0.3049  -0.2966  -0.2958  -0.2904  -0.2871  -0.2742
 -0.2655
 -- Virtual --
 -0.0335  -0.0225  -0.0105  -0.0093  -0.0047  -0.0001   0.0022   0.0061
  0.0086   0.0162   0.0247   0.0261   0.0297   0.0338   0.0369   0.0385
  0.0430   0.0495   0.0528   0.0543   0.0584   0.0616   0.0633   0.0674
  0.0715   0.0745   0.0778   0.0804   0.0829   0.0854   0.0878   0.0883
  0.0933   0.0956   0.0970   0.1020   0.1036   0.1043   0.1065   0.1102
  0.1116   0.1149   0.1154   0.1190   0.1202   0.1230   0.1242   0.1273
  0.1278   0.1304   0.1321   0.1347   0.1363   0.1390   0.1397   0.1406
  0.1441   0.1452   0.1474   0.1491   0.1518   0.1535   0.1544   0.1565
  0.1589   0.1609   0.1616   0.1647   0.1655   0.1713   0.1742   0.1760
  0.1783   0.1790   0.1809   0.1829   0.1863   0.1873   0.1920   0.1963
  0.1970   0.1988   0.2017   0.2053   0.2081   0.2099   0.2118   0.2121
  0.2155   0.2179   0.2199   0.2237   0.2259   0.2314   0.2349   0.2359
  0.2364   0.2416   0.2440   0.2479   0.2488   0.2502   0.2565   0.2581
  0.2614   0.2628   0.2664   0.2671   0.2683   0.2732   0.2748   0.2757
  0.2796   0.2812   0.2859   0.2870   0.2872   0.2916   0.2941   0.2988
  0.3007   0.3055   0.3078   0.3108   0.3130   0.3145   0.3172   0.3193
  0.3216   0.3246   0.3267   0.3292   0.3334   0.3353   0.3365   0.3383
  0.3427   0.3443   0.3469   0.3481   0.3500   0.3550   0.3563   0.3588
  0.3598   0.3627   0.3686   0.3702   0.3726   0.3737   0.3754   0.3771
  0.3814   0.3844   0.3864   0.3932   0.3943   0.4004   0.4026   0.4052
  0.4095   0.4119   0.4205   0.4220   0.4260   0.4324   0.4344   0.4398
  0.4413   0.4495   0.4528   0.4591   0.4630   0.4700   0.4772   0.4799
  0.4823   0.4935   0.5024   0.5067   0.5151   0.5214   0.5266   0.5350
  0.5505   0.5511   0.5596   0.5637   0.5687   0.5720   0.5770   0.5783
  0.5890   0.5951   0.5961   0.6016   0.6096   0.6126   0.6201   0.6262
  0.6323   0.6383   0.6425   0.6451   0.6531   0.6543   0.6651   0.6669
  0.6693   0.6730   0.6863   0.6881   0.6899   0.6942   0.6973   0.7007
  0.7040   0.7127   0.7217   0.7337   0.7360   0.7407   0.7448   0.7508
  0.7521   0.7545   0.7581   0.7608   0.7643   0.7691   0.7752   0.7779
  0.7818   0.7833   0.7897   0.7935   0.7956   0.8035   0.8062   0.8103
  0.8165   0.8197   0.8274   0.8321   0.8349   0.8527   0.8562   0.8750
  0.8820   0.9087   0.9155   0.9256   0.9424   0.9549   0.9632   0.9716
  0.9724   1.0028   1.0071   1.0141   1.0332   1.0352   1.0492   1.0505
  1.0609   1.0661   1.0818   1.0873   1.1042   1.1124   1.1265   1.1312
  1.1399   1.1417   1.1423   1.1503   1.1562   1.1619   1.1662   1.1699
  1.1769   1.1844   1.1910   1.1959   1.2018   1.2063   1.2159   1.2195
  1.2279   1.2352   1.2425   1.2477   1.2515   1.2533   1.2641   1.2701
  1.2808   1.2864   1.3074   1.3091   1.3147   1.3242   1.3380   1.3547
  1.3562   1.3628   1.3675   1.3814   1.3999   1.4040   1.4134   1.4207
  1.4322   1.4455   1.4556   1.4634   1.4675   1.4721   1.4759   1.4891
  1.4958   1.5046   1.5154   1.5279   1.5297   1.5389   1.5481   1.5498
  1.5564   1.5630   1.5678   1.5736   1.5777   1.5805   1.5851   1.5943
  1.5996   1.6063   1.6117   1.6146   1.6224   1.6259   1.6298   1.6344
  1.6428   1.6434   1.6507   1.6543   1.6561   1.6637   1.6674   1.6712
  1.6730   1.6793   1.6858   1.6926   1.7022   1.7054   1.7088   1.7169
  1.7219   1.7329   1.7363   1.7518   1.7522   1.7588   1.7666   1.7739
  1.7790   1.7888   1.7934   1.8021   1.8035   1.8073   1.8209   1.8285
  1.8430   1.8504   1.8546   1.8552   1.8651   1.8807   1.8858   1.8907
  1.9085   1.9156   1.9205   1.9219   1.9415   1.9507   1.9576   1.9643
  1.9719   1.9858   1.9969   2.0091   2.0143   2.0277   2.0332   2.0370
  2.0514   2.0604   2.0612   2.0692   2.0776   2.0896   2.0931   2.1112
  2.1174   2.1250   2.1294   2.1374   2.1468   2.1489   2.1601   2.1736
  2.1822   2.1843   2.2004   2.2096   2.2127   2.2218   2.2342   2.2494
  2.2632   2.2688   2.2714   2.2958   2.3032   2.3216   2.3409   2.3441
  2.3547   2.3637   2.3700   2.3801   2.3922   2.4021   2.4357   2.4469
  2.4717   2.5027   2.5106   2.5211   2.5243   2.5302   2.5415   2.5512
  2.5533   2.5710   2.5755   2.5773   2.5899   2.5996   2.6047   2.6144
  2.6288   2.6353   2.6417   2.6517   2.6581   2.6660   2.6777   2.6960
  2.7055   2.7128   2.7225   2.7388   2.7444   2.7543   2.7679   2.7888
  2.7906   2.7992   2.8183   2.8218   2.8253   2.8313   2.8493   2.8570
  2.8633   2.8727   2.8803   2.8889   2.8903   2.8977   2.9128   2.9143
  2.9215   2.9340   2.9523   2.9572   2.9677   2.9723   2.9800   2.9866
  3.0041   3.0077   3.0324   3.0362   3.0451   3.0531   3.0734   3.0818
  3.0822   3.0895   3.0994   3.1043   3.1131   3.1231   3.1324   3.1365
  3.1418   3.1496   3.1556   3.1627   3.1661   3.1746   3.2005   3.2109
  3.2199   3.2300   3.2480   3.2716   3.2771   3.2834   3.2932   3.3011
  3.3124   3.3182   3.3293   3.3331   3.3447   3.3688   3.3833   3.3870
  3.4158   3.4343   3.4734   3.4782   3.5106   3.5668   3.5771   3.6188
  3.6839   3.7800   3.7824   3.8036   3.8131   3.8138   3.8239   3.8473
  3.8638   3.8754   3.9034   3.9175   3.9182   3.9228   3.9354   3.9662
  3.9956   4.0039   4.0119   4.0489   4.0602   4.0801   4.0914   4.1069
  4.1422   4.1457   4.1580   4.1692   4.1762   4.2363   4.2497   4.2818
  4.3030   4.3132   4.3236   4.3408   4.3573   4.4650   4.9831   5.0744
  5.0932   5.1031   5.1106   5.1153   5.1365   5.1768   5.1824   5.1885
  5.3624   5.3694   5.3766   5.4160   5.4277   5.4483   5.4725   5.4810
  5.6027   5.6072   5.6163   5.6498   5.6562   5.7041   5.7608   5.8042
  5.8468  23.7512  23.7652  23.7740  23.7942  23.8126  23.8164  23.8364
 23.8588  23.8729  23.8895  23.9055  23.9163  23.9554  23.9606  23.9917
 24.0066  49.8686  49.9013  49.9336  49.9478  49.9547  49.9642  50.0114
 50.0163  50.0297
 --------------------------------------------------------------

          Ground-State Mulliken Net Atomic Charges

     Atom                 Charge (a.u.)
  ----------------------------------------
      1 C                     0.278732
      2 H                     0.230322
      3 C                    -0.758150
      4 H                     0.178662
      5 O                    -0.062041
      6 C                    -0.196654
      7 H                     0.161671
      8 H                     0.197559
      9 C                     0.196854
     10 H                     0.191382
     11 C                    -0.613263
     12 H                     0.223519
     13 H                     0.126437
     14 O                     0.079431
     15 C                    -0.379993
     16 H                     0.176886
     17 H                     0.185334
     18 C                    -0.432518
     19 H                     0.177158
     20 H                     0.149068
     21 C                     0.052261
     22 H                     0.267716
     23 C                    -0.725348
     24 H                     0.146980
     25 H                     0.150840
     26 H                     0.161993
     27 C                    -0.345088
     28 O                    -0.203740
     29 H                     0.253576
     30 H                     0.212781
     31 O                     0.040582
     32 C                    -0.436609
     33 H                     0.268979
     34 C                    -0.279945
     35 H                     0.230365
     36 C                     0.042144
     37 O                    -0.207429
     38 O                    -0.124211
     39 H                     0.293045
     40 C                    -0.235616
     41 H                     0.278926
     42 O                    -0.151968
     43 H                     0.262608
     44 C                    -0.643389
     45 H                     0.286927
     46 O                    -0.212031
     47 H                     0.274713
     48 C                    -0.126309
     49 H                     0.265298
     50 O                    -0.169558
     51 H                     0.261109
  ----------------------------------------
  Sum of atomic charges =    -0.000000

 -----------------------------------------------------------------
                    Cartesian Multipole Moments
 -----------------------------------------------------------------
    Charge (ESU x 10^10)
                -0.0000
    Dipole Moment (Debye)
         X       0.5344      Y      -1.7925      Z      -1.4247
       Tot       2.3512
    Quadrupole Moments (Debye-Ang)
        XX    -158.2466     XY       5.3761     YY    -151.7994
        XZ      21.2637     YZ      -2.2952     ZZ    -144.1509
    Octopole Moments (Debye-Ang^2)
       XXX      70.3802    XXY     -31.3324    XYY     -34.9704
       YYY      55.3944    XXZ     -72.3352    XYZ      38.2967
       YYZ     -24.2219    XZZ     -19.7629    YZZ     -28.3072
       ZZZ     -66.8524
    Hexadecapole Moments (Debye-Ang^3)
      XXXX  -14542.3047   XXXY     209.5264   XXYY   -2746.6007
      XYYY    -113.5495   YYYY   -1731.4744   XXXZ     593.4321
      XXYZ    -145.4751   XYYZ     178.3604   YYYZ    -234.8352
      XXZZ   -2594.4401   XYZZ      37.9525   YYZZ    -610.9264
      XZZZ     147.0324   YZZZ    -139.2580   ZZZZ   -1308.9490
 -----------------------------------------------------------------
 Calculating analytic gradient of the SCF energy
 Gradient of SCF Energy
            1           2           3           4           5           6
    1  -0.0001547  -0.0000934  -0.0011210   0.0001981   0.0000126   0.0000693
    2  -0.0000658  -0.0002134  -0.0001094  -0.0001378   0.0002619  -0.0000977
    3  -0.0000139  -0.0000557   0.0006932   0.0001326   0.0002232  -0.0004959
            7           8           9          10          11          12
    1   0.0001568   0.0000287   0.0003725  -0.0003018   0.0003368  -0.0002295
    2  -0.0000777  -0.0001943   0.0009806  -0.0002673  -0.0012200   0.0003126
    3  -0.0000275   0.0002971   0.0001770  -0.0000655  -0.0008875   0.0000574
           13          14          15          16          17          18
    1  -0.0001385  -0.0006105   0.0000864  -0.0001706   0.0000666   0.0000114
    2   0.0000556   0.0017024   0.0004260  -0.0004316  -0.0001432   0.0004012
    3   0.0002844   0.0010927  -0.0003143   0.0000592  -0.0000249  -0.0000330
           19          20          21          22          23          24
    1  -0.0000679   0.0003236   0.0001847  -0.0000455   0.0004885  -0.0000541
    2  -0.0001059  -0.0001420   0.0004474  -0.0001927  -0.0000470  -0.0000007
    3   0.0001506  -0.0000872  -0.0001701  -0.0001198   0.0000748  -0.0000506
           25          26          27          28          29          30
    1  -0.0000935  -0.0001395   0.0001384  -0.0000644   0.0002075  -0.0000015
    2  -0.0000847   0.0000457   0.0003560  -0.0004021   0.0004841  -0.0002227
    3  -0.0000221   0.0000327  -0.0005240   0.0001061  -0.0001277   0.0001323
           31          32          33          34          35          36
    1   0.0004427   0.0006905  -0.0003553   0.0000659   0.0000214  -0.0005375
    2  -0.0012120  -0.0008860   0.0002885   0.0006226  -0.0004141   0.0021190
    3  -0.0006336  -0.0005072   0.0001085  -0.0009048   0.0005496   0.0013064
           37          38          39          40          41          42
    1   0.0004490  -0.0000116   0.0001651  -0.0002390   0.0001323  -0.0000706
    2  -0.0010781  -0.0000015  -0.0004853  -0.0009875   0.0000826  -0.0000992
    3  -0.0008087   0.0001436  -0.0002316  -0.0002226   0.0001048   0.0000563
           43          44          45          46          47          48
    1   0.0000501   0.0002601   0.0000353   0.0001827  -0.0001739  -0.0006464
    2   0.0003539   0.0008783  -0.0000170   0.0001477  -0.0001910  -0.0001647
    3   0.0002013  -0.0006502   0.0000883  -0.0000755   0.0003371   0.0005537
           49          50          51
    1   0.0000846  -0.0001862   0.0002454
    2   0.0000736  -0.0004904   0.0001432
    3  -0.0000832   0.0000338   0.0001404
 Max gradient component =       2.119E-03
 RMS gradient           =       4.544E-04
 Gradient time:  CPU 493.49 s  wall 83.14 s
 Geometry Optimization Parameters
   NAtoms,    NIC,     NZ,  NCons,   NDum,   NFix, NCnnct, MaxDiis
       51     420       0       0       0       0       0       0

 Cartesian Hessian Update
 Hessian Updated using BFGS Update


** GEOMETRY OPTIMIZATION IN DELOCALIZED INTERNAL COORDINATES **
   Searching for a Minimum

   Optimization Cycle:   5

                       Coordinates (Angstroms)
     ATOM                X               Y               Z
      1  C         3.9838457090    0.6909822993    0.1561582881
      2  H         3.3232125177    1.2144542983   -0.5459010302
      3  C         3.7471753257   -0.7995819858   -0.0500665786
      4  H         4.2798246038   -1.3696156947    0.7273978218
      5  O         4.3774271319   -1.0971470031   -1.3108535229
      6  C         2.2752355263   -1.1497425279    0.0324202519
      7  H         1.7211235639   -0.6162987211   -0.7445127462
      8  H         2.1161951507   -2.2224296553   -0.1185342651
      9  C         1.7697855609   -0.7361301257    1.4365348504
     10  H         2.2920246755   -1.3689379682    2.1696188470
     11  C         0.2926594717   -1.0665024613    1.6221754485
     12  H         0.1178194980   -2.1306651439    1.4397148159
     13  H        -0.0261546835   -0.8282491339    2.6474888526
     14  O        -0.4858673390   -0.2880104333    0.6991990775
     15  C         2.0910184675    0.7379496352    1.7737321593
     16  H         1.7949122093    0.9364981242    2.8096443766
     17  H         1.4737389819    1.3841355574    1.1416972004
     18  C         3.5784944056    1.0978591460    1.5694740819
     19  H         3.7245130898    2.1704522959    1.7332056995
     20  H         4.1961020106    0.5763335736    2.3109114077
     21  C         5.4151652827    0.8613581691   -0.3916899961
     22  H         5.5830683115    1.8784280225   -0.7513264691
     23  C         6.5411444692    0.4682451237    0.5717070002
     24  H         7.5148950754    0.5646933207    0.0832554358
     25  H         6.5455413494    1.1180546916    1.4502114982
     26  H         6.4476302445   -0.5644098891    0.9206674475
     27  C         5.3300891501   -0.0755606669   -1.6169428680
     28  O         4.9006381905    0.6871778752   -2.7283530038
     29  H         4.6910787532    0.0775360664   -3.4444682216
     30  H         6.2760207508   -0.5773943265   -1.8528512233
     31  O        -2.4599216347    0.7441976719    0.5552444297
     32  C        -3.8804437138    0.7027007092    0.5964610884
     33  H        -4.2379274588    0.2490264588    1.5290372361
     34  C        -1.8516738050   -0.5300187987    0.7122506024
     35  H        -2.1634219601   -0.9807559317    1.6706822106
     36  C        -4.3681910591    2.1513004190    0.6190244481
     37  O        -4.9402937077    2.6559899248    1.5464032393
     38  O        -4.0747504397    2.7967917653   -0.5278028875
     39  H        -4.3898342289    3.7083162318   -0.4395826967
     40  C        -4.4182532629   -0.0972377631   -0.5991336934
     41  H        -4.1104965138    0.4189554847   -1.5196749976
     42  O        -5.8315286111   -0.1363128491   -0.4945557187
     43  H        -6.1644944489   -0.7818608930   -1.1282000161
     44  C        -3.8039978104   -1.4942432616   -0.5639948666
     45  H        -4.2077155653   -2.0299366743    0.3010198746
     46  O        -4.2180719900   -2.2809557393   -1.6901848428
     47  H        -3.8856743103   -1.8653206566   -2.4955933812
     48  C        -2.2815505062   -1.4438030624   -0.4471763910
     49  H        -1.8502144985   -1.0115464371   -1.3629471269
     50  O        -1.7440405873   -2.7375728692   -0.2058431739
     51  H        -2.1467514151   -3.3510548418   -0.8312484626
   Point Group: c1    Number of degrees of freedom:   147


   Energy is  -1302.745799063

 Hessian Updated using BFGS Update

144 Hessian modes will be used to form the next step
  Hessian Eigenvalues:
     0.004203    0.004490    0.005676    0.005920    0.006445    0.006953
     0.007020    0.007718    0.009190    0.010102    0.010539    0.010679
     0.011523    0.012703    0.013412    0.013869    0.019045    0.020143
     0.022092    0.030481    0.030898    0.032115    0.034072    0.036680
     0.040606    0.041410    0.044510    0.046314    0.046798    0.047123
     0.047592    0.048373    0.049038    0.049312    0.050267    0.050935
     0.051853    0.052441    0.053046    0.053962    0.054426    0.054905
     0.055677    0.056676    0.056830    0.057671    0.058663    0.059661
     0.059950    0.061965    0.064956    0.068652    0.069977    0.073176
     0.074976    0.077606    0.079370    0.080351    0.082178    0.084878
     0.089073    0.092837    0.095563    0.109321    0.110796    0.112425
     0.114111    0.116876    0.136339    0.138579    0.142641    0.143687
     0.154514    0.159972    0.160014    0.160434    0.162012    0.162915
     0.166171    0.168252    0.176332    0.177152    0.182620    0.190150
     0.193835    0.198298    0.201556    0.219990    0.228839    0.246518
     0.250656    0.252672    0.265156    0.268652    0.271452    0.277772
     0.281844    0.285725    0.287237    0.288587    0.290333    0.293622
     0.297809    0.299725    0.301396    0.308182    0.335035    0.338232
     0.338919    0.339405    0.339668    0.339726    0.339833    0.340054
     0.340361    0.340382    0.340450    0.340550    0.340924    0.341144
     0.341512    0.341860    0.342045    0.342945    0.343126    0.343590
     0.345034    0.377741    0.380913    0.393174    0.394411    0.397459
     0.401764    0.404342    0.410370    0.421189    0.437566    0.513434
     0.518309    0.520145    0.522629    0.530832    0.547438    0.930066

 Minimum Search - Taking Simple RFO Step
 Searching for Lamda that Minimizes Along All modes
 Value Taken    Lamda =  -0.00034995
 Step Taken.  Stepsize is  0.208545

                             Maximum     Tolerance    Cnvgd?
         Gradient           0.001347      0.000300      NO
         Displacement       0.104110      0.001200      NO
         Energy change     -0.000672      0.000001      NO


 New Cartesian Coordinates Obtained by Inverse Iteration

 Displacement from previous Coordinates is:  1.431221
 ----------------------------------------------------------------
             Standard Nuclear Orientation (Angstroms)
    I     Atom           X                Y                Z
 ----------------------------------------------------------------
    1      C       4.0008715147     0.6803801279     0.1259118880
    2      H       3.3571232012     1.1716543982    -0.6141010496
    3      C       3.7644074188    -0.8179963627    -0.0142728070
    4      H       4.2774785027    -1.3507147268     0.8011413299
    5      O       4.4204348908    -1.1799587927    -1.2444783609
    6      C       2.2886951074    -1.1576810413     0.0581166901
    7      H       1.7481667453    -0.6496730615    -0.7452699654
    8      H       2.1245452364    -2.2337056904    -0.0559800130
    9      C       1.7657701043    -0.6857334964     1.4371456930
   10      H       2.2895131268    -1.2756316160     2.2044388200
   11      C       0.2902907346    -1.0180171945     1.6265856425
   12      H       0.1270086160    -2.0913911968     1.4887368791
   13      H      -0.0383114717    -0.7375535830     2.6372531966
   14      O      -0.4868604841    -0.2881661261     0.6628523931
   15      C       2.0747673494     0.8054154533     1.7034461125
   16      H       1.7594070452     1.0621578758     2.7206406505
   17      H       1.4688229122     1.4154716516     1.0257034473
   18      C       3.5654370973     1.1571378466     1.5083068252
   19      H       3.7074059831     2.2374573883     1.6170303186
   20      H       4.1669095751     0.6779606336     2.2897913948
   21      C       5.4425080915     0.8212425309    -0.4009903845
   22      H       5.6192732467     1.8200264759    -0.8056823320
   23      C       6.5487587177     0.4748127351     0.6015594724
   24      H       7.5321495579     0.5486569351     0.1286943498
   25      H       6.5367695854     1.1662620811     1.4477484030
   26      H       6.4491098587    -0.5402107415     0.9974760054
   27      C       5.3767927588    -0.1725799144    -1.5828499659
   28      O       4.9623551053     0.5343384696    -2.7361730486
   29      H       4.7479239132    -0.1136134978    -3.4168981393
   30      H       6.3268380065    -0.6828203411    -1.7813121506
   31      O      -2.4812228710     0.7346291157     0.5855711090
   32      C      -3.9005301154     0.6596577637     0.6467686030
   33      H      -4.2280617096     0.1511822046     1.5618070458
   34      C      -1.8504422465    -0.5380533329     0.6770758200
   35      H      -2.1537494023    -1.0330431718     1.6146953245
   36      C      -4.4229212344     2.0918468211     0.7432077415
   37      O      -4.9732130424     2.5475863064     1.7096364401
   38      O      -4.1744998712     2.7949431017    -0.3803470256
   39      H      -4.5041586370     3.6952886672    -0.2392822998
   40      C      -4.4402246712    -0.0968864184    -0.5770053126
   41      H      -4.1545645109     0.4660713082    -1.4771330278
   42      O      -5.8502886873    -0.1704940044    -0.4580059256
   43      H      -6.1761191247    -0.7977902095    -1.1139756923
   44      C      -3.7985756733    -1.4831690144    -0.6140074668
   45      H      -4.1761738157    -2.0654761621     0.2323214106
   46      O      -4.2151659319    -2.2259487979    -1.7687514285
   47      H      -3.9037892110    -1.7665822884    -2.5593346510
   48      C      -2.2758727219    -1.4013730835    -0.5221921701
   49      H      -1.8730595085    -0.9086999023    -1.4201556157
   50      O      -1.6997438746    -2.6891669415    -0.3581373570
   51      H      -2.1028752598    -3.2819078309    -1.0034273061
 ----------------------------------------------------------------
 Molecular Point Group                 C1    NOp =  1
 Largest Abelian Subgroup              C1    NOp =  1
 Nuclear Repulsion Energy =  2404.9446283383 hartrees
 There are       97 alpha and       97 beta electrons
 Applying Cartesian multipole field
    Component          Value
    ---------          -----
     (2,0,0)        1.00000E-12
     (0,2,0)        2.00000E-11
     (0,0,2)       -3.00000E-11
 Nucleus-field energy     =     0.0000000076 hartrees
 Requested basis set is 6-311++G(d,p)
 There are 280 shells and 732 basis functions
 A cutoff of  1.0D-11 yielded  26626 shell pairs
 There are    175998 function pairs (    186436 Cartesian)
 Smallest overlap matrix eigenvalue = 8.80E-07

 Q-Chem warning in module stvman/mkSTV.C, line 306:

 Overlap eigenvalue is smaller than square root of threshold
 Use THRESH >= 12 to get rid of this warning

 Linear dependence detected in AO basis
 Tighter screening thresholds may be required for diffuse basis sets
 Use S2THRESH > 14 and THRESH = 14 in case of SCF convergence issues
 Number of orthogonalized atomic orbitals = 731
 Maximum deviation from orthogonality = 3.358E-10
 Guess MOs from SCF MO coefficient file

 -----------------------------------------------------------------------
  General SCF calculation program by
  Eric Jon Sundstrom, Paul Horn, Yuezhi Mao, Dmitri Zuev, Alec White,
  David Stuck, Shaama M.S., Shane Yost, Joonho Lee, David Small,
  Daniel Levine, Susi Lehtola, Hugh Burton, Evgeny Epifanovsky
 -----------------------------------------------------------------------
 Exchange:     0.2000 Hartree-Fock + 0.0800 Slater + 0.7200 B88
 Correlation:  0.1900 VWN1RPA + 0.8100 LYP
 Using SG-1 standard quadrature grid
 using 6 threads for integral computing
 -------------------------------------------------------
 OpenMP Integral computing Module                
 Release: version 2.0, May 2017, Q-Chem Inc. Pleasanton 
 -------------------------------------------------------
 -------------------------------------------------------
 OpenMP BLAS3 based DFT computing Module                
 Release: version 1.0, May 2013, Q-Chem Inc. Pittsburgh 
 -------------------------------------------------------
 A restricted SCF calculation will be
 performed using DIIS
 SCF converges when DIIS error is below 1.0e-08
 ---------------------------------------
  Cycle       Energy         DIIS error
 ---------------------------------------
    1   -1302.7171338641      5.82e-04  
    2   -1302.7455960382      8.14e-05  
    3   -1302.7453700920      1.18e-04  
    4   -1302.7460139926      1.63e-05  
    5   -1302.7460222342      9.73e-06  
    6   -1302.7460265332      3.24e-06  
    7   -1302.7460269923      9.91e-07  
    8   -1302.7460270387      2.60e-07  
    9   -1302.7460270419      6.82e-08  
   10   -1302.7460270422      1.65e-08  
   11   -1302.7460270419      5.41e-09  Convergence criterion met
 ---------------------------------------
 SCF time:   CPU 1922.57s  wall 341.00s 
 SCF   energy in the final basis set =    -1302.7460270419
 Total energy in the final basis set =    -1302.7460270419

 --------------------------------------------------------------

                    Orbital Energies (a.u.)
 --------------------------------------------------------------

 Alpha MOs
 -- Occupied --
-19.1873 -19.1659 -19.1574 -19.1488 -19.1468 -19.1426 -19.1320 -19.1263
-19.1235 -10.3233 -10.2951 -10.2666 -10.2610 -10.2533 -10.2530 -10.2472
-10.2261 -10.2153 -10.1838 -10.1788 -10.1709 -10.1701 -10.1673 -10.1657
-10.1644  -1.1312  -1.0992  -1.0741  -1.0659  -1.0549  -1.0425  -1.0415
 -1.0368  -1.0036  -0.8452  -0.8121  -0.8087  -0.7924  -0.7535  -0.7438
 -0.7032  -0.6878  -0.6770  -0.6599  -0.6349  -0.6243  -0.6232  -0.5905
 -0.5777  -0.5670  -0.5615  -0.5577  -0.5419  -0.5296  -0.5180  -0.5149
 -0.5066  -0.5010  -0.4936  -0.4909  -0.4889  -0.4714  -0.4643  -0.4621
 -0.4494  -0.4435  -0.4415  -0.4357  -0.4304  -0.4203  -0.4189  -0.4059
 -0.3982  -0.3969  -0.3911  -0.3825  -0.3797  -0.3741  -0.3702  -0.3641
 -0.3625  -0.3556  -0.3447  -0.3421  -0.3380  -0.3361  -0.3263  -0.3232
 -0.3183  -0.3171  -0.3048  -0.2962  -0.2957  -0.2900  -0.2874  -0.2752
 -0.2658
 -- Virtual --
 -0.0338  -0.0226  -0.0106  -0.0094  -0.0048  -0.0001   0.0024   0.0061
  0.0087   0.0162   0.0246   0.0260   0.0299   0.0339   0.0366   0.0383
  0.0435   0.0494   0.0524   0.0544   0.0584   0.0614   0.0630   0.0666
  0.0720   0.0745   0.0778   0.0800   0.0829   0.0854   0.0875   0.0886
  0.0928   0.0954   0.0976   0.1013   0.1038   0.1045   0.1063   0.1102
  0.1121   0.1144   0.1157   0.1192   0.1201   0.1222   0.1242   0.1270
  0.1274   0.1305   0.1324   0.1347   0.1360   0.1392   0.1397   0.1405
  0.1437   0.1444   0.1473   0.1488   0.1515   0.1535   0.1541   0.1562
  0.1590   0.1602   0.1613   0.1653   0.1659   0.1714   0.1742   0.1749
  0.1781   0.1784   0.1805   0.1829   0.1859   0.1876   0.1917   0.1963
  0.1970   0.1986   0.2020   0.2053   0.2081   0.2096   0.2111   0.2126
  0.2163   0.2182   0.2206   0.2240   0.2257   0.2298   0.2339   0.2347
  0.2367   0.2410   0.2437   0.2483   0.2488   0.2504   0.2566   0.2579
  0.2607   0.2624   0.2670   0.2671   0.2687   0.2724   0.2753   0.2762
  0.2792   0.2796   0.2855   0.2871   0.2879   0.2908   0.2942   0.2985
  0.3011   0.3056   0.3070   0.3108   0.3132   0.3147   0.3173   0.3193
  0.3218   0.3242   0.3256   0.3293   0.3327   0.3337   0.3362   0.3381
  0.3426   0.3443   0.3459   0.3484   0.3494   0.3540   0.3563   0.3575
  0.3610   0.3626   0.3681   0.3697   0.3726   0.3730   0.3754   0.3770
  0.3816   0.3854   0.3872   0.3932   0.3946   0.4005   0.4035   0.4058
  0.4093   0.4136   0.4184   0.4209   0.4246   0.4323   0.4341   0.4403
  0.4416   0.4468   0.4541   0.4580   0.4632   0.4687   0.4759   0.4788
  0.4833   0.4938   0.5025   0.5081   0.5136   0.5210   0.5264   0.5352
  0.5494   0.5501   0.5593   0.5642   0.5679   0.5727   0.5757   0.5776
  0.5884   0.5955   0.5964   0.6030   0.6086   0.6132   0.6186   0.6259
  0.6311   0.6387   0.6418   0.6456   0.6517   0.6542   0.6657   0.6666
  0.6694   0.6716   0.6852   0.6880   0.6902   0.6938   0.6966   0.7028
  0.7062   0.7133   0.7207   0.7335   0.7352   0.7411   0.7447   0.7499
  0.7515   0.7557   0.7579   0.7597   0.7654   0.7690   0.7749   0.7787
  0.7810   0.7823   0.7865   0.7933   0.7964   0.8037   0.8067   0.8096
  0.8164   0.8197   0.8261   0.8315   0.8348   0.8520   0.8561   0.8738
  0.8795   0.9088   0.9154   0.9246   0.9427   0.9536   0.9637   0.9703
  0.9710   1.0024   1.0086   1.0149   1.0320   1.0347   1.0474   1.0495
  1.0620   1.0660   1.0807   1.0871   1.1031   1.1114   1.1254   1.1339
  1.1397   1.1406   1.1420   1.1507   1.1554   1.1617   1.1660   1.1700
  1.1768   1.1837   1.1914   1.1947   1.2012   1.2076   1.2159   1.2184
  1.2286   1.2340   1.2414   1.2475   1.2514   1.2524   1.2636   1.2713
  1.2812   1.2860   1.3053   1.3085   1.3161   1.3259   1.3370   1.3536
  1.3564   1.3625   1.3671   1.3816   1.3947   1.4037   1.4122   1.4209
  1.4322   1.4449   1.4548   1.4624   1.4676   1.4752   1.4769   1.4890
  1.4944   1.5057   1.5158   1.5268   1.5291   1.5370   1.5476   1.5499
  1.5574   1.5628   1.5675   1.5729   1.5774   1.5809   1.5861   1.5926
  1.6000   1.6063   1.6108   1.6156   1.6216   1.6276   1.6313   1.6366
  1.6432   1.6440   1.6506   1.6538   1.6557   1.6648   1.6671   1.6704
  1.6737   1.6774   1.6845   1.6920   1.6988   1.7048   1.7072   1.7160
  1.7209   1.7318   1.7345   1.7500   1.7513   1.7582   1.7662   1.7734
  1.7791   1.7895   1.7940   1.8025   1.8037   1.8046   1.8199   1.8289
  1.8436   1.8496   1.8532   1.8542   1.8638   1.8794   1.8849   1.8891
  1.9087   1.9131   1.9191   1.9216   1.9416   1.9496   1.9565   1.9644
  1.9716   1.9852   1.9958   2.0087   2.0142   2.0251   2.0326   2.0366
  2.0506   2.0595   2.0605   2.0690   2.0755   2.0884   2.0928   2.1103
  2.1177   2.1239   2.1290   2.1341   2.1473   2.1489   2.1589   2.1734
  2.1812   2.1840   2.2011   2.2093   2.2132   2.2216   2.2361   2.2493
  2.2619   2.2695   2.2722   2.2968   2.3040   2.3223   2.3406   2.3426
  2.3550   2.3620   2.3700   2.3798   2.3919   2.4000   2.4365   2.4468
  2.4710   2.5026   2.5103   2.5213   2.5219   2.5310   2.5406   2.5512
  2.5539   2.5712   2.5751   2.5764   2.5893   2.5988   2.6041   2.6138
  2.6282   2.6352   2.6429   2.6529   2.6579   2.6663   2.6783   2.6964
  2.7057   2.7130   2.7231   2.7398   2.7444   2.7554   2.7671   2.7855
  2.7890   2.7979   2.8171   2.8215   2.8247   2.8310   2.8493   2.8562
  2.8605   2.8712   2.8787   2.8882   2.8895   2.9003   2.9103   2.9135
  2.9220   2.9337   2.9505   2.9587   2.9670   2.9719   2.9777   2.9879
  3.0058   3.0072   3.0317   3.0355   3.0449   3.0539   3.0717   3.0809
  3.0822   3.0887   3.1007   3.1037   3.1112   3.1237   3.1323   3.1362
  3.1431   3.1507   3.1542   3.1602   3.1678   3.1739   3.1990   3.2118
  3.2202   3.2300   3.2463   3.2729   3.2755   3.2807   3.2960   3.3007
  3.3144   3.3192   3.3331   3.3370   3.3468   3.3678   3.3832   3.3885
  3.4148   3.4341   3.4745   3.4805   3.5125   3.5673   3.5766   3.6185
  3.6834   3.7800   3.7816   3.8026   3.8128   3.8132   3.8238   3.8466
  3.8634   3.8748   3.9045   3.9178   3.9191   3.9241   3.9353   3.9667
  3.9946   4.0043   4.0114   4.0488   4.0584   4.0783   4.0905   4.1087
  4.1409   4.1448   4.1585   4.1688   4.1775   4.2355   4.2500   4.2808
  4.3013   4.3101   4.3205   4.3381   4.3571   4.4656   4.9835   5.0737
  5.0930   5.1024   5.1118   5.1147   5.1383   5.1792   5.1826   5.1912
  5.3630   5.3698   5.3765   5.4152   5.4279   5.4494   5.4721   5.4801
  5.5997   5.6069   5.6159   5.6476   5.6577   5.6983   5.7590   5.8058
  5.8465  23.7520  23.7650  23.7732  23.7939  23.8114  23.8157  23.8364
 23.8584  23.8728  23.8893  23.9056  23.9158  23.9558  23.9610  23.9916
 24.0056  49.8675  49.9013  49.9332  49.9472  49.9547  49.9635  50.0114
 50.0156  50.0292
 --------------------------------------------------------------

          Ground-State Mulliken Net Atomic Charges

     Atom                 Charge (a.u.)
  ----------------------------------------
      1 C                     0.273841
      2 H                     0.231081
      3 C                    -0.781603
      4 H                     0.180888
      5 O                    -0.062490
      6 C                    -0.176899
      7 H                     0.163184
      8 H                     0.198434
      9 C                     0.195895
     10 H                     0.190810
     11 C                    -0.590959
     12 H                     0.215362
     13 H                     0.134610
     14 O                     0.083747
     15 C                    -0.380096
     16 H                     0.176970
     17 H                     0.186441
     18 C                    -0.445496
     19 H                     0.177154
     20 H                     0.149058
     21 C                     0.067676
     22 H                     0.267324
     23 C                    -0.728210
     24 H                     0.147338
     25 H                     0.151029
     26 H                     0.161522
     27 C                    -0.344393
     28 O                    -0.202787
     29 H                     0.253544
     30 H                     0.213938
     31 O                     0.037608
     32 C                    -0.423951
     33 H                     0.268713
     34 C                    -0.282903
     35 H                     0.223905
     36 C                     0.035007
     37 O                    -0.208853
     38 O                    -0.124713
     39 H                     0.292707
     40 C                    -0.234705
     41 H                     0.279833
     42 O                    -0.151737
     43 H                     0.262829
     44 C                    -0.649849
     45 H                     0.288040
     46 O                    -0.213154
     47 H                     0.274888
     48 C                    -0.128029
     49 H                     0.259708
     50 O                    -0.171943
     51 H                     0.259685
  ----------------------------------------
  Sum of atomic charges =     0.000000

 -----------------------------------------------------------------
                    Cartesian Multipole Moments
 -----------------------------------------------------------------
    Charge (ESU x 10^10)
                 0.0000
    Dipole Moment (Debye)
         X       0.4671      Y      -1.5466      Z      -1.3946
       Tot       2.1342
    Quadrupole Moments (Debye-Ang)
        XX    -158.3103     XY       4.7276     YY    -151.3674
        XZ      21.9893     YZ      -2.2358     ZZ    -144.8978
    Octopole Moments (Debye-Ang^2)
       XXX      66.6346    XXY     -23.3993    XYY     -37.9315
       YYY      63.4465    XXZ     -74.5866    XYZ      38.9092
       YYZ     -21.9587    XZZ     -17.6463    YZZ     -30.0583
       ZZZ     -70.3143
    Hexadecapole Moments (Debye-Ang^3)
      XXXX  -14682.9673   XXXY     194.7365   XXYY   -2725.8449
      XYYY     -99.6932   YYYY   -1679.6627   XXXZ     656.5099
      XXYZ    -152.4804   XYYZ     161.6430   YYYZ    -265.5947
      XXZZ   -2654.8475   XYZZ      46.6569   YYZZ    -603.6007
      XZZZ     200.3924   YZZZ    -181.2869   ZZZZ   -1333.1299
 -----------------------------------------------------------------
 Calculating analytic gradient of the SCF energy
 Gradient of SCF Energy
            1           2           3           4           5           6
    1   0.0001698   0.0000069  -0.0004049  -0.0000597   0.0000074   0.0001499
    2   0.0002537  -0.0001479  -0.0001259  -0.0001060  -0.0001778  -0.0002482
    3   0.0002298  -0.0001017   0.0003312  -0.0000569  -0.0000107  -0.0004060
            7           8           9          10          11          12
    1   0.0000406  -0.0000141  -0.0002036   0.0000958   0.0003726   0.0000148
    2   0.0001954   0.0000197   0.0004784   0.0000072  -0.0014098   0.0002946
    3   0.0001128   0.0001540   0.0001619  -0.0000159  -0.0002412   0.0000058
           13          14          15          16          17          18
    1  -0.0000139  -0.0002181   0.0001564  -0.0001879   0.0000532  -0.0000474
    2   0.0001668   0.0016200   0.0000895  -0.0001568   0.0000614  -0.0000591
    3   0.0000096   0.0009156   0.0001837  -0.0000996  -0.0000835  -0.0001030
           19          20          21          22          23          24
    1  -0.0000054   0.0000589   0.0000666  -0.0000867   0.0003891  -0.0000804
    2   0.0000160   0.0000714   0.0002517  -0.0000836   0.0000381   0.0000110
    3   0.0000489  -0.0001727   0.0003078  -0.0001435   0.0001148  -0.0000139
           25          26          27          28          29          30
    1  -0.0001816  -0.0001169   0.0000893  -0.0000485   0.0001343  -0.0000065
    2  -0.0000300   0.0000103   0.0002591  -0.0002345   0.0000665  -0.0001474
    3  -0.0000761   0.0000454  -0.0006507   0.0004116  -0.0003029   0.0000020
           31          32          33          34          35          36
    1   0.0002076   0.0010888   0.0001322   0.0001785  -0.0002434  -0.0015292
    2  -0.0009301  -0.0000332  -0.0002306   0.0004746   0.0002008  -0.0000899
    3  -0.0006073   0.0001600   0.0000913  -0.0001576   0.0002257  -0.0004303
           37          38          39          40          41          42
    1   0.0004129   0.0004497  -0.0000042  -0.0009630   0.0001692   0.0003705
    2   0.0001134   0.0000195   0.0000763   0.0003558   0.0000254  -0.0000306
    3   0.0002182   0.0002629  -0.0001232  -0.0003681   0.0001102   0.0001876
           43          44          45          46          47          48
    1  -0.0000106   0.0001505  -0.0000296   0.0001251  -0.0000072  -0.0008487
    2   0.0001069  -0.0005952   0.0001110  -0.0000114   0.0000996  -0.0006458
    3  -0.0000923  -0.0002468   0.0001688   0.0002373   0.0000346  -0.0001734
           49          50          51
    1   0.0000750   0.0000364   0.0001091
    2   0.0001332  -0.0000918  -0.0000415
    3   0.0000370   0.0000464  -0.0001375
 Max gradient component =       1.620E-03
 RMS gradient           =       3.404E-04
 Gradient time:  CPU 492.13 s  wall 82.96 s
 Geometry Optimization Parameters
   NAtoms,    NIC,     NZ,  NCons,   NDum,   NFix, NCnnct, MaxDiis
       51     420       0       0       0       0       0       0

 Cartesian Hessian Update
 Hessian Updated using BFGS Update


** GEOMETRY OPTIMIZATION IN DELOCALIZED INTERNAL COORDINATES **
   Searching for a Minimum

   Optimization Cycle:   6

                       Coordinates (Angstroms)
     ATOM                X               Y               Z
      1  C         4.0008715147    0.6803801279    0.1259118880
      2  H         3.3571232012    1.1716543982   -0.6141010496
      3  C         3.7644074188   -0.8179963627   -0.0142728070
      4  H         4.2774785027   -1.3507147268    0.8011413299
      5  O         4.4204348908   -1.1799587927   -1.2444783609
      6  C         2.2886951074   -1.1576810413    0.0581166901
      7  H         1.7481667453   -0.6496730615   -0.7452699654
      8  H         2.1245452364   -2.2337056904   -0.0559800130
      9  C         1.7657701043   -0.6857334964    1.4371456930
     10  H         2.2895131268   -1.2756316160    2.2044388200
     11  C         0.2902907346   -1.0180171945    1.6265856425
     12  H         0.1270086160   -2.0913911968    1.4887368791
     13  H        -0.0383114717   -0.7375535830    2.6372531966
     14  O        -0.4868604841   -0.2881661261    0.6628523931
     15  C         2.0747673494    0.8054154533    1.7034461125
     16  H         1.7594070452    1.0621578758    2.7206406505
     17  H         1.4688229122    1.4154716516    1.0257034473
     18  C         3.5654370973    1.1571378466    1.5083068252
     19  H         3.7074059831    2.2374573883    1.6170303186
     20  H         4.1669095751    0.6779606336    2.2897913948
     21  C         5.4425080915    0.8212425309   -0.4009903845
     22  H         5.6192732467    1.8200264759   -0.8056823320
     23  C         6.5487587177    0.4748127351    0.6015594724
     24  H         7.5321495579    0.5486569351    0.1286943498
     25  H         6.5367695854    1.1662620811    1.4477484030
     26  H         6.4491098587   -0.5402107415    0.9974760054
     27  C         5.3767927588   -0.1725799144   -1.5828499659
     28  O         4.9623551053    0.5343384696   -2.7361730486
     29  H         4.7479239132   -0.1136134978   -3.4168981393
     30  H         6.3268380065   -0.6828203411   -1.7813121506
     31  O        -2.4812228710    0.7346291157    0.5855711090
     32  C        -3.9005301154    0.6596577637    0.6467686030
     33  H        -4.2280617096    0.1511822046    1.5618070458
     34  C        -1.8504422465   -0.5380533329    0.6770758200
     35  H        -2.1537494023   -1.0330431718    1.6146953245
     36  C        -4.4229212344    2.0918468211    0.7432077415
     37  O        -4.9732130424    2.5475863064    1.7096364401
     38  O        -4.1744998712    2.7949431017   -0.3803470256
     39  H        -4.5041586370    3.6952886672   -0.2392822998
     40  C        -4.4402246712   -0.0968864184   -0.5770053126
     41  H        -4.1545645109    0.4660713082   -1.4771330278
     42  O        -5.8502886873   -0.1704940044   -0.4580059256
     43  H        -6.1761191247   -0.7977902095   -1.1139756923
     44  C        -3.7985756733   -1.4831690144   -0.6140074668
     45  H        -4.1761738157   -2.0654761621    0.2323214106
     46  O        -4.2151659319   -2.2259487979   -1.7687514285
     47  H        -3.9037892110   -1.7665822884   -2.5593346510
     48  C        -2.2758727219   -1.4013730835   -0.5221921701
     49  H        -1.8730595085   -0.9086999023   -1.4201556157
     50  O        -1.6997438746   -2.6891669415   -0.3581373570
     51  H        -2.1028752598   -3.2819078309   -1.0034273061
   Point Group: c1    Number of degrees of freedom:   147


   Energy is  -1302.746027042

 Hessian Updated using BFGS Update

145 Hessian modes will be used to form the next step
  Hessian Eigenvalues:
     0.003542    0.004397    0.005323    0.005685    0.006446    0.006903
     0.007154    0.007545    0.008178    0.010098    0.010503    0.010687
     0.011473    0.012976    0.013416    0.015314    0.019046    0.020158
     0.022090    0.030479    0.030889    0.031872    0.033998    0.036684
     0.040643    0.041458    0.044420    0.046300    0.046620    0.047331
     0.047840    0.048585    0.048975    0.049465    0.050264    0.050934
     0.051930    0.053037    0.053703    0.053885    0.054378    0.055110
     0.056344    0.056769    0.056913    0.057656    0.058648    0.059648
     0.059907    0.062001    0.064905    0.068552    0.069873    0.073294
     0.074971    0.077564    0.079325    0.080361    0.082377    0.084644
     0.089170    0.092816    0.096055    0.109549    0.111019    0.111797
     0.114206    0.117119    0.136756    0.139662    0.142658    0.143686
     0.151869    0.159929    0.160010    0.160331    0.160381    0.162218
     0.162913    0.165837    0.168454    0.176743    0.177387    0.182618
     0.187074    0.195153    0.197261    0.201911    0.221855    0.228980
     0.247050    0.250813    0.251537    0.265145    0.269105    0.272696
     0.277636    0.282039    0.285689    0.287396    0.290258    0.291910
     0.294404    0.297602    0.299447    0.301333    0.308634    0.335029
     0.338182    0.338715    0.339353    0.339690    0.339725    0.339875
     0.339941    0.340334    0.340439    0.340464    0.340546    0.341072
     0.341290    0.341618    0.341920    0.342043    0.342948    0.343121
     0.343600    0.344937    0.377788    0.380582    0.390964    0.393186
     0.395134    0.401700    0.403473    0.411608    0.422788    0.438125
     0.514052    0.518300    0.520415    0.523258    0.531429    0.547441
     0.932059

 Minimum Search - Taking Simple RFO Step
 Searching for Lamda that Minimizes Along All modes
 Value Taken    Lamda =  -0.00023157
 Step Taken.  Stepsize is  0.201896

                             Maximum     Tolerance    Cnvgd?
         Gradient           0.000821      0.000300      NO
         Displacement       0.070550      0.001200      NO
         Energy change     -0.000228      0.000001      NO


 New Cartesian Coordinates Obtained by Inverse Iteration

 Displacement from previous Coordinates is:  0.863809
 ----------------------------------------------------------------
             Standard Nuclear Orientation (Angstroms)
    I     Atom           X                Y                Z
 ----------------------------------------------------------------
    1      C       3.9909003261     0.6736102198     0.1119186057
    2      H       3.3436895058     1.1325711767    -0.6456718337
    3      C       3.7778437397    -0.8316836252     0.0210971958
    4      H       4.2938424704    -1.3264863693     0.8579279870
    5      O       4.4465784162    -1.2265389323    -1.1915272116
    6      C       2.3059068847    -1.1906983920     0.0986425245
    7      H       1.7623486028    -0.7174396335    -0.7238830185
    8      H       2.1570259675    -2.2716711938     0.0168571743
    9      C       1.7653379021    -0.6796412883     1.4568843874
   10      H       2.2887249568    -1.2342422472     2.2504075345
   11      C       0.2910224308    -1.0167286372     1.6427212565
   12      H       0.1394427399    -2.0978486892     1.5526965594
   13      H      -0.0541509367    -0.6924097666     2.6339821342
   14      O      -0.4755043008    -0.3422211655     0.6317783742
   15      C       2.0534632094     0.8242250468     1.6725399522
   16      H       1.7294064157     1.1170503127     2.6772917922
   17      H       1.4444252139     1.4015915131     0.9692736907
   18      C       3.5404311425     1.1889270916     1.4752303521
   19      H       3.6670060791     2.2743997810     1.5460867233
   20      H       4.1412302722     0.7460218202     2.2782411107
   21      C       5.4320244931     0.8184275963    -0.4145685170
   22      H       5.5956500147     1.8068969633    -0.8496370773
   23      C       6.5415631062     0.5202013456     0.5990722220
   24      H       7.5243781013     0.5947540221     0.1247976576
   25      H       6.5201426210     1.2372212370     1.4237872832
   26      H       6.4589343907    -0.4839065214     1.0254505955
   27      C       5.3821307896    -0.2125681401    -1.5643516786
   28      O       4.9494912593     0.4479149809    -2.7388591324
   29      H       4.7255379893    -0.2300420860    -3.3866800803
   30      H       6.3416754400    -0.7095388240    -1.7501307935
   31      O      -2.4649427633     0.7080011316     0.6102080932
   32      C      -3.8858594088     0.6398178280     0.6723188261
   33      H      -4.2135210870     0.1084063547     1.5738459555
   34      C      -1.8408656613    -0.5743222715     0.6532437425
   35      H      -2.1425506285    -1.0974417324     1.5747917311
   36      C      -4.3990762016     2.0707613457     0.8068107932
   37      O      -4.9312776277     2.5098130133     1.7917304625
   38      O      -4.1649403544     2.7981758487    -0.3044316493
   39      H      -4.4876170945     3.6964090339    -0.1347178593
   40      C      -4.4332862566    -0.0805970071    -0.5704261236
   41      H      -4.1492188971     0.5057142079    -1.4561406822
   42      O      -5.8433385601    -0.1531450290    -0.4500232309
   43      H      -6.1708614897    -0.7687351034    -1.1165500154
   44      C      -3.7988133353    -1.4681567781    -0.6512699066
   45      H      -4.1716323837    -2.0737986909     0.1804111532
   46      O      -4.2285189970    -2.1759446336    -1.8235549886
   47      H      -3.9185891431    -1.6980773085    -2.6040378479
   48      C      -2.2753128862    -1.3929284461    -0.5718078100
   49      H      -1.8804684114    -0.8699453502    -1.4559126216
   50      O      -1.7004646012    -2.6851824261    -0.4549670551
   51      H      -2.1202335284    -3.2588302322    -1.1069972265
 ----------------------------------------------------------------
 Molecular Point Group                 C1    NOp =  1
 Largest Abelian Subgroup              C1    NOp =  1
 Nuclear Repulsion Energy =  2405.7043110250 hartrees
 There are       97 alpha and       97 beta electrons
 Applying Cartesian multipole field
    Component          Value
    ---------          -----
     (2,0,0)        1.00000E-12
     (0,2,0)        2.00000E-11
     (0,0,2)       -3.00000E-11
 Nucleus-field energy     =     0.0000000070 hartrees
 Requested basis set is 6-311++G(d,p)
 There are 280 shells and 732 basis functions
 A cutoff of  1.0D-11 yielded  26636 shell pairs
 There are    176112 function pairs (    186538 Cartesian)
 Smallest overlap matrix eigenvalue = 8.95E-07

 Q-Chem warning in module stvman/mkSTV.C, line 306:

 Overlap eigenvalue is smaller than square root of threshold
 Use THRESH >= 12 to get rid of this warning

 Linear dependence detected in AO basis
 Tighter screening thresholds may be required for diffuse basis sets
 Use S2THRESH > 14 and THRESH = 14 in case of SCF convergence issues
 Number of orthogonalized atomic orbitals = 731
 Maximum deviation from orthogonality = 3.318E-10
 Guess MOs from SCF MO coefficient file

 -----------------------------------------------------------------------
  General SCF calculation program by
  Eric Jon Sundstrom, Paul Horn, Yuezhi Mao, Dmitri Zuev, Alec White,
  David Stuck, Shaama M.S., Shane Yost, Joonho Lee, David Small,
  Daniel Levine, Susi Lehtola, Hugh Burton, Evgeny Epifanovsky
 -----------------------------------------------------------------------
 Exchange:     0.2000 Hartree-Fock + 0.0800 Slater + 0.7200 B88
 Correlation:  0.1900 VWN1RPA + 0.8100 LYP
 Using SG-1 standard quadrature grid
 using 6 threads for integral computing
 -------------------------------------------------------
 OpenMP Integral computing Module                
 Release: version 2.0, May 2017, Q-Chem Inc. Pleasanton 
 -------------------------------------------------------
 -------------------------------------------------------
 OpenMP BLAS3 based DFT computing Module                
 Release: version 1.0, May 2013, Q-Chem Inc. Pittsburgh 
 -------------------------------------------------------
 A restricted SCF calculation will be
 performed using DIIS
 SCF converges when DIIS error is below 1.0e-08
 ---------------------------------------
  Cycle       Energy         DIIS error
 ---------------------------------------
    1   -1302.7336856333      3.72e-04  
    2   -1302.7459598173      6.40e-05  
    3   -1302.7457712302      9.65e-05  
    4   -1302.7461996702      9.86e-06  
    5   -1302.7462028460      5.66e-06  
    6   -1302.7462043590      1.70e-06  
    7   -1302.7462044693      7.44e-07  
    8   -1302.7462044951      2.04e-07  
    9   -1302.7462044972      4.67e-08  
   10   -1302.7462044974      1.20e-08  
   11   -1302.7462044973      4.40e-09  Convergence criterion met
 ---------------------------------------
 SCF time:   CPU 1923.07s  wall 342.00s 
 SCF   energy in the final basis set =    -1302.7462044973
 Total energy in the final basis set =    -1302.7462044973

 --------------------------------------------------------------

                    Orbital Energies (a.u.)
 --------------------------------------------------------------

 Alpha MOs
 -- Occupied --
-19.1874 -19.1660 -19.1572 -19.1486 -19.1462 -19.1431 -19.1320 -19.1261
-19.1239 -10.3234 -10.2950 -10.2665 -10.2610 -10.2533 -10.2529 -10.2470
-10.2270 -10.2154 -10.1842 -10.1788 -10.1709 -10.1701 -10.1674 -10.1657
-10.1645  -1.1312  -1.0986  -1.0741  -1.0663  -1.0547  -1.0422  -1.0412
 -1.0369  -1.0036  -0.8453  -0.8119  -0.8092  -0.7925  -0.7539  -0.7438
 -0.7039  -0.6875  -0.6768  -0.6597  -0.6349  -0.6245  -0.6232  -0.5908
 -0.5778  -0.5671  -0.5612  -0.5578  -0.5421  -0.5294  -0.5178  -0.5147
 -0.5069  -0.5008  -0.4940  -0.4910  -0.4886  -0.4712  -0.4647  -0.4621
 -0.4491  -0.4436  -0.4413  -0.4356  -0.4313  -0.4204  -0.4194  -0.4059
 -0.3983  -0.3970  -0.3912  -0.3827  -0.3798  -0.3739  -0.3689  -0.3642
 -0.3625  -0.3557  -0.3449  -0.3422  -0.3383  -0.3361  -0.3263  -0.3236
 -0.3187  -0.3167  -0.3044  -0.2964  -0.2954  -0.2896  -0.2878  -0.2762
 -0.2661
 -- Virtual --
 -0.0339  -0.0228  -0.0108  -0.0094  -0.0049   0.0000   0.0025   0.0061
  0.0088   0.0163   0.0243   0.0259   0.0301   0.0340   0.0365   0.0381
  0.0436   0.0491   0.0521   0.0547   0.0582   0.0614   0.0629   0.0660
  0.0721   0.0748   0.0777   0.0797   0.0830   0.0854   0.0872   0.0887
  0.0926   0.0950   0.0979   0.1011   0.1038   0.1045   0.1062   0.1101
  0.1124   0.1139   0.1161   0.1193   0.1202   0.1215   0.1243   0.1268
  0.1272   0.1304   0.1324   0.1346   0.1361   0.1394   0.1397   0.1405
  0.1431   0.1443   0.1474   0.1487   0.1507   0.1532   0.1542   0.1559
  0.1581   0.1603   0.1612   0.1658   0.1663   0.1713   0.1737   0.1744
  0.1780   0.1786   0.1805   0.1829   0.1854   0.1877   0.1916   0.1962
  0.1967   0.1986   0.2019   0.2049   0.2080   0.2087   0.2112   0.2130
  0.2165   0.2185   0.2206   0.2243   0.2260   0.2292   0.2331   0.2342
  0.2369   0.2409   0.2440   0.2485   0.2488   0.2513   0.2562   0.2572
  0.2600   0.2621   0.2669   0.2674   0.2689   0.2718   0.2755   0.2769
  0.2787   0.2797   0.2850   0.2876   0.2883   0.2909   0.2939   0.2987
  0.3014   0.3055   0.3067   0.3108   0.3133   0.3150   0.3169   0.3193
  0.3221   0.3240   0.3247   0.3295   0.3321   0.3328   0.3362   0.3383
  0.3423   0.3445   0.3451   0.3487   0.3492   0.3536   0.3564   0.3568
  0.3621   0.3625   0.3672   0.3687   0.3718   0.3731   0.3753   0.3769
  0.3815   0.3855   0.3894   0.3928   0.3949   0.4007   0.4043   0.4063
  0.4092   0.4134   0.4164   0.4210   0.4240   0.4306   0.4348   0.4407
  0.4416   0.4452   0.4555   0.4581   0.4641   0.4685   0.4750   0.4787
  0.4850   0.4943   0.5023   0.5083   0.5138   0.5207   0.5269   0.5360
  0.5495   0.5500   0.5589   0.5639   0.5675   0.5728   0.5749   0.5769
  0.5884   0.5952   0.5972   0.6035   0.6070   0.6120   0.6187   0.6258
  0.6289   0.6391   0.6411   0.6466   0.6513   0.6547   0.6650   0.6671
  0.6696   0.6713   0.6845   0.6880   0.6895   0.6936   0.6971   0.7034
  0.7082   0.7136   0.7201   0.7323   0.7345   0.7412   0.7449   0.7485
  0.7532   0.7562   0.7578   0.7594   0.7660   0.7688   0.7757   0.7793
  0.7802   0.7820   0.7858   0.7923   0.7962   0.8038   0.8075   0.8088
  0.8168   0.8203   0.8248   0.8320   0.8360   0.8526   0.8564   0.8728
  0.8772   0.9087   0.9157   0.9255   0.9412   0.9504   0.9656   0.9696
  0.9708   1.0025   1.0090   1.0141   1.0312   1.0339   1.0463   1.0493
  1.0628   1.0659   1.0784   1.0865   1.1018   1.1107   1.1254   1.1349
  1.1383   1.1407   1.1452   1.1497   1.1550   1.1612   1.1663   1.1696
  1.1769   1.1833   1.1910   1.1945   1.2015   1.2087   1.2155   1.2171
  1.2298   1.2336   1.2409   1.2474   1.2498   1.2519   1.2635   1.2725
  1.2814   1.2878   1.3054   1.3073   1.3181   1.3272   1.3363   1.3523
  1.3561   1.3625   1.3670   1.3822   1.3910   1.4035   1.4122   1.4202
  1.4320   1.4437   1.4561   1.4614   1.4684   1.4776   1.4790   1.4882
  1.4948   1.5065   1.5164   1.5258   1.5299   1.5353   1.5471   1.5502
  1.5589   1.5627   1.5665   1.5724   1.5774   1.5815   1.5870   1.5925
  1.5998   1.6070   1.6106   1.6163   1.6209   1.6280   1.6320   1.6402
  1.6434   1.6439   1.6481   1.6535   1.6563   1.6657   1.6670   1.6706
  1.6752   1.6771   1.6838   1.6919   1.6948   1.7046   1.7063   1.7154
  1.7203   1.7303   1.7334   1.7483   1.7501   1.7581   1.7664   1.7725
  1.7792   1.7904   1.7948   1.8024   1.8043   1.8059   1.8195   1.8298
  1.8442   1.8494   1.8524   1.8548   1.8656   1.8783   1.8854   1.8884
  1.9072   1.9120   1.9166   1.9214   1.9427   1.9482   1.9559   1.9640
  1.9709   1.9842   1.9946   2.0084   2.0129   2.0227   2.0320   2.0365
  2.0502   2.0585   2.0602   2.0694   2.0747   2.0890   2.0920   2.1097
  2.1168   2.1239   2.1304   2.1320   2.1480   2.1497   2.1591   2.1740
  2.1804   2.1851   2.2009   2.2098   2.2129   2.2214   2.2355   2.2495
  2.2611   2.2698   2.2709   2.2974   2.3050   2.3223   2.3395   2.3408
  2.3550   2.3620   2.3704   2.3801   2.3921   2.3997   2.4363   2.4465
  2.4699   2.5025   2.5104   2.5196   2.5213   2.5315   2.5398   2.5510
  2.5544   2.5706   2.5738   2.5763   2.5890   2.5981   2.6036   2.6138
  2.6282   2.6351   2.6441   2.6541   2.6580   2.6667   2.6793   2.6966
  2.7067   2.7127   2.7243   2.7405   2.7448   2.7563   2.7675   2.7837
  2.7885   2.7973   2.8154   2.8199   2.8245   2.8309   2.8495   2.8558
  2.8594   2.8704   2.8780   2.8876   2.8898   2.9009   2.9067   2.9144
  2.9229   2.9344   2.9497   2.9605   2.9649   2.9724   2.9780   2.9875
  3.0067   3.0071   3.0307   3.0351   3.0448   3.0540   3.0711   3.0800
  3.0822   3.0883   3.1013   3.1042   3.1105   3.1226   3.1322   3.1355
  3.1442   3.1503   3.1550   3.1579   3.1691   3.1735   3.1995   3.2125
  3.2201   3.2303   3.2456   3.2724   3.2747   3.2800   3.2964   3.2989
  3.3141   3.3194   3.3331   3.3401   3.3528   3.3678   3.3839   3.3897
  3.4149   3.4343   3.4749   3.4813   3.5132   3.5679   3.5770   3.6186
  3.6827   3.7800   3.7815   3.8021   3.8118   3.8135   3.8246   3.8464
  3.8622   3.8744   3.9054   3.9181   3.9190   3.9249   3.9355   3.9682
  3.9942   4.0049   4.0124   4.0491   4.0571   4.0795   4.0905   4.1113
  4.1392   4.1443   4.1579   4.1686   4.1787   4.2340   4.2499   4.2806
  4.3012   4.3087   4.3207   4.3377   4.3565   4.4665   4.9842   5.0738
  5.0927   5.1017   5.1114   5.1161   5.1393   5.1801   5.1825   5.1946
  5.3632   5.3698   5.3781   5.4149   5.4283   5.4505   5.4721   5.4782
  5.5972   5.6072   5.6158   5.6462   5.6586   5.6962   5.7577   5.8074
  5.8460  23.7523  23.7657  23.7738  23.7948  23.8114  23.8161  23.8364
 23.8585  23.8721  23.8894  23.9058  23.9155  23.9557  23.9609  23.9912
 24.0056  49.8669  49.9014  49.9335  49.9468  49.9550  49.9628  50.0105
 50.0150  50.0290
 --------------------------------------------------------------

          Ground-State Mulliken Net Atomic Charges

     Atom                 Charge (a.u.)
  ----------------------------------------
      1 C                     0.263932
      2 H                     0.231500
      3 C                    -0.790251
      4 H                     0.180177
      5 O                    -0.062309
      6 C                    -0.174425
      7 H                     0.167394
      8 H                     0.199435
      9 C                     0.179373
     10 H                     0.191253
     11 C                    -0.552106
     12 H                     0.206795
     13 H                     0.140263
     14 O                     0.091344
     15 C                    -0.372194
     16 H                     0.176785
     17 H                     0.185936
     18 C                    -0.466779
     19 H                     0.176889
     20 H                     0.149341
     21 C                     0.087101
     22 H                     0.267063
     23 C                    -0.729145
     24 H                     0.147415
     25 H                     0.151216
     26 H                     0.161959
     27 C                    -0.344056
     28 O                    -0.200409
     29 H                     0.253334
     30 H                     0.215224
     31 O                     0.033774
     32 C                    -0.423669
     33 H                     0.268948
     34 C                    -0.283331
     35 H                     0.221719
     36 C                     0.029727
     37 O                    -0.209719
     38 O                    -0.124034
     39 H                     0.292285
     40 C                    -0.228236
     41 H                     0.280894
     42 O                    -0.152033
     43 H                     0.262742
     44 C                    -0.662076
     45 H                     0.289264
     46 O                    -0.214256
     47 H                     0.275136
     48 C                    -0.131931
     49 H                     0.255563
     50 O                    -0.171106
     51 H                     0.258286
  ----------------------------------------
  Sum of atomic charges =     0.000000

 -----------------------------------------------------------------
                    Cartesian Multipole Moments
 -----------------------------------------------------------------
    Charge (ESU x 10^10)
                 0.0000
    Dipole Moment (Debye)
         X       0.4101      Y      -1.3815      Z      -1.3337
       Tot       1.9635
    Quadrupole Moments (Debye-Ang)
        XX    -158.4356     XY       4.7720     YY    -151.1488
        XZ      22.2103     YZ      -2.3222     ZZ    -145.3133
    Octopole Moments (Debye-Ang^2)
       XXX      62.1990    XXY     -19.0580    XYY     -39.1663
       YYY      68.1465    XXZ     -73.3734    XYZ      38.8551
       YYZ     -20.9819    XZZ     -18.0566    YZZ     -30.8485
       ZZZ     -71.3791
    Hexadecapole Moments (Debye-Ang^3)
      XXXX  -14633.6988   XXXY     196.8554   XXYY   -2705.8063
      XYYY     -91.5349   YYYY   -1669.7315   XXXZ     661.7744
      XXYZ    -156.1279   XYYZ     148.4161   YYYZ    -278.4376
      XXZZ   -2669.2247   XYZZ      47.5052   YYZZ    -602.7528
      XZZZ     223.7953   YZZZ    -200.0429   ZZZZ   -1358.6786
 -----------------------------------------------------------------
 Calculating analytic gradient of the SCF energy
 Gradient of SCF Energy
            1           2           3           4           5           6
    1   0.0001829   0.0000596   0.0005010  -0.0001650  -0.0000063   0.0001292
    2   0.0002623   0.0000817  -0.0001242   0.0001672  -0.0000945  -0.0004282
    3   0.0000979  -0.0000554  -0.0003609  -0.0000917   0.0000454   0.0000639
            7           8           9          10          11          12
    1  -0.0001140  -0.0000915  -0.0007083   0.0001862   0.0002532   0.0001366
    2   0.0002944   0.0002053  -0.0002613   0.0001897  -0.0009394   0.0000259
    3   0.0001009  -0.0000619  -0.0003087   0.0001308   0.0003107   0.0000346
           13          14          15          16          17          18
    1   0.0000730   0.0000053  -0.0000324  -0.0000041  -0.0000291  -0.0000691
    2   0.0001590   0.0012618  -0.0003741   0.0002517   0.0001371  -0.0005657
    3  -0.0000726   0.0002144   0.0003560  -0.0001336  -0.0000280  -0.0000254
           19          20          21          22          23          24
    1   0.0000549  -0.0001642   0.0001178  -0.0000324   0.0000027  -0.0000211
    2   0.0000655   0.0001595  -0.0001425  -0.0000107   0.0001141   0.0000088
    3  -0.0001793   0.0000129   0.0005482  -0.0001033   0.0000373   0.0000483
           25          26          27          28          29          30
    1  -0.0000627  -0.0000065  -0.0002278  -0.0000184   0.0000732   0.0000560
    2   0.0000661  -0.0000352   0.0002354   0.0000059  -0.0001995  -0.0000256
    3  -0.0000623   0.0000103  -0.0006141   0.0003812  -0.0001359  -0.0000328
           31          32          33          34          35          36
    1   0.0004487   0.0004931   0.0002925  -0.0001381  -0.0001731  -0.0011909
    2  -0.0002322   0.0008923  -0.0002718  -0.0005672   0.0004191  -0.0012212
    3  -0.0005414   0.0007522  -0.0000748   0.0004978   0.0000146  -0.0012524
           37          38          39          40          41          42
    1   0.0001328   0.0005029  -0.0001237  -0.0008035   0.0001129   0.0004737
    2   0.0006131  -0.0000996   0.0002454   0.0006509  -0.0000351  -0.0000591
    3   0.0007548   0.0000686   0.0000932  -0.0000505  -0.0000335   0.0000650
           43          44          45          46          47          48
    1  -0.0000743  -0.0000525  -0.0000534   0.0001037   0.0000677  -0.0000782
    2  -0.0000546  -0.0009259   0.0000969  -0.0000815   0.0001956  -0.0004141
    3  -0.0001987   0.0001734   0.0000118   0.0003454  -0.0001880  -0.0005500
           49          50          51
    1  -0.0000585  -0.0000189   0.0000585
    2   0.0001422   0.0003053  -0.0000891
    3   0.0000738   0.0000857  -0.0001738
 Max gradient component =       1.262E-03
 RMS gradient           =       3.464E-04
 Gradient time:  CPU 492.49 s  wall 83.00 s
 Geometry Optimization Parameters
   NAtoms,    NIC,     NZ,  NCons,   NDum,   NFix, NCnnct, MaxDiis
       51     420       0       0       0       0       0       0

 Cartesian Hessian Update
 Hessian Updated using BFGS Update


** GEOMETRY OPTIMIZATION IN DELOCALIZED INTERNAL COORDINATES **
   Searching for a Minimum

   Optimization Cycle:   7

                       Coordinates (Angstroms)
     ATOM                X               Y               Z
      1  C         3.9909003261    0.6736102198    0.1119186057
      2  H         3.3436895058    1.1325711767   -0.6456718337
      3  C         3.7778437397   -0.8316836252    0.0210971958
      4  H         4.2938424704   -1.3264863693    0.8579279870
      5  O         4.4465784162   -1.2265389323   -1.1915272116
      6  C         2.3059068847   -1.1906983920    0.0986425245
      7  H         1.7623486028   -0.7174396335   -0.7238830185
      8  H         2.1570259675   -2.2716711938    0.0168571743
      9  C         1.7653379021   -0.6796412883    1.4568843874
     10  H         2.2887249568   -1.2342422472    2.2504075345
     11  C         0.2910224308   -1.0167286372    1.6427212565
     12  H         0.1394427399   -2.0978486892    1.5526965594
     13  H        -0.0541509367   -0.6924097666    2.6339821342
     14  O        -0.4755043008   -0.3422211655    0.6317783742
     15  C         2.0534632094    0.8242250468    1.6725399522
     16  H         1.7294064157    1.1170503127    2.6772917922
     17  H         1.4444252139    1.4015915131    0.9692736907
     18  C         3.5404311425    1.1889270916    1.4752303521
     19  H         3.6670060791    2.2743997810    1.5460867233
     20  H         4.1412302722    0.7460218202    2.2782411107
     21  C         5.4320244931    0.8184275963   -0.4145685170
     22  H         5.5956500147    1.8068969633   -0.8496370773
     23  C         6.5415631062    0.5202013456    0.5990722220
     24  H         7.5243781013    0.5947540221    0.1247976576
     25  H         6.5201426210    1.2372212370    1.4237872832
     26  H         6.4589343907   -0.4839065214    1.0254505955
     27  C         5.3821307896   -0.2125681401   -1.5643516786
     28  O         4.9494912593    0.4479149809   -2.7388591324
     29  H         4.7255379893   -0.2300420860   -3.3866800803
     30  H         6.3416754400   -0.7095388240   -1.7501307935
     31  O        -2.4649427633    0.7080011316    0.6102080932
     32  C        -3.8858594088    0.6398178280    0.6723188261
     33  H        -4.2135210870    0.1084063547    1.5738459555
     34  C        -1.8408656613   -0.5743222715    0.6532437425
     35  H        -2.1425506285   -1.0974417324    1.5747917311
     36  C        -4.3990762016    2.0707613457    0.8068107932
     37  O        -4.9312776277    2.5098130133    1.7917304625
     38  O        -4.1649403544    2.7981758487   -0.3044316493
     39  H        -4.4876170945    3.6964090339   -0.1347178593
     40  C        -4.4332862566   -0.0805970071   -0.5704261236
     41  H        -4.1492188971    0.5057142079   -1.4561406822
     42  O        -5.8433385601   -0.1531450290   -0.4500232309
     43  H        -6.1708614897   -0.7687351034   -1.1165500154
     44  C        -3.7988133353   -1.4681567781   -0.6512699066
     45  H        -4.1716323837   -2.0737986909    0.1804111532
     46  O        -4.2285189970   -2.1759446336   -1.8235549886
     47  H        -3.9185891431   -1.6980773085   -2.6040378479
     48  C        -2.2753128862   -1.3929284461   -0.5718078100
     49  H        -1.8804684114   -0.8699453502   -1.4559126216
     50  O        -1.7004646012   -2.6851824261   -0.4549670551
     51  H        -2.1202335284   -3.2588302322   -1.1069972265
   Point Group: c1    Number of degrees of freedom:   147


   Energy is  -1302.746204497

 Hessian Updated using BFGS Update

146 Hessian modes will be used to form the next step
  Hessian Eigenvalues:
     0.001463    0.004345    0.005183    0.005686    0.006432    0.006915
     0.007163    0.007311    0.007998    0.010094    0.010484    0.010686
     0.011458    0.012968    0.013492    0.014156    0.019064    0.020303
     0.022090    0.030485    0.030840    0.032270    0.034211    0.036698
     0.040612    0.041803    0.044615    0.046338    0.047079    0.047565
     0.048250    0.048780    0.049226    0.049480    0.050316    0.051244
     0.052010    0.052090    0.053047    0.053880    0.054397    0.054955
     0.056209    0.056778    0.057554    0.057986    0.058637    0.059696
     0.059976    0.062051    0.065128    0.068656    0.070107    0.073545
     0.075094    0.077584    0.079501    0.080392    0.082640    0.085642
     0.089258    0.092805    0.095991    0.109426    0.111006    0.114187
     0.115522    0.119149    0.136698    0.139014    0.143342    0.143828
     0.154428    0.159980    0.160000    0.160175    0.160209    0.160349
     0.162199    0.163139    0.166893    0.169542    0.176612    0.178461
     0.182766    0.189874    0.196073    0.199910    0.203298    0.227833
     0.228826    0.247265    0.250161    0.251716    0.265197    0.270283
     0.271847    0.278030    0.281979    0.287116    0.287485    0.289812
     0.290456    0.294556    0.298003    0.301283    0.302939    0.309832
     0.335045    0.338178    0.339171    0.339356    0.339715    0.339730
     0.339899    0.340229    0.340363    0.340450    0.340498    0.340989
     0.341116    0.341529    0.341790    0.341940    0.342262    0.342966
     0.343142    0.343616    0.345234    0.377974    0.381154    0.392555
     0.394865    0.397212    0.402072    0.403283    0.411511    0.422370
     0.439360    0.514459    0.518511    0.520460    0.524546    0.531571
     0.547457    0.937160

 Minimum Search - Taking Simple RFO Step
 Searching for Lamda that Minimizes Along All modes
 Value Taken    Lamda =  -0.00036287
 Calculated Step too Large.  Step scaled by  0.734126
 Step Taken.  Stepsize is  0.300000

                             Maximum     Tolerance    Cnvgd?
         Gradient           0.000562      0.000300      NO
         Displacement       0.128670      0.001200      NO
         Energy change     -0.000177      0.000001      NO


 New Cartesian Coordinates Obtained by Inverse Iteration

 Displacement from previous Coordinates is:  1.543978
 ----------------------------------------------------------------
             Standard Nuclear Orientation (Angstroms)
    I     Atom           X                Y                Z
 ----------------------------------------------------------------
    1      C       3.9729773088     0.6623155035     0.0846356603
    2      H       3.3191674780     1.0584130946    -0.7021996139
    3      C       3.8000177450    -0.8505346638     0.0862679654
    4      H       4.3196146017    -1.2777580756     0.9575271597
    5      O       4.4916599497    -1.3036833457    -1.0923125178
    6      C       2.3368653302    -1.2429292252     0.1717953579
    7      H       1.7914622167    -0.8395401352    -0.6859464386
    8      H       2.2179207372    -2.3306149124     0.1558690982
    9      C       1.7635957756    -0.6611261024     1.4872846105
   10      H       2.2820576782    -1.1554050288     2.3227930019
   11      C       0.2910122380    -1.0111618390     1.6643478339
   12      H       0.1589058567    -2.0995072614     1.6461333365
   13      H      -0.0827581171    -0.6259927803     2.6222284641
   14      O      -0.4616285124    -0.4278549677     0.5893282510
   15      C       2.0177241516     0.8596311444     1.6144341451
   16      H       1.6770279594     1.2071973428     2.5961552539
   17      H       1.4038961278     1.3789603540     0.8712522668
   18      C       3.4979285981     1.2470643927     1.4107077577
   19      H       3.5983455051     2.3375830699     1.4172080255
   20      H       4.0992560392     0.8670509772     2.2450297048
   21      C       5.4129871465     0.8130098473    -0.4435081450
   22      H       5.5534046141     1.7782607870    -0.9357087810
   23      C       6.5264082311     0.6042469033     0.5873192020
   24      H       7.5081610037     0.6779473054     0.1102720836
   25      H       6.4859538440     1.3664589239     1.3699922628
   26      H       6.4714672718    -0.3758414338     1.0700374484
   27      C       5.3948701183    -0.2863927943    -1.5277537157
   28      O       4.9402326604     0.2869715246    -2.7401005596
   29      H       4.7100705320    -0.4388005790    -3.3314893163
   30      H       6.3695420566    -0.7628914861    -1.6855469621
   31      O      -2.4432741229     0.6530350095     0.6586322775
   32      C      -3.8659414540     0.5964346007     0.7146489918
   33      H      -4.2021223883     0.0217840518     1.5858605386
   34      C      -1.8284850204    -0.6383708733     0.6179984496
   35      H      -2.1278277702    -1.2104420896     1.5096980177
   36      C      -4.3597828020     2.0239542784     0.9266264294
   37      O      -4.8771128530     2.4184943477     1.9382804300
   38      O      -4.1332551963     2.8048372254    -0.1495397090
   39      H      -4.4440563182     3.6959647544     0.0721065333
   40      C      -4.4191907820    -0.0493034577    -0.5659303990
   41      H      -4.1288489746     0.5804260016    -1.4192113246
   42      O      -5.8303992732    -0.1136633263    -0.4510207535
   43      H      -6.1609134183    -0.7007220066    -1.1415532861
   44      C      -3.8010928016    -1.4368711645    -0.7217166349
   45      H      -4.1766986715    -2.0815003450     0.0787169714
   46      O      -4.2459735867    -2.0786231075    -1.9266192067
   47      H      -3.9297295053    -1.5693264778    -2.6844556125
   48      C      -2.2763733553    -1.3829856244    -0.6468613362
   49      H      -1.8804263827    -0.8187267052    -1.5046627736
   50      O      -1.7165595340    -2.6848870313    -0.5992311582
   51      H      -2.1609720089    -3.2244432498    -1.2639197747
 ----------------------------------------------------------------
 Molecular Point Group                 C1    NOp =  1
 Largest Abelian Subgroup              C1    NOp =  1
 Nuclear Repulsion Energy =  2406.5620428437 hartrees
 There are       97 alpha and       97 beta electrons
 Applying Cartesian multipole field
    Component          Value
    ---------          -----
     (2,0,0)        1.00000E-12
     (0,2,0)        2.00000E-11
     (0,0,2)       -3.00000E-11
 Nucleus-field energy     =     0.0000000059 hartrees
 Requested basis set is 6-311++G(d,p)
 There are 280 shells and 732 basis functions
 A cutoff of  1.0D-11 yielded  26660 shell pairs
 There are    176278 function pairs (    186715 Cartesian)
 Smallest overlap matrix eigenvalue = 9.28E-07

 Q-Chem warning in module stvman/mkSTV.C, line 306:

 Overlap eigenvalue is smaller than square root of threshold
 Use THRESH >= 12 to get rid of this warning

 Linear dependence detected in AO basis
 Tighter screening thresholds may be required for diffuse basis sets
 Use S2THRESH > 14 and THRESH = 14 in case of SCF convergence issues
 Number of orthogonalized atomic orbitals = 731
 Maximum deviation from orthogonality = 3.067E-10
 Guess MOs from SCF MO coefficient file

 -----------------------------------------------------------------------
  General SCF calculation program by
  Eric Jon Sundstrom, Paul Horn, Yuezhi Mao, Dmitri Zuev, Alec White,
  David Stuck, Shaama M.S., Shane Yost, Joonho Lee, David Small,
  Daniel Levine, Susi Lehtola, Hugh Burton, Evgeny Epifanovsky
 -----------------------------------------------------------------------
 Exchange:     0.2000 Hartree-Fock + 0.0800 Slater + 0.7200 B88
 Correlation:  0.1900 VWN1RPA + 0.8100 LYP
 Using SG-1 standard quadrature grid
 using 6 threads for integral computing
 -------------------------------------------------------
 OpenMP Integral computing Module                
 Release: version 2.0, May 2017, Q-Chem Inc. Pleasanton 
 -------------------------------------------------------
 -------------------------------------------------------
 OpenMP BLAS3 based DFT computing Module                
 Release: version 1.0, May 2013, Q-Chem Inc. Pittsburgh 
 -------------------------------------------------------
 A restricted SCF calculation will be
 performed using DIIS
 SCF converges when DIIS error is below 1.0e-08
 ---------------------------------------
  Cycle       Energy         DIIS error
 ---------------------------------------
    1   -1302.7076703463      6.57e-04  
    2   -1302.7456595846      1.21e-04  
    3   -1302.7449245074      1.85e-04  
    4   -1302.7464928032      1.66e-05  
    5   -1302.7465022436      9.23e-06  
    6   -1302.7465064028      2.33e-06  
    7   -1302.7465066282      7.95e-07  
    8   -1302.7465066606      1.71e-07  
    9   -1302.7465066617      8.63e-08  
   10   -1302.7465066622      3.44e-08  
   11   -1302.7465066622      9.12e-09  Convergence criterion met
 ---------------------------------------
 SCF time:   CPU 1923.72s  wall 341.00s 
 SCF   energy in the final basis set =    -1302.7465066622
 Total energy in the final basis set =    -1302.7465066622

 --------------------------------------------------------------

                    Orbital Energies (a.u.)
 --------------------------------------------------------------

 Alpha MOs
 -- Occupied --
-19.1874 -19.1661 -19.1566 -19.1482 -19.1454 -19.1441 -19.1319 -19.1257
-19.1244 -10.3233 -10.2949 -10.2665 -10.2607 -10.2534 -10.2527 -10.2471
-10.2281 -10.2156 -10.1848 -10.1789 -10.1711 -10.1702 -10.1677 -10.1657
-10.1647  -1.1312  -1.0981  -1.0741  -1.0667  -1.0543  -1.0418  -1.0410
 -1.0371  -1.0034  -0.8457  -0.8117  -0.8097  -0.7925  -0.7545  -0.7440
 -0.7049  -0.6872  -0.6766  -0.6596  -0.6349  -0.6245  -0.6235  -0.5912
 -0.5780  -0.5672  -0.5608  -0.5583  -0.5424  -0.5291  -0.5175  -0.5146
 -0.5074  -0.5006  -0.4942  -0.4911  -0.4881  -0.4709  -0.4652  -0.4622
 -0.4490  -0.4438  -0.4409  -0.4355  -0.4327  -0.4207  -0.4197  -0.4060
 -0.3983  -0.3971  -0.3914  -0.3827  -0.3800  -0.3736  -0.3672  -0.3645
 -0.3626  -0.3560  -0.3452  -0.3424  -0.3387  -0.3358  -0.3264  -0.3240
 -0.3191  -0.3162  -0.3037  -0.2969  -0.2953  -0.2891  -0.2883  -0.2776
 -0.2665
 -- Virtual --
 -0.0338  -0.0227  -0.0109  -0.0093  -0.0051   0.0001   0.0027   0.0062
  0.0091   0.0164   0.0237   0.0258   0.0305   0.0340   0.0363   0.0378
  0.0438   0.0484   0.0513   0.0549   0.0582   0.0615   0.0630   0.0652
  0.0721   0.0753   0.0778   0.0793   0.0830   0.0853   0.0866   0.0886
  0.0927   0.0944   0.0982   0.1009   0.1039   0.1047   0.1062   0.1101
  0.1129   0.1131   0.1166   0.1194   0.1203   0.1206   0.1246   0.1263
  0.1270   0.1304   0.1323   0.1344   0.1362   0.1388   0.1400   0.1407
  0.1428   0.1442   0.1469   0.1487   0.1494   0.1529   0.1547   0.1554
  0.1567   0.1603   0.1618   0.1665   0.1671   0.1710   0.1731   0.1735
  0.1774   0.1790   0.1808   0.1828   0.1849   0.1880   0.1916   0.1955
  0.1960   0.1983   0.2010   0.2037   0.2066   0.2085   0.2116   0.2136
  0.2170   0.2185   0.2210   0.2246   0.2272   0.2284   0.2316   0.2341
  0.2374   0.2406   0.2444   0.2483   0.2491   0.2529   0.2553   0.2555
  0.2587   0.2623   0.2664   0.2681   0.2688   0.2711   0.2756   0.2775
  0.2787   0.2804   0.2844   0.2878   0.2889   0.2906   0.2934   0.2996
  0.3016   0.3052   0.3068   0.3111   0.3138   0.3153   0.3161   0.3185
  0.3215   0.3232   0.3249   0.3293   0.3314   0.3324   0.3359   0.3387
  0.3414   0.3426   0.3462   0.3487   0.3491   0.3534   0.3562   0.3567
  0.3617   0.3645   0.3656   0.3674   0.3714   0.3730   0.3742   0.3776
  0.3813   0.3860   0.3912   0.3931   0.3951   0.4001   0.4037   0.4078
  0.4086   0.4111   0.4153   0.4209   0.4235   0.4276   0.4369   0.4401
  0.4420   0.4451   0.4565   0.4592   0.4647   0.4694   0.4743   0.4799
  0.4897   0.4947   0.5022   0.5088   0.5144   0.5215   0.5288   0.5372
  0.5493   0.5500   0.5572   0.5640   0.5675   0.5711   0.5732   0.5771
  0.5885   0.5948   0.5984   0.6031   0.6038   0.6101   0.6185   0.6241
  0.6256   0.6395   0.6405   0.6481   0.6513   0.6565   0.6627   0.6664
  0.6700   0.6723   0.6850   0.6874   0.6883   0.6928   0.6995   0.7034
  0.7108   0.7142   0.7191   0.7288   0.7338   0.7401   0.7428   0.7485
  0.7550   0.7568   0.7578   0.7596   0.7669   0.7690   0.7765   0.7779
  0.7802   0.7824   0.7859   0.7912   0.7955   0.8036   0.8065   0.8075
  0.8177   0.8201   0.8244   0.8317   0.8375   0.8541   0.8579   0.8722
  0.8744   0.9084   0.9150   0.9266   0.9402   0.9455   0.9670   0.9698
  0.9752   1.0035   1.0081   1.0123   1.0292   1.0333   1.0456   1.0493
  1.0630   1.0656   1.0754   1.0852   1.1012   1.1104   1.1253   1.1357
  1.1376   1.1411   1.1466   1.1495   1.1545   1.1601   1.1675   1.1689
  1.1774   1.1813   1.1909   1.1944   1.2015   1.2092   1.2147   1.2160
  1.2311   1.2344   1.2401   1.2468   1.2491   1.2514   1.2640   1.2714
  1.2807   1.2911   1.3050   1.3068   1.3215   1.3279   1.3357   1.3510
  1.3548   1.3625   1.3672   1.3823   1.3877   1.4038   1.4118   1.4217
  1.4314   1.4419   1.4580   1.4604   1.4694   1.4799   1.4826   1.4870
  1.4957   1.5071   1.5175   1.5248   1.5309   1.5331   1.5464   1.5498
  1.5603   1.5627   1.5645   1.5716   1.5774   1.5818   1.5873   1.5926
  1.5990   1.6075   1.6104   1.6169   1.6192   1.6270   1.6327   1.6399
  1.6434   1.6449   1.6460   1.6538   1.6576   1.6671   1.6676   1.6707
  1.6756   1.6787   1.6792   1.6899   1.6922   1.7027   1.7067   1.7143
  1.7207   1.7268   1.7323   1.7459   1.7492   1.7580   1.7668   1.7707
  1.7795   1.7923   1.7959   1.8015   1.8057   1.8089   1.8190   1.8313
  1.8442   1.8488   1.8514   1.8559   1.8681   1.8757   1.8849   1.8888
  1.9042   1.9101   1.9144   1.9223   1.9439   1.9468   1.9554   1.9633
  1.9690   1.9825   1.9939   2.0071   2.0112   2.0197   2.0314   2.0369
  2.0498   2.0566   2.0598   2.0688   2.0734   2.0900   2.0916   2.1086
  2.1149   2.1243   2.1305   2.1321   2.1491   2.1506   2.1601   2.1737
  2.1808   2.1863   2.1992   2.2094   2.2117   2.2208   2.2343   2.2494
  2.2593   2.2677   2.2696   2.2974   2.3065   2.3224   2.3361   2.3404
  2.3547   2.3615   2.3705   2.3795   2.3915   2.4001   2.4365   2.4457
  2.4685   2.5021   2.5106   2.5176   2.5214   2.5319   2.5392   2.5505
  2.5547   2.5689   2.5716   2.5764   2.5881   2.5967   2.6027   2.6138
  2.6278   2.6344   2.6451   2.6548   2.6583   2.6666   2.6801   2.6965
  2.7073   2.7114   2.7250   2.7402   2.7453   2.7556   2.7678   2.7830
  2.7880   2.7970   2.8131   2.8182   2.8238   2.8305   2.8495   2.8556
  2.8586   2.8685   2.8775   2.8872   2.8912   2.9000   2.9037   2.9147
  2.9242   2.9362   2.9486   2.9608   2.9639   2.9742   2.9799   2.9860
  3.0058   3.0075   3.0294   3.0353   3.0441   3.0534   3.0709   3.0773
  3.0825   3.0879   3.1013   3.1046   3.1097   3.1207   3.1329   3.1331
  3.1457   3.1507   3.1552   3.1559   3.1723   3.1741   3.2005   3.2126
  3.2190   3.2304   3.2441   3.2685   3.2753   3.2792   3.2946   3.2983
  3.3134   3.3188   3.3331   3.3411   3.3585   3.3684   3.3849   3.3906
  3.4160   3.4345   3.4757   3.4816   3.5135   3.5683   3.5770   3.6189
  3.6827   3.7797   3.7821   3.8017   3.8110   3.8138   3.8261   3.8463
  3.8613   3.8743   3.9060   3.9151   3.9189   3.9249   3.9359   3.9699
  3.9942   4.0056   4.0129   4.0491   4.0548   4.0826   4.0908   4.1134
  4.1379   4.1433   4.1563   4.1690   4.1787   4.2330   4.2509   4.2803
  4.3020   4.3077   4.3217   4.3376   4.3557   4.4670   4.9852   5.0744
  5.0920   5.1008   5.1097   5.1188   5.1410   5.1806   5.1829   5.1991
  5.3641   5.3698   5.3797   5.4146   5.4285   5.4513   5.4716   5.4747
  5.5954   5.6076   5.6160   5.6452   5.6593   5.6950   5.7568   5.8106
  5.8456  23.7522  23.7668  23.7745  23.7958  23.8114  23.8169  23.8359
 23.8583  23.8714  23.8893  23.9057  23.9143  23.9551  23.9603  23.9906
 24.0056  49.8665  49.9013  49.9341  49.9463  49.9553  49.9619  50.0078
 50.0146  50.0285
 --------------------------------------------------------------

          Ground-State Mulliken Net Atomic Charges

     Atom                 Charge (a.u.)
  ----------------------------------------
      1 C                     0.244359
      2 H                     0.231053
      3 C                    -0.779746
      4 H                     0.179805
      5 O                    -0.062573
      6 C                    -0.193706
      7 H                     0.175928
      8 H                     0.198656
      9 C                     0.139325
     10 H                     0.191534
     11 C                    -0.490502
     12 H                     0.190448
     13 H                     0.150207
     14 O                     0.101325
     15 C                    -0.346625
     16 H                     0.176463
     17 H                     0.184486
     18 C                    -0.502015
     19 H                     0.177252
     20 H                     0.149450
     21 C                     0.117173
     22 H                     0.267045
     23 C                    -0.729888
     24 H                     0.147554
     25 H                     0.151303
     26 H                     0.162879
     27 C                    -0.345234
     28 O                    -0.197740
     29 H                     0.253166
     30 H                     0.216492
     31 O                     0.028967
     32 C                    -0.431430
     33 H                     0.268599
     34 C                    -0.280670
     35 H                     0.220217
     36 C                     0.026151
     37 O                    -0.210341
     38 O                    -0.123551
     39 H                     0.291830
     40 C                    -0.210538
     41 H                     0.282012
     42 O                    -0.151956
     43 H                     0.262143
     44 C                    -0.679822
     45 H                     0.291729
     46 O                    -0.215240
     47 H                     0.275349
     48 C                    -0.143286
     49 H                     0.250857
     50 O                    -0.165556
     51 H                     0.256665
  ----------------------------------------
  Sum of atomic charges =     0.000000

 -----------------------------------------------------------------
                    Cartesian Multipole Moments
 -----------------------------------------------------------------
    Charge (ESU x 10^10)
                 0.0000
    Dipole Moment (Debye)
         X       0.3607      Y      -1.0656      Z      -1.2685
       Tot       1.6954
    Quadrupole Moments (Debye-Ang)
        XX    -158.8425     XY       4.7610     YY    -150.5657
        XZ      22.4862     YZ      -2.3355     ZZ    -146.1164
    Octopole Moments (Debye-Ang^2)
       XXX      57.0539    XXY     -11.7587    XYY     -41.2986
       YYY      76.4647    XXZ     -72.3443    XYZ      38.0957
       YYZ     -19.0598    XZZ     -18.1520    YZZ     -30.9320
       ZZZ     -74.2121
    Hexadecapole Moments (Debye-Ang^3)
      XXXX  -14571.9030   XXXY     201.0353   XXYY   -2671.8642
      XYYY     -80.4898   YYYY   -1648.1757   XXXZ     671.7700
      XXYZ    -160.6960   XYYZ     122.0099   YYYZ    -294.5003
      XXZZ   -2693.8346   XYZZ      46.3950   YYZZ    -598.9851
      XZZZ     266.9752   YZZZ    -233.7694   ZZZZ   -1409.2854
 -----------------------------------------------------------------
 Calculating analytic gradient of the SCF energy
 Gradient of SCF Energy
            1           2           3           4           5           6
    1   0.0000851   0.0001367   0.0008599  -0.0001306  -0.0001266   0.0001340
    2  -0.0000437   0.0003403  -0.0001380   0.0003479  -0.0000975  -0.0001830
    3   0.0000061  -0.0000025  -0.0009690  -0.0000460   0.0003658   0.0005078
            7           8           9          10          11          12
    1  -0.0002566  -0.0000608  -0.0006700   0.0002175   0.0003397   0.0000179
    2   0.0003091   0.0002691  -0.0009424   0.0002170  -0.0003727  -0.0002322
    3  -0.0000166  -0.0002392  -0.0004789   0.0002180   0.0001485  -0.0000827
           13          14          15          16          17          18
    1  -0.0000095   0.0002924  -0.0000422   0.0001711  -0.0001514  -0.0000431
    2  -0.0000413   0.0009296  -0.0005343   0.0005448   0.0001112  -0.0007681
    3  -0.0001167   0.0001785   0.0002706  -0.0000564  -0.0000468  -0.0000644
           19          20          21          22          23          24
    1   0.0000832  -0.0002563   0.0003706   0.0000264  -0.0005036   0.0000753
    2   0.0000986   0.0002521  -0.0005798   0.0001317   0.0001942   0.0000297
    3  -0.0002784   0.0002584   0.0006562   0.0000466  -0.0000727   0.0000762
           25          26          27          28          29          30
    1   0.0000460   0.0000924  -0.0005585   0.0000707  -0.0000528   0.0001141
    2   0.0001361  -0.0001625   0.0002866   0.0001765  -0.0002456   0.0000933
    3  -0.0000565  -0.0000376  -0.0004630   0.0001371   0.0001332  -0.0001071
           31          32          33          34          35          36
    1   0.0005542  -0.0005133   0.0002546  -0.0002924  -0.0001210  -0.0000642
    2   0.0007921   0.0012627  -0.0001230  -0.0016926   0.0006819  -0.0015261
    3   0.0000712   0.0011053  -0.0001492   0.0002264  -0.0001320  -0.0013198
           37          38          39          40          41          42
    1  -0.0001950   0.0001871  -0.0001475  -0.0001799   0.0000669   0.0004088
    2   0.0006423  -0.0001273   0.0002640   0.0000258  -0.0001952  -0.0000393
    3   0.0007577  -0.0001204   0.0002389  -0.0000046  -0.0002757  -0.0000591
           43          44          45          46          47          48
    1  -0.0000645  -0.0001547  -0.0000338  -0.0000900   0.0000639   0.0003045
    2  -0.0001087  -0.0005575   0.0000319  -0.0001378   0.0001726  -0.0002816
    3  -0.0001555   0.0005331  -0.0001773   0.0001370  -0.0002963  -0.0005252
           49          50          51
    1  -0.0001710  -0.0000716  -0.0000120
    2   0.0001294   0.0007516  -0.0000919
    3   0.0001607   0.0001803  -0.0000639
 Max gradient component =       1.693E-03
 RMS gradient           =       4.020E-04
 Gradient time:  CPU 493.33 s  wall 83.14 s
 Geometry Optimization Parameters
   NAtoms,    NIC,     NZ,  NCons,   NDum,   NFix, NCnnct, MaxDiis
       51     420       0       0       0       0       0       0

 Cartesian Hessian Update
 Hessian Updated using BFGS Update
**WARNING** Hereditary positive definiteness endangered


** GEOMETRY OPTIMIZATION IN DELOCALIZED INTERNAL COORDINATES **
   Searching for a Minimum

   Optimization Cycle:   8

                       Coordinates (Angstroms)
     ATOM                X               Y               Z
      1  C         3.9729773088    0.6623155035    0.0846356603
      2  H         3.3191674780    1.0584130946   -0.7021996139
      3  C         3.8000177450   -0.8505346638    0.0862679654
      4  H         4.3196146017   -1.2777580756    0.9575271597
      5  O         4.4916599497   -1.3036833457   -1.0923125178
      6  C         2.3368653302   -1.2429292252    0.1717953579
      7  H         1.7914622167   -0.8395401352   -0.6859464386
      8  H         2.2179207372   -2.3306149124    0.1558690982
      9  C         1.7635957756   -0.6611261024    1.4872846105
     10  H         2.2820576782   -1.1554050288    2.3227930019
     11  C         0.2910122380   -1.0111618390    1.6643478339
     12  H         0.1589058567   -2.0995072614    1.6461333365
     13  H        -0.0827581171   -0.6259927803    2.6222284641
     14  O        -0.4616285124   -0.4278549677    0.5893282510
     15  C         2.0177241516    0.8596311444    1.6144341451
     16  H         1.6770279594    1.2071973428    2.5961552539
     17  H         1.4038961278    1.3789603540    0.8712522668
     18  C         3.4979285981    1.2470643927    1.4107077577
     19  H         3.5983455051    2.3375830699    1.4172080255
     20  H         4.0992560392    0.8670509772    2.2450297048
     21  C         5.4129871465    0.8130098473   -0.4435081450
     22  H         5.5534046141    1.7782607870   -0.9357087810
     23  C         6.5264082311    0.6042469033    0.5873192020
     24  H         7.5081610037    0.6779473054    0.1102720836
     25  H         6.4859538440    1.3664589239    1.3699922628
     26  H         6.4714672718   -0.3758414338    1.0700374484
     27  C         5.3948701183   -0.2863927943   -1.5277537157
     28  O         4.9402326604    0.2869715246   -2.7401005596
     29  H         4.7100705320   -0.4388005790   -3.3314893163
     30  H         6.3695420566   -0.7628914861   -1.6855469621
     31  O        -2.4432741229    0.6530350095    0.6586322775
     32  C        -3.8659414540    0.5964346007    0.7146489918
     33  H        -4.2021223883    0.0217840518    1.5858605386
     34  C        -1.8284850204   -0.6383708733    0.6179984496
     35  H        -2.1278277702   -1.2104420896    1.5096980177
     36  C        -4.3597828020    2.0239542784    0.9266264294
     37  O        -4.8771128530    2.4184943477    1.9382804300
     38  O        -4.1332551963    2.8048372254   -0.1495397090
     39  H        -4.4440563182    3.6959647544    0.0721065333
     40  C        -4.4191907820   -0.0493034577   -0.5659303990
     41  H        -4.1288489746    0.5804260016   -1.4192113246
     42  O        -5.8303992732   -0.1136633263   -0.4510207535
     43  H        -6.1609134183   -0.7007220066   -1.1415532861
     44  C        -3.8010928016   -1.4368711645   -0.7217166349
     45  H        -4.1766986715   -2.0815003450    0.0787169714
     46  O        -4.2459735867   -2.0786231075   -1.9266192067
     47  H        -3.9297295053   -1.5693264778   -2.6844556125
     48  C        -2.2763733553   -1.3829856244   -0.6468613362
     49  H        -1.8804263827   -0.8187267052   -1.5046627736
     50  O        -1.7165595340   -2.6848870313   -0.5992311582
     51  H        -2.1609720089   -3.2244432498   -1.2639197747
   Point Group: c1    Number of degrees of freedom:   147


   Energy is  -1302.746506662

 Hessian Updated using BFGS Update
**WARNING** Hereditary positive definiteness endangered

147 Hessian modes will be used to form the next step
  Hessian Eigenvalues:
    -0.009883    0.001915    0.004758    0.005223    0.005707    0.006434
     0.006743    0.007181    0.007915    0.008108    0.010107    0.010487
     0.010915    0.011602    0.013212    0.013436    0.019022    0.020210
     0.022089    0.028777    0.030490    0.031170    0.033729    0.036677
     0.040558    0.041656    0.043979    0.045670    0.046581    0.047397
     0.047700    0.048300    0.048765    0.049295    0.049744    0.050327
     0.050932    0.051993    0.052677    0.053831    0.054363    0.054919
     0.056188    0.056768    0.057334    0.057716    0.058575    0.059623
     0.059822    0.061994    0.064998    0.067434    0.069894    0.073248
     0.074993    0.077495    0.079489    0.080327    0.082498    0.085117
     0.089142    0.092780    0.095391    0.106014    0.109441    0.113551
     0.114429    0.116038    0.135854    0.138136    0.143128    0.143648
     0.152433    0.159667    0.159974    0.160000    0.160054    0.160094
     0.160349    0.162026    0.163070    0.166705    0.169071    0.176485
     0.177964    0.182662    0.187910    0.195403    0.198244    0.202295
     0.226770    0.228712    0.245102    0.248866    0.251331    0.264812
     0.265460    0.271031    0.277983    0.281853    0.283540    0.286794
     0.287835    0.290441    0.294147    0.297918    0.299928    0.301448
     0.309484    0.335033    0.337852    0.338266    0.339307    0.339649
     0.339724    0.339880    0.340201    0.340274    0.340396    0.340479
     0.340681    0.340977    0.341370    0.341569    0.341861    0.342063
     0.342946    0.343090    0.343534    0.344515    0.375872    0.380955
     0.385901    0.393195    0.395561    0.401353    0.403108    0.410744
     0.421757    0.438177    0.514148    0.518458    0.520384    0.523783
     0.531169    0.547451    0.934771
**WARNING** Hessian does not have the Desired Local Structure

 Minimum Search - Taking Simple RFO Step
 Searching for Lamda that Minimizes Along All modes
 Value Taken    Lamda =  -0.01025605
 Calculated Step too Large.  Step scaled by  0.057403
 Step Taken.  Stepsize is  0.300000

                             Maximum     Tolerance    Cnvgd?
         Gradient           0.001558      0.000300      NO
         Displacement       0.230555      0.001200      NO
         Energy change     -0.000302      0.000001      NO


 New Cartesian Coordinates Obtained by Inverse Iteration

 Displacement from previous Coordinates is:  2.877876
 ----------------------------------------------------------------
             Standard Nuclear Orientation (Angstroms)
    I     Atom           X                Y                Z
 ----------------------------------------------------------------
    1      C       3.9746945365     0.6282881168     0.0177719804
    2      H       3.3322821434     0.9213924127    -0.8218866011
    3      C       3.8194966144    -0.8797998289     0.1775022182
    4      H       4.3163769949    -1.2104910844     1.1021425413
    5      O       4.5538556825    -1.4466239442    -0.9263718933
    6      C       2.3577339622    -1.2791943335     0.2624424248
    7      H       1.8335017874    -0.9727999571    -0.6460987175
    8      H       2.2468294314    -2.3635834024     0.3601356657
    9      C       1.7461238752    -0.5687233903     1.4973377230
   10      H       2.2500819847    -0.9739852139     2.3874250333
   11      C       0.2751269624    -0.9158248207     1.6822469579
   12      H       0.1546456921    -2.0022352790     1.7530435507
   13      H      -0.1111965588    -0.4532647485     2.6002756841
   14      O      -0.4667605541    -0.4156765732     0.5564205964
   15      C       1.9839020989     0.9580118101     1.4808415165
   16      H       1.6146076871     1.3891798020     2.4171068794
   17      H       1.3830462983     1.3976363100     0.6786663727
   18      C       3.4641222865     1.3397743413     1.2668962320
   19      H       3.5539832512     2.4264182512     1.1686098146
   20      H       4.0552494562     1.0476548086     2.1420121693
   21      C       5.4251801229     0.7472839209    -0.4916870654
   22      H       5.5626040360     1.6484349890    -1.0932459792
   23      C       6.5135051597     0.6846493866     0.5861238555
   24      H       7.5066275178     0.7194219674     0.1297993738
   25      H       6.4358226932     1.5332784758     1.2706348225
   26      H       6.4579578385    -0.2298894346     1.1826314442
   27      C       5.4632267530    -0.4729453707    -1.4395893751
   28      O       5.0529348678    -0.0494775814    -2.7263434225
   29      H       4.8667583347    -0.8394067460    -3.2475468526
   30      H       6.4484981993    -0.9494197311    -1.5027489732
   31      O      -2.4703742543     0.5970702952     0.7116038351
   32      C      -3.8857280061     0.4894331805     0.7909946714
   33      H      -4.1832417496    -0.1896727847     1.5996324960
   34      C      -1.8238085584    -0.6666182686     0.5658439958
   35      H      -2.1076508496    -1.3177044807     1.4091249563
   36      C      -4.4219777860     1.8691208110     1.1708654529
   37      O      -4.9230328517     2.1324632740     2.2318847760
   38      O      -4.2265826544     2.7722123687     0.1886052058
   39      H      -4.5532618159     3.6260570353     0.5106582346
   40      C      -4.4426923471    -0.0291327672    -0.5406878049
   41      H      -4.1791087429     0.7008227639    -1.3191171685
   42      O      -5.8490242172    -0.1440011958    -0.4171699768
   43      H      -6.1766969780    -0.6569175891    -1.1659046166
   44      C      -3.7856649810    -1.3805914842    -0.8416025523
   45      H      -4.1425919481    -2.1085305063    -0.1057070715
   46      O      -4.2168956071    -1.9093671391    -2.1021270582
   47      H      -3.9145022184    -1.3168160014    -2.8028783582
   48      C      -2.2598176337    -1.3057569769    -0.7638931594
   49      H      -1.8771525909    -0.6535533055    -1.5647002355
   50      O      -1.6724559369    -2.5947778306    -0.8470811793
   51      H      -2.0994475013    -3.0716812005    -1.5689929092
 ----------------------------------------------------------------
 Molecular Point Group                 C1    NOp =  1
 Largest Abelian Subgroup              C1    NOp =  1
 Nuclear Repulsion Energy =  2404.9783913285 hartrees
 There are       97 alpha and       97 beta electrons
 Applying Cartesian multipole field
    Component          Value
    ---------          -----
     (2,0,0)        1.00000E-12
     (0,2,0)        2.00000E-11
     (0,0,2)       -3.00000E-11
 Nucleus-field energy     =     0.0000000027 hartrees
 Requested basis set is 6-311++G(d,p)
 There are 280 shells and 732 basis functions
 A cutoff of  1.0D-11 yielded  26645 shell pairs
 There are    176229 function pairs (    186657 Cartesian)
 Smallest overlap matrix eigenvalue = 9.61E-07

 Q-Chem warning in module stvman/mkSTV.C, line 306:

 Overlap eigenvalue is smaller than square root of threshold
 Use THRESH >= 12 to get rid of this warning

 Linear dependence detected in AO basis
 Tighter screening thresholds may be required for diffuse basis sets
 Use S2THRESH > 14 and THRESH = 14 in case of SCF convergence issues
 Number of orthogonalized atomic orbitals = 731
 Maximum deviation from orthogonality = 1.580E-10
 Guess MOs from SCF MO coefficient file

 -----------------------------------------------------------------------
  General SCF calculation program by
  Eric Jon Sundstrom, Paul Horn, Yuezhi Mao, Dmitri Zuev, Alec White,
  David Stuck, Shaama M.S., Shane Yost, Joonho Lee, David Small,
  Daniel Levine, Susi Lehtola, Hugh Burton, Evgeny Epifanovsky
 -----------------------------------------------------------------------
 Exchange:     0.2000 Hartree-Fock + 0.0800 Slater + 0.7200 B88
 Correlation:  0.1900 VWN1RPA + 0.8100 LYP
 Using SG-1 standard quadrature grid
 using 6 threads for integral computing
 -------------------------------------------------------
 OpenMP Integral computing Module                
 Release: version 2.0, May 2017, Q-Chem Inc. Pleasanton 
 -------------------------------------------------------
 -------------------------------------------------------
 OpenMP BLAS3 based DFT computing Module                
 Release: version 1.0, May 2013, Q-Chem Inc. Pittsburgh 
 -------------------------------------------------------
 A restricted SCF calculation will be
 performed using DIIS
 SCF converges when DIIS error is below 1.0e-08
 ---------------------------------------
  Cycle       Energy         DIIS error
 ---------------------------------------
    1   -1302.6264373282      1.17e-03  
    2   -1302.7448000881      1.89e-04  
    3   -1302.7432944807      2.80e-04  
    4   -1302.7468930320      3.12e-05  
    5   -1302.7469248651      1.81e-05  
    6   -1302.7469396986      6.01e-06  
    7   -1302.7469411927      2.24e-06  
    8   -1302.7469414261      6.25e-07  
    9   -1302.7469414447      1.46e-07  
   10   -1302.7469414456      3.46e-08  
   11   -1302.7469414459      1.18e-08  
   12   -1302.7469414458      4.85e-09  Convergence criterion met
 ---------------------------------------
 SCF time:   CPU 2095.92s  wall 371.00s 
 SCF   energy in the final basis set =    -1302.7469414458
 Total energy in the final basis set =    -1302.7469414458

 --------------------------------------------------------------

                    Orbital Energies (a.u.)
 --------------------------------------------------------------

 Alpha MOs
 -- Occupied --
-19.1877 -19.1654 -19.1562 -19.1484 -19.1445 -19.1441 -19.1321 -19.1256
-19.1239 -10.3234 -10.2946 -10.2664 -10.2600 -10.2532 -10.2522 -10.2472
-10.2287 -10.2161 -10.1848 -10.1791 -10.1713 -10.1708 -10.1678 -10.1656
-10.1650  -1.1313  -1.0997  -1.0739  -1.0661  -1.0539  -1.0415  -1.0411
 -1.0375  -1.0029  -0.8459  -0.8110  -0.8090  -0.7920  -0.7548  -0.7442
 -0.7045  -0.6867  -0.6764  -0.6593  -0.6348  -0.6250  -0.6236  -0.5912
 -0.5780  -0.5674  -0.5601  -0.5585  -0.5422  -0.5292  -0.5171  -0.5143
 -0.5076  -0.5009  -0.4936  -0.4909  -0.4884  -0.4709  -0.4657  -0.4622
 -0.4495  -0.4437  -0.4399  -0.4356  -0.4336  -0.4209  -0.4197  -0.4062
 -0.3979  -0.3962  -0.3917  -0.3818  -0.3794  -0.3732  -0.3658  -0.3651
 -0.3626  -0.3560  -0.3455  -0.3427  -0.3385  -0.3349  -0.3262  -0.3237
 -0.3193  -0.3158  -0.3040  -0.2966  -0.2954  -0.2892  -0.2882  -0.2788
 -0.2663
 -- Virtual --
 -0.0332  -0.0222  -0.0111  -0.0095  -0.0051  -0.0000   0.0027   0.0059
  0.0096   0.0165   0.0226   0.0263   0.0308   0.0339   0.0361   0.0373
  0.0450   0.0476   0.0499   0.0548   0.0591   0.0619   0.0631   0.0641
  0.0728   0.0755   0.0777   0.0799   0.0824   0.0848   0.0861   0.0883
  0.0932   0.0943   0.0983   0.1007   0.1045   0.1053   0.1062   0.1096
  0.1121   0.1133   0.1169   0.1191   0.1201   0.1209   0.1249   0.1255
  0.1267   0.1302   0.1322   0.1336   0.1357   0.1371   0.1407   0.1414
  0.1423   0.1438   0.1463   0.1483   0.1506   0.1523   0.1546   0.1553
  0.1559   0.1605   0.1634   0.1674   0.1691   0.1717   0.1721   0.1742
  0.1767   0.1790   0.1814   0.1835   0.1851   0.1884   0.1916   0.1947
  0.1955   0.1987   0.2002   0.2023   0.2032   0.2106   0.2119   0.2138
  0.2172   0.2191   0.2222   0.2250   0.2257   0.2295   0.2303   0.2339
  0.2366   0.2415   0.2444   0.2477   0.2493   0.2529   0.2536   0.2557
  0.2579   0.2636   0.2658   0.2681   0.2688   0.2707   0.2747   0.2787
  0.2800   0.2810   0.2858   0.2871   0.2885   0.2899   0.2938   0.3005
  0.3033   0.3040   0.3079   0.3105   0.3128   0.3146   0.3158   0.3170
  0.3205   0.3243   0.3274   0.3293   0.3316   0.3321   0.3345   0.3381
  0.3386   0.3417   0.3470   0.3481   0.3498   0.3538   0.3547   0.3584
  0.3617   0.3642   0.3652   0.3690   0.3703   0.3729   0.3749   0.3799
  0.3823   0.3861   0.3894   0.3912   0.3963   0.3982   0.4012   0.4068
  0.4087   0.4107   0.4145   0.4224   0.4234   0.4260   0.4370   0.4387
  0.4448   0.4459   0.4541   0.4618   0.4639   0.4717   0.4773   0.4857
  0.4930   0.4984   0.5032   0.5097   0.5142   0.5232   0.5332   0.5381
  0.5468   0.5496   0.5556   0.5629   0.5668   0.5683   0.5711   0.5774
  0.5883   0.5947   0.5993   0.6000   0.6009   0.6106   0.6148   0.6205
  0.6259   0.6381   0.6398   0.6496   0.6516   0.6572   0.6611   0.6640
  0.6700   0.6729   0.6848   0.6873   0.6879   0.6920   0.6987   0.7051
  0.7127   0.7159   0.7170   0.7254   0.7313   0.7353   0.7422   0.7466
  0.7544   0.7551   0.7585   0.7604   0.7662   0.7702   0.7741   0.7763
  0.7784   0.7824   0.7847   0.7923   0.7948   0.8025   0.8055   0.8074
  0.8183   0.8193   0.8248   0.8315   0.8390   0.8519   0.8592   0.8720
  0.8735   0.9078   0.9119   0.9286   0.9405   0.9458   0.9666   0.9714
  0.9801   1.0039   1.0080   1.0149   1.0265   1.0316   1.0449   1.0482
  1.0633   1.0662   1.0755   1.0839   1.1015   1.1122   1.1247   1.1359
  1.1403   1.1412   1.1421   1.1517   1.1557   1.1602   1.1692   1.1708
  1.1765   1.1784   1.1915   1.1951   1.2017   1.2065   1.2138   1.2199
  1.2307   1.2383   1.2403   1.2471   1.2493   1.2542   1.2643   1.2675
  1.2779   1.2904   1.3034   1.3056   1.3226   1.3276   1.3371   1.3490
  1.3547   1.3633   1.3697   1.3817   1.3844   1.4055   1.4115   1.4265
  1.4328   1.4424   1.4579   1.4607   1.4685   1.4795   1.4852   1.4865
  1.4949   1.5083   1.5186   1.5248   1.5305   1.5307   1.5457   1.5487
  1.5603   1.5623   1.5629   1.5727   1.5782   1.5819   1.5871   1.5904
  1.5990   1.6047   1.6099   1.6154   1.6198   1.6261   1.6315   1.6364
  1.6435   1.6476   1.6504   1.6540   1.6605   1.6663   1.6685   1.6704
  1.6725   1.6767   1.6801   1.6877   1.6922   1.7024   1.7035   1.7136
  1.7224   1.7235   1.7302   1.7432   1.7501   1.7596   1.7655   1.7692
  1.7791   1.7925   1.7976   1.8012   1.8044   1.8094   1.8189   1.8338
  1.8416   1.8470   1.8514   1.8565   1.8704   1.8746   1.8800   1.8885
  1.9034   1.9064   1.9138   1.9267   1.9415   1.9475   1.9552   1.9638
  1.9672   1.9818   1.9945   2.0066   2.0122   2.0180   2.0308   2.0370
  2.0498   2.0540   2.0577   2.0673   2.0716   2.0886   2.0922   2.1075
  2.1137   2.1223   2.1293   2.1305   2.1487   2.1512   2.1601   2.1711
  2.1812   2.1870   2.1961   2.2074   2.2089   2.2219   2.2355   2.2493
  2.2563   2.2686   2.2695   2.2967   2.3063   2.3223   2.3345   2.3401
  2.3541   2.3588   2.3693   2.3777   2.3903   2.4013   2.4368   2.4460
  2.4694   2.5020   2.5115   2.5173   2.5212   2.5311   2.5398   2.5516
  2.5539   2.5681   2.5701   2.5767   2.5882   2.5958   2.6017   2.6132
  2.6256   2.6330   2.6442   2.6532   2.6581   2.6650   2.6769   2.6956
  2.7029   2.7084   2.7219   2.7399   2.7448   2.7523   2.7665   2.7823
  2.7858   2.7962   2.8122   2.8199   2.8249   2.8313   2.8490   2.8558
  2.8587   2.8686   2.8788   2.8873   2.8921   2.8996   2.9044   2.9133
  2.9241   2.9345   2.9461   2.9598   2.9650   2.9746   2.9846   2.9863
  3.0063   3.0077   3.0288   3.0357   3.0439   3.0532   3.0689   3.0747
  3.0810   3.0876   3.1007   3.1037   3.1105   3.1212   3.1327   3.1350
  3.1460   3.1505   3.1546   3.1563   3.1721   3.1783   3.1968   3.2101
  3.2175   3.2295   3.2406   3.2660   3.2755   3.2769   3.2938   3.2997
  3.3141   3.3198   3.3331   3.3435   3.3558   3.3680   3.3868   3.3909
  3.4177   3.4341   3.4752   3.4810   3.5126   3.5645   3.5741   3.6176
  3.6843   3.7783   3.7833   3.8014   3.8132   3.8143   3.8274   3.8464
  3.8631   3.8739   3.9055   3.9098   3.9183   3.9242   3.9351   3.9699
  3.9940   4.0030   4.0121   4.0497   4.0530   4.0837   4.0903   4.1109
  4.1398   4.1441   4.1561   4.1684   4.1748   4.2351   4.2546   4.2786
  4.3010   4.3044   4.3207   4.3381   4.3557   4.4651   4.9855   5.0736
  5.0926   5.1001   5.1092   5.1185   5.1463   5.1806   5.1860   5.2003
  5.3672   5.3735   5.3782   5.4140   5.4271   5.4518   5.4697   5.4734
  5.5983   5.6067   5.6174   5.6459   5.6598   5.6995   5.7587   5.8122
  5.8466  23.7534  23.7657  23.7732  23.7946  23.8088  23.8129  23.8331
 23.8593  23.8740  23.8891  23.9042  23.9132  23.9558  23.9596  23.9901
 24.0050  49.8666  49.9015  49.9353  49.9468  49.9546  49.9617  50.0051
 50.0148  50.0278
 --------------------------------------------------------------

          Ground-State Mulliken Net Atomic Charges

     Atom                 Charge (a.u.)
  ----------------------------------------
      1 C                     0.239521
      2 H                     0.225910
      3 C                    -0.732550
      4 H                     0.184708
      5 O                    -0.063190
      6 C                    -0.230069
      7 H                     0.190839
      8 H                     0.193338
      9 C                     0.045651
     10 H                     0.189200
     11 C                    -0.408916
     12 H                     0.166001
     13 H                     0.168060
     14 O                     0.099392
     15 C                    -0.318067
     16 H                     0.176384
     17 H                     0.184647
     18 C                    -0.514726
     19 H                     0.178261
     20 H                     0.148772
     21 C                     0.126329
     22 H                     0.267831
     23 C                    -0.731677
     24 H                     0.147308
     25 H                     0.151230
     26 H                     0.162998
     27 C                    -0.362617
     28 O                    -0.200402
     29 H                     0.253358
     30 H                     0.214895
     31 O                     0.030849
     32 C                    -0.424691
     33 H                     0.265092
     34 C                    -0.262846
     35 H                     0.216931
     36 C                     0.023697
     37 O                    -0.209905
     38 O                    -0.126284
     39 H                     0.292124
     40 C                    -0.199308
     41 H                     0.282192
     42 O                    -0.149682
     43 H                     0.261857
     44 C                    -0.653180
     45 H                     0.295312
     46 O                    -0.213864
     47 H                     0.274533
     48 C                    -0.200967
     49 H                     0.247947
     50 O                    -0.157454
     51 H                     0.255231
  ----------------------------------------
  Sum of atomic charges =    -0.000000

 -----------------------------------------------------------------
                    Cartesian Multipole Moments
 -----------------------------------------------------------------
    Charge (ESU x 10^10)
                -0.0000
    Dipole Moment (Debye)
         X       0.3287      Y      -0.4281      Z      -1.2893
       Tot       1.3977
    Quadrupole Moments (Debye-Ang)
        XX    -158.8780     XY       3.0060     YY    -149.3599
        XZ      22.9395     YZ      -1.8869     ZZ    -147.5035
    Octopole Moments (Debye-Ang^2)
       XXX      52.8192    XXY       5.4579    XYY     -44.9361
       YYY      89.0213    XXZ     -78.8219    XYZ      35.2709
       YYZ     -14.7335    XZZ     -13.3594    YZZ     -26.8591
       ZZZ     -83.2877
    Hexadecapole Moments (Debye-Ang^3)
      XXXX  -14695.9344   XXXY     162.3017   XXYY   -2617.6186
      XYYY     -54.2108   YYYY   -1557.4850   XXXZ     755.5446
      XXYZ    -153.8319   XYYZ      70.3622   YYYZ    -316.4531
      XXZZ   -2779.1218   XYZZ      43.2351   YYZZ    -569.5688
      XZZZ     370.2337   YZZZ    -302.9348   ZZZZ   -1508.3470
 -----------------------------------------------------------------
 Calculating analytic gradient of the SCF energy
 Gradient of SCF Energy
            1           2           3           4           5           6
    1  -0.0000349   0.0002498  -0.0002270  -0.0003772   0.0007504   0.0003292
    2   0.0012709  -0.0002998   0.0003451  -0.0004483  -0.0002505  -0.0008014
    3   0.0008347  -0.0002098   0.0001268  -0.0001503  -0.0003057  -0.0002032
            7           8           9          10          11          12
    1   0.0001436  -0.0002627  -0.0018080  -0.0000142   0.0005200   0.0010547
    2   0.0003078   0.0001629   0.0007443   0.0000152  -0.0043012   0.0004721
    3   0.0003676  -0.0000107  -0.0001370  -0.0000932   0.0001941   0.0006036
           13          14          15          16          17          18
    1   0.0000151  -0.0019479  -0.0004007  -0.0002055   0.0001111   0.0001611
    2   0.0005789   0.0055391  -0.0003288  -0.0001102   0.0001462  -0.0007116
    3  -0.0001160   0.0006688   0.0010915  -0.0003415  -0.0000428  -0.0003242
           19          20          21          22          23          24
    1  -0.0000604  -0.0001809  -0.0003352   0.0001155   0.0000271  -0.0001509
    2  -0.0000984  -0.0000605   0.0006945  -0.0001795  -0.0002153   0.0001179
    3  -0.0001514  -0.0005323  -0.0003536  -0.0002454  -0.0002251   0.0001275
           25          26          27          28          29          30
    1   0.0000156   0.0001547   0.0003680   0.0002773  -0.0001378   0.0000338
    2  -0.0000654   0.0002180  -0.0003128   0.0001690  -0.0004414   0.0000154
    3   0.0001831   0.0002597  -0.0004804   0.0008868  -0.0005046  -0.0001626
           31          32          33          34          35          36
    1   0.0021837   0.0021804   0.0003355  -0.0003701  -0.0002174  -0.0032590
    2  -0.0015762  -0.0002185  -0.0004033  -0.0001990   0.0006361  -0.0000364
    3  -0.0013323  -0.0004990  -0.0000370   0.0009940   0.0011928  -0.0018825
           37          38          39          40          41          42
    1   0.0007662   0.0010753  -0.0000632  -0.0017471  -0.0000101   0.0006795
    2   0.0002792  -0.0001520   0.0001782   0.0008174   0.0006721   0.0004414
    3   0.0013007   0.0001611   0.0001154  -0.0003958   0.0006667   0.0002022
           43          44          45          46          47          48
    1  -0.0001377   0.0003374   0.0000441   0.0003026   0.0003654  -0.0016747
    2  -0.0002066  -0.0011623   0.0001726  -0.0003916   0.0002745  -0.0009840
    3  -0.0002755  -0.0000271   0.0003363   0.0009932  -0.0002375  -0.0011558
           49          50          51
    1   0.0000246   0.0009499   0.0000508
    2   0.0003505  -0.0002669  -0.0003977
    3  -0.0000495  -0.0004640  -0.0003610
 Max gradient component =       5.539E-03
 RMS gradient           =       8.886E-04
 Gradient time:  CPU 491.50 s  wall 82.84 s
 Geometry Optimization Parameters
   NAtoms,    NIC,     NZ,  NCons,   NDum,   NFix, NCnnct, MaxDiis
       51     420       0       0       0       0       0       0

 Cartesian Hessian Update
 Hessian Updated using BFGS Update


** GEOMETRY OPTIMIZATION IN DELOCALIZED INTERNAL COORDINATES **
   Searching for a Minimum

   Optimization Cycle:   9

                       Coordinates (Angstroms)
     ATOM                X               Y               Z
      1  C         3.9746945365    0.6282881168    0.0177719804
      2  H         3.3322821434    0.9213924127   -0.8218866011
      3  C         3.8194966144   -0.8797998289    0.1775022182
      4  H         4.3163769949   -1.2104910844    1.1021425413
      5  O         4.5538556825   -1.4466239442   -0.9263718933
      6  C         2.3577339622   -1.2791943335    0.2624424248
      7  H         1.8335017874   -0.9727999571   -0.6460987175
      8  H         2.2468294314   -2.3635834024    0.3601356657
      9  C         1.7461238752   -0.5687233903    1.4973377230
     10  H         2.2500819847   -0.9739852139    2.3874250333
     11  C         0.2751269624   -0.9158248207    1.6822469579
     12  H         0.1546456921   -2.0022352790    1.7530435507
     13  H        -0.1111965588   -0.4532647485    2.6002756841
     14  O        -0.4667605541   -0.4156765732    0.5564205964
     15  C         1.9839020989    0.9580118101    1.4808415165
     16  H         1.6146076871    1.3891798020    2.4171068794
     17  H         1.3830462983    1.3976363100    0.6786663727
     18  C         3.4641222865    1.3397743413    1.2668962320
     19  H         3.5539832512    2.4264182512    1.1686098146
     20  H         4.0552494562    1.0476548086    2.1420121693
     21  C         5.4251801229    0.7472839209   -0.4916870654
     22  H         5.5626040360    1.6484349890   -1.0932459792
     23  C         6.5135051597    0.6846493866    0.5861238555
     24  H         7.5066275178    0.7194219674    0.1297993738
     25  H         6.4358226932    1.5332784758    1.2706348225
     26  H         6.4579578385   -0.2298894346    1.1826314442
     27  C         5.4632267530   -0.4729453707   -1.4395893751
     28  O         5.0529348678   -0.0494775814   -2.7263434225
     29  H         4.8667583347   -0.8394067460   -3.2475468526
     30  H         6.4484981993   -0.9494197311   -1.5027489732
     31  O        -2.4703742543    0.5970702952    0.7116038351
     32  C        -3.8857280061    0.4894331805    0.7909946714
     33  H        -4.1832417496   -0.1896727847    1.5996324960
     34  C        -1.8238085584   -0.6666182686    0.5658439958
     35  H        -2.1076508496   -1.3177044807    1.4091249563
     36  C        -4.4219777860    1.8691208110    1.1708654529
     37  O        -4.9230328517    2.1324632740    2.2318847760
     38  O        -4.2265826544    2.7722123687    0.1886052058
     39  H        -4.5532618159    3.6260570353    0.5106582346
     40  C        -4.4426923471   -0.0291327672   -0.5406878049
     41  H        -4.1791087429    0.7008227639   -1.3191171685
     42  O        -5.8490242172   -0.1440011958   -0.4171699768
     43  H        -6.1766969780   -0.6569175891   -1.1659046166
     44  C        -3.7856649810   -1.3805914842   -0.8416025523
     45  H        -4.1425919481   -2.1085305063   -0.1057070715
     46  O        -4.2168956071   -1.9093671391   -2.1021270582
     47  H        -3.9145022184   -1.3168160014   -2.8028783582
     48  C        -2.2598176337   -1.3057569769   -0.7638931594
     49  H        -1.8771525909   -0.6535533055   -1.5647002355
     50  O        -1.6724559369   -2.5947778306   -0.8470811793
     51  H        -2.0994475013   -3.0716812005   -1.5689929092
   Point Group: c1    Number of degrees of freedom:   147


   Energy is  -1302.746941446

 Hessian Updated using BFGS Update

147 Hessian modes will be used to form the next step
  Hessian Eigenvalues:
     0.000463    0.004601    0.004978    0.005641    0.006146    0.006547
     0.007145    0.007409    0.007921    0.009088    0.010213    0.010731
     0.011164    0.012170    0.013213    0.013811    0.019023    0.020257
     0.022091    0.030234    0.031036    0.032421    0.033989    0.036748
     0.040586    0.041765    0.044630    0.046299    0.047127    0.047534
     0.048251    0.048394    0.049055    0.049569    0.050202    0.050933
     0.051777    0.051997    0.053831    0.054356    0.054886    0.054920
     0.056466    0.056829    0.057654    0.057802    0.059118    0.059632
     0.060489    0.062379    0.065141    0.069878    0.071693    0.074987
     0.075694    0.077749    0.079578    0.080328    0.083021    0.085757
     0.089168    0.092784    0.096933    0.109428    0.112346    0.113706
     0.114793    0.116208    0.137849    0.140943    0.143323    0.143676
     0.154805    0.159690    0.159988    0.160044    0.160088    0.160349
     0.161150    0.162047    0.163255    0.166707    0.170906    0.176582
     0.178563    0.182732    0.190342    0.195442    0.202195    0.209345
     0.226998    0.229361    0.248203    0.249766    0.254851    0.265112
     0.270437    0.273894    0.278109    0.281889    0.285881    0.287793
     0.290083    0.294055    0.296242    0.298213    0.301006    0.307344
     0.310120    0.335079    0.338201    0.339295    0.339608    0.339689
     0.339853    0.340050    0.340235    0.340314    0.340432    0.340517
     0.340970    0.341371    0.341525    0.341848    0.341995    0.342599
     0.342972    0.343146    0.343609    0.346476    0.379482    0.380969
     0.392914    0.394943    0.399869    0.401674    0.407156    0.421729
     0.433121    0.459851    0.514281    0.518494    0.520618    0.523921
     0.532647    0.547452    0.934795

 Minimum Search - Taking Simple RFO Step
 Searching for Lamda that Minimizes Along All modes
 Value Taken    Lamda =  -0.00172842
 Calculated Step too Large.  Step scaled by  0.372219
 Step Taken.  Stepsize is  0.300000

                             Maximum     Tolerance    Cnvgd?
         Gradient           0.003216      0.000300      NO
         Displacement       0.191313      0.001200      NO
         Energy change     -0.000435      0.000001      NO


 New Cartesian Coordinates Obtained by Inverse Iteration

 Displacement from previous Coordinates is:  2.297762
 ----------------------------------------------------------------
             Standard Nuclear Orientation (Angstroms)
    I     Atom           X                Y                Z
 ----------------------------------------------------------------
    1      C       3.9688476963     0.6005656989    -0.0294930594
    2      H       3.3334015151     0.8004865186    -0.9012626487
    3      C       3.8391735045    -0.8906688104     0.2641657260
    4      H       4.3226251620    -1.1297089103     1.2235730745
    5      O       4.6082937707    -1.5398371213    -0.7700909912
    6      C       2.3833431572    -1.3104518533     0.3548100538
    7      H       1.8745482912    -1.1004495785    -0.5885760668
    8      H       2.2899616387    -2.3834297687     0.5505787587
    9      C       1.7325827030    -0.5021464393     1.5078561975
   10      H       2.2211146676    -0.8230140323     2.4396467490
   11      C       0.2622385712    -0.8537592621     1.6900065643
   12      H       0.1549108331    -1.9313455160     1.8540741845
   13      H      -0.1490009436    -0.3171221298     2.5551000262
   14      O      -0.4605309718    -0.4622701896     0.5094866351
   15      C       1.9482004737     1.0208376958     1.3665132632
   16      H       1.5525052572     1.5190573774     2.2571610165
   17      H       1.3565398669     1.3819427024     0.5200510819
   18      C       3.4254621214     1.4090726491     1.1449135821
   19      H       3.4990626501     2.4849622126     0.9576216488
   20      H       4.0081584071     1.1995867292     2.0485699707
   21      C       5.4251592078     0.7041288600    -0.5268827637
   22      H       5.5557519073     1.5473746353    -1.2083682231
   23      C       6.4967345748     0.7638088467     0.5686539272
   24      H       7.4961676842     0.7760784608     0.1255567013
   25      H       6.3911802784     1.6696462712     1.1711313907
   26      H       6.4475435761    -0.0920808513     1.2463371122
   27      C       5.5074668152    -0.5985964561    -1.3546904697
   28      O       5.1138437865    -0.3055994872    -2.6826283168
   29      H       4.9471135124    -1.1436091816    -3.1304367740
   30      H       6.5034133363    -1.0562994073    -1.3555631207
   31      O      -2.4693928826     0.5235733201     0.7596382357
   32      C      -3.8814395100     0.3991498672     0.8454093919
   33      H      -4.1668578248    -0.3503176831     1.5945314389
   34      C      -1.8138382787    -0.7198210584     0.5130754523
   35      H      -2.0877193713    -1.4337483898     1.3080835187
   36      C      -4.4209229039     1.7372468737     1.3534664676
   37      O      -4.9058076947     1.9027279074     2.4412777085
   38      O      -4.2411067379     2.7244683743     0.4525896159
   39      H      -4.5656340513     3.5456713728     0.8519151658
   40      C      -4.4467923444    -0.0023987920    -0.5198340121
   41      H      -4.1921800247     0.7962362849    -1.2304846490
   42      O      -5.8515049065    -0.1356316588    -0.3972797094
   43      H      -6.1817753530    -0.5868489220    -1.1837687934
   44      C      -3.7838845570    -1.3226085316    -0.9372265583
   45      H      -4.1362995238    -2.1084720721    -0.2604925554
   46      O      -4.2194785955    -1.7473419894    -2.2339037165
   47      H      -3.9192094772    -1.0990285660    -2.8841907220
   48      C      -2.2558533535    -1.2576528014    -0.8602420536
   49      H      -1.8745410510    -0.5469042020    -1.6110422276
   50      O      -1.6730207019    -2.5379550905    -1.0469789218
   51      H      -2.1094439800    -2.9573625558    -1.7984587960
 ----------------------------------------------------------------
 Molecular Point Group                 C1    NOp =  1
 Largest Abelian Subgroup              C1    NOp =  1
 Nuclear Repulsion Energy =  2404.8202258637 hartrees
 There are       97 alpha and       97 beta electrons
 Applying Cartesian multipole field
    Component          Value
    ---------          -----
     (2,0,0)        1.00000E-12
     (0,2,0)        2.00000E-11
     (0,0,2)       -3.00000E-11
 Nucleus-field energy     =     0.0000000002 hartrees
 Requested basis set is 6-311++G(d,p)
 There are 280 shells and 732 basis functions
 A cutoff of  1.0D-11 yielded  26640 shell pairs
 There are    176153 function pairs (    186575 Cartesian)
 Smallest overlap matrix eigenvalue = 9.95E-07

 Q-Chem warning in module stvman/mkSTV.C, line 306:

 Overlap eigenvalue is smaller than square root of threshold
 Use THRESH >= 12 to get rid of this warning

 Linear dependence detected in AO basis
 Tighter screening thresholds may be required for diffuse basis sets
 Use S2THRESH > 14 and THRESH = 14 in case of SCF convergence issues
 Number of orthogonalized atomic orbitals = 731
 Maximum deviation from orthogonality = 3.102E-10
 Guess MOs from SCF MO coefficient file

 -----------------------------------------------------------------------
  General SCF calculation program by
  Eric Jon Sundstrom, Paul Horn, Yuezhi Mao, Dmitri Zuev, Alec White,
  David Stuck, Shaama M.S., Shane Yost, Joonho Lee, David Small,
  Daniel Levine, Susi Lehtola, Hugh Burton, Evgeny Epifanovsky
 -----------------------------------------------------------------------
 Exchange:     0.2000 Hartree-Fock + 0.0800 Slater + 0.7200 B88
 Correlation:  0.1900 VWN1RPA + 0.8100 LYP
 Using SG-1 standard quadrature grid
 using 6 threads for integral computing
 -------------------------------------------------------
 OpenMP Integral computing Module                
 Release: version 2.0, May 2017, Q-Chem Inc. Pleasanton 
 -------------------------------------------------------
 -------------------------------------------------------
 OpenMP BLAS3 based DFT computing Module                
 Release: version 1.0, May 2013, Q-Chem Inc. Pittsburgh 
 -------------------------------------------------------
 A restricted SCF calculation will be
 performed using DIIS
 SCF converges when DIIS error is below 1.0e-08
 ---------------------------------------
  Cycle       Energy         DIIS error
 ---------------------------------------
    1   -1302.6679795855      9.37e-04  
    2   -1302.7459050324      1.65e-04  
    3   -1302.7445911661      2.51e-04  
    4   -1302.7474658397      2.41e-05  
    5   -1302.7474835370      1.51e-05  
    6   -1302.7474938937      4.84e-06  
    7   -1302.7474948616      1.84e-06  
    8   -1302.7474950183      5.19e-07  
    9   -1302.7474950313      1.17e-07  
   10   -1302.7474950317      3.06e-08  
   11   -1302.7474950317      1.09e-08  
   12   -1302.7474950319      4.58e-09  Convergence criterion met
 ---------------------------------------
 SCF time:   CPU 2094.46s  wall 372.00s 
 SCF   energy in the final basis set =    -1302.7474950319
 Total energy in the final basis set =    -1302.7474950319

 --------------------------------------------------------------

                    Orbital Energies (a.u.)
 --------------------------------------------------------------

 Alpha MOs
 -- Occupied --
-19.1879 -19.1654 -19.1559 -19.1484 -19.1454 -19.1434 -19.1324 -19.1252
-19.1239 -10.3236 -10.2945 -10.2662 -10.2596 -10.2534 -10.2520 -10.2476
-10.2289 -10.2164 -10.1850 -10.1791 -10.1715 -10.1711 -10.1680 -10.1656
-10.1652  -1.1315  -1.1005  -1.0740  -1.0658  -1.0537  -1.0418  -1.0409
 -1.0378  -1.0025  -0.8462  -0.8108  -0.8087  -0.7919  -0.7551  -0.7445
 -0.7050  -0.6863  -0.6761  -0.6590  -0.6349  -0.6253  -0.6236  -0.5912
 -0.5780  -0.5675  -0.5603  -0.5585  -0.5423  -0.5290  -0.5172  -0.5142
 -0.5080  -0.5011  -0.4934  -0.4909  -0.4884  -0.4707  -0.4659  -0.4623
 -0.4499  -0.4439  -0.4391  -0.4356  -0.4346  -0.4211  -0.4200  -0.4064
 -0.3978  -0.3958  -0.3919  -0.3813  -0.3791  -0.3730  -0.3664  -0.3643
 -0.3624  -0.3562  -0.3457  -0.3431  -0.3387  -0.3340  -0.3261  -0.3237
 -0.3196  -0.3156  -0.3039  -0.2970  -0.2955  -0.2893  -0.2885  -0.2800
 -0.2663
 -- Virtual --
 -0.0329  -0.0220  -0.0115  -0.0094  -0.0051   0.0000   0.0027   0.0058
  0.0100   0.0167   0.0220   0.0264   0.0309   0.0339   0.0355   0.0375
  0.0458   0.0470   0.0488   0.0542   0.0598   0.0619   0.0630   0.0644
  0.0731   0.0751   0.0779   0.0805   0.0819   0.0845   0.0860   0.0881
  0.0929   0.0946   0.0981   0.1009   0.1050   0.1053   0.1065   0.1094
  0.1123   0.1133   0.1164   0.1195   0.1203   0.1213   0.1242   0.1257
  0.1268   0.1300   0.1320   0.1329   0.1347   0.1367   0.1405   0.1412
  0.1420   0.1438   0.1470   0.1482   0.1510   0.1518   0.1543   0.1554
  0.1562   0.1608   0.1638   0.1672   0.1701   0.1713   0.1728   0.1750
  0.1774   0.1792   0.1810   0.1838   0.1854   0.1882   0.1912   0.1937
  0.1945   0.1989   0.1999   0.2013   0.2026   0.2111   0.2120   0.2133
  0.2163   0.2198   0.2220   0.2238   0.2266   0.2281   0.2297   0.2350
  0.2358   0.2425   0.2442   0.2468   0.2486   0.2517   0.2528   0.2560
  0.2579   0.2632   0.2647   0.2668   0.2690   0.2709   0.2735   0.2787
  0.2817   0.2835   0.2864   0.2869   0.2880   0.2918   0.2947   0.3000
  0.3010   0.3047   0.3070   0.3105   0.3112   0.3135   0.3163   0.3171
  0.3202   0.3256   0.3291   0.3296   0.3312   0.3327   0.3345   0.3379
  0.3388   0.3418   0.3465   0.3486   0.3498   0.3533   0.3551   0.3592
  0.3620   0.3632   0.3648   0.3680   0.3703   0.3735   0.3755   0.3810
  0.3823   0.3844   0.3873   0.3892   0.3927   0.3985   0.4000   0.4055
  0.4084   0.4109   0.4149   0.4244   0.4250   0.4266   0.4350   0.4376
  0.4447   0.4468   0.4532   0.4607   0.4638   0.4714   0.4786   0.4913
  0.4941   0.5013   0.5025   0.5113   0.5144   0.5220   0.5340   0.5415
  0.5447   0.5496   0.5557   0.5612   0.5637   0.5682   0.5718   0.5775
  0.5866   0.5925   0.5952   0.5986   0.6007   0.6107   0.6154   0.6208
  0.6268   0.6364   0.6407   0.6504   0.6511   0.6534   0.6623   0.6636
  0.6695   0.6741   0.6823   0.6865   0.6894   0.6927   0.6967   0.7063
  0.7124   0.7140   0.7193   0.7264   0.7309   0.7343   0.7424   0.7443
  0.7525   0.7546   0.7577   0.7615   0.7652   0.7702   0.7728   0.7757
  0.7780   0.7831   0.7844   0.7930   0.7941   0.7988   0.8058   0.8103
  0.8174   0.8205   0.8253   0.8308   0.8414   0.8483   0.8601   0.8707
  0.8737   0.9063   0.9101   0.9304   0.9375   0.9494   0.9638   0.9716
  0.9867   1.0038   1.0076   1.0181   1.0254   1.0298   1.0444   1.0494
  1.0638   1.0650   1.0745   1.0829   1.1014   1.1127   1.1258   1.1331
  1.1369   1.1409   1.1433   1.1500   1.1567   1.1592   1.1692   1.1723
  1.1757   1.1804   1.1920   1.1961   1.2019   1.2059   1.2132   1.2236
  1.2306   1.2383   1.2408   1.2469   1.2474   1.2517   1.2609   1.2709
  1.2772   1.2907   1.3010   1.3072   1.3211   1.3291   1.3365   1.3492
  1.3548   1.3640   1.3695   1.3825   1.3842   1.4071   1.4118   1.4274
  1.4348   1.4424   1.4567   1.4630   1.4686   1.4755   1.4859   1.4888
  1.4956   1.5095   1.5188   1.5250   1.5307   1.5318   1.5452   1.5481
  1.5580   1.5627   1.5637   1.5738   1.5784   1.5817   1.5852   1.5890
  1.5976   1.6032   1.6077   1.6122   1.6202   1.6255   1.6295   1.6352
  1.6432   1.6494   1.6522   1.6537   1.6606   1.6639   1.6676   1.6699
  1.6730   1.6762   1.6808   1.6844   1.6940   1.7019   1.7039   1.7137
  1.7197   1.7231   1.7287   1.7424   1.7499   1.7603   1.7644   1.7689
  1.7791   1.7934   1.7973   1.8025   1.8044   1.8104   1.8204   1.8358
  1.8399   1.8479   1.8514   1.8585   1.8726   1.8752   1.8758   1.8882
  1.9016   1.9049   1.9141   1.9310   1.9401   1.9493   1.9540   1.9608
  1.9697   1.9804   1.9964   2.0076   2.0122   2.0175   2.0305   2.0380
  2.0504   2.0532   2.0579   2.0648   2.0706   2.0890   2.0930   2.1054
  2.1120   2.1213   2.1278   2.1322   2.1482   2.1524   2.1613   2.1684
  2.1829   2.1875   2.1922   2.2059   2.2074   2.2226   2.2353   2.2485
  2.2533   2.2686   2.2706   2.2958   2.3060   2.3215   2.3338   2.3386
  2.3532   2.3568   2.3684   2.3756   2.3904   2.4027   2.4384   2.4456
  2.4702   2.5017   2.5121   2.5170   2.5217   2.5295   2.5403   2.5526
  2.5533   2.5668   2.5702   2.5761   2.5888   2.5949   2.6008   2.6133
  2.6243   2.6303   2.6421   2.6486   2.6571   2.6655   2.6758   2.6949
  2.7008   2.7080   2.7203   2.7403   2.7433   2.7503   2.7663   2.7852
  2.7869   2.7963   2.8113   2.8198   2.8258   2.8310   2.8490   2.8550
  2.8615   2.8689   2.8794   2.8886   2.8927   2.8981   2.9058   2.9129
  2.9241   2.9344   2.9444   2.9558   2.9643   2.9756   2.9818   2.9933
  3.0060   3.0083   3.0281   3.0375   3.0425   3.0495   3.0695   3.0720
  3.0803   3.0880   3.1000   3.1027   3.1108   3.1205   3.1329   3.1346
  3.1468   3.1521   3.1543   3.1582   3.1713   3.1815   3.1952   3.2074
  3.2169   3.2292   3.2408   3.2636   3.2736   3.2760   3.2905   3.2988
  3.3137   3.3214   3.3315   3.3437   3.3499   3.3673   3.3864   3.3914
  3.4176   3.4343   3.4748   3.4770   3.5110   3.5616   3.5722   3.6170
  3.6850   3.7775   3.7838   3.8013   3.8131   3.8158   3.8269   3.8451
  3.8637   3.8740   3.9048   3.9056   3.9187   3.9232   3.9354   3.9705
  3.9942   4.0022   4.0109   4.0493   4.0514   4.0841   4.0902   4.1072
  4.1411   4.1440   4.1556   4.1697   4.1721   4.2365   4.2574   4.2774
  4.3004   4.3048   4.3207   4.3390   4.3546   4.4638   4.9856   5.0737
  5.0921   5.0991   5.1081   5.1197   5.1488   5.1807   5.1889   5.1964
  5.3685   5.3756   5.3788   5.4140   5.4272   5.4521   5.4682   5.4717
  5.5991   5.6063   5.6179   5.6466   5.6596   5.7010   5.7591   5.8155
  5.8473  23.7540  23.7659  23.7738  23.7944  23.8078  23.8109  23.8316
 23.8591  23.8756  23.8883  23.9034  23.9117  23.9554  23.9589  23.9897
 24.0052  49.8669  49.9016  49.9362  49.9472  49.9547  49.9614  50.0036
 50.0148  50.0273
 --------------------------------------------------------------

          Ground-State Mulliken Net Atomic Charges

     Atom                 Charge (a.u.)
  ----------------------------------------
      1 C                     0.227910
      2 H                     0.223589
      3 C                    -0.693531
      4 H                     0.185378
      5 O                    -0.064970
      6 C                    -0.262346
      7 H                     0.205457
      8 H                     0.188197
      9 C                    -0.027423
     10 H                     0.187191
     11 C                    -0.377935
     12 H                     0.147245
     13 H                     0.185254
     14 O                     0.102350
     15 C                    -0.292373
     16 H                     0.177848
     17 H                     0.181592
     18 C                    -0.525110
     19 H                     0.179165
     20 H                     0.149077
     21 C                     0.136480
     22 H                     0.267997
     23 C                    -0.733031
     24 H                     0.147248
     25 H                     0.151126
     26 H                     0.164032
     27 C                    -0.371306
     28 O                    -0.200951
     29 H                     0.253775
     30 H                     0.214738
     31 O                     0.025900
     32 C                    -0.425122
     33 H                     0.263636
     34 C                    -0.193901
     35 H                     0.215887
     36 C                     0.025369
     37 O                    -0.208674
     38 O                    -0.126490
     39 H                     0.292440
     40 C                    -0.192449
     41 H                     0.282079
     42 O                    -0.148682
     43 H                     0.261516
     44 C                    -0.630338
     45 H                     0.297856
     46 O                    -0.212683
     47 H                     0.274128
     48 C                    -0.276214
     49 H                     0.245126
     50 O                    -0.149033
     51 H                     0.252979
  ----------------------------------------
  Sum of atomic charges =     0.000000

 -----------------------------------------------------------------
                    Cartesian Multipole Moments
 -----------------------------------------------------------------
    Charge (ESU x 10^10)
                 0.0000
    Dipole Moment (Debye)
         X       0.2606      Y       0.1064      Z      -1.2630
       Tot       1.2940
    Quadrupole Moments (Debye-Ang)
        XX    -159.0319     XY       2.0434     YY    -148.4945
        XZ      23.0497     YZ      -1.5375     ZZ    -148.6865
    Octopole Moments (Debye-Ang^2)
       XXX      46.8910    XXY      18.2655    XYY     -47.0586
       YYY      96.2042    XXZ     -80.7230    XYZ      31.3626
       YYZ     -12.0891    XZZ     -11.9662    YZZ     -20.1208
       ZZZ     -89.1980
    Hexadecapole Moments (Debye-Ang^3)
      XXXX  -14720.6805   XXXY     135.8675   XXYY   -2576.1557
      XYYY     -35.7788   YYYY   -1504.8641   XXXZ     789.0707
      XXYZ    -141.1894   XYYZ      27.5210   YYYZ    -318.6165
      XXZZ   -2831.7792   XYZZ      32.1934   YYZZ    -542.9901
      XZZZ     438.4869   YZZZ    -344.5851   ZZZZ   -1600.6148
 -----------------------------------------------------------------
 Calculating analytic gradient of the SCF energy
 Gradient of SCF Energy
            1           2           3           4           5           6
    1  -0.0003447   0.0001239  -0.0008979  -0.0004474   0.0013334   0.0001810
    2   0.0018041  -0.0005914   0.0005133  -0.0009461  -0.0002746  -0.0010543
    3   0.0008259  -0.0000832   0.0008845  -0.0000775  -0.0010140  -0.0004214
            7           8           9          10          11          12
    1   0.0005208  -0.0002935  -0.0020023   0.0000918   0.0009290   0.0015566
    2   0.0001364   0.0000812   0.0016100  -0.0002675  -0.0056858   0.0008505
    3   0.0007154  -0.0000452  -0.0000085  -0.0003135   0.0001118   0.0009940
           13          14          15          16          17          18
    1   0.0000029  -0.0028627  -0.0006569  -0.0003086   0.0003336   0.0004101
    2   0.0007925   0.0068787  -0.0000354  -0.0005655   0.0002504  -0.0001001
    3  -0.0001554   0.0011366   0.0011966  -0.0004135   0.0000532  -0.0002509
           19          20          21          22          23          24
    1  -0.0002698  -0.0002489  -0.0010573   0.0002804   0.0006129  -0.0002690
    2  -0.0001851  -0.0004949   0.0016989  -0.0002872  -0.0009317   0.0000211
    3   0.0000301  -0.0009535  -0.0004362  -0.0004718  -0.0002229   0.0000942
           25          26          27          28          29          30
    1   0.0000033   0.0000962   0.0012755   0.0002790  -0.0002283  -0.0001088
    2  -0.0001603   0.0006476  -0.0010165   0.0002524  -0.0005394   0.0001302
    3   0.0001691  -0.0000261  -0.0000628   0.0010542  -0.0006439  -0.0000147
           31          32          33          34          35          36
    1   0.0023896   0.0031954   0.0001540  -0.0006358  -0.0001928  -0.0040649
    2  -0.0026884  -0.0014949  -0.0004244   0.0009528   0.0007379   0.0007398
    3  -0.0020288  -0.0022736  -0.0001343   0.0014598   0.0016987  -0.0013947
           37          38          39          40          41          42
    1   0.0010524   0.0011829   0.0001360  -0.0022944  -0.0001037   0.0006227
    2  -0.0000038  -0.0001112   0.0000777   0.0023181   0.0011084   0.0006574
    3   0.0012359   0.0002184  -0.0000023   0.0004941   0.0013454   0.0005042
           43          44          45          46          47          48
    1  -0.0001572   0.0003268   0.0001066   0.0004061   0.0003398  -0.0020042
    2  -0.0002541  -0.0017190  -0.0000593  -0.0006311   0.0005087  -0.0017039
    3  -0.0004056  -0.0012955   0.0006469   0.0010401   0.0001775  -0.0015093
           49          50          51
    1   0.0002959   0.0013679  -0.0001572
    2   0.0003789  -0.0007731  -0.0001477
    3  -0.0002803  -0.0006974  -0.0004498
 Max gradient component =       6.879E-03
 RMS gradient           =       1.225E-03
 Gradient time:  CPU 491.91 s  wall 82.90 s
 Geometry Optimization Parameters
   NAtoms,    NIC,     NZ,  NCons,   NDum,   NFix, NCnnct, MaxDiis
       51     420       0       0       0       0       0       0

 Cartesian Hessian Update
 Hessian Updated using BFGS Update


** GEOMETRY OPTIMIZATION IN DELOCALIZED INTERNAL COORDINATES **
   Searching for a Minimum

   Optimization Cycle:  10

                       Coordinates (Angstroms)
     ATOM                X               Y               Z
      1  C         3.9688476963    0.6005656989   -0.0294930594
      2  H         3.3334015151    0.8004865186   -0.9012626487
      3  C         3.8391735045   -0.8906688104    0.2641657260
      4  H         4.3226251620   -1.1297089103    1.2235730745
      5  O         4.6082937707   -1.5398371213   -0.7700909912
      6  C         2.3833431572   -1.3104518533    0.3548100538
      7  H         1.8745482912   -1.1004495785   -0.5885760668
      8  H         2.2899616387   -2.3834297687    0.5505787587
      9  C         1.7325827030   -0.5021464393    1.5078561975
     10  H         2.2211146676   -0.8230140323    2.4396467490
     11  C         0.2622385712   -0.8537592621    1.6900065643
     12  H         0.1549108331   -1.9313455160    1.8540741845
     13  H        -0.1490009436   -0.3171221298    2.5551000262
     14  O        -0.4605309718   -0.4622701896    0.5094866351
     15  C         1.9482004737    1.0208376958    1.3665132632
     16  H         1.5525052572    1.5190573774    2.2571610165
     17  H         1.3565398669    1.3819427024    0.5200510819
     18  C         3.4254621214    1.4090726491    1.1449135821
     19  H         3.4990626501    2.4849622126    0.9576216488
     20  H         4.0081584071    1.1995867292    2.0485699707
     21  C         5.4251592078    0.7041288600   -0.5268827637
     22  H         5.5557519073    1.5473746353   -1.2083682231
     23  C         6.4967345748    0.7638088467    0.5686539272
     24  H         7.4961676842    0.7760784608    0.1255567013
     25  H         6.3911802784    1.6696462712    1.1711313907
     26  H         6.4475435761   -0.0920808513    1.2463371122
     27  C         5.5074668152   -0.5985964561   -1.3546904697
     28  O         5.1138437865   -0.3055994872   -2.6826283168
     29  H         4.9471135124   -1.1436091816   -3.1304367740
     30  H         6.5034133363   -1.0562994073   -1.3555631207
     31  O        -2.4693928826    0.5235733201    0.7596382357
     32  C        -3.8814395100    0.3991498672    0.8454093919
     33  H        -4.1668578248   -0.3503176831    1.5945314389
     34  C        -1.8138382787   -0.7198210584    0.5130754523
     35  H        -2.0877193713   -1.4337483898    1.3080835187
     36  C        -4.4209229039    1.7372468737    1.3534664676
     37  O        -4.9058076947    1.9027279074    2.4412777085
     38  O        -4.2411067379    2.7244683743    0.4525896159
     39  H        -4.5656340513    3.5456713728    0.8519151658
     40  C        -4.4467923444   -0.0023987920   -0.5198340121
     41  H        -4.1921800247    0.7962362849   -1.2304846490
     42  O        -5.8515049065   -0.1356316588   -0.3972797094
     43  H        -6.1817753530   -0.5868489220   -1.1837687934
     44  C        -3.7838845570   -1.3226085316   -0.9372265583
     45  H        -4.1362995238   -2.1084720721   -0.2604925554
     46  O        -4.2194785955   -1.7473419894   -2.2339037165
     47  H        -3.9192094772   -1.0990285660   -2.8841907220
     48  C        -2.2558533535   -1.2576528014   -0.8602420536
     49  H        -1.8745410510   -0.5469042020   -1.6110422276
     50  O        -1.6730207019   -2.5379550905   -1.0469789218
     51  H        -2.1094439800   -2.9573625558   -1.7984587960
   Point Group: c1    Number of degrees of freedom:   147


   Energy is  -1302.747495032

 Hessian Updated using BFGS Update

147 Hessian modes will be used to form the next step
  Hessian Eigenvalues:
     0.000855    0.004723    0.004925    0.005708    0.006277    0.006923
     0.007149    0.007416    0.007922    0.008647    0.010321    0.010762
     0.011009    0.011809    0.013225    0.013261    0.019036    0.020301
     0.022125    0.030355    0.030811    0.032558    0.034008    0.036631
     0.040928    0.041785    0.044561    0.046288    0.046578    0.047277
     0.047658    0.048260    0.049053    0.049453    0.049890    0.050595
     0.051958    0.051985    0.053829    0.054360    0.054838    0.055255
     0.056330    0.056890    0.057638    0.058079    0.058990    0.059629
     0.061641    0.062188    0.065256    0.069918    0.071880    0.074755
     0.075843    0.077589    0.079548    0.080468    0.083024    0.085767
     0.089172    0.092784    0.096892    0.109825    0.112205    0.113692
     0.115990    0.120197    0.138047    0.138562    0.143559    0.143766
     0.154470    0.159883    0.159968    0.160045    0.160292    0.160724
     0.161227    0.162923    0.163610    0.166887    0.168203    0.176574
     0.178385    0.183029    0.190299    0.195337    0.201747    0.208938
     0.225386    0.230312    0.248098    0.251836    0.256091    0.265136
     0.270463    0.276954    0.278241    0.281648    0.285786    0.287960
     0.290546    0.292040    0.298063    0.299939    0.301392    0.309684
     0.322974    0.335081    0.338181    0.339158    0.339459    0.339693
     0.339822    0.340214    0.340273    0.340335    0.340435    0.340625
     0.341035    0.341353    0.341538    0.341845    0.342028    0.342645
     0.342953    0.343239    0.344729    0.353676    0.378837    0.380945
     0.392657    0.395178    0.401358    0.403557    0.409607    0.422288
     0.434630    0.483819    0.516550    0.518533    0.520424    0.524798
     0.531552    0.547655    0.933743

 Minimum Search - Taking Simple RFO Step
 Searching for Lamda that Minimizes Along All modes
 Value Taken    Lamda =  -0.00214183
 Calculated Step too Large.  Step scaled by  0.422944
 Step Taken.  Stepsize is  0.300000

                             Maximum     Tolerance    Cnvgd?
         Gradient           0.004337      0.000300      NO
         Displacement       0.145082      0.001200      NO
         Energy change     -0.000554      0.000001      NO


 New Cartesian Coordinates Obtained by Inverse Iteration

 Displacement from previous Coordinates is:  1.747841
 ----------------------------------------------------------------
             Standard Nuclear Orientation (Angstroms)
    I     Atom           X                Y                Z
 ----------------------------------------------------------------
    1      C       3.9633598200     0.5801000761    -0.0620608321
    2      H       3.3338957220     0.7079150728    -0.9515771198
    3      C       3.8532220947    -0.8888435517     0.3346325885
    4      H       4.3296114203    -1.0529825157     1.3134981396
    5      O       4.6450621456    -1.5954312706    -0.6437924161
    6      C       2.4039598731    -1.3274154389     0.4343446372
    7      H       1.9075164705    -1.2004262254    -0.5300464053
    8      H       2.3274248467    -2.3848757211     0.7088715429
    9      C       1.7214615055    -0.4488676551     1.5150799536
   10      H       2.1934830778    -0.6999043645     2.4759737379
   11      C       0.2499384614    -0.8059748266     1.6892701898
   12      H       0.1495129909    -1.8693522676     1.9342827980
   13      H      -0.1885050581    -0.2100181443     2.4999148918
   14      O      -0.4503674310    -0.5259430676     0.4655722312
   15      C       1.9204284822     1.0640571246     1.2742994233
   16      H       1.5029488759     1.6120257568     2.1249230277
   17      H       1.3372972226     1.3584120857     0.3970676360
   18      C       3.3950596858     1.4594013792     1.0485503903
   19      H       3.4559452214     2.5217718415     0.7928284902
   20      H       3.9701636893     1.3169407728     1.9703383997
   21      C       5.4235218107     0.6717663037    -0.5507062686
   22      H       5.5500749761     1.4699024701    -1.2849986697
   23      C       6.4824608837     0.8184630176     0.5495506772
   24      H       7.4860840409     0.8161951749     0.1156448920
   25      H       6.3587759055     1.7591480863     1.0923367703
   26      H       6.4378437576     0.0071941738     1.2801712380
   27      C       5.5330311380    -0.6823164076    -1.2858256967
   28      O       5.1445253870    -0.4868412213    -2.6341328915
   29      H       4.9823994937    -1.3551779536    -3.0212521340
   30      H       6.5360593768    -1.1223883260    -1.2490500993
   31      O      -2.4608848120     0.4502176851     0.8041976285
   32      C      -3.8729350373     0.3265684228     0.8849646946
   33      H      -4.1630457312    -0.4675099254     1.5850991941
   34      C      -1.8033266025    -0.7745809367     0.4686776772
   35      H      -2.0722330987    -1.5395327371     1.2165983704
   36      C      -4.4003835607     1.6313879537     1.4856244398
   37      O      -4.8819773577     1.7243430985     2.5830421163
   38      O      -4.2257226282     2.6755831953     0.6502701827
   39      H      -4.5471971121     3.4689043834     1.1040102009
   40      C      -4.4413181989     0.0195276533    -0.5022732754
   41      H      -4.1868763537     0.8625489819    -1.1592560618
   42      O      -5.8467007650    -0.1193677681    -0.3862314955
   43      H      -6.1775923021    -0.5243589925    -1.1970142975
   44      C      -3.7831203591    -1.2717805733    -1.0061192033
   45      H      -4.1373793120    -2.0969492839    -0.3787955303
   46      O      -4.2270394908    -1.6127642961    -2.3246572902
   47      H      -3.9220808679    -0.9308637628    -2.9367841926
   48      C      -2.2534846483    -1.2243819377    -0.9314916427
   49      H      -1.8684120896    -0.4745563582    -1.6414464740
   50      O      -1.6863404614    -2.4976105002    -1.1962488483
   51      H      -2.1390351705    -2.8712173298    -1.9619758046
 ----------------------------------------------------------------
 Molecular Point Group                 C1    NOp =  1
 Largest Abelian Subgroup              C1    NOp =  1
 Nuclear Repulsion Energy =  2405.4078220429 hartrees
 There are       97 alpha and       97 beta electrons
 Applying Cartesian multipole field
    Component          Value
    ---------          -----
     (2,0,0)        1.00000E-12
     (0,2,0)        2.00000E-11
     (0,0,2)       -3.00000E-11
 Nucleus-field energy     =    -0.0000000018 hartrees
 Requested basis set is 6-311++G(d,p)
 There are 280 shells and 732 basis functions
 A cutoff of  1.0D-11 yielded  26638 shell pairs
 There are    176149 function pairs (    186577 Cartesian)
 Smallest overlap matrix eigenvalue = 1.01E-06

 Q-Chem warning in module stvman/mkSTV.C, line 306:

 Overlap eigenvalue is smaller than square root of threshold
 Use THRESH >= 12 to get rid of this warning

 Guess MOs from SCF MO coefficient file

 -----------------------------------------------------------------------
  General SCF calculation program by
  Eric Jon Sundstrom, Paul Horn, Yuezhi Mao, Dmitri Zuev, Alec White,
  David Stuck, Shaama M.S., Shane Yost, Joonho Lee, David Small,
  Daniel Levine, Susi Lehtola, Hugh Burton, Evgeny Epifanovsky
 -----------------------------------------------------------------------
 Exchange:     0.2000 Hartree-Fock + 0.0800 Slater + 0.7200 B88
 Correlation:  0.1900 VWN1RPA + 0.8100 LYP
 Using SG-1 standard quadrature grid
 Size of previous SCF MO coefficient file: 1073112 (expected); 1071646 (actual). 

 Q-Chem warning in module libgscf/gen_scfman/rhf.C, line 619:

 Inconsistent size for SCF MO coefficient file.  Please check basis and PURECART setting.

 using 6 threads for integral computing
 -------------------------------------------------------
 OpenMP Integral computing Module                
 Release: version 2.0, May 2017, Q-Chem Inc. Pleasanton 
 -------------------------------------------------------
 -------------------------------------------------------
 OpenMP BLAS3 based DFT computing Module                
 Release: version 1.0, May 2013, Q-Chem Inc. Pittsburgh 
 -------------------------------------------------------
 A restricted SCF calculation will be
 performed using DIIS
 SCF converges when DIIS error is below 1.0e-08
 ---------------------------------------
  Cycle       Energy         DIIS error
 ---------------------------------------
    1   -1302.7004258309      7.20e-04  
    2   -1302.7474020548      1.33e-04  
    3   -1302.7465291358      2.03e-04  
    4   -1302.7483957979      1.87e-05  
    5   -1302.7484057652      1.23e-05  
    6   -1302.7484126017      3.85e-06  
    7   -1302.7484132268      1.42e-06  
    8   -1302.7484133196      4.04e-07  
    9   -1302.7484133276      9.01e-08  
   10   -1302.7484133281      2.44e-08  
   11   -1302.7484133285      8.38e-09  Convergence criterion met
 ---------------------------------------
 SCF time:   CPU 1925.11s  wall 342.00s 
 SCF   energy in the final basis set =    -1302.7484133285
 Total energy in the final basis set =    -1302.7484133285

 --------------------------------------------------------------

                    Orbital Energies (a.u.)
 --------------------------------------------------------------

 Alpha MOs
 -- Occupied --
-19.1881 -19.1656 -19.1559 -19.1483 -19.1464 -19.1430 -19.1326 -19.1249
-19.1240 -10.3237 -10.2946 -10.2661 -10.2598 -10.2537 -10.2520 -10.2481
-10.2287 -10.2166 -10.1853 -10.1791 -10.1718 -10.1713 -10.1683 -10.1656
-10.1653  -1.1318  -1.1006  -1.0743  -1.0658  -1.0536  -1.0423  -1.0408
 -1.0382  -1.0023  -0.8463  -0.8107  -0.8090  -0.7921  -0.7553  -0.7447
 -0.7061  -0.6860  -0.6760  -0.6588  -0.6352  -0.6253  -0.6235  -0.5912
 -0.5781  -0.5675  -0.5609  -0.5584  -0.5426  -0.5288  -0.5176  -0.5142
 -0.5084  -0.5013  -0.4933  -0.4911  -0.4885  -0.4706  -0.4659  -0.4623
 -0.4504  -0.4441  -0.4385  -0.4360  -0.4347  -0.4214  -0.4204  -0.4065
 -0.3978  -0.3958  -0.3920  -0.3810  -0.3790  -0.3729  -0.3670  -0.3641
 -0.3617  -0.3566  -0.3458  -0.3435  -0.3391  -0.3333  -0.3262  -0.3237
 -0.3197  -0.3156  -0.3037  -0.2976  -0.2954  -0.2901  -0.2884  -0.2811
 -0.2665
 -- Virtual --
 -0.0328  -0.0222  -0.0117  -0.0091  -0.0052   0.0002   0.0027   0.0057
  0.0104   0.0167   0.0218   0.0264   0.0309   0.0337   0.0351   0.0378
  0.0463   0.0467   0.0483   0.0537   0.0595   0.0622   0.0631   0.0650
  0.0732   0.0745   0.0780   0.0799   0.0816   0.0844   0.0864   0.0876
  0.0922   0.0948   0.0977   0.1009   0.1045   0.1054   0.1062   0.1099
  0.1125   0.1133   0.1162   0.1196   0.1204   0.1211   0.1238   0.1257
  0.1272   0.1297   0.1316   0.1321   0.1342   0.1357   0.1396   0.1407
  0.1421   0.1432   0.1473   0.1483   0.1497   0.1516   0.1541   0.1546
  0.1559   0.1607   0.1632   0.1668   0.1695   0.1710   0.1728   0.1745
  0.1777   0.1791   0.1809   0.1827   0.1862   0.1877   0.1904   0.1929
  0.1936   0.1988   0.1998   0.2010   0.2026   0.2080   0.2124   0.2125
  0.2164   0.2185   0.2195   0.2216   0.2251   0.2290   0.2302   0.2345
  0.2366   0.2417   0.2430   0.2457   0.2474   0.2488   0.2512   0.2536
  0.2569   0.2584   0.2645   0.2656   0.2682   0.2698   0.2721   0.2778
  0.2818   0.2824   0.2844   0.2870   0.2885   0.2924   0.2950   0.2962
  0.2999   0.3043   0.3059   0.3094   0.3102   0.3122   0.3145   0.3172
  0.3193   0.3216   0.3276   0.3295   0.3315   0.3329   0.3344   0.3364
  0.3391   0.3398   0.3444   0.3467   0.3497   0.3516   0.3548   0.3557
  0.3612   0.3628   0.3631   0.3673   0.3684   0.3742   0.3759   0.3776
  0.3811   0.3836   0.3858   0.3867   0.3900   0.3915   0.3979   0.3998
  0.4058   0.4093   0.4120   0.4169   0.4250   0.4271   0.4290   0.4346
  0.4364   0.4459   0.4483   0.4528   0.4596   0.4627   0.4702   0.4781
  0.4913   0.4982   0.4991   0.5006   0.5115   0.5145   0.5223   0.5329
  0.5395   0.5470   0.5496   0.5591   0.5637   0.5682   0.5714   0.5755
  0.5788   0.5837   0.5911   0.5965   0.5999   0.6044   0.6163   0.6166
  0.6247   0.6295   0.6365   0.6426   0.6474   0.6524   0.6543   0.6623
  0.6667   0.6683   0.6748   0.6819   0.6866   0.6904   0.6969   0.6999
  0.7111   0.7153   0.7189   0.7220   0.7316   0.7319   0.7373   0.7424
  0.7473   0.7516   0.7549   0.7582   0.7638   0.7651   0.7691   0.7748
  0.7793   0.7795   0.7833   0.7872   0.7944   0.7957   0.8015   0.8054
  0.8123   0.8161   0.8230   0.8267   0.8307   0.8396   0.8505   0.8593
  0.8728   0.8752   0.9052   0.9141   0.9302   0.9380   0.9510   0.9625
  0.9715   0.9926   1.0020   1.0074   1.0213   1.0283   1.0304   1.0437
  1.0501   1.0608   1.0657   1.0759   1.0821   1.1002   1.1131   1.1245
  1.1277   1.1371   1.1414   1.1446   1.1498   1.1561   1.1593   1.1689
  1.1726   1.1786   1.1828   1.1920   1.1957   1.2034   1.2074   1.2144
  1.2241   1.2319   1.2361   1.2384   1.2459   1.2491   1.2542   1.2618
  1.2719   1.2785   1.2912   1.3009   1.3101   1.3217   1.3314   1.3369
  1.3491   1.3558   1.3645   1.3682   1.3826   1.3868   1.4078   1.4139
  1.4294   1.4351   1.4436   1.4570   1.4643   1.4690   1.4721   1.4874
  1.4904   1.4951   1.5099   1.5197   1.5256   1.5317   1.5348   1.5451
  1.5490   1.5561   1.5623   1.5648   1.5758   1.5780   1.5804   1.5825
  1.5881   1.5975   1.6046   1.6057   1.6147   1.6205   1.6260   1.6324
  1.6349   1.6446   1.6482   1.6534   1.6554   1.6595   1.6615   1.6681
  1.6688   1.6724   1.6768   1.6808   1.6832   1.6991   1.7031   1.7066
  1.7171   1.7186   1.7228   1.7281   1.7431   1.7506   1.7608   1.7636
  1.7730   1.7800   1.7940   1.7983   1.8028   1.8058   1.8120   1.8226
  1.8365   1.8392   1.8493   1.8510   1.8597   1.8697   1.8804   1.8817
  1.8882   1.9018   1.9053   1.9154   1.9337   1.9423   1.9511   1.9537
  1.9590   1.9707   1.9798   2.0001   2.0090   2.0114   2.0187   2.0340
  2.0401   2.0508   2.0531   2.0596   2.0639   2.0723   2.0917   2.0956
  2.1073   2.1104   2.1219   2.1275   2.1354   2.1478   2.1541   2.1641
  2.1669   2.1857   2.1872   2.1912   2.2053   2.2081   2.2237   2.2346
  2.2475   2.2521   2.2682   2.2735   2.2950   2.3056   2.3213   2.3353
  2.3383   2.3530   2.3571   2.3679   2.3751   2.3951   2.4040   2.4399
  2.4452   2.4714   2.5008   2.5122   2.5153   2.5232   2.5306   2.5406
  2.5513   2.5538   2.5667   2.5715   2.5752   2.5911   2.5951   2.6020
  2.6136   2.6239   2.6281   2.6416   2.6465   2.6570   2.6670   2.6762
  2.6944   2.7031   2.7096   2.7304   2.7404   2.7433   2.7493   2.7692
  2.7865   2.7914   2.7981   2.8113   2.8201   2.8259   2.8356   2.8519
  2.8538   2.8667   2.8689   2.8802   2.8918   2.8934   2.8973   2.9083
  2.9149   2.9257   2.9355   2.9438   2.9551   2.9643   2.9764   2.9797
  2.9971   3.0040   3.0116   3.0285   3.0380   3.0411   3.0463   3.0695
  3.0749   3.0814   3.0888   3.0990   3.1019   3.1121   3.1194   3.1315
  3.1353   3.1485   3.1526   3.1562   3.1605   3.1709   3.1831   3.1957
  3.2074   3.2174   3.2297   3.2457   3.2624   3.2704   3.2762   3.2880
  3.2966   3.3127   3.3216   3.3300   3.3438   3.3458   3.3674   3.3849
  3.3942   3.4170   3.4348   3.4719   3.4767   3.5096   3.5612   3.5724
  3.6171   3.6850   3.7772   3.7843   3.8019   3.8128   3.8160   3.8267
  3.8438   3.8638   3.8743   3.9032   3.9054   3.9197   3.9232   3.9357
  3.9717   3.9953   4.0030   4.0098   4.0490   4.0509   4.0840   4.0904
  4.1037   4.1423   4.1439   4.1558   4.1705   4.1738   4.2385   4.2598
  4.2769   4.3007   4.3071   4.3216   4.3412   4.3539   4.4627   4.9857
  5.0743   5.0920   5.0984   5.1073   5.1211   5.1516   5.1811   5.1905
  5.1928   5.3689   5.3767   5.3808   5.4146   5.4276   5.4518   5.4681
  5.4698   5.5993   5.6064   5.6187   5.6470   5.6599   5.7004   5.7594
  5.8206   5.8474  23.7541  23.7669  23.7754  23.7942  23.8080  23.8113
 23.8315  23.8609  23.8763  23.8864  23.9054  23.9128  23.9548  23.9586
 23.9926  24.0063  49.8672  49.9018  49.9365  49.9477  49.9552  49.9613
 50.0032  50.0149  50.0297
 --------------------------------------------------------------

          Ground-State Mulliken Net Atomic Charges

     Atom                 Charge (a.u.)
  ----------------------------------------
      1 C                     0.462279
      2 H                     0.227458
      3 C                    -0.885242
      4 H                     0.184940
      5 O                    -0.048263
      6 C                    -0.238998
      7 H                     0.215617
      8 H                     0.186523
      9 C                     0.590500
     10 H                     0.185952
     11 C                    -0.955758
     12 H                     0.148454
     13 H                     0.190055
     14 O                     0.115312
     15 C                    -0.304389
     16 H                     0.180150
     17 H                     0.175931
     18 C                    -0.602324
     19 H                     0.178863
     20 H                     0.158919
     21 C                    -0.013739
     22 H                     0.267388
     23 C                    -0.725045
     24 H                     0.146655
     25 H                     0.150627
     26 H                     0.162466
     27 C                    -0.323748
     28 O                    -0.198121
     29 H                     0.253092
     30 H                     0.217466
     31 O                     0.023621
     32 C                    -0.414675
     33 H                     0.263459
     34 C                    -0.094936
     35 H                     0.207172
     36 C                     0.034999
     37 O                    -0.207420
     38 O                    -0.125797
     39 H                     0.292925
     40 C                    -0.186488
     41 H                     0.280326
     42 O                    -0.149058
     43 H                     0.261363
     44 C                    -0.623169
     45 H                     0.300333
     46 O                    -0.212425
     47 H                     0.274243
     48 C                    -0.376509
     49 H                     0.242677
     50 O                    -0.145282
     51 H                     0.251622
  ----------------------------------------
  Sum of atomic charges =    -0.000000

 -----------------------------------------------------------------
                    Cartesian Multipole Moments
 -----------------------------------------------------------------
    Charge (ESU x 10^10)
                -0.0000
    Dipole Moment (Debye)
         X       0.2059      Y       0.5297      Z      -1.2384
       Tot       1.3626
    Quadrupole Moments (Debye-Ang)
        XX    -159.3578     XY       1.5202     YY    -147.9164
        XZ      23.0186     YZ      -1.2111     ZZ    -149.5373
    Octopole Moments (Debye-Ang^2)
       XXX      42.8904    XXY      27.2546    XYY     -48.3697
       YYY     100.1227    XXZ     -80.9123    XYZ      27.5806
       YYZ     -10.6618    XZZ     -12.0740    YZZ     -13.1068
       ZZZ     -93.1323
    Hexadecapole Moments (Debye-Ang^3)
      XXXX  -14719.6218   XXXY     120.1466   XXYY   -2545.4802
      XYYY     -24.5613   YYYY   -1470.8602   XXXZ     801.9976
      XXYZ    -129.2121   XYYZ      -1.6370   YYYZ    -313.1923
      XXZZ   -2862.9014   XYZZ      20.9332   YYZZ    -522.4585
      XZZZ     480.0001   YZZZ    -366.1712   ZZZZ   -1673.5193
 -----------------------------------------------------------------
 Calculating analytic gradient of the SCF energy
 Gradient of SCF Energy
            1           2           3           4           5           6
    1  -0.0003604  -0.0001454  -0.0013930  -0.0001255   0.0013701  -0.0002045
    2   0.0013109  -0.0006533   0.0004504  -0.0007596  -0.0001596  -0.0008600
    3   0.0003626  -0.0001079   0.0015354  -0.0000468  -0.0011172  -0.0006821
            7           8           9          10          11          12
    1   0.0006842  -0.0002064  -0.0009786   0.0001549   0.0011569   0.0012413
    2   0.0000384  -0.0001731   0.0021449  -0.0005412  -0.0046849   0.0008718
    3   0.0006584  -0.0000616   0.0004172  -0.0004608  -0.0004210   0.0006355
           13          14          15          16          17          18
    1   0.0000250  -0.0027842  -0.0005757  -0.0003660   0.0004728   0.0004931
    2   0.0007868   0.0046925   0.0004991  -0.0008739  -0.0000281   0.0006322
    3  -0.0000120   0.0017420   0.0005504  -0.0002184   0.0002067  -0.0000068
           19          20          21          22          23          24
    1  -0.0004183  -0.0000101  -0.0012279   0.0003432   0.0011386  -0.0002234
    2  -0.0001740  -0.0007998   0.0016094  -0.0002282  -0.0010997  -0.0000838
    3   0.0002562  -0.0008603  -0.0008849  -0.0002139   0.0004712  -0.0000167
           25          26          27          28          29          30
    1  -0.0000817  -0.0001058   0.0013651   0.0001435  -0.0002229  -0.0001976
    2  -0.0001751   0.0007023  -0.0009090   0.0001096  -0.0002559   0.0001469
    3   0.0001947  -0.0004920   0.0005058   0.0005970  -0.0005283   0.0000153
           31          32          33          34          35          36
    1   0.0009275   0.0026715  -0.0001004  -0.0002249  -0.0001647  -0.0027484
    2  -0.0025779  -0.0018247  -0.0002565   0.0018081   0.0007397   0.0012997
    3  -0.0018473  -0.0034685   0.0001098   0.0012599   0.0012836  -0.0000221
           37          38          39          40          41          42
    1   0.0007949   0.0006262   0.0002809  -0.0018713  -0.0000542   0.0002429
    2  -0.0002959  -0.0000137  -0.0001409   0.0026356   0.0007985   0.0005002
    3   0.0004389   0.0001604  -0.0001670   0.0016894   0.0013022   0.0004691
           43          44          45          46          47          48
    1  -0.0001017   0.0002425   0.0000471   0.0003403   0.0001476  -0.0013337
    2  -0.0001979  -0.0012995  -0.0001558  -0.0003710   0.0002177  -0.0020407
    3  -0.0002429  -0.0021589   0.0006341   0.0006924   0.0003650  -0.0012218
           49          50          51
    1   0.0003374   0.0011745  -0.0001955
    2   0.0003885  -0.0008267   0.0000775
    3  -0.0003942  -0.0006725  -0.0002272
 Max gradient component =       4.692E-03
 RMS gradient           =       1.089E-03
 Gradient time:  CPU 493.10 s  wall 83.10 s
 Geometry Optimization Parameters
   NAtoms,    NIC,     NZ,  NCons,   NDum,   NFix, NCnnct, MaxDiis
       51     420       0       0       0       0       0       0

 Cartesian Hessian Update
 Hessian Updated using BFGS Update


** GEOMETRY OPTIMIZATION IN DELOCALIZED INTERNAL COORDINATES **
   Searching for a Minimum

   Optimization Cycle:  11

                       Coordinates (Angstroms)
     ATOM                X               Y               Z
      1  C         3.9633598200    0.5801000761   -0.0620608321
      2  H         3.3338957220    0.7079150728   -0.9515771198
      3  C         3.8532220947   -0.8888435517    0.3346325885
      4  H         4.3296114203   -1.0529825157    1.3134981396
      5  O         4.6450621456   -1.5954312706   -0.6437924161
      6  C         2.4039598731   -1.3274154389    0.4343446372
      7  H         1.9075164705   -1.2004262254   -0.5300464053
      8  H         2.3274248467   -2.3848757211    0.7088715429
      9  C         1.7214615055   -0.4488676551    1.5150799536
     10  H         2.1934830778   -0.6999043645    2.4759737379
     11  C         0.2499384614   -0.8059748266    1.6892701898
     12  H         0.1495129909   -1.8693522676    1.9342827980
     13  H        -0.1885050581   -0.2100181443    2.4999148918
     14  O        -0.4503674310   -0.5259430676    0.4655722312
     15  C         1.9204284822    1.0640571246    1.2742994233
     16  H         1.5029488759    1.6120257568    2.1249230277
     17  H         1.3372972226    1.3584120857    0.3970676360
     18  C         3.3950596858    1.4594013792    1.0485503903
     19  H         3.4559452214    2.5217718415    0.7928284902
     20  H         3.9701636893    1.3169407728    1.9703383997
     21  C         5.4235218107    0.6717663037   -0.5507062686
     22  H         5.5500749761    1.4699024701   -1.2849986697
     23  C         6.4824608837    0.8184630176    0.5495506772
     24  H         7.4860840409    0.8161951749    0.1156448920
     25  H         6.3587759055    1.7591480863    1.0923367703
     26  H         6.4378437576    0.0071941738    1.2801712380
     27  C         5.5330311380   -0.6823164076   -1.2858256967
     28  O         5.1445253870   -0.4868412213   -2.6341328915
     29  H         4.9823994937   -1.3551779536   -3.0212521340
     30  H         6.5360593768   -1.1223883260   -1.2490500993
     31  O        -2.4608848120    0.4502176851    0.8041976285
     32  C        -3.8729350373    0.3265684228    0.8849646946
     33  H        -4.1630457312   -0.4675099254    1.5850991941
     34  C        -1.8033266025   -0.7745809367    0.4686776772
     35  H        -2.0722330987   -1.5395327371    1.2165983704
     36  C        -4.4003835607    1.6313879537    1.4856244398
     37  O        -4.8819773577    1.7243430985    2.5830421163
     38  O        -4.2257226282    2.6755831953    0.6502701827
     39  H        -4.5471971121    3.4689043834    1.1040102009
     40  C        -4.4413181989    0.0195276533   -0.5022732754
     41  H        -4.1868763537    0.8625489819   -1.1592560618
     42  O        -5.8467007650   -0.1193677681   -0.3862314955
     43  H        -6.1775923021   -0.5243589925   -1.1970142975
     44  C        -3.7831203591   -1.2717805733   -1.0061192033
     45  H        -4.1373793120   -2.0969492839   -0.3787955303
     46  O        -4.2270394908   -1.6127642961   -2.3246572902
     47  H        -3.9220808679   -0.9308637628   -2.9367841926
     48  C        -2.2534846483   -1.2243819377   -0.9314916427
     49  H        -1.8684120896   -0.4745563582   -1.6414464740
     50  O        -1.6863404614   -2.4976105002   -1.1962488483
     51  H        -2.1390351705   -2.8712173298   -1.9619758046
   Point Group: c1    Number of degrees of freedom:   147


   Energy is  -1302.748413328

 Hessian Updated using BFGS Update

147 Hessian modes will be used to form the next step
  Hessian Eigenvalues:
     0.000067    0.004690    0.005063    0.005704    0.006246    0.007126
     0.007206    0.007737    0.007950    0.009724    0.010423    0.010829
     0.011398    0.012762    0.013102    0.015222    0.019529    0.020308
     0.022124    0.030308    0.031401    0.032562    0.033986    0.036790
     0.041014    0.041781    0.044676    0.045969    0.046928    0.047488
     0.047977    0.048426    0.049269    0.049707    0.049933    0.051524
     0.051955    0.052892    0.053826    0.054381    0.054920    0.055978
     0.056385    0.056934    0.057705    0.058510    0.059049    0.060552
     0.062125    0.064439    0.065291    0.069915    0.072377    0.075155
     0.077572    0.078812    0.079740    0.080962    0.083257    0.086356
     0.090083    0.092807    0.099538    0.110028    0.112713    0.113783
     0.116086    0.121535    0.138062    0.142598    0.143562    0.146482
     0.154027    0.159952    0.160035    0.160136    0.160382    0.161197
     0.162057    0.163429    0.163911    0.167111    0.170825    0.176848
     0.180133    0.182982    0.189659    0.195362    0.201473    0.207735
     0.229860    0.243721    0.251357    0.252680    0.265066    0.265459
     0.270174    0.276905    0.279264    0.283259    0.287798    0.289384
     0.290709    0.297509    0.299263    0.300758    0.303763    0.309934
     0.331916    0.335900    0.338282    0.339058    0.339458    0.339791
     0.340106    0.340229    0.340270    0.340417    0.340610    0.341013
     0.341224    0.341421    0.341812    0.341985    0.342485    0.342941
     0.343170    0.344303    0.346405    0.374211    0.380588    0.387946
     0.393798    0.395598    0.402074    0.405558    0.420140    0.421771
     0.444379    0.483127    0.516350    0.518514    0.520703    0.529137
     0.547145    0.573859    0.946241
**WARNING** Magnitude of eigenvalue   1 too small.  Replaced by     0.000100

 Minimum Search - Taking Simple RFO Step
 Searching for Lamda that Minimizes Along All modes
 Value Taken    Lamda =  -0.00299060
 Calculated Step too Large.  Step scaled by  0.332679
 Step Taken.  Stepsize is  0.300000

                             Maximum     Tolerance    Cnvgd?
         Gradient           0.002984      0.000300      NO
         Displacement       0.161908      0.001200      NO
         Energy change     -0.000918      0.000001      NO


 New Cartesian Coordinates Obtained by Inverse Iteration

 Displacement from previous Coordinates is:  1.965053
 ----------------------------------------------------------------
             Standard Nuclear Orientation (Angstroms)
    I     Atom           X                Y                Z
 ----------------------------------------------------------------
    1      C       3.9570222043     0.5507250642    -0.0985187565
    2      H       3.3348892933     0.5996716038    -1.0007714441
    3      C       3.8635363787    -0.8836332872     0.4116274738
    4      H       4.3318725094    -0.9628041567     1.4052859372
    5      O       4.6758021180    -1.6522333755    -0.5006563293
    6      C       2.4208770831    -1.3377914262     0.5266218356
    7      H       1.9375955125    -1.3024135117    -0.4522355424
    8      H       2.3591172991    -2.3706314811     0.8869643662
    9      C       1.7075203549    -0.3874267485     1.5221698157
   10      H       2.1601577666    -0.5586755814     2.5092858121
   11      C       0.2341949446    -0.7487141885     1.6875770709
   12      H       0.1342830337    -1.7934464955     2.0061454152
   13      H      -0.2311358485    -0.1019713991     2.4414198255
   14      O      -0.4384027594    -0.5757309833     0.4309074625
   15      C       1.8925919849     1.1059629913     1.1696090914
   16      H       1.4549863397     1.7093568276     1.9715206048
   17      H       1.3185850019     1.3242941664     0.2646960403
   18      C       3.3643547341     1.5060960419     0.9345385541
   19      H       3.4136603273     2.5468119123     0.5996843430
   20      H       3.9306523740     1.4433095557     1.8711881634
   21      C       5.4204968348     0.6255170758    -0.5794203073
   22      H       5.5426022666     1.3677100444    -1.3707780499
   23      C       6.4664673353     0.8712590083     0.5156905603
   24      H       7.4740028828     0.8502487489     0.0910754873
   25      H       6.3259229965     1.8484906238     0.9849214040
   26      H       6.4266251171     0.1170604922     1.3057431261
   27      C       5.5547093725    -0.7786556640    -1.2060512562
   28      O       5.1735475180    -0.6933811481    -2.5690263848
   29      H       5.0171162974    -1.5905404407    -2.8854579119
   30      H       6.5636628966    -1.1993872686    -1.1289334375
   31      O      -2.4571094530     0.3719000735     0.8609447479
   32      C      -3.8696461947     0.2426756805     0.9275057750
   33      H      -4.1648884668    -0.5998778254     1.5662891206
   34      C      -1.7900407959    -0.8214886119     0.4275067494
   35      H      -2.0534148442    -1.6431888863     1.1148409762
   36      C      -4.3950350617     1.4984587307     1.6266273332
   37      O      -4.8837045358     1.5052277951     2.7244012531
   38      O      -4.2266690776     2.6037943629     0.8724685059
   39      H      -4.5548759975     3.3583029003     1.3835095388
   40      C      -4.4306987202     0.0400655508    -0.4820928557
   41      H      -4.1765083453     0.9286711976    -1.0757081165
   42      O      -5.8369628041    -0.1111152118    -0.3836386947
   43      H      -6.1611134375    -0.4610872485    -1.2219514896
   44      C      -3.7692033367    -1.2074889596    -1.0765391041
   45      H      -4.1242400648    -2.0761117203    -0.5115970770
   46      O      -4.2134457403    -1.4526711360    -2.4166928569
   47      H      -3.9062217010    -0.7317247166    -2.9805223641
   48      C      -2.2392837954    -1.1690881377    -0.9982119727
   49      H      -1.8516424119    -0.3742281737    -1.6555804775
   50      O      -1.6806927355    -2.4243549381    -1.3495245646
   51      H      -2.1428067231    -2.7456063753    -2.1329578859
 ----------------------------------------------------------------
 Molecular Point Group                 C1    NOp =  1
 Largest Abelian Subgroup              C1    NOp =  1
 Nuclear Repulsion Energy =  2406.7692039819 hartrees
 There are       97 alpha and       97 beta electrons
 Applying Cartesian multipole field
    Component          Value
    ---------          -----
     (2,0,0)        1.00000E-12
     (0,2,0)        2.00000E-11
     (0,0,2)       -3.00000E-11
 Nucleus-field energy     =    -0.0000000043 hartrees
 Requested basis set is 6-311++G(d,p)
 There are 280 shells and 732 basis functions
 A cutoff of  1.0D-11 yielded  26665 shell pairs
 There are    176199 function pairs (    186632 Cartesian)
 Smallest overlap matrix eigenvalue = 1.01E-06

 Q-Chem warning in module stvman/mkSTV.C, line 306:

 Overlap eigenvalue is smaller than square root of threshold
 Use THRESH >= 12 to get rid of this warning

 Guess MOs from SCF MO coefficient file

 -----------------------------------------------------------------------
  General SCF calculation program by
  Eric Jon Sundstrom, Paul Horn, Yuezhi Mao, Dmitri Zuev, Alec White,
  David Stuck, Shaama M.S., Shane Yost, Joonho Lee, David Small,
  Daniel Levine, Susi Lehtola, Hugh Burton, Evgeny Epifanovsky
 -----------------------------------------------------------------------
 Exchange:     0.2000 Hartree-Fock + 0.0800 Slater + 0.7200 B88
 Correlation:  0.1900 VWN1RPA + 0.8100 LYP
 Using SG-1 standard quadrature grid
 using 6 threads for integral computing
 -------------------------------------------------------
 OpenMP Integral computing Module                
 Release: version 2.0, May 2017, Q-Chem Inc. Pleasanton 
 -------------------------------------------------------
 -------------------------------------------------------
 OpenMP BLAS3 based DFT computing Module                
 Release: version 1.0, May 2013, Q-Chem Inc. Pittsburgh 
 -------------------------------------------------------
 A restricted SCF calculation will be
 performed using DIIS
 SCF converges when DIIS error is below 1.0e-08
 ---------------------------------------
  Cycle       Energy         DIIS error
 ---------------------------------------
    1   -1302.6883489992      8.18e-04  
    2   -1302.7479714880      1.52e-04  
    3   -1302.7467855680      2.34e-04  
    4   -1302.7492610937      2.16e-05  
    5   -1302.7492749065      1.40e-05  
    6   -1302.7492837890      4.36e-06  
    7   -1302.7492845872      1.63e-06  
    8   -1302.7492847095      4.53e-07  
    9   -1302.7492847195      1.01e-07  
   10   -1302.7492847203      2.59e-08  
   11   -1302.7492847201      8.30e-09  Convergence criterion met
 ---------------------------------------
 SCF time:   CPU 1927.40s  wall 342.00s 
 SCF   energy in the final basis set =    -1302.7492847201
 Total energy in the final basis set =    -1302.7492847201

 --------------------------------------------------------------

                    Orbital Energies (a.u.)
 --------------------------------------------------------------

 Alpha MOs
 -- Occupied --
-19.1884 -19.1659 -19.1562 -19.1481 -19.1473 -19.1427 -19.1330 -19.1246
-19.1241 -10.3240 -10.2946 -10.2660 -10.2603 -10.2538 -10.2522 -10.2485
-10.2281 -10.2166 -10.1855 -10.1790 -10.1721 -10.1713 -10.1686 -10.1657
-10.1652  -1.1322  -1.1008  -1.0745  -1.0658  -1.0536  -1.0428  -1.0407
 -1.0387  -1.0022  -0.8463  -0.8105  -0.8096  -0.7924  -0.7554  -0.7449
 -0.7075  -0.6858  -0.6759  -0.6586  -0.6355  -0.6254  -0.6235  -0.5911
 -0.5781  -0.5676  -0.5615  -0.5584  -0.5429  -0.5286  -0.5182  -0.5142
 -0.5089  -0.5016  -0.4932  -0.4913  -0.4886  -0.4705  -0.4657  -0.4622
 -0.4509  -0.4442  -0.4383  -0.4365  -0.4339  -0.4217  -0.4209  -0.4066
 -0.3979  -0.3958  -0.3921  -0.3810  -0.3790  -0.3730  -0.3679  -0.3641
 -0.3609  -0.3570  -0.3461  -0.3440  -0.3394  -0.3328  -0.3262  -0.3239
 -0.3198  -0.3158  -0.3043  -0.2976  -0.2948  -0.2911  -0.2881  -0.2821
 -0.2666
 -- Virtual --
 -0.0330  -0.0226  -0.0120  -0.0088  -0.0053   0.0003   0.0028   0.0056
  0.0108   0.0166   0.0219   0.0263   0.0309   0.0332   0.0350   0.0382
  0.0463   0.0469   0.0481   0.0532   0.0592   0.0625   0.0637   0.0656
  0.0730   0.0740   0.0786   0.0793   0.0814   0.0843   0.0871   0.0880
  0.0915   0.0950   0.0977   0.1009   0.1043   0.1054   0.1061   0.1106
  0.1123   0.1132   0.1165   0.1190   0.1207   0.1214   0.1245   0.1256
  0.1276   0.1292   0.1314   0.1319   0.1346   0.1353   0.1389   0.1400
  0.1427   0.1440   0.1476   0.1481   0.1501   0.1516   0.1539   0.1552
  0.1561   0.1604   0.1632   0.1662   0.1688   0.1713   0.1729   0.1736
  0.1777   0.1790   0.1806   0.1827   0.1862   0.1878   0.1899   0.1925
  0.1929   0.1989   0.1996   0.2015   0.2030   0.2064   0.2109   0.2127
  0.2150   0.2175   0.2196   0.2215   0.2244   0.2285   0.2322   0.2358
  0.2371   0.2402   0.2423   0.2453   0.2467   0.2479   0.2511   0.2539
  0.2557   0.2589   0.2639   0.2647   0.2669   0.2709   0.2730   0.2787
  0.2811   0.2830   0.2842   0.2882   0.2890   0.2928   0.2950   0.2957
  0.2996   0.3037   0.3059   0.3080   0.3106   0.3121   0.3150   0.3178
  0.3202   0.3227   0.3279   0.3298   0.3328   0.3332   0.3346   0.3379
  0.3390   0.3414   0.3449   0.3459   0.3494   0.3509   0.3534   0.3556
  0.3583   0.3612   0.3631   0.3674   0.3688   0.3749   0.3761   0.3794
  0.3803   0.3822   0.3859   0.3863   0.3889   0.3902   0.3970   0.3992
  0.4063   0.4094   0.4111   0.4161   0.4237   0.4284   0.4297   0.4328
  0.4354   0.4448   0.4491   0.4518   0.4567   0.4614   0.4688   0.4770
  0.4901   0.4929   0.4975   0.5006   0.5124   0.5139   0.5206   0.5316
  0.5369   0.5459   0.5495   0.5613   0.5628   0.5695   0.5723   0.5740
  0.5784   0.5832   0.5900   0.5977   0.5996   0.6069   0.6154   0.6180
  0.6266   0.6308   0.6376   0.6431   0.6451   0.6514   0.6523   0.6625
  0.6658   0.6672   0.6759   0.6825   0.6879   0.6897   0.6959   0.7025
  0.7112   0.7160   0.7189   0.7202   0.7322   0.7335   0.7383   0.7418
  0.7485   0.7515   0.7555   0.7578   0.7636   0.7651   0.7680   0.7746
  0.7812   0.7814   0.7840   0.7893   0.7948   0.7976   0.8020   0.8047
  0.8130   0.8171   0.8241   0.8287   0.8302   0.8341   0.8531   0.8576
  0.8730   0.8765   0.9040   0.9132   0.9291   0.9379   0.9491   0.9643
  0.9709   0.9943   0.9999   1.0063   1.0197   1.0305   1.0332   1.0428
  1.0501   1.0577   1.0657   1.0779   1.0819   1.0985   1.1128   1.1175
  1.1302   1.1375   1.1420   1.1466   1.1491   1.1564   1.1595   1.1681
  1.1722   1.1790   1.1836   1.1923   1.1937   1.2043   1.2085   1.2158
  1.2226   1.2278   1.2376   1.2397   1.2463   1.2526   1.2564   1.2614
  1.2715   1.2799   1.2914   1.3017   1.3124   1.3215   1.3312   1.3393
  1.3481   1.3561   1.3655   1.3670   1.3804   1.3897   1.4075   1.4174
  1.4296   1.4352   1.4444   1.4563   1.4639   1.4686   1.4709   1.4865
  1.4888   1.4939   1.5098   1.5217   1.5243   1.5319   1.5377   1.5455
  1.5504   1.5552   1.5618   1.5649   1.5775   1.5784   1.5796   1.5813
  1.5889   1.5957   1.6023   1.6084   1.6142   1.6212   1.6247   1.6318
  1.6350   1.6432   1.6477   1.6531   1.6556   1.6592   1.6610   1.6669
  1.6678   1.6713   1.6772   1.6795   1.6840   1.7011   1.7033   1.7090
  1.7162   1.7181   1.7248   1.7280   1.7446   1.7523   1.7611   1.7625
  1.7737   1.7810   1.7940   1.7995   1.8032   1.8076   1.8120   1.8246
  1.8348   1.8385   1.8492   1.8527   1.8590   1.8666   1.8831   1.8848
  1.8900   1.9008   1.9053   1.9155   1.9341   1.9436   1.9505   1.9543
  1.9587   1.9708   1.9793   2.0041   2.0086   2.0108   2.0210   2.0346
  2.0402   2.0516   2.0529   2.0603   2.0663   2.0730   2.0946   2.0982
  2.1060   2.1103   2.1215   2.1269   2.1374   2.1468   2.1561   2.1659
  2.1670   2.1869   2.1878   2.1929   2.2039   2.2094   2.2254   2.2343
  2.2471   2.2510   2.2676   2.2762   2.2938   2.3054   2.3206   2.3363
  2.3392   2.3521   2.3595   2.3669   2.3760   2.3947   2.4048   2.4406
  2.4450   2.4719   2.5000   2.5117   2.5129   2.5244   2.5332   2.5413
  2.5481   2.5537   2.5670   2.5719   2.5735   2.5918   2.5960   2.6013
  2.6138   2.6236   2.6285   2.6412   2.6471   2.6570   2.6677   2.6771
  2.6941   2.7042   2.7110   2.7300   2.7396   2.7442   2.7488   2.7694
  2.7868   2.7931   2.7990   2.8110   2.8188   2.8256   2.8374   2.8521
  2.8529   2.8674   2.8701   2.8805   2.8906   2.8939   2.8985   2.9108
  2.9164   2.9254   2.9355   2.9435   2.9508   2.9634   2.9747   2.9808
  2.9959   3.0009   3.0139   3.0292   3.0358   3.0412   3.0465   3.0684
  3.0780   3.0839   3.0898   3.0976   3.1025   3.1157   3.1186   3.1301
  3.1361   3.1498   3.1524   3.1578   3.1627   3.1710   3.1838   3.1964
  3.2097   3.2180   3.2308   3.2520   3.2623   3.2652   3.2764   3.2867
  3.2941   3.3116   3.3180   3.3285   3.3419   3.3468   3.3678   3.3833
  3.3981   3.4165   3.4356   3.4691   3.4797   3.5087   3.5620   3.5728
  3.6171   3.6846   3.7774   3.7841   3.8024   3.8123   3.8157   3.8260
  3.8427   3.8639   3.8748   3.9025   3.9051   3.9198   3.9231   3.9357
  3.9731   3.9959   4.0036   4.0101   4.0487   4.0505   4.0824   4.0900
  4.1012   4.1430   4.1434   4.1572   4.1707   4.1779   4.2386   4.2604
  4.2769   4.3018   4.3086   4.3233   4.3449   4.3547   4.4623   4.9857
  5.0748   5.0918   5.0977   5.1066   5.1214   5.1498   5.1809   5.1862
  5.1936   5.3690   5.3786   5.3816   5.4148   5.4271   5.4503   5.4668
  5.4681   5.5987   5.6068   5.6192   5.6471   5.6607   5.6992   5.7592
  5.8239   5.8471  23.7539  23.7675  23.7769  23.7938  23.8091  23.8130
 23.8316  23.8596  23.8763  23.8851  23.9052  23.9133  23.9541  23.9580
 23.9922  24.0068  49.8672  49.9021  49.9368  49.9483  49.9556  49.9614
 50.0035  50.0150  50.0297
 --------------------------------------------------------------

          Ground-State Mulliken Net Atomic Charges

     Atom                 Charge (a.u.)
  ----------------------------------------
      1 C                     0.466779
      2 H                     0.227862
      3 C                    -0.866305
      4 H                     0.183444
      5 O                    -0.048246
      6 C                    -0.260804
      7 H                     0.221585
      8 H                     0.185323
      9 C                     0.610274
     10 H                     0.186704
     11 C                    -0.997346
     12 H                     0.139365
     13 H                     0.200402
     14 O                     0.120851
     15 C                    -0.284275
     16 H                     0.181400
     17 H                     0.168493
     18 C                    -0.614023
     19 H                     0.178963
     20 H                     0.160722
     21 C                    -0.014627
     22 H                     0.267376
     23 C                    -0.723449
     24 H                     0.146626
     25 H                     0.150328
     26 H                     0.163648
     27 C                    -0.324354
     28 O                    -0.198122
     29 H                     0.253541
     30 H                     0.217253
     31 O                     0.021195
     32 C                    -0.409635
     33 H                     0.265478
     34 C                    -0.018746
     35 H                     0.212381
     36 C                     0.034004
     37 O                    -0.205963
     38 O                    -0.124124
     39 H                     0.292603
     40 C                    -0.179832
     41 H                     0.278698
     42 O                    -0.150188
     43 H                     0.261180
     44 C                    -0.620029
     45 H                     0.301392
     46 O                    -0.212309
     47 H                     0.274097
     48 C                    -0.468522
     49 H                     0.241550
     50 O                    -0.144134
     51 H                     0.251516
  ----------------------------------------
  Sum of atomic charges =    -0.000000

 -----------------------------------------------------------------
                    Cartesian Multipole Moments
 -----------------------------------------------------------------
    Charge (ESU x 10^10)
                -0.0000
    Dipole Moment (Debye)
         X       0.1540      Y       0.9912      Z      -1.2217
       Tot       1.5808
    Quadrupole Moments (Debye-Ang)
        XX    -159.8394     XY       0.8207     YY    -147.3389
        XZ      22.7918     YZ      -0.8018     ZZ    -150.4010
    Octopole Moments (Debye-Ang^2)
       XXX      40.5501    XXY      37.8896    XYY     -49.2800
       YYY     102.3318    XXZ     -81.3558    XYZ      22.6340
       YYZ      -9.8504    XZZ     -12.5466    YZZ      -3.3433
       ZZZ     -96.9034
    Hexadecapole Moments (Debye-Ang^3)
      XXXX  -14724.2116   XXXY     104.0129   XXYY   -2509.4101
      XYYY      -6.0647   YYYY   -1426.9022   XXXZ     818.9047
      XXYZ    -111.1811   XYYZ     -28.9170   YYYZ    -300.6771
      XXZZ   -2894.4000   XYZZ       8.2830   YYZZ    -498.5708
      XZZZ     523.1700   YZZZ    -377.9366   ZZZZ   -1756.6766
 -----------------------------------------------------------------
 Calculating analytic gradient of the SCF energy
 Gradient of SCF Energy
            1           2           3           4           5           6
    1  -0.0000548  -0.0003696  -0.0016709   0.0002316   0.0011052  -0.0005740
    2   0.0004116  -0.0006017   0.0004380  -0.0004320   0.0001466  -0.0003818
    3  -0.0001054  -0.0000696   0.0020940  -0.0000789  -0.0008396  -0.0009679
            7           8           9          10          11          12
    1   0.0004914  -0.0000940   0.0002783   0.0001752   0.0009417   0.0005850
    2  -0.0000892  -0.0003630   0.0023200  -0.0006218  -0.0029087   0.0006509
    3   0.0004823  -0.0000279   0.0008474  -0.0004909  -0.0011502  -0.0000421
           13          14          15          16          17          18
    1   0.0001280  -0.0023269  -0.0002498  -0.0003778   0.0004786   0.0001962
    2   0.0005994   0.0013869   0.0006147  -0.0009400  -0.0001964   0.0011777
    3   0.0003077   0.0020896  -0.0004081   0.0000765   0.0003122   0.0001721
           19          20          21          22          23          24
    1  -0.0004291   0.0004803  -0.0011440   0.0003180   0.0011199  -0.0001382
    2  -0.0001305  -0.0007392   0.0006094  -0.0002274  -0.0006972  -0.0001018
    3   0.0004021  -0.0006595  -0.0018504   0.0000278   0.0007531  -0.0001266
           25          26          27          28          29          30
    1  -0.0000978  -0.0000668   0.0009638   0.0000386  -0.0001639  -0.0002118
    2  -0.0001224   0.0006393  -0.0004341  -0.0000342   0.0000570   0.0000816
    3   0.0003734  -0.0003634   0.0013551  -0.0000524  -0.0003787   0.0000183
           31          32          33          34          35          36
    1  -0.0007991   0.0016626  -0.0003880   0.0005963  -0.0001075  -0.0008685
    2  -0.0017092  -0.0014744  -0.0000214   0.0019557   0.0005503   0.0013156
    3  -0.0012015  -0.0037220   0.0005242   0.0004947   0.0005584   0.0015155
           37          38          39          40          41          42
    1   0.0003844  -0.0001070   0.0003430  -0.0010342  -0.0000992  -0.0001518
    2  -0.0003589   0.0001930  -0.0002879   0.0016857   0.0003624   0.0001948
    3  -0.0004717   0.0001634  -0.0003196   0.0011424   0.0012042   0.0001866
           43          44          45          46          47          48
    1  -0.0000218   0.0004134  -0.0001348   0.0002735  -0.0000521  -0.0002363
    2  -0.0001336  -0.0003025  -0.0000372   0.0000460  -0.0002790  -0.0017379
    3   0.0000111  -0.0017771   0.0005363   0.0004225   0.0003052  -0.0005267
           49          50          51
    1   0.0002022   0.0006221  -0.0000594
    2   0.0003839  -0.0004337  -0.0000233
    3  -0.0003782  -0.0004307   0.0000631
 Max gradient component =       3.722E-03
 RMS gradient           =       8.469E-04
 Gradient time:  CPU 494.56 s  wall 83.39 s
 Geometry Optimization Parameters
   NAtoms,    NIC,     NZ,  NCons,   NDum,   NFix, NCnnct, MaxDiis
       51     420       0       0       0       0       0       0

 Cartesian Hessian Update
 Hessian Updated using BFGS Update


** GEOMETRY OPTIMIZATION IN DELOCALIZED INTERNAL COORDINATES **
   Searching for a Minimum

   Optimization Cycle:  12

                       Coordinates (Angstroms)
     ATOM                X               Y               Z
      1  C         3.9570222043    0.5507250642   -0.0985187565
      2  H         3.3348892933    0.5996716038   -1.0007714441
      3  C         3.8635363787   -0.8836332872    0.4116274738
      4  H         4.3318725094   -0.9628041567    1.4052859372
      5  O         4.6758021180   -1.6522333755   -0.5006563293
      6  C         2.4208770831   -1.3377914262    0.5266218356
      7  H         1.9375955125   -1.3024135117   -0.4522355424
      8  H         2.3591172991   -2.3706314811    0.8869643662
      9  C         1.7075203549   -0.3874267485    1.5221698157
     10  H         2.1601577666   -0.5586755814    2.5092858121
     11  C         0.2341949446   -0.7487141885    1.6875770709
     12  H         0.1342830337   -1.7934464955    2.0061454152
     13  H        -0.2311358485   -0.1019713991    2.4414198255
     14  O        -0.4384027594   -0.5757309833    0.4309074625
     15  C         1.8925919849    1.1059629913    1.1696090914
     16  H         1.4549863397    1.7093568276    1.9715206048
     17  H         1.3185850019    1.3242941664    0.2646960403
     18  C         3.3643547341    1.5060960419    0.9345385541
     19  H         3.4136603273    2.5468119123    0.5996843430
     20  H         3.9306523740    1.4433095557    1.8711881634
     21  C         5.4204968348    0.6255170758   -0.5794203073
     22  H         5.5426022666    1.3677100444   -1.3707780499
     23  C         6.4664673353    0.8712590083    0.5156905603
     24  H         7.4740028828    0.8502487489    0.0910754873
     25  H         6.3259229965    1.8484906238    0.9849214040
     26  H         6.4266251171    0.1170604922    1.3057431261
     27  C         5.5547093725   -0.7786556640   -1.2060512562
     28  O         5.1735475180   -0.6933811481   -2.5690263848
     29  H         5.0171162974   -1.5905404407   -2.8854579119
     30  H         6.5636628966   -1.1993872686   -1.1289334375
     31  O        -2.4571094530    0.3719000735    0.8609447479
     32  C        -3.8696461947    0.2426756805    0.9275057750
     33  H        -4.1648884668   -0.5998778254    1.5662891206
     34  C        -1.7900407959   -0.8214886119    0.4275067494
     35  H        -2.0534148442   -1.6431888863    1.1148409762
     36  C        -4.3950350617    1.4984587307    1.6266273332
     37  O        -4.8837045358    1.5052277951    2.7244012531
     38  O        -4.2266690776    2.6037943629    0.8724685059
     39  H        -4.5548759975    3.3583029003    1.3835095388
     40  C        -4.4306987202    0.0400655508   -0.4820928557
     41  H        -4.1765083453    0.9286711976   -1.0757081165
     42  O        -5.8369628041   -0.1111152118   -0.3836386947
     43  H        -6.1611134375   -0.4610872485   -1.2219514896
     44  C        -3.7692033367   -1.2074889596   -1.0765391041
     45  H        -4.1242400648   -2.0761117203   -0.5115970770
     46  O        -4.2134457403   -1.4526711360   -2.4166928569
     47  H        -3.9062217010   -0.7317247166   -2.9805223641
     48  C        -2.2392837954   -1.1690881377   -0.9982119727
     49  H        -1.8516424119   -0.3742281737   -1.6555804775
     50  O        -1.6806927355   -2.4243549381   -1.3495245646
     51  H        -2.1428067231   -2.7456063753   -2.1329578859
   Point Group: c1    Number of degrees of freedom:   147


   Energy is  -1302.749284720

 Hessian Updated using BFGS Update

147 Hessian modes will be used to form the next step
  Hessian Eigenvalues:
     0.000839    0.004857    0.004999    0.005652    0.006172    0.007075
     0.007159    0.007733    0.008288    0.009402    0.010429    0.010881
     0.011405    0.012752    0.012799    0.015270    0.019479    0.020324
     0.022093    0.026671    0.031295    0.032016    0.033467    0.036817
     0.041032    0.041745    0.042835    0.044870    0.046694    0.047579
     0.047782    0.048468    0.049015    0.049589    0.050013    0.051348
     0.051950    0.052968    0.053810    0.054407    0.054865    0.055703
     0.056249    0.056891    0.057614    0.057914    0.059031    0.060360
     0.062269    0.064401    0.065356    0.068037    0.071525    0.074062
     0.076429    0.077698    0.079861    0.080906    0.082598    0.086075
     0.090005    0.092791    0.098119    0.104394    0.110631    0.113659
     0.116688    0.118617    0.136999    0.139722    0.143378    0.150058
     0.151963    0.159431    0.159956    0.160049    0.160354    0.161295
     0.162297    0.163395    0.164395    0.166326    0.169136    0.176816
     0.181211    0.183037    0.188132    0.194150    0.198116    0.204642
     0.229383    0.241458    0.247863    0.251620    0.255630    0.265140
     0.268015    0.275312    0.278636    0.280677    0.285221    0.287974
     0.290185    0.294912    0.298773    0.299320    0.302223    0.309722
     0.331201    0.335809    0.337574    0.338316    0.339372    0.339794
     0.340015    0.340206    0.340273    0.340412    0.340627    0.340892
     0.341076    0.341403    0.341653    0.341817    0.342171    0.342907
     0.343207    0.343739    0.344766    0.363855    0.380727    0.385333
     0.392106    0.394336    0.396936    0.402355    0.409943    0.422093
     0.438860    0.490584    0.516025    0.518525    0.520655    0.528694
     0.547247    0.591106    0.948896

 Minimum Search - Taking Simple RFO Step
 Searching for Lamda that Minimizes Along All modes
 Value Taken    Lamda =  -0.00138431
 Calculated Step too Large.  Step scaled by  0.598945
 Step Taken.  Stepsize is  0.300000

                             Maximum     Tolerance    Cnvgd?
         Gradient           0.002260      0.000300      NO
         Displacement       0.153062      0.001200      NO
         Energy change     -0.000871      0.000001      NO


 New Cartesian Coordinates Obtained by Inverse Iteration

 Displacement from previous Coordinates is:  1.948995
 ----------------------------------------------------------------
             Standard Nuclear Orientation (Angstroms)
    I     Atom           X                Y                Z
 ----------------------------------------------------------------
    1      C       3.9619248595     0.5238872775    -0.1318924190
    2      H       3.3576348389     0.5038839228    -1.0467914004
    3      C       3.8714597438    -0.8696906019     0.4802563024
    4      H       4.3265562456    -0.8696764603     1.4837301065
    5      O       4.6994496827    -1.6966006164    -0.3630335995
    6      C       2.4326025178    -1.3299042291     0.6096471197
    7      H       1.9672306353    -1.3842546263    -0.3774717669
    8      H       2.3776311428    -2.3301853632     1.0537859488
    9      C       1.6884844195    -0.3121936620     1.5105084249
   10      H       2.1163532719    -0.3983483973     2.5195357854
   11      C       0.2124478336    -0.6730856611     1.6652751906
   12      H       0.1060156945    -1.6913437734     2.0626094370
   13      H      -0.2812657479     0.0243587083     2.3511485457
   14      O      -0.4257918208    -0.6131566712     0.3825417255
   15      C       1.8685974726     1.1519016902     1.0452989046
   16      H       1.4084134641     1.8129493578     1.7874671717
   17      H       1.3138674159     1.2924427286     0.1128963806
   18      C       3.3413324156     1.5492181214     0.8145104588
   19      H       3.3900767683     2.5621037978     0.4024408893
   20      H       3.8846408685     1.5655839532     1.7673449768
   21      C       5.4326961146     0.5739735771    -0.5908210813
   22      H       5.5627071020     1.2635596017    -1.4274429425
   23      C       6.4594974149     0.8958055050     0.5007654201
   24      H       7.4740549537     0.8479125976     0.0950207446
   25      H       6.3112602193     1.9025248696     0.8995951707
   26      H       6.4070090262     0.1947076159     1.3383183679
   27      C       5.5797225714    -0.8684030025    -1.1197672080
   28      O       5.2109331061    -0.8803825125    -2.4894333808
   29      H       5.0577973778    -1.7983271854    -2.7399745675
   30      H       6.5902016149    -1.2765132485    -1.0038331274
   31      O      -2.4495648608     0.2897443337     0.9092883789
   32      C      -3.8620198285     0.1508307416     0.9731098462
   33      H      -4.1534631185    -0.7351481767     1.5513070102
   34      C      -1.7754398884    -0.8649025731     0.3785191065
   35      H      -2.0262246972    -1.7377745875     1.0054493879
   36      C      -4.3862558444     1.3527144382     1.7599339270
   37      O      -4.8774632958     1.2804907987     2.8540106217
   38      O      -4.2299188689     2.5086245670     1.0827987006
   39      H      -4.5671068576     3.2227908127     1.6436427512
   40      C      -4.4257104969     0.0450513321    -0.4472323183
   41      H      -4.1793187087     0.9718010316    -0.9836046531
   42      O      -5.8316627695    -0.1205264025    -0.3560857200
   43      H      -6.1549110898    -0.4130003740    -1.2162207857
   44      C      -3.7629592606    -1.1495838779    -1.1330873145
   45      H      -4.1103575582    -2.0610294813    -0.6352500166
   46      O      -4.2152654352    -1.2933397674    -2.4863553370
   47      H      -3.9171668908    -0.5288198222    -2.9948253395
   48      C      -2.2329003474    -1.1118791091    -1.0617486004
   49      H      -1.8504189282    -0.2743455622    -1.6659337093
   50      O      -1.6813842289    -2.3404856535    -1.5040583376
   51      H      -2.1549183220    -2.6038186308    -2.3019936667
 ----------------------------------------------------------------
 Molecular Point Group                 C1    NOp =  1
 Largest Abelian Subgroup              C1    NOp =  1
 Nuclear Repulsion Energy =  2408.4097380270 hartrees
 There are       97 alpha and       97 beta electrons
 Applying Cartesian multipole field
    Component          Value
    ---------          -----
     (2,0,0)        1.00000E-12
     (0,2,0)        2.00000E-11
     (0,0,2)       -3.00000E-11
 Nucleus-field energy     =    -0.0000000066 hartrees
 Requested basis set is 6-311++G(d,p)
 There are 280 shells and 732 basis functions
 A cutoff of  1.0D-11 yielded  26683 shell pairs
 There are    176298 function pairs (    186724 Cartesian)
 Smallest overlap matrix eigenvalue = 1.01E-06

 Q-Chem warning in module stvman/mkSTV.C, line 306:

 Overlap eigenvalue is smaller than square root of threshold
 Use THRESH >= 12 to get rid of this warning

 Guess MOs from SCF MO coefficient file

 -----------------------------------------------------------------------
  General SCF calculation program by
  Eric Jon Sundstrom, Paul Horn, Yuezhi Mao, Dmitri Zuev, Alec White,
  David Stuck, Shaama M.S., Shane Yost, Joonho Lee, David Small,
  Daniel Levine, Susi Lehtola, Hugh Burton, Evgeny Epifanovsky
 -----------------------------------------------------------------------
 Exchange:     0.2000 Hartree-Fock + 0.0800 Slater + 0.7200 B88
 Correlation:  0.1900 VWN1RPA + 0.8100 LYP
 Using SG-1 standard quadrature grid
 using 6 threads for integral computing
 -------------------------------------------------------
 OpenMP Integral computing Module                
 Release: version 2.0, May 2017, Q-Chem Inc. Pleasanton 
 -------------------------------------------------------
 -------------------------------------------------------
 OpenMP BLAS3 based DFT computing Module                
 Release: version 1.0, May 2013, Q-Chem Inc. Pittsburgh 
 -------------------------------------------------------
 A restricted SCF calculation will be
 performed using DIIS
 SCF converges when DIIS error is below 1.0e-08
 ---------------------------------------
  Cycle       Energy         DIIS error
 ---------------------------------------
    1   -1302.6925601677      7.90e-04  
    2   -1302.7486891721      1.34e-04  
    3   -1302.7478260517      2.05e-04  
    4   -1302.7497375305      2.17e-05  
    5   -1302.7497498793      1.52e-05  
    6   -1302.7497603256      4.42e-06  
    7   -1302.7497611872      1.46e-06  
    8   -1302.7497612861      4.05e-07  
    9   -1302.7497612937      9.56e-08  
   10   -1302.7497612946      2.40e-08  
   11   -1302.7497612945      6.97e-09  Convergence criterion met
 ---------------------------------------
 SCF time:   CPU 1930.47s  wall 342.00s 
 SCF   energy in the final basis set =    -1302.7497612945
 Total energy in the final basis set =    -1302.7497612945

 --------------------------------------------------------------

                    Orbital Energies (a.u.)
 --------------------------------------------------------------

 Alpha MOs
 -- Occupied --
-19.1889 -19.1663 -19.1569 -19.1481 -19.1480 -19.1425 -19.1336 -19.1245
-19.1243 -10.3246 -10.2948 -10.2659 -10.2611 -10.2540 -10.2526 -10.2487
-10.2270 -10.2164 -10.1854 -10.1789 -10.1722 -10.1711 -10.1688 -10.1657
-10.1650  -1.1328  -1.1013  -1.0750  -1.0659  -1.0537  -1.0433  -1.0408
 -1.0391  -1.0023  -0.8461  -0.8104  -0.8104  -0.7927  -0.7554  -0.7450
 -0.7088  -0.6857  -0.6757  -0.6583  -0.6359  -0.6252  -0.6236  -0.5909
 -0.5781  -0.5674  -0.5624  -0.5582  -0.5434  -0.5286  -0.5189  -0.5143
 -0.5092  -0.5022  -0.4932  -0.4918  -0.4889  -0.4705  -0.4651  -0.4622
 -0.4515  -0.4441  -0.4384  -0.4368  -0.4326  -0.4221  -0.4215  -0.4065
 -0.3981  -0.3960  -0.3921  -0.3814  -0.3792  -0.3735  -0.3689  -0.3639
 -0.3607  -0.3572  -0.3467  -0.3446  -0.3396  -0.3325  -0.3262  -0.3241
 -0.3198  -0.3162  -0.3054  -0.2973  -0.2935  -0.2920  -0.2879  -0.2830
 -0.2666
 -- Virtual --
 -0.0334  -0.0233  -0.0124  -0.0084  -0.0053   0.0004   0.0029   0.0056
  0.0110   0.0163   0.0223   0.0261   0.0309   0.0325   0.0352   0.0385
  0.0460   0.0472   0.0487   0.0532   0.0589   0.0622   0.0646   0.0662
  0.0722   0.0737   0.0778   0.0798   0.0815   0.0841   0.0874   0.0888
  0.0911   0.0950   0.0980   0.1008   0.1039   0.1053   0.1062   0.1108
  0.1120   0.1131   0.1170   0.1188   0.1210   0.1217   0.1255   0.1260
  0.1279   0.1285   0.1316   0.1319   0.1352   0.1356   0.1383   0.1398
  0.1434   0.1447   0.1470   0.1476   0.1505   0.1525   0.1535   0.1558
  0.1566   0.1603   0.1631   0.1651   0.1682   0.1704   0.1719   0.1729
  0.1774   0.1794   0.1806   0.1828   0.1861   0.1876   0.1901   0.1923
  0.1930   0.1992   0.1996   0.2019   0.2033   0.2055   0.2089   0.2104
  0.2148   0.2170   0.2209   0.2229   0.2238   0.2280   0.2330   0.2365
  0.2375   0.2387   0.2419   0.2451   0.2463   0.2491   0.2508   0.2542
  0.2550   0.2592   0.2628   0.2641   0.2669   0.2713   0.2742   0.2791
  0.2805   0.2831   0.2840   0.2884   0.2896   0.2936   0.2962   0.2966
  0.3000   0.3025   0.3067   0.3075   0.3105   0.3123   0.3144   0.3181
  0.3198   0.3251   0.3285   0.3306   0.3327   0.3339   0.3351   0.3372
  0.3410   0.3429   0.3439   0.3467   0.3490   0.3506   0.3519   0.3538
  0.3557   0.3593   0.3632   0.3680   0.3706   0.3748   0.3763   0.3791
  0.3799   0.3825   0.3848   0.3867   0.3887   0.3909   0.3959   0.3989
  0.4074   0.4078   0.4109   0.4155   0.4210   0.4278   0.4309   0.4324
  0.4380   0.4443   0.4480   0.4512   0.4551   0.4600   0.4679   0.4759
  0.4865   0.4907   0.4967   0.5012   0.5129   0.5136   0.5182   0.5302
  0.5351   0.5440   0.5493   0.5610   0.5643   0.5710   0.5723   0.5745
  0.5788   0.5834   0.5901   0.5967   0.5994   0.6094   0.6152   0.6194
  0.6270   0.6320   0.6384   0.6420   0.6442   0.6491   0.6518   0.6623
  0.6650   0.6676   0.6773   0.6833   0.6873   0.6911   0.6941   0.7042
  0.7128   0.7156   0.7178   0.7217   0.7331   0.7350   0.7405   0.7417
  0.7487   0.7508   0.7560   0.7587   0.7641   0.7651   0.7683   0.7745
  0.7815   0.7835   0.7858   0.7912   0.7951   0.8008   0.8023   0.8049
  0.8136   0.8191   0.8215   0.8287   0.8312   0.8318   0.8554   0.8562
  0.8726   0.8777   0.9040   0.9135   0.9268   0.9392   0.9469   0.9656
  0.9701   0.9914   0.9973   1.0100   1.0162   1.0313   1.0356   1.0417
  1.0505   1.0551   1.0651   1.0801   1.0829   1.0996   1.1063   1.1166
  1.1328   1.1371   1.1431   1.1482   1.1487   1.1571   1.1595   1.1675
  1.1726   1.1789   1.1832   1.1913   1.1932   1.2046   1.2095   1.2178
  1.2203   1.2274   1.2387   1.2404   1.2503   1.2547   1.2561   1.2614
  1.2713   1.2816   1.2921   1.3021   1.3115   1.3208   1.3285   1.3428
  1.3475   1.3562   1.3640   1.3700   1.3765   1.3917   1.4074   1.4174
  1.4261   1.4378   1.4457   1.4562   1.4641   1.4688   1.4716   1.4838
  1.4870   1.4933   1.5091   1.5226   1.5234   1.5324   1.5392   1.5466
  1.5513   1.5555   1.5631   1.5644   1.5772   1.5779   1.5825   1.5831
  1.5903   1.5924   1.6021   1.6092   1.6142   1.6217   1.6250   1.6325
  1.6356   1.6418   1.6465   1.6532   1.6534   1.6579   1.6625   1.6651
  1.6679   1.6704   1.6766   1.6792   1.6857   1.7016   1.7053   1.7109
  1.7156   1.7180   1.7274   1.7298   1.7466   1.7552   1.7605   1.7622
  1.7743   1.7828   1.7949   1.7990   1.8041   1.8099   1.8109   1.8261
  1.8328   1.8407   1.8483   1.8557   1.8576   1.8651   1.8837   1.8861
  1.8929   1.8993   1.9062   1.9147   1.9336   1.9444   1.9493   1.9557
  1.9603   1.9716   1.9791   2.0066   2.0080   2.0108   2.0232   2.0357
  2.0402   2.0518   2.0532   2.0611   2.0705   2.0742   2.0960   2.1015
  2.1051   2.1120   2.1208   2.1274   2.1381   2.1451   2.1580   2.1661
  2.1678   2.1867   2.1881   2.1967   2.2029   2.2109   2.2267   2.2344
  2.2466   2.2507   2.2675   2.2777   2.2933   2.3056   2.3203   2.3366
  2.3408   2.3514   2.3633   2.3672   2.3782   2.3946   2.4051   2.4404
  2.4448   2.4725   2.4993   2.5101   2.5121   2.5266   2.5346   2.5417
  2.5474   2.5534   2.5676   2.5714   2.5720   2.5920   2.5972   2.6005
  2.6136   2.6256   2.6307   2.6413   2.6506   2.6571   2.6685   2.6785
  2.6950   2.7059   2.7121   2.7294   2.7382   2.7456   2.7488   2.7693
  2.7870   2.7940   2.7996   2.8114   2.8166   2.8259   2.8398   2.8516
  2.8532   2.8655   2.8718   2.8807   2.8876   2.8937   2.9002   2.9141
  2.9175   2.9253   2.9349   2.9458   2.9484   2.9635   2.9739   2.9821
  2.9902   2.9970   3.0157   3.0301   3.0353   3.0405   3.0482   3.0671
  3.0786   3.0868   3.0901   3.0968   3.1037   3.1180   3.1208   3.1300
  3.1375   3.1500   3.1527   3.1577   3.1636   3.1719   3.1850   3.1975
  3.2125   3.2198   3.2337   3.2558   3.2635   3.2643   3.2776   3.2868
  3.2925   3.3106   3.3134   3.3274   3.3409   3.3502   3.3683   3.3826
  3.4023   3.4160   3.4372   3.4687   3.4844   3.5084   3.5634   3.5736
  3.6170   3.6842   3.7779   3.7836   3.8027   3.8135   3.8148   3.8256
  3.8426   3.8634   3.8752   3.9014   3.9046   3.9198   3.9223   3.9352
  3.9740   3.9970   4.0047   4.0115   4.0482   4.0504   4.0803   4.0900
  4.1004   4.1428   4.1438   4.1593   4.1717   4.1811   4.2367   4.2583
  4.2769   4.3032   4.3093   4.3259   4.3471   4.3573   4.4628   4.9860
  5.0756   5.0917   5.0968   5.1063   5.1220   5.1458   5.1781   5.1839
  5.1925   5.3685   5.3810   5.3840   5.4150   5.4271   5.4495   5.4654
  5.4692   5.5974   5.6071   5.6181   5.6468   5.6612   5.6985   5.7581
  5.8223   5.8459  23.7529  23.7678  23.7775  23.7940  23.8104  23.8151
 23.8323  23.8585  23.8753  23.8854  23.9063  23.9145  23.9533  23.9575
 23.9921  24.0072  49.8671  49.9023  49.9373  49.9490  49.9560  49.9617
 50.0040  50.0150  50.0298
 --------------------------------------------------------------

          Ground-State Mulliken Net Atomic Charges

     Atom                 Charge (a.u.)
  ----------------------------------------
      1 C                     0.465746
      2 H                     0.230067
      3 C                    -0.852004
      4 H                     0.180054
      5 O                    -0.048384
      6 C                    -0.275369
      7 H                     0.223405
      8 H                     0.185490
      9 C                     0.632552
     10 H                     0.188172
     11 C                    -1.035148
     12 H                     0.132126
     13 H                     0.209865
     14 O                     0.122991
     15 C                    -0.262015
     16 H                     0.181461
     17 H                     0.159381
     18 C                    -0.628217
     19 H                     0.178872
     20 H                     0.161830
     21 C                    -0.014280
     22 H                     0.266703
     23 C                    -0.720103
     24 H                     0.146356
     25 H                     0.149870
     26 H                     0.163994
     27 C                    -0.322078
     28 O                    -0.196970
     29 H                     0.253822
     30 H                     0.217118
     31 O                     0.024965
     32 C                    -0.403930
     33 H                     0.269939
     34 C                     0.033432
     35 H                     0.219739
     36 C                     0.027515
     37 O                    -0.203077
     38 O                    -0.122061
     39 H                     0.291941
     40 C                    -0.183100
     41 H                     0.277701
     42 O                    -0.150777
     43 H                     0.261389
     44 C                    -0.623644
     45 H                     0.301254
     46 O                    -0.210402
     47 H                     0.273730
     48 C                    -0.530462
     49 H                     0.241873
     50 O                    -0.144208
     51 H                     0.252873
  ----------------------------------------
  Sum of atomic charges =    -0.000000

 -----------------------------------------------------------------
                    Cartesian Multipole Moments
 -----------------------------------------------------------------
    Charge (ESU x 10^10)
                -0.0000
    Dipole Moment (Debye)
         X       0.0501      Y       1.4485      Z      -1.2000
       Tot       1.8816
    Quadrupole Moments (Debye-Ang)
        XX    -159.8695     XY       0.0012     YY    -146.9370
        XZ      22.4753     YZ      -0.4219     ZZ    -151.3428
    Octopole Moments (Debye-Ang^2)
       XXX      36.1288    XXY      48.3763    XYY     -49.5309
       YYY     103.3751    XXZ     -82.0394    XYZ      17.6402
       YYZ      -9.7902    XZZ     -13.1990    YZZ       7.5049
       ZZZ    -100.1557
    Hexadecapole Moments (Debye-Ang^3)
      XXXX  -14734.5915   XXXY      72.6586   XXYY   -2481.3450
      XYYY       5.0945   YYYY   -1380.5687   XXXZ     834.8729
      XXYZ     -90.5369   XYYZ     -47.7633   YYYZ    -287.7400
      XXZZ   -2925.3080   XYZZ      -7.5947   YYZZ    -476.7314
      XZZZ     554.7265   YZZZ    -378.8226   ZZZZ   -1829.3705
 -----------------------------------------------------------------
 Calculating analytic gradient of the SCF energy
 Gradient of SCF Energy
            1           2           3           4           5           6
    1   0.0000542  -0.0001470  -0.0011785   0.0002857   0.0006303  -0.0003933
    2  -0.0000893  -0.0002185   0.0005780  -0.0004316   0.0001015  -0.0000361
    3  -0.0005439   0.0001614   0.0010276   0.0002490  -0.0005886  -0.0007432
            7           8           9          10          11          12
    1   0.0002505   0.0000203   0.0012259   0.0000770  -0.0001617  -0.0002416
    2  -0.0003941  -0.0003767   0.0016304  -0.0002643  -0.0006474   0.0001963
    3   0.0002955   0.0001132   0.0009397  -0.0003843  -0.0018930  -0.0005164
           13          14          15          16          17          18
    1  -0.0000952  -0.0012853   0.0002508  -0.0001683   0.0002619  -0.0002742
    2   0.0002923  -0.0012364   0.0004502  -0.0005932  -0.0001951   0.0012288
    3   0.0004297   0.0019747  -0.0012412   0.0002997   0.0002696   0.0001867
           19          20          21          22          23          24
    1  -0.0003203   0.0006392  -0.0005532   0.0000685   0.0003933  -0.0000609
    2   0.0000165  -0.0002428  -0.0001315  -0.0001484  -0.0001128  -0.0000371
    3   0.0003821  -0.0001759  -0.0006885   0.0000572   0.0001802  -0.0001491
           25          26          27          28          29          30
    1  -0.0000277  -0.0000245   0.0002057  -0.0001359  -0.0000320  -0.0001294
    2  -0.0000810   0.0001524  -0.0000825  -0.0002948   0.0002955   0.0000313
    3   0.0002538  -0.0000900   0.0014994  -0.0008265  -0.0001281   0.0001208
           31          32          33          34          35          36
    1  -0.0014637   0.0002499  -0.0005812   0.0014750  -0.0000423   0.0010839
    2  -0.0002204  -0.0010525   0.0001794   0.0010225   0.0002681   0.0008302
    3   0.0001707  -0.0022801   0.0003467  -0.0006701  -0.0000256   0.0023600
           37          38          39          40          41          42
    1  -0.0000556  -0.0005972   0.0002105   0.0002606  -0.0002273  -0.0004928
    2  -0.0002217   0.0000891  -0.0001785   0.0004057   0.0000147  -0.0000813
    3  -0.0011456   0.0002083  -0.0003746   0.0001932   0.0004019  -0.0001262
           43          44          45          46          47          48
    1   0.0001104   0.0005722  -0.0001808   0.0000843  -0.0001907   0.0006577
    2  -0.0000329   0.0005723  -0.0001033   0.0003692  -0.0004449  -0.0008456
    3   0.0002028  -0.0007765   0.0003244  -0.0000220   0.0003215   0.0004729
           49          50          51
    1   0.0000859  -0.0000368  -0.0000561
    2   0.0001572   0.0000321  -0.0001195
    3  -0.0001838  -0.0001597   0.0002903
 Max gradient component =       2.360E-03
 RMS gradient           =       6.166E-04
 Gradient time:  CPU 496.10 s  wall 83.66 s
 Geometry Optimization Parameters
   NAtoms,    NIC,     NZ,  NCons,   NDum,   NFix, NCnnct, MaxDiis
       51     420       0       0       0       0       0       0

 Cartesian Hessian Update
 Hessian Updated using BFGS Update


** GEOMETRY OPTIMIZATION IN DELOCALIZED INTERNAL COORDINATES **
   Searching for a Minimum

   Optimization Cycle:  13

                       Coordinates (Angstroms)
     ATOM                X               Y               Z
      1  C         3.9619248595    0.5238872775   -0.1318924190
      2  H         3.3576348389    0.5038839228   -1.0467914004
      3  C         3.8714597438   -0.8696906019    0.4802563024
      4  H         4.3265562456   -0.8696764603    1.4837301065
      5  O         4.6994496827   -1.6966006164   -0.3630335995
      6  C         2.4326025178   -1.3299042291    0.6096471197
      7  H         1.9672306353   -1.3842546263   -0.3774717669
      8  H         2.3776311428   -2.3301853632    1.0537859488
      9  C         1.6884844195   -0.3121936620    1.5105084249
     10  H         2.1163532719   -0.3983483973    2.5195357854
     11  C         0.2124478336   -0.6730856611    1.6652751906
     12  H         0.1060156945   -1.6913437734    2.0626094370
     13  H        -0.2812657479    0.0243587083    2.3511485457
     14  O        -0.4257918208   -0.6131566712    0.3825417255
     15  C         1.8685974726    1.1519016902    1.0452989046
     16  H         1.4084134641    1.8129493578    1.7874671717
     17  H         1.3138674159    1.2924427286    0.1128963806
     18  C         3.3413324156    1.5492181214    0.8145104588
     19  H         3.3900767683    2.5621037978    0.4024408893
     20  H         3.8846408685    1.5655839532    1.7673449768
     21  C         5.4326961146    0.5739735771   -0.5908210813
     22  H         5.5627071020    1.2635596017   -1.4274429425
     23  C         6.4594974149    0.8958055050    0.5007654201
     24  H         7.4740549537    0.8479125976    0.0950207446
     25  H         6.3112602193    1.9025248696    0.8995951707
     26  H         6.4070090262    0.1947076159    1.3383183679
     27  C         5.5797225714   -0.8684030025   -1.1197672080
     28  O         5.2109331061   -0.8803825125   -2.4894333808
     29  H         5.0577973778   -1.7983271854   -2.7399745675
     30  H         6.5902016149   -1.2765132485   -1.0038331274
     31  O        -2.4495648608    0.2897443337    0.9092883789
     32  C        -3.8620198285    0.1508307416    0.9731098462
     33  H        -4.1534631185   -0.7351481767    1.5513070102
     34  C        -1.7754398884   -0.8649025731    0.3785191065
     35  H        -2.0262246972   -1.7377745875    1.0054493879
     36  C        -4.3862558444    1.3527144382    1.7599339270
     37  O        -4.8774632958    1.2804907987    2.8540106217
     38  O        -4.2299188689    2.5086245670    1.0827987006
     39  H        -4.5671068576    3.2227908127    1.6436427512
     40  C        -4.4257104969    0.0450513321   -0.4472323183
     41  H        -4.1793187087    0.9718010316   -0.9836046531
     42  O        -5.8316627695   -0.1205264025   -0.3560857200
     43  H        -6.1549110898   -0.4130003740   -1.2162207857
     44  C        -3.7629592606   -1.1495838779   -1.1330873145
     45  H        -4.1103575582   -2.0610294813   -0.6352500166
     46  O        -4.2152654352   -1.2933397674   -2.4863553370
     47  H        -3.9171668908   -0.5288198222   -2.9948253395
     48  C        -2.2329003474   -1.1118791091   -1.0617486004
     49  H        -1.8504189282   -0.2743455622   -1.6659337093
     50  O        -1.6813842289   -2.3404856535   -1.5040583376
     51  H        -2.1549183220   -2.6038186308   -2.3019936667
   Point Group: c1    Number of degrees of freedom:   147


   Energy is  -1302.749761295

 Hessian Updated using BFGS Update

147 Hessian modes will be used to form the next step
  Hessian Eigenvalues:
     0.001335    0.004984    0.005592    0.005787    0.006368    0.007125
     0.007538    0.007726    0.008635    0.009546    0.010488    0.010900
     0.011422    0.012765    0.013068    0.015300    0.019653    0.020312
     0.022098    0.026221    0.031245    0.031863    0.033935    0.036822
     0.041022    0.041815    0.042613    0.045061    0.046700    0.047606
     0.047735    0.048465    0.048916    0.049581    0.050047    0.051297
     0.051947    0.053021    0.053764    0.054358    0.054816    0.055380
     0.056282    0.056811    0.057194    0.057854    0.059129    0.060345
     0.062193    0.064219    0.065514    0.066858    0.071283    0.073561
     0.076324    0.077700    0.079895    0.080886    0.082378    0.086016
     0.089881    0.092793    0.097319    0.103804    0.110676    0.113692
     0.116560    0.118097    0.136850    0.139185    0.143366    0.149409
     0.152446    0.159341    0.159976    0.160092    0.160307    0.161283
     0.162265    0.163433    0.164451    0.166692    0.170628    0.176766
     0.182532    0.182764    0.189665    0.193198    0.197320    0.204591
     0.228989    0.241319    0.246147    0.251608    0.258267    0.265164
     0.268068    0.275230    0.278314    0.280504    0.285167    0.288136
     0.290175    0.295008    0.298696    0.299419    0.302169    0.309954
     0.330586    0.335850    0.337029    0.338304    0.339393    0.339797
     0.339995    0.340206    0.340279    0.340403    0.340626    0.340842
     0.341081    0.341401    0.341590    0.341817    0.342129    0.342947
     0.343204    0.343757    0.344757    0.361066    0.380783    0.386148
     0.392374    0.394303    0.397580    0.402451    0.409556    0.424481
     0.438868    0.489950    0.515891    0.518533    0.520652    0.528535
     0.547278    0.586483    0.948130

 Minimum Search - Taking Simple RFO Step
 Searching for Lamda that Minimizes Along All modes
 Value Taken    Lamda =  -0.00018705
 Step Taken.  Stepsize is  0.107496

                             Maximum     Tolerance    Cnvgd?
         Gradient           0.001336      0.000300      NO
         Displacement       0.038917      0.001200      NO
         Energy change     -0.000477      0.000001      NO


 New Cartesian Coordinates Obtained by Inverse Iteration

 Displacement from previous Coordinates is:  0.493414
 ----------------------------------------------------------------
             Standard Nuclear Orientation (Angstroms)
    I     Atom           X                Y                Z
 ----------------------------------------------------------------
    1      C       3.9755428025     0.5300536456    -0.1230786027
    2      H       3.3763005305     0.5366646342    -1.0413479033
    3      C       3.8720739236    -0.8721784569     0.4620479862
    4      H       4.3278397554    -0.8876124274     1.4649289625
    5      O       4.6879872273    -1.6914244597    -0.3967752973
    6      C       2.4293060351    -1.3204986132     0.5860734288
    7      H       1.9620987065    -1.3505597440    -0.4023772631
    8      H       2.3662803528    -2.3282785437     1.0105250060
    9      C       1.6928582890    -0.3159504692     1.5049327470
   10      H       2.1212204931    -0.4147690627     2.5132827517
   11      C       0.2148530589    -0.6695222304     1.6569716478
   12      H       0.0992526329    -1.6953661240     2.0353752944
   13      H      -0.2760371732     0.0148679689     2.3561279628
   14      O      -0.4242281640    -0.5839011014     0.3763283842
   15      C       1.8814441772     1.1540067914     1.0572463675
   16      H       1.4274089169     1.8156019313     1.8036792239
   17      H       1.3290646318     1.3087669127     0.1246016573
   18      C       3.3575478461     1.5447253466     0.8358695508
   19      H       3.4163598306     2.5613921257     0.4333584536
   20      H       3.8913626485     1.5518291767     1.7946482000
   21      C       5.4479305417     0.5751550840    -0.5757059602
   22      H       5.5843703031     1.2829856807    -1.3963701678
   23      C       6.4748387781     0.8640469717     0.5229412571
   24      H       7.4907411909     0.8058931711     0.1212205887
   25      H       6.3414761096     1.8681751265     0.9330138151
   26      H       6.4080416217     0.1508854952     1.3501801994
   27      C       5.5767108484    -0.8563525244    -1.1382332852
   28      O       5.2053037817    -0.8351028534    -2.5063500721
   29      H       5.0490779477    -1.7473989422    -2.7740950464
   30      H       6.5828157000    -1.2784924776    -1.0327631611
   31      O      -2.4536359436     0.3114749531     0.9064705105
   32      C      -3.8667799054     0.1641983292     0.9792708799
   33      H      -4.1474568311    -0.7119776346     1.5761566306
   34      C      -1.7752229470    -0.8460059384     0.3810206032
   35      H      -2.0153638137    -1.7165518165     1.0154052532
   36      C      -4.3998243732     1.3785940026     1.7352911890
   37      O      -4.8963369945     1.3291764504     2.8285591539
   38      O      -4.2552699557     2.5198719957     1.0309558356
   39      H      -4.6042044852     3.2417672165     1.5750877271
   40      C      -4.4348574508     0.0220037223    -0.4396870074
   41      H      -4.1992922899     0.9365821746    -1.0022458392
   42      O      -5.8392832484    -0.1533540956    -0.3384947851
   43      H      -6.1645073592    -0.4569953023    -1.1938773688
   44      C      -3.7680208416    -1.1721868116    -1.1121272858
   45      H      -4.1003771788    -2.0844870414    -0.6072675656
   46      O      -4.2277252686    -1.3310949099    -2.4630670532
   47      H      -3.9487434812    -0.5634985055    -2.9783343510
   48      C      -2.2395580716    -1.1102862748    -1.0509527984
   49      H      -1.8723271566    -0.2749045333    -1.6655748781
   50      O      -1.6773366952    -2.3366392949    -1.4842594864
   51      H      -2.1446091258    -2.6031873671    -2.2846865795
 ----------------------------------------------------------------
 Molecular Point Group                 C1    NOp =  1
 Largest Abelian Subgroup              C1    NOp =  1
 Nuclear Repulsion Energy =  2407.9546345178 hartrees
 There are       97 alpha and       97 beta electrons
 Applying Cartesian multipole field
    Component          Value
    ---------          -----
     (2,0,0)        1.00000E-12
     (0,2,0)        2.00000E-11
     (0,0,2)       -3.00000E-11
 Nucleus-field energy     =    -0.0000000061 hartrees
 Requested basis set is 6-311++G(d,p)
 There are 280 shells and 732 basis functions
 A cutoff of  1.0D-11 yielded  26676 shell pairs
 There are    176258 function pairs (    186684 Cartesian)
 Smallest overlap matrix eigenvalue = 9.99E-07

 Q-Chem warning in module stvman/mkSTV.C, line 306:

 Overlap eigenvalue is smaller than square root of threshold
 Use THRESH >= 12 to get rid of this warning

 Linear dependence detected in AO basis
 Tighter screening thresholds may be required for diffuse basis sets
 Use S2THRESH > 14 and THRESH = 14 in case of SCF convergence issues
 Number of orthogonalized atomic orbitals = 731
 Maximum deviation from orthogonality = 3.830E-10
 Guess MOs from SCF MO coefficient file

 -----------------------------------------------------------------------
  General SCF calculation program by
  Eric Jon Sundstrom, Paul Horn, Yuezhi Mao, Dmitri Zuev, Alec White,
  David Stuck, Shaama M.S., Shane Yost, Joonho Lee, David Small,
  Daniel Levine, Susi Lehtola, Hugh Burton, Evgeny Epifanovsky
 -----------------------------------------------------------------------
 Exchange:     0.2000 Hartree-Fock + 0.0800 Slater + 0.7200 B88
 Correlation:  0.1900 VWN1RPA + 0.8100 LYP
 Using SG-1 standard quadrature grid
 Size of previous SCF MO coefficient file: 1071646 (expected); 1073112 (actual). 

 Q-Chem warning in module libgscf/gen_scfman/rhf.C, line 619:

 Inconsistent size for SCF MO coefficient file.  Please check basis and PURECART setting.

 using 6 threads for integral computing
 -------------------------------------------------------
 OpenMP Integral computing Module                
 Release: version 2.0, May 2017, Q-Chem Inc. Pleasanton 
 -------------------------------------------------------
 -------------------------------------------------------
 OpenMP BLAS3 based DFT computing Module                
 Release: version 1.0, May 2013, Q-Chem Inc. Pittsburgh 
 -------------------------------------------------------
 A restricted SCF calculation will be
 performed using DIIS
 SCF converges when DIIS error is below 1.0e-08
 ---------------------------------------
  Cycle       Energy         DIIS error
 ---------------------------------------
    1   -1302.7453515164      2.23e-04  
    2   -1302.7495884242      5.35e-05  
    3   -1302.7494494028      7.96e-05  
    4   -1302.7497373923      6.61e-06  
    5   -1302.7497390677      3.62e-06  
    6   -1302.7497396873      9.80e-07  
    7   -1302.7497397288      3.41e-07  
    8   -1302.7497397350      1.24e-07  
    9   -1302.7497397358      5.11e-08  
   10   -1302.7497397355      1.44e-08  
   11   -1302.7497397357      4.67e-09  Convergence criterion met
 ---------------------------------------
 SCF time:   CPU 1927.98s  wall 342.00s 
 SCF   energy in the final basis set =    -1302.7497397357
 Total energy in the final basis set =    -1302.7497397357

 --------------------------------------------------------------

                    Orbital Energies (a.u.)
 --------------------------------------------------------------

 Alpha MOs
 -- Occupied --
-19.1888 -19.1663 -19.1570 -19.1482 -19.1480 -19.1425 -19.1336 -19.1249
-19.1244 -10.3246 -10.2949 -10.2661 -10.2615 -10.2537 -10.2527 -10.2484
-10.2269 -10.2160 -10.1854 -10.1788 -10.1720 -10.1707 -10.1687 -10.1658
-10.1648  -1.1328  -1.1004  -1.0748  -1.0664  -1.0536  -1.0431  -1.0406
 -1.0387  -1.0029  -0.8460  -0.8110  -0.8104  -0.7930  -0.7553  -0.7448
 -0.7091  -0.6859  -0.6755  -0.6585  -0.6356  -0.6250  -0.6237  -0.5909
 -0.5782  -0.5671  -0.5624  -0.5582  -0.5437  -0.5289  -0.5185  -0.5143
 -0.5089  -0.5023  -0.4935  -0.4919  -0.4889  -0.4706  -0.4650  -0.4622
 -0.4512  -0.4439  -0.4382  -0.4365  -0.4327  -0.4219  -0.4217  -0.4063
 -0.3983  -0.3959  -0.3921  -0.3820  -0.3796  -0.3735  -0.3686  -0.3637
 -0.3608  -0.3571  -0.3471  -0.3444  -0.3396  -0.3328  -0.3262  -0.3244
 -0.3196  -0.3162  -0.3053  -0.2971  -0.2939  -0.2917  -0.2882  -0.2830
 -0.2666
 -- Virtual --
 -0.0337  -0.0237  -0.0121  -0.0084  -0.0053   0.0003   0.0029   0.0056
  0.0110   0.0163   0.0223   0.0262   0.0309   0.0326   0.0353   0.0385
  0.0461   0.0469   0.0488   0.0535   0.0591   0.0621   0.0645   0.0661
  0.0725   0.0736   0.0779   0.0804   0.0814   0.0842   0.0876   0.0888
  0.0910   0.0951   0.0981   0.1008   0.1047   0.1055   0.1063   0.1112
  0.1122   0.1131   0.1172   0.1189   0.1211   0.1219   0.1256   0.1259
  0.1280   0.1287   0.1318   0.1322   0.1352   0.1357   0.1386   0.1402
  0.1444   0.1448   0.1476   0.1482   0.1503   0.1524   0.1536   0.1560
  0.1578   0.1602   0.1632   0.1655   0.1690   0.1705   0.1721   0.1731
  0.1778   0.1800   0.1809   0.1835   0.1861   0.1885   0.1901   0.1923
  0.1932   0.1993   0.2000   0.2024   0.2039   0.2079   0.2099   0.2117
  0.2153   0.2173   0.2208   0.2233   0.2263   0.2289   0.2333   0.2366
  0.2379   0.2387   0.2425   0.2466   0.2482   0.2494   0.2515   0.2547
  0.2583   0.2597   0.2631   0.2648   0.2681   0.2713   0.2751   0.2792
  0.2826   0.2835   0.2876   0.2896   0.2901   0.2944   0.2959   0.2967
  0.3015   0.3031   0.3065   0.3092   0.3118   0.3127   0.3177   0.3187
  0.3237   0.3250   0.3289   0.3317   0.3338   0.3344   0.3364   0.3392
  0.3420   0.3429   0.3464   0.3481   0.3505   0.3517   0.3529   0.3555
  0.3577   0.3615   0.3635   0.3686   0.3704   0.3752   0.3772   0.3801
  0.3811   0.3825   0.3868   0.3871   0.3901   0.3960   0.3981   0.4048
  0.4082   0.4108   0.4159   0.4205   0.4272   0.4299   0.4327   0.4368
  0.4446   0.4473   0.4510   0.4552   0.4555   0.4666   0.4753   0.4858
  0.4896   0.4949   0.5009   0.5116   0.5137   0.5162   0.5305   0.5350
  0.5436   0.5475   0.5522   0.5637   0.5695   0.5708   0.5740   0.5755
  0.5832   0.5898   0.5957   0.5978   0.6092   0.6128   0.6190   0.6246
  0.6314   0.6375   0.6429   0.6442   0.6492   0.6502   0.6586   0.6634
  0.6662   0.6769   0.6808   0.6874   0.6904   0.6915   0.6971   0.7072
  0.7127   0.7167   0.7206   0.7331   0.7339   0.7392   0.7410   0.7454
  0.7506   0.7552   0.7577   0.7639   0.7649   0.7684   0.7695   0.7814
  0.7830   0.7852   0.7910   0.7915   0.7959   0.8016   0.8037   0.8137
  0.8186   0.8216   0.8292   0.8308   0.8319   0.8516   0.8560   0.8708
  0.8777   0.9049   0.9092   0.9282   0.9373   0.9476   0.9630   0.9698
  0.9926   0.9965   1.0078   1.0160   1.0305   1.0356   1.0395   1.0499
  1.0564   1.0648   1.0795   1.0829   1.0998   1.1076   1.1144   1.1326
  1.1371   1.1433   1.1463   1.1476   1.1569   1.1594   1.1670   1.1723
  1.1783   1.1831   1.1919   1.1929   1.2038   1.2086   1.2172   1.2208
  1.2273   1.2344   1.2406   1.2477   1.2539   1.2555   1.2616   1.2716
  1.2808   1.2912   1.3020   1.3111   1.3193   1.3292   1.3409   1.3472
  1.3555   1.3628   1.3688   1.3753   1.3893   1.4062   1.4163   1.4240
  1.4375   1.4448   1.4557   1.4634   1.4690   1.4712   1.4826   1.4845
  1.4921   1.5081   1.5220   1.5226   1.5323   1.5394   1.5472   1.5519
  1.5554   1.5640   1.5649   1.5769   1.5788   1.5818   1.5833   1.5904
  1.5926   1.6026   1.6080   1.6130   1.6223   1.6253   1.6298   1.6338
  1.6422   1.6459   1.6528   1.6538   1.6573   1.6617   1.6650   1.6682
  1.6704   1.6747   1.6792   1.6850   1.6997   1.7030   1.7100   1.7134
  1.7175   1.7260   1.7302   1.7455   1.7545   1.7593   1.7622   1.7728
  1.7822   1.7944   1.7991   1.8038   1.8085   1.8107   1.8252   1.8340
  1.8401   1.8473   1.8566   1.8573   1.8659   1.8770   1.8851   1.8938
  1.8986   1.9050   1.9155   1.9333   1.9429   1.9488   1.9558   1.9595
  1.9712   1.9790   2.0070   2.0084   2.0099   2.0223   2.0349   2.0396
  2.0516   2.0532   2.0613   2.0701   2.0718   2.0957   2.1017   2.1020
  2.1123   2.1197   2.1278   2.1372   2.1442   2.1582   2.1652   2.1676
  2.1859   2.1876   2.1970   2.2034   2.2112   2.2264   2.2337   2.2448
  2.2517   2.2673   2.2787   2.2938   2.3056   2.3201   2.3363   2.3402
  2.3522   2.3638   2.3677   2.3788   2.3928   2.4033   2.4407   2.4443
  2.4711   2.4992   2.5103   2.5114   2.5269   2.5346   2.5414   2.5465
  2.5532   2.5662   2.5707   2.5722   2.5907   2.5971   2.5984   2.6132
  2.6266   2.6322   2.6416   2.6504   2.6565   2.6672   2.6798   2.6958
  2.7049   2.7121   2.7226   2.7387   2.7444   2.7486   2.7672   2.7871
  2.7942   2.8002   2.8121   2.8159   2.8266   2.8318   2.8502   2.8545
  2.8651   2.8704   2.8810   2.8864   2.8926   2.8995   2.9135   2.9158
  2.9236   2.9344   2.9411   2.9462   2.9635   2.9740   2.9823   2.9918
  2.9977   3.0138   3.0288   3.0358   3.0402   3.0470   3.0667   3.0786
  3.0863   3.0897   3.0967   3.1044   3.1182   3.1204   3.1310   3.1380
  3.1493   3.1534   3.1569   3.1610   3.1716   3.1834   3.1991   3.2131
  3.2210   3.2336   3.2546   3.2634   3.2655   3.2781   3.2864   3.2922
  3.3099   3.3136   3.3270   3.3416   3.3499   3.3679   3.3812   3.3999
  3.4164   3.4376   3.4675   3.4838   3.5095   3.5652   3.5749   3.6175
  3.6837   3.7781   3.7817   3.8030   3.8121   3.8151   3.8232   3.8431
  3.8620   3.8747   3.9009   3.9052   3.9197   3.9217   3.9348   3.9740
  3.9978   4.0060   4.0121   4.0482   4.0505   4.0818   4.0897   4.1004
  4.1417   4.1435   4.1583   4.1739   4.1797   4.2346   4.2565   4.2768
  4.3050   4.3090   4.3268   4.3478   4.3578   4.4648   4.9847   5.0757
  5.0914   5.0969   5.1075   5.1219   5.1447   5.1778   5.1837   5.1905
  5.3676   5.3804   5.3821   5.4154   5.4281   5.4506   5.4659   5.4710
  5.5957   5.6079   5.6164   5.6463   5.6603   5.6953   5.7567   5.8174
  5.8452  23.7516  23.7673  23.7756  23.7952  23.8124  23.8191  23.8337
 23.8563  23.8735  23.8851  23.9057  23.9125  23.9526  23.9575  23.9897
 24.0060  49.8667  49.9019  49.9366  49.9491  49.9558  49.9615  50.0038
 50.0150  50.0282
 --------------------------------------------------------------

          Ground-State Mulliken Net Atomic Charges

     Atom                 Charge (a.u.)
  ----------------------------------------
      1 C                     0.236011
      2 H                     0.228030
      3 C                    -0.685377
      4 H                     0.177452
      5 O                    -0.063345
      6 C                    -0.285119
      7 H                     0.222562
      8 H                     0.185649
      9 C                    -0.092545
     10 H                     0.187035
     11 C                    -0.412711
     12 H                     0.117254
     13 H                     0.219430
     14 O                     0.117351
     15 C                    -0.247057
     16 H                     0.180928
     17 H                     0.162311
     18 C                    -0.548903
     19 H                     0.179027
     20 H                     0.153857
     21 C                     0.120839
     22 H                     0.266228
     23 C                    -0.726255
     24 H                     0.146469
     25 H                     0.151068
     26 H                     0.164841
     27 C                    -0.357370
     28 O                    -0.197760
     29 H                     0.254532
     30 H                     0.215915
     31 O                     0.021449
     32 C                    -0.407477
     33 H                     0.270316
     34 C                    -0.048362
     35 H                     0.228684
     36 C                     0.031737
     37 O                    -0.204273
     38 O                    -0.122608
     39 H                     0.292229
     40 C                    -0.170079
     41 H                     0.277510
     42 O                    -0.151708
     43 H                     0.261264
     44 C                    -0.690304
     45 H                     0.298903
     46 O                    -0.211086
     47 H                     0.274523
     48 C                    -0.366990
     49 H                     0.239617
     50 O                    -0.147678
     51 H                     0.253986
  ----------------------------------------
  Sum of atomic charges =     0.000000

 -----------------------------------------------------------------
                    Cartesian Multipole Moments
 -----------------------------------------------------------------
    Charge (ESU x 10^10)
                -0.0000
    Dipole Moment (Debye)
         X       0.0577      Y       1.3470      Z      -1.2247
       Tot       1.8215
    Quadrupole Moments (Debye-Ang)
        XX    -159.4341     XY      -0.0030     YY    -147.1136
        XZ      22.6276     YZ      -0.5820     ZZ    -151.2510
    Octopole Moments (Debye-Ang^2)
       XXX      37.5538    XXY      47.1577    XYY     -49.3508
       YYY     103.1450    XXZ     -83.3653    XYZ      19.3725
       YYZ      -9.9033    XZZ     -12.5064    YZZ       5.0450
       ZZZ    -100.1176
    Hexadecapole Moments (Debye-Ang^3)
      XXXX  -14769.4297   XXXY      64.9708   XXYY   -2490.6282
      XYYY       0.9615   YYYY   -1382.6036   XXXZ     842.5547
      XXYZ     -94.8443   XYYZ     -43.0104   YYYZ    -295.0175
      XXZZ   -2928.2022   XYZZ      -4.6874   YYZZ    -480.1430
      XZZZ     551.8205   YZZZ    -381.3805   ZZZZ   -1808.4873
 -----------------------------------------------------------------
 Calculating analytic gradient of the SCF energy
 Gradient of SCF Energy
            1           2           3           4           5           6
    1   0.0001164  -0.0000334  -0.0000574   0.0001228  -0.0002150  -0.0000060
    2  -0.0009491   0.0002066  -0.0001173   0.0003857   0.0000751   0.0004178
    3  -0.0007965   0.0001351   0.0004489   0.0000708  -0.0001764  -0.0000894
            7           8           9          10          11          12
    1   0.0000502   0.0000491   0.0013286   0.0000072  -0.0007600  -0.0008481
    2  -0.0001315  -0.0000079  -0.0002161   0.0000267   0.0007387  -0.0004499
    3  -0.0003223   0.0000970   0.0000657   0.0001147  -0.0014247  -0.0003256
           13          14          15          16          17          18
    1  -0.0001280   0.0018080   0.0004611   0.0001028  -0.0000233  -0.0002204
    2  -0.0005922  -0.0003107  -0.0002447   0.0003027   0.0000183   0.0006509
    3   0.0000651   0.0013159  -0.0007580   0.0003009  -0.0002087   0.0000541
           19          20          21          22          23          24
    1   0.0000713   0.0000629   0.0000168  -0.0001630  -0.0000587   0.0001019
    2   0.0000870   0.0002024  -0.0003721   0.0001139   0.0004040  -0.0000234
    3   0.0000748   0.0003880   0.0005174   0.0000685  -0.0001381  -0.0000836
           25          26          27          28          29          30
    1   0.0000379  -0.0000789  -0.0005910  -0.0002124   0.0001717  -0.0000087
    2  -0.0000035  -0.0004080  -0.0000596  -0.0002652   0.0004476   0.0000894
    3  -0.0000777   0.0000816   0.0007594  -0.0010631   0.0003475   0.0001705
           31          32          33          34          35          36
    1  -0.0011615  -0.0012697  -0.0002423   0.0001683  -0.0002035   0.0021623
    2   0.0009035  -0.0001632   0.0002376  -0.0004407  -0.0001466  -0.0000197
    3   0.0004020   0.0005432   0.0001307  -0.0012714  -0.0002643   0.0016616
           37          38          39          40          41          42
    1  -0.0004305  -0.0007723   0.0000573   0.0016416  -0.0000829  -0.0005080
    2   0.0000252   0.0000324  -0.0000403  -0.0008674  -0.0005156  -0.0002971
    3  -0.0010773  -0.0000542  -0.0000791  -0.0005457  -0.0006709  -0.0003920
           43          44          45          46          47          48
    1   0.0001780  -0.0000914  -0.0001088  -0.0002220  -0.0001698   0.0007136
    2   0.0000706   0.0005841   0.0001019   0.0004378  -0.0002425   0.0001018
    3   0.0002653   0.0000862  -0.0000013  -0.0004280   0.0000293   0.0011840
           49          50          51
    1   0.0000171  -0.0006539  -0.0001260
    2  -0.0003155   0.0002838   0.0002543
    3   0.0002262   0.0002898   0.0003540
 Max gradient component =       2.162E-03
 RMS gradient           =       5.341E-04
 Gradient time:  CPU 493.39 s  wall 83.15 s
 Geometry Optimization Parameters
   NAtoms,    NIC,     NZ,  NCons,   NDum,   NFix, NCnnct, MaxDiis
       51     420       0       0       0       0       0       0

 Cartesian Hessian Update
 Hessian Updated using BFGS Update


** GEOMETRY OPTIMIZATION IN DELOCALIZED INTERNAL COORDINATES **
   Searching for a Minimum

   Optimization Cycle:  14

                       Coordinates (Angstroms)
     ATOM                X               Y               Z
      1  C         3.9755428025    0.5300536456   -0.1230786027
      2  H         3.3763005305    0.5366646342   -1.0413479033
      3  C         3.8720739236   -0.8721784569    0.4620479862
      4  H         4.3278397554   -0.8876124274    1.4649289625
      5  O         4.6879872273   -1.6914244597   -0.3967752973
      6  C         2.4293060351   -1.3204986132    0.5860734288
      7  H         1.9620987065   -1.3505597440   -0.4023772631
      8  H         2.3662803528   -2.3282785437    1.0105250060
      9  C         1.6928582890   -0.3159504692    1.5049327470
     10  H         2.1212204931   -0.4147690627    2.5132827517
     11  C         0.2148530589   -0.6695222304    1.6569716478
     12  H         0.0992526329   -1.6953661240    2.0353752944
     13  H        -0.2760371732    0.0148679689    2.3561279628
     14  O        -0.4242281640   -0.5839011014    0.3763283842
     15  C         1.8814441772    1.1540067914    1.0572463675
     16  H         1.4274089169    1.8156019313    1.8036792239
     17  H         1.3290646318    1.3087669127    0.1246016573
     18  C         3.3575478461    1.5447253466    0.8358695508
     19  H         3.4163598306    2.5613921257    0.4333584536
     20  H         3.8913626485    1.5518291767    1.7946482000
     21  C         5.4479305417    0.5751550840   -0.5757059602
     22  H         5.5843703031    1.2829856807   -1.3963701678
     23  C         6.4748387781    0.8640469717    0.5229412571
     24  H         7.4907411909    0.8058931711    0.1212205887
     25  H         6.3414761096    1.8681751265    0.9330138151
     26  H         6.4080416217    0.1508854952    1.3501801994
     27  C         5.5767108484   -0.8563525244   -1.1382332852
     28  O         5.2053037817   -0.8351028534   -2.5063500721
     29  H         5.0490779477   -1.7473989422   -2.7740950464
     30  H         6.5828157000   -1.2784924776   -1.0327631611
     31  O        -2.4536359436    0.3114749531    0.9064705105
     32  C        -3.8667799054    0.1641983292    0.9792708799
     33  H        -4.1474568311   -0.7119776346    1.5761566306
     34  C        -1.7752229470   -0.8460059384    0.3810206032
     35  H        -2.0153638137   -1.7165518165    1.0154052532
     36  C        -4.3998243732    1.3785940026    1.7352911890
     37  O        -4.8963369945    1.3291764504    2.8285591539
     38  O        -4.2552699557    2.5198719957    1.0309558356
     39  H        -4.6042044852    3.2417672165    1.5750877271
     40  C        -4.4348574508    0.0220037223   -0.4396870074
     41  H        -4.1992922899    0.9365821746   -1.0022458392
     42  O        -5.8392832484   -0.1533540956   -0.3384947851
     43  H        -6.1645073592   -0.4569953023   -1.1938773688
     44  C        -3.7680208416   -1.1721868116   -1.1121272858
     45  H        -4.1003771788   -2.0844870414   -0.6072675656
     46  O        -4.2277252686   -1.3310949099   -2.4630670532
     47  H        -3.9487434812   -0.5634985055   -2.9783343510
     48  C        -2.2395580716   -1.1102862748   -1.0509527984
     49  H        -1.8723271566   -0.2749045333   -1.6655748781
     50  O        -1.6773366952   -2.3366392949   -1.4842594864
     51  H        -2.1446091258   -2.6031873671   -2.2846865795
   Point Group: c1    Number of degrees of freedom:   147


   Energy is  -1302.749739736

 Hessian Updated using BFGS Update

147 Hessian modes will be used to form the next step
  Hessian Eigenvalues:
     0.002203    0.004951    0.005632    0.005805    0.006361    0.007166
     0.007332    0.007646    0.008273    0.009504    0.010380    0.010911
     0.011426    0.012789    0.013187    0.015331    0.019637    0.020290
     0.022100    0.028980    0.030693    0.031595    0.033593    0.036710
     0.040847    0.041742    0.044344    0.045774    0.046796    0.047395
     0.048100    0.048409    0.048557    0.049532    0.049776    0.051480
     0.051703    0.052560    0.053835    0.054359    0.054913    0.055550
     0.056281    0.056516    0.056926    0.057859    0.058994    0.060329
     0.062231    0.064317    0.064999    0.069996    0.072140    0.073996
     0.077664    0.078170    0.079840    0.081285    0.082142    0.086483
     0.090091    0.092815    0.099590    0.105613    0.110678    0.113133
     0.114795    0.117763    0.137487    0.139880    0.143471    0.144161
     0.154735    0.159410    0.159971    0.160077    0.160275    0.161425
     0.161804    0.163435    0.164778    0.167251    0.171267    0.176988
     0.178538    0.183450    0.188522    0.195699    0.202799    0.206528
     0.228235    0.242687    0.247563    0.251596    0.263256    0.265078
     0.268890    0.276294    0.277996    0.282426    0.285106    0.288557
     0.290109    0.296010    0.298140    0.300525    0.301906    0.308081
     0.328379    0.335876    0.338221    0.338481    0.339349    0.339721
     0.339799    0.340224    0.340293    0.340399    0.340613    0.340863
     0.341104    0.341251    0.341787    0.341919    0.342386    0.342905
     0.343136    0.344201    0.344479    0.362477    0.380249    0.386809
     0.392388    0.394516    0.397267    0.403822    0.408013    0.419247
     0.435910    0.485359    0.515730    0.518493    0.520829    0.528240
     0.546981    0.560690    0.939729

 Minimum Search - Taking Simple RFO Step
 Searching for Lamda that Minimizes Along All modes
 Value Taken    Lamda =  -0.00048964
 Calculated Step too Large.  Step scaled by  0.844197
 Step Taken.  Stepsize is  0.300000

                             Maximum     Tolerance    Cnvgd?
         Gradient           0.001751      0.000300      NO
         Displacement       0.079483      0.001200      NO
         Energy change      0.000022      0.000001      NO


 New Cartesian Coordinates Obtained by Inverse Iteration

 Displacement from previous Coordinates is:  1.328293
 ----------------------------------------------------------------
             Standard Nuclear Orientation (Angstroms)
    I     Atom           X                Y                Z
 ----------------------------------------------------------------
    1      C       4.0080354453     0.5230501375    -0.1415820981
    2      H       3.4390078450     0.5039199989    -1.0795991355
    3      C       3.8772598022    -0.8604989197     0.4805669167
    4      H       4.3033495733    -0.8453487057     1.4953673671
    5      O       4.7152814666    -1.7087696641    -0.3283682938
    6      C       2.4261035259    -1.2934499142     0.5785575521
    7      H       1.9848814353    -1.3425140547    -0.4210499641
    8      H       2.3416074488    -2.2876634095     1.0289083583
    9      C       1.6733327422    -0.2565524889     1.4492908953
   10      H       2.0835839738    -0.3221794152     2.4683708644
   11      C       0.1948677771    -0.5932212537     1.6003291555
   12      H       0.0786282813    -1.5809296710     2.0693401427
   13      H      -0.3040144473     0.1507307001     2.2280148602
   14      O      -0.4270862994    -0.6165906878     0.3031878645
   15      C       1.8797041136     1.1958024952     0.9603413409
   16      H       1.4085359610     1.8849694660     1.6695556769
   17      H       1.3555474988     1.3228281108     0.0073307999
   18      C       3.3659787553     1.5655201842     0.7686660313
   19      H       3.4485590391     2.5697531121     0.3398752441
   20      H       3.8666679469     1.5923779695     1.7437629035
   21      C       5.4962583693     0.5474139571    -0.5458210120
   22      H       5.6686845346     1.2345307370    -1.3772757227
   23      C       6.4855699335     0.8506973307     0.5837973377
   24      H       7.5157431178     0.7654708418     0.2262450541
   25      H       6.3502538199     1.8678592351     0.9594426897
   26      H       6.3716309393     0.1622324926     1.4253866031
   27      C       5.6286800144    -0.8996325649    -1.0705018212
   28      O       5.2862801018    -0.9103238833    -2.4438229994
   29      H       5.1234779338    -1.8277113954    -2.6919148867
   30      H       6.6289117697    -1.3268602000    -0.9333078051
   31      O      -2.4400917217     0.2699193678     0.8909387091
   32      C      -3.8477633731     0.1094691491     1.0110656016
   33      H      -4.0929475334    -0.7856078422     1.5957888739
   34      C      -1.7793112030    -0.8744723143     0.3226331471
   35      H      -2.0100667335    -1.7628218577     0.9368012002
   36      C      -4.3718792817     1.3029826009     1.8051107960
   37      O      -4.8137201646     1.2326854199     2.9211771243
   38      O      -4.2558586059     2.4570329727     1.1164550201
   39      H      -4.5857052848     3.1676369505     1.6871209045
   40      C      -4.4672207157    -0.0027213264    -0.3873102547
   41      H      -4.2569516180     0.9318634233    -0.9272400726
   42      O      -5.8642289514    -0.1922266038    -0.2380573801
   43      H      -6.2225924880    -0.4704415222    -1.0893508321
   44      C      -3.8110773645    -1.1695460282    -1.1240491275
   45      H      -4.1150166547    -2.1029362425    -0.6407254248
   46      O      -4.3087677870    -1.2886333267    -2.4647539715
   47      H      -4.0483392763    -0.5026268028    -2.9629816620
   48      C      -2.2808945073    -1.0911444903    -1.1096345114
   49      H      -1.9415373327    -0.2259494032    -1.6993032711
   50      O      -1.7134679969    -2.2891495603    -1.6125967221
   51      H      -2.1887738975    -2.5180817536    -2.4202825561
 ----------------------------------------------------------------
 Molecular Point Group                 C1    NOp =  1
 Largest Abelian Subgroup              C1    NOp =  1
 Nuclear Repulsion Energy =  2406.5828078203 hartrees
 There are       97 alpha and       97 beta electrons
 Applying Cartesian multipole field
    Component          Value
    ---------          -----
     (2,0,0)        1.00000E-12
     (0,2,0)        2.00000E-11
     (0,0,2)       -3.00000E-11
 Nucleus-field energy     =    -0.0000000068 hartrees
 Requested basis set is 6-311++G(d,p)
 There are 280 shells and 732 basis functions
 A cutoff of  1.0D-11 yielded  26651 shell pairs
 There are    176101 function pairs (    186517 Cartesian)
 Smallest overlap matrix eigenvalue = 9.95E-07

 Q-Chem warning in module stvman/mkSTV.C, line 306:

 Overlap eigenvalue is smaller than square root of threshold
 Use THRESH >= 12 to get rid of this warning

 Linear dependence detected in AO basis
 Tighter screening thresholds may be required for diffuse basis sets
 Use S2THRESH > 14 and THRESH = 14 in case of SCF convergence issues
 Number of orthogonalized atomic orbitals = 731
 Maximum deviation from orthogonality = 1.466E-10
 Guess MOs from SCF MO coefficient file

 -----------------------------------------------------------------------
  General SCF calculation program by
  Eric Jon Sundstrom, Paul Horn, Yuezhi Mao, Dmitri Zuev, Alec White,
  David Stuck, Shaama M.S., Shane Yost, Joonho Lee, David Small,
  Daniel Levine, Susi Lehtola, Hugh Burton, Evgeny Epifanovsky
 -----------------------------------------------------------------------
 Exchange:     0.2000 Hartree-Fock + 0.0800 Slater + 0.7200 B88
 Correlation:  0.1900 VWN1RPA + 0.8100 LYP
 Using SG-1 standard quadrature grid
 Size of previous SCF MO coefficient file: 1071646 (expected); 1073112 (actual). 

 Q-Chem warning in module libgscf/gen_scfman/rhf.C, line 619:

 Inconsistent size for SCF MO coefficient file.  Please check basis and PURECART setting.

 using 6 threads for integral computing
 -------------------------------------------------------
 OpenMP Integral computing Module                
 Release: version 2.0, May 2017, Q-Chem Inc. Pleasanton 
 -------------------------------------------------------
 -------------------------------------------------------
 OpenMP BLAS3 based DFT computing Module                
 Release: version 1.0, May 2013, Q-Chem Inc. Pittsburgh 
 -------------------------------------------------------
 A restricted SCF calculation will be
 performed using DIIS
 SCF converges when DIIS error is below 1.0e-08
 ---------------------------------------
  Cycle       Energy         DIIS error
 ---------------------------------------
    1   -1302.7261629274      5.04e-04  
    2   -1302.7493529454      6.56e-05  
    3   -1302.7492279073      9.53e-05  
    4   -1302.7496480814      1.99e-05  
    5   -1302.7496601393      1.19e-05  
    6   -1302.7496667553      2.47e-06  
    7   -1302.7496670199      8.48e-07  
    8   -1302.7496670572      1.52e-07  
    9   -1302.7496670579      6.77e-08  
   10   -1302.7496670581      1.62e-08  
   11   -1302.7496670581      5.59e-09  Convergence criterion met
 ---------------------------------------
 SCF time:   CPU 1925.06s  wall 342.00s 
 SCF   energy in the final basis set =    -1302.7496670581
 Total energy in the final basis set =    -1302.7496670581

 --------------------------------------------------------------

                    Orbital Energies (a.u.)
 --------------------------------------------------------------

 Alpha MOs
 -- Occupied --
-19.1897 -19.1663 -19.1579 -19.1488 -19.1478 -19.1422 -19.1343 -19.1248
-19.1241 -10.3254 -10.2951 -10.2661 -10.2618 -10.2538 -10.2529 -10.2488
-10.2259 -10.2158 -10.1849 -10.1790 -10.1717 -10.1706 -10.1687 -10.1656
-10.1649  -1.1335  -1.1010  -1.0746  -1.0664  -1.0538  -1.0436  -1.0407
 -1.0379  -1.0027  -0.8459  -0.8108  -0.8100  -0.7927  -0.7555  -0.7445
 -0.7087  -0.6856  -0.6753  -0.6584  -0.6360  -0.6245  -0.6240  -0.5902
 -0.5780  -0.5668  -0.5634  -0.5575  -0.5436  -0.5288  -0.5189  -0.5139
 -0.5090  -0.5027  -0.4934  -0.4923  -0.4888  -0.4704  -0.4644  -0.4621
 -0.4519  -0.4441  -0.4383  -0.4367  -0.4315  -0.4225  -0.4218  -0.4061
 -0.3982  -0.3959  -0.3918  -0.3823  -0.3797  -0.3738  -0.3692  -0.3635
 -0.3609  -0.3567  -0.3473  -0.3451  -0.3394  -0.3324  -0.3261  -0.3239
 -0.3200  -0.3165  -0.3063  -0.2968  -0.2922  -0.2917  -0.2881  -0.2837
 -0.2663
 -- Virtual --
 -0.0342  -0.0239  -0.0128  -0.0084  -0.0052   0.0005   0.0027   0.0057
  0.0109   0.0163   0.0227   0.0263   0.0308   0.0325   0.0356   0.0387
  0.0455   0.0469   0.0497   0.0538   0.0590   0.0612   0.0650   0.0668
  0.0720   0.0733   0.0770   0.0806   0.0815   0.0843   0.0875   0.0890
  0.0912   0.0951   0.0988   0.1004   0.1045   0.1055   0.1067   0.1110
  0.1122   0.1127   0.1176   0.1192   0.1215   0.1218   0.1258   0.1266
  0.1280   0.1288   0.1312   0.1330   0.1354   0.1363   0.1382   0.1404
  0.1444   0.1448   0.1468   0.1486   0.1501   0.1525   0.1534   0.1564
  0.1580   0.1601   0.1633   0.1649   0.1682   0.1701   0.1714   0.1725
  0.1771   0.1801   0.1809   0.1838   0.1863   0.1887   0.1907   0.1922
  0.1933   0.1998   0.2010   0.2032   0.2046   0.2074   0.2102   0.2113
  0.2151   0.2160   0.2206   0.2241   0.2270   0.2290   0.2330   0.2369
  0.2372   0.2379   0.2416   0.2459   0.2476   0.2505   0.2509   0.2546
  0.2580   0.2596   0.2627   0.2652   0.2689   0.2707   0.2756   0.2790
  0.2827   0.2831   0.2870   0.2904   0.2906   0.2937   0.2960   0.2980
  0.3013   0.3036   0.3067   0.3094   0.3114   0.3123   0.3172   0.3185
  0.3219   0.3266   0.3296   0.3308   0.3324   0.3342   0.3367   0.3392
  0.3431   0.3443   0.3464   0.3476   0.3500   0.3511   0.3519   0.3546
  0.3568   0.3619   0.3641   0.3693   0.3716   0.3748   0.3776   0.3792
  0.3801   0.3835   0.3860   0.3879   0.3913   0.3947   0.3978   0.4054
  0.4065   0.4115   0.4152   0.4205   0.4264   0.4302   0.4328   0.4386
  0.4427   0.4462   0.4493   0.4534   0.4547   0.4658   0.4745   0.4849
  0.4889   0.4950   0.4995   0.5114   0.5143   0.5170   0.5299   0.5342
  0.5431   0.5464   0.5539   0.5623   0.5676   0.5702   0.5752   0.5755
  0.5818   0.5897   0.5950   0.5975   0.6102   0.6159   0.6197   0.6243
  0.6315   0.6387   0.6400   0.6432   0.6483   0.6489   0.6596   0.6628
  0.6661   0.6768   0.6820   0.6863   0.6905   0.6911   0.6968   0.7075
  0.7133   0.7177   0.7206   0.7334   0.7353   0.7399   0.7417   0.7462
  0.7503   0.7547   0.7577   0.7645   0.7650   0.7675   0.7712   0.7793
  0.7831   0.7855   0.7917   0.7925   0.7964   0.8024   0.8043   0.8155
  0.8179   0.8197   0.8271   0.8299   0.8319   0.8519   0.8560   0.8721
  0.8762   0.9050   0.9102   0.9254   0.9378   0.9469   0.9650   0.9699
  0.9895   0.9984   1.0095   1.0139   1.0290   1.0332   1.0430   1.0499
  1.0576   1.0646   1.0814   1.0851   1.1008   1.1036   1.1141   1.1314
  1.1350   1.1424   1.1449   1.1467   1.1554   1.1604   1.1669   1.1742
  1.1795   1.1841   1.1896   1.1930   1.2035   1.2095   1.2178   1.2185
  1.2292   1.2344   1.2403   1.2486   1.2527   1.2552   1.2634   1.2718
  1.2822   1.2917   1.3012   1.3101   1.3187   1.3270   1.3437   1.3463
  1.3563   1.3614   1.3714   1.3737   1.3912   1.4052   1.4144   1.4216
  1.4392   1.4465   1.4556   1.4632   1.4674   1.4707   1.4808   1.4838
  1.4931   1.5062   1.5210   1.5233   1.5334   1.5393   1.5483   1.5510
  1.5569   1.5624   1.5671   1.5762   1.5786   1.5827   1.5852   1.5887
  1.5935   1.6006   1.6083   1.6140   1.6235   1.6243   1.6294   1.6333
  1.6403   1.6440   1.6511   1.6530   1.6550   1.6617   1.6626   1.6666
  1.6713   1.6739   1.6784   1.6857   1.6969   1.7031   1.7101   1.7145
  1.7177   1.7259   1.7321   1.7466   1.7572   1.7597   1.7622   1.7717
  1.7826   1.7939   1.7978   1.8038   1.8084   1.8094   1.8270   1.8321
  1.8395   1.8474   1.8555   1.8592   1.8644   1.8759   1.8832   1.8918
  1.8977   1.9058   1.9124   1.9329   1.9424   1.9487   1.9561   1.9617
  1.9727   1.9796   2.0065   2.0095   2.0116   2.0224   2.0352   2.0391
  2.0511   2.0553   2.0607   2.0715   2.0728   2.0943   2.0993   2.1022
  2.1130   2.1184   2.1300   2.1357   2.1411   2.1586   2.1627   2.1678
  2.1853   2.1860   2.1975   2.2035   2.2111   2.2273   2.2348   2.2451
  2.2529   2.2672   2.2795   2.2939   2.3047   2.3214   2.3361   2.3411
  2.3524   2.3622   2.3706   2.3790   2.3936   2.4029   2.4403   2.4453
  2.4721   2.4993   2.5104   2.5113   2.5286   2.5349   2.5407   2.5481
  2.5542   2.5667   2.5703   2.5724   2.5912   2.5970   2.5978   2.6123
  2.6282   2.6330   2.6416   2.6515   2.6567   2.6673   2.6787   2.6967
  2.7060   2.7128   2.7214   2.7359   2.7447   2.7483   2.7673   2.7851
  2.7941   2.8000   2.8112   2.8157   2.8258   2.8340   2.8487   2.8544
  2.8639   2.8700   2.8811   2.8837   2.8935   2.8991   2.9133   2.9169
  2.9224   2.9338   2.9393   2.9502   2.9637   2.9738   2.9819   2.9843
  2.9971   3.0136   3.0280   3.0349   3.0390   3.0472   3.0651   3.0774
  3.0852   3.0891   3.0969   3.1045   3.1175   3.1232   3.1315   3.1361
  3.1486   3.1542   3.1567   3.1625   3.1721   3.1822   3.1992   3.2139
  3.2230   3.2359   3.2521   3.2643   3.2686   3.2800   3.2878   3.2943
  3.3099   3.3104   3.3263   3.3401   3.3503   3.3662   3.3818   3.4038
  3.4148   3.4378   3.4674   3.4857   3.5106   3.5618   3.5757   3.6159
  3.6838   3.7777   3.7825   3.8020   3.8131   3.8172   3.8265   3.8451
  3.8633   3.8748   3.8993   3.9046   3.9207   3.9228   3.9341   3.9727
  3.9974   4.0059   4.0097   4.0463   4.0496   4.0778   4.0890   4.0991
  4.1428   4.1457   4.1592   4.1733   4.1781   4.2347   4.2547   4.2751
  4.3026   4.3075   4.3252   4.3432   4.3594   4.4631   4.9855   5.0755
  5.0914   5.0953   5.1063   5.1231   5.1439   5.1746   5.1838   5.1889
  5.3679   5.3807   5.3845   5.4148   5.4265   5.4470   5.4636   5.4702
  5.5943   5.6075   5.6154   5.6453   5.6593   5.6968   5.7568   5.8100
  5.8444  23.7519  23.7674  23.7733  23.7951  23.8094  23.8153  23.8342
 23.8573  23.8734  23.8875  23.9054  23.9109  23.9536  23.9583  23.9903
 24.0068  49.8666  49.9018  49.9369  49.9483  49.9564  49.9620  50.0029
 50.0148  50.0283
 --------------------------------------------------------------

          Ground-State Mulliken Net Atomic Charges

     Atom                 Charge (a.u.)
  ----------------------------------------
      1 C                     0.232812
      2 H                     0.230238
      3 C                    -0.688664
      4 H                     0.177100
      5 O                    -0.064322
      6 C                    -0.267808
      7 H                     0.222962
      8 H                     0.186105
      9 C                    -0.129778
     10 H                     0.185009
     11 C                    -0.407165
     12 H                     0.119765
     13 H                     0.220544
     14 O                     0.111467
     15 C                    -0.238273
     16 H                     0.178270
     17 H                     0.157756
     18 C                    -0.557580
     19 H                     0.178943
     20 H                     0.154932
     21 C                     0.111862
     22 H                     0.265447
     23 C                    -0.722949
     24 H                     0.145616
     25 H                     0.150940
     26 H                     0.164685
     27 C                    -0.344625
     28 O                    -0.196857
     29 H                     0.254787
     30 H                     0.217071
     31 O                     0.028911
     32 C                    -0.381465
     33 H                     0.274075
     34 C                     0.005023
     35 H                     0.226994
     36 C                     0.007580
     37 O                    -0.200938
     38 O                    -0.120521
     39 H                     0.291571
     40 C                    -0.188844
     41 H                     0.279102
     42 O                    -0.152636
     43 H                     0.262407
     44 C                    -0.678705
     45 H                     0.298570
     46 O                    -0.208681
     47 H                     0.273339
     48 C                    -0.409599
     49 H                     0.239962
     50 O                    -0.148216
     51 H                     0.253782
  ----------------------------------------
  Sum of atomic charges =    -0.000000

 -----------------------------------------------------------------
                    Cartesian Multipole Moments
 -----------------------------------------------------------------
    Charge (ESU x 10^10)
                -0.0000
    Dipole Moment (Debye)
         X      -0.1704      Y       1.6158      Z      -1.2302
       Tot       2.0380
    Quadrupole Moments (Debye-Ang)
        XX    -158.0994     XY      -0.6394     YY    -147.1647
        XZ      22.6686     YZ      -0.3971     ZZ    -152.0022
    Octopole Moments (Debye-Ang^2)
       XXX      22.3908    XXY      52.7033    XYY     -48.6126
       YYY     105.2928    XXZ     -83.2097    XYZ      17.5492
       YYZ      -9.3731    XZZ     -12.4138    YZZ       9.6217
       ZZZ    -104.2591
    Hexadecapole Moments (Debye-Ang^3)
      XXXX  -14807.5167   XXXY      18.2873   XXYY   -2503.6054
      XYYY     -14.8744   YYYY   -1361.3119   XXXZ     848.3279
      XXYZ     -86.9982   XYYZ     -53.0918   YYYZ    -299.9332
      XXZZ   -2961.4850   XYZZ     -16.6940   YYZZ    -470.2583
      XZZZ     561.5764   YZZZ    -387.0103   ZZZZ   -1825.5966
 -----------------------------------------------------------------
 Calculating analytic gradient of the SCF energy
 Gradient of SCF Energy
            1           2           3           4           5           6
    1   0.0003787  -0.0001188  -0.0000081   0.0000721  -0.0000540   0.0002474
    2  -0.0002144  -0.0001648  -0.0004229   0.0007195   0.0003416  -0.0003438
    3  -0.0000260  -0.0003195   0.0003974  -0.0004114  -0.0004255   0.0002361
            7           8           9          10          11          12
    1   0.0001092   0.0000709  -0.0003989  -0.0003366  -0.0003802   0.0005377
    2   0.0003849   0.0004054  -0.0009013   0.0000364   0.0019247  -0.0000037
    3  -0.0004449   0.0001924  -0.0003932   0.0001988   0.0004110   0.0005766
           13          14          15          16          17          18
    1   0.0000838   0.0007557  -0.0007436  -0.0001384   0.0001608   0.0003921
    2  -0.0000854  -0.0008728   0.0002476   0.0002236   0.0000224  -0.0007682
    3   0.0000212  -0.0008064   0.0009661  -0.0000706   0.0000651   0.0001468
           19          20          21          22          23          24
    1   0.0001975  -0.0006726   0.0003835  -0.0000710   0.0003544   0.0000875
    2  -0.0000727  -0.0001602   0.0004316   0.0000782   0.0001935  -0.0000423
    3  -0.0002348   0.0001000   0.0004434   0.0000084   0.0004675   0.0000719
           25          26          27          28          29          30
    1  -0.0001919  -0.0002451  -0.0000326  -0.0000143   0.0000388   0.0001787
    2  -0.0000412  -0.0002597  -0.0003564   0.0001165  -0.0001802   0.0000176
    3  -0.0002522  -0.0003554  -0.0005658   0.0005444   0.0000666  -0.0002658
           31          32          33          34          35          36
    1   0.0005820   0.0004007   0.0003470  -0.0003713   0.0000640  -0.0014905
    2   0.0001824   0.0010111  -0.0003067  -0.0001577  -0.0003819   0.0000585
    3   0.0003526   0.0008321  -0.0001747   0.0003117  -0.0004276  -0.0012834
           37          38          39          40          41          42
    1   0.0003577   0.0005785  -0.0000616  -0.0002924   0.0003873  -0.0000571
    2  -0.0000830  -0.0002829   0.0000037  -0.0001128  -0.0001352   0.0001736
    3   0.0006884  -0.0003215   0.0001007   0.0010578  -0.0001037   0.0000943
           43          44          45          46          47          48
    1  -0.0000917  -0.0005899   0.0001339  -0.0000440   0.0002704  -0.0014649
    2  -0.0001362   0.0001255   0.0000703  -0.0004856   0.0002617   0.0001988
    3  -0.0000955  -0.0004827  -0.0001035  -0.0000965  -0.0002294  -0.0001365
           49          50          51
    1   0.0003963   0.0003212  -0.0000185
    2  -0.0002149  -0.0002323   0.0001900
    3  -0.0000719  -0.0001334  -0.0001199
 Max gradient component =       1.925E-03
 RMS gradient           =       4.353E-04
 Gradient time:  CPU 493.03 s  wall 83.15 s
 Geometry Optimization Parameters
   NAtoms,    NIC,     NZ,  NCons,   NDum,   NFix, NCnnct, MaxDiis
       51     420       0       0       0       0       0       0

 Cartesian Hessian Update
 Hessian Updated using BFGS Update


** GEOMETRY OPTIMIZATION IN DELOCALIZED INTERNAL COORDINATES **
   Searching for a Minimum

   Optimization Cycle:  15

                       Coordinates (Angstroms)
     ATOM                X               Y               Z
      1  C         4.0080354453    0.5230501375   -0.1415820981
      2  H         3.4390078450    0.5039199989   -1.0795991355
      3  C         3.8772598022   -0.8604989197    0.4805669167
      4  H         4.3033495733   -0.8453487057    1.4953673671
      5  O         4.7152814666   -1.7087696641   -0.3283682938
      6  C         2.4261035259   -1.2934499142    0.5785575521
      7  H         1.9848814353   -1.3425140547   -0.4210499641
      8  H         2.3416074488   -2.2876634095    1.0289083583
      9  C         1.6733327422   -0.2565524889    1.4492908953
     10  H         2.0835839738   -0.3221794152    2.4683708644
     11  C         0.1948677771   -0.5932212537    1.6003291555
     12  H         0.0786282813   -1.5809296710    2.0693401427
     13  H        -0.3040144473    0.1507307001    2.2280148602
     14  O        -0.4270862994   -0.6165906878    0.3031878645
     15  C         1.8797041136    1.1958024952    0.9603413409
     16  H         1.4085359610    1.8849694660    1.6695556769
     17  H         1.3555474988    1.3228281108    0.0073307999
     18  C         3.3659787553    1.5655201842    0.7686660313
     19  H         3.4485590391    2.5697531121    0.3398752441
     20  H         3.8666679469    1.5923779695    1.7437629035
     21  C         5.4962583693    0.5474139571   -0.5458210120
     22  H         5.6686845346    1.2345307370   -1.3772757227
     23  C         6.4855699335    0.8506973307    0.5837973377
     24  H         7.5157431178    0.7654708418    0.2262450541
     25  H         6.3502538199    1.8678592351    0.9594426897
     26  H         6.3716309393    0.1622324926    1.4253866031
     27  C         5.6286800144   -0.8996325649   -1.0705018212
     28  O         5.2862801018   -0.9103238833   -2.4438229994
     29  H         5.1234779338   -1.8277113954   -2.6919148867
     30  H         6.6289117697   -1.3268602000   -0.9333078051
     31  O        -2.4400917217    0.2699193678    0.8909387091
     32  C        -3.8477633731    0.1094691491    1.0110656016
     33  H        -4.0929475334   -0.7856078422    1.5957888739
     34  C        -1.7793112030   -0.8744723143    0.3226331471
     35  H        -2.0100667335   -1.7628218577    0.9368012002
     36  C        -4.3718792817    1.3029826009    1.8051107960
     37  O        -4.8137201646    1.2326854199    2.9211771243
     38  O        -4.2558586059    2.4570329727    1.1164550201
     39  H        -4.5857052848    3.1676369505    1.6871209045
     40  C        -4.4672207157   -0.0027213264   -0.3873102547
     41  H        -4.2569516180    0.9318634233   -0.9272400726
     42  O        -5.8642289514   -0.1922266038   -0.2380573801
     43  H        -6.2225924880   -0.4704415222   -1.0893508321
     44  C        -3.8110773645   -1.1695460282   -1.1240491275
     45  H        -4.1150166547   -2.1029362425   -0.6407254248
     46  O        -4.3087677870   -1.2886333267   -2.4647539715
     47  H        -4.0483392763   -0.5026268028   -2.9629816620
     48  C        -2.2808945073   -1.0911444903   -1.1096345114
     49  H        -1.9415373327   -0.2259494032   -1.6993032711
     50  O        -1.7134679969   -2.2891495603   -1.6125967221
     51  H        -2.1887738975   -2.5180817536   -2.4202825561
   Point Group: c1    Number of degrees of freedom:   147


   Energy is  -1302.749667058

 Hessian Updated using BFGS Update

147 Hessian modes will be used to form the next step
  Hessian Eigenvalues:
     0.004812    0.005159    0.005709    0.006242    0.006803    0.007163
     0.007516    0.007907    0.008284    0.009553    0.010448    0.010910
     0.011435    0.012798    0.013198    0.015400    0.019773    0.020301
     0.022101    0.028806    0.031059    0.031657    0.034158    0.036786
     0.040933    0.041783    0.044513    0.046538    0.046736    0.047860
     0.047930    0.048429    0.048589    0.049657    0.050342    0.051492
     0.051726    0.053034    0.053819    0.054468    0.055009    0.055731
     0.056400    0.056569    0.057023    0.057903    0.059058    0.060445
     0.062364    0.064450    0.065428    0.069677    0.071894    0.074031
     0.077407    0.077725    0.079874    0.081110    0.082267    0.086498
     0.090106    0.092810    0.099423    0.105830    0.110679    0.113831
     0.114807    0.117657    0.138267    0.140587    0.142992    0.146373
     0.154803    0.159601    0.159975    0.160058    0.160451    0.161389
     0.162666    0.163422    0.164885    0.167412    0.172301    0.176931
     0.180703    0.183358    0.188923    0.195950    0.201991    0.205162
[truncated: 825,666 more chars]
