# Supplementary material for: An in silico investigation of menthol metabolism
Source: PLoS One. 2019 Sep 27;14(9):e0216577. doi: 10.1371/journal.pone.0216577 (PMC6764827; doi:10.1371/journal.pone.0216577)
Supplement: S2 File — (ZIP) [file pone.0216577.s002.zip › B3LYP/g-series/ooeYe-5A-RR.out]

Q-Chem Developer Version!
                  Welcome to Q-Chem
     A Quantum Leap Into The Future Of Chemistry


 Q-Chem 5.1, Q-Chem, Inc., Pleasanton, CA (2018)

 Yihan Shao,  Zhengting Gan,  E. Epifanovsky,  A. T. B. Gilbert,  M. Wormit,  
 J. Kussmann,  A. W. Lange,  A. Behn,  Jia Deng,  Xintian Feng,  D. Ghosh,  
 M. Goldey,  P. R. Horn,  L. D. Jacobson,  I. Kaliman,  T. Kus,  A. Landau,  
 Jie Liu,  E. I. Proynov,  R. M. Richard,  R. P. Steele,  E. J. Sundstrom,  
 H. L. Woodcock III,  P. M. Zimmerman,  D. Zuev,  B. Albrecht,  E. Alguire,  
 S. A. Baeppler,  D. Barton,  Z. Benda,  Y. A. Bernard,  E. J. Berquist,  
 K. B. Bravaya,  H. Burton,  D. Casanova,  Chun-Min Chang,  Yunqing Chen,  
 A. Chien,  K. D. Closser,  M. P. Coons,  S. Coriani,  S. Dasgupta,  
 A. L. Dempwolff,  M. Diedenhofen,  Hainam Do,  R. G. Edgar,  Po-Tung Fang,  
 S. Faraji,  S. Fatehi,  Qingguo Feng,  K. D. Fenk,  J. Fosso-Tande,  
 Qinghui Ge,  A. Ghysels,  G. Gidofalvi,  J. Gomes,  J. Gonthier,  A. Gunina,  
 D. Hait,  M. W. D. Hanson-Heine,  P. H. P. Harbach,  A. W. Hauser,  
 J. E. Herr,  E. G. Hohenstein,  Z. C. Holden,  Kerwin Hui,  B. C. Huynh,  
 T.-C. Jagau,  Hyunjun Ji,  B. Kaduk,  K. Khistyaev,  Jaehoon Kim,  
 P. Klunzinger,  K. Koh,  D. Kosenkov,  L. Koulias,  T. Kowalczyk,  
 C. M. Krauter,  A. Kunitsa,  Ka Un Lao,  A. Laurent,  K. V. Lawler,  
 Joonho Lee,  D. Lefrancois,  S. Lehtola,  D. S. Levine,  Yi-Pei Li,  
 You-Sheng Lin,  Fenglai Liu,  E. Livshits,  A. Luenser,  P. Manohar,  
 E. Mansoor,  S. F. Manzer,  Shan-Ping Mao,  Yuezhi Mao,  N. Mardirossian,  
 A. V. Marenich,  T. Markovich,  L. A. Martinez-Martinez,  S. A. Maurer,  
 N. J. Mayhall,  S. C. McKenzie,  J.-M. Mewes,  A. F. Morrison,  
 J. W. Mullinax,  K. Nanda,  T. S. Nguyen-Beck,  R. Olivares-Amaya,  
 J. A. Parkhill,  T. M. Perrine,  F. Plasser,  P. Pokhilko,  S. Prager,  
 A. Prociuk,  E. Ramos,  D. R. Rehn,  F. Rob,  M. Schneider,  N. Sergueev,  
 S. M. Sharada,  S. Sharma,  D. W. Small,  T. Stauch,  T. Stein,  
 Yu-Chuan Su,  A. J. W. Thom,  A. Tkatchenko,  T. Tsuchimochi,  N. M. Tubman,  
 L. Vogt,  M. L. Vidal,  O. Vydrov,  M. A. Watson,  J. Wenzel,  
 M. de Wergifosse,  T. A. Wesolowski,  A. White,  J. Witte,  A. Yamada,  
 Jun Yang,  K. Yao,  S. Yeganeh,  S. R. Yost,  Zhi-Qiang You,  A. Zech,  
 Igor Ying Zhang,  Xing Zhang,  Yan Zhao,  Ying Zhu,  B. R. Brooks,  
 G. K. L. Chan,  C. J. Cramer,  M. S. Gordon,  W. J. Hehre,  A. Klamt,  
 M. W. Schmidt,  C. D. Sherrill,  D. G. Truhlar,  A. Aspuru-Guzik,  R. Baer,  
 A. T. Bell,  N. A. Besley,  Jeng-Da Chai,  A. E. DePrince, III,  
 R. A. DiStasio Jr.,  A. Dreuw,  B. D. Dunietz,  T. R. Furlani,  
 Chao-Ping Hsu,  Yousung Jung,  Jing Kong,  D. S. Lambrecht,  WanZhen Liang,  
 C. Ochsenfeld,  V. A. Rassolov,  L. V. Slipchenko,  J. E. Subotnik,  
 T. Van Voorhis,  J. M. Herbert,  A. I. Krylov,  P. M. W. Gill,  M. Head-Gordon

 Contributors to earlier versions of Q-Chem not listed above: 
 R. D. Adamson,  B. Austin,  J. Baker,  G. J. O. Beran,  K. Brandhorst,  
 S. T. Brown,  E. F. C. Byrd,  A. K. Chakraborty,  C.-L. Cheng,  
 Siu Hung Chien,  D. M. Chipman,  D. L. Crittenden,  H. Dachsel,  
 R. J. Doerksen,  A. D. Dutoi,  L. Fusti-Molnar,  W. A. Goddard III,  
 A. Golubeva-Zadorozhnaya,  S. R. Gwaltney,  G. Hawkins,  A. Heyden,  
 S. Hirata,  G. Kedziora,  F. J. Keil,  C. Kelley,  Jihan Kim,  R. A. King,  
 R. Z. Khaliullin,  P. P. Korambath,  W. Kurlancheek,  A. M. Lee,  M. S. Lee,  
 S. V. Levchenko,  Ching Yeh Lin,  D. Liotard,  R. C. Lochan,  I. Lotan,  
 P. E. Maslen,  N. Nair,  D. P. O'Neill,  D. Neuhauser,  E. Neuscamman,  
 C. M. Oana,  R. Olson,  B. Peters,  R. Peverati,  P. A. Pieniazek,  
 Y. M. Rhee,  J. Ritchie,  M. A. Rohrdanz,  E. Rosta,  N. J. Russ,  
 H. F. Schaefer III,  N. E. Schultz,  N. Shenvi,  A. C. Simmonett,  A. Sodt,  
 D. Stuck,  K. S. Thanthiriwatte,  V. Vanovschi,  Tao Wang,  A. Warshel,  
 C. F. Williams,  Q. Wu,  X. Xu,  W. Zhang

 Please cite Q-Chem as follows:
 Y. Shao et al., Mol. Phys. 113, 184-215 (2015)
 DOI: 10.1080/00268976.2014.952696

 Q-Chem 5.1.2 for Intel X86 EM64T Linux

 Parts of Q-Chem use Armadillo 8.300.2 (Tropical Shenanigans).
 http://arma.sourceforge.net/

 Q-Chem begins on Fri Mar 29 10:53:38 2019  

Host: 
0

     Scratch files written to /scratch/taweetham/qchem1690//
Input Ideriv = 2
Curr. Ideriv = -1
Max.  Ideriv = 2

Checking the input file for inconsistencies... 	...done.

--------------------------------------------------------------
User input:
--------------------------------------------------------------
$molecule
0 1
  C   -0.8515734    0.2714304    0.1565713
  H   -0.6988650   -0.1649797    1.1561734
  C   -0.4346571   -0.7418659   -0.8882264
  H   -0.5242866   -0.3380734   -1.9062825
  O   -1.3969209   -1.7809008   -0.7433084
  C    0.9986714   -1.1919847   -0.6538896
  H    1.0724662   -1.6977976    0.3166505
  H    1.2801401   -1.9397034   -1.4049744
  C    1.9396820    0.0290131   -0.7233813
  H    1.8862194    0.4276653   -1.7461717
  C    3.4001517   -0.3624081   -0.4701358
  H    3.7267935   -1.1398375   -1.1691647
  H    4.0509586    0.5061030   -0.6164670
  O    3.6035450   -0.8309073    0.8549314
  C    1.4811826    1.1518930    0.2371060
  H    2.0984477    2.0448994    0.0820366
  H    1.6345817    0.8383688    1.2773895
  C    0.0021081    1.5249485    0.0513063
  H   -0.2956219    2.2541783    0.8127199
  H   -0.1225618    2.0042528   -0.9268242
  C   -2.3566770    0.3285854   -0.0648133
  H   -2.8540311    0.5056510    0.8975894
  C   -2.8277496    1.4251545   -1.0176067
  H   -3.9139890    1.3804414   -1.1512590
  H   -2.5924325    2.4158129   -0.6150104
  H   -2.3588637    1.3404207   -2.0032354
  C   -2.6681764   -1.1228690   -0.5322453
  O   -3.3923823   -1.1078688   -1.7492391
  H   -3.2054275   -1.6491518    0.2648123
  H    3.1876762   -1.7064796    0.9280138
  O   -5.0984009   -1.7649147   -3.0809292
  C   -6.2011262   -2.6161119   -3.3837533
  H   -6.9459636   -2.5616896   -2.5793839
  C   -4.4227129   -2.0861805   -1.8625397
  H   -5.1212449   -1.9505728   -1.0268894
  C   -6.8699896   -2.0870561   -4.6435682
  O   -7.9862386   -1.5940412   -4.7117341
  O   -6.0875021   -2.1366468   -5.7441119
  H   -6.6337995   -1.7035502   -6.4329889
  C   -5.7248962   -4.0505434   -3.5964681
  H   -5.0735814   -4.1340362   -4.4746751
  O   -6.8288633   -4.9394478   -3.8020138
  H   -6.4860301   -5.8466379   -3.6754765
  C   -4.9630114   -4.5132622   -2.3550808
  H   -5.6727322   -4.6759458   -1.5333850
  O   -4.3862226   -5.8119883   -2.6002319
  H   -3.7217680   -5.7209522   -3.3083397
  C   -3.8771993   -3.5329565   -1.9033987
  H   -3.0068901   -3.5879363   -2.5680841
  O   -3.4417626   -3.9697543   -0.6046347
  H   -3.1808173   -4.9057328   -0.7000622
$end

$rem
   job_type 	optimization
   basis 	6-311++g**
   method 	b3lyp
   scf_guess sad
$end

--------------------------------------------------------------
 ----------------------------------------------------------------
             Standard Nuclear Orientation (Angstroms)
    I     Atom           X                Y                Z
 ----------------------------------------------------------------
    1      C      -3.0450660859     0.9114540935    -0.8815669846
    2      H      -3.4207821919     0.3069018732    -1.7220025917
    3      C      -2.5912164274    -0.0174572528     0.2244777817
    4      H      -2.2485398355     0.5381407330     1.1084481911
    5      O      -1.4642943554    -0.6785228853    -0.3408409284
    6      C      -3.7170214247    -0.9556744568     0.6297713114
    7      H      -3.9893857707    -1.5937173283    -0.2199106321
    8      H      -3.3684214277    -1.6351891053     1.4166475054
    9      C      -4.9242363474    -0.1294254347     1.1208012057
   10      H      -4.6079011330     0.4098453707     2.0246823145
   11      C      -6.1020880447    -1.0250718606     1.5217980172
   12      H      -5.8015329796    -1.7551643912     2.2809846149
   13      H      -6.9056413928    -0.4167928731     1.9502518213
   14      O      -6.6415281496    -1.7245623613     0.4098713865
   15      C      -5.3492997556     0.9278267354     0.0743043014
   16      H      -6.1303267248     1.5715156516     0.4964234852
   17      H      -5.7875925381     0.4312453027    -0.8005241308
   18      C      -4.1767664785     1.8027689307    -0.3957969434
   19      H      -4.5092060722     2.4690867472    -1.1993356222
   20      H      -3.8490641701     2.4345242532     0.4381760060
   21      C      -1.7196838485     1.5068857306    -1.3359212210
   22      H      -1.7641303840     1.6980627694    -2.4159249848
   23      C      -1.3410833060     2.8258440681    -0.6656981374
   24      H      -0.3635282602     3.1718356651    -1.0184787774
   25      H      -2.0678119377     3.6074617252    -0.9102412172
   26      H      -1.2974410639     2.7335342727     0.4242890160
   27      C      -0.7328191392     0.3323992367    -1.0733875138
   28      O       0.3642476496     0.7708986578    -0.2924036347
   29      H      -0.4167518727    -0.0921770191    -2.0329445125
   30      H      -6.0014007369    -2.4081721035     0.1494306746
   31      O       2.5754467434     0.9342486012     0.1542759645
   32      C       3.9336035105     0.5612779948    -0.0660540582
   33      H       4.2056152164     0.7455756635    -1.1133356211
   34      C       1.6312948017     0.2273595066    -0.6538848364
   35      H       1.8219060268     0.4668132077    -1.7079138271
   36      C       4.8123550580     1.4650600006     0.7856417051
   37      O       5.5897251569     2.3112794993     0.3693120269
   38      O       4.6284261885     1.3161400231     2.1160308858
   39      H       5.2065264890     2.0051190744     2.5054829943
   40      C       4.1526240292    -0.9016807280     0.3100019417
   41      H       3.9996068775    -1.0704435540     1.3826316127
   42      O       5.4858956150    -1.3236051428     0.0009548716
   43      H       5.4827601672    -2.3014055715     0.0218512683
   44      C       3.1793271824    -1.7726016869    -0.4836034365
   45      H       3.4950502910    -1.8045068119    -1.5346289057
   46      O       3.2776545847    -3.1387233922    -0.0324747711
   47      H       2.9796235759    -3.1748072969     0.8954689842
   48      C       1.7266889577    -1.2958546168    -0.4026199781
   49      H       1.2929938647    -1.5437417887     0.5734579283
   50      O       0.9927120882    -2.0405901463    -1.3894494019
   51      H       1.1594157236    -2.9847088559    -1.2047757168
 ----------------------------------------------------------------
 Molecular Point Group                 C1    NOp =  1
 Largest Abelian Subgroup              C1    NOp =  1
 Nuclear Repulsion Energy =  2443.8973279001 hartrees
 There are       97 alpha and       97 beta electrons
 Requested basis set is 6-311++G(d,p)
 There are 280 shells and 732 basis functions

 Total QAlloc Memory Limit   2000 MB
 Mega-Array Size       188 MB
 MEM_STATIC part       192 MB
 A cutoff of  1.0D-11 yielded  26982 shell pairs
 There are    179244 function pairs (    189884 Cartesian)

 -------------------------------------------------------
 OpenMP Integral Computing Module                       
 Release: version 1.0, May 2013, Q-Chem Inc. Pittsburgh 
 -------------------------------------------------------
 Integral Job Info:
 Integral job number is                      11
 Integral operator is                         1
 short-range coefficients                     0
 long-range coefficients              100000000
 Omega coefficients                           0
 if combine SR and LR in K                    0
 Integral screening is                        0
 Integral computing path is                   2
 max size of driver memory is            800000
 size of driver memory is                593474
 size of scratch memory is              2361544
 max col of scratch BK array               1296
 max len of scratch array in speh3          155
 max len of scratch index in speh4           18
 max int batch size is                      520
 min int batch size is                       52
 fixed nKL is                                52
 max L of basis functions is                  2
 order of int derivative is                   0
 number of shells is                        280
 number of basis is                         757
 number of cartesian basis is               757
 number of contracted shell pairs         26982
 number of primitive shell pairs          57612
 maxK2 (contraction) of shell pair           36
 max number of K2 of shell pair               1
 max number of CS2 of shell pair           5381
 max number of PS2 of shell pair           8652
 mem total for path MDJ                  794060
 -------------------------------------------------------
 Smallest overlap matrix eigenvalue = 6.62E-07

 Q-Chem warning in module stvman/mkSTV.C, line 306:

 Overlap eigenvalue is smaller than square root of threshold
 Use THRESH >= 12 to get rid of this warning

 Linear dependence detected in AO basis
 Tighter screening thresholds may be required for diffuse basis sets
 Use S2THRESH > 14 and THRESH = 14 in case of SCF convergence issues
 Number of orthogonalized atomic orbitals = 731
 Maximum deviation from orthogonality = 2.478E-10

 Scale SEOQF with 1.000000e-02/1.000000e-01/1.000000e-01

 Standard Electronic Orientation quadrupole field applied
 Nucleus-field energy     =     0.0000000263 hartrees
 Guess from superposition of atomic densities
 Warning:  Energy on first SCF cycle will be non-variational
 SAD guess density has 194.000000 electrons

 -----------------------------------------------------------------------
  General SCF calculation program by
  Eric Jon Sundstrom, Paul Horn, Yuezhi Mao, Dmitri Zuev, Alec White,
  David Stuck, Shaama M.S., Shane Yost, Joonho Lee, David Small,
  Daniel Levine, Susi Lehtola, Hugh Burton, Evgeny Epifanovsky
 -----------------------------------------------------------------------
 Exchange:     0.2000 Hartree-Fock + 0.0800 Slater + 0.7200 B88
 Correlation:  0.1900 VWN1RPA + 0.8100 LYP
 Using SG-1 standard quadrature grid
 using 6 threads for integral computing
 -------------------------------------------------------
 OpenMP Integral computing Module                
 Release: version 2.0, May 2017, Q-Chem Inc. Pleasanton 
 -------------------------------------------------------
 -------------------------------------------------------
 OpenMP BLAS3 based DFT computing Module                
 Release: version 1.0, May 2013, Q-Chem Inc. Pittsburgh 
 -------------------------------------------------------
 A restricted SCF calculation will be
 performed using DIIS
 SCF converges when DIIS error is below 1.0e-08
 ---------------------------------------
  Cycle       Energy         DIIS error
 ---------------------------------------
    1   -1307.8211844416      2.32e-02  
    2   -1302.2091697989      3.06e-03  
    3   -1301.5840038873      4.70e-03  
    4   -1302.6800129485      9.15e-04  
    5   -1302.7171928347      3.67e-04  
    6   -1302.7230451922      1.11e-04  
    7   -1302.7236583161      3.05e-05  
    8   -1302.7237073077      7.65e-06  
    9   -1302.7237103140      2.12e-06  
   10   -1302.7237105353      6.33e-07  
   11   -1302.7237105529      2.21e-07  
   12   -1302.7237105554      5.53e-08  
   13   -1302.7237105555      1.78e-08  
   14   -1302.7237105556      6.46e-09  Convergence criterion met
 ---------------------------------------
 SCF time:   CPU 2397.96s  wall 424.00s 
 SCF   energy in the final basis set =    -1302.7237105556
 Total energy in the final basis set =    -1302.7237105556

 --------------------------------------------------------------

                    Orbital Energies (a.u.)
 --------------------------------------------------------------

 Alpha MOs
 -- Occupied --
-19.189 -19.168 -19.167 -19.149 -19.146 -19.142 -19.133 -19.127
-19.126 -10.328 -10.306 -10.276 -10.271 -10.255 -10.254 -10.251
-10.220 -10.218 -10.183 -10.181 -10.174 -10.172 -10.170 -10.168
-10.159  -1.132  -1.103  -1.074  -1.064  -1.045  -1.034  -1.031
 -1.029  -1.019  -0.846  -0.817  -0.809  -0.794  -0.750  -0.747
 -0.703  -0.687  -0.682  -0.663  -0.639  -0.624  -0.623  -0.596
 -0.580  -0.565  -0.556  -0.554  -0.542  -0.523  -0.517  -0.516
 -0.508  -0.506  -0.496  -0.493  -0.490  -0.480  -0.469  -0.465
 -0.454  -0.448  -0.442  -0.438  -0.433  -0.425  -0.421  -0.409
 -0.401  -0.394  -0.391  -0.387  -0.383  -0.370  -0.367  -0.365
 -0.361  -0.352  -0.344  -0.339  -0.335  -0.334  -0.330  -0.323
 -0.322  -0.317  -0.313  -0.306  -0.298  -0.290  -0.284  -0.278
 -0.264
 -- Virtual --
 -0.039  -0.027  -0.012  -0.010  -0.010  -0.006   0.000   0.005
  0.011   0.015   0.018   0.023   0.028   0.035   0.036   0.039
  0.043   0.047   0.049   0.053   0.059   0.060   0.061   0.064
  0.070   0.073   0.076   0.079   0.083   0.084   0.086   0.088
  0.090   0.092   0.096   0.099   0.101   0.104   0.107   0.108
  0.110   0.112   0.113   0.117   0.117   0.122   0.123   0.125
  0.128   0.131   0.132   0.134   0.135   0.136   0.138   0.142
  0.143   0.144   0.145   0.147   0.149   0.152   0.153   0.157
  0.157   0.160   0.161   0.164   0.166   0.169   0.170   0.171
  0.178   0.179   0.180   0.182   0.183   0.187   0.190   0.192
  0.195   0.196   0.200   0.205   0.207   0.208   0.212   0.214
  0.216   0.218   0.219   0.222   0.225   0.229   0.231   0.233
  0.237   0.239   0.241   0.243   0.246   0.247   0.250   0.256
  0.257   0.260   0.263   0.265   0.267   0.270   0.275   0.277
  0.281   0.283   0.285   0.288   0.291   0.292   0.296   0.299
  0.301   0.302   0.305   0.308   0.312   0.314   0.315   0.318
  0.320   0.323   0.327   0.330   0.332   0.334   0.338   0.339
  0.341   0.345   0.347   0.348   0.351   0.352   0.354   0.358
  0.360   0.364   0.369   0.369   0.373   0.374   0.375   0.379
  0.381   0.386   0.389   0.392   0.397   0.399   0.403   0.408
  0.412   0.415   0.419   0.420   0.427   0.429   0.433   0.442
  0.446   0.451   0.455   0.457   0.467   0.474   0.476   0.488
  0.495   0.498   0.501   0.507   0.509   0.515   0.523   0.531
  0.543   0.553   0.555   0.559   0.565   0.566   0.572   0.577
  0.580   0.596   0.598   0.602   0.607   0.612   0.615   0.618
  0.627   0.633   0.637   0.640   0.644   0.658   0.661   0.664
  0.670   0.676   0.679   0.686   0.691   0.692   0.695   0.702
  0.707   0.711   0.719   0.723   0.735   0.739   0.744   0.746
  0.750   0.753   0.757   0.766   0.768   0.770   0.774   0.778
  0.781   0.784   0.788   0.789   0.794   0.796   0.807   0.811
  0.813   0.817   0.823   0.836   0.847   0.848   0.856   0.861
  0.877   0.895   0.914   0.927   0.933   0.950   0.956   0.971
  0.983   0.992   1.008   1.015   1.029   1.035   1.049   1.051
  1.060   1.065   1.069   1.091   1.097   1.103   1.111   1.121
  1.127   1.127   1.144   1.151   1.157   1.163   1.167   1.175
  1.185   1.188   1.192   1.202   1.205   1.217   1.219   1.231
  1.237   1.239   1.246   1.253   1.257   1.261   1.270   1.273
  1.289   1.296   1.303   1.305   1.314   1.337   1.341   1.354
  1.355   1.372   1.375   1.382   1.395   1.403   1.411   1.418
  1.439   1.447   1.452   1.453   1.468   1.477   1.486   1.490
  1.494   1.500   1.514   1.519   1.523   1.534   1.539   1.546
  1.547   1.560   1.566   1.570   1.575   1.579   1.584   1.587
  1.593   1.600   1.610   1.614   1.618   1.621   1.629   1.632
  1.639   1.643   1.646   1.653   1.656   1.661   1.664   1.670
  1.674   1.681   1.683   1.694   1.700   1.709   1.719   1.721
  1.730   1.743   1.744   1.749   1.764   1.767   1.774   1.776
  1.792   1.796   1.802   1.806   1.815   1.821   1.830   1.839
  1.842   1.847   1.857   1.859   1.862   1.876   1.884   1.890
  1.898   1.907   1.915   1.923   1.928   1.940   1.949   1.967
  1.978   1.988   1.992   2.003   2.019   2.023   2.028   2.040
  2.042   2.056   2.061   2.069   2.081   2.097   2.099   2.114
  2.115   2.125   2.126   2.134   2.140   2.145   2.158   2.165
  2.182   2.185   2.194   2.204   2.217   2.230   2.241   2.251
  2.259   2.264   2.272   2.282   2.295   2.307   2.320   2.332
  2.345   2.367   2.376   2.378   2.402   2.419   2.439   2.450
  2.463   2.484   2.511   2.515   2.518   2.530   2.538   2.543
  2.554   2.556   2.572   2.579   2.588   2.591   2.605   2.622
  2.630   2.642   2.652   2.658   2.665   2.678   2.685   2.696
  2.700   2.714   2.728   2.742   2.754   2.763   2.767   2.787
  2.789   2.798   2.804   2.809   2.814   2.832   2.839   2.856
  2.862   2.871   2.884   2.890   2.901   2.905   2.912   2.921
  2.932   2.944   2.951   2.961   2.964   2.977   2.983   2.991
  3.001   3.003   3.010   3.024   3.025   3.031   3.057   3.070
  3.074   3.077   3.088   3.104   3.115   3.119   3.127   3.132
  3.143   3.151   3.158   3.168   3.169   3.179   3.190   3.208
  3.213   3.239   3.243   3.253   3.258   3.270   3.281   3.290
  3.299   3.315   3.326   3.346   3.348   3.358   3.371   3.383
  3.397   3.443   3.450   3.470   3.498   3.535   3.572   3.603
  3.661   3.767   3.778   3.794   3.799   3.818   3.829   3.832
  3.866   3.880   3.889   3.896   3.916   3.935   3.957   3.976
  4.004   4.006   4.014   4.051   4.059   4.066   4.100   4.116
  4.141   4.159   4.161   4.167   4.180   4.239   4.266   4.282
  4.286   4.296   4.307   4.340   4.355   4.504   4.979   5.071
  5.097   5.115   5.122   5.124   5.141   5.180   5.202   5.210
  5.336   5.360   5.404   5.411   5.417   5.432   5.478   5.513
  5.551   5.586   5.608   5.631   5.639   5.656   5.723   5.823
  5.845  23.739  23.750  23.785  23.791  23.804  23.807  23.842
 23.842  23.854  23.879  23.900  23.921  23.950  23.960  23.981
 24.016  49.857  49.897  49.935  49.941  49.947  49.959  49.989
 50.009  50.025
 --------------------------------------------------------------

          Ground-State Mulliken Net Atomic Charges

     Atom                 Charge (a.u.)
  ----------------------------------------
      1 C                     0.183241
      2 H                     0.199064
      3 C                     0.045577
      4 H                     0.218858
      5 O                     0.057327
      6 C                    -1.152727
      7 H                     0.164476
      8 H                     0.165796
      9 C                     0.619617
     10 H                     0.167854
     11 C                    -0.784746
     12 H                     0.140791
     13 H                     0.185668
     14 O                    -0.203301
     15 C                    -0.606046
     16 H                     0.162301
     17 H                     0.203022
     18 C                    -0.283770
     19 H                     0.172367
     20 H                     0.162431
     21 C                    -0.165580
     22 H                     0.193361
     23 C                    -0.679290
     24 H                     0.159745
     25 H                     0.150430
     26 H                     0.198607
     27 C                    -0.304094
     28 O                     0.069169
     29 H                     0.268178
     30 H                     0.234778
     31 O                     0.010708
     32 C                    -0.260651
     33 H                     0.259755
     34 C                    -0.227527
     35 H                     0.255165
     36 C                     0.025574
     37 O                    -0.219164
     38 O                    -0.105620
     39 H                     0.290404
     40 C                    -0.335255
     41 H                     0.280195
     42 O                    -0.159901
     43 H                     0.265071
     44 C                    -0.541690
     45 H                     0.288998
     46 O                    -0.220433
     47 H                     0.281607
     48 C                    -0.227647
     49 H                     0.275000
     50 O                    -0.140772
     51 H                     0.263079
  ----------------------------------------
  Sum of atomic charges =     0.000000

 -----------------------------------------------------------------
                    Cartesian Multipole Moments
 -----------------------------------------------------------------
    Charge (ESU x 10^10)
                 0.0000
    Dipole Moment (Debye)
         X      -0.8970      Y      -1.8911      Z       1.6395
       Tot       2.6587
    Quadrupole Moments (Debye-Ang)
        XX    -183.5261     XY     -15.8528     YY    -148.8087
        XZ       4.2634     YZ      -3.7208     ZZ    -141.6768
    Octopole Moments (Debye-Ang^2)
       XXX      75.8279    XXY     -13.0221    XYY      -0.5468
       YYY     -52.6061    XXZ      73.5964    XYZ       9.7067
       YYZ      23.4799    XZZ      32.6099    YZZ       5.5541
       ZZZ      15.7369
    Hexadecapole Moments (Debye-Ang^3)
      XXXX  -16236.0367   XXXY    -668.7301   XXYY   -2699.9357
      XYYY      11.3113   YYYY   -2266.0471   XXXZ     189.6011
      XXYZ     108.3763   XYYZ     115.9216   YYYZ      18.2847
      XXZZ   -2159.3301   XYZZ      76.7126   YYZZ    -475.7362
      XZZZ      93.9861   YZZZ      39.8693   ZZZZ    -871.3006
 -----------------------------------------------------------------
 Calculating analytic gradient of the SCF energy
 Gradient of SCF Energy
            1           2           3           4           5           6
    1   0.0049774   0.0007417   0.0087986   0.0028958  -0.0097070  -0.0052940
    2  -0.0045844   0.0029782   0.0092850  -0.0034372  -0.0036414   0.0055760
    3  -0.0032170  -0.0056860   0.0020508  -0.0001272   0.0105609  -0.0054180
            7           8           9          10          11          12
    1  -0.0011484   0.0011242   0.0005022   0.0003910  -0.0044272  -0.0024687
    2  -0.0029879  -0.0003557  -0.0030233   0.0005515  -0.0007954  -0.0018022
    3   0.0022620  -0.0017552   0.0018284  -0.0010855  -0.0009462  -0.0041460
           13          14          15          16          17          18
    1   0.0006253   0.0003795   0.0010878   0.0003439   0.0004994   0.0027672
    2   0.0014240   0.0097480  -0.0002547   0.0019494   0.0012654  -0.0031659
    3   0.0032628   0.0060503   0.0011442  -0.0001760  -0.0030505   0.0007676
           19          20          21          22          23          24
    1   0.0007853  -0.0015312  -0.0020477  -0.0025598  -0.0032630   0.0015111
    2  -0.0013351  -0.0004547  -0.0111215   0.0018030  -0.0038566   0.0010625
    3  -0.0012140   0.0017773   0.0073768  -0.0012579  -0.0024975  -0.0028843
           25          26          27          28          29          30
    1   0.0002358  -0.0016143   0.0079824  -0.0191085  -0.0038801   0.0078704
    2   0.0018159  -0.0011520   0.0035907   0.0040602   0.0043221  -0.0068200
    3   0.0003165   0.0018607  -0.0008576   0.0055157  -0.0081560  -0.0017835
           31          32          33          34          35          36
    1   0.0081084  -0.0040825  -0.0026163   0.0099711  -0.0015394  -0.0148366
    2   0.0065064  -0.0011747   0.0023107  -0.0009661   0.0035691  -0.0341805
    3  -0.0030362   0.0004065  -0.0014319  -0.0040714   0.0029317  -0.0013611
           37          38          39          40          41          42
    1   0.0167528  -0.0035521   0.0060450  -0.0046734   0.0055212   0.0008327
    2   0.0225624  -0.0022050   0.0081256   0.0217100  -0.0072593   0.0015855
    3   0.0013043   0.0018588  -0.0002703   0.0074428  -0.0010182   0.0004168
           43          44          45          46          47          48
    1  -0.0001097   0.0011187   0.0013501   0.0023740  -0.0028324  -0.0020172
    2  -0.0124173  -0.0007004  -0.0013796  -0.0003217  -0.0000953   0.0130017
    3  -0.0002387  -0.0104067  -0.0031314  -0.0041225   0.0084975   0.0084936
           49          50          51
    1  -0.0029114  -0.0016399   0.0022675
    2  -0.0077325  -0.0002139  -0.0113687
    3  -0.0037534  -0.0016637   0.0026376
 Max gradient component =       3.418E-02
 RMS gradient           =       6.211E-03
 Gradient time:  CPU 510.15 s  wall 86.22 s
 Geometry Optimization Parameters
   NAtoms,    NIC,     NZ,  NCons,   NDum,   NFix, NCnnct, MaxDiis
       51     420       0       0       0       0       0       0


** GEOMETRY OPTIMIZATION IN DELOCALIZED INTERNAL COORDINATES **
   Searching for a Minimum

   Optimization Cycle:   1

                       Coordinates (Angstroms)
     ATOM                X               Y               Z
      1  C        -3.0450660859    0.9114540935   -0.8815669846
      2  H        -3.4207821919    0.3069018732   -1.7220025917
      3  C        -2.5912164274   -0.0174572528    0.2244777817
      4  H        -2.2485398355    0.5381407330    1.1084481911
      5  O        -1.4642943554   -0.6785228853   -0.3408409284
      6  C        -3.7170214247   -0.9556744568    0.6297713114
      7  H        -3.9893857707   -1.5937173283   -0.2199106321
      8  H        -3.3684214277   -1.6351891053    1.4166475054
      9  C        -4.9242363474   -0.1294254347    1.1208012057
     10  H        -4.6079011330    0.4098453707    2.0246823145
     11  C        -6.1020880447   -1.0250718606    1.5217980172
     12  H        -5.8015329796   -1.7551643912    2.2809846149
     13  H        -6.9056413928   -0.4167928731    1.9502518213
     14  O        -6.6415281496   -1.7245623613    0.4098713865
     15  C        -5.3492997556    0.9278267354    0.0743043014
     16  H        -6.1303267248    1.5715156516    0.4964234852
     17  H        -5.7875925381    0.4312453027   -0.8005241308
     18  C        -4.1767664785    1.8027689307   -0.3957969434
     19  H        -4.5092060722    2.4690867472   -1.1993356222
     20  H        -3.8490641701    2.4345242532    0.4381760060
     21  C        -1.7196838485    1.5068857306   -1.3359212210
     22  H        -1.7641303840    1.6980627694   -2.4159249848
     23  C        -1.3410833060    2.8258440681   -0.6656981374
     24  H        -0.3635282602    3.1718356651   -1.0184787774
     25  H        -2.0678119377    3.6074617252   -0.9102412172
     26  H        -1.2974410639    2.7335342727    0.4242890160
     27  C        -0.7328191392    0.3323992367   -1.0733875138
     28  O         0.3642476496    0.7708986578   -0.2924036347
     29  H        -0.4167518727   -0.0921770191   -2.0329445125
     30  H        -6.0014007369   -2.4081721035    0.1494306746
     31  O         2.5754467434    0.9342486012    0.1542759645
     32  C         3.9336035105    0.5612779948   -0.0660540582
     33  H         4.2056152164    0.7455756635   -1.1133356211
     34  C         1.6312948017    0.2273595066   -0.6538848364
     35  H         1.8219060268    0.4668132077   -1.7079138271
     36  C         4.8123550580    1.4650600006    0.7856417051
     37  O         5.5897251569    2.3112794993    0.3693120269
     38  O         4.6284261885    1.3161400231    2.1160308858
     39  H         5.2065264890    2.0051190744    2.5054829943
     40  C         4.1526240292   -0.9016807280    0.3100019417
     41  H         3.9996068775   -1.0704435540    1.3826316127
     42  O         5.4858956150   -1.3236051428    0.0009548716
     43  H         5.4827601672   -2.3014055715    0.0218512683
     44  C         3.1793271824   -1.7726016869   -0.4836034365
     45  H         3.4950502910   -1.8045068119   -1.5346289057
     46  O         3.2776545847   -3.1387233922   -0.0324747711
     47  H         2.9796235759   -3.1748072969    0.8954689842
     48  C         1.7266889577   -1.2958546168   -0.4026199781
     49  H         1.2929938647   -1.5437417887    0.5734579283
     50  O         0.9927120882   -2.0405901463   -1.3894494019
     51  H         1.1594157236   -2.9847088559   -1.2047757168
   Point Group: c1    Number of degrees of freedom:   147


   Energy is  -1302.723710556


 Attempting to Generate Delocalized Internal Coordinates

147 Hessian modes will be used to form the next step
  Hessian Eigenvalues:
     0.004804    0.005023    0.005587    0.005800    0.006326    0.006359
     0.007151    0.007814    0.009989    0.010085    0.010649    0.010752
     0.011388    0.012297    0.012988    0.013495    0.014203    0.019198
     0.020551    0.022091    0.030496    0.030911    0.031272    0.034093
     0.037412    0.039157    0.041240    0.043067    0.045904    0.046381
     0.047185    0.047416    0.048647    0.048930    0.049128    0.049247
     0.050091    0.051263    0.051843    0.053606    0.054572    0.054852
     0.055354    0.056432    0.057245    0.057631    0.057688    0.058091
     0.058513    0.062312    0.062559    0.068589    0.068654    0.071593
     0.075420    0.078791    0.079412    0.079569    0.082125    0.083453
     0.089147    0.089543    0.096157    0.112361    0.114677    0.116804
     0.117295    0.119841    0.136533    0.139397    0.142320    0.144791
     0.160000    0.160000    0.160000    0.160000    0.160000    0.160000
     0.160000    0.160000    0.160943    0.163348    0.169110    0.173929
     0.176696    0.189168    0.189343    0.193491    0.196005    0.199815
     0.220198    0.225691    0.249794    0.250000    0.250000    0.262164
     0.268025    0.272151    0.277235    0.282655    0.284865    0.287764
     0.288002    0.291414    0.292153    0.296710    0.296882    0.298468
     0.302399    0.335330    0.337889    0.338071    0.339170    0.339384
     0.339475    0.339529    0.339850    0.340247    0.340614    0.340658
     0.340661    0.340744    0.340874    0.341439    0.341821    0.342023
     0.342047    0.342283    0.342496    0.342684    0.368086    0.391916
     0.393072    0.394885    0.398927    0.400482    0.406775    0.416705
     0.424464    0.430296    0.513685    0.517696    0.521007    0.523091
     0.529568    0.547511    0.944242

 Minimum Search - Taking Simple RFO Step
 Searching for Lamda that Minimizes Along All modes
 Value Taken    Lamda =  -0.02008717
 Calculated Step too Large.  Step scaled by  0.731704
 Step Taken.  Stepsize is  0.300000

                             Maximum     Tolerance    Cnvgd?
         Gradient           0.017312      0.000300      NO
         Displacement       0.076749      0.001200      NO
         Energy change     *********      0.000001      NO


 New Cartesian Coordinates Obtained by Inverse Iteration

 Displacement from previous Coordinates is:  0.935123
 ----------------------------------------------------------------
             Standard Nuclear Orientation (Angstroms)
    I     Atom           X                Y                Z
 ----------------------------------------------------------------
    1      C      -3.0520081421     0.9459298346    -0.8783117059
    2      H      -3.4490650604     0.3405864399    -1.7047449072
    3      C      -2.5917822031    -0.0167490991     0.2004100889
    4      H      -2.2451363868     0.5355811738     1.0861409637
    5      O      -1.4689472156    -0.6722844569    -0.3944417293
    6      C      -3.7055275770    -0.9621893946     0.6159337030
    7      H      -3.9834411819    -1.5785605065    -0.2474630176
    8      H      -3.3531325242    -1.6516570495     1.3934182111
    9      C      -4.9073283951    -0.1367984292     1.1290795712
   10      H      -4.5787341629     0.3867538737     2.0384845544
   11      C      -6.0846802794    -1.0305692517     1.5444803221
   12      H      -5.7636587447    -1.7505171952     2.3085807489
   13      H      -6.8727650231    -0.4149583441     1.9865942895
   14      O      -6.6947740752    -1.7218119624     0.4553185668
   15      C      -5.3462265430     0.9392079653     0.1098263550
   16      H      -6.1254636028     1.5651908250     0.5587287588
   17      H      -5.8018622591     0.4472694323    -0.7564752336
   18      C      -4.1821301532     1.8323948088    -0.3658586993
   19      H      -4.5331204539     2.5127482511    -1.1497387224
   20      H      -3.8352686791     2.4547212308     0.4665766601
   21      C      -1.7102301453     1.5346363822    -1.3542965562
   22      H      -1.7581256908     1.7325054637    -2.4311279977
   23      C      -1.2879557796     2.8386263862    -0.6697244742
   24      H      -0.3081557726     3.1664674098    -1.0249469306
   25      H      -2.0030132599     3.6344593142    -0.8970989696
   26      H      -1.2268204315     2.7368014081     0.4165587136
   27      C      -0.7368975564     0.3298320125    -1.1214112726
   28      O       0.3917839523     0.7320931408    -0.3657491951
   29      H      -0.4258849452    -0.1209825120    -2.0652127081
   30      H      -6.0956603752    -2.4185117410     0.1615330266
   31      O       2.5407478805     0.8875443710     0.1123322960
   32      C       3.9098871762     0.5450632004    -0.0641595228
   33      H       4.2233247023     0.7060370287    -1.1024182144
   34      C       1.6401846326     0.1675681269    -0.7167816858
   35      H       1.8573783716     0.3838819049    -1.7732538238
   36      C       4.7233417814     1.5086617387     0.7867492173
   37      O       5.5009454276     2.3283022291     0.3485836519
   38      O       4.5102114326     1.3483030161     2.1110492176
   39      H       5.0578948116     2.0266927299     2.5439321065
   40      C       4.1421188652    -0.9080217920     0.3437938607
   41      H       3.9367692815    -1.0317408622     1.4145313413
   42      O       5.5052983957    -1.2542724132     0.0926445984
   43      H       5.5588809060    -2.2209070818     0.1362875253
   44      C       3.2061542780    -1.8056812130    -0.4662931579
   45      H       3.5544783642    -1.8323886687    -1.5032256495
   46      O       3.3124092266    -3.1726451578    -0.0247783284
   47      H       2.9889157186    -3.2235375365     0.8871125481
   48      C       1.7446494271    -1.3426561684    -0.4467880109
   49      H       1.2898355528    -1.5554780234     0.5284823258
   50      O       1.0265943487    -2.0516670697    -1.4644492189
   51      H       1.1649300292    -2.9947650457    -1.2966640594
 ----------------------------------------------------------------
 Molecular Point Group                 C1    NOp =  1
 Largest Abelian Subgroup              C1    NOp =  1
 Nuclear Repulsion Energy =  2442.5294335985 hartrees
 There are       97 alpha and       97 beta electrons
 Applying Cartesian multipole field
    Component          Value
    ---------          -----
     (2,0,0)        1.00000E-12
     (0,2,0)        2.00000E-11
     (0,0,2)       -3.00000E-11
 Nucleus-field energy     =     0.0000000261 hartrees
 Requested basis set is 6-311++G(d,p)
 There are 280 shells and 732 basis functions
 A cutoff of  1.0D-11 yielded  26968 shell pairs
 There are    179315 function pairs (    189945 Cartesian)
 Smallest overlap matrix eigenvalue = 7.15E-07

 Q-Chem warning in module stvman/mkSTV.C, line 306:

 Overlap eigenvalue is smaller than square root of threshold
 Use THRESH >= 12 to get rid of this warning

 Linear dependence detected in AO basis
 Tighter screening thresholds may be required for diffuse basis sets
 Use S2THRESH > 14 and THRESH = 14 in case of SCF convergence issues
 Number of orthogonalized atomic orbitals = 731
 Maximum deviation from orthogonality = 1.679E-10
 Guess MOs from SCF MO coefficient file

 -----------------------------------------------------------------------
  General SCF calculation program by
  Eric Jon Sundstrom, Paul Horn, Yuezhi Mao, Dmitri Zuev, Alec White,
  David Stuck, Shaama M.S., Shane Yost, Joonho Lee, David Small,
  Daniel Levine, Susi Lehtola, Hugh Burton, Evgeny Epifanovsky
 -----------------------------------------------------------------------
 Exchange:     0.2000 Hartree-Fock + 0.0800 Slater + 0.7200 B88
 Correlation:  0.1900 VWN1RPA + 0.8100 LYP
 Using SG-1 standard quadrature grid
 using 6 threads for integral computing
 -------------------------------------------------------
 OpenMP Integral computing Module                
 Release: version 2.0, May 2017, Q-Chem Inc. Pleasanton 
 -------------------------------------------------------
 -------------------------------------------------------
 OpenMP BLAS3 based DFT computing Module                
 Release: version 1.0, May 2013, Q-Chem Inc. Pittsburgh 
 -------------------------------------------------------
 A restricted SCF calculation will be
 performed using DIIS
 SCF converges when DIIS error is below 1.0e-08
 ---------------------------------------
  Cycle       Energy         DIIS error
 ---------------------------------------
    1   -1302.7136550347      4.68e-04  
    2   -1302.7327380912      1.13e-04  
    3   -1302.7322005037      1.63e-04  
    4   -1302.7334138363      1.55e-05  
    5   -1302.7334237939      7.58e-06  
    6   -1302.7334267297      3.02e-06  
    7   -1302.7334271070      1.12e-06  
    8   -1302.7334271669      2.65e-07  
    9   -1302.7334271706      7.85e-08  
   10   -1302.7334271708      2.63e-08  
   11   -1302.7334271710      9.93e-09  Convergence criterion met
 ---------------------------------------
 SCF time:   CPU 1980.76s  wall 351.00s 
 SCF   energy in the final basis set =    -1302.7334271710
 Total energy in the final basis set =    -1302.7334271710

 --------------------------------------------------------------

                    Orbital Energies (a.u.)
 --------------------------------------------------------------

 Alpha MOs
 -- Occupied --
-19.189 -19.165 -19.162 -19.147 -19.145 -19.143 -19.133 -19.128
-19.125 -10.325 -10.301 -10.274 -10.264 -10.254 -10.253 -10.249
-10.221 -10.218 -10.183 -10.183 -10.175 -10.174 -10.172 -10.169
-10.159  -1.131  -1.104  -1.073  -1.063  -1.048  -1.038  -1.037
 -1.029  -1.017  -0.845  -0.815  -0.807  -0.793  -0.751  -0.747
 -0.703  -0.687  -0.683  -0.663  -0.640  -0.625  -0.623  -0.594
 -0.581  -0.565  -0.557  -0.555  -0.543  -0.521  -0.515  -0.514
 -0.508  -0.505  -0.494  -0.491  -0.488  -0.479  -0.468  -0.464
 -0.453  -0.447  -0.441  -0.435  -0.432  -0.423  -0.419  -0.409
 -0.400  -0.393  -0.390  -0.386  -0.381  -0.372  -0.367  -0.366
 -0.362  -0.352  -0.344  -0.341  -0.335  -0.334  -0.328  -0.324
 -0.323  -0.317  -0.312  -0.306  -0.298  -0.288  -0.285  -0.279
 -0.263
 -- Virtual --
 -0.035  -0.025  -0.012  -0.010  -0.009  -0.005   0.001   0.005
  0.011   0.015   0.018   0.024   0.028   0.036   0.036   0.039
  0.044   0.047   0.049   0.054   0.060   0.061   0.062   0.064
  0.071   0.073   0.076   0.079   0.084   0.085   0.086   0.088
  0.091   0.093   0.097   0.099   0.102   0.104   0.108   0.109
  0.110   0.112   0.113   0.117   0.118   0.123   0.124   0.126
  0.128   0.131   0.132   0.135   0.135   0.137   0.139   0.143
  0.144   0.144   0.146   0.148   0.149   0.153   0.154   0.157
  0.158   0.161   0.161   0.164   0.166   0.169   0.170   0.173
  0.178   0.179   0.181   0.182   0.184   0.187   0.189   0.193
  0.195   0.197   0.201   0.204   0.207   0.209   0.213   0.214
  0.216   0.218   0.221   0.224   0.226   0.230   0.230   0.236
  0.237   0.239   0.242   0.244   0.246   0.247   0.250   0.256
  0.257   0.260   0.263   0.265   0.266   0.271   0.276   0.277
  0.280   0.282   0.284   0.287   0.291   0.293   0.296   0.299
  0.301   0.303   0.305   0.307   0.313   0.314   0.316   0.318
  0.321   0.322   0.328   0.331   0.331   0.334   0.338   0.340
  0.341   0.345   0.347   0.349   0.352   0.353   0.355   0.358
  0.360   0.366   0.369   0.370   0.372   0.374   0.375   0.377
  0.380   0.384   0.388   0.392   0.396   0.400   0.403   0.407
  0.414   0.417   0.417   0.421   0.427   0.428   0.433   0.441
  0.445   0.451   0.455   0.462   0.467   0.474   0.477   0.488
  0.494   0.499   0.504   0.508   0.511   0.515   0.523   0.533
  0.544   0.553   0.557   0.561   0.565   0.568   0.573   0.575
  0.580   0.595   0.601   0.603   0.609   0.612   0.615   0.619
  0.629   0.632   0.637   0.643   0.646   0.658   0.662   0.664
  0.671   0.674   0.679   0.687   0.691   0.695   0.696   0.703
  0.708   0.711   0.720   0.725   0.736   0.739   0.744   0.747
  0.751   0.753   0.755   0.767   0.769   0.772   0.775   0.778
  0.781   0.785   0.788   0.789   0.794   0.798   0.807   0.811
  0.814   0.821   0.825   0.835   0.845   0.850   0.856   0.860
  0.875   0.896   0.916   0.923   0.930   0.950   0.959   0.971
  0.982   0.996   1.007   1.015   1.030   1.035   1.052   1.053
  1.060   1.066   1.074   1.089   1.092   1.101   1.111   1.124
  1.126   1.131   1.146   1.157   1.158   1.166   1.168   1.174
  1.182   1.188   1.193   1.199   1.207   1.214   1.216   1.226
  1.237   1.241   1.247   1.255   1.257   1.266   1.269   1.275
  1.293   1.296   1.303   1.306   1.318   1.332   1.342   1.354
  1.359   1.373   1.377   1.382   1.398   1.405   1.413   1.421
  1.435   1.447   1.453   1.454   1.470   1.474   1.486   1.490
  1.497   1.501   1.515   1.522   1.527   1.537   1.540   1.545
  1.552   1.562   1.566   1.570   1.578   1.581   1.588   1.591
  1.594   1.599   1.610   1.614   1.620   1.623   1.628   1.632
  1.638   1.642   1.648   1.650   1.656   1.658   1.662   1.668
  1.674   1.678   1.679   1.694   1.704   1.705   1.718   1.724
  1.733   1.742   1.743   1.750   1.761   1.766   1.773   1.778
  1.785   1.795   1.800   1.808   1.815   1.822   1.829   1.840
  1.844   1.848   1.854   1.855   1.863   1.876   1.884   1.889
  1.898   1.911   1.916   1.922   1.931   1.941   1.945   1.968
  1.978   1.985   1.994   2.005   2.018   2.020   2.036   2.041
  2.049   2.054   2.063   2.074   2.079   2.093   2.102   2.114
  2.115   2.123   2.125   2.135   2.146   2.151   2.161   2.169
  2.180   2.184   2.192   2.210   2.217   2.223   2.238   2.249
  2.257   2.262   2.270   2.280   2.299   2.311   2.325   2.336
  2.348   2.365   2.374   2.377   2.402   2.418   2.439   2.446
  2.462   2.483   2.510   2.518   2.522   2.530   2.543   2.545
  2.554   2.558   2.573   2.579   2.585   2.590   2.605   2.620
  2.628   2.634   2.650   2.656   2.663   2.674   2.682   2.693
  2.698   2.713   2.725   2.736   2.757   2.765   2.766   2.788
  2.790   2.796   2.802   2.807   2.817   2.829   2.843   2.857
  2.863   2.873   2.885   2.888   2.893   2.905   2.918   2.922
  2.927   2.937   2.955   2.956   2.965   2.977   2.983   2.988
  3.000   3.003   3.011   3.018   3.028   3.037   3.055   3.068
  3.071   3.078   3.092   3.101   3.117   3.124   3.132   3.136
  3.151   3.152   3.158   3.160   3.168   3.176   3.193   3.204
  3.212   3.232   3.248   3.259   3.266   3.272   3.279   3.295
  3.304   3.317   3.331   3.344   3.352   3.364   3.377   3.381
  3.409   3.437   3.454   3.468   3.495   3.545   3.570   3.610
  3.671   3.773   3.779   3.797   3.800   3.818   3.829   3.837
  3.859   3.884   3.899   3.900   3.916   3.936   3.957   3.982
  3.992   4.003   4.008   4.046   4.061   4.064   4.098   4.121
  4.137   4.157   4.165   4.172   4.189   4.243   4.260   4.284
  4.287   4.302   4.320   4.341   4.345   4.488   4.982   5.074
  5.097   5.107   5.117   5.128   5.140   5.182   5.205   5.210
  5.342   5.365   5.401   5.415   5.419   5.435   5.483   5.519
  5.578   5.599   5.628   5.645   5.647   5.677   5.746   5.835
  5.849  23.745  23.761  23.791  23.799  23.810  23.813  23.837
 23.847  23.857  23.872  23.894  23.907  23.948  23.956  23.979
 24.011  49.863  49.900  49.936  49.942  49.953  49.959  49.993
 50.010  50.024
 --------------------------------------------------------------

          Ground-State Mulliken Net Atomic Charges

     Atom                 Charge (a.u.)
  ----------------------------------------
      1 C                     0.231641
      2 H                     0.196119
      3 C                    -0.021016
      4 H                     0.216878
      5 O                     0.045350
      6 C                    -1.136157
      7 H                     0.172424
      8 H                     0.163422
      9 C                     0.589418
     10 H                     0.167796
     11 C                    -0.767741
     12 H                     0.141095
     13 H                     0.187809
     14 O                    -0.209373
     15 C                    -0.567214
     16 H                     0.160167
     17 H                     0.201943
     18 C                    -0.328457
     19 H                     0.173288
     20 H                     0.162860
     21 C                    -0.145881
     22 H                     0.198077
     23 C                    -0.683498
     24 H                     0.162183
     25 H                     0.149331
     26 H                     0.198125
     27 C                    -0.235555
     28 O                     0.062935
     29 H                     0.264345
     30 H                     0.235411
     31 O                     0.021201
     32 C                    -0.394573
     33 H                     0.262904
     34 C                    -0.265578
     35 H                     0.253772
     36 C                     0.071972
     37 O                    -0.212615
     38 O                    -0.113296
     39 H                     0.293268
     40 C                    -0.280980
     41 H                     0.282633
     42 O                    -0.156419
     43 H                     0.263758
     44 C                    -0.567107
     45 H                     0.288593
     46 O                    -0.209260
     47 H                     0.277572
     48 C                    -0.205496
     49 H                     0.284026
     50 O                    -0.140734
     51 H                     0.260635
  ----------------------------------------
  Sum of atomic charges =     0.000000

 -----------------------------------------------------------------
                    Cartesian Multipole Moments
 -----------------------------------------------------------------
    Charge (ESU x 10^10)
                 0.0000
    Dipole Moment (Debye)
         X      -0.8467      Y      -1.9406      Z       1.7861
       Tot       2.7700
    Quadrupole Moments (Debye-Ang)
        XX    -182.6765     XY     -15.4730     YY    -148.1383
        XZ       5.1517     YZ      -3.0994     ZZ    -141.2845
    Octopole Moments (Debye-Ang^2)
       XXX      94.5463    XXY     -16.4383    XYY      -1.7584
       YYY     -50.7552    XXZ      69.5268    XYZ       9.0011
       YYZ      24.8576    XZZ      35.5274    YZZ       6.4874
       ZZZ      20.7123
    Hexadecapole Moments (Debye-Ang^3)
      XXXX  -16135.2463   XXXY    -661.4462   XXYY   -2677.5677
      XYYY      37.6559   YYYY   -2293.1749   XXXZ     228.9191
      XXYZ     113.7408   XYYZ     129.1620   YYYZ      20.6411
      XXZZ   -2148.2305   XYZZ      82.3007   YYZZ    -480.6810
      XZZZ     114.0196   YZZZ      43.1084   ZZZZ    -889.7832
 -----------------------------------------------------------------
 Calculating analytic gradient of the SCF energy
 Gradient of SCF Energy
            1           2           3           4           5           6
    1   0.0006202   0.0001101   0.0034385   0.0008468  -0.0034748  -0.0031261
    2  -0.0027339   0.0013880   0.0040865  -0.0015724  -0.0029496   0.0032188
    3  -0.0008346  -0.0017329  -0.0001407  -0.0003846   0.0049321  -0.0020363
            7           8           9          10          11          12
    1   0.0002870   0.0005929   0.0007366   0.0004570  -0.0012918  -0.0009317
    2  -0.0012011  -0.0008156  -0.0011825   0.0010466  -0.0007400  -0.0005601
    3   0.0011842  -0.0004388   0.0023969  -0.0010316  -0.0011306  -0.0010800
           13          14          15          16          17          18
    1   0.0004239  -0.0006907  -0.0007054   0.0002547   0.0001590   0.0014053
    2   0.0003413   0.0026017  -0.0005272   0.0009776   0.0003677  -0.0008229
    3   0.0012109   0.0014010   0.0002419  -0.0000888  -0.0007658   0.0005334
           19          20          21          22          23          24
    1   0.0001525  -0.0005250  -0.0010502  -0.0009516  -0.0006303   0.0003290
    2  -0.0003853  -0.0003098  -0.0041263   0.0010950  -0.0008492   0.0007942
    3  -0.0006579   0.0004542   0.0027836  -0.0007632  -0.0011056  -0.0011393
           25          26          27          28          29          30
    1   0.0003478  -0.0007272   0.0058037  -0.0078354  -0.0015266   0.0020145
    2   0.0007419  -0.0001616   0.0034673   0.0024342   0.0015834  -0.0022545
    3   0.0001926   0.0005307  -0.0017212   0.0046897  -0.0023542  -0.0005112
           31          32          33          34          35          36
    1   0.0015393   0.0002700  -0.0007858   0.0067255  -0.0005898  -0.0123660
    2   0.0033320  -0.0021853   0.0012447  -0.0060058   0.0023135  -0.0121397
    3  -0.0011175   0.0001954  -0.0002324  -0.0048276   0.0017171   0.0007719
           37          38          39          40          41          42
    1   0.0102279  -0.0014206   0.0024669  -0.0042352   0.0030799   0.0041391
    2   0.0095463  -0.0035696   0.0034636   0.0102439  -0.0034407   0.0010494
    3  -0.0021481   0.0021549  -0.0006609   0.0030041  -0.0003333   0.0000033
           43          44          45          46          47          48
    1  -0.0010712  -0.0003517   0.0003914   0.0010771  -0.0010994   0.0002362
    2  -0.0040817   0.0009241  -0.0011662  -0.0015827   0.0001517   0.0073047
    3   0.0000011  -0.0048066  -0.0003018  -0.0007815   0.0028510   0.0057420
           49          50          51
    1  -0.0010466  -0.0032435   0.0015435
    2  -0.0033339  -0.0017308  -0.0032896
    3  -0.0020010  -0.0036368   0.0017726
 Max gradient component =       1.237E-02
 RMS gradient           =       3.018E-03
 Gradient time:  CPU 508.93 s  wall 85.79 s
 Geometry Optimization Parameters
   NAtoms,    NIC,     NZ,  NCons,   NDum,   NFix, NCnnct, MaxDiis
       51     420       0       0       0       0       0       0

 Cartesian Hessian Update
 Hessian Updated using BFGS Update


** GEOMETRY OPTIMIZATION IN DELOCALIZED INTERNAL COORDINATES **
   Searching for a Minimum

   Optimization Cycle:   2

                       Coordinates (Angstroms)
     ATOM                X               Y               Z
      1  C        -3.0520081421    0.9459298346   -0.8783117059
      2  H        -3.4490650604    0.3405864399   -1.7047449072
      3  C        -2.5917822031   -0.0167490991    0.2004100889
      4  H        -2.2451363868    0.5355811738    1.0861409637
      5  O        -1.4689472156   -0.6722844569   -0.3944417293
      6  C        -3.7055275770   -0.9621893946    0.6159337030
      7  H        -3.9834411819   -1.5785605065   -0.2474630176
      8  H        -3.3531325242   -1.6516570495    1.3934182111
      9  C        -4.9073283951   -0.1367984292    1.1290795712
     10  H        -4.5787341629    0.3867538737    2.0384845544
     11  C        -6.0846802794   -1.0305692517    1.5444803221
     12  H        -5.7636587447   -1.7505171952    2.3085807489
     13  H        -6.8727650231   -0.4149583441    1.9865942895
     14  O        -6.6947740752   -1.7218119624    0.4553185668
     15  C        -5.3462265430    0.9392079653    0.1098263550
     16  H        -6.1254636028    1.5651908250    0.5587287588
     17  H        -5.8018622591    0.4472694323   -0.7564752336
     18  C        -4.1821301532    1.8323948088   -0.3658586993
     19  H        -4.5331204539    2.5127482511   -1.1497387224
     20  H        -3.8352686791    2.4547212308    0.4665766601
     21  C        -1.7102301453    1.5346363822   -1.3542965562
     22  H        -1.7581256908    1.7325054637   -2.4311279977
     23  C        -1.2879557796    2.8386263862   -0.6697244742
     24  H        -0.3081557726    3.1664674098   -1.0249469306
     25  H        -2.0030132599    3.6344593142   -0.8970989696
     26  H        -1.2268204315    2.7368014081    0.4165587136
     27  C        -0.7368975564    0.3298320125   -1.1214112726
     28  O         0.3917839523    0.7320931408   -0.3657491951
     29  H        -0.4258849452   -0.1209825120   -2.0652127081
     30  H        -6.0956603752   -2.4185117410    0.1615330266
     31  O         2.5407478805    0.8875443710    0.1123322960
     32  C         3.9098871762    0.5450632004   -0.0641595228
     33  H         4.2233247023    0.7060370287   -1.1024182144
     34  C         1.6401846326    0.1675681269   -0.7167816858
     35  H         1.8573783716    0.3838819049   -1.7732538238
     36  C         4.7233417814    1.5086617387    0.7867492173
     37  O         5.5009454276    2.3283022291    0.3485836519
     38  O         4.5102114326    1.3483030161    2.1110492176
     39  H         5.0578948116    2.0266927299    2.5439321065
     40  C         4.1421188652   -0.9080217920    0.3437938607
     41  H         3.9367692815   -1.0317408622    1.4145313413
     42  O         5.5052983957   -1.2542724132    0.0926445984
     43  H         5.5588809060   -2.2209070818    0.1362875253
     44  C         3.2061542780   -1.8056812130   -0.4662931579
     45  H         3.5544783642   -1.8323886687   -1.5032256495
     46  O         3.3124092266   -3.1726451578   -0.0247783284
     47  H         2.9889157186   -3.2235375365    0.8871125481
     48  C         1.7446494271   -1.3426561684   -0.4467880109
     49  H         1.2898355528   -1.5554780234    0.5284823258
     50  O         1.0265943487   -2.0516670697   -1.4644492189
     51  H         1.1649300292   -2.9947650457   -1.2966640594
   Point Group: c1    Number of degrees of freedom:   147


   Energy is  -1302.733427171

 Hessian Updated using BFGS Update

141 Hessian modes will be used to form the next step
  Hessian Eigenvalues:
     0.004801    0.005024    0.005587    0.005802    0.006325    0.006359
     0.007151    0.007790    0.010085    0.010643    0.010680    0.010803
     0.011391    0.012296    0.012989    0.013460    0.014187    0.019209
     0.020597    0.022098    0.030579    0.030869    0.031718    0.034085
     0.037407    0.039097    0.041234    0.043176    0.045963    0.046352
     0.047272    0.047419    0.048558    0.049051    0.049174    0.049745
     0.050210    0.051301    0.052090    0.054099    0.054363    0.054973
     0.055342    0.056435    0.057223    0.057671    0.058022    0.058200
     0.059276    0.062476    0.062855    0.068506    0.068753    0.070823
     0.075419    0.078802    0.079395    0.079645    0.082263    0.083479
     0.089141    0.089550    0.096431    0.111685    0.114964    0.116760
     0.117454    0.118638    0.136009    0.138989    0.142293    0.145291
     0.154729    0.160660    0.161052    0.163451    0.169090    0.175697
     0.176869    0.189001    0.191235    0.195876    0.196457    0.198518
     0.223266    0.226735    0.247354    0.249957    0.251010    0.262803
     0.267523    0.272281    0.276926    0.282234    0.285514    0.287230
     0.288449    0.291608    0.293844    0.296749    0.297547    0.299014
     0.305036    0.335373    0.337868    0.337984    0.339020    0.339397
     0.339448    0.339555    0.339881    0.340282    0.340579    0.340644
     0.340708    0.340748    0.340898    0.341723    0.341847    0.342008
     0.342132    0.342363    0.342520    0.342742    0.366915    0.389553
     0.393037    0.394342    0.400239    0.400484    0.406458    0.413312
     0.426048    0.430424    0.511600    0.516747    0.520354    0.522675
     0.529372    0.547751    0.922564

 Minimum Search - Taking Simple RFO Step
 Searching for Lamda that Minimizes Along All modes
 Value Taken    Lamda =  -0.00490232
 Calculated Step too Large.  Step scaled by  0.850577
 Step Taken.  Stepsize is  0.300000

                             Maximum     Tolerance    Cnvgd?
         Gradient           0.007533      0.000300      NO
         Displacement       0.089697      0.001200      NO
         Energy change     -0.009717      0.000001      NO


 New Cartesian Coordinates Obtained by Inverse Iteration

 Displacement from previous Coordinates is:  1.030164
 ----------------------------------------------------------------
             Standard Nuclear Orientation (Angstroms)
    I     Atom           X                Y                Z
 ----------------------------------------------------------------
    1      C      -3.0457735803     0.9837617151    -0.8651702026
    2      H      -3.4550088313     0.3913063668    -1.6936592004
    3      C      -2.5814988487    -0.0172613033     0.1810453832
    4      H      -2.2341820175     0.5188484514     1.0783938799
    5      O      -1.4612276592    -0.6546770907    -0.4439307308
    6      C      -3.6838236956    -0.9791870200     0.5796043461
    7      H      -3.9667861970    -1.5620139908    -0.3059527784
    8      H      -3.3308630012    -1.6876932223     1.3384577032
    9      C      -4.8845302807    -0.1664503451     1.1181299415
   10      H      -4.5583791779     0.3196874494     2.0494360875
   11      C      -6.0572177922    -1.0724234443     1.5142718360
   12      H      -5.7255515871    -1.7969565797     2.2712874325
   13      H      -6.8525998678    -0.4701887050     1.9599112719
   14      O      -6.6701075494    -1.7488509791     0.4144038006
   15      C      -5.3292305016     0.9422833711     0.1388847198
   16      H      -6.1114187711     1.5425738567     0.6153111599
   17      H      -5.7909562601     0.4723091816    -0.7354056465
   18      C      -4.1729626350     1.8578003936    -0.3187812152
   19      H      -4.5348275571     2.5622352061    -1.0754944437
   20      H      -3.8151279988     2.4572919053     0.5256772749
   21      C      -1.6980123405     1.5758483959    -1.3460094651
   22      H      -1.7479764033     1.7986622051    -2.4159099303
   23      C      -1.2490401715     2.8480084059    -0.6176485776
   24      H      -0.2648294090     3.1681823126    -0.9621483218
   25      H      -1.9549943985     3.6592591833    -0.8143471945
   26      H      -1.1795891324     2.7077325598     0.4628682939
   27      C      -0.7363787345     0.3511086523    -1.1554947483
   28      O       0.4118831436     0.7387089423    -0.4195012162
   29      H      -0.4298694109    -0.1029448931    -2.0970609852
   30      H      -6.0709856973    -2.4303146189     0.0985428457
   31      O       2.5486566531     0.8764353748     0.0667795780
   32      C       3.9133157015     0.5103288532    -0.0910967537
   33      H       4.2383847124     0.6068068238    -1.1333885201
   34      C       1.6440012469     0.1495807290    -0.7444517883
   35      H       1.8726300723     0.3097223029    -1.8111002807
   36      C       4.7360565213     1.5194640484     0.7047410301
   37      O       5.4711091039     2.3293341110     0.2062743329
   38      O       4.4538635328     1.4790600239     2.0236266601
   39      H       4.9618782329     2.1865391321     2.4479147968
   40      C       4.1135596556    -0.9326829962     0.3790212074
   41      H       3.8651579527    -0.9870213990     1.4474038480
   42      O       5.4777823055    -1.2797623716     0.1718838937
   43      H       5.5528049371    -2.2362351673     0.2643970361
   44      C       3.1808856176    -1.8382058542    -0.4203832881
   45      H       3.5414560310    -1.8784321964    -1.4517468799
   46      O       3.2651659131    -3.2001290458     0.0306226149
   47      H       2.9319115470    -3.2449464909     0.9351074491
   48      C       1.7276346344    -1.3508555818    -0.4331742516
   49      H       1.2665542957    -1.5082835118     0.5511128724
   50      O       0.9969755991    -2.0367135636    -1.4470411434
   51      H       1.0810200414    -2.9821408585    -1.2844643027
 ----------------------------------------------------------------
 Molecular Point Group                 C1    NOp =  1
 Largest Abelian Subgroup              C1    NOp =  1
 Nuclear Repulsion Energy =  2446.0533534545 hartrees
 There are       97 alpha and       97 beta electrons
 Applying Cartesian multipole field
    Component          Value
    ---------          -----
     (2,0,0)        1.00000E-12
     (0,2,0)        2.00000E-11
     (0,0,2)       -3.00000E-11
 Nucleus-field energy     =     0.0000000274 hartrees
 Requested basis set is 6-311++G(d,p)
 There are 280 shells and 732 basis functions
 A cutoff of  1.0D-11 yielded  27000 shell pairs
 There are    179481 function pairs (    190128 Cartesian)
 Smallest overlap matrix eigenvalue = 7.45E-07

 Q-Chem warning in module stvman/mkSTV.C, line 306:

 Overlap eigenvalue is smaller than square root of threshold
 Use THRESH >= 12 to get rid of this warning

 Linear dependence detected in AO basis
 Tighter screening thresholds may be required for diffuse basis sets
 Use S2THRESH > 14 and THRESH = 14 in case of SCF convergence issues
 Number of orthogonalized atomic orbitals = 731
 Maximum deviation from orthogonality = 3.585E-10
 Guess MOs from SCF MO coefficient file

 -----------------------------------------------------------------------
  General SCF calculation program by
  Eric Jon Sundstrom, Paul Horn, Yuezhi Mao, Dmitri Zuev, Alec White,
  David Stuck, Shaama M.S., Shane Yost, Joonho Lee, David Small,
  Daniel Levine, Susi Lehtola, Hugh Burton, Evgeny Epifanovsky
 -----------------------------------------------------------------------
 Exchange:     0.2000 Hartree-Fock + 0.0800 Slater + 0.7200 B88
 Correlation:  0.1900 VWN1RPA + 0.8100 LYP
 Using SG-1 standard quadrature grid
 using 6 threads for integral computing
 -------------------------------------------------------
 OpenMP Integral computing Module                
 Release: version 2.0, May 2017, Q-Chem Inc. Pleasanton 
 -------------------------------------------------------
 -------------------------------------------------------
 OpenMP BLAS3 based DFT computing Module                
 Release: version 1.0, May 2013, Q-Chem Inc. Pittsburgh 
 -------------------------------------------------------
 A restricted SCF calculation will be
 performed using DIIS
 SCF converges when DIIS error is below 1.0e-08
 ---------------------------------------
  Cycle       Energy         DIIS error
 ---------------------------------------
    1   -1302.7111957674      5.05e-04  
    2   -1302.7346878488      9.41e-05  
    3   -1302.7342318422      1.46e-04  
    4   -1302.7351915952      2.68e-05  
    5   -1302.7352171733      1.49e-05  
    6   -1302.7352275830      2.75e-06  
    7   -1302.7352279746      9.77e-07  
    8   -1302.7352280305      3.16e-07  
    9   -1302.7352280355      1.25e-07  
   10   -1302.7352280365      4.09e-08  
   11   -1302.7352280365      1.28e-08  
   12   -1302.7352280366      4.12e-09  Convergence criterion met
 ---------------------------------------
 SCF time:   CPU 2166.34s  wall 383.00s 
 SCF   energy in the final basis set =    -1302.7352280366
 Total energy in the final basis set =    -1302.7352280366

 --------------------------------------------------------------

                    Orbital Energies (a.u.)
 --------------------------------------------------------------

 Alpha MOs
 -- Occupied --
-19.187 -19.163 -19.159 -19.147 -19.143 -19.142 -19.132 -19.128
-19.125 -10.323 -10.298 -10.273 -10.261 -10.251 -10.251 -10.246
-10.221 -10.219 -10.184 -10.184 -10.175 -10.175 -10.173 -10.169
-10.158  -1.131  -1.104  -1.072  -1.062  -1.049  -1.041  -1.039
 -1.029  -1.017  -0.845  -0.813  -0.807  -0.792  -0.751  -0.747
 -0.702  -0.686  -0.683  -0.662  -0.640  -0.625  -0.622  -0.594
 -0.581  -0.566  -0.558  -0.556  -0.543  -0.520  -0.515  -0.513
 -0.508  -0.504  -0.495  -0.490  -0.488  -0.479  -0.468  -0.463
 -0.453  -0.448  -0.438  -0.433  -0.432  -0.421  -0.416  -0.409
 -0.400  -0.393  -0.389  -0.385  -0.378  -0.372  -0.367  -0.366
 -0.362  -0.351  -0.344  -0.341  -0.335  -0.333  -0.328  -0.324
 -0.323  -0.316  -0.311  -0.306  -0.297  -0.286  -0.285  -0.280
 -0.264
 -- Virtual --
 -0.032  -0.022  -0.012  -0.010  -0.009  -0.005   0.001   0.005
  0.011   0.015   0.019   0.024   0.027   0.036   0.037   0.039
  0.044   0.048   0.050   0.054   0.061   0.061   0.063   0.065
  0.073   0.074   0.075   0.080   0.083   0.085   0.087   0.089
  0.092   0.093   0.098   0.100   0.103   0.105   0.109   0.110
  0.110   0.112   0.114   0.118   0.119   0.123   0.124   0.126
  0.127   0.131   0.133   0.135   0.136   0.138   0.140   0.143
  0.144   0.145   0.147   0.149   0.150   0.153   0.154   0.158
  0.159   0.160   0.162   0.164   0.166   0.170   0.171   0.174
  0.179   0.179   0.181   0.182   0.185   0.188   0.189   0.194
  0.195   0.197   0.201   0.205   0.208   0.210   0.213   0.215
  0.217   0.218   0.223   0.224   0.226   0.229   0.231   0.236
  0.239   0.240   0.244   0.246   0.247   0.248   0.251   0.256
  0.258   0.260   0.264   0.266   0.267   0.273   0.276   0.278
  0.279   0.283   0.285   0.287   0.292   0.295   0.297   0.299
  0.300   0.304   0.307   0.308   0.314   0.315   0.316   0.319
  0.321   0.323   0.329   0.331   0.332   0.335   0.338   0.341
  0.342   0.345   0.345   0.350   0.353   0.353   0.355   0.359
  0.362   0.366   0.368   0.370   0.371   0.374   0.375   0.376
  0.382   0.384   0.389   0.393   0.396   0.400   0.405   0.407
  0.416   0.418   0.419   0.422   0.427   0.430   0.433   0.442
  0.446   0.451   0.456   0.465   0.469   0.475   0.480   0.489
  0.495   0.500   0.506   0.508   0.510   0.517   0.525   0.534
  0.545   0.551   0.559   0.564   0.565   0.570   0.575   0.578
  0.580   0.595   0.602   0.603   0.612   0.613   0.619   0.620
  0.632   0.636   0.638   0.646   0.651   0.661   0.665   0.666
  0.672   0.675   0.681   0.688   0.690   0.696   0.700   0.707
  0.709   0.714   0.721   0.726   0.736   0.741   0.744   0.749
  0.751   0.755   0.756   0.769   0.770   0.772   0.776   0.778
  0.781   0.786   0.788   0.790   0.794   0.799   0.808   0.812
  0.815   0.823   0.827   0.835   0.844   0.852   0.857   0.858
  0.875   0.896   0.916   0.919   0.931   0.949   0.962   0.971
  0.987   1.004   1.007   1.015   1.032   1.041   1.050   1.053
  1.058   1.070   1.079   1.089   1.093   1.101   1.109   1.126
  1.128   1.132   1.147   1.157   1.159   1.170   1.171   1.174
  1.183   1.188   1.195   1.198   1.206   1.215   1.218   1.227
  1.238   1.244   1.250   1.258   1.258   1.267   1.274   1.277
  1.298   1.299   1.303   1.307   1.315   1.329   1.340   1.355
  1.362   1.377   1.379   1.390   1.405   1.408   1.418   1.425
  1.435   1.447   1.455   1.458   1.469   1.479   1.484   1.494
  1.499   1.503   1.518   1.523   1.532   1.538   1.541   1.546
  1.553   1.564   1.566   1.570   1.580   1.584   1.589   1.595
  1.597   1.601   1.609   1.614   1.621   1.625   1.629   1.634
  1.637   1.642   1.647   1.652   1.654   1.657   1.663   1.666
  1.674   1.677   1.680   1.694   1.703   1.705   1.718   1.726
  1.734   1.743   1.746   1.751   1.761   1.768   1.773   1.780
  1.784   1.793   1.797   1.808   1.818   1.821   1.829   1.839
  1.844   1.848   1.855   1.857   1.862   1.876   1.884   1.889
  1.901   1.912   1.914   1.921   1.933   1.940   1.947   1.973
  1.980   1.986   1.995   2.004   2.018   2.023   2.039   2.045
  2.053   2.061   2.063   2.077   2.081   2.095   2.104   2.115
  2.119   2.123   2.126   2.134   2.153   2.155   2.167   2.171
  2.181   2.188   2.192   2.211   2.222   2.227   2.239   2.251
  2.258   2.266   2.269   2.281   2.302   2.317   2.327   2.343
  2.350   2.366   2.374   2.378   2.401   2.418   2.438   2.445
  2.460   2.484   2.509   2.522   2.525   2.530   2.542   2.546
  2.554   2.559   2.576   2.581   2.585   2.589   2.606   2.621
  2.625   2.637   2.650   2.653   2.660   2.674   2.681   2.691
  2.698   2.713   2.726   2.735   2.759   2.764   2.768   2.788
  2.790   2.795   2.804   2.810   2.823   2.831   2.846   2.858
  2.865   2.874   2.886   2.889   2.893   2.908   2.922   2.923
  2.930   2.939   2.950   2.958   2.968   2.976   2.988   2.988
  3.004   3.006   3.011   3.015   3.033   3.045   3.055   3.068
  3.071   3.082   3.095   3.102   3.120   3.129   3.135   3.147
  3.154   3.156   3.161   3.167   3.170   3.179   3.201   3.203
  3.214   3.230   3.254   3.264   3.271   3.276   3.282   3.302
  3.312   3.324   3.335   3.345   3.353   3.370   3.381   3.391
  3.417   3.434   3.455   3.474   3.496   3.556   3.571   3.620
  3.684   3.780   3.781   3.801   3.805   3.817   3.830   3.845
  3.856   3.891   3.901   3.903   3.919   3.938   3.958   3.984
  3.988   4.000   4.008   4.042   4.061   4.063   4.094   4.128
  4.136   4.158   4.170   4.175   4.195   4.245   4.259   4.279
  4.287   4.314   4.327   4.341   4.352   4.479   4.984   5.074
  5.095   5.104   5.114   5.132   5.143   5.184   5.204   5.211
  5.347   5.371   5.401   5.418   5.421   5.437   5.485   5.523
  5.601   5.613   5.643   5.652   5.661   5.687   5.755   5.845
  5.866  23.751  23.768  23.795  23.800  23.817  23.820  23.837
 23.846  23.869  23.870  23.891  23.905  23.949  23.955  23.979
 24.012  49.869  49.903  49.937  49.943  49.956  49.961  49.995
 50.017  50.029
 --------------------------------------------------------------

          Ground-State Mulliken Net Atomic Charges

     Atom                 Charge (a.u.)
  ----------------------------------------
      1 C                     0.254298
      2 H                     0.194894
      3 C                    -0.045292
      4 H                     0.213490
      5 O                     0.049647
      6 C                    -1.125824
      7 H                     0.172284
      8 H                     0.163312
      9 C                     0.574213
     10 H                     0.168775
     11 C                    -0.757278
     12 H                     0.141831
     13 H                     0.187454
     14 O                    -0.210347
     15 C                    -0.548892
     16 H                     0.158858
     17 H                     0.201964
     18 C                    -0.356686
     19 H                     0.173954
     20 H                     0.162414
     21 C                    -0.154502
     22 H                     0.203561
     23 C                    -0.681172
     24 H                     0.164654
     25 H                     0.149423
     26 H                     0.197774
     27 C                    -0.203680
     28 O                     0.054587
     29 H                     0.257464
     30 H                     0.234701
     31 O                     0.026541
     32 C                    -0.459407
     33 H                     0.263652
     34 C                    -0.268760
     35 H                     0.252157
     36 C                     0.099242
     37 O                    -0.207582
     38 O                    -0.118379
     39 H                     0.295269
     40 C                    -0.236125
     41 H                     0.278337
     42 O                    -0.157101
     43 H                     0.262847
     44 C                    -0.592111
     45 H                     0.286189
     46 O                    -0.207685
     47 H                     0.274922
     48 C                    -0.189563
     49 H                     0.285333
     50 O                    -0.142752
     51 H                     0.259095
  ----------------------------------------
  Sum of atomic charges =     0.000000

 -----------------------------------------------------------------
                    Cartesian Multipole Moments
 -----------------------------------------------------------------
    Charge (ESU x 10^10)
                 0.0000
    Dipole Moment (Debye)
         X      -0.8998      Y      -1.9024      Z       2.0276
       Tot       2.9224
    Quadrupole Moments (Debye-Ang)
        XX    -181.9662     XY     -14.8273     YY    -147.6073
        XZ       5.8751     YZ      -2.5020     ZZ    -141.3052
    Octopole Moments (Debye-Ang^2)
       XXX     101.7579    XXY     -12.2709    XYY       1.0263
       YYY     -46.7029    XXZ      73.6891    XYZ      11.0509
       YYZ      28.6679    XZZ      34.1946    YZZ       5.3560
       ZZZ      23.4696
    Hexadecapole Moments (Debye-Ang^3)
      XXXX  -15932.1161   XXXY    -667.9819   XXYY   -2654.1977
      XYYY      42.9612   YYYY   -2333.9059   XXXZ     246.4953
      XXYZ     125.9345   XYYZ     151.1277   YYYZ      39.2165
      XXZZ   -2138.2740   XYZZ      75.6355   YYZZ    -478.6975
      XZZZ     114.5141   YZZZ      50.4745   ZZZZ    -866.3123
 -----------------------------------------------------------------
 Calculating analytic gradient of the SCF energy
 Gradient of SCF Energy
            1           2           3           4           5           6
    1  -0.0006967   0.0000672  -0.0002947  -0.0000419  -0.0002059  -0.0007463
    2  -0.0008245   0.0002748   0.0002058   0.0000643  -0.0016463   0.0007917
    3   0.0004416   0.0002582  -0.0007932  -0.0001431   0.0004571   0.0003193
            7           8           9          10          11          12
    1   0.0003798   0.0000543   0.0005609  -0.0002542  -0.0001207   0.0002432
    2  -0.0002718  -0.0004586  -0.0006681   0.0003621   0.0001687  -0.0000931
    3   0.0000334   0.0000733   0.0008349  -0.0002252  -0.0002543  -0.0000177
           13          14          15          16          17          18
    1   0.0001175   0.0005372  -0.0008886   0.0001529   0.0000458   0.0005070
    2  -0.0001022  -0.0003820  -0.0002512   0.0000771  -0.0000257   0.0003277
    3   0.0002053  -0.0007402  -0.0004705  -0.0000439   0.0002182   0.0002317
           19          20          21          22          23          24
    1  -0.0001107  -0.0000503  -0.0002582   0.0000768   0.0005231  -0.0001224
    2   0.0000009   0.0000103   0.0002741  -0.0000585  -0.0001715   0.0001471
    3  -0.0000798  -0.0000502  -0.0002782  -0.0001324   0.0001815  -0.0000923
           25          26          27          28          29          30
    1   0.0001217   0.0000441   0.0026874  -0.0025170  -0.0002876  -0.0006852
    2   0.0000464   0.0001649   0.0025038  -0.0001387  -0.0003464   0.0005475
    3  -0.0000151  -0.0001698  -0.0009855   0.0010234   0.0007803   0.0004343
           31          32          33          34          35          36
    1  -0.0011605  -0.0010745   0.0003966   0.0017215  -0.0002888   0.0086753
    2  -0.0005149   0.0029782  -0.0000114  -0.0035136   0.0004721  -0.0092703
    3  -0.0008603  -0.0000578   0.0003492  -0.0009084   0.0003679   0.0007949
           37          38          39          40          41          42
    1  -0.0038167  -0.0027335  -0.0000925  -0.0021973   0.0008076   0.0023641
    2   0.0025830   0.0032537  -0.0001291   0.0020382  -0.0005558  -0.0009723
    3  -0.0003267   0.0003235  -0.0001287   0.0006471  -0.0004120  -0.0004770
           43          44          45          46          47          48
    1  -0.0005249  -0.0001687  -0.0001826  -0.0002202   0.0002843   0.0011760
    2   0.0007130   0.0011275  -0.0005914  -0.0009089   0.0001713   0.0033066
    3  -0.0001401  -0.0007732   0.0005837   0.0010922  -0.0006449   0.0019007
           49          50          51
    1   0.0000285  -0.0023225   0.0004905
    2  -0.0002308  -0.0013011   0.0008273
    3  -0.0006113  -0.0018999   0.0001799
 Max gradient component =       9.270E-03
 RMS gradient           =       1.441E-03
 Gradient time:  CPU 510.76 s  wall 86.10 s
 Geometry Optimization Parameters
   NAtoms,    NIC,     NZ,  NCons,   NDum,   NFix, NCnnct, MaxDiis
       51     420       0       0       0       0       0       0

 Cartesian Hessian Update
 Hessian Updated using BFGS Update


** GEOMETRY OPTIMIZATION IN DELOCALIZED INTERNAL COORDINATES **
   Searching for a Minimum

   Optimization Cycle:   3

                       Coordinates (Angstroms)
     ATOM                X               Y               Z
      1  C        -3.0457735803    0.9837617151   -0.8651702026
      2  H        -3.4550088313    0.3913063668   -1.6936592004
      3  C        -2.5814988487   -0.0172613033    0.1810453832
      4  H        -2.2341820175    0.5188484514    1.0783938799
      5  O        -1.4612276592   -0.6546770907   -0.4439307308
      6  C        -3.6838236956   -0.9791870200    0.5796043461
      7  H        -3.9667861970   -1.5620139908   -0.3059527784
      8  H        -3.3308630012   -1.6876932223    1.3384577032
      9  C        -4.8845302807   -0.1664503451    1.1181299415
     10  H        -4.5583791779    0.3196874494    2.0494360875
     11  C        -6.0572177922   -1.0724234443    1.5142718360
     12  H        -5.7255515871   -1.7969565797    2.2712874325
     13  H        -6.8525998678   -0.4701887050    1.9599112719
     14  O        -6.6701075494   -1.7488509791    0.4144038006
     15  C        -5.3292305016    0.9422833711    0.1388847198
     16  H        -6.1114187711    1.5425738567    0.6153111599
     17  H        -5.7909562601    0.4723091816   -0.7354056465
     18  C        -4.1729626350    1.8578003936   -0.3187812152
     19  H        -4.5348275571    2.5622352061   -1.0754944437
     20  H        -3.8151279988    2.4572919053    0.5256772749
     21  C        -1.6980123405    1.5758483959   -1.3460094651
     22  H        -1.7479764033    1.7986622051   -2.4159099303
     23  C        -1.2490401715    2.8480084059   -0.6176485776
     24  H        -0.2648294090    3.1681823126   -0.9621483218
     25  H        -1.9549943985    3.6592591833   -0.8143471945
     26  H        -1.1795891324    2.7077325598    0.4628682939
     27  C        -0.7363787345    0.3511086523   -1.1554947483
     28  O         0.4118831436    0.7387089423   -0.4195012162
     29  H        -0.4298694109   -0.1029448931   -2.0970609852
     30  H        -6.0709856973   -2.4303146189    0.0985428457
     31  O         2.5486566531    0.8764353748    0.0667795780
     32  C         3.9133157015    0.5103288532   -0.0910967537
     33  H         4.2383847124    0.6068068238   -1.1333885201
     34  C         1.6440012469    0.1495807290   -0.7444517883
     35  H         1.8726300723    0.3097223029   -1.8111002807
     36  C         4.7360565213    1.5194640484    0.7047410301
     37  O         5.4711091039    2.3293341110    0.2062743329
     38  O         4.4538635328    1.4790600239    2.0236266601
     39  H         4.9618782329    2.1865391321    2.4479147968
     40  C         4.1135596556   -0.9326829962    0.3790212074
     41  H         3.8651579527   -0.9870213990    1.4474038480
     42  O         5.4777823055   -1.2797623716    0.1718838937
     43  H         5.5528049371   -2.2362351673    0.2643970361
     44  C         3.1808856176   -1.8382058542   -0.4203832881
     45  H         3.5414560310   -1.8784321964   -1.4517468799
     46  O         3.2651659131   -3.2001290458    0.0306226149
     47  H         2.9319115470   -3.2449464909    0.9351074491
     48  C         1.7276346344   -1.3508555818   -0.4331742516
     49  H         1.2665542957   -1.5082835118    0.5511128724
     50  O         0.9969755991   -2.0367135636   -1.4470411434
     51  H         1.0810200414   -2.9821408585   -1.2844643027
   Point Group: c1    Number of degrees of freedom:   147


   Energy is  -1302.735228037

 Hessian Updated using BFGS Update

142 Hessian modes will be used to form the next step
  Hessian Eigenvalues:
     0.004762    0.005015    0.005586    0.005800    0.006320    0.006361
     0.007151    0.007426    0.010085    0.010613    0.010736    0.011342
     0.012259    0.012702    0.013082    0.014056    0.019136    0.019675
     0.020596    0.022190    0.030536    0.031019    0.031583    0.034028
     0.037402    0.039289    0.041381    0.043205    0.045990    0.046394
     0.047145    0.047425    0.048524    0.049120    0.049168    0.049742
     0.050254    0.051335    0.052295    0.054234    0.054772    0.054994
     0.055348    0.056400    0.057160    0.057664    0.058032    0.058085
     0.059218    0.062471    0.062868    0.068288    0.068723    0.070283
     0.075517    0.078787    0.079334    0.079690    0.082285    0.083459
     0.089115    0.089929    0.096258    0.110851    0.114378    0.116757
     0.116982    0.120241    0.135671    0.138606    0.141996    0.144712
     0.150950    0.160068    0.160727    0.160994    0.163433    0.169117
     0.176301    0.177711    0.188828    0.191059    0.194889    0.196033
     0.199214    0.223007    0.226708    0.241009    0.250060    0.251864
     0.262628    0.270116    0.272093    0.277276    0.281987    0.285663
     0.287395    0.288405    0.291927    0.294233    0.296791    0.297692
     0.299247    0.305350    0.335451    0.337730    0.337946    0.338735
     0.339401    0.339438    0.339583    0.339907    0.340290    0.340483
     0.340652    0.340708    0.340720    0.340896    0.341798    0.341818
     0.342026    0.342229    0.342448    0.342567    0.343189    0.364012
     0.385411    0.392962    0.393938    0.399963    0.400930    0.405139
     0.413194    0.426227    0.430620    0.512852    0.518060    0.521468
     0.523412    0.530951    0.547757    0.923000

 Minimum Search - Taking Simple RFO Step
 Searching for Lamda that Minimizes Along All modes
 Value Taken    Lamda =  -0.00269142
 Calculated Step too Large.  Step scaled by  0.764856
 Step Taken.  Stepsize is  0.300000

                             Maximum     Tolerance    Cnvgd?
         Gradient           0.003603      0.000300      NO
         Displacement       0.123038      0.001200      NO
         Energy change     -0.001801      0.000001      NO


 New Cartesian Coordinates Obtained by Inverse Iteration

 Displacement from previous Coordinates is:  0.760251
 ----------------------------------------------------------------
             Standard Nuclear Orientation (Angstroms)
    I     Atom           X                Y                Z
 ----------------------------------------------------------------
    1      C      -3.0514795547     1.0017644498    -0.8628863006
    2      H      -3.4652984574     0.4204724407    -1.6972309199
    3      C      -2.5846063062    -0.0202579143     0.1643992485
    4      H      -2.2360781615     0.5021388650     1.0704131989
    5      O      -1.4666535164    -0.6448874285    -0.4780144673
    6      C      -3.6820510398    -0.9917899278     0.5470770070
    7      H      -3.9711950335    -1.5521172984    -0.3513898612
    8      H      -3.3286970592    -1.7131363774     1.2922098736
    9      C      -4.8806119760    -0.1872733715     1.1036146460
   10      H      -4.5529761092     0.2741072261     2.0472396348
   11      C      -6.0501301820    -1.1004406674     1.4888519134
   12      H      -5.7157555089    -1.8262369028     2.2438196869
   13      H      -6.8531952700    -0.5062949805     1.9312733663
   14      O      -6.6524201775    -1.7749600417     0.3817755277
   15      C      -5.3277921824     0.9414628844     0.1499401945
   16      H      -6.1105606096     1.5274270050     0.6426075980
   17      H      -5.7931035340     0.4881690910    -0.7312444614
   18      C      -4.1757105497     1.8674270426    -0.2956437537
   19      H      -4.5417040264     2.5869567427    -1.0355166756
   20      H      -3.8118770195     2.4510925345     0.5574927573
   21      C      -1.7037679181     1.5984108355    -1.3404856739
   22      H      -1.7555024643     1.8427679649    -2.4045901042
   23      C      -1.2476603368     2.8477189498    -0.5786790289
   24      H      -0.2602135579     3.1682946937    -0.9115529547
   25      H      -1.9502461515     3.6665466416    -0.7543528304
   26      H      -1.1785994604     2.6768818197     0.4973842142
   27      C      -0.7480788817     0.3651009681    -1.1795626177
   28      O       0.4091101484     0.7510183028    -0.4534640072
   29      H      -0.4454002427    -0.0803818342    -2.1267030342
   30      H      -6.0439689276    -2.4438992123     0.0587889973
   31      O       2.5448645182     0.8930765801     0.0351967233
   32      C       3.9049370677     0.5110270381    -0.1156179787
   33      H       4.2253658037     0.5591678107    -1.1628852056
   34      C       1.6357108053     0.1527407359    -0.7571130717
   35      H       1.8690957815     0.2730101602    -1.8294719408
   36      C       4.7398713116     1.5542863264     0.6291652551
   37      O       5.5256119080     2.2856380715     0.0975564064
   38      O       4.5518414659     1.4883717567     1.9624159886
   39      H       5.1140823979     2.1563066028     2.3787363864
   40      C       4.0891404056    -0.9187162891     0.4084750435
   41      H       3.8127433276    -0.9234962430     1.4724095733
   42      O       5.4519605167    -1.2719704834     0.2369311200
   43      H       5.5385284966    -2.2213381275     0.3705740541
   44      C       3.1643135273    -1.8377979757    -0.3795873996
   45      H       3.5329756112    -1.8887320233    -1.4082911292
   46      O       3.2418593261    -3.1924886015     0.0864178452
   47      H       2.9005801672    -3.2299082997     0.9872872099
   48      C       1.7141594541    -1.3438219062    -0.4120104901
   49      H       1.2500783941    -1.4684890545     0.5769334276
   50      O       0.9861914735    -2.0347663918    -1.4161024753
   51      H       1.0412502499    -2.9796734637    -1.2448410845
 ----------------------------------------------------------------
 Molecular Point Group                 C1    NOp =  1
 Largest Abelian Subgroup              C1    NOp =  1
 Nuclear Repulsion Energy =  2447.3856257377 hartrees
 There are       97 alpha and       97 beta electrons
 Applying Cartesian multipole field
    Component          Value
    ---------          -----
     (2,0,0)        1.00000E-12
     (0,2,0)        2.00000E-11
     (0,0,2)       -3.00000E-11
 Nucleus-field energy     =     0.0000000280 hartrees
 Requested basis set is 6-311++G(d,p)
 There are 280 shells and 732 basis functions
 A cutoff of  1.0D-11 yielded  27013 shell pairs
 There are    179571 function pairs (    190237 Cartesian)
 Smallest overlap matrix eigenvalue = 7.52E-07

 Q-Chem warning in module stvman/mkSTV.C, line 306:

 Overlap eigenvalue is smaller than square root of threshold
 Use THRESH >= 12 to get rid of this warning

 Linear dependence detected in AO basis
 Tighter screening thresholds may be required for diffuse basis sets
 Use S2THRESH > 14 and THRESH = 14 in case of SCF convergence issues
 Number of orthogonalized atomic orbitals = 731
 Maximum deviation from orthogonality = 2.968E-10
 Guess MOs from SCF MO coefficient file

 -----------------------------------------------------------------------
  General SCF calculation program by
  Eric Jon Sundstrom, Paul Horn, Yuezhi Mao, Dmitri Zuev, Alec White,
  David Stuck, Shaama M.S., Shane Yost, Joonho Lee, David Small,
  Daniel Levine, Susi Lehtola, Hugh Burton, Evgeny Epifanovsky
 -----------------------------------------------------------------------
 Exchange:     0.2000 Hartree-Fock + 0.0800 Slater + 0.7200 B88
 Correlation:  0.1900 VWN1RPA + 0.8100 LYP
 Using SG-1 standard quadrature grid
 using 6 threads for integral computing
 -------------------------------------------------------
 OpenMP Integral computing Module                
 Release: version 2.0, May 2017, Q-Chem Inc. Pleasanton 
 -------------------------------------------------------
 -------------------------------------------------------
 OpenMP BLAS3 based DFT computing Module                
 Release: version 1.0, May 2013, Q-Chem Inc. Pittsburgh 
 -------------------------------------------------------
 A restricted SCF calculation will be
 performed using DIIS
 SCF converges when DIIS error is below 1.0e-08
 ---------------------------------------
  Cycle       Energy         DIIS error
 ---------------------------------------
    1   -1302.7200267543      4.02e-04  
    2   -1302.7350904052      6.90e-05  
    3   -1302.7350146721      9.01e-05  
    4   -1302.7353744421      1.42e-05  
    5   -1302.7353834418      3.84e-06  
    6   -1302.7353840397      2.30e-06  
    7   -1302.7353842789      7.60e-07  
    8   -1302.7353843071      2.38e-07  
    9   -1302.7353843097      9.13e-08  
   10   -1302.7353843104      3.11e-08  
   11   -1302.7353843103      7.81e-09  Convergence criterion met
 ---------------------------------------
 SCF time:   CPU 1986.87s  wall 352.00s 
 SCF   energy in the final basis set =    -1302.7353843103
 Total energy in the final basis set =    -1302.7353843103

 --------------------------------------------------------------

                    Orbital Energies (a.u.)
 --------------------------------------------------------------

 Alpha MOs
 -- Occupied --
-19.186 -19.162 -19.158 -19.146 -19.142 -19.142 -19.131 -19.128
-19.126 -10.322 -10.296 -10.274 -10.260 -10.250 -10.250 -10.245
-10.221 -10.220 -10.184 -10.184 -10.176 -10.176 -10.173 -10.170
-10.158  -1.131  -1.104  -1.072  -1.063  -1.050  -1.042  -1.039
 -1.029  -1.018  -0.846  -0.812  -0.806  -0.791  -0.752  -0.748
 -0.702  -0.686  -0.683  -0.661  -0.640  -0.626  -0.622  -0.594
 -0.581  -0.566  -0.559  -0.556  -0.544  -0.520  -0.514  -0.513
 -0.507  -0.504  -0.495  -0.489  -0.487  -0.479  -0.468  -0.464
 -0.454  -0.448  -0.437  -0.433  -0.431  -0.421  -0.415  -0.410
 -0.401  -0.392  -0.389  -0.385  -0.377  -0.371  -0.367  -0.366
 -0.363  -0.351  -0.344  -0.342  -0.335  -0.333  -0.328  -0.325
 -0.323  -0.316  -0.311  -0.306  -0.296  -0.285  -0.283  -0.280
 -0.264
 -- Virtual --
 -0.032  -0.022  -0.012  -0.009  -0.009  -0.005   0.002   0.005
  0.012   0.015   0.019   0.024   0.027   0.037   0.037   0.038
  0.044   0.048   0.050   0.054   0.060   0.061   0.063   0.065
  0.073   0.075   0.076   0.080   0.083   0.086   0.087   0.089
  0.092   0.093   0.097   0.100   0.103   0.107   0.109   0.110
  0.111   0.112   0.113   0.118   0.120   0.123   0.124   0.127
  0.128   0.131   0.133   0.135   0.136   0.138   0.140   0.143
  0.144   0.146   0.147   0.149   0.151   0.153   0.155   0.158
  0.159   0.160   0.162   0.165   0.167   0.171   0.171   0.175
  0.178   0.180   0.181   0.182   0.185   0.188   0.189   0.194
  0.195   0.198   0.201   0.205   0.208   0.210   0.213   0.215
  0.218   0.219   0.224   0.225   0.228   0.231   0.232   0.237
  0.239   0.242   0.244   0.246   0.248   0.248   0.251   0.256
  0.257   0.261   0.265   0.267   0.268   0.272   0.277   0.277
  0.279   0.282   0.287   0.288   0.293   0.295   0.297   0.299
  0.300   0.304   0.307   0.309   0.314   0.315   0.316   0.319
  0.321   0.324   0.328   0.330   0.332   0.335   0.339   0.341
  0.342   0.344   0.346   0.349   0.352   0.353   0.356   0.359
  0.363   0.365   0.369   0.369   0.372   0.374   0.375   0.377
  0.382   0.384   0.388   0.393   0.397   0.400   0.405   0.408
  0.415   0.416   0.419   0.422   0.428   0.430   0.434   0.443
  0.448   0.452   0.455   0.465   0.469   0.475   0.480   0.490
  0.494   0.499   0.505   0.509   0.512   0.519   0.525   0.536
  0.547   0.552   0.559   0.564   0.566   0.571   0.575   0.578
  0.582   0.593   0.603   0.603   0.612   0.615   0.620   0.622
  0.633   0.637   0.639   0.645   0.655   0.662   0.665   0.668
  0.675   0.675   0.683   0.688   0.692   0.700   0.700   0.708
  0.709   0.715   0.721   0.727   0.735   0.742   0.744   0.749
  0.750   0.754   0.756   0.770   0.770   0.772   0.776   0.778
  0.781   0.787   0.788   0.790   0.794   0.801   0.808   0.813
  0.815   0.824   0.829   0.835   0.846   0.853   0.857   0.858
  0.875   0.898   0.916   0.920   0.931   0.949   0.960   0.973
  0.984   1.002   1.008   1.016   1.034   1.037   1.053   1.054
  1.059   1.068   1.082   1.091   1.093   1.101   1.110   1.126
  1.129   1.133   1.151   1.157   1.159   1.167   1.172   1.176
  1.182   1.189   1.193   1.200   1.209   1.214   1.217   1.226
  1.239   1.246   1.252   1.257   1.258   1.267   1.273   1.277
  1.299   1.303   1.305   1.310   1.321   1.330   1.344   1.355
  1.363   1.378   1.381   1.386   1.405   1.408   1.415   1.427
  1.436   1.446   1.452   1.458   1.470   1.482   1.483   1.496
  1.501   1.503   1.516   1.525   1.530   1.539   1.542   1.546
  1.554   1.562   1.565   1.570   1.579   1.585   1.589   1.596
  1.598   1.603   1.611   1.616   1.620   1.626   1.629   1.634
  1.638   1.642   1.646   1.652   1.653   1.659   1.665   1.668
  1.674   1.679   1.681   1.696   1.703   1.710   1.718   1.725
  1.735   1.743   1.749   1.751   1.758   1.764   1.775   1.782
  1.783   1.791   1.797   1.807   1.818   1.821   1.827   1.839
  1.845   1.851   1.857   1.859   1.862   1.877   1.885   1.889
  1.903   1.914   1.918   1.920   1.934   1.940   1.947   1.967
  1.980   1.989   1.996   2.009   2.019   2.024   2.039   2.047
  2.053   2.063   2.065   2.076   2.081   2.094   2.104   2.116
  2.118   2.124   2.129   2.133   2.152   2.156   2.170   2.175
  2.181   2.192   2.195   2.210   2.221   2.228   2.240   2.253
  2.258   2.263   2.269   2.281   2.303   2.322   2.327   2.343
  2.349   2.367   2.373   2.378   2.401   2.418   2.438   2.445
  2.460   2.484   2.509   2.522   2.526   2.530   2.539   2.545
  2.554   2.559   2.576   2.582   2.585   2.590   2.606   2.621
  2.625   2.637   2.650   2.654   2.661   2.675   2.682   2.691
  2.701   2.713   2.726   2.735   2.758   2.766   2.770   2.788
  2.791   2.794   2.801   2.810   2.826   2.833   2.846   2.858
  2.866   2.876   2.886   2.892   2.894   2.910   2.923   2.925
  2.933   2.941   2.948   2.961   2.971   2.977   2.988   2.990
  3.006   3.010   3.013   3.015   3.035   3.046   3.055   3.067
  3.071   3.086   3.096   3.098   3.124   3.134   3.136   3.152
  3.155   3.159   3.163   3.168   3.170   3.183   3.203   3.204
  3.215   3.230   3.257   3.266   3.269   3.280   3.284   3.305
  3.314   3.327   3.335   3.345   3.356   3.378   3.385   3.387
  3.421   3.434   3.457   3.478   3.498   3.562   3.572   3.622
  3.690   3.780   3.783   3.802   3.807   3.817   3.832   3.847
  3.855   3.891   3.903   3.905   3.921   3.941   3.960   3.984
  3.990   3.999   4.010   4.041   4.060   4.063   4.094   4.132
  4.136   4.159   4.174   4.176   4.198   4.245   4.260   4.279
  4.288   4.316   4.329   4.342   4.356   4.477   4.988   5.077
  5.098   5.103   5.115   5.133   5.145   5.188   5.203   5.211
  5.350   5.373   5.402   5.414   5.423   5.439   5.485   5.523
  5.607   5.620   5.652   5.656   5.670   5.692   5.764   5.848
  5.871  23.755  23.768  23.796  23.799  23.821  23.823  23.837
 23.846  23.868  23.876  23.890  23.905  23.950  23.956  23.979
 24.013  49.869  49.905  49.938  49.944  49.958  49.964  49.997
 50.017  50.030
 --------------------------------------------------------------

          Ground-State Mulliken Net Atomic Charges

     Atom                 Charge (a.u.)
  ----------------------------------------
      1 C                     0.264974
      2 H                     0.194906
      3 C                    -0.047055
      4 H                     0.211459
      5 O                     0.054673
      6 C                    -1.123347
      7 H                     0.171078
      8 H                     0.164338
      9 C                     0.573223
     10 H                     0.169219
     11 C                    -0.751696
     12 H                     0.142902
     13 H                     0.186456
     14 O                    -0.210234
     15 C                    -0.547125
     16 H                     0.158189
     17 H                     0.201738
     18 C                    -0.367816
     19 H                     0.174425
     20 H                     0.161830
     21 C                    -0.163890
     22 H                     0.207132
     23 C                    -0.678622
     24 H                     0.165714
     25 H                     0.150017
     26 H                     0.197582
     27 C                    -0.194797
     28 O                     0.050652
     29 H                     0.248544
     30 H                     0.234064
     31 O                     0.026317
     32 C                    -0.482879
     33 H                     0.259098
     34 C                    -0.269584
     35 H                     0.253993
     36 C                     0.117403
     37 O                    -0.207859
     38 O                    -0.124827
     39 H                     0.296834
     40 C                    -0.195628
     41 H                     0.282945
     42 O                    -0.153561
     43 H                     0.261636
     44 C                    -0.628772
     45 H                     0.284640
     46 O                    -0.208812
     47 H                     0.274383
     48 C                    -0.177840
     49 H                     0.280027
     50 O                    -0.144306
     51 H                     0.258258
  ----------------------------------------
  Sum of atomic charges =     0.000000

 -----------------------------------------------------------------
                    Cartesian Multipole Moments
 -----------------------------------------------------------------
    Charge (ESU x 10^10)
                 0.0000
    Dipole Moment (Debye)
         X      -0.9662      Y      -1.8361      Z       2.2034
       Tot       3.0265
    Quadrupole Moments (Debye-Ang)
        XX    -181.5899     XY     -14.3458     YY    -147.5846
        XZ       6.7096     YZ      -2.5253     ZZ    -141.3445
    Octopole Moments (Debye-Ang^2)
       XXX     105.3618    XXY      -6.9426    XYY       2.7921
       YYY     -45.6092    XXZ      81.9474    XYZ      12.3440
       YYZ      29.7379    XZZ      34.1769    YZZ       3.2255
       ZZZ      25.3619
    Hexadecapole Moments (Debye-Ang^3)
      XXXX  -15884.8513   XXXY    -675.2653   XXYY   -2653.2919
      XYYY      33.9885   YYYY   -2337.3638   XXXZ     280.5191
      XXYZ     139.2561   XYYZ     155.7031   YYYZ      52.1869
      XXZZ   -2132.6998   XYZZ      65.0751   YYZZ    -479.1208
      XZZZ     109.0563   YZZZ      58.0359   ZZZZ    -847.5436
 -----------------------------------------------------------------
 Calculating analytic gradient of the SCF energy
 Gradient of SCF Energy
            1           2           3           4           5           6
    1  -0.0005495   0.0001238  -0.0013907  -0.0001834   0.0003461   0.0006508
    2   0.0001635  -0.0001982  -0.0012981   0.0007229  -0.0003662  -0.0005117
    3   0.0006393   0.0005199  -0.0004038   0.0001874  -0.0012776   0.0010566
            7           8           9          10          11          12
    1   0.0000421  -0.0001845   0.0002239  -0.0005859   0.0000429   0.0005459
    2   0.0001003   0.0000823  -0.0002919  -0.0003238   0.0007198  -0.0000571
    3  -0.0004953   0.0001020  -0.0005937   0.0002965   0.0005283   0.0000717
           13          14          15          16          17          18
    1  -0.0000507   0.0011681  -0.0003021   0.0000600   0.0000512  -0.0000003
    2  -0.0001695  -0.0007208   0.0001068  -0.0003566  -0.0000639   0.0005407
    3  -0.0000926  -0.0009458  -0.0005633   0.0000094   0.0003336  -0.0000704
           19          20          21          22          23          24
    1  -0.0001092   0.0000923   0.0002568   0.0003502   0.0004637  -0.0001160
    2   0.0000801   0.0001662   0.0016756  -0.0006894  -0.0002517  -0.0002965
    3   0.0002191  -0.0000602  -0.0010290   0.0002320   0.0006174   0.0002189
           25          26          27          28          29          30
    1  -0.0000971   0.0003577   0.0003490  -0.0002433   0.0000587  -0.0010409
    2  -0.0001607   0.0000689   0.0010969  -0.0009036  -0.0008212   0.0009963
    3  -0.0001120  -0.0002654  -0.0004533  -0.0010682   0.0013202   0.0005367
           31          32          33          34          35          36
    1   0.0007809   0.0027925   0.0006690  -0.0005964  -0.0001799  -0.0038818
    2  -0.0008206  -0.0018534  -0.0006079   0.0000051  -0.0006145   0.0125226
    3   0.0004434   0.0001753   0.0005392   0.0012745  -0.0002656  -0.0024857
           37          38          39          40          41          42
    1  -0.0014335   0.0038189  -0.0011951  -0.0020592  -0.0003798   0.0000250
    2  -0.0069956  -0.0008219  -0.0013726  -0.0021273   0.0006807  -0.0011818
    3   0.0025006  -0.0005301   0.0002524  -0.0013848  -0.0001135  -0.0004358
           43          44          45          46          47          48
    1   0.0003397   0.0002430  -0.0000772  -0.0006700   0.0006277   0.0008891
    2   0.0017050   0.0001573   0.0000445  -0.0002183  -0.0000060   0.0007289
    3  -0.0001664   0.0015897   0.0003388   0.0010801  -0.0014521  -0.0005100
           49          50          51
    1   0.0003368  -0.0002612  -0.0001182
    2   0.0009188  -0.0005493   0.0013668
    3   0.0001186   0.0003571  -0.0007844
 Max gradient component =       1.252E-02
 RMS gradient           =       1.465E-03
 Gradient time:  CPU 511.61 s  wall 86.22 s
 Geometry Optimization Parameters
   NAtoms,    NIC,     NZ,  NCons,   NDum,   NFix, NCnnct, MaxDiis
       51     420       0       0       0       0       0       0

 Cartesian Hessian Update
 Hessian Updated using BFGS Update


** GEOMETRY OPTIMIZATION IN DELOCALIZED INTERNAL COORDINATES **
   Searching for a Minimum

   Optimization Cycle:   4

                       Coordinates (Angstroms)
     ATOM                X               Y               Z
      1  C        -3.0514795547    1.0017644498   -0.8628863006
      2  H        -3.4652984574    0.4204724407   -1.6972309199
      3  C        -2.5846063062   -0.0202579143    0.1643992485
      4  H        -2.2360781615    0.5021388650    1.0704131989
      5  O        -1.4666535164   -0.6448874285   -0.4780144673
      6  C        -3.6820510398   -0.9917899278    0.5470770070
      7  H        -3.9711950335   -1.5521172984   -0.3513898612
      8  H        -3.3286970592   -1.7131363774    1.2922098736
      9  C        -4.8806119760   -0.1872733715    1.1036146460
     10  H        -4.5529761092    0.2741072261    2.0472396348
     11  C        -6.0501301820   -1.1004406674    1.4888519134
     12  H        -5.7157555089   -1.8262369028    2.2438196869
     13  H        -6.8531952700   -0.5062949805    1.9312733663
     14  O        -6.6524201775   -1.7749600417    0.3817755277
     15  C        -5.3277921824    0.9414628844    0.1499401945
     16  H        -6.1105606096    1.5274270050    0.6426075980
     17  H        -5.7931035340    0.4881690910   -0.7312444614
     18  C        -4.1757105497    1.8674270426   -0.2956437537
     19  H        -4.5417040264    2.5869567427   -1.0355166756
     20  H        -3.8118770195    2.4510925345    0.5574927573
     21  C        -1.7037679181    1.5984108355   -1.3404856739
     22  H        -1.7555024643    1.8427679649   -2.4045901042
     23  C        -1.2476603368    2.8477189498   -0.5786790289
     24  H        -0.2602135579    3.1682946937   -0.9115529547
     25  H        -1.9502461515    3.6665466416   -0.7543528304
     26  H        -1.1785994604    2.6768818197    0.4973842142
     27  C        -0.7480788817    0.3651009681   -1.1795626177
     28  O         0.4091101484    0.7510183028   -0.4534640072
     29  H        -0.4454002427   -0.0803818342   -2.1267030342
     30  H        -6.0439689276   -2.4438992123    0.0587889973
     31  O         2.5448645182    0.8930765801    0.0351967233
     32  C         3.9049370677    0.5110270381   -0.1156179787
     33  H         4.2253658037    0.5591678107   -1.1628852056
     34  C         1.6357108053    0.1527407359   -0.7571130717
     35  H         1.8690957815    0.2730101602   -1.8294719408
     36  C         4.7398713116    1.5542863264    0.6291652551
     37  O         5.5256119080    2.2856380715    0.0975564064
     38  O         4.5518414659    1.4883717567    1.9624159886
     39  H         5.1140823979    2.1563066028    2.3787363864
     40  C         4.0891404056   -0.9187162891    0.4084750435
     41  H         3.8127433276   -0.9234962430    1.4724095733
     42  O         5.4519605167   -1.2719704834    0.2369311200
     43  H         5.5385284966   -2.2213381275    0.3705740541
     44  C         3.1643135273   -1.8377979757   -0.3795873996
     45  H         3.5329756112   -1.8887320233   -1.4082911292
     46  O         3.2418593261   -3.1924886015    0.0864178452
     47  H         2.9005801672   -3.2299082997    0.9872872099
     48  C         1.7141594541   -1.3438219062   -0.4120104901
     49  H         1.2500783941   -1.4684890545    0.5769334276
     50  O         0.9861914735   -2.0347663918   -1.4161024753
     51  H         1.0412502499   -2.9796734637   -1.2448410845
   Point Group: c1    Number of degrees of freedom:   147


   Energy is  -1302.735384310

 Hessian Updated using BFGS Update

143 Hessian modes will be used to form the next step
  Hessian Eigenvalues:
     0.004790    0.005019    0.005586    0.005810    0.006337    0.006363
     0.007145    0.007698    0.010083    0.010608    0.010766    0.011402
     0.012308    0.012970    0.013535    0.014100    0.019205    0.020591
     0.022100    0.030535    0.030913    0.031579    0.034004    0.037400
     0.039230    0.041289    0.043192    0.045924    0.046372    0.046994
     0.047319    0.047776    0.048524    0.049113    0.049440    0.050021
     0.050322    0.051450    0.052198    0.054225    0.054663    0.055064
     0.055392    0.056429    0.057159    0.057664    0.058034    0.058179
     0.059127    0.062484    0.062874    0.068454    0.068727    0.070686
     0.075481    0.078785    0.079343    0.079683    0.082168    0.083494
     0.089128    0.090154    0.096233    0.111683    0.114610    0.116775
     0.116902    0.120092    0.136447    0.139089    0.141989    0.145872
     0.153707    0.160002    0.160058    0.160676    0.161124    0.163431
     0.169212    0.176273    0.177310    0.189083    0.192443    0.195874
     0.196031    0.199337    0.222764    0.226909    0.240435    0.250074
     0.251592    0.262619    0.268868    0.272086    0.277340    0.282086
     0.285600    0.287521    0.288472    0.291398    0.293829    0.296788
     0.297651    0.299152    0.305279    0.335429    0.337790    0.338019
     0.338761    0.339403    0.339439    0.339545    0.339899    0.340302
     0.340436    0.340621    0.340716    0.340726    0.340910    0.341738
     0.341817    0.342023    0.342192    0.342414    0.342547    0.342903
     0.363127    0.385289    0.392778    0.393949    0.399333    0.401247
     0.404860    0.413232    0.426162    0.430139    0.513018    0.517767
     0.521142    0.523132    0.530214    0.547711    0.930034

 Minimum Search - Taking Simple RFO Step
 Searching for Lamda that Minimizes Along All modes
 Value Taken    Lamda =  -0.00104952
 Step Taken.  Stepsize is  0.133664

                             Maximum     Tolerance    Cnvgd?
         Gradient           0.003441      0.000300      NO
         Displacement       0.052259      0.001200      NO
         Energy change     -0.000156      0.000001      NO


 New Cartesian Coordinates Obtained by Inverse Iteration

 Displacement from previous Coordinates is:  0.376201
 ----------------------------------------------------------------
             Standard Nuclear Orientation (Angstroms)
    I     Atom           X                Y                Z
 ----------------------------------------------------------------
    1      C      -3.0495796812     0.9942084494    -0.8683647902
    2      H      -3.4591603331     0.4099233594    -1.7032902282
    3      C      -2.5847955772    -0.0188305649     0.1677257380
    4      H      -2.2364797664     0.5057845616     1.0716753850
    5      O      -1.4662689904    -0.6490972613    -0.4667435819
    6      C      -3.6872845534    -0.9846705312     0.5539977787
    7      H      -3.9780492950    -1.5517163677    -0.3391203744
    8      H      -3.3344574866    -1.7025993773     1.3029745937
    9      C      -4.8832346753    -0.1739104933     1.1072800427
   10      H      -4.5472418347     0.3006976949     2.0413575864
   11      C      -6.0550270998    -1.0800268556     1.5082522386
   12      H      -5.7258930567    -1.7923716459     2.2776193366
   13      H      -6.8559830538    -0.4748032264     1.9397399259
   14      O      -6.6599217266    -1.7752373294     0.4157877105
   15      C      -5.3299107520     0.9450001951     0.1421280251
   16      H      -6.1105137522     1.5399651176     0.6281209843
   17      H      -5.7958329516     0.4848962302    -0.7356056872
   18      C      -4.1754956870     1.8633139407    -0.3112967997
   19      H      -4.5381948263     2.5762342469    -1.0593455524
   20      H      -3.8137950287     2.4538167547     0.5379078270
   21      C      -1.7023198086     1.5903942617    -1.3396613147
   22      H      -1.7523646508     1.8351159841    -2.4044723356
   23      C      -1.2562355321     2.8463526020    -0.5825437688
   24      H      -0.2682999806     3.1710469284    -0.9115492968
   25      H      -1.9605553556     3.6619761002    -0.7665933590
   26      H      -1.1954267963     2.6816673965     0.4953437037
   27      C      -0.7454502204     0.3583445878    -1.1731569320
   28      O       0.4118663554     0.7416007854    -0.4451390044
   29      H      -0.4455261318    -0.0821399703    -2.1246059223
   30      H      -6.0520061898    -2.4528649945     0.1057458043
   31      O       2.5428541177     0.8834986431     0.0468575267
   32      C       3.9050633901     0.5092260114    -0.1047257800
   33      H       4.2239768144     0.5763992919    -1.1517727370
   34      C       1.6406229731     0.1475443674    -0.7589301851
   35      H       1.8763040873     0.2908961590    -1.8273826581
   36      C       4.7362751936     1.5394283229     0.6586780810
   37      O       5.4971258073     2.3115635713     0.1398989656
   38      O       4.5144013032     1.4827686947     1.9877318779
   39      H       5.0554324376     2.1719724666     2.4012918994
   40      C       4.0969938813    -0.9234875625     0.4049766099
   41      H       3.8148209752    -0.9484321159     1.4670412371
   42      O       5.4624591405    -1.2737569385     0.2423417892
   43      H       5.5416774382    -2.2273921847     0.3624896428
   44      C       3.1819021157    -1.8379340340    -0.4024428993
   45      H       3.5558576792    -1.8727536501    -1.4303205160
   46      O       3.2684828235    -3.1977303323     0.0485260502
   47      H       2.9205639012    -3.2475629839     0.9479323349
   48      C       1.7266838715    -1.3566332774    -0.4334513547
   49      H       1.2576465626    -1.5041510247     0.5499017785
   50      O       1.0137052584    -2.0508522778    -1.4476545956
   51      H       1.0795266100    -2.9961730011    -1.2734053690
 ----------------------------------------------------------------
 Molecular Point Group                 C1    NOp =  1
 Largest Abelian Subgroup              C1    NOp =  1
 Nuclear Repulsion Energy =  2445.6206784859 hartrees
 There are       97 alpha and       97 beta electrons
 Applying Cartesian multipole field
    Component          Value
    ---------          -----
     (2,0,0)        1.00000E-12
     (0,2,0)        2.00000E-11
     (0,0,2)       -3.00000E-11
 Nucleus-field energy     =     0.0000000277 hartrees
 Requested basis set is 6-311++G(d,p)
 There are 280 shells and 732 basis functions
 A cutoff of  1.0D-11 yielded  27003 shell pairs
 There are    179523 function pairs (    190187 Cartesian)
 Smallest overlap matrix eigenvalue = 7.46E-07

 Q-Chem warning in module stvman/mkSTV.C, line 306:

 Overlap eigenvalue is smaller than square root of threshold
 Use THRESH >= 12 to get rid of this warning

 Linear dependence detected in AO basis
 Tighter screening thresholds may be required for diffuse basis sets
 Use S2THRESH > 14 and THRESH = 14 in case of SCF convergence issues
 Number of orthogonalized atomic orbitals = 731
 Maximum deviation from orthogonality = 1.753E-10
 Guess MOs from SCF MO coefficient file

 -----------------------------------------------------------------------
  General SCF calculation program by
  Eric Jon Sundstrom, Paul Horn, Yuezhi Mao, Dmitri Zuev, Alec White,
  David Stuck, Shaama M.S., Shane Yost, Joonho Lee, David Small,
  Daniel Levine, Susi Lehtola, Hugh Burton, Evgeny Epifanovsky
 -----------------------------------------------------------------------
 Exchange:     0.2000 Hartree-Fock + 0.0800 Slater + 0.7200 B88
 Correlation:  0.1900 VWN1RPA + 0.8100 LYP
 Using SG-1 standard quadrature grid
 using 6 threads for integral computing
 -------------------------------------------------------
 OpenMP Integral computing Module                
 Release: version 2.0, May 2017, Q-Chem Inc. Pleasanton 
 -------------------------------------------------------
 -------------------------------------------------------
 OpenMP BLAS3 based DFT computing Module                
 Release: version 1.0, May 2013, Q-Chem Inc. Pittsburgh 
 -------------------------------------------------------
 A restricted SCF calculation will be
 performed using DIIS
 SCF converges when DIIS error is below 1.0e-08
 ---------------------------------------
  Cycle       Energy         DIIS error
 ---------------------------------------
    1   -1302.7323756738      1.95e-04  
    2   -1302.7358511076      3.06e-05  
    3   -1302.7358518428      3.57e-05  
    4   -1302.7359079443      7.80e-06  
    5   -1302.7359106383      1.93e-06  
    6   -1302.7359108036      1.04e-06  
    7   -1302.7359108513      3.99e-07  
    8   -1302.7359108589      1.05e-07  
    9   -1302.7359108592      3.15e-08  
   10   -1302.7359108593      1.67e-08  
   11   -1302.7359108595      3.19e-09  Convergence criterion met
 ---------------------------------------
 SCF time:   CPU 1985.54s  wall 351.00s 
 SCF   energy in the final basis set =    -1302.7359108595
 Total energy in the final basis set =    -1302.7359108595

 --------------------------------------------------------------

                    Orbital Energies (a.u.)
 --------------------------------------------------------------

 Alpha MOs
 -- Occupied --
-19.187 -19.163 -19.158 -19.146 -19.143 -19.142 -19.131 -19.128
-19.126 -10.323 -10.297 -10.274 -10.260 -10.250 -10.250 -10.246
-10.221 -10.220 -10.184 -10.184 -10.176 -10.175 -10.173 -10.170
-10.158  -1.131  -1.104  -1.072  -1.063  -1.050  -1.041  -1.039
 -1.029  -1.018  -0.846  -0.813  -0.806  -0.791  -0.752  -0.748
 -0.702  -0.687  -0.683  -0.661  -0.640  -0.626  -0.622  -0.594
 -0.581  -0.566  -0.559  -0.556  -0.543  -0.520  -0.514  -0.513
 -0.507  -0.504  -0.495  -0.490  -0.487  -0.479  -0.467  -0.464
 -0.454  -0.448  -0.438  -0.433  -0.432  -0.421  -0.416  -0.410
 -0.401  -0.392  -0.390  -0.385  -0.377  -0.371  -0.367  -0.366
 -0.363  -0.351  -0.344  -0.341  -0.335  -0.333  -0.328  -0.325
 -0.323  -0.316  -0.311  -0.306  -0.297  -0.285  -0.284  -0.280
 -0.264
 -- Virtual --
 -0.032  -0.022  -0.012  -0.010  -0.009  -0.005   0.001   0.005
  0.011   0.015   0.019   0.024   0.027   0.036   0.037   0.039
  0.044   0.047   0.050   0.054   0.060   0.061   0.063   0.065
  0.073   0.075   0.076   0.080   0.083   0.085   0.087   0.089
  0.092   0.093   0.097   0.100   0.103   0.106   0.109   0.110
  0.111   0.112   0.113   0.118   0.119   0.123   0.124   0.126
  0.127   0.131   0.132   0.135   0.136   0.138   0.140   0.143
  0.144   0.145   0.147   0.149   0.151   0.153   0.154   0.158
  0.159   0.160   0.161   0.164   0.167   0.170   0.171   0.175
  0.178   0.180   0.181   0.182   0.184   0.188   0.189   0.194
  0.195   0.197   0.201   0.205   0.208   0.210   0.213   0.215
  0.217   0.218   0.223   0.225   0.227   0.230   0.231   0.237
  0.239   0.241   0.244   0.246   0.247   0.248   0.251   0.256
  0.256   0.260   0.264   0.267   0.267   0.272   0.276   0.277
  0.280   0.283   0.286   0.288   0.292   0.295   0.297   0.299
  0.300   0.304   0.307   0.309   0.314   0.315   0.316   0.319
  0.321   0.323   0.329   0.330   0.332   0.335   0.338   0.341
  0.341   0.344   0.346   0.349   0.352   0.353   0.355   0.359
  0.362   0.365   0.368   0.369   0.371   0.374   0.375   0.377
  0.382   0.383   0.388   0.393   0.396   0.400   0.405   0.408
  0.415   0.417   0.419   0.421   0.427   0.429   0.433   0.442
  0.447   0.451   0.455   0.465   0.468   0.474   0.479   0.489
  0.494   0.499   0.506   0.509   0.510   0.518   0.524   0.535
  0.546   0.552   0.558   0.564   0.565   0.570   0.575   0.578
  0.581   0.594   0.602   0.603   0.612   0.614   0.619   0.621
  0.633   0.637   0.638   0.645   0.653   0.661   0.664   0.667
  0.674   0.675   0.681   0.688   0.691   0.698   0.700   0.708
  0.710   0.714   0.721   0.726   0.736   0.741   0.743   0.748
  0.750   0.755   0.755   0.769   0.770   0.772   0.776   0.778
  0.780   0.787   0.788   0.790   0.794   0.800   0.808   0.812
  0.814   0.823   0.828   0.835   0.845   0.853   0.857   0.858
  0.875   0.897   0.916   0.919   0.931   0.950   0.961   0.973
  0.984   1.004   1.008   1.016   1.033   1.039   1.052   1.054
  1.059   1.068   1.081   1.090   1.093   1.101   1.110   1.126
  1.127   1.132   1.151   1.155   1.159   1.168   1.171   1.175
  1.181   1.188   1.194   1.199   1.208   1.213   1.217   1.226
  1.238   1.245   1.249   1.257   1.257   1.267   1.272   1.276
  1.298   1.301   1.303   1.308   1.319   1.330   1.342   1.354
  1.361   1.376   1.380   1.388   1.404   1.408   1.415   1.425
  1.436   1.446   1.452   1.457   1.470   1.479   1.483   1.495
  1.500   1.502   1.517   1.524   1.529   1.538   1.541   1.545
  1.553   1.563   1.565   1.569   1.579   1.585   1.589   1.595
  1.597   1.601   1.610   1.615   1.620   1.626   1.629   1.633
  1.637   1.642   1.645   1.652   1.652   1.658   1.665   1.668
  1.675   1.678   1.680   1.695   1.702   1.707   1.718   1.725
  1.734   1.743   1.748   1.751   1.760   1.765   1.773   1.781
  1.782   1.791   1.796   1.808   1.818   1.821   1.825   1.839
  1.844   1.850   1.856   1.857   1.861   1.876   1.884   1.888
  1.902   1.913   1.916   1.920   1.932   1.941   1.947   1.969
  1.980   1.987   1.996   2.007   2.017   2.024   2.038   2.045
  2.052   2.060   2.063   2.074   2.080   2.092   2.103   2.115
  2.117   2.123   2.127   2.133   2.150   2.155   2.167   2.173
  2.180   2.190   2.193   2.210   2.221   2.227   2.239   2.253
  2.258   2.263   2.268   2.281   2.303   2.318   2.326   2.343
  2.348   2.366   2.372   2.378   2.401   2.418   2.438   2.445
  2.461   2.483   2.509   2.522   2.524   2.530   2.540   2.545
  2.553   2.558   2.576   2.581   2.585   2.588   2.605   2.620
  2.625   2.637   2.650   2.653   2.661   2.674   2.681   2.690
  2.699   2.714   2.725   2.735   2.757   2.765   2.769   2.787
  2.791   2.794   2.801   2.809   2.825   2.830   2.846   2.857
  2.865   2.874   2.886   2.892   2.893   2.907   2.922   2.924
  2.931   2.940   2.948   2.960   2.970   2.977   2.987   2.990
  3.005   3.010   3.012   3.015   3.034   3.046   3.055   3.067
  3.070   3.083   3.095   3.097   3.123   3.131   3.135   3.151
  3.152   3.158   3.161   3.167   3.169   3.180   3.201   3.204
  3.214   3.229   3.255   3.265   3.268   3.279   3.283   3.302
  3.313   3.326   3.333   3.345   3.353   3.373   3.381   3.388
  3.418   3.433   3.456   3.476   3.497   3.558   3.570   3.619
  3.687   3.778   3.781   3.801   3.804   3.817   3.832   3.845
  3.856   3.889   3.903   3.905   3.919   3.941   3.958   3.985
  3.988   3.998   4.009   4.041   4.060   4.062   4.094   4.130
  4.137   4.158   4.174   4.176   4.195   4.245   4.259   4.279
  4.286   4.311   4.326   4.341   4.352   4.479   4.986   5.075
  5.097   5.103   5.115   5.132   5.144   5.187   5.202   5.210
  5.347   5.372   5.400   5.415   5.422   5.438   5.482   5.522
  5.602   5.616   5.648   5.650   5.664   5.690   5.760   5.846
  5.865  23.754  23.765  23.795  23.798  23.819  23.820  23.836
 23.845  23.869  23.872  23.891  23.905  23.949  23.955  23.979
 24.012  49.868  49.904  49.937  49.943  49.957  49.962  49.996
 50.017  50.028
 --------------------------------------------------------------

          Ground-State Mulliken Net Atomic Charges

     Atom                 Charge (a.u.)
  ----------------------------------------
      1 C                     0.255634
      2 H                     0.194791
      3 C                    -0.049055
      4 H                     0.213155
      5 O                     0.049797
      6 C                    -1.126712
      7 H                     0.173016
      8 H                     0.164322
      9 C                     0.586752
     10 H                     0.168699
     11 C                    -0.751499
     12 H                     0.143833
     13 H                     0.186034
     14 O                    -0.211198
     15 C                    -0.554108
     16 H                     0.158216
     17 H                     0.200910
     18 C                    -0.363790
     19 H                     0.174490
     20 H                     0.162074
     21 C                    -0.158292
     22 H                     0.205867
     23 C                    -0.678542
     24 H                     0.165581
     25 H                     0.149923
     26 H                     0.197116
     27 C                    -0.202658
     28 O                     0.053893
     29 H                     0.250989
     30 H                     0.234310
     31 O                     0.026600
     32 C                    -0.451052
     33 H                     0.258818
     34 C                    -0.264724
     35 H                     0.254550
     36 C                     0.101278
     37 O                    -0.209254
     38 O                    -0.120186
     39 H                     0.295355
     40 C                    -0.220535
     41 H                     0.282593
     42 O                    -0.154414
     43 H                     0.261860
     44 C                    -0.605733
     45 H                     0.286034
     46 O                    -0.210743
     47 H                     0.274439
     48 C                    -0.197261
     49 H                     0.282088
     50 O                    -0.141670
     51 H                     0.258406
  ----------------------------------------
  Sum of atomic charges =     0.000000

 -----------------------------------------------------------------
                    Cartesian Multipole Moments
 -----------------------------------------------------------------
    Charge (ESU x 10^10)
                 0.0000
    Dipole Moment (Debye)
         X      -1.0020      Y      -1.8598      Z       2.1264
       Tot       2.9974
    Quadrupole Moments (Debye-Ang)
        XX    -182.0043     XY     -14.7298     YY    -147.5253
        XZ       6.3335     YZ      -2.6722     ZZ    -141.4856
    Octopole Moments (Debye-Ang^2)
       XXX     102.3745    XXY      -7.7964    XYY       1.7172
       YYY     -46.7014    XXZ      77.5693    XYZ      11.4988
       YYZ      29.9639    XZZ      33.7422    YZZ       4.5562
       ZZZ      24.6193
    Hexadecapole Moments (Debye-Ang^3)
      XXXX  -15921.4648   XXXY    -672.9356   XXYY   -2660.3499
      XYYY      39.9531   YYYY   -2336.6055   XXXZ     268.4349
      XXYZ     132.0366   XYYZ     156.2679   YYYZ      43.7532
      XXZZ   -2139.6863   XYZZ      70.4914   YYZZ    -481.3270
      XZZZ     111.6466   YZZZ      52.7817   ZZZZ    -860.6737
 -----------------------------------------------------------------
 Calculating analytic gradient of the SCF energy
 Gradient of SCF Energy
            1           2           3           4           5           6
    1  -0.0001913  -0.0000423   0.0000616   0.0000045  -0.0006223   0.0000506
    2  -0.0000579   0.0000488  -0.0000701   0.0001136  -0.0003881   0.0002038
    3   0.0000935  -0.0000356  -0.0000948   0.0000862   0.0001459   0.0002132
            7           8           9          10          11          12
    1   0.0000451  -0.0000201   0.0002721  -0.0000558  -0.0001178   0.0000726
    2  -0.0000577   0.0000735  -0.0000779   0.0000763   0.0001173  -0.0000638
    3  -0.0000899  -0.0000190  -0.0000563  -0.0000471   0.0000822  -0.0000426
           13          14          15          16          17          18
    1  -0.0000055  -0.0000430  -0.0000807  -0.0000114   0.0000673   0.0000768
    2  -0.0001033  -0.0000643   0.0000812  -0.0000380   0.0000256   0.0000820
    3   0.0000311  -0.0001955  -0.0001300   0.0000417   0.0001088  -0.0000856
           19          20          21          22          23          24
    1  -0.0000169   0.0000190  -0.0000699  -0.0000375  -0.0000977  -0.0000027
    2   0.0000254   0.0000325   0.0001686  -0.0001537   0.0000127   0.0000132
    3   0.0000487   0.0000143   0.0001144   0.0000411   0.0000390  -0.0000153
           25          26          27          28          29          30
    1  -0.0000298   0.0000807   0.0006330  -0.0002783  -0.0000187  -0.0001349
    2   0.0000535  -0.0000298   0.0006828   0.0001035  -0.0000748  -0.0000850
    3   0.0000182  -0.0000756  -0.0005399   0.0003585   0.0002424   0.0001271
           31          32          33          34          35          36
    1  -0.0003689  -0.0000245   0.0001324   0.0006985   0.0000279  -0.0000504
    2   0.0000242  -0.0003096  -0.0000303  -0.0005863   0.0001276   0.0007852
    3  -0.0001679  -0.0001617   0.0000565  -0.0001364  -0.0000122  -0.0000779
           37          38          39          40          41          42
    1  -0.0000013   0.0001374  -0.0001229  -0.0010059   0.0001271   0.0005009
    2  -0.0002856  -0.0000504  -0.0001425   0.0000084  -0.0001143  -0.0001029
    3  -0.0000262   0.0002345  -0.0000292  -0.0000907   0.0000105  -0.0002704
           43          44          45          46          47          48
    1   0.0000392  -0.0003231   0.0000822   0.0000499   0.0000584   0.0003423
    2   0.0000515   0.0000951   0.0000260  -0.0001403  -0.0000252   0.0005162
    3   0.0001713   0.0001636   0.0000151   0.0000146  -0.0000632   0.0002740
           49          50          51
    1  -0.0000139   0.0001134   0.0000945
    2   0.0000400  -0.0004790  -0.0000577
    3  -0.0000370  -0.0001739  -0.0000724
 Max gradient component =       1.006E-03
 RMS gradient           =       2.133E-04
 Gradient time:  CPU 509.92 s  wall 86.02 s
 Geometry Optimization Parameters
   NAtoms,    NIC,     NZ,  NCons,   NDum,   NFix, NCnnct, MaxDiis
       51     420       0       0       0       0       0       0

 Cartesian Hessian Update
 Hessian Updated using BFGS Update


** GEOMETRY OPTIMIZATION IN DELOCALIZED INTERNAL COORDINATES **
   Searching for a Minimum

   Optimization Cycle:   5

                       Coordinates (Angstroms)
     ATOM                X               Y               Z
      1  C        -3.0495796812    0.9942084494   -0.8683647902
      2  H        -3.4591603331    0.4099233594   -1.7032902282
      3  C        -2.5847955772   -0.0188305649    0.1677257380
      4  H        -2.2364797664    0.5057845616    1.0716753850
      5  O        -1.4662689904   -0.6490972613   -0.4667435819
      6  C        -3.6872845534   -0.9846705312    0.5539977787
      7  H        -3.9780492950   -1.5517163677   -0.3391203744
      8  H        -3.3344574866   -1.7025993773    1.3029745937
      9  C        -4.8832346753   -0.1739104933    1.1072800427
     10  H        -4.5472418347    0.3006976949    2.0413575864
     11  C        -6.0550270998   -1.0800268556    1.5082522386
     12  H        -5.7258930567   -1.7923716459    2.2776193366
     13  H        -6.8559830538   -0.4748032264    1.9397399259
     14  O        -6.6599217266   -1.7752373294    0.4157877105
     15  C        -5.3299107520    0.9450001951    0.1421280251
     16  H        -6.1105137522    1.5399651176    0.6281209843
     17  H        -5.7958329516    0.4848962302   -0.7356056872
     18  C        -4.1754956870    1.8633139407   -0.3112967997
     19  H        -4.5381948263    2.5762342469   -1.0593455524
     20  H        -3.8137950287    2.4538167547    0.5379078270
     21  C        -1.7023198086    1.5903942617   -1.3396613147
     22  H        -1.7523646508    1.8351159841   -2.4044723356
     23  C        -1.2562355321    2.8463526020   -0.5825437688
     24  H        -0.2682999806    3.1710469284   -0.9115492968
     25  H        -1.9605553556    3.6619761002   -0.7665933590
     26  H        -1.1954267963    2.6816673965    0.4953437037
     27  C        -0.7454502204    0.3583445878   -1.1731569320
     28  O         0.4118663554    0.7416007854   -0.4451390044
     29  H        -0.4455261318   -0.0821399703   -2.1246059223
     30  H        -6.0520061898   -2.4528649945    0.1057458043
     31  O         2.5428541177    0.8834986431    0.0468575267
     32  C         3.9050633901    0.5092260114   -0.1047257800
     33  H         4.2239768144    0.5763992919   -1.1517727370
     34  C         1.6406229731    0.1475443674   -0.7589301851
     35  H         1.8763040873    0.2908961590   -1.8273826581
     36  C         4.7362751936    1.5394283229    0.6586780810
     37  O         5.4971258073    2.3115635713    0.1398989656
     38  O         4.5144013032    1.4827686947    1.9877318779
     39  H         5.0554324376    2.1719724666    2.4012918994
     40  C         4.0969938813   -0.9234875625    0.4049766099
     41  H         3.8148209752   -0.9484321159    1.4670412371
     42  O         5.4624591405   -1.2737569385    0.2423417892
     43  H         5.5416774382   -2.2273921847    0.3624896428
     44  C         3.1819021157   -1.8379340340   -0.4024428993
     45  H         3.5558576792   -1.8727536501   -1.4303205160
     46  O         3.2684828235   -3.1977303323    0.0485260502
     47  H         2.9205639012   -3.2475629839    0.9479323349
     48  C         1.7266838715   -1.3566332774   -0.4334513547
     49  H         1.2576465626   -1.5041510247    0.5499017785
     50  O         1.0137052584   -2.0508522778   -1.4476545956
     51  H         1.0795266100   -2.9961730011   -1.2734053690
   Point Group: c1    Number of degrees of freedom:   147


   Energy is  -1302.735910859

 Hessian Updated using BFGS Update

144 Hessian modes will be used to form the next step
  Hessian Eigenvalues:
     0.004783    0.004998    0.005580    0.005816    0.006355    0.006366
     0.007137    0.007715    0.010081    0.010578    0.010777    0.011369
     0.012280    0.012967    0.013651    0.014089    0.019204    0.020590
     0.022102    0.030535    0.030925    0.031518    0.033974    0.037392
     0.039249    0.041298    0.043188    0.045261    0.046271    0.046911
     0.047187    0.047512    0.048534    0.049113    0.049563    0.049790
     0.050282    0.051357    0.052209    0.054294    0.054707    0.055017
     0.055327    0.056407    0.057155    0.057700    0.058058    0.058323
     0.059714    0.062374    0.062881    0.068464    0.068736    0.071027
     0.075579    0.078784    0.079350    0.079686    0.082173    0.083431
     0.089129    0.090080    0.096232    0.111350    0.114486    0.116806
     0.116862    0.122110    0.136169    0.138903    0.141970    0.147852
     0.151325    0.159948    0.160001    0.160075    0.160605    0.160959
     0.163499    0.169038    0.176396    0.177608    0.188922    0.192433
     0.195442    0.196019    0.199436    0.223257    0.227877    0.241279
     0.250175    0.252845    0.262818    0.269805    0.272152    0.277211
     0.282229    0.285685    0.287780    0.288452    0.292018    0.293994
     0.296827    0.297590    0.299147    0.305244    0.335453    0.337806
     0.337938    0.338815    0.339394    0.339406    0.339562    0.339854
     0.340224    0.340450    0.340616    0.340702    0.340720    0.340886
     0.341636    0.341822    0.342029    0.342183    0.342385    0.342565
     0.342847    0.363670    0.385686    0.392881    0.393934    0.398923
     0.401425    0.405044    0.414251    0.426299    0.430334    0.512278
     0.517667    0.521238    0.522901    0.529953    0.547915    0.928234

 Minimum Search - Taking Simple RFO Step
 Searching for Lamda that Minimizes Along All modes
 Value Taken    Lamda =  -0.00006900
 Step Taken.  Stepsize is  0.059256

                             Maximum     Tolerance    Cnvgd?
         Gradient           0.001775      0.000300      NO
         Displacement       0.016849      0.001200      NO
         Energy change     -0.000527      0.000001      NO


 New Cartesian Coordinates Obtained by Inverse Iteration

 Displacement from previous Coordinates is:  0.338056
 ----------------------------------------------------------------
             Standard Nuclear Orientation (Angstroms)
    I     Atom           X                Y                Z
 ----------------------------------------------------------------
    1      C      -3.0459909923     0.9950975195    -0.8687406028
    2      H      -3.4462077619     0.4061359388    -1.7048919986
    3      C      -2.5796086306    -0.0128577152     0.1717708836
    4      H      -2.2404939352     0.5152396823     1.0768817528
    5      O      -1.4521143535    -0.6353864886    -0.4545850383
    6      C      -3.6777441799    -0.9860716650     0.5531667319
    7      H      -3.9613223482    -1.5550914234    -0.3407711259
    8      H      -3.3237508581    -1.7017388341     1.3039559479
    9      C      -4.8810994037    -0.1820280416     1.1007862534
   10      H      -4.5512709053     0.2966305451     2.0350446978
   11      C      -6.0484083867    -1.0946620099     1.4985853976
   12      H      -5.7195803020    -1.8013353935     2.2732023075
   13      H      -6.8559961700    -0.4927337180     1.9224187469
   14      O      -6.6413483658    -1.7974924082     0.4047102415
   15      C      -5.3314590995     0.9310461162     0.1308329225
   16      H      -6.1182785476     1.5222034196     0.6114453709
   17      H      -5.7903176093     0.4655475576    -0.7480291143
   18      C      -4.1816789211     1.8564152644    -0.3195465174
   19      H      -4.5457751629     2.5644696294    -1.0715802807
   20      H      -3.8288831066     2.4518434098     0.5298781721
   21      C      -1.7008949881     1.6009659099    -1.3329781986
   22      H      -1.7468118642     1.8479770609    -2.3976134170
   23      C      -1.2660903593     2.8583035356    -0.5714847023
   24      H      -0.2765694375     3.1871302380    -0.8915399086
   25      H      -1.9719100512     3.6710786068    -0.7617458171
   26      H      -1.2148869436     2.6938436414     0.5070497343
   27      C      -0.7384461625     0.3744341919    -1.1635222225
   28      O       0.4183904188     0.7651275888    -0.4387852946
   29      H      -0.4372621738    -0.0659163232    -2.1149976510
   30      H      -6.0237111218    -2.4672138148     0.0963450375
   31      O       2.5558839306     0.8923076845     0.0496523205
   32      C       3.9131991394     0.5037286437    -0.1110418883
   33      H       4.2231581026     0.5651864648    -1.1611642546
   34      C       1.6426325403     0.1623495443    -0.7498477761
   35      H       1.8766902066     0.2969641002    -1.8196986421
   36      C       4.7614707306     1.5264502603     0.6423534064
   37      O       5.5237134729     2.2920062121     0.1151002372
   38      O       4.5478695641     1.4786021446     1.9729544593
   39      H       5.0985162305     2.1654956770     2.3782131821
   40      C       4.0952788491    -0.9294591049     0.4013658533
   41      H       3.8195550892    -0.9477366066     1.4652878688
   42      O       5.4551280478    -1.2948894755     0.2307213077
   43      H       5.5226365673    -2.2502135634     0.3453213530
   44      C       3.1641169263    -1.8378165234    -0.3959805156
   45      H       3.5293047962    -1.8824358814    -1.4265929954
   46      O       3.2379913467    -3.1957321054     0.0624378026
   47      H       2.8945462813    -3.2359520334     0.9642085772
   48      C       1.7136646364    -1.3407431587    -0.4174113434
   49      H       1.2516547801    -1.4777185016     0.5708215604
   50      O       0.9807559355    -2.0289765335    -1.4209786264
   51      H       1.0306924935    -2.9738705401    -1.2392347637
 ----------------------------------------------------------------
 Molecular Point Group                 C1    NOp =  1
 Largest Abelian Subgroup              C1    NOp =  1
 Nuclear Repulsion Energy =  2446.7744170483 hartrees
 There are       97 alpha and       97 beta electrons
 Applying Cartesian multipole field
    Component          Value
    ---------          -----
     (2,0,0)        1.00000E-12
     (0,2,0)        2.00000E-11
     (0,0,2)       -3.00000E-11
 Nucleus-field energy     =     0.0000000280 hartrees
 Requested basis set is 6-311++G(d,p)
 There are 280 shells and 732 basis functions
 A cutoff of  1.0D-11 yielded  27008 shell pairs
 There are    179567 function pairs (    190232 Cartesian)
 Smallest overlap matrix eigenvalue = 7.46E-07

 Q-Chem warning in module stvman/mkSTV.C, line 306:

 Overlap eigenvalue is smaller than square root of threshold
 Use THRESH >= 12 to get rid of this warning

 Linear dependence detected in AO basis
 Tighter screening thresholds may be required for diffuse basis sets
 Use S2THRESH > 14 and THRESH = 14 in case of SCF convergence issues
 Number of orthogonalized atomic orbitals = 731
 Maximum deviation from orthogonality = 3.076E-10
 Guess MOs from SCF MO coefficient file

 -----------------------------------------------------------------------
  General SCF calculation program by
  Eric Jon Sundstrom, Paul Horn, Yuezhi Mao, Dmitri Zuev, Alec White,
  David Stuck, Shaama M.S., Shane Yost, Joonho Lee, David Small,
  Daniel Levine, Susi Lehtola, Hugh Burton, Evgeny Epifanovsky
 -----------------------------------------------------------------------
 Exchange:     0.2000 Hartree-Fock + 0.0800 Slater + 0.7200 B88
 Correlation:  0.1900 VWN1RPA + 0.8100 LYP
 Using SG-1 standard quadrature grid
 using 6 threads for integral computing
 -------------------------------------------------------
 OpenMP Integral computing Module                
 Release: version 2.0, May 2017, Q-Chem Inc. Pleasanton 
 -------------------------------------------------------
 -------------------------------------------------------
 OpenMP BLAS3 based DFT computing Module                
 Release: version 1.0, May 2013, Q-Chem Inc. Pittsburgh 
 -------------------------------------------------------
 A restricted SCF calculation will be
 performed using DIIS
 SCF converges when DIIS error is below 1.0e-08
 ---------------------------------------
  Cycle       Energy         DIIS error
 ---------------------------------------
    1   -1302.7342999408      1.34e-04  
    2   -1302.7359070335      1.98e-05  
    3   -1302.7358967522      2.74e-05  
    4   -1302.7359317080      4.20e-06  
    5   -1302.7359322537      2.55e-06  
    6   -1302.7359325537      8.59e-07  
    7   -1302.7359325868      2.28e-07  
    8   -1302.7359325896      5.04e-08  
    9   -1302.7359325897      1.80e-08  
   10   -1302.7359325896      6.52e-09  Convergence criterion met
 ---------------------------------------
 SCF time:   CPU 1807.29s  wall 321.00s 
 SCF   energy in the final basis set =    -1302.7359325896
 Total energy in the final basis set =    -1302.7359325896

 --------------------------------------------------------------

                    Orbital Energies (a.u.)
 --------------------------------------------------------------

 Alpha MOs
 -- Occupied --
-19.187 -19.163 -19.159 -19.146 -19.143 -19.142 -19.131 -19.128
-19.126 -10.323 -10.297 -10.274 -10.260 -10.250 -10.250 -10.246
-10.221 -10.220 -10.184 -10.184 -10.176 -10.176 -10.173 -10.170
-10.158  -1.131  -1.104  -1.072  -1.063  -1.050  -1.041  -1.039
 -1.029  -1.019  -0.846  -0.812  -0.806  -0.791  -0.752  -0.748
 -0.701  -0.687  -0.683  -0.661  -0.640  -0.626  -0.622  -0.594
 -0.582  -0.566  -0.559  -0.556  -0.543  -0.520  -0.514  -0.513
 -0.507  -0.504  -0.495  -0.490  -0.487  -0.479  -0.468  -0.464
 -0.454  -0.448  -0.438  -0.433  -0.432  -0.421  -0.416  -0.410
 -0.401  -0.392  -0.390  -0.385  -0.378  -0.372  -0.367  -0.366
 -0.363  -0.351  -0.344  -0.341  -0.335  -0.333  -0.328  -0.325
 -0.323  -0.316  -0.311  -0.306  -0.296  -0.285  -0.284  -0.280
 -0.264
 -- Virtual --
 -0.032  -0.022  -0.012  -0.010  -0.009  -0.005   0.001   0.005
  0.011   0.015   0.019   0.024   0.027   0.036   0.037   0.038
  0.044   0.047   0.050   0.054   0.060   0.061   0.062   0.065
  0.073   0.075   0.076   0.080   0.083   0.085   0.087   0.089
  0.092   0.093   0.097   0.100   0.103   0.106   0.109   0.110
  0.111   0.112   0.113   0.118   0.119   0.123   0.124   0.126
  0.127   0.131   0.132   0.135   0.136   0.138   0.140   0.143
  0.144   0.145   0.146   0.149   0.151   0.153   0.154   0.158
  0.159   0.160   0.161   0.164   0.167   0.170   0.171   0.175
  0.178   0.180   0.181   0.182   0.185   0.188   0.189   0.194
  0.196   0.197   0.201   0.205   0.208   0.210   0.213   0.215
  0.217   0.218   0.224   0.224   0.227   0.230   0.231   0.237
  0.239   0.241   0.244   0.246   0.248   0.248   0.251   0.256
  0.257   0.260   0.264   0.267   0.267   0.272   0.277   0.277
  0.280   0.283   0.286   0.288   0.292   0.295   0.297   0.299
  0.300   0.304   0.307   0.309   0.314   0.315   0.316   0.319
  0.321   0.323   0.328   0.330   0.332   0.335   0.339   0.341
  0.341   0.344   0.346   0.349   0.352   0.353   0.356   0.359
  0.363   0.365   0.368   0.369   0.372   0.374   0.375   0.377
  0.382   0.383   0.388   0.393   0.397   0.400   0.404   0.408
  0.415   0.417   0.419   0.421   0.427   0.429   0.433   0.443
  0.448   0.452   0.455   0.465   0.468   0.474   0.479   0.489
  0.494   0.499   0.505   0.508   0.510   0.518   0.525   0.535
  0.546   0.552   0.558   0.564   0.565   0.570   0.575   0.578
  0.581   0.594   0.602   0.603   0.612   0.614   0.619   0.621
  0.633   0.637   0.638   0.645   0.654   0.661   0.665   0.667
  0.674   0.675   0.682   0.688   0.691   0.698   0.700   0.708
  0.710   0.714   0.721   0.726   0.736   0.741   0.743   0.749
  0.750   0.755   0.755   0.769   0.770   0.772   0.776   0.778
  0.780   0.787   0.788   0.789   0.793   0.800   0.807   0.812
  0.815   0.823   0.829   0.835   0.846   0.853   0.856   0.859
  0.874   0.897   0.916   0.920   0.931   0.950   0.962   0.973
  0.985   1.004   1.007   1.016   1.032   1.040   1.052   1.054
  1.059   1.068   1.081   1.090   1.094   1.102   1.110   1.125
  1.127   1.131   1.150   1.156   1.158   1.168   1.171   1.175
  1.182   1.189   1.194   1.199   1.208   1.214   1.217   1.226
  1.241   1.247   1.248   1.257   1.257   1.266   1.273   1.276
  1.299   1.301   1.303   1.308   1.319   1.329   1.342   1.353
  1.362   1.376   1.379   1.388   1.404   1.409   1.415   1.425
  1.436   1.446   1.452   1.457   1.470   1.480   1.483   1.495
  1.499   1.502   1.516   1.524   1.529   1.538   1.541   1.545
  1.554   1.564   1.564   1.570   1.580   1.585   1.589   1.595
  1.597   1.602   1.610   1.615   1.620   1.625   1.629   1.632
  1.637   1.642   1.645   1.652   1.653   1.658   1.665   1.668
  1.674   1.678   1.680   1.695   1.703   1.707   1.718   1.726
  1.734   1.743   1.748   1.751   1.760   1.766   1.773   1.781
  1.782   1.791   1.797   1.807   1.818   1.821   1.826   1.840
  1.843   1.850   1.856   1.857   1.861   1.877   1.884   1.888
  1.902   1.913   1.917   1.920   1.931   1.941   1.948   1.969
  1.980   1.988   1.995   2.007   2.018   2.024   2.038   2.045
  2.053   2.060   2.063   2.074   2.080   2.094   2.104   2.115
  2.117   2.123   2.128   2.133   2.150   2.156   2.167   2.173
  2.180   2.190   2.193   2.210   2.221   2.227   2.240   2.254
  2.259   2.263   2.268   2.281   2.303   2.319   2.325   2.343
  2.348   2.366   2.372   2.379   2.401   2.418   2.438   2.445
  2.460   2.483   2.509   2.522   2.525   2.529   2.539   2.545
  2.554   2.558   2.576   2.581   2.585   2.588   2.605   2.620
  2.625   2.637   2.650   2.654   2.661   2.675   2.681   2.690
  2.699   2.713   2.724   2.735   2.756   2.766   2.770   2.787
  2.791   2.794   2.801   2.810   2.825   2.831   2.846   2.858
  2.866   2.874   2.886   2.892   2.893   2.908   2.922   2.924
  2.932   2.941   2.948   2.960   2.970   2.977   2.987   2.991
  3.006   3.011   3.013   3.015   3.035   3.046   3.055   3.067
  3.071   3.084   3.095   3.099   3.123   3.131   3.135   3.151
  3.153   3.158   3.162   3.167   3.169   3.179   3.201   3.205
  3.214   3.230   3.256   3.265   3.269   3.280   3.283   3.303
  3.314   3.326   3.335   3.345   3.354   3.372   3.383   3.388
  3.419   3.433   3.457   3.476   3.497   3.558   3.570   3.619
  3.687   3.778   3.781   3.800   3.804   3.817   3.832   3.845
  3.856   3.890   3.903   3.905   3.920   3.941   3.958   3.985
  3.989   3.998   4.009   4.041   4.060   4.063   4.095   4.131
  4.136   4.158   4.174   4.176   4.195   4.245   4.260   4.279
  4.287   4.311   4.326   4.341   4.351   4.479   4.986   5.075
  5.097   5.103   5.115   5.133   5.145   5.187   5.201   5.211
  5.348   5.372   5.401   5.416   5.423   5.439   5.485   5.522
  5.601   5.615   5.648   5.650   5.664   5.690   5.759   5.845
  5.866  23.755  23.765  23.795  23.798  23.819  23.819  23.837
 23.846  23.869  23.872  23.891  23.905  23.949  23.955  23.979
 24.012  49.868  49.904  49.937  49.943  49.957  49.962  49.996
 50.017  50.029
 --------------------------------------------------------------

          Ground-State Mulliken Net Atomic Charges

     Atom                 Charge (a.u.)
  ----------------------------------------
      1 C                     0.254566
      2 H                     0.194457
      3 C                    -0.047247
      4 H                     0.212968
      5 O                     0.055649
      6 C                    -1.124249
      7 H                     0.172626
      8 H                     0.164204
      9 C                     0.587953
     10 H                     0.168659
     11 C                    -0.749772
     12 H                     0.144110
     13 H                     0.185718
     14 O                    -0.210453
     15 C                    -0.554042
     16 H                     0.158098
     17 H                     0.201114
     18 C                    -0.366274
     19 H                     0.174549
     20 H                     0.162246
     21 C                    -0.165462
     22 H                     0.206262
     23 C                    -0.677074
     24 H                     0.165847
     25 H                     0.150284
     26 H                     0.196121
     27 C                    -0.205792
     28 O                     0.054113
     29 H                     0.249700
     30 H                     0.233957
     31 O                     0.024327
     32 C                    -0.438898
     33 H                     0.258070
     34 C                    -0.263429
     35 H                     0.254534
     36 C                     0.102590
     37 O                    -0.209660
     38 O                    -0.119798
     39 H                     0.295318
     40 C                    -0.226179
     41 H                     0.283019
     42 O                    -0.154097
     43 H                     0.261808
     44 C                    -0.606894
     45 H                     0.285142
     46 O                    -0.210265
     47 H                     0.274522
     48 C                    -0.199452
     49 H                     0.280852
     50 O                    -0.142020
     51 H                     0.257674
  ----------------------------------------
  Sum of atomic charges =     0.000000

 -----------------------------------------------------------------
                    Cartesian Multipole Moments
 -----------------------------------------------------------------
    Charge (ESU x 10^10)
                 0.0000
    Dipole Moment (Debye)
         X      -1.0492      Y      -1.8409      Z       2.1228
       Tot       2.9994
    Quadrupole Moments (Debye-Ang)
        XX    -182.0316     XY     -14.6978     YY    -147.6560
        XZ       6.3638     YZ      -2.6424     ZZ    -141.5565
    Octopole Moments (Debye-Ang^2)
       XXX      99.6011    XXY      -5.2532    XYY       2.2290
       YYY     -45.8172    XXZ      78.9052    XYZ      12.1718
       YYZ      29.7033    XZZ      33.1080    YZZ       4.0067
       ZZZ      24.1590
    Hexadecapole Moments (Debye-Ang^3)
      XXXX  -15908.4280   XXXY    -683.1800   XXYY   -2663.0827
      XYYY      34.1077   YYYY   -2338.9812   XXXZ     269.8680
      XXYZ     138.2562   XYYZ     155.2444   YYYZ      49.5355
      XXZZ   -2139.3697   XYZZ      67.2263   YYZZ    -480.4131
      XZZZ     107.3305   YZZZ      57.2975   ZZZZ    -850.1340
 -----------------------------------------------------------------
 Calculating analytic gradient of the SCF energy
 Gradient of SCF Energy
            1           2           3           4           5           6
    1   0.0000460  -0.0000748   0.0000432   0.0000419   0.0000813  -0.0000767
    2  -0.0000442   0.0000518  -0.0000302  -0.0000058  -0.0003670   0.0000987
    3  -0.0000251   0.0000269  -0.0000330  -0.0000322  -0.0000501   0.0000049
            7           8           9          10          11          12
    1   0.0000409   0.0000063   0.0000870  -0.0000161  -0.0000746   0.0000439
    2  -0.0000086  -0.0000052  -0.0000463   0.0000504  -0.0000676   0.0000347
    3   0.0000245   0.0000088  -0.0000038   0.0000147   0.0000811  -0.0000078
           13          14          15          16          17          18
    1   0.0000144  -0.0000312  -0.0000515  -0.0000076  -0.0000102   0.0000636
    2  -0.0000197   0.0000874   0.0000341   0.0000098   0.0000186   0.0000097
    3   0.0000224  -0.0002041   0.0000224   0.0000108  -0.0000229   0.0000352
           19          20          21          22          23          24
    1  -0.0000019  -0.0000035  -0.0001225  -0.0000150  -0.0000279   0.0000324
    2   0.0000215  -0.0000621   0.0000334  -0.0000362   0.0000238   0.0000758
    3   0.0000029  -0.0000352   0.0000191  -0.0000465  -0.0000681  -0.0000107
           25          26          27          28          29          30
    1   0.0000268   0.0000641   0.0004097  -0.0004308   0.0000673   0.0000112
    2   0.0000194   0.0000012   0.0004435  -0.0005360  -0.0001467  -0.0000781
    3   0.0000040  -0.0000090  -0.0000037   0.0001689   0.0000059   0.0000911
           31          32          33          34          35          36
    1   0.0002406  -0.0001369  -0.0000134   0.0002620  -0.0001469   0.0002633
    2   0.0000497  -0.0000339   0.0000129   0.0001030  -0.0000117  -0.0004401
    3  -0.0000947   0.0001207   0.0000060  -0.0001850   0.0000447   0.0001115
           37          38          39          40          41          42
    1   0.0000348  -0.0002062   0.0000336  -0.0002191   0.0000696   0.0003571
    2   0.0002964  -0.0000436   0.0000549   0.0000598  -0.0000549  -0.0000055
    3  -0.0001524   0.0000838  -0.0000335   0.0001653  -0.0000273  -0.0001867
           43          44          45          46          47          48
    1  -0.0000580   0.0001557  -0.0000059  -0.0001033  -0.0000522   0.0001961
    2  -0.0000026   0.0002488  -0.0000151   0.0000309   0.0000056   0.0000398
    3   0.0001001   0.0000020   0.0000023  -0.0000944   0.0000901   0.0001450
           49          50          51
    1  -0.0001033  -0.0008808   0.0001774
    2  -0.0000033   0.0002089  -0.0000600
    3  -0.0000376  -0.0001147   0.0000632
 Max gradient component =       8.808E-04
 RMS gradient           =       1.455E-04
 Gradient time:  CPU 511.29 s  wall 86.18 s
 Geometry Optimization Parameters
   NAtoms,    NIC,     NZ,  NCons,   NDum,   NFix, NCnnct, MaxDiis
       51     420       0       0       0       0       0       0

 Cartesian Hessian Update
 Hessian Updated using BFGS Update


** GEOMETRY OPTIMIZATION IN DELOCALIZED INTERNAL COORDINATES **
   Searching for a Minimum

   Optimization Cycle:   6

                       Coordinates (Angstroms)
     ATOM                X               Y               Z
      1  C        -3.0459909923    0.9950975195   -0.8687406028
      2  H        -3.4462077619    0.4061359388   -1.7048919986
      3  C        -2.5796086306   -0.0128577152    0.1717708836
      4  H        -2.2404939352    0.5152396823    1.0768817528
      5  O        -1.4521143535   -0.6353864886   -0.4545850383
      6  C        -3.6777441799   -0.9860716650    0.5531667319
      7  H        -3.9613223482   -1.5550914234   -0.3407711259
      8  H        -3.3237508581   -1.7017388341    1.3039559479
      9  C        -4.8810994037   -0.1820280416    1.1007862534
     10  H        -4.5512709053    0.2966305451    2.0350446978
     11  C        -6.0484083867   -1.0946620099    1.4985853976
     12  H        -5.7195803020   -1.8013353935    2.2732023075
     13  H        -6.8559961700   -0.4927337180    1.9224187469
     14  O        -6.6413483658   -1.7974924082    0.4047102415
     15  C        -5.3314590995    0.9310461162    0.1308329225
     16  H        -6.1182785476    1.5222034196    0.6114453709
     17  H        -5.7903176093    0.4655475576   -0.7480291143
     18  C        -4.1816789211    1.8564152644   -0.3195465174
     19  H        -4.5457751629    2.5644696294   -1.0715802807
     20  H        -3.8288831066    2.4518434098    0.5298781721
     21  C        -1.7008949881    1.6009659099   -1.3329781986
     22  H        -1.7468118642    1.8479770609   -2.3976134170
     23  C        -1.2660903593    2.8583035356   -0.5714847023
     24  H        -0.2765694375    3.1871302380   -0.8915399086
     25  H        -1.9719100512    3.6710786068   -0.7617458171
     26  H        -1.2148869436    2.6938436414    0.5070497343
     27  C        -0.7384461625    0.3744341919   -1.1635222225
     28  O         0.4183904188    0.7651275888   -0.4387852946
     29  H        -0.4372621738   -0.0659163232   -2.1149976510
     30  H        -6.0237111218   -2.4672138148    0.0963450375
     31  O         2.5558839306    0.8923076845    0.0496523205
     32  C         3.9131991394    0.5037286437   -0.1110418883
     33  H         4.2231581026    0.5651864648   -1.1611642546
     34  C         1.6426325403    0.1623495443   -0.7498477761
     35  H         1.8766902066    0.2969641002   -1.8196986421
     36  C         4.7614707306    1.5264502603    0.6423534064
     37  O         5.5237134729    2.2920062121    0.1151002372
     38  O         4.5478695641    1.4786021446    1.9729544593
     39  H         5.0985162305    2.1654956770    2.3782131821
     40  C         4.0952788491   -0.9294591049    0.4013658533
     41  H         3.8195550892   -0.9477366066    1.4652878688
     42  O         5.4551280478   -1.2948894755    0.2307213077
     43  H         5.5226365673   -2.2502135634    0.3453213530
     44  C         3.1641169263   -1.8378165234   -0.3959805156
     45  H         3.5293047962   -1.8824358814   -1.4265929954
     46  O         3.2379913467   -3.1957321054    0.0624378026
     47  H         2.8945462813   -3.2359520334    0.9642085772
     48  C         1.7136646364   -1.3407431587   -0.4174113434
     49  H         1.2516547801   -1.4777185016    0.5708215604
     50  O         0.9807559355   -2.0289765335   -1.4209786264
     51  H         1.0306924935   -2.9738705401   -1.2392347637
   Point Group: c1    Number of degrees of freedom:   147


   Energy is  -1302.735932590

 Hessian Updated using BFGS Update

145 Hessian modes will be used to form the next step
  Hessian Eigenvalues:
     0.004110    0.004815    0.005518    0.005816    0.006364    0.006652
     0.007034    0.007840    0.009736    0.010099    0.010788    0.011057
     0.012004    0.012763    0.013948    0.014448    0.019197    0.020590
     0.022102    0.030510    0.030907    0.032025    0.034058    0.037384
     0.039250    0.041335    0.043195    0.045869    0.046222    0.047091
     0.047502    0.048004    0.048567    0.049103    0.049597    0.049895
     0.050374    0.051454    0.052286    0.054300    0.054637    0.054987
     0.055295    0.056419    0.057177    0.057820    0.058167    0.058257
     0.061776    0.062217    0.063321    0.068464    0.068729    0.070940
     0.075994    0.078778    0.079340    0.079686    0.082211    0.083469
     0.089129    0.089980    0.096129    0.111618    0.114629    0.116528
     0.116847    0.124086    0.136627    0.139069    0.142135    0.149007
     0.156989    0.159771    0.160001    0.160048    0.160134    0.160593
     0.161626    0.163277    0.169219    0.176437    0.178087    0.189154
     0.192196    0.195731    0.199264    0.211171    0.223508    0.227646
     0.246565    0.250775    0.262277    0.266417    0.271752    0.276532
     0.281737    0.284544    0.287006    0.287642    0.291387    0.293139
     0.296790    0.297297    0.299096    0.305196    0.331064    0.335605
     0.337816    0.338187    0.338655    0.339379    0.339421    0.339576
     0.339934    0.340348    0.340471    0.340616    0.340680    0.340759
     0.341324    0.341816    0.341982    0.342118    0.342334    0.342538
     0.342832    0.344610    0.364134    0.384460    0.392853    0.394303
     0.397881    0.401970    0.404029    0.424254    0.425353    0.452986
     0.512286    0.517725    0.521198    0.523178    0.529966    0.547498
     0.929223

 Minimum Search - Taking Simple RFO Step
 Searching for Lamda that Minimizes Along All modes
 Value Taken    Lamda =  -0.00003419
 Step Taken.  Stepsize is  0.051277

                             Maximum     Tolerance    Cnvgd?
         Gradient           0.001870      0.000300      NO
         Displacement       0.014492      0.001200      NO
         Energy change     -0.000022      0.000001      NO


 New Cartesian Coordinates Obtained by Inverse Iteration

 Displacement from previous Coordinates is:  0.116338
 ----------------------------------------------------------------
             Standard Nuclear Orientation (Angstroms)
    I     Atom           X                Y                Z
 ----------------------------------------------------------------
    1      C      -3.0463552534     0.9929173158    -0.8687153396
    2      H      -3.4423205449     0.4010772584    -1.7048785815
    3      C      -2.5828213624    -0.0116909588     0.1763989574
    4      H      -2.2471610237     0.5192576794     1.0810746428
    5      O      -1.4527414751    -0.6351822318    -0.4445826574
    6      C      -3.6816915304    -0.9844205138     0.5572355394
    7      H      -3.9641016445    -1.5549476293    -0.3360734180
    8      H      -3.3295366463    -1.6985421599     1.3103666444
    9      C      -4.8855549533    -0.1780561569     1.1006041295
   10      H      -4.5561860749     0.3041641724     2.0331866624
   11      C      -6.0532055424    -1.0884491401     1.5014802879
   12      H      -5.7256243026    -1.7915120353     2.2798989756
   13      H      -6.8611672251    -0.4841683458     1.9213355983
   14      O      -6.6450887531    -1.7959448489     0.4102513257
   15      C      -5.3346915132     0.9303874973     0.1250452258
   16      H      -6.1231853894     1.5228921119     0.6011948434
   17      H      -5.7911004859     0.4606557266    -0.7529106770
   18      C      -4.1848587631     1.8550078997    -0.3263853949
   19      H      -4.5476110539     2.5592856669    -1.0825878182
   20      H      -3.8352247696     2.4547129247     0.5214041049
   21      C      -1.6998006003     1.5985164081    -1.3284221910
   22      H      -1.7419680096     1.8483014718    -2.3925486409
   23      C      -1.2663466352     2.8531389857    -0.5618799582
   24      H      -0.2737745472     3.1794430939    -0.8747255822
   25      H      -1.9687636630     3.6680260847    -0.7554569182
   26      H      -1.2231797034     2.6866870330     0.5167465712
   27      C      -0.7396565451     0.3706611231    -1.1587306607
   28      O       0.4205410624     0.7632936255    -0.4397576525
   29      H      -0.4423083627    -0.0717539759    -2.1105058724
   30      H      -6.0250922360    -2.4632284597     0.1013782101
   31      O       2.5563832653     0.8905094851     0.0500531442
   32      C       3.9142459684     0.5042948225    -0.1111558777
   33      H       4.2237033998     0.5658922600    -1.1614520001
   34      C       1.6446153033     0.1612287683    -0.7518198360
   35      H       1.8800190080     0.2985867851    -1.8211342130
   36      C       4.7615593201     1.5280580982     0.6417052318
   37      O       5.5237599293     2.2932820071     0.1142342259
   38      O       4.5486994037     1.4805327450     1.9722799896
   39      H       5.0997093376     2.1671484469     2.3775307954
   40      C       4.0973146960    -0.9286125134     0.4017331837
   41      H       3.8168438266    -0.9469276711     1.4645024096
   42      O       5.4576019989    -1.2920961467     0.2362006345
   43      H       5.5256481173    -2.2480696249     0.3447470845
   44      C       3.1702592048    -1.8378962536    -0.3993095789
   45      H       3.5384510679    -1.8802290886    -1.4289592585
   46      O       3.2461021653    -3.1961468039     0.0574968989
   47      H       2.9000231621    -3.2384772008     0.9581032115
   48      C       1.7186502790    -1.3436282645    -0.4245880260
   49      H       1.2530263912    -1.4856494315     0.5612840807
   50      O       0.9937838041    -2.0292841361    -1.4348349686
   51      H       1.0391158425    -2.9745371818    -1.2543080562
 ----------------------------------------------------------------
 Molecular Point Group                 C1    NOp =  1
 Largest Abelian Subgroup              C1    NOp =  1
 Nuclear Repulsion Energy =  2446.3232273730 hartrees
 There are       97 alpha and       97 beta electrons
 Applying Cartesian multipole field
    Component          Value
    ---------          -----
     (2,0,0)        1.00000E-12
     (0,2,0)        2.00000E-11
     (0,0,2)       -3.00000E-11
 Nucleus-field energy     =     0.0000000280 hartrees
 Requested basis set is 6-311++G(d,p)
 There are 280 shells and 732 basis functions
 A cutoff of  1.0D-11 yielded  27013 shell pairs
 There are    179598 function pairs (    190271 Cartesian)
 Smallest overlap matrix eigenvalue = 7.47E-07

 Q-Chem warning in module stvman/mkSTV.C, line 306:

 Overlap eigenvalue is smaller than square root of threshold
 Use THRESH >= 12 to get rid of this warning

 Linear dependence detected in AO basis
 Tighter screening thresholds may be required for diffuse basis sets
 Use S2THRESH > 14 and THRESH = 14 in case of SCF convergence issues
 Number of orthogonalized atomic orbitals = 731
 Maximum deviation from orthogonality = 3.778E-10
 Guess MOs from SCF MO coefficient file

 -----------------------------------------------------------------------
  General SCF calculation program by
  Eric Jon Sundstrom, Paul Horn, Yuezhi Mao, Dmitri Zuev, Alec White,
  David Stuck, Shaama M.S., Shane Yost, Joonho Lee, David Small,
  Daniel Levine, Susi Lehtola, Hugh Burton, Evgeny Epifanovsky
 -----------------------------------------------------------------------
 Exchange:     0.2000 Hartree-Fock + 0.0800 Slater + 0.7200 B88
 Correlation:  0.1900 VWN1RPA + 0.8100 LYP
 Using SG-1 standard quadrature grid
 using 6 threads for integral computing
 -------------------------------------------------------
 OpenMP Integral computing Module                
 Release: version 2.0, May 2017, Q-Chem Inc. Pleasanton 
 -------------------------------------------------------
 -------------------------------------------------------
 OpenMP BLAS3 based DFT computing Module                
 Release: version 1.0, May 2013, Q-Chem Inc. Pittsburgh 
 -------------------------------------------------------
 A restricted SCF calculation will be
 performed using DIIS
 SCF converges when DIIS error is below 1.0e-08
 ---------------------------------------
  Cycle       Energy         DIIS error
 ---------------------------------------
    1   -1302.7357365681      4.97e-05  
    2   -1302.7359514171      7.68e-06  
    3   -1302.7359496004      1.08e-05  
    4   -1302.7359550007      1.34e-06  
    5   -1302.7359550572      7.67e-07  
    6   -1302.7359550859      2.72e-07  
    7   -1302.7359550891      9.22e-08  
    8   -1302.7359550897      1.91e-08  
    9   -1302.7359550896      6.06e-09  Convergence criterion met
 ---------------------------------------
 SCF time:   CPU 1625.72s  wall 289.00s 
 SCF   energy in the final basis set =    -1302.7359550896
 Total energy in the final basis set =    -1302.7359550896

 --------------------------------------------------------------

                    Orbital Energies (a.u.)
 --------------------------------------------------------------

 Alpha MOs
 -- Occupied --
-19.186 -19.162 -19.158 -19.146 -19.143 -19.142 -19.131 -19.128
-19.127 -10.322 -10.297 -10.274 -10.260 -10.250 -10.250 -10.246
-10.221 -10.220 -10.184 -10.184 -10.176 -10.176 -10.173 -10.170
-10.158  -1.131  -1.104  -1.072  -1.063  -1.050  -1.041  -1.040
 -1.029  -1.019  -0.846  -0.812  -0.806  -0.791  -0.752  -0.748
 -0.701  -0.687  -0.683  -0.661  -0.640  -0.626  -0.622  -0.594
 -0.582  -0.566  -0.559  -0.556  -0.543  -0.520  -0.514  -0.513
 -0.507  -0.504  -0.495  -0.490  -0.487  -0.479  -0.468  -0.464
 -0.454  -0.448  -0.438  -0.433  -0.432  -0.421  -0.416  -0.410
 -0.401  -0.392  -0.390  -0.385  -0.378  -0.372  -0.367  -0.366
 -0.363  -0.351  -0.344  -0.341  -0.335  -0.333  -0.328  -0.325
 -0.323  -0.316  -0.311  -0.306  -0.296  -0.285  -0.284  -0.280
 -0.264
 -- Virtual --
 -0.032  -0.022  -0.012  -0.010  -0.009  -0.005   0.001   0.005
  0.011   0.015   0.019   0.024   0.027   0.036   0.037   0.038
  0.044   0.047   0.050   0.054   0.060   0.061   0.062   0.065
  0.073   0.075   0.076   0.080   0.083   0.085   0.087   0.089
  0.092   0.093   0.097   0.100   0.103   0.106   0.109   0.110
  0.111   0.112   0.113   0.118   0.119   0.123   0.124   0.126
  0.127   0.131   0.132   0.135   0.136   0.138   0.140   0.143
  0.144   0.145   0.146   0.149   0.151   0.154   0.154   0.158
  0.159   0.160   0.161   0.164   0.167   0.170   0.171   0.175
  0.178   0.179   0.181   0.182   0.185   0.188   0.189   0.194
  0.196   0.197   0.201   0.205   0.208   0.210   0.213   0.215
  0.217   0.218   0.223   0.225   0.227   0.230   0.231   0.237
  0.239   0.241   0.244   0.246   0.247   0.248   0.251   0.256
  0.257   0.260   0.264   0.267   0.268   0.272   0.276   0.277
  0.280   0.283   0.286   0.288   0.292   0.295   0.297   0.299
  0.300   0.304   0.307   0.309   0.314   0.315   0.316   0.319
  0.321   0.323   0.329   0.330   0.332   0.335   0.338   0.341
  0.341   0.344   0.346   0.349   0.352   0.353   0.355   0.359
  0.363   0.365   0.368   0.369   0.371   0.374   0.375   0.377
  0.382   0.383   0.388   0.393   0.396   0.400   0.404   0.408
  0.414   0.417   0.419   0.421   0.427   0.429   0.433   0.442
  0.448   0.452   0.455   0.465   0.468   0.474   0.479   0.489
  0.494   0.499   0.505   0.508   0.510   0.518   0.524   0.536
  0.546   0.552   0.558   0.564   0.565   0.570   0.575   0.578
  0.581   0.594   0.602   0.602   0.611   0.614   0.619   0.621
  0.633   0.637   0.637   0.645   0.654   0.661   0.664   0.667
  0.674   0.675   0.682   0.688   0.690   0.698   0.700   0.708
  0.711   0.714   0.721   0.726   0.736   0.742   0.743   0.748
  0.750   0.755   0.755   0.768   0.770   0.772   0.776   0.778
  0.780   0.787   0.787   0.789   0.793   0.800   0.807   0.812
  0.815   0.823   0.829   0.835   0.845   0.854   0.856   0.859
  0.874   0.897   0.916   0.920   0.931   0.950   0.962   0.973
  0.985   1.004   1.007   1.016   1.032   1.040   1.052   1.054
  1.059   1.068   1.081   1.090   1.094   1.101   1.110   1.125
  1.127   1.132   1.151   1.155   1.158   1.168   1.171   1.175
  1.182   1.188   1.194   1.199   1.208   1.213   1.217   1.227
  1.240   1.246   1.248   1.257   1.257   1.266   1.272   1.276
  1.298   1.301   1.303   1.308   1.319   1.329   1.342   1.352
  1.361   1.376   1.379   1.388   1.404   1.408   1.415   1.424
  1.436   1.445   1.452   1.457   1.470   1.481   1.483   1.495
  1.500   1.502   1.517   1.525   1.529   1.538   1.541   1.545
  1.553   1.564   1.565   1.570   1.580   1.585   1.589   1.595
  1.597   1.602   1.611   1.615   1.619   1.626   1.629   1.632
  1.637   1.642   1.645   1.652   1.653   1.659   1.665   1.669
  1.674   1.677   1.680   1.695   1.702   1.707   1.718   1.726
  1.734   1.743   1.748   1.751   1.760   1.766   1.773   1.781
  1.782   1.792   1.797   1.807   1.817   1.822   1.826   1.839
  1.843   1.849   1.856   1.857   1.861   1.877   1.884   1.888
  1.901   1.913   1.917   1.920   1.930   1.941   1.948   1.969
  1.980   1.989   1.995   2.007   2.018   2.024   2.038   2.045
  2.052   2.060   2.063   2.074   2.080   2.094   2.103   2.115
  2.117   2.123   2.128   2.133   2.150   2.156   2.166   2.173
  2.180   2.191   2.193   2.210   2.221   2.227   2.240   2.254
  2.259   2.262   2.268   2.281   2.303   2.319   2.325   2.343
  2.348   2.366   2.372   2.379   2.401   2.418   2.438   2.445
  2.460   2.482   2.509   2.522   2.525   2.529   2.539   2.545
  2.554   2.558   2.576   2.581   2.585   2.588   2.605   2.620
  2.625   2.637   2.649   2.654   2.661   2.675   2.681   2.690
  2.700   2.713   2.724   2.735   2.756   2.766   2.770   2.787
  2.791   2.795   2.801   2.810   2.826   2.830   2.847   2.857
  2.865   2.874   2.886   2.892   2.893   2.908   2.922   2.924
  2.932   2.940   2.948   2.960   2.970   2.978   2.987   2.991
  3.005   3.012   3.013   3.015   3.035   3.046   3.055   3.067
  3.071   3.084   3.095   3.099   3.124   3.132   3.135   3.151
  3.152   3.158   3.162   3.167   3.169   3.179   3.200   3.205
  3.214   3.230   3.256   3.265   3.269   3.280   3.283   3.303
  3.314   3.326   3.335   3.345   3.353   3.373   3.383   3.389
  3.418   3.432   3.457   3.477   3.498   3.558   3.570   3.619
  3.687   3.778   3.781   3.800   3.804   3.817   3.832   3.844
  3.856   3.889   3.903   3.906   3.919   3.941   3.958   3.986
  3.989   3.998   4.009   4.041   4.060   4.063   4.094   4.131
  4.136   4.158   4.174   4.176   4.195   4.245   4.260   4.279
  4.287   4.311   4.326   4.340   4.351   4.479   4.986   5.075
  5.097   5.103   5.115   5.133   5.145   5.187   5.200   5.210
  5.348   5.372   5.401   5.416   5.422   5.438   5.484   5.523
  5.601   5.615   5.649   5.650   5.665   5.690   5.760   5.846
  5.865  23.755  23.765  23.795  23.799  23.819  23.819  23.837
 23.845  23.869  23.873  23.891  23.905  23.949  23.955  23.979
 24.012  49.868  49.904  49.937  49.943  49.957  49.962  49.996
 50.017  50.028
 --------------------------------------------------------------

          Ground-State Mulliken Net Atomic Charges

     Atom                 Charge (a.u.)
  ----------------------------------------
      1 C                     0.251519
      2 H                     0.194080
      3 C                    -0.040000
      4 H                     0.213364
      5 O                     0.052951
      6 C                    -1.123657
      7 H                     0.172517
      8 H                     0.164619
      9 C                     0.584422
     10 H                     0.168389
     11 C                    -0.749339
     12 H                     0.144270
     13 H                     0.185565
     14 O                    -0.210021
     15 C                    -0.550909
     16 H                     0.158244
     17 H                     0.201193
     18 C                    -0.367209
     19 H                     0.174739
     20 H                     0.162220
     21 C                    -0.167385
     22 H                     0.206570
     23 C                    -0.673738
     24 H                     0.166087
     25 H                     0.150376
     26 H                     0.195326
     27 C                    -0.212198
     28 O                     0.055051
     29 H                     0.250096
     30 H                     0.233757
     31 O                     0.024250
     32 C                    -0.435689
     33 H                     0.257298
     34 C                    -0.261799
     35 H                     0.255239
     36 C                     0.102010
     37 O                    -0.209741
     38 O                    -0.119964
     39 H                     0.295274
     40 C                    -0.226796
     41 H                     0.283165
     42 O                    -0.154055
     43 H                     0.261872
     44 C                    -0.602575
     45 H                     0.285455
     46 O                    -0.210346
     47 H                     0.274448
     48 C                    -0.207238
     49 H                     0.281465
     50 O                    -0.140828
     51 H                     0.257654
  ----------------------------------------
  Sum of atomic charges =     0.000000

 -----------------------------------------------------------------
                    Cartesian Multipole Moments
 -----------------------------------------------------------------
    Charge (ESU x 10^10)
                 0.0000
    Dipole Moment (Debye)
         X      -1.0751      Y      -1.8409      Z       2.1016
       Tot       2.9936
    Quadrupole Moments (Debye-Ang)
        XX    -182.0996     XY     -14.7587     YY    -147.6392
        XZ       6.3452     YZ      -2.5709     ZZ    -141.6153
    Octopole Moments (Debye-Ang^2)
       XXX      99.4462    XXY      -4.7159    XYY       2.3701
       YYY     -45.8265    XXZ      78.3273    XYZ      12.1438
       YYZ      29.5799    XZZ      32.8266    YZZ       4.0569
       ZZZ      24.1960
    Hexadecapole Moments (Debye-Ang^3)
      XXXX  -15930.6697   XXXY    -684.9547   XXYY   -2667.2106
      XYYY      34.8514   YYYY   -2336.1229   XXXZ     271.6040
      XXYZ     139.0965   XYYZ     156.2453   YYYZ      48.2917
      XXZZ   -2142.7200   XYZZ      67.9524   YYZZ    -480.1393
      XZZZ     109.6138   YZZZ      55.6552   ZZZZ    -851.5373
 -----------------------------------------------------------------
 Calculating analytic gradient of the SCF energy
 Gradient of SCF Energy
            1           2           3           4           5           6
    1   0.0000698  -0.0000431   0.0000429   0.0000163  -0.0001052  -0.0000553
    2  -0.0000900   0.0000361  -0.0000049   0.0000155   0.0000250  -0.0000217
    3  -0.0000477   0.0000229   0.0000116  -0.0000215  -0.0001387  -0.0000684
            7           8           9          10          11          12
    1  -0.0000151  -0.0000073   0.0000009   0.0000082  -0.0000052   0.0000366
    2   0.0000255  -0.0000125   0.0000117  -0.0000056  -0.0000692   0.0000499
    3   0.0000442   0.0000296  -0.0000394   0.0000347   0.0001008  -0.0000050
           13          14          15          16          17          18
    1  -0.0000001   0.0000559  -0.0000009   0.0000012  -0.0000316  -0.0000374
    2   0.0000210   0.0001030  -0.0000250   0.0000146   0.0000081   0.0000414
    3   0.0000014  -0.0001400   0.0000503   0.0000060  -0.0000474   0.0000331
           19          20          21          22          23          24
    1   0.0000037   0.0000044  -0.0000112   0.0000165  -0.0000059   0.0000500
    2   0.0000228  -0.0000341   0.0000362  -0.0000506  -0.0000340   0.0000455
    3   0.0000104  -0.0000133   0.0000551  -0.0000327  -0.0000530  -0.0000146
           25          26          27          28          29          30
    1   0.0000283   0.0000400   0.0000549  -0.0001249   0.0000661  -0.0000055
    2  -0.0000152  -0.0000060  -0.0000693  -0.0001268  -0.0000298  -0.0000394
    3  -0.0000105   0.0000125   0.0001776   0.0000717  -0.0000616   0.0000522
           31          32          33          34          35          36
    1   0.0001875  -0.0000485  -0.0000263  -0.0000819  -0.0000561   0.0002106
    2   0.0000284  -0.0000006  -0.0000035   0.0002132  -0.0000537  -0.0002460
    3  -0.0000555   0.0000831  -0.0000215  -0.0000456   0.0000161  -0.0000068
           37          38          39          40          41          42
    1  -0.0001004  -0.0000802   0.0000386   0.0000589  -0.0000183  -0.0000149
    2   0.0000821   0.0000052   0.0000515  -0.0000120  -0.0000237   0.0000523
    3   0.0000396  -0.0000571   0.0000193   0.0001506  -0.0000301  -0.0001316
           43          44          45          46          47          48
    1  -0.0000202   0.0000744   0.0000178  -0.0000486  -0.0000404  -0.0000488
    2   0.0000142  -0.0000166  -0.0000015   0.0000459   0.0000073  -0.0002549
    3   0.0000532  -0.0000939  -0.0000054  -0.0000337   0.0000381  -0.0000621
           49          50          51
    1  -0.0000383  -0.0001358   0.0001237
    2   0.0000658   0.0002323  -0.0000079
    3   0.0000331   0.0001019  -0.0000117
 Max gradient component =       2.549E-04
 RMS gradient           =       6.967E-05
 Gradient time:  CPU 509.65 s  wall 85.86 s
 Geometry Optimization Parameters
   NAtoms,    NIC,     NZ,  NCons,   NDum,   NFix, NCnnct, MaxDiis
       51     420       0       0       0       0       0       0

 Cartesian Hessian Update
 Hessian Updated using BFGS Update


** GEOMETRY OPTIMIZATION IN DELOCALIZED INTERNAL COORDINATES **
   Searching for a Minimum

   Optimization Cycle:   7

                       Coordinates (Angstroms)
     ATOM                X               Y               Z
      1  C        -3.0463552534    0.9929173158   -0.8687153396
      2  H        -3.4423205449    0.4010772584   -1.7048785815
      3  C        -2.5828213624   -0.0116909588    0.1763989574
      4  H        -2.2471610237    0.5192576794    1.0810746428
      5  O        -1.4527414751   -0.6351822318   -0.4445826574
      6  C        -3.6816915304   -0.9844205138    0.5572355394
      7  H        -3.9641016445   -1.5549476293   -0.3360734180
      8  H        -3.3295366463   -1.6985421599    1.3103666444
      9  C        -4.8855549533   -0.1780561569    1.1006041295
     10  H        -4.5561860749    0.3041641724    2.0331866624
     11  C        -6.0532055424   -1.0884491401    1.5014802879
     12  H        -5.7256243026   -1.7915120353    2.2798989756
     13  H        -6.8611672251   -0.4841683458    1.9213355983
     14  O        -6.6450887531   -1.7959448489    0.4102513257
     15  C        -5.3346915132    0.9303874973    0.1250452258
     16  H        -6.1231853894    1.5228921119    0.6011948434
     17  H        -5.7911004859    0.4606557266   -0.7529106770
     18  C        -4.1848587631    1.8550078997   -0.3263853949
     19  H        -4.5476110539    2.5592856669   -1.0825878182
     20  H        -3.8352247696    2.4547129247    0.5214041049
     21  C        -1.6998006003    1.5985164081   -1.3284221910
     22  H        -1.7419680096    1.8483014718   -2.3925486409
     23  C        -1.2663466352    2.8531389857   -0.5618799582
     24  H        -0.2737745472    3.1794430939   -0.8747255822
     25  H        -1.9687636630    3.6680260847   -0.7554569182
     26  H        -1.2231797034    2.6866870330    0.5167465712
     27  C        -0.7396565451    0.3706611231   -1.1587306607
     28  O         0.4205410624    0.7632936255   -0.4397576525
     29  H        -0.4423083627   -0.0717539759   -2.1105058724
     30  H        -6.0250922360   -2.4632284597    0.1013782101
     31  O         2.5563832653    0.8905094851    0.0500531442
     32  C         3.9142459684    0.5042948225   -0.1111558777
     33  H         4.2237033998    0.5658922600   -1.1614520001
     34  C         1.6446153033    0.1612287683   -0.7518198360
     35  H         1.8800190080    0.2985867851   -1.8211342130
     36  C         4.7615593201    1.5280580982    0.6417052318
     37  O         5.5237599293    2.2932820071    0.1142342259
     38  O         4.5486994037    1.4805327450    1.9722799896
     39  H         5.0997093376    2.1671484469    2.3775307954
     40  C         4.0973146960   -0.9286125134    0.4017331837
     41  H         3.8168438266   -0.9469276711    1.4645024096
     42  O         5.4576019989   -1.2920961467    0.2362006345
     43  H         5.5256481173   -2.2480696249    0.3447470845
     44  C         3.1702592048   -1.8378962536   -0.3993095789
     45  H         3.5384510679   -1.8802290886   -1.4289592585
     46  O         3.2461021653   -3.1961468039    0.0574968989
     47  H         2.9000231621   -3.2384772008    0.9581032115
     48  C         1.7186502790   -1.3436282645   -0.4245880260
     49  H         1.2530263912   -1.4856494315    0.5612840807
     50  O         0.9937838041   -2.0292841361   -1.4348349686
     51  H         1.0391158425   -2.9745371818   -1.2543080562
   Point Group: c1    Number of degrees of freedom:   147


   Energy is  -1302.735955090

 Hessian Updated using BFGS Update

146 Hessian modes will be used to form the next step
  Hessian Eigenvalues:
     0.002411    0.004794    0.005541    0.005816    0.006350    0.006638
     0.007023    0.007681    0.009376    0.010084    0.010781    0.011080
     0.011976    0.012756    0.014066    0.015947    0.019199    0.020619
     0.022097    0.030625    0.030935    0.031879    0.034075    0.037411
     0.039262    0.041345    0.043191    0.045726    0.046317    0.047063
     0.047261    0.047737    0.048609    0.049120    0.049538    0.049843
     0.050609    0.051365    0.052327    0.054299    0.054887    0.055197
     0.055301    0.056414    0.057163    0.057819    0.058194    0.058676
     0.061436    0.062640    0.063271    0.068494    0.068724    0.071329
     0.075902    0.078782    0.079403    0.079693    0.082186    0.083449
     0.089119    0.090577    0.096666    0.111753    0.114820    0.116422
     0.116916    0.123939    0.136530    0.139140    0.143333    0.148842
     0.155718    0.159522    0.159983    0.160001    0.160003    0.160076
     0.160673    0.162084    0.167444    0.169181    0.176468    0.177818
     0.189581    0.192415    0.195772    0.199395    0.213564    0.223273
     0.228118    0.246105    0.250586    0.262580    0.266242    0.271197
     0.276501    0.281490    0.284701    0.287400    0.287804    0.292050
     0.293563    0.296741    0.297318    0.299091    0.305198    0.335445
     0.337795    0.337822    0.338325    0.338773    0.339373    0.339406
     0.339707    0.340177    0.340255    0.340539    0.340629    0.340684
     0.340839    0.341370    0.341724    0.341892    0.342113    0.342251
     0.342550    0.342735    0.347530    0.361257    0.386982    0.392854
     0.395779    0.399110    0.401479    0.404034    0.424638    0.425500
     0.453211    0.512437    0.517647    0.521199    0.522923    0.529952
     0.547788    0.930986

 Minimum Search - Taking Simple RFO Step
 Searching for Lamda that Minimizes Along All modes
 Value Taken    Lamda =  -0.00002720
 Step Taken.  Stepsize is  0.092385

                             Maximum     Tolerance    Cnvgd?
         Gradient           0.000260      0.000300     YES
         Displacement       0.029598      0.001200      NO
         Energy change     -0.000023      0.000001      NO


 New Cartesian Coordinates Obtained by Inverse Iteration

 Displacement from previous Coordinates is:  0.242329
 ----------------------------------------------------------------
             Standard Nuclear Orientation (Angstroms)
    I     Atom           X                Y                Z
 ----------------------------------------------------------------
    1      C      -3.0450443907     0.9963683541    -0.8684753580
    2      H      -3.4301475866     0.4003467305    -1.7068214224
    3      C      -2.5809843232    -0.0031206017     0.1815011122
    4      H      -2.2536746502     0.5317014755     1.0868730498
    5      O      -1.4437134877    -0.6211564283    -0.4323006720
    6      C      -3.6757546518    -0.9819346669     0.5588918897
    7      H      -3.9512149357    -1.5554381161    -0.3347280702
    8      H      -3.3227281733    -1.6926582715     1.3147601154
    9      C      -4.8864083552    -0.1807143548     1.0953857906
   10      H      -4.5621658571     0.3075513596     2.0265586288
   11      C      -6.0500196106    -1.0955508843     1.4977385526
   12      H      -5.7206919639    -1.7939761877     2.2796255362
   13      H      -6.8617781135    -0.4936896727     1.9137967262
   14      O      -6.6371229289    -1.8105549228     0.4090951127
   15      C      -5.3385185014     0.9202540000     0.1129900996
   16      H      -6.1340171700     1.5089135477     0.5821570764
   17      H      -5.7865037480     0.4432521679    -0.7653529377
   18      C      -4.1932129827     1.8515202904    -0.3358370184
   19      H      -4.5568760480     2.5497031780    -1.0972135263
   20      H      -3.8532076471     2.4576594826     0.5114137171
   21      C      -1.6993462345     1.6104087187    -1.3180206520
   22      H      -1.7375237072     1.8699608199    -2.3799331793
   23      C      -1.2747339295     2.8592026972    -0.5371879384
   24      H      -0.2795203378     3.1886505262    -0.8374508453
   25      H      -1.9763726061     3.6747140991    -0.7310504203
   26      H      -1.2427598321     2.6841088475     0.5404902699
   27      C      -0.7375520901     0.3832154384    -1.1546124070
   28      O       0.4298242812     0.7768797059    -0.4472430302
   29      H      -0.4487932733    -0.0603021988    -2.1084446939
   30      H      -6.0100950285    -2.4698553496     0.0972247216
   31      O       2.5648565439     0.8926269029     0.0406710587
   32      C       3.9205354551     0.4983321168    -0.1197419262
   33      H       4.2290479894     0.5505545354    -1.1708397677
   34      C       1.6491468905     0.1649093729    -0.7580519270
   35      H       1.8860348947     0.2965254652    -1.8279076854
   36      C       4.7749924856     1.5222651043     0.6245707622
   37      O       5.5441770195     2.2760685187     0.0908331524
   38      O       4.5627494984     1.4870179498     1.9555215335
   39      H       5.1203855439     2.1714974158     2.3552036996
   40      C       4.0949517474    -0.9319791767     0.4037015493
   41      H       3.8102856281    -0.9406129812     1.4656068627
   42      O       5.4529092500    -1.3052967734     0.2461017793
   43      H       5.5137268424    -2.2620728968     0.3522971108
   44      C       3.1649125264    -1.8413789426    -0.3937094578
   45      H       3.5345216842    -1.8911807257    -1.4225143706
   46      O       3.2344550191    -3.1973833913     0.0706706035
   47      H       2.8875592804    -3.2334373565     0.9711710227
   48      C       1.7156372422    -1.3399400326    -0.4251534444
   49      H       1.2466956758    -1.4767776924     0.5598488449
   50      O       0.9920211537    -2.0263920202    -1.4354208705
   51      H       1.0199934561    -2.9702964525    -1.2449393263
 ----------------------------------------------------------------
 Molecular Point Group                 C1    NOp =  1
 Largest Abelian Subgroup              C1    NOp =  1
 Nuclear Repulsion Energy =  2446.1424419522 hartrees
 There are       97 alpha and       97 beta electrons
 Applying Cartesian multipole field
    Component          Value
    ---------          -----
     (2,0,0)        1.00000E-12
     (0,2,0)        2.00000E-11
     (0,0,2)       -3.00000E-11
 Nucleus-field energy     =     0.0000000282 hartrees
 Requested basis set is 6-311++G(d,p)
 There are 280 shells and 732 basis functions
 A cutoff of  1.0D-11 yielded  27015 shell pairs
 There are    179561 function pairs (    190227 Cartesian)
 Smallest overlap matrix eigenvalue = 7.53E-07

 Q-Chem warning in module stvman/mkSTV.C, line 306:

 Overlap eigenvalue is smaller than square root of threshold
 Use THRESH >= 12 to get rid of this warning

 Linear dependence detected in AO basis
 Tighter screening thresholds may be required for diffuse basis sets
 Use S2THRESH > 14 and THRESH = 14 in case of SCF convergence issues
 Number of orthogonalized atomic orbitals = 731
 Maximum deviation from orthogonality = 4.462E-10
 Guess MOs from SCF MO coefficient file

 -----------------------------------------------------------------------
  General SCF calculation program by
  Eric Jon Sundstrom, Paul Horn, Yuezhi Mao, Dmitri Zuev, Alec White,
  David Stuck, Shaama M.S., Shane Yost, Joonho Lee, David Small,
  Daniel Levine, Susi Lehtola, Hugh Burton, Evgeny Epifanovsky
 -----------------------------------------------------------------------
 Exchange:     0.2000 Hartree-Fock + 0.0800 Slater + 0.7200 B88
 Correlation:  0.1900 VWN1RPA + 0.8100 LYP
 Using SG-1 standard quadrature grid
 using 6 threads for integral computing
 -------------------------------------------------------
 OpenMP Integral computing Module                
 Release: version 2.0, May 2017, Q-Chem Inc. Pleasanton 
 -------------------------------------------------------
 -------------------------------------------------------
 OpenMP BLAS3 based DFT computing Module                
 Release: version 1.0, May 2013, Q-Chem Inc. Pittsburgh 
 -------------------------------------------------------
 A restricted SCF calculation will be
 performed using DIIS
 SCF converges when DIIS error is below 1.0e-08
 ---------------------------------------
  Cycle       Energy         DIIS error
 ---------------------------------------
    1   -1302.7349009443      1.07e-04  
    2   -1302.7359569257      1.57e-05  
    3   -1302.7359545705      1.95e-05  
    4   -1302.7359720910      3.86e-06  
    5   -1302.7359726005      1.95e-06  
    6   -1302.7359727725      6.31e-07  
    7   -1302.7359727900      1.89e-07  
    8   -1302.7359727923      4.00e-08  
    9   -1302.7359727922      1.49e-08  
   10   -1302.7359727923      5.78e-09  Convergence criterion met
 ---------------------------------------
 SCF time:   CPU 1805.74s  wall 320.00s 
 SCF   energy in the final basis set =    -1302.7359727923
 Total energy in the final basis set =    -1302.7359727923

 --------------------------------------------------------------

                    Orbital Energies (a.u.)
 --------------------------------------------------------------

 Alpha MOs
 -- Occupied --
-19.186 -19.162 -19.158 -19.146 -19.143 -19.142 -19.131 -19.128
-19.127 -10.322 -10.297 -10.275 -10.260 -10.250 -10.250 -10.246
-10.222 -10.220 -10.185 -10.184 -10.177 -10.176 -10.174 -10.170
-10.158  -1.131  -1.104  -1.072  -1.063  -1.050  -1.040  -1.039
 -1.029  -1.019  -0.846  -0.812  -0.806  -0.791  -0.752  -0.748
 -0.701  -0.687  -0.683  -0.661  -0.640  -0.626  -0.622  -0.594
 -0.582  -0.567  -0.559  -0.556  -0.543  -0.520  -0.514  -0.513
 -0.507  -0.505  -0.495  -0.490  -0.487  -0.479  -0.468  -0.464
 -0.455  -0.448  -0.438  -0.433  -0.431  -0.421  -0.416  -0.410
 -0.401  -0.392  -0.390  -0.386  -0.378  -0.372  -0.367  -0.366
 -0.363  -0.351  -0.344  -0.341  -0.336  -0.333  -0.328  -0.326
 -0.323  -0.316  -0.311  -0.306  -0.296  -0.285  -0.284  -0.280
 -0.264
 -- Virtual --
 -0.032  -0.022  -0.012  -0.010  -0.009  -0.005   0.001   0.005
  0.011   0.015   0.019   0.024   0.027   0.037   0.037   0.038
  0.044   0.047   0.050   0.054   0.060   0.061   0.062   0.065
  0.073   0.075   0.076   0.080   0.083   0.085   0.087   0.089
  0.092   0.093   0.097   0.100   0.103   0.106   0.108   0.110
  0.111   0.112   0.113   0.117   0.119   0.123   0.124   0.126
  0.127   0.131   0.132   0.134   0.136   0.138   0.140   0.143
  0.144   0.145   0.146   0.149   0.151   0.154   0.154   0.158
  0.159   0.160   0.161   0.164   0.166   0.170   0.171   0.175
  0.178   0.179   0.181   0.182   0.185   0.188   0.189   0.194
  0.196   0.197   0.201   0.205   0.208   0.210   0.213   0.214
  0.217   0.218   0.223   0.225   0.227   0.230   0.231   0.237
  0.239   0.242   0.244   0.246   0.247   0.248   0.251   0.256
  0.256   0.260   0.264   0.267   0.268   0.272   0.276   0.277
  0.279   0.283   0.286   0.288   0.292   0.295   0.297   0.299
  0.301   0.304   0.307   0.309   0.314   0.315   0.316   0.319
  0.321   0.323   0.328   0.329   0.333   0.334   0.338   0.341
  0.342   0.344   0.346   0.349   0.352   0.353   0.356   0.359
  0.363   0.365   0.368   0.369   0.371   0.374   0.374   0.377
  0.382   0.383   0.388   0.393   0.396   0.400   0.404   0.408
  0.413   0.417   0.419   0.421   0.427   0.429   0.433   0.442
  0.448   0.453   0.455   0.465   0.468   0.474   0.480   0.489
  0.494   0.499   0.505   0.508   0.510   0.519   0.525   0.536
  0.546   0.553   0.557   0.564   0.565   0.570   0.575   0.578
  0.582   0.594   0.602   0.602   0.611   0.614   0.618   0.621
  0.633   0.637   0.637   0.645   0.654   0.661   0.664   0.667
  0.675   0.675   0.682   0.688   0.690   0.698   0.700   0.708
  0.711   0.714   0.720   0.726   0.737   0.742   0.743   0.748
  0.750   0.755   0.755   0.768   0.770   0.772   0.776   0.778
  0.780   0.787   0.788   0.789   0.793   0.800   0.807   0.812
  0.815   0.823   0.829   0.835   0.845   0.854   0.856   0.859
  0.874   0.897   0.915   0.920   0.931   0.949   0.961   0.973
  0.985   1.005   1.008   1.016   1.032   1.041   1.052   1.054
  1.059   1.069   1.081   1.090   1.096   1.101   1.110   1.124
  1.126   1.132   1.151   1.155   1.158   1.168   1.170   1.174
  1.181   1.188   1.193   1.199   1.208   1.212   1.217   1.226
  1.241   1.246   1.247   1.256   1.257   1.266   1.272   1.277
  1.297   1.300   1.303   1.308   1.319   1.328   1.342   1.351
  1.361   1.376   1.378   1.389   1.403   1.408   1.415   1.424
  1.436   1.445   1.452   1.458   1.470   1.481   1.483   1.495
  1.499   1.502   1.517   1.525   1.529   1.538   1.541   1.545
  1.553   1.564   1.564   1.569   1.580   1.585   1.589   1.594
  1.597   1.602   1.610   1.615   1.619   1.626   1.629   1.631
  1.637   1.642   1.645   1.651   1.653   1.659   1.665   1.670
  1.673   1.677   1.680   1.695   1.702   1.707   1.718   1.726
  1.733   1.743   1.749   1.751   1.760   1.766   1.774   1.780
  1.782   1.792   1.797   1.806   1.817   1.822   1.826   1.839
  1.843   1.849   1.855   1.858   1.860   1.877   1.883   1.887
  1.901   1.913   1.917   1.919   1.930   1.942   1.948   1.969
  1.981   1.989   1.996   2.007   2.017   2.025   2.038   2.045
  2.053   2.060   2.063   2.073   2.079   2.093   2.103   2.114
  2.116   2.123   2.128   2.132   2.150   2.156   2.166   2.173
  2.179   2.191   2.193   2.210   2.221   2.227   2.240   2.254
  2.259   2.262   2.267   2.282   2.303   2.320   2.325   2.343
  2.347   2.366   2.372   2.379   2.401   2.417   2.438   2.444
  2.460   2.482   2.509   2.522   2.525   2.529   2.538   2.545
  2.554   2.557   2.576   2.580   2.585   2.588   2.606   2.620
  2.624   2.638   2.649   2.655   2.662   2.675   2.681   2.689
  2.700   2.713   2.723   2.735   2.755   2.767   2.769   2.787
  2.791   2.794   2.801   2.810   2.826   2.829   2.847   2.857
  2.865   2.874   2.886   2.892   2.894   2.907   2.922   2.923
  2.933   2.940   2.947   2.960   2.969   2.978   2.987   2.991
  3.005   3.012   3.014   3.015   3.036   3.046   3.056   3.066
  3.071   3.085   3.095   3.099   3.125   3.131   3.135   3.149
  3.152   3.158   3.162   3.166   3.168   3.178   3.200   3.206
  3.213   3.230   3.256   3.265   3.269   3.281   3.283   3.303
  3.314   3.326   3.335   3.345   3.352   3.372   3.383   3.389
  3.418   3.430   3.458   3.477   3.498   3.558   3.570   3.619
  3.688   3.778   3.781   3.799   3.804   3.817   3.832   3.844
  3.856   3.888   3.903   3.907   3.919   3.942   3.958   3.986
  3.989   3.998   4.009   4.041   4.060   4.063   4.094   4.131
  4.136   4.157   4.174   4.176   4.194   4.245   4.260   4.279
  4.287   4.310   4.325   4.340   4.352   4.478   4.986   5.075
  5.097   5.102   5.115   5.133   5.146   5.187   5.198   5.210
  5.347   5.372   5.400   5.415   5.422   5.438   5.483   5.522
  5.602   5.616   5.649   5.650   5.665   5.690   5.760   5.846
  5.864  23.756  23.765  23.795  23.799  23.819  23.819  23.836
 23.845  23.869  23.873  23.891  23.905  23.949  23.955  23.978
 24.012  49.868  49.904  49.936  49.943  49.957  49.962  49.996
 50.017  50.028
 --------------------------------------------------------------

          Ground-State Mulliken Net Atomic Charges

     Atom                 Charge (a.u.)
  ----------------------------------------
      1 C                     0.249505
      2 H                     0.193623
      3 C                    -0.036711
      4 H                     0.213621
      5 O                     0.052072
      6 C                    -1.120664
      7 H                     0.172467
      8 H                     0.164681
      9 C                     0.579571
     10 H                     0.167736
     11 C                    -0.746463
     12 H                     0.144320
     13 H                     0.185709
     14 O                    -0.209495
     15 C                    -0.544275
     16 H                     0.158480
     17 H                     0.201031
     18 C                    -0.371713
     19 H                     0.175022
     20 H                     0.162243
     21 C                    -0.173557
     22 H                     0.207801
     23 C                    -0.669103
     24 H                     0.166700
     25 H                     0.150860
     26 H                     0.193763
     27 C                    -0.213444
     28 O                     0.056467
     29 H                     0.248274
     30 H                     0.233530
     31 O                     0.024007
     32 C                    -0.426519
     33 H                     0.256230
     34 C                    -0.260617
     35 H                     0.256522
     36 C                     0.101699
     37 O                    -0.209948
     38 O                    -0.120301
     39 H                     0.295223
     40 C                    -0.231345
     41 H                     0.283346
     42 O                    -0.154139
     43 H                     0.261907
     44 C                    -0.595260
     45 H                     0.285272
     46 O                    -0.210665
     47 H                     0.274257
     48 C                    -0.220714
     49 H                     0.282116
     50 O                    -0.140301
     51 H                     0.257176
  ----------------------------------------
  Sum of atomic charges =     0.000000

 -----------------------------------------------------------------
                    Cartesian Multipole Moments
 -----------------------------------------------------------------
    Charge (ESU x 10^10)
                 0.0000
    Dipole Moment (Debye)
         X      -1.1545      Y      -1.8026      Z       2.0990
       Tot       2.9980
    Quadrupole Moments (Debye-Ang)
        XX    -182.3398     XY     -14.7284     YY    -147.6349
        XZ       6.4287     YZ      -2.5224     ZZ    -141.7126
    Octopole Moments (Debye-Ang^2)
       XXX      96.4935    XXY      -2.2656    XYY       2.9274
       YYY     -44.8151    XXZ      78.5286    XYZ      12.3994
       YYZ      29.6385    XZZ      32.1045    YZZ       3.7817
       ZZZ      24.4540
    Hexadecapole Moments (Debye-Ang^3)
      XXXX  -15948.3907   XXXY    -689.6457   XXYY   -2671.7293
      XYYY      35.7327   YYYY   -2338.9863   XXXZ     276.6594
      XXYZ     143.9562   XYYZ     157.9020   YYYZ      51.8663
      XXZZ   -2145.3442   XYZZ      66.6029   YYZZ    -480.4498
      XZZZ     109.8855   YZZZ      57.0831   ZZZZ    -846.8721
 -----------------------------------------------------------------
 Calculating analytic gradient of the SCF energy
 Gradient of SCF Energy
            1           2           3           4           5           6
    1   0.0000622  -0.0000219   0.0000217  -0.0000090   0.0002328   0.0000674
    2  -0.0000306   0.0000340   0.0001060   0.0000200   0.0003560  -0.0000842
    3  -0.0001764   0.0000035   0.0001250  -0.0000095  -0.0003656  -0.0000804
            7           8           9          10          11          12
    1  -0.0000353   0.0000123  -0.0001077   0.0000374   0.0000109  -0.0000411
    2   0.0000576  -0.0000044   0.0000950  -0.0000402  -0.0000323   0.0000184
    3   0.0000279   0.0000126  -0.0000483   0.0000109   0.0000292  -0.0000148
           13          14          15          16          17          18
    1  -0.0000213   0.0000511   0.0000703   0.0000082  -0.0000290  -0.0000649
    2   0.0000151   0.0000371  -0.0000046   0.0000224  -0.0000051   0.0000091
    3  -0.0000012   0.0000422   0.0000581   0.0000023  -0.0000273   0.0000542
           19          20          21          22          23          24
    1   0.0000120   0.0000154  -0.0001310  -0.0000293  -0.0000416   0.0000026
    2   0.0000088  -0.0000155   0.0000462  -0.0000427   0.0000351   0.0000158
    3   0.0000073   0.0000005   0.0001713  -0.0000019  -0.0000446   0.0000044
           25          26          27          28          29          30
    1  -0.0000032   0.0000192  -0.0004896   0.0005159   0.0000283   0.0000079
    2   0.0000190  -0.0000214  -0.0004271  -0.0001212   0.0000147   0.0000175
    3  -0.0000104   0.0000012  -0.0000801   0.0002716   0.0000936  -0.0000119
           31          32          33          34          35          36
    1  -0.0000540   0.0000079  -0.0000086  -0.0002975   0.0000866  -0.0000483
    2   0.0000651   0.0000471  -0.0000381   0.0003621  -0.0000379  -0.0000140
    3   0.0000392  -0.0000389  -0.0000204  -0.0000161  -0.0000208  -0.0000502
           37          38          39          40          41          42
    1  -0.0000524   0.0000609   0.0000204   0.0003213  -0.0000697  -0.0003352
    2  -0.0000418  -0.0000036   0.0000228   0.0000106  -0.0000009   0.0000142
    3   0.0000968  -0.0001043   0.0000344   0.0000237  -0.0000156   0.0000080
           43          44          45          46          47          48
    1   0.0000510  -0.0000103  -0.0000036   0.0000485  -0.0000317  -0.0001400
    2  -0.0000232  -0.0001964   0.0000072  -0.0000071   0.0000075  -0.0002581
    3   0.0000037  -0.0000273   0.0000035  -0.0000121  -0.0000142  -0.0002382
           49          50          51
    1   0.0000259   0.0002458   0.0000322
    2   0.0000266   0.0000395  -0.0000798
    3   0.0000703   0.0003444  -0.0001093
 Max gradient component =       5.159E-04
 RMS gradient           =       1.201E-04
 Gradient time:  CPU 510.15 s  wall 85.96 s
 Geometry Optimization Parameters
   NAtoms,    NIC,     NZ,  NCons,   NDum,   NFix, NCnnct, MaxDiis
       51     420       0       0       0       0       0       0

 Cartesian Hessian Update
 Hessian Updated using BFGS Update


** GEOMETRY OPTIMIZATION IN DELOCALIZED INTERNAL COORDINATES **
   Searching for a Minimum

   Optimization Cycle:   8

                       Coordinates (Angstroms)
     ATOM                X               Y               Z
      1  C        -3.0450443907    0.9963683541   -0.8684753580
      2  H        -3.4301475866    0.4003467305   -1.7068214224
      3  C        -2.5809843232   -0.0031206017    0.1815011122
      4  H        -2.2536746502    0.5317014755    1.0868730498
      5  O        -1.4437134877   -0.6211564283   -0.4323006720
      6  C        -3.6757546518   -0.9819346669    0.5588918897
      7  H        -3.9512149357   -1.5554381161   -0.3347280702
      8  H        -3.3227281733   -1.6926582715    1.3147601154
      9  C        -4.8864083552   -0.1807143548    1.0953857906
     10  H        -4.5621658571    0.3075513596    2.0265586288
     11  C        -6.0500196106   -1.0955508843    1.4977385526
     12  H        -5.7206919639   -1.7939761877    2.2796255362
     13  H        -6.8617781135   -0.4936896727    1.9137967262
     14  O        -6.6371229289   -1.8105549228    0.4090951127
     15  C        -5.3385185014    0.9202540000    0.1129900996
     16  H        -6.1340171700    1.5089135477    0.5821570764
     17  H        -5.7865037480    0.4432521679   -0.7653529377
     18  C        -4.1932129827    1.8515202904   -0.3358370184
     19  H        -4.5568760480    2.5497031780   -1.0972135263
     20  H        -3.8532076471    2.4576594826    0.5114137171
     21  C        -1.6993462345    1.6104087187   -1.3180206520
     22  H        -1.7375237072    1.8699608199   -2.3799331793
     23  C        -1.2747339295    2.8592026972   -0.5371879384
     24  H        -0.2795203378    3.1886505262   -0.8374508453
     25  H        -1.9763726061    3.6747140991   -0.7310504203
     26  H        -1.2427598321    2.6841088475    0.5404902699
     27  C        -0.7375520901    0.3832154384   -1.1546124070
     28  O         0.4298242812    0.7768797059   -0.4472430302
     29  H        -0.4487932733   -0.0603021988   -2.1084446939
     30  H        -6.0100950285   -2.4698553496    0.0972247216
     31  O         2.5648565439    0.8926269029    0.0406710587
     32  C         3.9205354551    0.4983321168   -0.1197419262
     33  H         4.2290479894    0.5505545354   -1.1708397677
     34  C         1.6491468905    0.1649093729   -0.7580519270
     35  H         1.8860348947    0.2965254652   -1.8279076854
     36  C         4.7749924856    1.5222651043    0.6245707622
     37  O         5.5441770195    2.2760685187    0.0908331524
     38  O         4.5627494984    1.4870179498    1.9555215335
     39  H         5.1203855439    2.1714974158    2.3552036996
     40  C         4.0949517474   -0.9319791767    0.4037015493
     41  H         3.8102856281   -0.9406129812    1.4656068627
     42  O         5.4529092500   -1.3052967734    0.2461017793
     43  H         5.5137268424   -2.2620728968    0.3522971108
     44  C         3.1649125264   -1.8413789426   -0.3937094578
     45  H         3.5345216842   -1.8911807257   -1.4225143706
     46  O         3.2344550191   -3.1973833913    0.0706706035
     47  H         2.8875592804   -3.2334373565    0.9711710227
     48  C         1.7156372422   -1.3399400326   -0.4251534444
     49  H         1.2466956758   -1.4767776924    0.5598488449
     50  O         0.9920211537   -2.0263920202   -1.4354208705
     51  H         1.0199934561   -2.9702964525   -1.2449393263
   Point Group: c1    Number of degrees of freedom:   147


   Energy is  -1302.735972792

 Hessian Updated using BFGS Update

147 Hessian modes will be used to form the next step
  Hessian Eigenvalues:
     0.000964    0.004772    0.005537    0.005814    0.006331    0.006651
     0.007074    0.007774    0.009123    0.010074    0.010757    0.011080
     0.012079    0.013248    0.013951    0.017880    0.019209    0.020569
     0.022096    0.030626    0.030938    0.031973    0.034141    0.037394
     0.039378    0.041364    0.043307    0.045678    0.046461    0.047190
     0.047636    0.047766    0.048619    0.049136    0.049501    0.049905
     0.050768    0.051949    0.052335    0.054303    0.054907    0.055277
     0.055478    0.056417    0.057174    0.057852    0.058198    0.058625
     0.062101    0.062905    0.063903    0.068517    0.068730    0.071616
     0.076046    0.078792    0.079388    0.079677    0.082206    0.083448
     0.089113    0.091838    0.096773    0.111737    0.114894    0.116499
     0.117140    0.124234    0.136565    0.139143    0.143318    0.148857
     0.157507    0.159692    0.159931    0.160001    0.160003    0.160060
     0.160171    0.161560    0.162356    0.169024    0.171155    0.176468
     0.178530    0.189931    0.193051    0.195771    0.199787    0.213815
     0.222908    0.227503    0.246334    0.250476    0.263467    0.266376
     0.273697    0.276497    0.282520    0.285043    0.287369    0.288069
     0.293415    0.293841    0.297248    0.297619    0.299089    0.305208
     0.335434    0.337787    0.337888    0.338688    0.339283    0.339402
     0.339494    0.339692    0.340150    0.340447    0.340584    0.340632
     0.340693    0.340776    0.341464    0.341815    0.342062    0.342202
     0.342523    0.342573    0.342965    0.356630    0.382057    0.387237
     0.393528    0.397290    0.398542    0.403014    0.404413    0.424851
     0.425602    0.510156    0.515876    0.519644    0.522613    0.529690
     0.533131    0.548931    0.931203

 Minimum Search - Taking Simple RFO Step
 Searching for Lamda that Minimizes Along All modes
 Value Taken    Lamda =  -0.00003174
 Step Taken.  Stepsize is  0.157085

                             Maximum     Tolerance    Cnvgd?
         Gradient           0.000660      0.000300      NO
         Displacement       0.051044      0.001200      NO
         Energy change     -0.000018      0.000001      NO


 New Cartesian Coordinates Obtained by Inverse Iteration

 Displacement from previous Coordinates is:  0.423776
 ----------------------------------------------------------------
             Standard Nuclear Orientation (Angstroms)
    I     Atom           X                Y                Z
 ----------------------------------------------------------------
    1      C      -3.0413657145     0.9945002572    -0.8692948382
    2      H      -3.4047433642     0.3831490141    -1.7064413714
    3      C      -2.5772186653     0.0140986251     0.1987733311
    4      H      -2.2668719016     0.5642177299     1.1008106109
    5      O      -1.4255610617    -0.5977407297    -0.3946254950
    6      C      -3.6638612741    -0.9735005403     0.5775648353
    7      H      -3.9232521283    -1.5623079958    -0.3110259385
    8      H      -3.3100488349    -1.6696735432     1.3464037391
    9      C      -4.8891504345    -0.1790313583     1.0907054191
   10      H      -4.5782774809     0.3296860040     2.0153939130
   11      C      -6.0447795667    -1.1003006521     1.5007930953
   12      H      -5.7127391985    -1.7824924117     2.2958652063
   13      H      -6.8652408505    -0.5005964931     1.9027049495
   14      O      -6.6189889293    -1.8392766871     0.4216082503
   15      C      -5.3457836039     0.8983568395     0.0847320961
   16      H      -6.1562713304     1.4822871000     0.5336419120
   17      H      -5.7746816254     0.3998120549    -0.7910766113
   18      C      -4.2090465478     1.8397283458    -0.3644168881
   19      H      -4.5732670590     2.5196820356    -1.1418463735
   20      H      -3.8898022585     2.4649405996     0.4772239404
   21      C      -1.6976013388     1.6216680934    -1.3048996913
   22      H      -1.7272755247     1.8881879279    -2.3653662710
   23      C      -1.2902191794     2.8676208860    -0.5106447064
   24      H      -0.2909333416     3.2008165975    -0.7918619150
   25      H      -1.9911295371     3.6817224485    -0.7126690491
   26      H      -1.2776848868     2.6875259969     0.5666708246
   27      C      -0.7314235154     0.3995215036    -1.1392080167
   28      O       0.4454417616     0.8045068038    -0.4546853691
   29      H      -0.4553123718    -0.0534742198    -2.0925018512
   30      H      -5.9793855404    -2.4890285855     0.1151082713
   31      O       2.5805381192     0.8981905245     0.0354292888
   32      C       3.9325535181     0.4908232282    -0.1241185291
   33      H       4.2419022249     0.5385983814    -1.1751895539
   34      C       1.6587837872     0.1803336590    -0.7653750064
   35      H       1.8982180235     0.3108453343    -1.8348950715
   36      C       4.7979355996     1.5062400577     0.6188931096
   37      O       5.5809163669     2.2455706949     0.0846512076
   38      O       4.5815460503     1.4793197481     1.9493116045
   39      H       5.1494056299     2.1560202345     2.3477687353
   40      C       4.0910215045    -0.9404592024     0.4019869778
   41      H       3.8009155840    -0.9440145841     1.4626001654
   42      O       5.4451691837    -1.3292039422     0.2526034618
   43      H       5.4927787858    -2.2880874004     0.3466239442
   44      C       3.1549445356    -1.8412774756    -0.3981048681
   45      H       3.5273277022    -1.8951639599    -1.4257255453
   46      O       3.2113349671    -3.1975973074     0.0672310421
   47      H       2.8638641799    -3.2301739405     0.9675966034
   48      C       1.7103831321    -1.3260826503    -0.4358881527
   49      H       1.2343460920    -1.4622209579     0.5456479075
   50      O       0.9874371797    -2.0027661672    -1.4532986502
   51      H       0.9840910811    -2.9449911969    -1.2534352479
 ----------------------------------------------------------------
 Molecular Point Group                 C1    NOp =  1
 Largest Abelian Subgroup              C1    NOp =  1
 Nuclear Repulsion Energy =  2446.1582682875 hartrees
 There are       97 alpha and       97 beta electrons
 Applying Cartesian multipole field
    Component          Value
    ---------          -----
     (2,0,0)        1.00000E-12
     (0,2,0)        2.00000E-11
     (0,0,2)       -3.00000E-11
 Nucleus-field energy     =     0.0000000281 hartrees
 Requested basis set is 6-311++G(d,p)
 There are 280 shells and 732 basis functions
 A cutoff of  1.0D-11 yielded  27017 shell pairs
 There are    179559 function pairs (    190229 Cartesian)
 Smallest overlap matrix eigenvalue = 7.58E-07

 Q-Chem warning in module stvman/mkSTV.C, line 306:

 Overlap eigenvalue is smaller than square root of threshold
 Use THRESH >= 12 to get rid of this warning

 Linear dependence detected in AO basis
 Tighter screening thresholds may be required for diffuse basis sets
 Use S2THRESH > 14 and THRESH = 14 in case of SCF convergence issues
 Number of orthogonalized atomic orbitals = 731
 Maximum deviation from orthogonality = 2.706E-10
 Guess MOs from SCF MO coefficient file

 -----------------------------------------------------------------------
  General SCF calculation program by
  Eric Jon Sundstrom, Paul Horn, Yuezhi Mao, Dmitri Zuev, Alec White,
  David Stuck, Shaama M.S., Shane Yost, Joonho Lee, David Small,
  Daniel Levine, Susi Lehtola, Hugh Burton, Evgeny Epifanovsky
 -----------------------------------------------------------------------
 Exchange:     0.2000 Hartree-Fock + 0.0800 Slater + 0.7200 B88
 Correlation:  0.1900 VWN1RPA + 0.8100 LYP
 Using SG-1 standard quadrature grid
 using 6 threads for integral computing
 -------------------------------------------------------
 OpenMP Integral computing Module                
 Release: version 2.0, May 2017, Q-Chem Inc. Pleasanton 
 -------------------------------------------------------
 -------------------------------------------------------
 OpenMP BLAS3 based DFT computing Module                
 Release: version 1.0, May 2013, Q-Chem Inc. Pittsburgh 
 -------------------------------------------------------
 A restricted SCF calculation will be
 performed using DIIS
 SCF converges when DIIS error is below 1.0e-08
 ---------------------------------------
  Cycle       Energy         DIIS error
 ---------------------------------------
    1   -1302.7325143521      1.90e-04  
    2   -1302.7359516435      2.40e-05  
    3   -1302.7359602024      2.52e-05  
    4   -1302.7359930810      6.87e-06  
    5   -1302.7359947775      3.38e-06  
    6   -1302.7359953117      9.39e-07  
    7   -1302.7359953482      3.81e-07  
    8   -1302.7359953552      6.58e-08  
    9   -1302.7359953553      2.39e-08  
   10   -1302.7359953554      9.91e-09  Convergence criterion met
 ---------------------------------------
 SCF time:   CPU 1805.65s  wall 320.00s 
 SCF   energy in the final basis set =    -1302.7359953554
 Total energy in the final basis set =    -1302.7359953554

 --------------------------------------------------------------

                    Orbital Energies (a.u.)
 --------------------------------------------------------------

 Alpha MOs
 -- Occupied --
-19.186 -19.162 -19.158 -19.146 -19.143 -19.143 -19.131 -19.128
-19.127 -10.322 -10.297 -10.275 -10.260 -10.250 -10.250 -10.246
-10.222 -10.221 -10.185 -10.185 -10.177 -10.177 -10.174 -10.171
-10.159  -1.130  -1.104  -1.072  -1.063  -1.050  -1.040  -1.040
 -1.029  -1.019  -0.847  -0.812  -0.806  -0.791  -0.752  -0.749
 -0.701  -0.687  -0.684  -0.661  -0.640  -0.626  -0.621  -0.594
 -0.582  -0.567  -0.559  -0.556  -0.543  -0.520  -0.514  -0.513
 -0.507  -0.505  -0.495  -0.490  -0.487  -0.479  -0.468  -0.465
 -0.455  -0.448  -0.438  -0.433  -0.431  -0.421  -0.416  -0.410
 -0.401  -0.392  -0.391  -0.386  -0.377  -0.372  -0.367  -0.366
 -0.364  -0.351  -0.344  -0.341  -0.336  -0.333  -0.329  -0.326
 -0.323  -0.316  -0.311  -0.306  -0.296  -0.285  -0.284  -0.280
 -0.264
 -- Virtual --
 -0.032  -0.022  -0.012  -0.010  -0.009  -0.005   0.001   0.005
  0.011   0.015   0.019   0.024   0.027   0.037   0.037   0.038
  0.044   0.047   0.050   0.054   0.060   0.061   0.062   0.065
  0.073   0.075   0.076   0.080   0.083   0.085   0.088   0.089
  0.092   0.093   0.097   0.100   0.103   0.106   0.108   0.110
  0.111   0.112   0.113   0.117   0.119   0.122   0.124   0.126
  0.127   0.131   0.131   0.134   0.135   0.138   0.140   0.142
  0.144   0.145   0.146   0.150   0.151   0.154   0.154   0.158
  0.159   0.160   0.161   0.164   0.166   0.170   0.171   0.175
  0.178   0.179   0.181   0.182   0.185   0.188   0.189   0.194
  0.196   0.196   0.200   0.205   0.208   0.210   0.213   0.215
  0.217   0.218   0.223   0.225   0.227   0.230   0.231   0.236
  0.239   0.242   0.244   0.246   0.247   0.248   0.251   0.255
  0.256   0.260   0.264   0.268   0.268   0.272   0.276   0.278
  0.279   0.283   0.286   0.288   0.292   0.294   0.297   0.298
  0.301   0.304   0.308   0.309   0.314   0.315   0.315   0.319
  0.321   0.323   0.328   0.329   0.333   0.334   0.338   0.341
  0.342   0.344   0.346   0.349   0.352   0.354   0.356   0.359
  0.363   0.365   0.368   0.369   0.371   0.374   0.375   0.377
  0.382   0.383   0.389   0.393   0.395   0.400   0.404   0.408
  0.411   0.417   0.419   0.420   0.428   0.429   0.433   0.442
  0.448   0.454   0.454   0.465   0.468   0.474   0.480   0.489
  0.493   0.499   0.505   0.507   0.511   0.519   0.525   0.536
  0.546   0.553   0.557   0.563   0.565   0.570   0.575   0.578
  0.582   0.595   0.601   0.602   0.610   0.614   0.618   0.620
  0.632   0.636   0.637   0.644   0.655   0.660   0.664   0.667
  0.676   0.676   0.682   0.687   0.689   0.697   0.700   0.709
  0.713   0.713   0.720   0.725   0.738   0.741   0.743   0.747
  0.750   0.755   0.756   0.766   0.770   0.772   0.776   0.778
  0.780   0.786   0.788   0.789   0.793   0.800   0.806   0.812
  0.815   0.823   0.830   0.835   0.845   0.853   0.858   0.860
  0.873   0.897   0.915   0.920   0.932   0.949   0.961   0.972
  0.986   1.005   1.008   1.017   1.031   1.042   1.052   1.054
  1.059   1.069   1.080   1.090   1.098   1.100   1.111   1.121
  1.125   1.132   1.151   1.154   1.159   1.167   1.169   1.174
  1.181   1.188   1.193   1.199   1.208   1.212   1.216   1.226
  1.241   1.247   1.247   1.256   1.258   1.266   1.271   1.278
  1.296   1.299   1.303   1.307   1.319   1.328   1.342   1.350
  1.361   1.375   1.377   1.389   1.403   1.408   1.416   1.422
  1.437   1.444   1.453   1.458   1.470   1.482   1.483   1.495
  1.499   1.502   1.517   1.526   1.529   1.539   1.542   1.545
  1.554   1.564   1.565   1.569   1.580   1.586   1.589   1.593
  1.597   1.604   1.610   1.615   1.619   1.625   1.628   1.631
  1.636   1.641   1.645   1.651   1.653   1.660   1.665   1.671
  1.673   1.677   1.680   1.695   1.701   1.708   1.718   1.726
  1.733   1.743   1.749   1.751   1.761   1.767   1.774   1.779
  1.782   1.792   1.798   1.805   1.815   1.822   1.827   1.839
  1.843   1.848   1.854   1.859   1.860   1.878   1.882   1.887
  1.900   1.914   1.918   1.919   1.928   1.943   1.948   1.969
  1.981   1.990   1.996   2.007   2.016   2.026   2.039   2.046
  2.052   2.060   2.063   2.073   2.078   2.094   2.103   2.113
  2.117   2.123   2.129   2.132   2.151   2.157   2.165   2.173
  2.177   2.191   2.193   2.209   2.221   2.228   2.240   2.253
  2.259   2.261   2.266   2.282   2.304   2.320   2.324   2.343
  2.347   2.366   2.373   2.380   2.400   2.416   2.437   2.444
  2.460   2.482   2.508   2.522   2.526   2.528   2.538   2.545
  2.554   2.556   2.575   2.580   2.585   2.588   2.607   2.619
  2.622   2.638   2.648   2.656   2.663   2.677   2.680   2.690
  2.700   2.712   2.721   2.735   2.755   2.768   2.769   2.787
  2.792   2.794   2.801   2.811   2.826   2.828   2.849   2.857
  2.864   2.873   2.886   2.892   2.894   2.907   2.921   2.921
  2.933   2.939   2.946   2.959   2.968   2.978   2.987   2.993
  3.004   3.014   3.016   3.017   3.037   3.045   3.056   3.066
  3.072   3.086   3.095   3.099   3.126   3.131   3.134   3.148
  3.152   3.158   3.161   3.166   3.168   3.176   3.199   3.207
  3.211   3.230   3.255   3.265   3.270   3.281   3.284   3.302
  3.314   3.324   3.336   3.344   3.351   3.372   3.383   3.390
  3.417   3.428   3.459   3.478   3.498   3.559   3.570   3.619
  3.688   3.778   3.782   3.798   3.804   3.817   3.832   3.843
  3.856   3.887   3.902   3.908   3.918   3.942   3.958   3.986
  3.992   3.998   4.009   4.040   4.059   4.065   4.094   4.132
  4.135   4.157   4.175   4.176   4.193   4.244   4.260   4.278
  4.288   4.309   4.325   4.339   4.352   4.476   4.987   5.075
  5.097   5.102   5.116   5.133   5.148   5.187   5.195   5.210
  5.346   5.372   5.400   5.415   5.422   5.437   5.482   5.523
  5.602   5.616   5.648   5.650   5.666   5.690   5.760   5.846
  5.861  23.756  23.765  23.795  23.799  23.818  23.819  23.836
 23.845  23.869  23.873  23.891  23.904  23.949  23.955  23.978
 24.011  49.869  49.905  49.936  49.943  49.957  49.962  49.997
 50.017  50.028
 --------------------------------------------------------------

          Ground-State Mulliken Net Atomic Charges

     Atom                 Charge (a.u.)
  ----------------------------------------
      1 C                     0.242208
      2 H                     0.192601
      3 C                    -0.023175
      4 H                     0.214608
      5 O                     0.049306
      6 C                    -1.116431
      7 H                     0.172313
      8 H                     0.164591
      9 C                     0.573903
     10 H                     0.166698
     11 C                    -0.743187
     12 H                     0.144305
     13 H                     0.185961
     14 O                    -0.208823
     15 C                    -0.532042
     16 H                     0.159221
     17 H                     0.200632
     18 C                    -0.377750
     19 H                     0.175418
     20 H                     0.162245
     21 C                    -0.187479
     22 H                     0.209148
     23 C                    -0.659620
     24 H                     0.167490
     25 H                     0.151479
     26 H                     0.190898
     27 C                    -0.223610
     28 O                     0.061181
     29 H                     0.248462
     30 H                     0.233254
     31 O                     0.022895
     32 C                    -0.413931
     33 H                     0.255029
     34 C                    -0.255625
     35 H                     0.258363
     36 C                     0.101923
     37 O                    -0.210185
     38 O                    -0.120564
     39 H                     0.295215
     40 C                    -0.240023
     41 H                     0.283393
     42 O                    -0.154132
     43 H                     0.261956
     44 C                    -0.579993
     45 H                     0.285450
     46 O                    -0.210814
     47 H                     0.273862
     48 C                    -0.250895
     49 H                     0.285785
     50 O                    -0.137487
     51 H                     0.255972
  ----------------------------------------
  Sum of atomic charges =     0.000000

 -----------------------------------------------------------------
                    Cartesian Multipole Moments
 -----------------------------------------------------------------
    Charge (ESU x 10^10)
                 0.0000
    Dipole Moment (Debye)
         X      -1.2768      Y      -1.7678      Z       2.0645
       Tot       3.0029
    Quadrupole Moments (Debye-Ang)
        XX    -182.6960     XY     -14.7895     YY    -147.6734
        XZ       6.4500     YZ      -2.4598     ZZ    -141.8496
    Octopole Moments (Debye-Ang^2)
       XXX      90.3080    XXY       1.3543    XYY       3.5826
       YYY     -43.9692    XXZ      77.9648    XYZ      12.3764
       YYZ      29.1440    XZZ      31.3752    YZZ       3.7136
       ZZZ      24.5215
    Hexadecapole Moments (Debye-Ang^3)
      XXXX  -15972.0742   XXXY    -703.1195   XXYY   -2680.0804
      XYYY      35.0310   YYYY   -2334.7727   XXXZ     281.3419
      XXYZ     148.2741   XYYZ     158.0627   YYYZ      53.7863
      XXZZ   -2148.1614   XYZZ      66.5678   YYZZ    -480.6678
      XZZZ     111.9696   YZZZ      58.9253   ZZZZ    -846.9791
 -----------------------------------------------------------------
 Calculating analytic gradient of the SCF energy
 Gradient of SCF Energy
            1           2           3           4           5           6
    1   0.0001337   0.0000402  -0.0000511  -0.0000370   0.0002422   0.0001651
    2  -0.0001695   0.0000516   0.0001826   0.0000612   0.0006545  -0.0001479
    3  -0.0002632  -0.0000003   0.0001982  -0.0000120  -0.0005385  -0.0000338
            7           8           9          10          11          12
    1  -0.0000664   0.0000150  -0.0002101   0.0000902   0.0000316  -0.0000882
    2   0.0000450  -0.0000085   0.0001646  -0.0000574   0.0000122  -0.0000181
    3   0.0000067  -0.0000182  -0.0000098  -0.0000346  -0.0000990   0.0000051
           13          14          15          16          17          18
    1  -0.0000192  -0.0000274   0.0001507   0.0000148  -0.0000385  -0.0001159
    2   0.0000395  -0.0000690  -0.0000430   0.0000346   0.0000125   0.0000650
    3  -0.0000197   0.0002272   0.0000561   0.0000045   0.0000151   0.0000784
           19          20          21          22          23          24
    1  -0.0000029   0.0000256  -0.0000340  -0.0000255   0.0000156  -0.0000147
    2   0.0000106  -0.0000165   0.0000953  -0.0000093   0.0000462  -0.0000158
    3  -0.0000002   0.0000080   0.0001716   0.0000138  -0.0000275   0.0000197
           25          26          27          28          29          30
    1  -0.0000194  -0.0000365  -0.0009459   0.0009162   0.0001485   0.0000471
    2   0.0000153  -0.0000194  -0.0010122  -0.0000932   0.0000812   0.0000716
    3  -0.0000089   0.0000091   0.0001311   0.0003401  -0.0000326  -0.0000763
           31          32          33          34          35          36
    1  -0.0000027   0.0001163  -0.0000091  -0.0005580   0.0000670  -0.0003816
    2   0.0000754   0.0000403  -0.0000183   0.0004999  -0.0001148   0.0000667
    3   0.0001988  -0.0000311  -0.0000286  -0.0001125  -0.0000735  -0.0000304
           37          38          39          40          41          42
    1   0.0001360   0.0001438   0.0000158   0.0005166  -0.0000863  -0.0004853
    2  -0.0000257  -0.0000280  -0.0000074   0.0000196   0.0000167   0.0000067
    3   0.0000374  -0.0000643   0.0000104  -0.0001391   0.0000164   0.0001865
           43          44          45          46          47          48
    1   0.0000627  -0.0000673  -0.0000170   0.0001003  -0.0000155  -0.0003608
    2  -0.0000696  -0.0001905  -0.0000004  -0.0000429  -0.0000142  -0.0002243
    3  -0.0000809   0.0000047  -0.0000105   0.0000295  -0.0000374  -0.0004183
           49          50          51
    1   0.0000801   0.0004543  -0.0000131
    2   0.0000052   0.0001089  -0.0000670
    3   0.0001319   0.0004342  -0.0001337
 Max gradient component =       1.012E-03
 RMS gradient           =       2.068E-04
 Gradient time:  CPU 510.41 s  wall 86.02 s
 Geometry Optimization Parameters
   NAtoms,    NIC,     NZ,  NCons,   NDum,   NFix, NCnnct, MaxDiis
       51     420       0       0       0       0       0       0

 Cartesian Hessian Update
 Hessian Updated using BFGS Update


** GEOMETRY OPTIMIZATION IN DELOCALIZED INTERNAL COORDINATES **
   Searching for a Minimum

   Optimization Cycle:   9

                       Coordinates (Angstroms)
     ATOM                X               Y               Z
      1  C        -3.0413657145    0.9945002572   -0.8692948382
      2  H        -3.4047433642    0.3831490141   -1.7064413714
      3  C        -2.5772186653    0.0140986251    0.1987733311
      4  H        -2.2668719016    0.5642177299    1.1008106109
      5  O        -1.4255610617   -0.5977407297   -0.3946254950
      6  C        -3.6638612741   -0.9735005403    0.5775648353
      7  H        -3.9232521283   -1.5623079958   -0.3110259385
      8  H        -3.3100488349   -1.6696735432    1.3464037391
      9  C        -4.8891504345   -0.1790313583    1.0907054191
     10  H        -4.5782774809    0.3296860040    2.0153939130
     11  C        -6.0447795667   -1.1003006521    1.5007930953
     12  H        -5.7127391985   -1.7824924117    2.2958652063
     13  H        -6.8652408505   -0.5005964931    1.9027049495
     14  O        -6.6189889293   -1.8392766871    0.4216082503
     15  C        -5.3457836039    0.8983568395    0.0847320961
     16  H        -6.1562713304    1.4822871000    0.5336419120
     17  H        -5.7746816254    0.3998120549   -0.7910766113
     18  C        -4.2090465478    1.8397283458   -0.3644168881
     19  H        -4.5732670590    2.5196820356   -1.1418463735
     20  H        -3.8898022585    2.4649405996    0.4772239404
     21  C        -1.6976013388    1.6216680934   -1.3048996913
     22  H        -1.7272755247    1.8881879279   -2.3653662710
     23  C        -1.2902191794    2.8676208860   -0.5106447064
     24  H        -0.2909333416    3.2008165975   -0.7918619150
     25  H        -1.9911295371    3.6817224485   -0.7126690491
     26  H        -1.2776848868    2.6875259969    0.5666708246
     27  C        -0.7314235154    0.3995215036   -1.1392080167
     28  O         0.4454417616    0.8045068038   -0.4546853691
     29  H        -0.4553123718   -0.0534742198   -2.0925018512
     30  H        -5.9793855404   -2.4890285855    0.1151082713
     31  O         2.5805381192    0.8981905245    0.0354292888
     32  C         3.9325535181    0.4908232282   -0.1241185291
     33  H         4.2419022249    0.5385983814   -1.1751895539
     34  C         1.6587837872    0.1803336590   -0.7653750064
     35  H         1.8982180235    0.3108453343   -1.8348950715
     36  C         4.7979355996    1.5062400577    0.6188931096
     37  O         5.5809163669    2.2455706949    0.0846512076
     38  O         4.5815460503    1.4793197481    1.9493116045
     39  H         5.1494056299    2.1560202345    2.3477687353
     40  C         4.0910215045   -0.9404592024    0.4019869778
     41  H         3.8009155840   -0.9440145841    1.4626001654
     42  O         5.4451691837   -1.3292039422    0.2526034618
     43  H         5.4927787858   -2.2880874004    0.3466239442
     44  C         3.1549445356   -1.8412774756   -0.3981048681
     45  H         3.5273277022   -1.8951639599   -1.4257255453
     46  O         3.2113349671   -3.1975973074    0.0672310421
     47  H         2.8638641799   -3.2301739405    0.9675966034
     48  C         1.7103831321   -1.3260826503   -0.4358881527
     49  H         1.2343460920   -1.4622209579    0.5456479075
     50  O         0.9874371797   -2.0027661672   -1.4532986502
     51  H         0.9840910811   -2.9449911969   -1.2534352479
   Point Group: c1    Number of degrees of freedom:   147


   Energy is  -1302.735995355

 Hessian Updated using BFGS Update

147 Hessian modes will be used to form the next step
  Hessian Eigenvalues:
     0.000475    0.004790    0.005557    0.005839    0.006317    0.006678
     0.007161    0.007779    0.008898    0.010062    0.010747    0.011183
     0.011998    0.013354    0.013889    0.018867    0.019201    0.020595
     0.022115    0.030766    0.031057    0.031971    0.034445    0.037396
     0.039380    0.041743    0.043397    0.045656    0.046463    0.047172
     0.047690    0.048515    0.048613    0.049118    0.049636    0.050044
     0.051044    0.051865    0.053918    0.054356    0.054914    0.055364
     0.055546    0.056421    0.057200    0.057880    0.058198    0.058601
     0.062042    0.063676    0.064992    0.068643    0.068733    0.071613
     0.076049    0.078781    0.079379    0.079671    0.082278    0.083452
     0.089243    0.091708    0.097648    0.111759    0.114937    0.117007
     0.118189    0.124208    0.136814    0.139200    0.144200    0.148923
     0.157462    0.159677    0.159912    0.160002    0.160003    0.160121
     0.160154    0.161797    0.162348    0.169007    0.172588    0.176433
     0.178840    0.189947    0.193264    0.196176    0.200491    0.213997
     0.223366    0.229021    0.246324    0.250525    0.263458    0.266732
     0.273565    0.276723    0.282427    0.284980    0.287248    0.288326
     0.293334    0.293818    0.297362    0.297696    0.299119    0.305402
     0.335490    0.337732    0.337854    0.338803    0.339199    0.339399
     0.339529    0.339587    0.340182    0.340530    0.340569    0.340611
     0.340694    0.340806    0.341792    0.341967    0.342102    0.342212
     0.342562    0.342610    0.343418    0.358427    0.373805    0.385868
     0.394400    0.396898    0.400754    0.403000    0.404223    0.425463
     0.428088    0.494160    0.512099    0.518497    0.521496    0.523518
     0.529983    0.547698    0.932471

 Minimum Search - Taking Simple RFO Step
 Searching for Lamda that Minimizes Along All modes
 Value Taken    Lamda =  -0.00004606
 Step Taken.  Stepsize is  0.246228

                             Maximum     Tolerance    Cnvgd?
         Gradient           0.000821      0.000300      NO
         Displacement       0.083536      0.001200      NO
         Energy change     -0.000023      0.000001      NO


 New Cartesian Coordinates Obtained by Inverse Iteration

 Displacement from previous Coordinates is:  0.715858
 ----------------------------------------------------------------
             Standard Nuclear Orientation (Angstroms)
    I     Atom           X                Y                Z
 ----------------------------------------------------------------
    1      C      -3.0337382480     0.9959802151    -0.8678782212
    2      H      -3.3652403729     0.3608587823    -1.7008928157
    3      C      -2.5637015269     0.0456427023     0.2250269619
    4      H      -2.2783865567     0.6183467727     1.1210473432
    5      O      -1.3905455682    -0.5520556857    -0.3406540111
    6      C      -3.6336013425    -0.9586954880     0.6084013976
    7      H      -3.8657326997    -1.5722699436    -0.2711412280
    8      H      -3.2757103487    -1.6302913759     1.3968436231
    9      C      -4.8839987759    -0.1816842035     1.0863162443
   10      H      -4.5983498516     0.3572396835     2.0019472947
   11      C      -6.0234680350    -1.1187380682     1.5044372592
   12      H      -5.6842320168    -1.7788923677     2.3150721407
   13      H      -6.8589464474    -0.5282983984     1.8887381361
   14      O      -6.5750827550    -1.8892383979     0.4358184372
   15      C      -5.3510120365     0.8588186607     0.0467039803
   16      H      -6.1864039270     1.4299203217     0.4652869396
   17      H      -5.7473360426     0.3276794244    -0.8251468500
   18      C      -4.2314002985     1.8204515909    -0.4021517266
   19      H      -4.5985718555     2.4721133663    -1.2020439598
   20      H      -3.9456770806     2.4736266857     0.4305960210
   21      C      -1.6971509739     1.6467786285    -1.2891529109
   22      H      -1.7201113570     1.9231717206    -2.3472801561
   23      C      -1.3144487442     2.8893963868    -0.4779123268
   24      H      -0.3129365888     3.2317444591    -0.7384567777
   25      H      -2.0183990065     3.6991030607    -0.6864190962
   26      H      -1.3214321072     2.7015093212     0.5981926131
   27      C      -0.7205526505     0.4353337253    -1.1239222766
   28      O       0.4716583884     0.8582017511    -0.4804918281
   29      H      -0.4690638307    -0.0343795649    -2.0759240103
   30      H      -5.9169813715    -2.5241633340     0.1373061095
   31      O       2.6051859821     0.9091501022     0.0184887257
   32      C       3.9497565205     0.4742660723    -0.1315179735
   33      H       4.2660417843     0.5102273775    -1.1809564720
   34      C       1.6739956214     0.2078321416    -0.7855274233
   35      H       1.9210336565     0.3327170500    -1.8539934711
   36      C       4.8327422274     1.4743861114     0.6112281069
   37      O       5.6423469030     2.1858108437     0.0785173512
   38      O       4.6010412429     1.4670570497     1.9393069414
   39      H       5.1842627811     2.1308200867     2.3372392724
   40      C       4.0746980738    -0.9568552697     0.4038779798
   41      H       3.7747942243    -0.9479379499     1.4618541888
   42      O       5.4217991532    -1.3751526126     0.2707807647
   43      H       5.4454257613    -2.3359312442     0.3548692167
   44      C       3.1278688543    -1.8426668326    -0.4000153422
   45      H       3.5081973058    -1.9093911199    -1.4239967829
   46      O       3.1543718714    -3.1973295086     0.0728225039
   47      H       2.8034295988    -3.2182488141     0.9721401459
   48      C       1.6941012135    -1.2992349979    -0.4553642801
   49      H       1.2014557890    -1.4276870802     0.5185306663
   50      O       0.9727244315    -1.9623334922    -1.4839960466
   51      H       0.9142189751    -2.8981996203    -1.2648049470
 ----------------------------------------------------------------
 Molecular Point Group                 C1    NOp =  1
 Largest Abelian Subgroup              C1    NOp =  1
 Nuclear Repulsion Energy =  2447.0677387846 hartrees
 There are       97 alpha and       97 beta electrons
 Applying Cartesian multipole field
    Component          Value
    ---------          -----
     (2,0,0)        1.00000E-12
     (0,2,0)        2.00000E-11
     (0,0,2)       -3.00000E-11
 Nucleus-field energy     =     0.0000000280 hartrees
 Requested basis set is 6-311++G(d,p)
 There are 280 shells and 732 basis functions
 A cutoff of  1.0D-11 yielded  27036 shell pairs
 There are    179660 function pairs (    190339 Cartesian)
 Smallest overlap matrix eigenvalue = 7.65E-07

 Q-Chem warning in module stvman/mkSTV.C, line 306:

 Overlap eigenvalue is smaller than square root of threshold
 Use THRESH >= 12 to get rid of this warning

 Linear dependence detected in AO basis
 Tighter screening thresholds may be required for diffuse basis sets
 Use S2THRESH > 14 and THRESH = 14 in case of SCF convergence issues
 Number of orthogonalized atomic orbitals = 731
 Maximum deviation from orthogonality = 2.110E-10
 Guess MOs from SCF MO coefficient file

 -----------------------------------------------------------------------
  General SCF calculation program by
  Eric Jon Sundstrom, Paul Horn, Yuezhi Mao, Dmitri Zuev, Alec White,
  David Stuck, Shaama M.S., Shane Yost, Joonho Lee, David Small,
  Daniel Levine, Susi Lehtola, Hugh Burton, Evgeny Epifanovsky
 -----------------------------------------------------------------------
 Exchange:     0.2000 Hartree-Fock + 0.0800 Slater + 0.7200 B88
 Correlation:  0.1900 VWN1RPA + 0.8100 LYP
 Using SG-1 standard quadrature grid
 using 6 threads for integral computing
 -------------------------------------------------------
 OpenMP Integral computing Module                
 Release: version 2.0, May 2017, Q-Chem Inc. Pleasanton 
 -------------------------------------------------------
 -------------------------------------------------------
 OpenMP BLAS3 based DFT computing Module                
 Release: version 1.0, May 2013, Q-Chem Inc. Pittsburgh 
 -------------------------------------------------------
 A restricted SCF calculation will be
 performed using DIIS
 SCF converges when DIIS error is below 1.0e-08
 ---------------------------------------
  Cycle       Energy         DIIS error
 ---------------------------------------
    1   -1302.7256270222      3.28e-04  
    2   -1302.7358906238      4.17e-05  
    3   -1302.7359145293      4.42e-05  
    4   -1302.7360127882      1.36e-05  
    5   -1302.7360192905      6.88e-06  
    6   -1302.7360215539      1.64e-06  
    7   -1302.7360216665      6.37e-07  
    8   -1302.7360216857      1.23e-07  
    9   -1302.7360216864      4.36e-08  
   10   -1302.7360216867      1.82e-08  
   11   -1302.7360216864      3.94e-09  Convergence criterion met
 ---------------------------------------
 SCF time:   CPU 1988.55s  wall 352.00s 
 SCF   energy in the final basis set =    -1302.7360216864
 Total energy in the final basis set =    -1302.7360216864

 --------------------------------------------------------------

                    Orbital Energies (a.u.)
 --------------------------------------------------------------

 Alpha MOs
 -- Occupied --
-19.186 -19.162 -19.158 -19.145 -19.143 -19.143 -19.131 -19.129
-19.127 -10.322 -10.297 -10.275 -10.260 -10.250 -10.249 -10.246
-10.222 -10.222 -10.185 -10.185 -10.178 -10.177 -10.175 -10.171
-10.159  -1.130  -1.104  -1.072  -1.063  -1.050  -1.040  -1.039
 -1.029  -1.019  -0.847  -0.813  -0.807  -0.791  -0.752  -0.749
 -0.701  -0.688  -0.684  -0.661  -0.640  -0.627  -0.621  -0.594
 -0.582  -0.567  -0.558  -0.556  -0.543  -0.520  -0.514  -0.513
 -0.508  -0.505  -0.496  -0.490  -0.486  -0.479  -0.469  -0.465
 -0.456  -0.448  -0.438  -0.434  -0.431  -0.420  -0.415  -0.410
 -0.402  -0.393  -0.391  -0.387  -0.377  -0.372  -0.367  -0.366
 -0.364  -0.351  -0.344  -0.341  -0.336  -0.333  -0.330  -0.327
 -0.323  -0.316  -0.311  -0.306  -0.297  -0.284  -0.284  -0.280
 -0.264
 -- Virtual --
 -0.032  -0.022  -0.013  -0.010  -0.008  -0.005   0.002   0.005
  0.011   0.015   0.019   0.024   0.027   0.037   0.037   0.038
  0.043   0.047   0.050   0.054   0.060   0.061   0.062   0.065
  0.073   0.075   0.076   0.080   0.083   0.085   0.088   0.089
  0.092   0.093   0.097   0.099   0.104   0.106   0.108   0.110
  0.111   0.112   0.114   0.117   0.119   0.122   0.124   0.126
  0.127   0.131   0.131   0.134   0.135   0.138   0.140   0.142
  0.144   0.145   0.146   0.149   0.151   0.154   0.155   0.158
  0.159   0.160   0.161   0.164   0.166   0.169   0.171   0.174
  0.178   0.179   0.181   0.183   0.185   0.189   0.190   0.194
  0.196   0.197   0.200   0.206   0.208   0.209   0.213   0.215
  0.217   0.219   0.222   0.225   0.227   0.230   0.231   0.236
  0.239   0.242   0.244   0.246   0.247   0.248   0.250   0.255
  0.256   0.259   0.263   0.268   0.268   0.272   0.275   0.279
  0.279   0.282   0.286   0.288   0.292   0.294   0.297   0.298
  0.301   0.304   0.308   0.309   0.314   0.315   0.315   0.319
  0.321   0.323   0.327   0.328   0.333   0.334   0.337   0.341
  0.342   0.344   0.346   0.349   0.351   0.354   0.356   0.359
  0.363   0.364   0.368   0.369   0.371   0.374   0.375   0.378
  0.383   0.383   0.389   0.394   0.395   0.401   0.404   0.407
  0.409   0.417   0.419   0.420   0.428   0.429   0.434   0.441
  0.448   0.454   0.455   0.464   0.467   0.475   0.482   0.489
  0.493   0.499   0.505   0.507   0.513   0.520   0.526   0.537
  0.547   0.554   0.556   0.563   0.565   0.571   0.576   0.579
  0.583   0.595   0.599   0.603   0.608   0.614   0.617   0.619
  0.632   0.636   0.638   0.644   0.656   0.660   0.664   0.667
  0.676   0.677   0.682   0.686   0.688   0.696   0.701   0.708
  0.714   0.716   0.721   0.724   0.739   0.741   0.743   0.746
  0.752   0.754   0.757   0.765   0.769   0.773   0.776   0.778
  0.781   0.785   0.788   0.791   0.793   0.801   0.805   0.812
  0.815   0.823   0.831   0.836   0.845   0.850   0.861   0.863
  0.873   0.898   0.913   0.921   0.934   0.948   0.960   0.971
  0.987   1.006   1.010   1.018   1.029   1.044   1.051   1.054
  1.060   1.068   1.079   1.090   1.098   1.103   1.110   1.119
  1.125   1.133   1.151   1.153   1.159   1.165   1.168   1.173
  1.181   1.187   1.192   1.199   1.209   1.212   1.216   1.225
  1.239   1.246   1.249   1.256   1.259   1.266   1.272   1.281
  1.294   1.298   1.302   1.309   1.320   1.327   1.342   1.348
  1.361   1.375   1.376   1.389   1.401   1.408   1.418   1.421
  1.437   1.443   1.452   1.459   1.470   1.482   1.485   1.494
  1.499   1.502   1.517   1.527   1.530   1.540   1.542   1.545
  1.554   1.564   1.565   1.569   1.580   1.586   1.590   1.592
  1.598   1.607   1.610   1.616   1.618   1.625   1.627   1.630
  1.636   1.641   1.644   1.651   1.653   1.660   1.664   1.669
  1.674   1.677   1.682   1.694   1.699   1.709   1.719   1.727
  1.733   1.743   1.749   1.751   1.762   1.768   1.775   1.778
  1.782   1.791   1.799   1.803   1.813   1.823   1.828   1.839
  1.843   1.847   1.851   1.860   1.865   1.878   1.881   1.886
  1.898   1.915   1.919   1.920   1.927   1.943   1.949   1.970
  1.981   1.991   1.996   2.007   2.016   2.028   2.040   2.047
  2.051   2.060   2.063   2.072   2.076   2.096   2.104   2.112
  2.118   2.124   2.131   2.132   2.151   2.158   2.164   2.173
  2.177   2.190   2.194   2.208   2.222   2.228   2.241   2.253
  2.258   2.260   2.265   2.282   2.304   2.321   2.323   2.343
  2.346   2.367   2.374   2.382   2.399   2.415   2.437   2.443
  2.459   2.481   2.508   2.522   2.526   2.528   2.537   2.545
  2.553   2.556   2.575   2.579   2.586   2.589   2.609   2.618
  2.621   2.638   2.648   2.657   2.664   2.679   2.680   2.691
  2.701   2.711   2.719   2.735   2.754   2.769   2.771   2.787
  2.793   2.795   2.800   2.812   2.824   2.827   2.850   2.857
  2.862   2.871   2.887   2.892   2.895   2.908   2.917   2.921
  2.934   2.937   2.945   2.957   2.967   2.978   2.987   2.995
  3.002   3.015   3.018   3.021   3.038   3.045   3.057   3.065
  3.074   3.088   3.096   3.101   3.127   3.130   3.133   3.145
  3.152   3.158   3.159   3.166   3.168   3.174   3.198   3.207
  3.208   3.231   3.254   3.266   3.270   3.281   3.286   3.301
  3.314   3.322   3.337   3.343   3.349   3.370   3.383   3.392
  3.416   3.424   3.461   3.480   3.498   3.559   3.570   3.619
  3.688   3.779   3.783   3.797   3.804   3.816   3.831   3.841
  3.856   3.886   3.900   3.908   3.917   3.943   3.959   3.986
  3.995   4.000   4.010   4.040   4.059   4.067   4.093   4.132
  4.133   4.156   4.175   4.176   4.191   4.244   4.260   4.278
  4.290   4.308   4.325   4.338   4.352   4.474   4.987   5.075
  5.098   5.102   5.117   5.134   5.150   5.187   5.191   5.211
  5.345   5.372   5.399   5.415   5.422   5.437   5.480   5.524
  5.603   5.615   5.647   5.650   5.666   5.689   5.759   5.845
  5.857  23.757  23.765  23.795  23.800  23.818  23.819  23.836
 23.845  23.869  23.874  23.890  23.904  23.949  23.954  23.978
 24.011  49.869  49.905  49.936  49.944  49.959  49.961  49.997
 50.017  50.029
 --------------------------------------------------------------

          Ground-State Mulliken Net Atomic Charges

     Atom                 Charge (a.u.)
  ----------------------------------------
      1 C                     0.238520
      2 H                     0.191447
      3 C                    -0.013339
      4 H                     0.215666
      5 O                     0.043855
      6 C                    -1.098874
      7 H                     0.171523
      8 H                     0.163676
      9 C                     0.564713
     10 H                     0.165297
     11 C                    -0.737908
     12 H                     0.143803
     13 H                     0.186734
     14 O                    -0.207900
     15 C                    -0.513121
     16 H                     0.160556
     17 H                     0.200206
     18 C                    -0.389446
     19 H                     0.175849
     20 H                     0.162056
     21 C                    -0.210393
     22 H                     0.211616
     23 C                    -0.645039
     24 H                     0.168530
     25 H                     0.152499
     26 H                     0.186616
     27 C                    -0.238755
     28 O                     0.069496
     29 H                     0.247874
     30 H                     0.233032
     31 O                     0.023371
     32 C                    -0.397053
     33 H                     0.254154
     34 C                    -0.244409
     35 H                     0.261040
     36 C                     0.100385
     37 O                    -0.210435
     38 O                    -0.121035
     39 H                     0.295243
     40 C                    -0.254093
     41 H                     0.283174
     42 O                    -0.154129
     43 H                     0.261936
     44 C                    -0.553134
     45 H                     0.285697
     46 O                    -0.210146
     47 H                     0.272914
     48 C                    -0.307236
     49 H                     0.293715
     50 O                    -0.132326
     51 H                     0.253577
  ----------------------------------------
  Sum of atomic charges =     0.000000

 -----------------------------------------------------------------
                    Cartesian Multipole Moments
 -----------------------------------------------------------------
    Charge (ESU x 10^10)
                 0.0000
    Dipole Moment (Debye)
         X      -1.4925      Y      -1.7004      Z       2.0391
       Tot       3.0458
    Quadrupole Moments (Debye-Ang)
        XX    -183.2326     XY     -14.7206     YY    -147.7942
        XZ       6.4635     YZ      -2.4108     ZZ    -142.0078
    Octopole Moments (Debye-Ang^2)
       XXX      78.2100    XXY       6.9534    XYY       4.5594
       YYY     -42.0709    XXZ      77.1683    XYZ      12.3455
       YYZ      28.4322    XZZ      30.3943    YZZ       3.5852
       ZZZ      25.0132
    Hexadecapole Moments (Debye-Ang^3)
      XXXX  -15955.3834   XXXY    -719.1349   XXYY   -2685.6417
      XYYY      34.9761   YYYY   -2332.9776   XXXZ     283.7551
      XXYZ     153.8544   XYYZ     156.9758   YYYZ      59.4312
      XXZZ   -2145.3332   XYZZ      66.2111   YYZZ    -482.0765
      XZZZ     113.4609   YZZZ      64.0371   ZZZZ    -850.5957
 -----------------------------------------------------------------
 Calculating analytic gradient of the SCF energy
 Gradient of SCF Energy
            1           2           3           4           5           6
    1  -0.0000195   0.0001693  -0.0001655  -0.0000264   0.0003400   0.0002183
    2  -0.0002130   0.0000232   0.0002625   0.0001404   0.0007221  -0.0001427
    3  -0.0002806   0.0000312   0.0001941  -0.0000572  -0.0006797   0.0001096
            7           8           9          10          11          12
    1  -0.0000218   0.0000400  -0.0003161   0.0000459   0.0001019  -0.0001018
    2  -0.0000250  -0.0000272   0.0001872  -0.0000999   0.0000549  -0.0000408
    3  -0.0000687  -0.0000635   0.0000682  -0.0000232  -0.0002271   0.0000577
           13          14          15          16          17          18
    1   0.0000056  -0.0000838   0.0001144   0.0000183   0.0000253  -0.0000393
    2   0.0000692  -0.0000924  -0.0000610   0.0000317  -0.0000095  -0.0000162
    3  -0.0000396   0.0003701   0.0000435   0.0000104   0.0000233   0.0000033
           19          20          21          22          23          24
    1  -0.0000372  -0.0000186   0.0000276  -0.0000074   0.0000941  -0.0000577
    2  -0.0000160   0.0000644   0.0002122   0.0000755   0.0000527  -0.0000483
    3  -0.0000168   0.0000899   0.0001201   0.0000373  -0.0000038   0.0000445
           25          26          27          28          29          30
    1  -0.0000129  -0.0001333  -0.0012272   0.0011556   0.0001550   0.0000872
    2  -0.0000047  -0.0000370  -0.0012435  -0.0000649   0.0000773   0.0001537
    3   0.0000101   0.0000106   0.0000614   0.0006285  -0.0000168  -0.0001781
           31          32          33          34          35          36
    1  -0.0000359   0.0001746   0.0000116  -0.0005269   0.0000979  -0.0005443
    2  -0.0000281   0.0000650   0.0000273   0.0003434  -0.0001375   0.0000768
    3   0.0002192  -0.0000930  -0.0000078  -0.0002827  -0.0000654   0.0000351
           37          38          39          40          41          42
    1   0.0002620   0.0001507   0.0000092   0.0004293  -0.0000526  -0.0003657
    2  -0.0000125  -0.0000232  -0.0000462   0.0000075   0.0000399   0.0000075
    3  -0.0000563   0.0000014  -0.0000126  -0.0002287   0.0000600   0.0003161
           43          44          45          46          47          48
    1  -0.0000004  -0.0000846  -0.0000099   0.0001266  -0.0000108  -0.0004172
    2  -0.0000919  -0.0001434  -0.0000302  -0.0000599  -0.0000277   0.0000531
    3  -0.0001751   0.0000279  -0.0000497   0.0000381  -0.0000296  -0.0003543
           49          50          51
    1   0.0000899   0.0003979  -0.0000316
    2  -0.0000307   0.0000437  -0.0000176
    3   0.0001427   0.0003499  -0.0000942
 Max gradient component =       1.243E-03
 RMS gradient           =       2.442E-04
 Gradient time:  CPU 511.31 s  wall 86.16 s
 Geometry Optimization Parameters
   NAtoms,    NIC,     NZ,  NCons,   NDum,   NFix, NCnnct, MaxDiis
       51     420       0       0       0       0       0       0

 Cartesian Hessian Update
 Hessian Updated using BFGS Update


** GEOMETRY OPTIMIZATION IN DELOCALIZED INTERNAL COORDINATES **
   Searching for a Minimum

   Optimization Cycle:  10

                       Coordinates (Angstroms)
     ATOM                X               Y               Z
      1  C        -3.0337382480    0.9959802151   -0.8678782212
      2  H        -3.3652403729    0.3608587823   -1.7008928157
      3  C        -2.5637015269    0.0456427023    0.2250269619
      4  H        -2.2783865567    0.6183467727    1.1210473432
      5  O        -1.3905455682   -0.5520556857   -0.3406540111
      6  C        -3.6336013425   -0.9586954880    0.6084013976
      7  H        -3.8657326997   -1.5722699436   -0.2711412280
      8  H        -3.2757103487   -1.6302913759    1.3968436231
      9  C        -4.8839987759   -0.1816842035    1.0863162443
     10  H        -4.5983498516    0.3572396835    2.0019472947
     11  C        -6.0234680350   -1.1187380682    1.5044372592
     12  H        -5.6842320168   -1.7788923677    2.3150721407
     13  H        -6.8589464474   -0.5282983984    1.8887381361
     14  O        -6.5750827550   -1.8892383979    0.4358184372
     15  C        -5.3510120365    0.8588186607    0.0467039803
     16  H        -6.1864039270    1.4299203217    0.4652869396
     17  H        -5.7473360426    0.3276794244   -0.8251468500
     18  C        -4.2314002985    1.8204515909   -0.4021517266
     19  H        -4.5985718555    2.4721133663   -1.2020439598
     20  H        -3.9456770806    2.4736266857    0.4305960210
     21  C        -1.6971509739    1.6467786285   -1.2891529109
     22  H        -1.7201113570    1.9231717206   -2.3472801561
     23  C        -1.3144487442    2.8893963868   -0.4779123268
     24  H        -0.3129365888    3.2317444591   -0.7384567777
     25  H        -2.0183990065    3.6991030607   -0.6864190962
     26  H        -1.3214321072    2.7015093212    0.5981926131
     27  C        -0.7205526505    0.4353337253   -1.1239222766
     28  O         0.4716583884    0.8582017511   -0.4804918281
     29  H        -0.4690638307   -0.0343795649   -2.0759240103
     30  H        -5.9169813715   -2.5241633340    0.1373061095
     31  O         2.6051859821    0.9091501022    0.0184887257
     32  C         3.9497565205    0.4742660723   -0.1315179735
     33  H         4.2660417843    0.5102273775   -1.1809564720
     34  C         1.6739956214    0.2078321416   -0.7855274233
     35  H         1.9210336565    0.3327170500   -1.8539934711
     36  C         4.8327422274    1.4743861114    0.6112281069
     37  O         5.6423469030    2.1858108437    0.0785173512
     38  O         4.6010412429    1.4670570497    1.9393069414
     39  H         5.1842627811    2.1308200867    2.3372392724
     40  C         4.0746980738   -0.9568552697    0.4038779798
     41  H         3.7747942243   -0.9479379499    1.4618541888
     42  O         5.4217991532   -1.3751526126    0.2707807647
     43  H         5.4454257613   -2.3359312442    0.3548692167
     44  C         3.1278688543   -1.8426668326   -0.4000153422
     45  H         3.5081973058   -1.9093911199   -1.4239967829
     46  O         3.1543718714   -3.1973295086    0.0728225039
     47  H         2.8034295988   -3.2182488141    0.9721401459
     48  C         1.6941012135   -1.2992349979   -0.4553642801
     49  H         1.2014557890   -1.4276870802    0.5185306663
     50  O         0.9727244315   -1.9623334922   -1.4839960466
     51  H         0.9142189751   -2.8981996203   -1.2648049470
   Point Group: c1    Number of degrees of freedom:   147


   Energy is  -1302.736021686

 Hessian Updated using BFGS Update

147 Hessian modes will be used to form the next step
  Hessian Eigenvalues:
     0.000688    0.004764    0.005537    0.005827    0.006304    0.006745
     0.007103    0.007865    0.008688    0.010046    0.010746    0.011216
     0.011997    0.013135    0.013917    0.018833    0.019207    0.020568
     0.022119    0.030789    0.031007    0.031969    0.034148    0.037379
     0.039367    0.041583    0.043341    0.045674    0.046472    0.047172
     0.047690    0.048255    0.048634    0.049118    0.049702    0.050010
     0.051015    0.051796    0.053473    0.054330    0.055028    0.055432
     0.055619    0.056420    0.057207    0.057879    0.058200    0.058607
     0.061969    0.063357    0.064616    0.068631    0.068739    0.071640
     0.076026    0.078911    0.079430    0.079656    0.082273    0.083455
     0.089245    0.091662    0.097382    0.111724    0.114988    0.117007
     0.117561    0.124241    0.137354    0.139222    0.143847    0.149105
     0.157324    0.159639    0.159836    0.160002    0.160059    0.160150
     0.160238    0.161366    0.162254    0.169055    0.173101    0.176505
     0.178472    0.190350    0.193318    0.195984    0.200323    0.213555
     0.223501    0.229176    0.246259    0.250653    0.263567    0.266735
     0.273348    0.276602    0.282351    0.284734    0.286946    0.288319
     0.293011    0.293712    0.297247    0.297822    0.299132    0.305325
     0.334367    0.336099    0.337834    0.338146    0.339099    0.339420
     0.339466    0.339539    0.340053    0.340383    0.340567    0.340644
     0.340729    0.341052    0.341708    0.341827    0.342083    0.342214
     0.342485    0.342589    0.342985    0.348339    0.367481    0.385745
     0.393317    0.395970    0.399372    0.402934    0.404144    0.425321
     0.427728    0.472192    0.511964    0.517808    0.521213    0.523104
     0.529927    0.547610    0.932753

 Minimum Search - Taking Simple RFO Step
 Searching for Lamda that Minimizes Along All modes
 Value Taken    Lamda =  -0.00003929
 Step Taken.  Stepsize is  0.065694

                             Maximum     Tolerance    Cnvgd?
         Gradient           0.000514      0.000300      NO
         Displacement       0.022089      0.001200      NO
         Energy change     -0.000026      0.000001      NO


 New Cartesian Coordinates Obtained by Inverse Iteration

 Displacement from previous Coordinates is:  0.321808
 ----------------------------------------------------------------
             Standard Nuclear Orientation (Angstroms)
    I     Atom           X                Y                Z
 ----------------------------------------------------------------
    1      C      -3.0310959579     0.9955036660    -0.8678592658
    2      H      -3.3620936248     0.3531563507    -1.6957618131
    3      C      -2.5526836238     0.0536814825     0.2291144824
    4      H      -2.2693007924     0.6318779971     1.1221861560
    5      O      -1.3766057950    -0.5397595540    -0.3345566064
    6      C      -3.6162342412    -0.9546270876     0.6195808606
    7      H      -3.8444451077    -1.5757973865    -0.2556518439
    8      H      -3.2538290277    -1.6185886392     1.4123713656
    9      C      -4.8714037428    -0.1834531997     1.0933609240
   10      H      -4.5898684199     0.3630134536     2.0058448181
   11      C      -6.0043566405    -1.1262278328     1.5168909874
   12      H      -5.6591057017    -1.7810131773     2.3293332299
   13      H      -6.8429295659    -0.5398785080     1.9006125824
   14      O      -6.5529657943    -1.9047858327     0.4523374667
   15      C      -5.3459718556     0.8488196208     0.0485538187
   16      H      -6.1853581543     1.4160890131     0.4642894746
   17      H      -5.7384677359     0.3106974999    -0.8206481062
   18      C      -4.2325282440     1.8154962544    -0.4051403795
   19      H      -4.6039596842     2.4606639904    -1.2082813759
   20      H      -3.9501230428     2.4748318021     0.4238237342
   21      C      -1.6999577893     1.6507023972    -1.2997740756
   22      H      -1.7297255004     1.9212306636    -2.3592525921
   23      C      -1.3181649068     2.8993629688    -0.4973916541
   24      H      -0.3204859300     3.2454584446    -0.7676808199
   25      H      -2.0278570475     3.7043600361    -0.7046273584
   26      H      -1.3154470655     2.7173611475     0.5797224964
   27      C      -0.7170601439     0.4457188999    -1.1327858028
   28      O       0.4771730242     0.8780808888    -0.5026312245
   29      H      -0.4731077655    -0.0314702458    -2.0829515430
   30      H      -5.8936735033    -2.5410374038     0.1593684376
   31      O       2.6069191049     0.9138692537     0.0132336989
   32      C       3.9498426645     0.4694908685    -0.1226992245
   33      H       4.2783157182     0.5053876771    -1.1683417120
   34      C       1.6784721818     0.2203791414    -0.8002793324
   35      H       1.9338627587     0.3476656184    -1.8663873248
   36      C       4.8315940530     1.4615479471     0.6325158930
   37      O       5.6537162159     2.1668405084     0.1110454483
   38      O       4.5820298999     1.4548435306     1.9574583177
   39      H       5.1650784402     2.1135813908     2.3638217642
   40      C       4.0590883255    -0.9634818190     0.4107565314
   41      H       3.7497433462    -0.9551780131     1.4659255256
   42      O       5.4053742528    -1.3902612728     0.2895557445
   43      H       5.4220995227    -2.3510162606     0.3752462590
   44      C       3.1145385483    -1.8407581210    -0.4047039548
   45      H       3.5053495687    -1.9080492103    -1.4246400519
   46      O       3.1262684549    -3.1965633925     0.0655074281
   47      H       2.7681422750    -3.2165169053     0.9619895982
   48      C       1.6854542067    -1.2874383841    -0.4748066976
   49      H       1.1793099501    -1.4160309906     0.4918088022
   50      O       0.9710554125    -1.9426627818    -1.5146026619
   51      H       0.8943164230    -2.8766077707    -1.2930509932
 ----------------------------------------------------------------
 Molecular Point Group                 C1    NOp =  1
 Largest Abelian Subgroup              C1    NOp =  1
 Nuclear Repulsion Energy =  2448.0537950407 hartrees
 There are       97 alpha and       97 beta electrons
 Applying Cartesian multipole field
    Component          Value
    ---------          -----
     (2,0,0)        1.00000E-12
     (0,2,0)        2.00000E-11
     (0,0,2)       -3.00000E-11
 Nucleus-field energy     =     0.0000000275 hartrees
 Requested basis set is 6-311++G(d,p)
 There are 280 shells and 732 basis functions
 A cutoff of  1.0D-11 yielded  27057 shell pairs
 There are    179794 function pairs (    190483 Cartesian)
 Smallest overlap matrix eigenvalue = 7.62E-07

 Q-Chem warning in module stvman/mkSTV.C, line 306:

 Overlap eigenvalue is smaller than square root of threshold
 Use THRESH >= 12 to get rid of this warning

 Linear dependence detected in AO basis
 Tighter screening thresholds may be required for diffuse basis sets
 Use S2THRESH > 14 and THRESH = 14 in case of SCF convergence issues
 Number of orthogonalized atomic orbitals = 731
 Maximum deviation from orthogonality = 2.843E-10
 Guess MOs from SCF MO coefficient file

 -----------------------------------------------------------------------
  General SCF calculation program by
  Eric Jon Sundstrom, Paul Horn, Yuezhi Mao, Dmitri Zuev, Alec White,
  David Stuck, Shaama M.S., Shane Yost, Joonho Lee, David Small,
  Daniel Levine, Susi Lehtola, Hugh Burton, Evgeny Epifanovsky
 -----------------------------------------------------------------------
 Exchange:     0.2000 Hartree-Fock + 0.0800 Slater + 0.7200 B88
 Correlation:  0.1900 VWN1RPA + 0.8100 LYP
 Using SG-1 standard quadrature grid
 using 6 threads for integral computing
 -------------------------------------------------------
 OpenMP Integral computing Module                
 Release: version 2.0, May 2017, Q-Chem Inc. Pleasanton 
 -------------------------------------------------------
 -------------------------------------------------------
 OpenMP BLAS3 based DFT computing Module                
 Release: version 1.0, May 2013, Q-Chem Inc. Pittsburgh 
 -------------------------------------------------------
 A restricted SCF calculation will be
 performed using DIIS
 SCF converges when DIIS error is below 1.0e-08
 ---------------------------------------
  Cycle       Energy         DIIS error
 ---------------------------------------
    1   -1302.7343424951      1.36e-04  
    2   -1302.7360311695      1.69e-05  
    3   -1302.7360260109      2.30e-05  
    4   -1302.7360500762      6.27e-06  
    5   -1302.7360514537      3.20e-06  
    6   -1302.7360519462      4.95e-07  
    7   -1302.7360519559      2.15e-07  
    8   -1302.7360519582      3.34e-08  
    9   -1302.7360519583      1.89e-08  
   10   -1302.7360519584      5.55e-09  Convergence criterion met
 ---------------------------------------
 SCF time:   CPU 1810.11s  wall 321.00s 
 SCF   energy in the final basis set =    -1302.7360519584
 Total energy in the final basis set =    -1302.7360519584

 --------------------------------------------------------------

                    Orbital Energies (a.u.)
 --------------------------------------------------------------

 Alpha MOs
 -- Occupied --
-19.186 -19.162 -19.158 -19.145 -19.143 -19.143 -19.131 -19.129
-19.127 -10.322 -10.297 -10.274 -10.260 -10.249 -10.249 -10.246
-10.222 -10.222 -10.185 -10.185 -10.178 -10.178 -10.175 -10.171
-10.159  -1.130  -1.104  -1.072  -1.063  -1.049  -1.040  -1.039
 -1.029  -1.019  -0.847  -0.813  -0.807  -0.791  -0.752  -0.750
 -0.701  -0.688  -0.684  -0.661  -0.640  -0.627  -0.621  -0.594
 -0.582  -0.567  -0.558  -0.556  -0.543  -0.519  -0.514  -0.513
 -0.508  -0.505  -0.496  -0.490  -0.486  -0.479  -0.469  -0.466
 -0.456  -0.448  -0.438  -0.434  -0.431  -0.420  -0.415  -0.410
 -0.402  -0.393  -0.391  -0.387  -0.377  -0.372  -0.367  -0.366
 -0.364  -0.351  -0.344  -0.341  -0.336  -0.333  -0.330  -0.327
 -0.324  -0.316  -0.311  -0.306  -0.297  -0.284  -0.284  -0.281
 -0.264
 -- Virtual --
 -0.032  -0.022  -0.013  -0.010  -0.008  -0.005   0.002   0.005
  0.011   0.015   0.019   0.024   0.027   0.037   0.037   0.038
  0.043   0.047   0.050   0.054   0.060   0.061   0.062   0.065
  0.073   0.075   0.075   0.080   0.083   0.085   0.088   0.089
  0.092   0.093   0.097   0.099   0.104   0.106   0.108   0.110
  0.111   0.112   0.113   0.117   0.119   0.122   0.124   0.126
  0.127   0.130   0.131   0.134   0.135   0.138   0.140   0.142
  0.145   0.145   0.146   0.149   0.151   0.154   0.155   0.158
  0.159   0.160   0.161   0.164   0.166   0.169   0.171   0.174
  0.178   0.179   0.181   0.183   0.186   0.189   0.190   0.194
  0.196   0.197   0.200   0.206   0.208   0.209   0.213   0.215
  0.217   0.219   0.222   0.225   0.227   0.230   0.231   0.236
  0.239   0.241   0.244   0.246   0.247   0.248   0.250   0.254
  0.256   0.259   0.263   0.268   0.268   0.273   0.275   0.279
  0.279   0.282   0.285   0.288   0.291   0.294   0.296   0.298
  0.302   0.304   0.308   0.309   0.314   0.315   0.315   0.319
  0.321   0.323   0.327   0.328   0.333   0.334   0.337   0.340
  0.342   0.344   0.346   0.349   0.351   0.355   0.356   0.359
  0.363   0.364   0.368   0.369   0.371   0.374   0.375   0.378
  0.383   0.383   0.389   0.394   0.395   0.401   0.404   0.407
  0.408   0.417   0.419   0.421   0.428   0.429   0.434   0.441
  0.448   0.454   0.456   0.464   0.467   0.476   0.482   0.489
  0.493   0.499   0.505   0.507   0.513   0.521   0.527   0.537
  0.548   0.554   0.556   0.563   0.565   0.571   0.576   0.580
  0.583   0.595   0.599   0.603   0.607   0.615   0.616   0.619
  0.633   0.636   0.638   0.644   0.655   0.660   0.664   0.667
  0.676   0.677   0.682   0.686   0.688   0.696   0.701   0.708
  0.714   0.716   0.721   0.724   0.738   0.741   0.743   0.746
  0.752   0.754   0.757   0.765   0.769   0.773   0.776   0.778
  0.781   0.785   0.788   0.791   0.793   0.801   0.805   0.812
  0.816   0.823   0.831   0.836   0.845   0.850   0.861   0.863
  0.873   0.897   0.912   0.921   0.935   0.947   0.960   0.971
  0.987   1.007   1.010   1.018   1.030   1.045   1.051   1.054
  1.060   1.068   1.079   1.090   1.097   1.104   1.110   1.120
  1.125   1.133   1.151   1.152   1.159   1.165   1.169   1.173
  1.181   1.187   1.192   1.199   1.209   1.212   1.217   1.224
  1.239   1.245   1.250   1.256   1.259   1.267   1.272   1.282
  1.294   1.298   1.302   1.310   1.321   1.327   1.342   1.349
  1.361   1.375   1.377   1.389   1.401   1.408   1.419   1.421
  1.437   1.443   1.452   1.459   1.470   1.482   1.485   1.494
  1.498   1.502   1.516   1.527   1.530   1.540   1.542   1.545
  1.554   1.564   1.565   1.569   1.580   1.586   1.590   1.592
  1.598   1.608   1.610   1.616   1.619   1.625   1.628   1.631
  1.636   1.640   1.645   1.651   1.653   1.661   1.664   1.670
  1.674   1.677   1.682   1.694   1.699   1.709   1.719   1.727
  1.733   1.744   1.748   1.752   1.762   1.768   1.775   1.778
  1.782   1.791   1.800   1.803   1.813   1.823   1.829   1.839
  1.843   1.847   1.851   1.860   1.867   1.878   1.881   1.886
  1.897   1.915   1.919   1.921   1.927   1.943   1.950   1.971
  1.981   1.991   1.996   2.006   2.016   2.028   2.041   2.047
  2.051   2.060   2.063   2.072   2.076   2.097   2.104   2.111
  2.118   2.124   2.131   2.133   2.152   2.160   2.164   2.173
  2.178   2.190   2.194   2.208   2.222   2.228   2.242   2.253
  2.258   2.260   2.264   2.282   2.304   2.322   2.323   2.343
  2.346   2.367   2.374   2.382   2.399   2.415   2.437   2.443
  2.459   2.481   2.509   2.522   2.526   2.529   2.538   2.544
  2.553   2.556   2.575   2.580   2.586   2.589   2.610   2.618
  2.621   2.638   2.648   2.657   2.664   2.679   2.681   2.691
  2.702   2.711   2.718   2.735   2.754   2.769   2.772   2.787
  2.793   2.796   2.800   2.813   2.824   2.827   2.850   2.857
  2.862   2.870   2.887   2.892   2.895   2.908   2.916   2.921
  2.934   2.937   2.945   2.956   2.967   2.979   2.987   2.996
  3.002   3.015   3.019   3.022   3.039   3.046   3.057   3.066
  3.074   3.088   3.096   3.101   3.126   3.131   3.133   3.145
  3.152   3.158   3.158   3.166   3.168   3.174   3.198   3.206
  3.208   3.231   3.253   3.267   3.270   3.282   3.285   3.300
  3.313   3.321   3.337   3.342   3.349   3.370   3.383   3.392
  3.416   3.424   3.461   3.480   3.498   3.560   3.570   3.619
  3.688   3.779   3.784   3.797   3.804   3.817   3.831   3.841
  3.856   3.886   3.900   3.908   3.917   3.942   3.959   3.986
  3.995   4.000   4.010   4.039   4.059   4.067   4.093   4.131
  4.133   4.156   4.175   4.177   4.191   4.244   4.260   4.279
  4.290   4.308   4.326   4.338   4.353   4.473   4.987   5.075
  5.098   5.102   5.117   5.134   5.151   5.187   5.191   5.212
  5.346   5.372   5.399   5.415   5.422   5.436   5.479   5.525
  5.603   5.615   5.646   5.650   5.665   5.689   5.759   5.845
  5.856  23.757  23.766  23.796  23.800  23.818  23.819  23.836
 23.845  23.869  23.875  23.890  23.904  23.948  23.954  23.978
 24.012  49.869  49.905  49.936  49.944  49.959  49.961  49.997
 50.017  50.029
 --------------------------------------------------------------

          Ground-State Mulliken Net Atomic Charges

     Atom                 Charge (a.u.)
  ----------------------------------------
      1 C                     0.240488
      2 H                     0.191626
      3 C                    -0.018314
      4 H                     0.216170
      5 O                     0.041732
      6 C                    -1.089436
      7 H                     0.171549
      8 H                     0.162599
      9 C                     0.567715
     10 H                     0.165231
     11 C                    -0.737110
     12 H                     0.143450
     13 H                     0.187198
     14 O                    -0.208289
     15 C                    -0.512098
     16 H                     0.160739
     17 H                     0.200002
     18 C                    -0.394672
     19 H                     0.175768
     20 H                     0.162182
     21 C                    -0.215627
     22 H                     0.211683
     23 C                    -0.644462
     24 H                     0.168662
     25 H                     0.152723
     26 H                     0.186707
     27 C                    -0.242068
     28 O                     0.073132
     29 H                     0.249009
     30 H                     0.233264
     31 O                     0.024889
     32 C                    -0.398678
     33 H                     0.254919
     34 C                    -0.235266
     35 H                     0.261602
     36 C                     0.098305
     37 O                    -0.210378
     38 O                    -0.121125
     39 H                     0.295325
     40 C                    -0.256468
     41 H                     0.282711
     42 O                    -0.154190
     43 H                     0.261833
     44 C                    -0.541564
     45 H                     0.285969
     46 O                    -0.209397
     47 H                     0.272296
     48 C                    -0.332422
     49 H                     0.299254
     50 O                    -0.129726
     51 H                     0.252560
  ----------------------------------------
  Sum of atomic charges =     0.000000

 -----------------------------------------------------------------
                    Cartesian Multipole Moments
 -----------------------------------------------------------------
    Charge (ESU x 10^10)
                 0.0000
    Dipole Moment (Debye)
         X      -1.5594      Y      -1.6995      Z       2.0342
       Tot       3.0753
    Quadrupole Moments (Debye-Ang)
        XX    -183.4426     XY     -14.6222     YY    -147.8276
        XZ       6.3622     YZ      -2.4627     ZZ    -141.9458
    Octopole Moments (Debye-Ang^2)
       XXX      73.5730    XXY       7.4720    XYY       4.3223
       YYY     -42.0124    XXZ      75.2978    XYZ      11.8233
       YYZ      28.0560    XZZ      30.7607    YZZ       4.0004
       ZZZ      25.3733
    Hexadecapole Moments (Debye-Ang^3)
      XXXX  -15898.7353   XXXY    -722.2974   XXYY   -2678.9620
      XYYY      35.8072   YYYY   -2331.4457   XXXZ     274.9368
      XXYZ     151.0787   XYYZ     154.2304   YYYZ      60.2213
      XXZZ   -2135.6469   XYZZ      67.9619   YYZZ    -483.9903
      XZZZ     112.9991   YZZZ      66.7404   ZZZZ    -865.0927
 -----------------------------------------------------------------
 Calculating analytic gradient of the SCF energy
 Gradient of SCF Energy
            1           2           3           4           5           6
    1  -0.0001676   0.0001012  -0.0002807   0.0000073   0.0003403   0.0001488
    2   0.0000385   0.0000110   0.0000238   0.0000010   0.0004252   0.0000072
    3   0.0000194   0.0000398   0.0000206  -0.0000365  -0.0002332   0.0001624
            7           8           9          10          11          12
    1   0.0000256   0.0000265  -0.0001108   0.0000026   0.0000598  -0.0000798
    2  -0.0000695   0.0000007   0.0000273  -0.0000121   0.0001170  -0.0000573
    3  -0.0000770  -0.0000708   0.0000892  -0.0000406  -0.0002346   0.0000565
           13          14          15          16          17          18
    1   0.0000200  -0.0001227   0.0000292   0.0000054   0.0000379   0.0000772
    2   0.0000415  -0.0001462  -0.0000440   0.0000205  -0.0000005  -0.0000303
    3  -0.0000152   0.0003095   0.0000038  -0.0000169   0.0000577  -0.0000004
           19          20          21          22          23          24
    1  -0.0000254   0.0000010   0.0001878   0.0000209   0.0001059  -0.0000478
    2  -0.0000226   0.0000764   0.0001497   0.0000996  -0.0000178  -0.0000719
    3  -0.0000168   0.0000320  -0.0002126   0.0000236   0.0000276   0.0000249
           25          26          27          28          29          30
    1  -0.0000028  -0.0001003  -0.0008353   0.0006266   0.0000826   0.0000692
    2  -0.0000131   0.0000450  -0.0006758  -0.0001808   0.0000464   0.0001139
    3   0.0000212   0.0000137  -0.0000577   0.0006792  -0.0000802  -0.0001605
           31          32          33          34          35          36
    1   0.0000065   0.0000947   0.0000398  -0.0001533   0.0000019  -0.0003685
    2  -0.0000590   0.0000117   0.0000371   0.0001314  -0.0001034   0.0000963
    3   0.0001403  -0.0000696   0.0000178  -0.0003428  -0.0000465   0.0000748
           37          38          39          40          41          42
    1   0.0002262   0.0000818  -0.0000149   0.0000500   0.0000178   0.0000021
    2  -0.0000160  -0.0000162  -0.0000687   0.0000083   0.0000440  -0.0000599
    3  -0.0001088   0.0000755  -0.0000379  -0.0002017   0.0000420   0.0002521
           43          44          45          46          47          48
    1  -0.0000259  -0.0000485  -0.0000140   0.0000705   0.0000039  -0.0002418
    2  -0.0000573   0.0000353  -0.0000199  -0.0000621  -0.0000319   0.0002568
    3  -0.0001367   0.0001035  -0.0000431   0.0000098  -0.0000217  -0.0001425
           49          50          51
    1   0.0000278   0.0000518  -0.0000103
    2  -0.0000235  -0.0000270   0.0000209
    3   0.0000496   0.0000965  -0.0000384
 Max gradient component =       8.353E-04
 RMS gradient           =       1.582E-04
 Gradient time:  CPU 511.56 s  wall 86.23 s
 Geometry Optimization Parameters
   NAtoms,    NIC,     NZ,  NCons,   NDum,   NFix, NCnnct, MaxDiis
       51     420       0       0       0       0       0       0

 Cartesian Hessian Update
 Hessian Updated using BFGS Update


** GEOMETRY OPTIMIZATION IN DELOCALIZED INTERNAL COORDINATES **
   Searching for a Minimum

   Optimization Cycle:  11

                       Coordinates (Angstroms)
     ATOM                X               Y               Z
      1  C        -3.0310959579    0.9955036660   -0.8678592658
      2  H        -3.3620936248    0.3531563507   -1.6957618131
      3  C        -2.5526836238    0.0536814825    0.2291144824
      4  H        -2.2693007924    0.6318779971    1.1221861560
      5  O        -1.3766057950   -0.5397595540   -0.3345566064
      6  C        -3.6162342412   -0.9546270876    0.6195808606
      7  H        -3.8444451077   -1.5757973865   -0.2556518439
      8  H        -3.2538290277   -1.6185886392    1.4123713656
      9  C        -4.8714037428   -0.1834531997    1.0933609240
     10  H        -4.5898684199    0.3630134536    2.0058448181
     11  C        -6.0043566405   -1.1262278328    1.5168909874
     12  H        -5.6591057017   -1.7810131773    2.3293332299
     13  H        -6.8429295659   -0.5398785080    1.9006125824
     14  O        -6.5529657943   -1.9047858327    0.4523374667
     15  C        -5.3459718556    0.8488196208    0.0485538187
     16  H        -6.1853581543    1.4160890131    0.4642894746
     17  H        -5.7384677359    0.3106974999   -0.8206481062
     18  C        -4.2325282440    1.8154962544   -0.4051403795
     19  H        -4.6039596842    2.4606639904   -1.2082813759
     20  H        -3.9501230428    2.4748318021    0.4238237342
     21  C        -1.6999577893    1.6507023972   -1.2997740756
     22  H        -1.7297255004    1.9212306636   -2.3592525921
     23  C        -1.3181649068    2.8993629688   -0.4973916541
     24  H        -0.3204859300    3.2454584446   -0.7676808199
     25  H        -2.0278570475    3.7043600361   -0.7046273584
     26  H        -1.3154470655    2.7173611475    0.5797224964
     27  C        -0.7170601439    0.4457188999   -1.1327858028
     28  O         0.4771730242    0.8780808888   -0.5026312245
     29  H        -0.4731077655   -0.0314702458   -2.0829515430
     30  H        -5.8936735033   -2.5410374038    0.1593684376
     31  O         2.6069191049    0.9138692537    0.0132336989
     32  C         3.9498426645    0.4694908685   -0.1226992245
     33  H         4.2783157182    0.5053876771   -1.1683417120
     34  C         1.6784721818    0.2203791414   -0.8002793324
     35  H         1.9338627587    0.3476656184   -1.8663873248
     36  C         4.8315940530    1.4615479471    0.6325158930
     37  O         5.6537162159    2.1668405084    0.1110454483
     38  O         4.5820298999    1.4548435306    1.9574583177
     39  H         5.1650784402    2.1135813908    2.3638217642
     40  C         4.0590883255   -0.9634818190    0.4107565314
     41  H         3.7497433462   -0.9551780131    1.4659255256
     42  O         5.4053742528   -1.3902612728    0.2895557445
     43  H         5.4220995227   -2.3510162606    0.3752462590
     44  C         3.1145385483   -1.8407581210   -0.4047039548
     45  H         3.5053495687   -1.9080492103   -1.4246400519
     46  O         3.1262684549   -3.1965633925    0.0655074281
     47  H         2.7681422750   -3.2165169053    0.9619895982
     48  C         1.6854542067   -1.2874383841   -0.4748066976
     49  H         1.1793099501   -1.4160309906    0.4918088022
     50  O         0.9710554125   -1.9426627818   -1.5146026619
     51  H         0.8943164230   -2.8766077707   -1.2930509932
   Point Group: c1    Number of degrees of freedom:   147


   Energy is  -1302.736051958

 Hessian Updated using BFGS Update

147 Hessian modes will be used to form the next step
  Hessian Eigenvalues:
     0.000723    0.004183    0.004852    0.005712    0.006105    0.006368
     0.006994    0.007284    0.007875    0.009673    0.010095    0.010793
     0.011227    0.012324    0.014112    0.019037    0.019251    0.021342
     0.022093    0.030618    0.031055    0.031974    0.034096    0.037408
     0.039355    0.041707    0.043305    0.045672    0.046497    0.047006
     0.047255    0.047720    0.048650    0.049359    0.049492    0.049928
     0.050945    0.051855    0.052731    0.054379    0.055209    0.055554
     0.055694    0.056422    0.057234    0.057947    0.058208    0.058788
     0.061816    0.062974    0.064448    0.068578    0.068816    0.071576
     0.075934    0.078896    0.079413    0.079983    0.082104    0.083449
     0.089046    0.092072    0.097035    0.111773    0.114776    0.116239
     0.117169    0.124129    0.135783    0.139110    0.144016    0.149026
     0.157274    0.159651    0.159905    0.159999    0.160058    0.160151
     0.160831    0.161528    0.162370    0.169058    0.172913    0.176450
     0.177697    0.190290    0.193326    0.195933    0.200160    0.214285
     0.225406    0.228234    0.246329    0.250421    0.263647    0.267508
     0.269881    0.277468    0.281335    0.284516    0.286548    0.288368
     0.293680    0.294495    0.297522    0.297944    0.299112    0.304827
     0.326697    0.335791    0.337823    0.337991    0.339196    0.339398
     0.339492    0.339669    0.339810    0.340235    0.340567    0.340632
     0.340730    0.340878    0.341195    0.341821    0.342073    0.342226
     0.342368    0.342589    0.342757    0.344130    0.373638    0.386603
     0.391806    0.396855    0.399641    0.402915    0.404412    0.419198
     0.426057    0.493715    0.512937    0.517849    0.521501    0.523279
     0.529915    0.547921    0.931646

 Minimum Search - Taking Simple RFO Step
 Searching for Lamda that Minimizes Along All modes
 Value Taken    Lamda =  -0.00005346
 Step Taken.  Stepsize is  0.099629

                             Maximum     Tolerance    Cnvgd?
         Gradient           0.000390      0.000300      NO
         Displacement       0.028172      0.001200      NO
         Energy change     -0.000030      0.000001      NO


 New Cartesian Coordinates Obtained by Inverse Iteration

 Displacement from previous Coordinates is:  0.453067
 ----------------------------------------------------------------
             Standard Nuclear Orientation (Angstroms)
    I     Atom           X                Y                Z
 ----------------------------------------------------------------
    1      C      -3.0287172500     0.9957761411    -0.8687061252
    2      H      -3.3681718358     0.3492786941    -1.6902954500
    3      C      -2.5357959501     0.0591233367     0.2262865075
    4      H      -2.2481220070     0.6401102231     1.1163386905
    5      O      -1.3619179325    -0.5303937242    -0.3450509671
    6      C      -3.5932954247    -0.9522292892     0.6259907191
    7      H      -3.8241591170    -1.5764553819    -0.2461180574
    8      H      -3.2238919659    -1.6127310517     1.4185433193
    9      C      -4.8492899928    -0.1873227650     1.1060200213
   10      H      -4.5670059870     0.3599311945     2.0179478760
   11      C      -5.9749536079    -1.1374191183     1.5332148339
   12      H      -5.6212443466    -1.7913613907     2.3425342126
   13      H      -6.8154196092    -0.5570356193     1.9217149652
   14      O      -6.5229470293    -1.9169993991     0.4686442381
   15      C      -5.3353872549     0.8442027210     0.0652331340
   16      H      -6.1730511587     1.4085102599     0.4883921274
   17      H      -5.7332912619     0.3059965163    -0.8014902943
   18      C      -4.2277753339     1.8137098135    -0.3964595372
   19      H      -4.6065535307     2.4587366755    -1.1962299176
   20      H      -3.9399292603     2.4728998777     0.4305321321
   21      C      -1.7059861172     1.6536061407    -1.3210827103
   22      H      -1.7507785926     1.9141301603    -2.3825038466
   23      C      -1.3194748786     2.9113588731    -0.5350397530
   24      H      -0.3310215584     3.2652368950    -0.8290264178
   25      H      -2.0407444759     3.7086062486    -0.7321632033
   26      H      -1.2907090956     2.7361890763     0.5427918819
   27      C      -0.7141344789     0.4566150832    -1.1564593277
   28      O       0.4805529408     0.8999011165    -0.5401910510
   29      H      -0.4779824516    -0.0271275461    -2.1049829070
   30      H      -5.8675108099    -2.5611644939     0.1847769473
   31      O       2.6029086396     0.9187075726     0.0061782256
   32      C       3.9442235234     0.4639822805    -0.1079814030
   33      H       4.2899277843     0.4989765118    -1.1480388334
   34      C       1.6820496098     0.2324941026    -0.8211801777
   35      H       1.9526690314     0.3616057475    -1.8831212879
   36      C       4.8202246173     1.4485460195     0.6640106817
   37      O       5.6533637193     2.1517608148     0.1579475765
   38      O       4.5473943860     1.4403726571     1.9844509414
   39      H       5.1255229827     2.0961245449     2.4025743338
   40      C       4.0355539748    -0.9705401480     0.4240260631
   41      H       3.7129992538    -0.9633897138     1.4750753207
   42      O       5.3817982221    -1.4038362972     0.3182728566
   43      H       5.3938424334    -2.3634916269     0.4151795994
   44      C       3.0973939592    -1.8398536598    -0.4067754101
   45      H       3.5042208064    -1.9094368504    -1.4201410453
   46      O       3.0899902064    -3.1957841081     0.0628932847
   47      H       2.7194656253    -3.2124159694     0.9543695446
   48      C       1.6741755183    -1.2761163226    -0.4995554819
   49      H       1.1489285975    -1.4038877219     0.4565624711
   50      O       0.9726373678    -1.9234529851    -1.5543634355
   51      H       0.8783570586    -2.8555353918    -1.3317964340
 ----------------------------------------------------------------
 Molecular Point Group                 C1    NOp =  1
 Largest Abelian Subgroup              C1    NOp =  1
 Nuclear Repulsion Energy =  2449.6705986798 hartrees
 There are       97 alpha and       97 beta electrons
 Applying Cartesian multipole field
    Component          Value
    ---------          -----
     (2,0,0)        1.00000E-12
     (0,2,0)        2.00000E-11
     (0,0,2)       -3.00000E-11
 Nucleus-field energy     =     0.0000000269 hartrees
 Requested basis set is 6-311++G(d,p)
 There are 280 shells and 732 basis functions
 A cutoff of  1.0D-11 yielded  27082 shell pairs
 There are    179908 function pairs (    190596 Cartesian)
 Smallest overlap matrix eigenvalue = 7.59E-07

 Q-Chem warning in module stvman/mkSTV.C, line 306:

 Overlap eigenvalue is smaller than square root of threshold
 Use THRESH >= 12 to get rid of this warning

 Linear dependence detected in AO basis
 Tighter screening thresholds may be required for diffuse basis sets
 Use S2THRESH > 14 and THRESH = 14 in case of SCF convergence issues
 Number of orthogonalized atomic orbitals = 731
 Maximum deviation from orthogonality = 1.716E-10
 Guess MOs from SCF MO coefficient file

 -----------------------------------------------------------------------
  General SCF calculation program by
  Eric Jon Sundstrom, Paul Horn, Yuezhi Mao, Dmitri Zuev, Alec White,
  David Stuck, Shaama M.S., Shane Yost, Joonho Lee, David Small,
  Daniel Levine, Susi Lehtola, Hugh Burton, Evgeny Epifanovsky
 -----------------------------------------------------------------------
 Exchange:     0.2000 Hartree-Fock + 0.0800 Slater + 0.7200 B88
 Correlation:  0.1900 VWN1RPA + 0.8100 LYP
 Using SG-1 standard quadrature grid
 using 6 threads for integral computing
 -------------------------------------------------------
 OpenMP Integral computing Module                
 Release: version 2.0, May 2017, Q-Chem Inc. Pleasanton 
 -------------------------------------------------------
 -------------------------------------------------------
 OpenMP BLAS3 based DFT computing Module                
 Release: version 1.0, May 2013, Q-Chem Inc. Pittsburgh 
 -------------------------------------------------------
 A restricted SCF calculation will be
 performed using DIIS
 SCF converges when DIIS error is below 1.0e-08
 ---------------------------------------
  Cycle       Energy         DIIS error
 ---------------------------------------
    1   -1302.7331290949      1.80e-04  
    2   -1302.7360454384      2.12e-05  
    3   -1302.7360325416      3.12e-05  
    4   -1302.7360766227      7.45e-06  
    5   -1302.7360785373      3.98e-06  
    6   -1302.7360792927      5.92e-07  
    7   -1302.7360793067      2.51e-07  
    8   -1302.7360793100      3.49e-08  
    9   -1302.7360793102      1.94e-08  
   10   -1302.7360793100      5.96e-09  Convergence criterion met
 ---------------------------------------
 SCF time:   CPU 1812.79s  wall 321.00s 
 SCF   energy in the final basis set =    -1302.7360793100
 Total energy in the final basis set =    -1302.7360793100

 --------------------------------------------------------------

                    Orbital Energies (a.u.)
 --------------------------------------------------------------

 Alpha MOs
 -- Occupied --
-19.186 -19.161 -19.158 -19.145 -19.144 -19.143 -19.131 -19.129
-19.127 -10.322 -10.297 -10.274 -10.260 -10.249 -10.249 -10.246
-10.222 -10.221 -10.185 -10.185 -10.177 -10.177 -10.174 -10.171
-10.159  -1.130  -1.104  -1.071  -1.062  -1.049  -1.040  -1.039
 -1.030  -1.019  -0.847  -0.813  -0.807  -0.791  -0.752  -0.749
 -0.701  -0.688  -0.684  -0.661  -0.640  -0.626  -0.621  -0.594
 -0.582  -0.567  -0.558  -0.556  -0.543  -0.519  -0.514  -0.513
 -0.508  -0.505  -0.496  -0.490  -0.486  -0.479  -0.469  -0.465
 -0.456  -0.448  -0.438  -0.434  -0.431  -0.420  -0.415  -0.410
 -0.402  -0.392  -0.391  -0.387  -0.377  -0.372  -0.367  -0.366
 -0.364  -0.351  -0.344  -0.341  -0.336  -0.333  -0.330  -0.327
 -0.324  -0.315  -0.312  -0.306  -0.297  -0.284  -0.284  -0.281
 -0.264
 -- Virtual --
 -0.031  -0.022  -0.013  -0.010  -0.008  -0.005   0.002   0.005
  0.011   0.015   0.019   0.024   0.027   0.037   0.037   0.038
  0.043   0.047   0.050   0.054   0.060   0.061   0.062   0.065
  0.073   0.075   0.075   0.080   0.083   0.085   0.088   0.089
  0.092   0.094   0.097   0.099   0.104   0.106   0.108   0.110
  0.111   0.112   0.113   0.117   0.119   0.122   0.124   0.126
  0.127   0.131   0.131   0.135   0.136   0.138   0.140   0.142
  0.145   0.145   0.146   0.149   0.152   0.154   0.155   0.158
  0.159   0.160   0.161   0.164   0.166   0.169   0.170   0.174
  0.178   0.179   0.181   0.183   0.186   0.189   0.190   0.194
  0.196   0.197   0.200   0.206   0.208   0.210   0.212   0.215
  0.218   0.219   0.222   0.226   0.227   0.230   0.231   0.236
  0.238   0.241   0.244   0.246   0.247   0.248   0.251   0.254
  0.256   0.259   0.263   0.267   0.269   0.273   0.275   0.279
  0.279   0.282   0.285   0.288   0.291   0.295   0.296   0.298
  0.301   0.304   0.308   0.309   0.314   0.315   0.316   0.319
  0.321   0.323   0.327   0.328   0.332   0.334   0.337   0.340
  0.341   0.344   0.347   0.349   0.352   0.355   0.356   0.360
  0.364   0.364   0.368   0.369   0.370   0.374   0.375   0.378
  0.384   0.384   0.388   0.394   0.396   0.402   0.404   0.407
  0.408   0.417   0.418   0.421   0.428   0.429   0.434   0.441
  0.448   0.454   0.457   0.465   0.467   0.476   0.483   0.490
  0.494   0.500   0.504   0.508   0.513   0.521   0.528   0.537
  0.548   0.554   0.557   0.563   0.566   0.571   0.575   0.581
  0.584   0.595   0.599   0.604   0.607   0.616   0.617   0.620
  0.634   0.636   0.638   0.644   0.655   0.660   0.664   0.668
  0.676   0.677   0.681   0.686   0.688   0.696   0.700   0.709
  0.715   0.717   0.720   0.724   0.738   0.741   0.742   0.746
  0.753   0.754   0.757   0.766   0.769   0.774   0.776   0.778
  0.781   0.785   0.788   0.791   0.793   0.802   0.805   0.812
  0.816   0.823   0.831   0.837   0.845   0.851   0.862   0.864
  0.872   0.897   0.910   0.921   0.936   0.946   0.959   0.970
  0.987   1.008   1.011   1.017   1.030   1.046   1.051   1.054
  1.061   1.068   1.079   1.090   1.096   1.104   1.110   1.123
  1.125   1.134   1.151   1.153   1.159   1.165   1.169   1.173
  1.182   1.187   1.193   1.199   1.209   1.213   1.218   1.224
  1.239   1.245   1.250   1.256   1.260   1.267   1.273   1.283
  1.293   1.298   1.303   1.311   1.322   1.327   1.343   1.350
  1.361   1.374   1.378   1.389   1.401   1.409   1.420   1.420
  1.437   1.444   1.451   1.459   1.469   1.482   1.486   1.494
  1.497   1.502   1.517   1.526   1.531   1.541   1.542   1.546
  1.554   1.563   1.566   1.569   1.579   1.585   1.590   1.593
  1.598   1.609   1.611   1.616   1.619   1.625   1.628   1.631
  1.636   1.640   1.645   1.652   1.653   1.661   1.665   1.670
  1.674   1.678   1.681   1.694   1.700   1.710   1.720   1.727
  1.733   1.744   1.748   1.752   1.762   1.768   1.776   1.778
  1.783   1.791   1.801   1.803   1.813   1.823   1.830   1.839
  1.844   1.848   1.852   1.861   1.869   1.877   1.882   1.886
  1.896   1.916   1.919   1.921   1.927   1.943   1.950   1.972
  1.980   1.991   1.996   2.006   2.017   2.029   2.042   2.047
  2.052   2.061   2.064   2.072   2.078   2.098   2.105   2.111
  2.119   2.124   2.131   2.134   2.152   2.161   2.165   2.173
  2.178   2.190   2.194   2.207   2.223   2.228   2.242   2.253
  2.258   2.260   2.264   2.282   2.304   2.322   2.324   2.343
  2.347   2.367   2.375   2.382   2.399   2.415   2.437   2.443
  2.458   2.481   2.509   2.522   2.527   2.529   2.539   2.544
  2.553   2.556   2.575   2.581   2.586   2.589   2.611   2.618
  2.622   2.638   2.649   2.657   2.665   2.678   2.682   2.692
  2.702   2.712   2.718   2.735   2.754   2.769   2.774   2.788
  2.792   2.797   2.801   2.813   2.823   2.827   2.850   2.858
  2.863   2.869   2.887   2.893   2.895   2.909   2.915   2.921
  2.933   2.937   2.945   2.955   2.967   2.979   2.987   2.997
  3.003   3.015   3.019   3.023   3.040   3.046   3.058   3.066
  3.074   3.088   3.096   3.100   3.125   3.131   3.132   3.146
  3.152   3.158   3.159   3.165   3.169   3.174   3.198   3.205
  3.208   3.232   3.253   3.267   3.270   3.282   3.285   3.298
  3.313   3.321   3.336   3.341   3.349   3.370   3.383   3.393
  3.416   3.425   3.462   3.481   3.498   3.560   3.571   3.619
  3.689   3.778   3.784   3.798   3.804   3.817   3.831   3.842
  3.855   3.886   3.899   3.906   3.917   3.942   3.959   3.986
  3.995   4.000   4.010   4.039   4.059   4.067   4.093   4.131
  4.134   4.157   4.175   4.178   4.192   4.244   4.261   4.281
  4.291   4.309   4.328   4.338   4.353   4.474   4.986   5.075
  5.098   5.102   5.118   5.134   5.152   5.187   5.190   5.214
  5.347   5.373   5.399   5.415   5.422   5.436   5.479   5.526
  5.603   5.615   5.646   5.650   5.665   5.689   5.759   5.845
  5.856  23.757  23.766  23.796  23.800  23.818  23.819  23.836
 23.845  23.869  23.875  23.890  23.904  23.948  23.954  23.978
 24.012  49.869  49.905  49.936  49.944  49.960  49.961  49.997
 50.018  50.029
 --------------------------------------------------------------

          Ground-State Mulliken Net Atomic Charges

     Atom                 Charge (a.u.)
  ----------------------------------------
      1 C                     0.243632
      2 H                     0.192459
      3 C                    -0.028196
      4 H                     0.216139
      5 O                     0.040475
      6 C                    -1.078926
      7 H                     0.171843
      8 H                     0.160875
      9 C                     0.577669
     10 H                     0.165684
     11 C                    -0.736528
     12 H                     0.142953
     13 H                     0.187726
     14 O                    -0.209254
     15 C                    -0.519359
     16 H                     0.160426
     17 H                     0.199981
     18 C                    -0.398631
     19 H                     0.175553
     20 H                     0.162272
     21 C                    -0.220837
     22 H                     0.211395
     23 C                    -0.648332
     24 H                     0.168765
     25 H                     0.153125
     26 H                     0.188308
     27 C                    -0.245148
     28 O                     0.077357
     29 H                     0.249374
     30 H                     0.233788
     31 O                     0.028158
     32 C                    -0.404204
     33 H                     0.256582
     34 C                    -0.219157
     35 H                     0.262031
     36 C                     0.094442
     37 O                    -0.210268
     38 O                    -0.121401
     39 H                     0.295452
     40 C                    -0.256045
     41 H                     0.281864
     42 O                    -0.154120
     43 H                     0.261690
     44 C                    -0.529648
     45 H                     0.286277
     46 O                    -0.207857
     47 H                     0.271487
     48 C                    -0.360417
     49 H                     0.306019
     50 O                    -0.126945
     51 H                     0.251474
  ----------------------------------------
  Sum of atomic charges =    -0.000000

 -----------------------------------------------------------------
                    Cartesian Multipole Moments
 -----------------------------------------------------------------
    Charge (ESU x 10^10)
                -0.0000
    Dipole Moment (Debye)
         X      -1.6202      Y      -1.7191      Z       2.0620
       Tot       3.1356
    Quadrupole Moments (Debye-Ang)
        XX    -183.5143     XY     -14.3990     YY    -147.8624
        XZ       6.1872     YZ      -2.5635     ZZ    -141.8047
    Octopole Moments (Debye-Ang^2)
       XXX      69.1869    XXY       6.6403    XYY       3.4444
       YYY     -42.2230    XXZ      73.1184    XYZ      11.2677
       YYZ      27.8167    XZZ      31.4435    YZZ       4.4989
       ZZZ      26.1295
    Hexadecapole Moments (Debye-Ang^3)
      XXXX  -15785.7842   XXXY    -718.8497   XXYY   -2663.5750
      XYYY      39.0711   YYYY   -2332.4792   XXXZ     257.7120
      XXYZ     144.8844   XYYZ     149.7105   YYYZ      61.8646
      XXZZ   -2119.4361   XYZZ      70.3633   YYZZ    -486.9876
      XZZZ     110.7430   YZZZ      70.6695   ZZZZ    -887.3394
 -----------------------------------------------------------------
 Calculating analytic gradient of the SCF energy
 Gradient of SCF Energy
            1           2           3           4           5           6
    1  -0.0001403  -0.0000681  -0.0001258   0.0000351   0.0001280  -0.0001003
    2   0.0001521  -0.0000241  -0.0001137  -0.0000776  -0.0000995   0.0001712
    3   0.0002846  -0.0000226  -0.0001534   0.0000544   0.0002535   0.0000293
            7           8           9          10          11          12
    1   0.0000179  -0.0000089   0.0001720  -0.0000378   0.0000289   0.0000143
    2  -0.0000527   0.0000292  -0.0002011   0.0000526   0.0000594   0.0000061
    3  -0.0000124  -0.0000177   0.0000571   0.0000093  -0.0000729   0.0000498
           13          14          15          16          17          18
    1   0.0000211  -0.0001055  -0.0000815  -0.0000080  -0.0000159   0.0001281
    2   0.0000016  -0.0000829   0.0000161  -0.0000171   0.0000585  -0.0000170
    3  -0.0000253   0.0000254  -0.0000084  -0.0000221  -0.0000110   0.0000088
           19          20          21          22          23          24
    1  -0.0000051   0.0000066   0.0001633  -0.0000072   0.0000438   0.0000208
    2   0.0000064  -0.0000190  -0.0000870   0.0000144  -0.0000236  -0.0000075
    3   0.0000035  -0.0000648  -0.0002080   0.0000279   0.0000388   0.0000114
           25          26          27          28          29          30
    1  -0.0000003   0.0000060   0.0000649  -0.0002889  -0.0000413   0.0000278
    2   0.0000141   0.0000517   0.0004172  -0.0001889  -0.0000133   0.0000677
    3   0.0000147  -0.0000043  -0.0003287   0.0002881   0.0000129  -0.0000306
           31          32          33          34          35          36
    1   0.0000521  -0.0000683   0.0000094   0.0002963  -0.0000684   0.0001922
    2  -0.0000892  -0.0000196   0.0000314  -0.0001719   0.0000331  -0.0000129
    3  -0.0001904   0.0000007   0.0000243  -0.0000842   0.0000546   0.0000945
           37          38          39          40          41          42
    1  -0.0000477  -0.0000723  -0.0000157  -0.0003431   0.0000556   0.0003453
    2  -0.0000375   0.0000141  -0.0000387  -0.0000892   0.0000348  -0.0000609
    3  -0.0000618   0.0000233  -0.0000132   0.0000282  -0.0000123   0.0000129
           43          44          45          46          47          48
    1  -0.0000808  -0.0000012   0.0000053  -0.0000455   0.0000082   0.0002374
    2   0.0000353   0.0001298  -0.0000072   0.0000209  -0.0000227   0.0001246
    3  -0.0000437   0.0000482  -0.0000278  -0.0000358   0.0000112   0.0002754
           49          50          51
    1  -0.0000659  -0.0002818   0.0000449
    2   0.0000392  -0.0000642   0.0000572
    3  -0.0000835  -0.0002565   0.0000489
 Max gradient component =       4.172E-04
 RMS gradient           =       1.116E-04
 Gradient time:  CPU 512.27 s  wall 86.31 s
 Geometry Optimization Parameters
   NAtoms,    NIC,     NZ,  NCons,   NDum,   NFix, NCnnct, MaxDiis
       51     420       0       0       0       0       0       0

 Cartesian Hessian Update
 Hessian Updated using BFGS Update


** GEOMETRY OPTIMIZATION IN DELOCALIZED INTERNAL COORDINATES **
   Searching for a Minimum

   Optimization Cycle:  12

                       Coordinates (Angstroms)
     ATOM                X               Y               Z
      1  C        -3.0287172500    0.9957761411   -0.8687061252
      2  H        -3.3681718358    0.3492786941   -1.6902954500
      3  C        -2.5357959501    0.0591233367    0.2262865075
      4  H        -2.2481220070    0.6401102231    1.1163386905
      5  O        -1.3619179325   -0.5303937242   -0.3450509671
      6  C        -3.5932954247   -0.9522292892    0.6259907191
      7  H        -3.8241591170   -1.5764553819   -0.2461180574
      8  H        -3.2238919659   -1.6127310517    1.4185433193
      9  C        -4.8492899928   -0.1873227650    1.1060200213
     10  H        -4.5670059870    0.3599311945    2.0179478760
     11  C        -5.9749536079   -1.1374191183    1.5332148339
     12  H        -5.6212443466   -1.7913613907    2.3425342126
     13  H        -6.8154196092   -0.5570356193    1.9217149652
     14  O        -6.5229470293   -1.9169993991    0.4686442381
     15  C        -5.3353872549    0.8442027210    0.0652331340
     16  H        -6.1730511587    1.4085102599    0.4883921274
     17  H        -5.7332912619    0.3059965163   -0.8014902943
     18  C        -4.2277753339    1.8137098135   -0.3964595372
     19  H        -4.6065535307    2.4587366755   -1.1962299176
     20  H        -3.9399292603    2.4728998777    0.4305321321
     21  C        -1.7059861172    1.6536061407   -1.3210827103
     22  H        -1.7507785926    1.9141301603   -2.3825038466
     23  C        -1.3194748786    2.9113588731   -0.5350397530
     24  H        -0.3310215584    3.2652368950   -0.8290264178
     25  H        -2.0407444759    3.7086062486   -0.7321632033
     26  H        -1.2907090956    2.7361890763    0.5427918819
     27  C        -0.7141344789    0.4566150832   -1.1564593277
     28  O         0.4805529408    0.8999011165   -0.5401910510
     29  H        -0.4779824516   -0.0271275461   -2.1049829070
     30  H        -5.8675108099   -2.5611644939    0.1847769473
     31  O         2.6029086396    0.9187075726    0.0061782256
     32  C         3.9442235234    0.4639822805   -0.1079814030
     33  H         4.2899277843    0.4989765118   -1.1480388334
     34  C         1.6820496098    0.2324941026   -0.8211801777
     35  H         1.9526690314    0.3616057475   -1.8831212879
     36  C         4.8202246173    1.4485460195    0.6640106817
     37  O         5.6533637193    2.1517608148    0.1579475765
     38  O         4.5473943860    1.4403726571    1.9844509414
     39  H         5.1255229827    2.0961245449    2.4025743338
     40  C         4.0355539748   -0.9705401480    0.4240260631
     41  H         3.7129992538   -0.9633897138    1.4750753207
     42  O         5.3817982221   -1.4038362972    0.3182728566
     43  H         5.3938424334   -2.3634916269    0.4151795994
     44  C         3.0973939592   -1.8398536598   -0.4067754101
     45  H         3.5042208064   -1.9094368504   -1.4201410453
     46  O         3.0899902064   -3.1957841081    0.0628932847
     47  H         2.7194656253   -3.2124159694    0.9543695446
     48  C         1.6741755183   -1.2761163226   -0.4995554819
     49  H         1.1489285975   -1.4038877219    0.4565624711
     50  O         0.9726373678   -1.9234529851   -1.5543634355
     51  H         0.8783570586   -2.8555353918   -1.3317964340
   Point Group: c1    Number of degrees of freedom:   147


   Energy is  -1302.736079310

 Hessian Updated using BFGS Update

147 Hessian modes will be used to form the next step
  Hessian Eigenvalues:
     0.000715    0.003771    0.004837    0.005734    0.006044    0.006382
     0.006926    0.007187    0.007873    0.009563    0.010073    0.010848
     0.011228    0.012330    0.014176    0.019156    0.019312    0.021434
     0.022097    0.030716    0.031066    0.031980    0.034372    0.037421
     0.039350    0.041713    0.043357    0.045667    0.046494    0.047153
     0.047662    0.047846    0.048662    0.049369    0.049581    0.050006
     0.050821    0.051882    0.052914    0.054422    0.055174    0.055548
     0.055679    0.056422    0.057236    0.057925    0.058196    0.058717
     0.061893    0.063133    0.065001    0.068665    0.068820    0.071669
     0.075989    0.078913    0.079396    0.079954    0.082135    0.083497
     0.089080    0.092136    0.097341    0.111782    0.114740    0.116899
     0.117227    0.124141    0.136780    0.139192    0.144071    0.148998
     0.157385    0.159707    0.159887    0.160023    0.160097    0.160244
     0.160858    0.161829    0.162439    0.169023    0.172602    0.176463
     0.178291    0.190298    0.193249    0.195973    0.200092    0.215011
     0.225005    0.228201    0.246478    0.250180    0.263689    0.267201
     0.272055    0.277482    0.281247    0.284729    0.286666    0.288361
     0.293973    0.294416    0.297481    0.298097    0.299168    0.304911
     0.333796    0.335831    0.337864    0.337981    0.339233    0.339384
     0.339528    0.339639    0.339858    0.340207    0.340566    0.340641
     0.340772    0.341017    0.341469    0.341826    0.342079    0.342224
     0.342529    0.342590    0.342895    0.344173    0.373682    0.386455
     0.392001    0.396942    0.400975    0.402944    0.404549    0.417301
     0.425956    0.494032    0.512764    0.518136    0.521580    0.523389
     0.529933    0.547871    0.931797

 Minimum Search - Taking Simple RFO Step
 Searching for Lamda that Minimizes Along All modes
 Value Taken    Lamda =  -0.00000644
 Step Taken.  Stepsize is  0.032130

                             Maximum     Tolerance    Cnvgd?
         Gradient           0.000380      0.000300      NO
         Displacement       0.010019      0.001200      NO
         Energy change     -0.000027      0.000001      NO


 New Cartesian Coordinates Obtained by Inverse Iteration

 Displacement from previous Coordinates is:  0.125062
 ----------------------------------------------------------------
             Standard Nuclear Orientation (Angstroms)
    I     Atom           X                Y                Z
 ----------------------------------------------------------------
    1      C      -3.0277398106     0.9943728653    -0.8708287862
    2      H      -3.3654488188     0.3443158167    -1.6902698388
    3      C      -2.5318707128     0.0628176668     0.2272632304
    4      H      -2.2452409091     0.6478649280     1.1149493191
    5      O      -1.3572274327    -0.5259903652    -0.3430680090
    6      C      -3.5868826149    -0.9497716584     0.6308250108
    7      H      -3.8169412791    -1.5768245320    -0.2393757685
    8      H      -3.2157479188    -1.6071660015     1.4252090750
    9      C      -4.8445112699    -0.1861224763     1.1090047125
   10      H      -4.5629356205     0.3646796809     2.0189976659
   11      C      -5.9677456843    -1.1376278488     1.5397228236
   12      H      -5.6120365863    -1.7888878271     2.3502352997
   13      H      -6.8092361658    -0.5581323658     1.9274209372
   14      O      -6.5146789913    -1.9209769129     0.4773709677
   15      C      -5.3335952383     0.8404362402     0.0648693751
   16      H      -6.1724446789     1.4041750073     0.4864821585
   17      H      -5.7304093348     0.2977918065    -0.7995835700
   18      C      -4.2287085478     1.8109939459    -0.4007424512
   19      H      -4.6092899799     2.4524914657    -1.2024724887
   20      H      -3.9422014499     2.4736256406     0.4240837803
   21      C      -1.7071333925     1.6542962073    -1.3252329461
   22      H      -1.7532364437     1.9132964852    -2.3870068511
   23      C      -1.3228068500     2.9137526421    -0.5409546793
   24      H      -0.3358194169     3.2700720058    -0.8368498799
   25      H      -2.0465666761     3.7088416709    -0.7375212129
   26      H      -1.2917439556     2.7392806770     0.5369549351
   27      C      -0.7129276733     0.4593822695    -1.1597189049
   28      O       0.4827465475     0.9071458229    -0.5494544911
   29      H      -0.4792067389    -0.0273392279    -2.1073247618
   30      H      -5.8597188237    -2.5672377125     0.1972025206
   31      O       2.6019950253     0.9196533057     0.0074390415
   32      C       3.9429254624     0.4628823703    -0.1032620620
   33      H       4.2918603546     0.4992210182    -1.1422160635
   34      C       1.6837134048     0.2369089293    -0.8256349819
   35      H       1.9598864362     0.3672319348    -1.8860866135
   36      C       4.8181005318     1.4443831103     0.6735100638
   37      O       5.6527028570     2.1487735383     0.1715495611
   38      O       4.5431298434     1.4317705022     1.9934608260
   39      H       5.1210175788     2.0856501748     2.4148853411
   40      C       4.0301323699    -0.9729296148     0.4260520641
   41      H       3.7034794740    -0.9675914855     1.4758727279
   42      O       5.3758837915    -1.4079566794     0.3243679124
   43      H       5.3870974230    -2.3676155769     0.4216185098
   44      C       3.0936064402    -1.8392374259    -0.4098929445
   45      H       3.5042222304    -1.9077128586    -1.4217409188
   46      O       3.0819826945    -3.1959257397     0.0574490224
   47      H       2.7077018844    -3.2132669711     0.9473137930
   48      C       1.6716966327    -1.2727375388    -0.5073615907
   49      H       1.1424021397    -1.4021041054     0.4463057099
   50      O       0.9739562240    -1.9164026506    -1.5667533182
   51      H       0.8727516123    -2.8480414292    -1.3453138202
 ----------------------------------------------------------------
 Molecular Point Group                 C1    NOp =  1
 Largest Abelian Subgroup              C1    NOp =  1
 Nuclear Repulsion Energy =  2450.0452644851 hartrees
 There are       97 alpha and       97 beta electrons
 Applying Cartesian multipole field
    Component          Value
    ---------          -----
     (2,0,0)        1.00000E-12
     (0,2,0)        2.00000E-11
     (0,0,2)       -3.00000E-11
 Nucleus-field energy     =     0.0000000267 hartrees
 Requested basis set is 6-311++G(d,p)
 There are 280 shells and 732 basis functions
 A cutoff of  1.0D-11 yielded  27090 shell pairs
 There are    179943 function pairs (    190631 Cartesian)
 Smallest overlap matrix eigenvalue = 7.59E-07

 Q-Chem warning in module stvman/mkSTV.C, line 306:

 Overlap eigenvalue is smaller than square root of threshold
 Use THRESH >= 12 to get rid of this warning

 Linear dependence detected in AO basis
 Tighter screening thresholds may be required for diffuse basis sets
 Use S2THRESH > 14 and THRESH = 14 in case of SCF convergence issues
 Number of orthogonalized atomic orbitals = 731
 Maximum deviation from orthogonality = 3.209E-10
 Guess MOs from SCF MO coefficient file

 -----------------------------------------------------------------------
  General SCF calculation program by
  Eric Jon Sundstrom, Paul Horn, Yuezhi Mao, Dmitri Zuev, Alec White,
  David Stuck, Shaama M.S., Shane Yost, Joonho Lee, David Small,
  Daniel Levine, Susi Lehtola, Hugh Burton, Evgeny Epifanovsky
 -----------------------------------------------------------------------
 Exchange:     0.2000 Hartree-Fock + 0.0800 Slater + 0.7200 B88
 Correlation:  0.1900 VWN1RPA + 0.8100 LYP
 Using SG-1 standard quadrature grid
 using 6 threads for integral computing
 -------------------------------------------------------
 OpenMP Integral computing Module                
 Release: version 2.0, May 2017, Q-Chem Inc. Pleasanton 
 -------------------------------------------------------
 -------------------------------------------------------
 OpenMP BLAS3 based DFT computing Module                
 Release: version 1.0, May 2013, Q-Chem Inc. Pittsburgh 
 -------------------------------------------------------
 A restricted SCF calculation will be
 performed using DIIS
 SCF converges when DIIS error is below 1.0e-08
 ---------------------------------------
  Cycle       Energy         DIIS error
 ---------------------------------------
    1   -1302.7358361020      5.32e-05  
    2   -1302.7360801454      7.03e-06  
    3   -1302.7360787083      1.00e-05  
    4   -1302.7360833050      1.78e-06  
    5   -1302.7360833729      1.33e-06  
    6   -1302.7360834566      2.11e-07  
    7   -1302.7360834588      7.15e-08  
    8   -1302.7360834589      1.08e-08  
    9   -1302.7360834591      5.70e-09  Convergence criterion met
 ---------------------------------------
 SCF time:   CPU 1633.02s  wall 290.00s 
 SCF   energy in the final basis set =    -1302.7360834591
 Total energy in the final basis set =    -1302.7360834591

 --------------------------------------------------------------

                    Orbital Energies (a.u.)
 --------------------------------------------------------------

 Alpha MOs
 -- Occupied --
-19.186 -19.161 -19.158 -19.145 -19.144 -19.143 -19.131 -19.129
-19.127 -10.322 -10.297 -10.274 -10.260 -10.249 -10.249 -10.246
-10.222 -10.222 -10.185 -10.185 -10.177 -10.177 -10.174 -10.171
-10.159  -1.130  -1.104  -1.071  -1.062  -1.049  -1.040  -1.039
 -1.030  -1.019  -0.847  -0.813  -0.807  -0.791  -0.752  -0.749
 -0.701  -0.688  -0.684  -0.661  -0.640  -0.626  -0.621  -0.594
 -0.582  -0.567  -0.558  -0.556  -0.543  -0.519  -0.514  -0.513
 -0.508  -0.505  -0.496  -0.490  -0.486  -0.479  -0.469  -0.465
 -0.456  -0.448  -0.438  -0.434  -0.431  -0.420  -0.415  -0.410
 -0.402  -0.392  -0.390  -0.387  -0.377  -0.372  -0.367  -0.366
 -0.364  -0.351  -0.344  -0.341  -0.336  -0.333  -0.330  -0.327
 -0.324  -0.315  -0.312  -0.306  -0.297  -0.284  -0.284  -0.281
 -0.265
 -- Virtual --
 -0.031  -0.022  -0.013  -0.010  -0.008  -0.005   0.002   0.005
  0.011   0.015   0.019   0.024   0.027   0.037   0.038   0.038
  0.043   0.047   0.050   0.054   0.060   0.061   0.062   0.065
  0.073   0.075   0.075   0.080   0.083   0.084   0.088   0.089
  0.092   0.094   0.097   0.099   0.104   0.106   0.108   0.110
  0.111   0.112   0.113   0.117   0.119   0.122   0.124   0.126
  0.127   0.131   0.131   0.135   0.136   0.138   0.141   0.142
  0.145   0.145   0.146   0.149   0.152   0.154   0.155   0.158
  0.159   0.160   0.161   0.164   0.166   0.169   0.170   0.174
  0.178   0.179   0.182   0.183   0.186   0.189   0.190   0.194
  0.196   0.197   0.200   0.206   0.208   0.210   0.212   0.215
  0.218   0.219   0.222   0.226   0.227   0.230   0.231   0.236
  0.238   0.241   0.244   0.246   0.247   0.248   0.251   0.254
  0.256   0.259   0.263   0.267   0.269   0.273   0.274   0.279
  0.280   0.282   0.285   0.288   0.291   0.295   0.296   0.298
  0.301   0.304   0.308   0.309   0.314   0.315   0.316   0.319
  0.321   0.323   0.327   0.328   0.332   0.334   0.337   0.340
  0.341   0.344   0.347   0.350   0.352   0.355   0.356   0.360
  0.364   0.364   0.368   0.369   0.370   0.374   0.376   0.378
  0.384   0.384   0.388   0.394   0.396   0.402   0.404   0.407
  0.408   0.416   0.418   0.422   0.428   0.429   0.434   0.441
  0.448   0.454   0.457   0.465   0.467   0.476   0.483   0.490
  0.494   0.500   0.504   0.509   0.513   0.521   0.528   0.537
  0.548   0.554   0.557   0.563   0.566   0.571   0.575   0.581
  0.584   0.595   0.599   0.604   0.607   0.616   0.618   0.620
  0.634   0.636   0.638   0.644   0.655   0.660   0.664   0.668
  0.676   0.677   0.681   0.686   0.688   0.696   0.700   0.709
  0.715   0.717   0.721   0.723   0.738   0.741   0.742   0.746
  0.753   0.754   0.757   0.766   0.769   0.774   0.776   0.778
  0.781   0.785   0.788   0.791   0.793   0.802   0.805   0.813
  0.816   0.823   0.831   0.837   0.845   0.851   0.862   0.864
  0.872   0.896   0.910   0.921   0.937   0.946   0.959   0.970
  0.987   1.009   1.011   1.018   1.030   1.046   1.050   1.054
  1.061   1.068   1.079   1.090   1.096   1.104   1.110   1.123
  1.126   1.134   1.151   1.153   1.159   1.165   1.169   1.173
  1.182   1.187   1.194   1.199   1.209   1.213   1.218   1.224
  1.239   1.245   1.251   1.256   1.260   1.268   1.273   1.284
  1.293   1.298   1.303   1.311   1.322   1.327   1.343   1.350
  1.361   1.374   1.378   1.389   1.401   1.409   1.420   1.421
  1.437   1.444   1.451   1.459   1.469   1.482   1.486   1.494
  1.497   1.502   1.517   1.527   1.531   1.541   1.542   1.546
  1.554   1.563   1.566   1.569   1.579   1.584   1.590   1.593
  1.598   1.609   1.611   1.615   1.619   1.625   1.628   1.631
  1.636   1.640   1.645   1.652   1.653   1.661   1.665   1.670
  1.674   1.678   1.681   1.693   1.700   1.710   1.720   1.727
  1.733   1.745   1.748   1.753   1.762   1.768   1.776   1.778
  1.783   1.791   1.801   1.803   1.813   1.823   1.830   1.839
  1.844   1.848   1.852   1.861   1.870   1.877   1.882   1.886
  1.895   1.916   1.919   1.922   1.927   1.943   1.950   1.972
  1.980   1.991   1.996   2.007   2.018   2.029   2.042   2.048
  2.051   2.061   2.064   2.071   2.078   2.098   2.105   2.110
  2.119   2.124   2.131   2.134   2.152   2.161   2.165   2.173
  2.178   2.190   2.195   2.207   2.223   2.228   2.242   2.253
  2.257   2.260   2.265   2.282   2.304   2.322   2.324   2.343
  2.347   2.367   2.376   2.382   2.399   2.415   2.436   2.443
  2.458   2.481   2.509   2.522   2.527   2.529   2.539   2.544
  2.553   2.556   2.575   2.581   2.587   2.589   2.611   2.618
  2.622   2.638   2.649   2.657   2.665   2.678   2.682   2.693
  2.702   2.712   2.718   2.735   2.755   2.769   2.774   2.788
  2.792   2.797   2.801   2.814   2.823   2.827   2.850   2.858
  2.864   2.869   2.888   2.893   2.895   2.909   2.915   2.921
  2.933   2.937   2.945   2.955   2.967   2.980   2.987   2.997
  3.003   3.015   3.019   3.024   3.041   3.046   3.058   3.066
  3.074   3.088   3.096   3.100   3.125   3.131   3.132   3.145
  3.152   3.158   3.159   3.165   3.169   3.174   3.198   3.205
  3.207   3.232   3.253   3.267   3.270   3.283   3.285   3.298
  3.313   3.320   3.336   3.341   3.348   3.370   3.383   3.394
  3.416   3.425   3.462   3.481   3.499   3.560   3.571   3.620
  3.689   3.778   3.784   3.798   3.804   3.817   3.831   3.842
  3.856   3.886   3.899   3.906   3.916   3.942   3.959   3.986
  3.995   4.000   4.010   4.039   4.059   4.068   4.093   4.131
  4.134   4.157   4.175   4.178   4.192   4.244   4.260   4.282
  4.291   4.309   4.328   4.338   4.353   4.473   4.987   5.075
  5.099   5.102   5.118   5.133   5.152   5.187   5.190   5.214
  5.347   5.373   5.399   5.414   5.422   5.436   5.479   5.527
  5.603   5.615   5.646   5.650   5.665   5.689   5.759   5.845
  5.856  23.757  23.766  23.797  23.801  23.817  23.819  23.836
 23.845  23.869  23.875  23.890  23.904  23.948  23.954  23.978
 24.012  49.869  49.906  49.936  49.944  49.960  49.961  49.997
 50.018  50.029
 --------------------------------------------------------------

          Ground-State Mulliken Net Atomic Charges

     Atom                 Charge (a.u.)
  ----------------------------------------
      1 C                     0.242273
      2 H                     0.192579
      3 C                    -0.026254
      4 H                     0.216404
      5 O                     0.039738
      6 C                    -1.077257
      7 H                     0.171980
      8 H                     0.160583
      9 C                     0.579592
     10 H                     0.165599
     11 C                    -0.736402
     12 H                     0.142820
     13 H                     0.187907
     14 O                    -0.209539
     15 C                    -0.519960
     16 H                     0.160461
     17 H                     0.199999
     18 C                    -0.399166
     19 H                     0.175592
     20 H                     0.162175
     21 C                    -0.223761
     22 H                     0.211506
     23 C                    -0.647317
     24 H                     0.168886
     25 H                     0.153281
     26 H                     0.188163
     27 C                    -0.251201
     28 O                     0.079066
     29 H                     0.249488
     30 H                     0.233967
     31 O                     0.029270
     32 C                    -0.402912
     33 H                     0.256800
     34 C                    -0.212165
     35 H                     0.262166
     36 C                     0.093718
     37 O                    -0.210406
     38 O                    -0.121593
     39 H                     0.295476
     40 C                    -0.257135
     41 H                     0.281733
     42 O                    -0.154096
     43 H                     0.261723
     44 C                    -0.525517
     45 H                     0.286314
     46 O                    -0.207604
     47 H                     0.271239
     48 C                    -0.371313
     49 H                     0.307774
     50 O                    -0.125881
     51 H                     0.251207
  ----------------------------------------
  Sum of atomic charges =    -0.000000

 -----------------------------------------------------------------
                    Cartesian Multipole Moments
 -----------------------------------------------------------------
    Charge (ESU x 10^10)
                -0.0000
    Dipole Moment (Debye)
         X      -1.6461      Y      -1.7319      Z       2.0591
       Tot       3.1542
    Quadrupole Moments (Debye-Ang)
        XX    -183.4898     XY     -14.3731     YY    -147.8812
        XZ       6.1463     YZ      -2.5743     ZZ    -141.7944
    Octopole Moments (Debye-Ang^2)
       XXX      68.2524    XXY       6.5568    XYY       3.0856
       YYY     -42.5087    XXZ      72.4243    XYZ      11.0628
       YYZ      27.6586    XZZ      31.5603    YZZ       4.6298
       ZZZ      26.2622
    Hexadecapole Moments (Debye-Ang^3)
      XXXX  -15756.2065   XXXY    -718.0207   XXYY   -2660.9663
      XYYY      39.8730   YYYY   -2331.1418   XXXZ     254.7645
      XXYZ     143.5884   XYYZ     148.4095   YYYZ      61.6209
      XXZZ   -2115.9558   XYZZ      71.4173   YYZZ    -487.8273
      XZZZ     110.5181   YZZZ      71.5549   ZZZZ    -894.0057
 -----------------------------------------------------------------
 Calculating analytic gradient of the SCF energy
 Gradient of SCF Energy
            1           2           3           4           5           6
    1  -0.0000490  -0.0000168   0.0000277   0.0000048  -0.0000262  -0.0000721
    2   0.0000408  -0.0000148  -0.0000117  -0.0000190  -0.0001109   0.0000703
    3   0.0001287  -0.0000054  -0.0001138   0.0000343   0.0001736   0.0000133
            7           8           9          10          11          12
    1   0.0000125  -0.0000048   0.0000871  -0.0000125   0.0000243  -0.0000059
    2  -0.0000131  -0.0000023  -0.0000716   0.0000322   0.0000417  -0.0000052
    3  -0.0000053   0.0000056  -0.0000116   0.0000016  -0.0000219   0.0000216
           13          14          15          16          17          18
    1   0.0000034  -0.0000488  -0.0000460  -0.0000017   0.0000028   0.0000561
    2   0.0000058  -0.0000347  -0.0000146  -0.0000052   0.0000272   0.0000137
    3  -0.0000167   0.0000302   0.0000247   0.0000032  -0.0000085  -0.0000255
           19          20          21          22          23          24
    1   0.0000067  -0.0000016   0.0000884  -0.0000130   0.0000014   0.0000082
    2   0.0000192   0.0000135  -0.0000657   0.0000143   0.0000038  -0.0000022
    3   0.0000060  -0.0000026  -0.0000807   0.0000126   0.0000152   0.0000130
           25          26          27          28          29          30
    1   0.0000023   0.0000036   0.0001675  -0.0002185  -0.0000091   0.0000062
    2   0.0000039   0.0000144   0.0003089  -0.0001239  -0.0000366   0.0000284
    3   0.0000141   0.0000101  -0.0001243   0.0001405  -0.0000050  -0.0000361
           31          32          33          34          35          36
    1  -0.0000199  -0.0001146   0.0000083   0.0002531  -0.0000693   0.0001325
    2   0.0000031  -0.0000088   0.0000103  -0.0000699   0.0000009   0.0000200
    3  -0.0001346   0.0000182   0.0000050  -0.0000468   0.0000155   0.0000385
           37          38          39          40          41          42
    1  -0.0000467  -0.0000316  -0.0000021  -0.0001795   0.0000315   0.0001709
    2  -0.0000537  -0.0000004  -0.0000254  -0.0000481   0.0000175  -0.0000368
    3   0.0000013  -0.0000163   0.0000036  -0.0000084  -0.0000180   0.0000152
           43          44          45          46          47          48
    1  -0.0000186  -0.0000281  -0.0000007  -0.0000360   0.0000069   0.0001472
    2  -0.0000113   0.0000371   0.0000004  -0.0000121  -0.0000141   0.0000661
    3  -0.0000259   0.0000562  -0.0000053  -0.0000281  -0.0000099   0.0001397
           49          50          51
    1  -0.0000387  -0.0001430   0.0000013
    2   0.0000199  -0.0000132   0.0000122
    3  -0.0000435  -0.0001649   0.0000175
 Max gradient component =       3.089E-04
 RMS gradient           =       6.643E-05
 Gradient time:  CPU 512.26 s  wall 86.39 s
 Geometry Optimization Parameters
   NAtoms,    NIC,     NZ,  NCons,   NDum,   NFix, NCnnct, MaxDiis
       51     420       0       0       0       0       0       0

 Cartesian Hessian Update
 Hessian Updated using BFGS Update


** GEOMETRY OPTIMIZATION IN DELOCALIZED INTERNAL COORDINATES **
   Searching for a Minimum

   Optimization Cycle:  13

                       Coordinates (Angstroms)
     ATOM                X               Y               Z
      1  C        -3.0277398106    0.9943728653   -0.8708287862
      2  H        -3.3654488188    0.3443158167   -1.6902698388
      3  C        -2.5318707128    0.0628176668    0.2272632304
      4  H        -2.2452409091    0.6478649280    1.1149493191
      5  O        -1.3572274327   -0.5259903652   -0.3430680090
      6  C        -3.5868826149   -0.9497716584    0.6308250108
      7  H        -3.8169412791   -1.5768245320   -0.2393757685
      8  H        -3.2157479188   -1.6071660015    1.4252090750
      9  C        -4.8445112699   -0.1861224763    1.1090047125
     10  H        -4.5629356205    0.3646796809    2.0189976659
     11  C        -5.9677456843   -1.1376278488    1.5397228236
     12  H        -5.6120365863   -1.7888878271    2.3502352997
     13  H        -6.8092361658   -0.5581323658    1.9274209372
     14  O        -6.5146789913   -1.9209769129    0.4773709677
     15  C        -5.3335952383    0.8404362402    0.0648693751
     16  H        -6.1724446789    1.4041750073    0.4864821585
     17  H        -5.7304093348    0.2977918065   -0.7995835700
     18  C        -4.2287085478    1.8109939459   -0.4007424512
     19  H        -4.6092899799    2.4524914657   -1.2024724887
     20  H        -3.9422014499    2.4736256406    0.4240837803
     21  C        -1.7071333925    1.6542962073   -1.3252329461
     22  H        -1.7532364437    1.9132964852   -2.3870068511
     23  C        -1.3228068500    2.9137526421   -0.5409546793
     24  H        -0.3358194169    3.2700720058   -0.8368498799
     25  H        -2.0465666761    3.7088416709   -0.7375212129
     26  H        -1.2917439556    2.7392806770    0.5369549351
     27  C        -0.7129276733    0.4593822695   -1.1597189049
     28  O         0.4827465475    0.9071458229   -0.5494544911
     29  H        -0.4792067389   -0.0273392279   -2.1073247618
     30  H        -5.8597188237   -2.5672377125    0.1972025206
     31  O         2.6019950253    0.9196533057    0.0074390415
     32  C         3.9429254624    0.4628823703   -0.1032620620
     33  H         4.2918603546    0.4992210182   -1.1422160635
     34  C         1.6837134048    0.2369089293   -0.8256349819
     35  H         1.9598864362    0.3672319348   -1.8860866135
     36  C         4.8181005318    1.4443831103    0.6735100638
     37  O         5.6527028570    2.1487735383    0.1715495611
     38  O         4.5431298434    1.4317705022    1.9934608260
     39  H         5.1210175788    2.0856501748    2.4148853411
     40  C         4.0301323699   -0.9729296148    0.4260520641
     41  H         3.7034794740   -0.9675914855    1.4758727279
     42  O         5.3758837915   -1.4079566794    0.3243679124
     43  H         5.3870974230   -2.3676155769    0.4216185098
     44  C         3.0936064402   -1.8392374259   -0.4098929445
     45  H         3.5042222304   -1.9077128586   -1.4217409188
     46  O         3.0819826945   -3.1959257397    0.0574490224
     47  H         2.7077018844   -3.2132669711    0.9473137930
     48  C         1.6716966327   -1.2727375388   -0.5073615907
     49  H         1.1424021397   -1.4021041054    0.4463057099
     50  O         0.9739562240   -1.9164026506   -1.5667533182
     51  H         0.8727516123   -2.8480414292   -1.3453138202
   Point Group: c1    Number of degrees of freedom:   147


   Energy is  -1302.736083459

 Hessian Updated using BFGS Update

147 Hessian modes will be used to form the next step
  Hessian Eigenvalues:
     0.001008    0.003087    0.004808    0.005636    0.005749    0.006192
     0.006722    0.007114    0.007875    0.009487    0.009988    0.010829
     0.011210    0.012324    0.012574    0.019134    0.019824    0.021023
     0.022117    0.030523    0.031008    0.031978    0.034141    0.037377
     0.039340    0.041756    0.043438    0.045673    0.046471    0.046991
     0.047468    0.047693    0.048643    0.049371    0.049562    0.049912
     0.051071    0.051719    0.053002    0.054567    0.055179    0.055523
     0.055858    0.056447    0.057246    0.057941    0.058053    0.058633
     0.061859    0.062974    0.064179    0.068516    0.068798    0.071500
     0.075928    0.078917    0.079362    0.080261    0.082158    0.083433
     0.089065    0.092011    0.097206    0.111888    0.115148    0.117047
     0.117532    0.124900    0.136360    0.139231    0.143696    0.148971
     0.156585    0.158464    0.159726    0.160047    0.160071    0.160443
     0.160698    0.160861    0.162143    0.169110    0.171183    0.176461
     0.178808    0.188727    0.192922    0.195923    0.201161    0.214174
     0.224200    0.228649    0.245382    0.250210    0.263879    0.266383
     0.268454    0.276451    0.282607    0.283921    0.287072    0.288547
     0.294012    0.296188    0.297067    0.297729    0.299151    0.305383
     0.319585    0.335816    0.337802    0.337998    0.339010    0.339405
     0.339445    0.339694    0.339830    0.340122    0.340581    0.340622
     0.340789    0.341128    0.341490    0.341820    0.341981    0.342241
     0.342377    0.342603    0.342767    0.344555    0.355351    0.384755
     0.392139    0.395941    0.398701    0.403308    0.404324    0.418336
     0.425570    0.476246    0.511899    0.517829    0.521223    0.523149
     0.529975    0.547960    0.932094

 Minimum Search - Taking Simple RFO Step
 Searching for Lamda that Minimizes Along All modes
 Value Taken    Lamda =  -0.00000737
 Step Taken.  Stepsize is  0.054855

                             Maximum     Tolerance    Cnvgd?
         Gradient           0.000339      0.000300      NO
         Displacement       0.015188      0.001200      NO
         Energy change     -0.000004      0.000001      NO


 New Cartesian Coordinates Obtained by Inverse Iteration

 Displacement from previous Coordinates is:  0.151523
 ----------------------------------------------------------------
             Standard Nuclear Orientation (Angstroms)
    I     Atom           X                Y                Z
 ----------------------------------------------------------------
    1      C      -3.0297182647     0.9931827694    -0.8736780265
    2      H      -3.3735775387     0.3465757227    -1.6930420740
    3      C      -2.5334672691     0.0574941294     0.2207626691
    4      H      -2.2411145691     0.6402862135     1.1080109519
    5      O      -1.3637246282    -0.5347624350    -0.3558474877
    6      C      -3.5909317674    -0.9519181220     0.6259373184
    7      H      -3.8276362234    -1.5745741095    -0.2455022818
    8      H      -3.2193811228    -1.6136477463     1.4165696700
    9      C      -4.8435647345    -0.1842122505     1.1117115047
   10      H      -4.5558988173     0.3613364173     2.0229275644
   11      C      -5.9694026260    -1.1328977287     1.5423435425
   12      H      -5.6141013107    -1.7885568704     2.3493176208
   13      H      -6.8077422023    -0.5516319448     1.9343210957
   14      O      -6.5213570596    -1.9102006563     0.4781222365
   15      C      -5.3320737519     0.8480885245     0.0732147819
   16      H      -6.1655844307     1.4151886710     0.5009741915
   17      H      -5.7363714847     0.3096616915    -0.7904289119
   18      C      -4.2248418074     1.8142350456    -0.3954513765
   19      H      -4.6062574512     2.4602177294    -1.1931545597
   20      H      -3.9308022371     2.4726764854     0.4301463944
   21      C      -1.7085724514     1.6490630108    -1.3316809280
   22      H      -1.7562079874     1.9056386253    -2.3940262598
   23      C      -1.3198959299     2.9095507609    -0.5513334872
   24      H      -0.3342615716     3.2652368909    -0.8525720298
   25      H      -2.0441949637     3.7046988538    -0.7455294608
   26      H      -1.2832973010     2.7362189821     0.5265934294
   27      C      -0.7154145378     0.4524461312    -1.1658494431
   28      O       0.4776433546     0.8997711061    -0.5495263613
   29      H      -0.4772111039    -0.0312955320    -2.1138567976
   30      H      -5.8723157946    -2.5630956282     0.1996467177
   31      O       2.5949469811     0.9167173756     0.0154506084
   32      C       3.9380352332     0.4668543220    -0.0982288685
   33      H       4.2852753473     0.5083448592    -1.1375897114
   34      C       1.6807590515     0.2327630549    -0.8215269391
   35      H       1.9609327237     0.3647415734    -1.8808781331
   36      C       4.8088663999     1.4503123676     0.6808306901
   37      O       5.6345978287     2.1657666199     0.1798026321
   38      O       4.5413637342     1.4258198549     2.0021662091
   39      H       5.1155651767     2.0820147933     2.4250964168
   40      C       4.0328763983    -0.9704548150     0.4256394581
   41      H       3.7076757902    -0.9707962065     1.4759768082
   42      O       5.3800401729    -1.3984362094     0.3196109690
   43      H       5.3976728271    -2.3576682988     0.4200556972
   44      C       3.0986330898    -1.8385849836    -0.4114353514
   45      H       3.5080399751    -1.9028785931    -1.4239893003
   46      O       3.0930748980    -3.1963367164     0.0528122663
   47      H       2.7179413125    -3.2171222708     0.9422423473
   48      C       1.6739654367    -1.2777034553    -0.5050271803
   49      H       1.1484589097    -1.4103453552     0.4504563193
   50      O       0.9766619869    -1.9227985830    -1.5629964013
   51      H       0.8848322530    -2.8564753465    -1.3458393084
 ----------------------------------------------------------------
 Molecular Point Group                 C1    NOp =  1
 Largest Abelian Subgroup              C1    NOp =  1
 Nuclear Repulsion Energy =  2449.9569105613 hartrees
 There are       97 alpha and       97 beta electrons
 Applying Cartesian multipole field
    Component          Value
    ---------          -----
     (2,0,0)        1.00000E-12
     (0,2,0)        2.00000E-11
     (0,0,2)       -3.00000E-11
 Nucleus-field energy     =     0.0000000266 hartrees
 Requested basis set is 6-311++G(d,p)
 There are 280 shells and 732 basis functions
 A cutoff of  1.0D-11 yielded  27084 shell pairs
 There are    179909 function pairs (    190598 Cartesian)
 Smallest overlap matrix eigenvalue = 7.59E-07

 Q-Chem warning in module stvman/mkSTV.C, line 306:

 Overlap eigenvalue is smaller than square root of threshold
 Use THRESH >= 12 to get rid of this warning

 Linear dependence detected in AO basis
 Tighter screening thresholds may be required for diffuse basis sets
 Use S2THRESH > 14 and THRESH = 14 in case of SCF convergence issues
 Number of orthogonalized atomic orbitals = 731
 Maximum deviation from orthogonality = 2.249E-10
 Guess MOs from SCF MO coefficient file

 -----------------------------------------------------------------------
  General SCF calculation program by
  Eric Jon Sundstrom, Paul Horn, Yuezhi Mao, Dmitri Zuev, Alec White,
  David Stuck, Shaama M.S., Shane Yost, Joonho Lee, David Small,
  Daniel Levine, Susi Lehtola, Hugh Burton, Evgeny Epifanovsky
 -----------------------------------------------------------------------
 Exchange:     0.2000 Hartree-Fock + 0.0800 Slater + 0.7200 B88
 Correlation:  0.1900 VWN1RPA + 0.8100 LYP
 Using SG-1 standard quadrature grid
 using 6 threads for integral computing
 -------------------------------------------------------
 OpenMP Integral computing Module                
 Release: version 2.0, May 2017, Q-Chem Inc. Pleasanton 
 -------------------------------------------------------
 -------------------------------------------------------
 OpenMP BLAS3 based DFT computing Module                
 Release: version 1.0, May 2013, Q-Chem Inc. Pittsburgh 
 -------------------------------------------------------
 A restricted SCF calculation will be
 performed using DIIS
 SCF converges when DIIS error is below 1.0e-08
 ---------------------------------------
  Cycle       Energy         DIIS error
 ---------------------------------------
    1   -1302.7354991081      7.72e-05  
    2   -1302.7360758877      1.15e-05  
    3   -1302.7360755514      1.36e-05  
    4   -1302.7360841596      3.67e-06  
    5   -1302.7360846150      1.91e-06  
    6   -1302.7360847883      4.16e-07  
    7   -1302.7360847955      1.49e-07  
    8   -1302.7360847971      2.67e-08  
    9   -1302.7360847970      1.14e-08  
   10   -1302.7360847969      5.12e-09  Convergence criterion met
 ---------------------------------------
 SCF time:   CPU 1814.19s  wall 321.00s 
 SCF   energy in the final basis set =    -1302.7360847969
 Total energy in the final basis set =    -1302.7360847969

 --------------------------------------------------------------

                    Orbital Energies (a.u.)
 --------------------------------------------------------------

 Alpha MOs
 -- Occupied --
-19.186 -19.161 -19.158 -19.145 -19.144 -19.143 -19.131 -19.129
-19.127 -10.322 -10.297 -10.274 -10.260 -10.249 -10.249 -10.246
-10.222 -10.221 -10.185 -10.185 -10.177 -10.177 -10.174 -10.171
-10.159  -1.130  -1.104  -1.071  -1.062  -1.049  -1.040  -1.039
 -1.030  -1.019  -0.847  -0.813  -0.807  -0.791  -0.752  -0.749
 -0.701  -0.688  -0.684  -0.661  -0.640  -0.626  -0.621  -0.594
 -0.582  -0.567  -0.558  -0.556  -0.543  -0.519  -0.514  -0.513
 -0.508  -0.505  -0.496  -0.490  -0.486  -0.479  -0.469  -0.465
 -0.455  -0.448  -0.438  -0.434  -0.431  -0.420  -0.415  -0.410
 -0.402  -0.392  -0.390  -0.387  -0.377  -0.372  -0.367  -0.366
 -0.364  -0.351  -0.344  -0.341  -0.336  -0.333  -0.329  -0.327
 -0.324  -0.315  -0.312  -0.306  -0.297  -0.284  -0.284  -0.280
 -0.265
 -- Virtual --
 -0.032  -0.022  -0.013  -0.010  -0.008  -0.005   0.002   0.005
  0.011   0.015   0.019   0.024   0.027   0.037   0.037   0.038
  0.043   0.047   0.050   0.054   0.060   0.061   0.062   0.065
  0.073   0.075   0.075   0.080   0.083   0.085   0.088   0.089
  0.092   0.094   0.097   0.100   0.104   0.106   0.108   0.110
  0.111   0.112   0.113   0.117   0.119   0.123   0.124   0.126
  0.127   0.131   0.131   0.135   0.136   0.138   0.141   0.142
  0.145   0.145   0.146   0.149   0.152   0.154   0.155   0.158
  0.160   0.160   0.161   0.164   0.166   0.169   0.170   0.174
  0.178   0.179   0.182   0.183   0.185   0.189   0.190   0.194
  0.196   0.197   0.200   0.206   0.208   0.210   0.213   0.215
  0.218   0.219   0.222   0.226   0.227   0.230   0.231   0.236
  0.238   0.241   0.244   0.246   0.247   0.248   0.251   0.254
  0.256   0.259   0.263   0.267   0.269   0.273   0.275   0.279
  0.280   0.282   0.285   0.288   0.291   0.295   0.297   0.298
  0.301   0.304   0.308   0.309   0.314   0.315   0.316   0.319
  0.321   0.323   0.327   0.328   0.332   0.334   0.337   0.340
  0.341   0.344   0.347   0.350   0.352   0.355   0.356   0.360
  0.364   0.364   0.368   0.369   0.370   0.374   0.376   0.378
  0.384   0.384   0.388   0.394   0.396   0.402   0.404   0.407
  0.409   0.417   0.418   0.422   0.428   0.429   0.434   0.441
  0.448   0.454   0.457   0.465   0.467   0.476   0.483   0.489
  0.494   0.500   0.504   0.508   0.513   0.520   0.528   0.537
  0.548   0.555   0.557   0.564   0.566   0.571   0.575   0.580
  0.584   0.595   0.599   0.604   0.608   0.616   0.618   0.620
  0.634   0.636   0.638   0.644   0.656   0.660   0.664   0.668
  0.676   0.677   0.681   0.686   0.688   0.697   0.700   0.709
  0.715   0.716   0.720   0.723   0.738   0.740   0.742   0.746
  0.752   0.754   0.757   0.766   0.769   0.774   0.776   0.778
  0.781   0.786   0.788   0.791   0.793   0.802   0.805   0.813
  0.816   0.823   0.831   0.837   0.845   0.851   0.862   0.864
  0.872   0.896   0.910   0.921   0.937   0.946   0.959   0.970
  0.986   1.008   1.011   1.017   1.031   1.045   1.051   1.055
  1.061   1.068   1.079   1.090   1.096   1.103   1.110   1.124
  1.126   1.134   1.151   1.153   1.159   1.165   1.169   1.173
  1.182   1.188   1.194   1.200   1.209   1.213   1.217   1.224
  1.239   1.246   1.250   1.256   1.260   1.268   1.274   1.284
  1.293   1.299   1.303   1.311   1.322   1.327   1.343   1.351
  1.360   1.374   1.379   1.389   1.402   1.409   1.420   1.420
  1.437   1.444   1.451   1.459   1.469   1.483   1.486   1.494
  1.497   1.502   1.517   1.526   1.530   1.541   1.542   1.546
  1.554   1.564   1.566   1.569   1.579   1.584   1.591   1.593
  1.597   1.609   1.611   1.615   1.619   1.626   1.629   1.631
  1.636   1.640   1.644   1.652   1.653   1.661   1.665   1.670
  1.674   1.678   1.681   1.694   1.700   1.710   1.720   1.727
  1.733   1.745   1.748   1.753   1.762   1.768   1.776   1.778
  1.783   1.791   1.801   1.803   1.813   1.823   1.829   1.839
  1.845   1.848   1.852   1.861   1.869   1.877   1.882   1.886
  1.896   1.915   1.919   1.921   1.927   1.943   1.949   1.972
  1.980   1.991   1.996   2.007   2.018   2.029   2.042   2.047
  2.052   2.061   2.064   2.071   2.078   2.098   2.105   2.111
  2.119   2.124   2.131   2.133   2.152   2.161   2.165   2.173
  2.178   2.190   2.195   2.207   2.223   2.228   2.242   2.253
  2.258   2.260   2.265   2.282   2.304   2.322   2.324   2.343
  2.347   2.367   2.375   2.382   2.400   2.415   2.436   2.444
  2.459   2.481   2.510   2.522   2.527   2.529   2.539   2.544
  2.553   2.556   2.576   2.581   2.587   2.589   2.611   2.619
  2.623   2.638   2.649   2.656   2.665   2.678   2.682   2.692
  2.702   2.712   2.718   2.735   2.755   2.769   2.774   2.789
  2.792   2.797   2.801   2.813   2.824   2.828   2.850   2.858
  2.864   2.869   2.888   2.893   2.895   2.909   2.915   2.922
  2.933   2.937   2.945   2.955   2.967   2.980   2.987   2.997
  3.003   3.015   3.019   3.023   3.041   3.046   3.058   3.066
  3.074   3.088   3.096   3.100   3.125   3.131   3.132   3.146
  3.152   3.158   3.160   3.165   3.169   3.174   3.199   3.204
  3.208   3.232   3.253   3.266   3.270   3.282   3.285   3.298
  3.314   3.321   3.335   3.341   3.348   3.370   3.383   3.393
  3.416   3.425   3.462   3.481   3.498   3.560   3.571   3.620
  3.689   3.778   3.783   3.799   3.804   3.817   3.831   3.842
  3.856   3.886   3.899   3.905   3.917   3.942   3.958   3.987
  3.995   4.000   4.010   4.039   4.059   4.068   4.093   4.131
  4.134   4.156   4.175   4.178   4.193   4.243   4.260   4.281
  4.290   4.309   4.328   4.338   4.353   4.474   4.987   5.075
  5.099   5.102   5.118   5.133   5.152   5.187   5.190   5.214
  5.347   5.373   5.399   5.415   5.422   5.436   5.479   5.527
  5.603   5.615   5.647   5.650   5.666   5.689   5.759   5.845
  5.857  23.757  23.766  23.797  23.801  23.817  23.819  23.836
 23.846  23.869  23.875  23.890  23.905  23.948  23.954  23.978
 24.012  49.869  49.905  49.936  49.944  49.960  49.961  49.997
 50.017  50.029
 --------------------------------------------------------------

          Ground-State Mulliken Net Atomic Charges

     Atom                 Charge (a.u.)
  ----------------------------------------
      1 C                     0.242449
      2 H                     0.192865
      3 C                    -0.025988
      4 H                     0.216020
      5 O                     0.041281
      6 C                    -1.083095
      7 H                     0.172428
      8 H                     0.160576
      9 C                     0.583831
     10 H                     0.165889
     11 C                    -0.737311
     12 H                     0.142815
     13 H                     0.187870
     14 O                    -0.210061
     15 C                    -0.524573
     16 H                     0.160191
     17 H                     0.200134
     18 C                    -0.396154
     19 H                     0.175510
     20 H                     0.162147
     21 C                    -0.222964
     22 H                     0.211019
     23 C                    -0.650153
     24 H                     0.168755
     25 H                     0.153247
     26 H                     0.189056
     27 C                    -0.252651
     28 O                     0.078233
     29 H                     0.249254
     30 H                     0.234236
     31 O                     0.029981
     32 C                    -0.405296
     33 H                     0.257178
     34 C                    -0.208234
     35 H                     0.261343
     36 C                     0.094447
     37 O                    -0.210566
     38 O                    -0.121748
     39 H                     0.295508
     40 C                    -0.253917
     41 H                     0.281699
     42 O                    -0.153873
     43 H                     0.261740
     44 C                    -0.531025
     45 H                     0.286217
     46 O                    -0.207818
     47 H                     0.271451
     48 C                    -0.362459
     49 H                     0.305715
     50 O                    -0.126799
     51 H                     0.251598
  ----------------------------------------
  Sum of atomic charges =    -0.000000

 -----------------------------------------------------------------
                    Cartesian Multipole Moments
 -----------------------------------------------------------------
    Charge (ESU x 10^10)
                -0.0000
    Dipole Moment (Debye)
         X      -1.6057      Y      -1.7694      Z       2.0706
       Tot       3.1617
    Quadrupole Moments (Debye-Ang)
        XX    -183.2411     XY     -14.3687     YY    -147.8697
        XZ       6.1301     YZ      -2.6108     ZZ    -141.7499
    Octopole Moments (Debye-Ang^2)
       XXX      71.3471    XXY       4.8415    XYY       2.3126
       YYY     -43.4675    XXZ      72.5843    XYZ      11.0024
       YYZ      27.7639    XZZ      31.8725    YZZ       4.7075
       ZZZ      26.1868
    Hexadecapole Moments (Debye-Ang^3)
      XXXX  -15740.0184   XXXY    -712.3710   XXYY   -2658.6330
      XYYY      40.5615   YYYY   -2330.8555   XXXZ     253.2677
      XXYZ     141.2708   XYYZ     147.5466   YYYZ      59.8454
      XXZZ   -2115.0800   XYZZ      72.2126   YYZZ    -487.9832
      XZZZ     109.5490   YZZZ      70.8299   ZZZZ    -896.2963
 -----------------------------------------------------------------
 Calculating analytic gradient of the SCF energy
 Gradient of SCF Energy
            1           2           3           4           5           6
    1   0.0001273   0.0000215   0.0001317  -0.0000256  -0.0002413  -0.0000074
    2  -0.0000738   0.0000287   0.0000152   0.0000203  -0.0001010  -0.0000962
    3  -0.0001032   0.0000182   0.0000009  -0.0000132   0.0000334  -0.0000164
            7           8           9          10          11          12
    1  -0.0000093  -0.0000044  -0.0000590   0.0000315  -0.0000179  -0.0000177
    2   0.0000558  -0.0000249   0.0000926  -0.0000034  -0.0000086   0.0000056
    3   0.0000168   0.0000243  -0.0000735  -0.0000039   0.0000634  -0.0000356
           13          14          15          16          17          18
    1  -0.0000165   0.0000389   0.0000445   0.0000079  -0.0000020  -0.0000670
    2   0.0000081   0.0000284   0.0000096   0.0000207  -0.0000070   0.0000479
    3   0.0000097  -0.0000122   0.0000139   0.0000277   0.0000082   0.0000047
           19          20          21          22          23          24
    1   0.0000208   0.0000050  -0.0000657   0.0000062  -0.0000297   0.0000096
    2   0.0000218   0.0000056  -0.0000039  -0.0000001   0.0000048   0.0000099
    3   0.0000115   0.0000427   0.0000887  -0.0000235  -0.0000133   0.0000026
           25          26          27          28          29          30
    1   0.0000171   0.0000257   0.0002400  -0.0001663  -0.0000020  -0.0000230
    2  -0.0000077  -0.0000326   0.0001660   0.0000078  -0.0000022  -0.0000281
    3   0.0000042   0.0000197   0.0000951  -0.0001674  -0.0000245   0.0000004
           31          32          33          34          35          36
    1  -0.0000072  -0.0000880  -0.0000055   0.0000460  -0.0000260   0.0000087
    2   0.0000949   0.0000063  -0.0000397   0.0001533  -0.0000015  -0.0000014
    3  -0.0000398   0.0000275  -0.0000204   0.0001164  -0.0000270  -0.0000432
           37          38          39          40          41          42
    1  -0.0000047   0.0000172   0.0000164   0.0001334  -0.0000209  -0.0001468
    2  -0.0000223  -0.0000277  -0.0000042  -0.0000105  -0.0000239   0.0000208
    3   0.0000628  -0.0000432   0.0000191  -0.0000141  -0.0000083  -0.0000110
           43          44          45          46          47          48
    1   0.0000414  -0.0000073  -0.0000132  -0.0000041  -0.0000158   0.0000458
    2  -0.0000412  -0.0000926   0.0000063  -0.0000208   0.0000180  -0.0001643
    3   0.0000110  -0.0000236   0.0000268  -0.0000136  -0.0000319  -0.0000285
           49          50          51
    1   0.0000535   0.0000408  -0.0000366
    2  -0.0000146   0.0000549  -0.0000492
    3   0.0000247   0.0000429  -0.0000259
 Max gradient component =       2.413E-04
 RMS gradient           =       5.826E-05
 Gradient time:  CPU 513.20 s  wall 86.47 s
 Geometry Optimization Parameters
   NAtoms,    NIC,     NZ,  NCons,   NDum,   NFix, NCnnct, MaxDiis
       51     420       0       0       0       0       0       0

 Cartesian Hessian Update
 Hessian Updated using BFGS Update


** GEOMETRY OPTIMIZATION IN DELOCALIZED INTERNAL COORDINATES **
   Searching for a Minimum

   Optimization Cycle:  14

                       Coordinates (Angstroms)
     ATOM                X               Y               Z
      1  C        -3.0297182647    0.9931827694   -0.8736780265
      2  H        -3.3735775387    0.3465757227   -1.6930420740
      3  C        -2.5334672691    0.0574941294    0.2207626691
      4  H        -2.2411145691    0.6402862135    1.1080109519
      5  O        -1.3637246282   -0.5347624350   -0.3558474877
      6  C        -3.5909317674   -0.9519181220    0.6259373184
      7  H        -3.8276362234   -1.5745741095   -0.2455022818
      8  H        -3.2193811228   -1.6136477463    1.4165696700
      9  C        -4.8435647345   -0.1842122505    1.1117115047
     10  H        -4.5558988173    0.3613364173    2.0229275644
     11  C        -5.9694026260   -1.1328977287    1.5423435425
     12  H        -5.6141013107   -1.7885568704    2.3493176208
     13  H        -6.8077422023   -0.5516319448    1.9343210957
     14  O        -6.5213570596   -1.9102006563    0.4781222365
     15  C        -5.3320737519    0.8480885245    0.0732147819
     16  H        -6.1655844307    1.4151886710    0.5009741915
     17  H        -5.7363714847    0.3096616915   -0.7904289119
     18  C        -4.2248418074    1.8142350456   -0.3954513765
     19  H        -4.6062574512    2.4602177294   -1.1931545597
     20  H        -3.9308022371    2.4726764854    0.4301463944
     21  C        -1.7085724514    1.6490630108   -1.3316809280
     22  H        -1.7562079874    1.9056386253   -2.3940262598
     23  C        -1.3198959299    2.9095507609   -0.5513334872
     24  H        -0.3342615716    3.2652368909   -0.8525720298
     25  H        -2.0441949637    3.7046988538   -0.7455294608
     26  H        -1.2832973010    2.7362189821    0.5265934294
     27  C        -0.7154145378    0.4524461312   -1.1658494431
     28  O         0.4776433546    0.8997711061   -0.5495263613
     29  H        -0.4772111039   -0.0312955320   -2.1138567976
     30  H        -5.8723157946   -2.5630956282    0.1996467177
     31  O         2.5949469811    0.9167173756    0.0154506084
     32  C         3.9380352332    0.4668543220   -0.0982288685
     33  H         4.2852753473    0.5083448592   -1.1375897114
     34  C         1.6807590515    0.2327630549   -0.8215269391
     35  H         1.9609327237    0.3647415734   -1.8808781331
     36  C         4.8088663999    1.4503123676    0.6808306901
     37  O         5.6345978287    2.1657666199    0.1798026321
     38  O         4.5413637342    1.4258198549    2.0021662091
     39  H         5.1155651767    2.0820147933    2.4250964168
     40  C         4.0328763983   -0.9704548150    0.4256394581
     41  H         3.7076757902   -0.9707962065    1.4759768082
     42  O         5.3800401729   -1.3984362094    0.3196109690
     43  H         5.3976728271   -2.3576682988    0.4200556972
     44  C         3.0986330898   -1.8385849836   -0.4114353514
     45  H         3.5080399751   -1.9028785931   -1.4239893003
     46  O         3.0930748980   -3.1963367164    0.0528122663
     47  H         2.7179413125   -3.2171222708    0.9422423473
     48  C         1.6739654367   -1.2777034553   -0.5050271803
     49  H         1.1484589097   -1.4103453552    0.4504563193
     50  O         0.9766619869   -1.9227985830   -1.5629964013
     51  H         0.8848322530   -2.8564753465   -1.3458393084
   Point Group: c1    Number of degrees of freedom:   147


   Energy is  -1302.736084797

 Hessian Updated using BFGS Update

147 Hessian modes will be used to form the next step
  Hessian Eigenvalues:
     0.001467    0.002920    0.004829    0.005483    0.005820    0.006251
     0.006748    0.007126    0.007847    0.009549    0.009998    0.010787
     0.011133    0.012275    0.013032    0.019061    0.020312    0.021437
     0.022128    0.030348    0.031053    0.032161    0.034303    0.037374
     0.039432    0.041755    0.043446    0.045716    0.046468    0.046857
     0.047470    0.047758    0.048644    0.049368    0.049574    0.049990
     0.051074    0.051680    0.053098    0.054610    0.055241    0.055683
     0.055863    0.056450    0.057250    0.057986    0.058197    0.058606
     0.061832    0.062870    0.064797    0.068499    0.068797    0.071524
     0.075909    0.078917    0.079378    0.080227    0.082251    0.083487
     0.089034    0.091924    0.097131    0.111885    0.114568    0.117046
     0.117589    0.123917    0.136507    0.139241    0.144486    0.149349
     0.156940    0.159623    0.159818    0.160043    0.160220    0.160528
     0.160859    0.161413    0.162599    0.169288    0.174850    0.176543
     0.178963    0.189926    0.193788    0.196074    0.201652    0.214089
     0.224034    0.228616    0.245424    0.250787    0.263248    0.264907
     0.267960    0.277261    0.282046    0.283485    0.286963    0.288541
     0.294126    0.296595    0.297403    0.298558    0.299545    0.304794
     0.314465    0.335875    0.337828    0.338181    0.339180    0.339432
     0.339470    0.339762    0.339836    0.340322    0.340580    0.340636
     0.340892    0.341126    0.341525    0.341818    0.342021    0.342242
     0.342318    0.342602    0.342771    0.344856    0.365424    0.385558
     0.391624    0.398313    0.398418    0.403245    0.404577    0.420370
     0.426180    0.481636    0.512197    0.517943    0.521508    0.523386
     0.529984    0.548185    0.931769

 Minimum Search - Taking Simple RFO Step
 Searching for Lamda that Minimizes Along All modes
 Value Taken    Lamda =  -0.00000333
 Step Taken.  Stepsize is  0.029995

                             Maximum     Tolerance    Cnvgd?
         Gradient           0.000260      0.000300     YES
         Displacement       0.010036      0.001200      NO
         Energy change     -0.000001      0.000001      NO


 New Cartesian Coordinates Obtained by Inverse Iteration

 Displacement from previous Coordinates is:  0.094579
 ----------------------------------------------------------------
             Standard Nuclear Orientation (Angstroms)
    I     Atom           X                Y                Z
 ----------------------------------------------------------------
    1      C      -3.0288123902     0.9936126240    -0.8735435109
    2      H      -3.3695036968     0.3439907199    -1.6919523189
    3      C      -2.5310259108     0.0618426616     0.2236095234
    4      H      -2.2412079969     0.6472434921     1.1099589267
    5      O      -1.3587825084    -0.5284383213    -0.3502223097
    6      C      -3.5859065401    -0.9496455133     0.6301036553
    7      H      -3.8195390502    -1.5756812575    -0.2398158633
    8      H      -3.2131866970    -1.6079277434     1.4229841652
    9      C      -4.8414876648    -0.1846359333     1.1123005406
   10      H      -4.5568826312     0.3645151088     2.0223126929
   11      C      -5.9647678733    -1.1355888726     1.5442508584
   12      H      -5.6079842228    -1.7883212520     2.3529959196
   13      H      -6.8049790330    -0.5558590396     1.9344432942
   14      O      -6.5139447802    -1.9168392927     0.4815306939
   15      C      -5.3319857113     0.8430775535     0.0700413029
   16      H      -6.1683686178     1.4083483761     0.4945497671
   17      H      -5.7327223451     0.3008784577    -0.7928842115
   18      C      -4.2273022855     1.8117988205    -0.3993810179
   19      H      -4.6097223114     2.4539954332    -1.1996512483
   20      H      -3.9369199525     2.4737678291     0.4246499921
   21      C      -1.7088076361     1.6521466394    -1.3312900970
   22      H      -1.7565105691     1.9091377958    -2.3935016174
   23      C      -1.3224346376     2.9129476795    -0.5502463267
   24      H      -0.3365287433     3.2692131182    -0.8498110555
   25      H      -2.0470092787     3.7075311385    -0.7457917682
   26      H      -1.2878023561     2.7399512417     0.5277843092
   27      C      -0.7142165664     0.4569841415    -1.1655410548
   28      O       0.4807814069     0.9062985582    -0.5544257761
   29      H      -0.4792208942    -0.0291342782    -2.1130919570
   30      H      -5.8619521160    -2.5669141699     0.2033528495
   31      O       2.5971871250     0.9174002364     0.0133982079
   32      C       3.9394282049     0.4644069735    -0.0978408342
   33      H       4.2886358096     0.5048016610    -1.1365622751
   34      C       1.6825472022     0.2360839042    -0.8252603107
   35      H       1.9647832960     0.3678036519    -1.8840693555
   36      C       4.8113311594     1.4459176022     0.6824204098
   37      O       5.6407648589     2.1579522776     0.1825679839
   38      O       4.5402751971     1.4239677095     2.0030925855
   39      H       5.1156644765     2.0787051834     2.4266299722
   40      C       4.0292990701    -0.9728224369     0.4268803534
   41      H       3.7019825431    -0.9717361831     1.4765737121
   42      O       5.3755102221    -1.4047590482     0.3238998328
   43      H       5.3894554037    -2.3642518432     0.4222672212
   44      C       3.0944496862    -1.8386690070    -0.4118188820
   45      H       3.5059346041    -1.9046199105    -1.4234706766
   46      O       3.0845555272    -3.1961657094     0.0531449776
   47      H       2.7084768815    -3.2156770170     0.9422170918
   48      C       1.6713451331    -1.2742878709    -0.5092817193
   49      H       1.1421814670    -1.4061404431     0.4442311406
   50      O       0.9760379713    -1.9175422123    -1.5698343724
   51      H       0.8778257143    -2.8501545097    -1.3511539893
 ----------------------------------------------------------------
 Molecular Point Group                 C1    NOp =  1
 Largest Abelian Subgroup              C1    NOp =  1
 Nuclear Repulsion Energy =  2450.1600752269 hartrees
 There are       97 alpha and       97 beta electrons
 Applying Cartesian multipole field
    Component          Value
    ---------          -----
     (2,0,0)        1.00000E-12
     (0,2,0)        2.00000E-11
     (0,0,2)       -3.00000E-11
 Nucleus-field energy     =     0.0000000265 hartrees
 Requested basis set is 6-311++G(d,p)
 There are 280 shells and 732 basis functions
 A cutoff of  1.0D-11 yielded  27090 shell pairs
 There are    179951 function pairs (    190640 Cartesian)
 Smallest overlap matrix eigenvalue = 7.60E-07

 Q-Chem warning in module stvman/mkSTV.C, line 306:

 Overlap eigenvalue is smaller than square root of threshold
 Use THRESH >= 12 to get rid of this warning

 Linear dependence detected in AO basis
 Tighter screening thresholds may be required for diffuse basis sets
 Use S2THRESH > 14 and THRESH = 14 in case of SCF convergence issues
 Number of orthogonalized atomic orbitals = 731
 Maximum deviation from orthogonality = 2.142E-10
 Guess MOs from SCF MO coefficient file

 -----------------------------------------------------------------------
  General SCF calculation program by
  Eric Jon Sundstrom, Paul Horn, Yuezhi Mao, Dmitri Zuev, Alec White,
  David Stuck, Shaama M.S., Shane Yost, Joonho Lee, David Small,
  Daniel Levine, Susi Lehtola, Hugh Burton, Evgeny Epifanovsky
 -----------------------------------------------------------------------
 Exchange:     0.2000 Hartree-Fock + 0.0800 Slater + 0.7200 B88
 Correlation:  0.1900 VWN1RPA + 0.8100 LYP
 Using SG-1 standard quadrature grid
 using 6 threads for integral computing
 -------------------------------------------------------
 OpenMP Integral computing Module                
 Release: version 2.0, May 2017, Q-Chem Inc. Pleasanton 
 -------------------------------------------------------
 -------------------------------------------------------
 OpenMP BLAS3 based DFT computing Module                
 Release: version 1.0, May 2013, Q-Chem Inc. Pittsburgh 
 -------------------------------------------------------
 A restricted SCF calculation will be
 performed using DIIS
 SCF converges when DIIS error is below 1.0e-08
 ---------------------------------------
  Cycle       Energy         DIIS error
 ---------------------------------------
    1   -1302.7358977302      4.40e-05  
    2   -1302.7360840535      5.81e-06  
    3   -1302.7360839443      7.05e-06  
    4   -1302.7360863030      2.09e-06  
    5   -1302.7360864524      1.07e-06  
    6   -1302.7360865088      2.07e-07  
    7   -1302.7360865104      7.76e-08  
    8   -1302.7360865109      1.44e-08  
    9   -1302.7360865107      6.04e-09  Convergence criterion met
 ---------------------------------------
 SCF time:   CPU 1632.72s  wall 289.00s 
 SCF   energy in the final basis set =    -1302.7360865107
 Total energy in the final basis set =    -1302.7360865107

 --------------------------------------------------------------

                    Orbital Energies (a.u.)
 --------------------------------------------------------------

 Alpha MOs
 -- Occupied --
-19.186 -19.161 -19.158 -19.145 -19.144 -19.143 -19.131 -19.129
-19.127 -10.322 -10.297 -10.274 -10.259 -10.249 -10.249 -10.246
-10.222 -10.221 -10.185 -10.185 -10.177 -10.177 -10.174 -10.171
-10.159  -1.130  -1.104  -1.071  -1.062  -1.049  -1.040  -1.039
 -1.030  -1.019  -0.847  -0.813  -0.807  -0.791  -0.752  -0.749
 -0.701  -0.688  -0.684  -0.661  -0.640  -0.626  -0.621  -0.594
 -0.582  -0.567  -0.558  -0.556  -0.543  -0.519  -0.514  -0.513
 -0.508  -0.505  -0.496  -0.490  -0.486  -0.479  -0.469  -0.465
 -0.456  -0.448  -0.438  -0.434  -0.431  -0.420  -0.415  -0.410
 -0.402  -0.392  -0.390  -0.387  -0.377  -0.372  -0.367  -0.366
 -0.364  -0.351  -0.344  -0.341  -0.336  -0.333  -0.330  -0.327
 -0.324  -0.315  -0.312  -0.306  -0.297  -0.284  -0.284  -0.281
 -0.265
 -- Virtual --
 -0.031  -0.022  -0.013  -0.010  -0.008  -0.005   0.002   0.005
  0.011   0.015   0.019   0.024   0.027   0.037   0.038   0.038
  0.043   0.047   0.050   0.054   0.060   0.061   0.062   0.065
  0.073   0.075   0.075   0.080   0.083   0.084   0.088   0.089
  0.092   0.094   0.097   0.099   0.104   0.106   0.108   0.110
  0.111   0.112   0.113   0.117   0.119   0.123   0.124   0.126
  0.127   0.131   0.131   0.135   0.136   0.138   0.141   0.142
  0.145   0.146   0.146   0.149   0.152   0.154   0.155   0.158
  0.160   0.160   0.161   0.164   0.166   0.169   0.170   0.174
  0.178   0.179   0.182   0.183   0.185   0.189   0.190   0.194
  0.196   0.197   0.200   0.206   0.208   0.210   0.212   0.216
  0.218   0.219   0.222   0.226   0.227   0.230   0.231   0.236
  0.238   0.241   0.244   0.246   0.247   0.248   0.251   0.254
  0.256   0.259   0.263   0.267   0.269   0.273   0.275   0.279
  0.280   0.282   0.285   0.288   0.291   0.295   0.296   0.298
  0.301   0.304   0.308   0.309   0.314   0.315   0.316   0.319
  0.321   0.323   0.327   0.328   0.332   0.334   0.337   0.340
  0.341   0.344   0.347   0.350   0.352   0.355   0.356   0.360
  0.364   0.364   0.368   0.369   0.370   0.374   0.376   0.378
  0.384   0.384   0.388   0.394   0.396   0.402   0.404   0.407
  0.408   0.417   0.418   0.422   0.428   0.429   0.434   0.441
  0.448   0.454   0.457   0.465   0.467   0.476   0.483   0.490
  0.494   0.500   0.504   0.509   0.513   0.521   0.528   0.537
  0.548   0.555   0.557   0.563   0.566   0.571   0.575   0.581
  0.584   0.595   0.599   0.604   0.607   0.616   0.618   0.620
  0.634   0.636   0.638   0.643   0.656   0.660   0.664   0.668
  0.676   0.677   0.681   0.686   0.688   0.696   0.700   0.709
  0.715   0.717   0.720   0.723   0.738   0.741   0.742   0.746
  0.753   0.754   0.758   0.766   0.769   0.774   0.776   0.778
  0.781   0.785   0.788   0.792   0.793   0.802   0.805   0.813
  0.816   0.823   0.831   0.837   0.845   0.851   0.862   0.864
  0.872   0.896   0.910   0.921   0.937   0.946   0.959   0.970
  0.987   1.009   1.011   1.017   1.031   1.046   1.050   1.055
  1.061   1.068   1.079   1.090   1.096   1.104   1.110   1.123
  1.126   1.134   1.151   1.153   1.159   1.165   1.169   1.173
  1.182   1.188   1.194   1.200   1.209   1.213   1.218   1.224
  1.239   1.245   1.250   1.256   1.260   1.268   1.274   1.284
  1.293   1.299   1.303   1.311   1.322   1.327   1.343   1.350
  1.360   1.374   1.379   1.389   1.401   1.409   1.420   1.420
  1.437   1.444   1.451   1.459   1.469   1.483   1.486   1.494
  1.497   1.502   1.517   1.527   1.530   1.541   1.542   1.546
  1.554   1.563   1.566   1.569   1.579   1.584   1.590   1.593
  1.598   1.609   1.611   1.615   1.619   1.626   1.628   1.631
  1.636   1.640   1.644   1.652   1.653   1.661   1.665   1.670
  1.674   1.678   1.681   1.693   1.700   1.710   1.720   1.727
  1.733   1.745   1.748   1.753   1.762   1.768   1.776   1.778
  1.783   1.791   1.801   1.803   1.813   1.823   1.830   1.839
  1.844   1.848   1.852   1.861   1.870   1.877   1.882   1.886
  1.895   1.916   1.919   1.922   1.927   1.943   1.949   1.972
  1.980   1.991   1.996   2.007   2.018   2.029   2.042   2.047
  2.052   2.061   2.065   2.071   2.078   2.098   2.105   2.110
  2.119   2.124   2.131   2.134   2.152   2.161   2.165   2.173
  2.178   2.190   2.195   2.207   2.223   2.228   2.242   2.253
  2.258   2.260   2.265   2.282   2.304   2.322   2.324   2.343
  2.347   2.367   2.376   2.382   2.399   2.415   2.436   2.443
  2.458   2.481   2.510   2.522   2.527   2.529   2.539   2.544
  2.553   2.556   2.576   2.581   2.587   2.589   2.611   2.619
  2.623   2.638   2.649   2.657   2.665   2.678   2.682   2.693
  2.702   2.712   2.718   2.735   2.755   2.769   2.774   2.789
  2.792   2.798   2.801   2.814   2.824   2.828   2.850   2.858
  2.864   2.869   2.888   2.893   2.895   2.909   2.915   2.921
  2.933   2.937   2.945   2.954   2.967   2.980   2.987   2.997
  3.003   3.015   3.019   3.023   3.041   3.046   3.058   3.066
  3.074   3.088   3.096   3.100   3.125   3.131   3.132   3.145
  3.152   3.158   3.159   3.165   3.169   3.174   3.198   3.204
  3.208   3.232   3.253   3.266   3.270   3.282   3.285   3.298
  3.313   3.321   3.335   3.341   3.348   3.370   3.383   3.394
  3.416   3.425   3.462   3.481   3.499   3.560   3.571   3.620
  3.689   3.778   3.784   3.799   3.804   3.817   3.831   3.842
  3.856   3.886   3.899   3.905   3.917   3.942   3.958   3.987
  3.995   4.000   4.010   4.039   4.059   4.068   4.093   4.131
  4.134   4.156   4.175   4.178   4.192   4.243   4.260   4.281
  4.291   4.309   4.328   4.338   4.353   4.474   4.987   5.075
  5.099   5.102   5.118   5.133   5.152   5.187   5.190   5.214
  5.347   5.373   5.399   5.415   5.422   5.436   5.479   5.527
  5.603   5.615   5.646   5.650   5.666   5.689   5.759   5.845
  5.856  23.757  23.766  23.797  23.801  23.817  23.819  23.836
 23.845  23.869  23.875  23.890  23.904  23.948  23.954  23.978
 24.012  49.869  49.906  49.936  49.944  49.960  49.961  49.997
 50.017  50.029
 --------------------------------------------------------------

          Ground-State Mulliken Net Atomic Charges

     Atom                 Charge (a.u.)
  ----------------------------------------
      1 C                     0.242396
      2 H                     0.192821
      3 C                    -0.025628
      4 H                     0.216385
      5 O                     0.040381
      6 C                    -1.079118
      7 H                     0.172172
      8 H                     0.160444
      9 C                     0.582256
     10 H                     0.165762
     11 C                    -0.736591
     12 H                     0.142738
     13 H                     0.187971
     14 O                    -0.209813
     15 C                    -0.522560
     16 H                     0.160335
     17 H                     0.200115
     18 C                    -0.398352
     19 H                     0.175561
     20 H                     0.162109
     21 C                    -0.224864
     22 H                     0.211311
     23 C                    -0.648410
     24 H                     0.168872
     25 H                     0.153352
     26 H                     0.188516
     27 C                    -0.255375
     28 O                     0.079198
     29 H                     0.249212
     30 H                     0.234145
     31 O                     0.030337
     32 C                    -0.403182
     33 H                     0.257079
     34 C                    -0.206133
     35 H                     0.261627
     36 C                     0.094192
     37 O                    -0.210589
     38 O                    -0.121813
     39 H                     0.295493
     40 C                    -0.256636
     41 H                     0.281659
     42 O                    -0.153874
     43 H                     0.261729
     44 C                    -0.526368
     45 H                     0.286286
     46 O                    -0.207693
     47 H                     0.271262
     48 C                    -0.371449
     49 H                     0.307369
     50 O                    -0.125973
     51 H                     0.251337
  ----------------------------------------
  Sum of atomic charges =    -0.000000

 -----------------------------------------------------------------
                    Cartesian Multipole Moments
 -----------------------------------------------------------------
    Charge (ESU x 10^10)
                -0.0000
    Dipole Moment (Debye)
         X      -1.6381      Y      -1.7574      Z       2.0633
       Tot       3.1668
    Quadrupole Moments (Debye-Ang)
        XX    -183.3283     XY     -14.3703     YY    -147.8936
        XZ       6.1130     YZ      -2.5952     ZZ    -141.7604
    Octopole Moments (Debye-Ang^2)
       XXX      69.5982    XXY       5.6474    XYY       2.5315
       YYY     -43.1669    XXZ      72.1237    XYZ      10.9597
       YYZ      27.6275    XZZ      31.7823    YZZ       4.7400
       ZZZ      26.2687
    Hexadecapole Moments (Debye-Ang^3)
      XXXX  -15730.7421   XXXY    -714.1988   XXYY   -2658.7764
      XYYY      40.4594   YYYY   -2330.9950   XXXZ     252.0730
      XXYZ     141.9199   XYYZ     147.2113   YYYZ      60.6968
      XXZZ   -2113.6533   XYZZ      72.4215   YYZZ    -488.4017
      XZZZ     109.6019   YZZZ      71.6514   ZZZZ    -898.5621
 -----------------------------------------------------------------
 Calculating analytic gradient of the SCF energy
 Gradient of SCF Energy
            1           2           3           4           5           6
    1   0.0000130   0.0000069   0.0000764  -0.0000090  -0.0000838   0.0000023
    2  -0.0000102   0.0000144   0.0000177   0.0000116  -0.0000230  -0.0000424
    3  -0.0000471   0.0000143   0.0000001  -0.0000036   0.0000282  -0.0000051
            7           8           9          10          11          12
    1  -0.0000078  -0.0000015  -0.0000332   0.0000090   0.0000034  -0.0000069
    2   0.0000172  -0.0000008   0.0000425  -0.0000065  -0.0000024   0.0000064
    3  -0.0000012  -0.0000029  -0.0000122   0.0000074   0.0000161  -0.0000123
           13          14          15          16          17          18
    1  -0.0000031   0.0000154   0.0000041   0.0000042   0.0000002  -0.0000262
    2   0.0000103   0.0000283  -0.0000027   0.0000133   0.0000046   0.0000092
    3   0.0000046  -0.0000116   0.0000102   0.0000093   0.0000022   0.0000000
           19          20          21          22          23          24
    1   0.0000093   0.0000048  -0.0000436   0.0000112  -0.0000011   0.0000040
    2   0.0000124   0.0000031  -0.0000089   0.0000115   0.0000075   0.0000048
    3   0.0000075   0.0000197   0.0000439  -0.0000009   0.0000019   0.0000063
           25          26          27          28          29          30
    1   0.0000132   0.0000070   0.0001354  -0.0000950  -0.0000171  -0.0000053
    2  -0.0000021  -0.0000094   0.0000988  -0.0000375  -0.0000065   0.0000047
    3   0.0000102   0.0000084   0.0000012  -0.0000170   0.0000002   0.0000011
           31          32          33          34          35          36
    1   0.0000025  -0.0000286  -0.0000033   0.0000290   0.0000020   0.0000023
    2   0.0000026   0.0000057  -0.0000099   0.0000652  -0.0000191  -0.0000180
    3  -0.0000481   0.0000072  -0.0000118   0.0000294  -0.0000103  -0.0000097
           37          38          39          40          41          42
    1   0.0000109   0.0000043   0.0000090   0.0000726  -0.0000162  -0.0000797
    2  -0.0000120  -0.0000201  -0.0000146  -0.0000357  -0.0000183   0.0000235
    3   0.0000152  -0.0000027   0.0000032   0.0000099   0.0000005  -0.0000068
           43          44          45          46          47          48
    1   0.0000004  -0.0000138   0.0000043   0.0000033  -0.0000127  -0.0000233
    2  -0.0000102  -0.0000626  -0.0000097   0.0000146  -0.0000108  -0.0000568
    3  -0.0000074  -0.0000355  -0.0000044  -0.0000069  -0.0000075  -0.0000312
           49          50          51
    1   0.0000011   0.0000732  -0.0000237
    2  -0.0000125   0.0000305   0.0000028
    3   0.0000144   0.0000339  -0.0000103
 Max gradient component =       1.354E-04
 RMS gradient           =       2.755E-05
 Gradient time:  CPU 513.00 s  wall 86.44 s
 Geometry Optimization Parameters
   NAtoms,    NIC,     NZ,  NCons,   NDum,   NFix, NCnnct, MaxDiis
       51     420       0       0       0       0       0       0

 Cartesian Hessian Update
 Hessian Updated using BFGS Update


** GEOMETRY OPTIMIZATION IN DELOCALIZED INTERNAL COORDINATES **
   Searching for a Minimum

   Optimization Cycle:  15

                       Coordinates (Angstroms)
     ATOM                X               Y               Z
      1  C        -3.0288123902    0.9936126240   -0.8735435109
      2  H        -3.3695036968    0.3439907199   -1.6919523189
      3  C        -2.5310259108    0.0618426616    0.2236095234
      4  H        -2.2412079969    0.6472434921    1.1099589267
      5  O        -1.3587825084   -0.5284383213   -0.3502223097
      6  C        -3.5859065401   -0.9496455133    0.6301036553
      7  H        -3.8195390502   -1.5756812575   -0.2398158633
      8  H        -3.2131866970   -1.6079277434    1.4229841652
      9  C        -4.8414876648   -0.1846359333    1.1123005406
     10  H        -4.5568826312    0.3645151088    2.0223126929
     11  C        -5.9647678733   -1.1355888726    1.5442508584
     12  H        -5.6079842228   -1.7883212520    2.3529959196
     13  H        -6.8049790330   -0.5558590396    1.9344432942
     14  O        -6.5139447802   -1.9168392927    0.4815306939
     15  C        -5.3319857113    0.8430775535    0.0700413029
     16  H        -6.1683686178    1.4083483761    0.4945497671
     17  H        -5.7327223451    0.3008784577   -0.7928842115
     18  C        -4.2273022855    1.8117988205   -0.3993810179
     19  H        -4.6097223114    2.4539954332   -1.1996512483
     20  H        -3.9369199525    2.4737678291    0.4246499921
     21  C        -1.7088076361    1.6521466394   -1.3312900970
     22  H        -1.7565105691    1.9091377958   -2.3935016174
     23  C        -1.3224346376    2.9129476795   -0.5502463267
     24  H        -0.3365287433    3.2692131182   -0.8498110555
     25  H        -2.0470092787    3.7075311385   -0.7457917682
     26  H        -1.2878023561    2.7399512417    0.5277843092
     27  C        -0.7142165664    0.4569841415   -1.1655410548
     28  O         0.4807814069    0.9062985582   -0.5544257761
     29  H        -0.4792208942   -0.0291342782   -2.1130919570
     30  H        -5.8619521160   -2.5669141699    0.2033528495
     31  O         2.5971871250    0.9174002364    0.0133982079
     32  C         3.9394282049    0.4644069735   -0.0978408342
     33  H         4.2886358096    0.5048016610   -1.1365622751
     34  C         1.6825472022    0.2360839042   -0.8252603107
     35  H         1.9647832960    0.3678036519   -1.8840693555
     36  C         4.8113311594    1.4459176022    0.6824204098
     37  O         5.6407648589    2.1579522776    0.1825679839
     38  O         4.5402751971    1.4239677095    2.0030925855
     39  H         5.1156644765    2.0787051834    2.4266299722
     40  C         4.0292990701   -0.9728224369    0.4268803534
     41  H         3.7019825431   -0.9717361831    1.4765737121
     42  O         5.3755102221   -1.4047590482    0.3238998328
     43  H         5.3894554037   -2.3642518432    0.4222672212
     44  C         3.0944496862   -1.8386690070   -0.4118188820
     45  H         3.5059346041   -1.9046199105   -1.4234706766
     46  O         3.0845555272   -3.1961657094    0.0531449776
     47  H         2.7084768815   -3.2156770170    0.9422170918
     48  C         1.6713451331   -1.2742878709   -0.5092817193
     49  H         1.1421814670   -1.4061404431    0.4442311406
     50  O         0.9760379713   -1.9175422123   -1.5698343724
     51  H         0.8778257143   -2.8501545097   -1.3511539893
   Point Group: c1    Number of degrees of freedom:   147


   Energy is  -1302.736086511

 Hessian Updated using BFGS Update

147 Hessian modes will be used to form the next step
  Hessian Eigenvalues:
     0.001647    0.002934    0.004823    0.005464    0.005818    0.006277
     0.006892    0.007107    0.007832    0.009518    0.009985    0.010734
     0.010848    0.012198    0.012829    0.019099    0.019769    0.021274
     0.022131    0.030023    0.031059    0.031671    0.034190    0.037383
     0.039381    0.041736    0.043522    0.045876    0.046467    0.046853
     0.047465    0.047855    0.048644    0.049398    0.049591    0.049876
     0.050920    0.051680    0.052859    0.054590    0.055190    0.055484
     0.055844    0.056447    0.057251    0.057903    0.058111    0.058633
     0.061887    0.062880    0.065397    0.068500    0.068823    0.071548
     0.076002    0.078913    0.079377    0.080182    0.082224    0.083458
     0.088998    0.091999    0.097492    0.111889    0.113664    0.117061
     0.117491    0.123164    0.136332    0.139208    0.144641    0.149252
     0.156987    0.159453    0.159782    0.160051    0.160252    0.160521
     0.160799    0.161266    0.162679    0.169159    0.176207    0.177181
     0.178948    0.190686    0.193392    0.195990    0.201100    0.214063
     0.224664    0.228667    0.245389    0.250014    0.264577    0.264880
     0.267460    0.276703    0.281469    0.283464    0.286950    0.288633
     0.294167    0.295596    0.297093    0.297809    0.298812    0.303724
     0.314371    0.335491    0.337832    0.338071    0.339139    0.339386
     0.339499    0.339597    0.339826    0.340142    0.340584    0.340621
     0.340789    0.341307    0.341609    0.341817    0.341916    0.342201
     0.342256    0.342572    0.342651    0.343711    0.360302    0.384366
     0.390802    0.394480    0.398422    0.403337    0.404192    0.415211
     0.425439    0.475754    0.511973    0.517916    0.521457    0.523404
     0.529968    0.547942    0.931726

 Minimum Search - Taking Simple RFO Step
 Searching for Lamda that Minimizes Along All modes
 Value Taken    Lamda =   0.00000000
 Step Taken.  Stepsize is  0.004883

                             Maximum     Tolerance    Cnvgd?
         Gradient           0.000065      0.000300     YES
         Displacement       0.001447      0.001200      NO
         Energy change     -0.000002      0.000001      NO


 New Cartesian Coordinates Obtained by Inverse Iteration

 Displacement from previous Coordinates is:  0.022243
 ----------------------------------------------------------------
             Standard Nuclear Orientation (Angstroms)
    I     Atom           X                Y                Z
 ----------------------------------------------------------------
    1      C      -3.0288251019     0.9931488244    -0.8735656252
    2      H      -3.3695477203     0.3430128537    -1.6915896214
    3      C      -2.5310937479     0.0620315884     0.2241524901
    4      H      -2.2412619334     0.6478964547     1.1101988960
    5      O      -1.3587082481    -0.5285407394    -0.3492526676
    6      C      -3.5859180478    -0.9492203481     0.6312111735
    7      H      -3.8193159744    -1.5759981306    -0.2382544713
    8      H      -3.2132075494    -1.6068581889     1.4246241623
    9      C      -4.8416525344    -0.1840947451     1.1127126915
   10      H      -4.5573182076     0.3656403805     2.0224511464
   11      C      -5.9649556984    -1.1348782118     1.5450468215
   12      H      -5.6081708636    -1.7871234774     2.3542078338
   13      H      -6.8052025166    -0.5549737884     1.9348809962
   14      O      -6.5141382543    -1.9167812247     0.4828020974
   15      C      -5.3320203133     0.8430941674     0.0698174857
   16      H      -6.1685132565     1.4085374823     0.4938670000
   17      H      -5.7325960967     0.3004707391    -0.7929113184
   18      C      -4.2273078523     1.8116059931    -0.4000033619
   19      H      -4.6097269017     2.4532324421    -1.2007331129
   20      H      -3.9370337864     2.4741582935     0.4235800956
   21      C      -1.7088198935     1.6513508987    -1.3318862822
   22      H      -1.7566231184     1.9073337613    -2.3943225411
   23      C      -1.3225594899     2.9129417937    -0.5520366811
   24      H      -0.3365652796     3.2688384508    -0.8517505811
   25      H      -2.0470637357     3.7073704819    -0.7485771044
   26      H      -1.2881957684     2.7411167719     0.5261834731
   27      C      -0.7142142986     0.4563490613    -1.1650655509
   28      O       0.4807146347     0.9062017509    -0.5539015691
   29      H      -0.4788101710    -0.0302627617    -2.1122475187
   30      H      -5.8619968466    -2.5667598842     0.2047477020
   31      O       2.5968204799     0.9169271640     0.0149371288
   32      C       3.9393034345     0.4646872138    -0.0967546320
   33      H       4.2885630049     0.5064539618    -1.1353880245
   34      C       1.6825757288     0.2362625592    -0.8247475522
   35      H       1.9652842210     0.3689592118    -1.8832945754
   36      C       4.8105894552     1.4458692371     0.6846062291
   37      O       5.6395846507     2.1589222618     0.1854733861
   38      O       4.5394798729     1.4224572049     2.0052459527
   39      H       5.1143905354     2.0771756552     2.4294580981
   40      C       4.0296886905    -0.9730966325     0.4263144580
   41      H       3.7027680505    -0.9731963188     1.4761168809
   42      O       5.3760098618    -1.4048347437     0.3224783671
   43      H       5.3900039435    -2.3644461947     0.4197264073
   44      C       3.0947461999    -1.8382608304    -0.4130002469
   45      H       3.5059788081    -1.9030958979    -1.4248292163
   46      O       3.0852892441    -3.1962808054     0.0505354665
   47      H       2.7097145946    -3.2167815589     0.9397961778
   48      C       1.6714627996    -1.2742037293    -0.5098047863
   49      H       1.1424888657    -1.4066976399     0.4436986404
   50      O       0.9759552198    -1.9171160251    -1.5705515024
   51      H       0.8788888541    -2.8500360582    -1.3526532831
 ----------------------------------------------------------------
 Molecular Point Group                 C1    NOp =  1
 Largest Abelian Subgroup              C1    NOp =  1
 Nuclear Repulsion Energy =  2450.1368216630 hartrees
 There are       97 alpha and       97 beta electrons
 Applying Cartesian multipole field
    Component          Value
    ---------          -----
     (2,0,0)        1.00000E-12
     (0,2,0)        2.00000E-11
     (0,0,2)       -3.00000E-11
 Nucleus-field energy     =     0.0000000265 hartrees
 Requested basis set is 6-311++G(d,p)
 There are 280 shells and 732 basis functions
 A cutoff of  1.0D-11 yielded  27090 shell pairs
 There are    179951 function pairs (    190640 Cartesian)
 Smallest overlap matrix eigenvalue = 7.59E-07

 Q-Chem warning in module stvman/mkSTV.C, line 306:

 Overlap eigenvalue is smaller than square root of threshold
 Use THRESH >= 12 to get rid of this warning

 Linear dependence detected in AO basis
 Tighter screening thresholds may be required for diffuse basis sets
 Use S2THRESH > 14 and THRESH = 14 in case of SCF convergence issues
 Number of orthogonalized atomic orbitals = 731
 Maximum deviation from orthogonality = 6.298E-10
 Guess MOs from SCF MO coefficient file

 -----------------------------------------------------------------------
  General SCF calculation program by
  Eric Jon Sundstrom, Paul Horn, Yuezhi Mao, Dmitri Zuev, Alec White,
  David Stuck, Shaama M.S., Shane Yost, Joonho Lee, David Small,
  Daniel Levine, Susi Lehtola, Hugh Burton, Evgeny Epifanovsky
 -----------------------------------------------------------------------
 Exchange:     0.2000 Hartree-Fock + 0.0800 Slater + 0.7200 B88
 Correlation:  0.1900 VWN1RPA + 0.8100 LYP
 Using SG-1 standard quadrature grid
 using 6 threads for integral computing
 -------------------------------------------------------
 OpenMP Integral computing Module                
 Release: version 2.0, May 2017, Q-Chem Inc. Pleasanton 
 -------------------------------------------------------
 -------------------------------------------------------
 OpenMP BLAS3 based DFT computing Module                
 Release: version 1.0, May 2013, Q-Chem Inc. Pittsburgh 
 -------------------------------------------------------
 A restricted SCF calculation will be
 performed using DIIS
 SCF converges when DIIS error is below 1.0e-08
 ---------------------------------------
  Cycle       Energy         DIIS error
 ---------------------------------------
    1   -1302.7360769004      1.06e-05  
    2   -1302.7360865580      2.13e-06  
    3   -1302.7360863480      3.17e-06  
    4   -1302.7360868008      2.55e-07  
    5   -1302.7360868024      2.00e-07  
    6   -1302.7360868040      5.86e-08  
    7   -1302.7360868045      1.67e-08  
    8   -1302.7360868042      4.19e-09  Convergence criterion met
 ---------------------------------------
 SCF time:   CPU 1451.99s  wall 258.00s 
 SCF   energy in the final basis set =    -1302.7360868042
 Total energy in the final basis set =    -1302.7360868042

 --------------------------------------------------------------

                    Orbital Energies (a.u.)
 --------------------------------------------------------------

 Alpha MOs
 -- Occupied --
-19.186 -19.161 -19.158 -19.145 -19.144 -19.143 -19.131 -19.129
-19.127 -10.322 -10.297 -10.274 -10.259 -10.249 -10.249 -10.246
-10.222 -10.221 -10.185 -10.185 -10.177 -10.177 -10.174 -10.171
-10.159  -1.130  -1.104  -1.071  -1.062  -1.049  -1.040  -1.039
 -1.030  -1.019  -0.847  -0.813  -0.807  -0.791  -0.752  -0.749
 -0.701  -0.688  -0.684  -0.661  -0.640  -0.626  -0.621  -0.594
 -0.582  -0.567  -0.558  -0.556  -0.543  -0.519  -0.514  -0.513
 -0.508  -0.505  -0.496  -0.490  -0.486  -0.479  -0.469  -0.465
 -0.456  -0.448  -0.438  -0.434  -0.431  -0.420  -0.415  -0.410
 -0.402  -0.392  -0.390  -0.387  -0.377  -0.372  -0.367  -0.366
 -0.364  -0.351  -0.344  -0.341  -0.336  -0.333  -0.330  -0.327
 -0.324  -0.315  -0.312  -0.306  -0.297  -0.284  -0.284  -0.281
 -0.265
 -- Virtual --
 -0.031  -0.022  -0.013  -0.010  -0.008  -0.005   0.002   0.005
  0.011   0.015   0.019   0.024   0.027   0.037   0.038   0.038
  0.043   0.047   0.050   0.054   0.060   0.061   0.062   0.065
  0.073   0.075   0.075   0.080   0.083   0.084   0.088   0.089
  0.092   0.094   0.097   0.099   0.104   0.106   0.108   0.110
  0.111   0.112   0.113   0.117   0.119   0.123   0.124   0.126
  0.127   0.131   0.131   0.135   0.136   0.138   0.141   0.142
  0.145   0.146   0.146   0.149   0.152   0.154   0.155   0.158
  0.160   0.160   0.161   0.164   0.166   0.169   0.170   0.174
  0.178   0.179   0.182   0.183   0.185   0.189   0.190   0.194
  0.196   0.197   0.200   0.206   0.208   0.210   0.212   0.216
  0.218   0.219   0.222   0.226   0.227   0.230   0.231   0.236
  0.238   0.241   0.244   0.246   0.247   0.248   0.251   0.254
  0.256   0.259   0.263   0.267   0.269   0.273   0.275   0.279
  0.280   0.282   0.285   0.288   0.291   0.295   0.296   0.298
  0.301   0.304   0.308   0.309   0.314   0.315   0.316   0.319
  0.321   0.323   0.327   0.328   0.332   0.334   0.337   0.340
  0.341   0.344   0.347   0.350   0.352   0.355   0.356   0.360
  0.364   0.364   0.368   0.369   0.370   0.374   0.376   0.378
  0.384   0.384   0.388   0.394   0.396   0.402   0.404   0.407
  0.408   0.417   0.418   0.422   0.428   0.429   0.434   0.441
  0.448   0.454   0.457   0.465   0.467   0.476   0.483   0.490
  0.494   0.500   0.504   0.509   0.513   0.521   0.528   0.537
  0.548   0.555   0.557   0.563   0.566   0.571   0.575   0.581
  0.584   0.595   0.599   0.604   0.607   0.616   0.618   0.620
  0.634   0.636   0.638   0.643   0.656   0.660   0.664   0.668
  0.676   0.677   0.681   0.686   0.688   0.696   0.700   0.709
  0.715   0.716   0.720   0.723   0.738   0.741   0.742   0.746
  0.753   0.754   0.758   0.766   0.769   0.774   0.776   0.778
  0.781   0.785   0.788   0.792   0.793   0.802   0.805   0.813
  0.816   0.823   0.831   0.837   0.845   0.851   0.862   0.864
  0.872   0.896   0.910   0.921   0.937   0.946   0.959   0.970
  0.986   1.009   1.011   1.017   1.031   1.046   1.050   1.055
  1.062   1.068   1.078   1.090   1.096   1.104   1.110   1.123
  1.126   1.134   1.151   1.153   1.159   1.165   1.169   1.173
  1.182   1.188   1.194   1.200   1.209   1.213   1.218   1.223
  1.239   1.245   1.250   1.256   1.260   1.268   1.274   1.284
  1.293   1.299   1.303   1.311   1.322   1.327   1.343   1.350
  1.360   1.374   1.379   1.389   1.401   1.409   1.420   1.420
  1.437   1.444   1.451   1.459   1.469   1.483   1.486   1.494
  1.497   1.502   1.517   1.527   1.530   1.541   1.542   1.546
  1.554   1.564   1.566   1.570   1.579   1.584   1.590   1.593
  1.598   1.609   1.611   1.615   1.619   1.626   1.628   1.631
  1.636   1.640   1.644   1.652   1.653   1.661   1.665   1.670
  1.674   1.678   1.681   1.693   1.700   1.710   1.720   1.727
  1.733   1.745   1.748   1.753   1.762   1.768   1.776   1.778
  1.783   1.791   1.801   1.803   1.813   1.823   1.830   1.839
  1.844   1.848   1.852   1.861   1.870   1.877   1.882   1.886
  1.895   1.916   1.919   1.922   1.927   1.943   1.949   1.972
  1.980   1.991   1.996   2.007   2.018   2.029   2.042   2.047
  2.052   2.061   2.065   2.071   2.078   2.098   2.105   2.110
[truncated: 627,453 more chars]
