# Supplementary material for: An in silico investigation of menthol metabolism
Source: PLoS One. 2019 Sep 27;14(9):e0216577. doi: 10.1371/journal.pone.0216577 (PMC6764827; doi:10.1371/journal.pone.0216577)
Supplement: S2 File — (ZIP) [file pone.0216577.s002.zip › B3LYP/g-series/ooeYe-5A-RS.out]

Q-Chem Developer Version!
                  Welcome to Q-Chem
     A Quantum Leap Into The Future Of Chemistry


 Q-Chem 5.1, Q-Chem, Inc., Pleasanton, CA (2018)

 Yihan Shao,  Zhengting Gan,  E. Epifanovsky,  A. T. B. Gilbert,  M. Wormit,  
 J. Kussmann,  A. W. Lange,  A. Behn,  Jia Deng,  Xintian Feng,  D. Ghosh,  
 M. Goldey,  P. R. Horn,  L. D. Jacobson,  I. Kaliman,  T. Kus,  A. Landau,  
 Jie Liu,  E. I. Proynov,  R. M. Richard,  R. P. Steele,  E. J. Sundstrom,  
 H. L. Woodcock III,  P. M. Zimmerman,  D. Zuev,  B. Albrecht,  E. Alguire,  
 S. A. Baeppler,  D. Barton,  Z. Benda,  Y. A. Bernard,  E. J. Berquist,  
 K. B. Bravaya,  H. Burton,  D. Casanova,  Chun-Min Chang,  Yunqing Chen,  
 A. Chien,  K. D. Closser,  M. P. Coons,  S. Coriani,  S. Dasgupta,  
 A. L. Dempwolff,  M. Diedenhofen,  Hainam Do,  R. G. Edgar,  Po-Tung Fang,  
 S. Faraji,  S. Fatehi,  Qingguo Feng,  K. D. Fenk,  J. Fosso-Tande,  
 J. Gayvert,  Qinghui Ge,  A. Ghysels,  G. Gidofalvi,  J. Gomes,  
 J. Gonthier,  A. Gunina,  D. Hait,  M. W. D. Hanson-Heine,  
 P. H. P. Harbach,  A. W. Hauser,  J. E. Herr,  E. G. Hohenstein,  
 Z. C. Holden,  Kerwin Hui,  B. C. Huynh,  T.-C. Jagau,  Hyunjun Ji,  
 B. Kaduk,  K. Khistyaev,  Jaehoon Kim,  P. Klunzinger,  K. Koh,  
 D. Kosenkov,  L. Koulias,  T. Kowalczyk,  C. M. Krauter,  A. Kunitsa,  
 Ka Un Lao,  A. Laurent,  K. V. Lawler,  Joonho Lee,  D. Lefrancois,  
 S. Lehtola,  D. S. Levine,  Yi-Pei Li,  You-Sheng Lin,  Fenglai Liu,  
 E. Livshits,  A. Luenser,  P. Manohar,  E. Mansoor,  S. F. Manzer,  
 Shan-Ping Mao,  Yuezhi Mao,  N. Mardirossian,  A. V. Marenich,  
 T. Markovich,  L. A. Martinez-Martinez,  S. A. Maurer,  N. J. Mayhall,  
 S. C. McKenzie,  J.-M. Mewes,  A. F. Morrison,  J. W. Mullinax,  K. Nanda,  
 T. S. Nguyen-Beck,  R. Olivares-Amaya,  J. A. Parkhill,  T. M. Perrine,  
 F. Plasser,  P. Pokhilko,  S. Prager,  A. Prociuk,  E. Ramos,  D. R. Rehn,  
 F. Rob,  M. Schneider,  N. Sergueev,  S. M. Sharada,  S. Sharma,  
 D. W. Small,  T. Stauch,  T. Stein,  Yu-Chuan Su,  A. J. W. Thom,  
 A. Tkatchenko,  T. Tsuchimochi,  N. M. Tubman,  L. Vogt,  M. L. Vidal,  
 O. Vydrov,  M. A. Watson,  J. Wenzel,  M. de Wergifosse,  T. A. Wesolowski,  
 A. White,  J. Witte,  A. Yamada,  Jun Yang,  K. Yao,  S. Yeganeh,  
 S. R. Yost,  Zhi-Qiang You,  A. Zech,  Igor Ying Zhang,  Xing Zhang,  
 Yan Zhao,  Ying Zhu,  B. R. Brooks,  G. K. L. Chan,  C. J. Cramer,  
 M. S. Gordon,  W. J. Hehre,  A. Klamt,  M. W. Schmidt,  C. D. Sherrill,  
 D. G. Truhlar,  A. Aspuru-Guzik,  R. Baer,  A. T. Bell,  N. A. Besley,  
 Jeng-Da Chai,  A. E. DePrince, III,  R. A. DiStasio Jr.,  A. Dreuw,  
 B. D. Dunietz,  T. R. Furlani,  Chao-Ping Hsu,  Yousung Jung,  Jing Kong,  
 D. S. Lambrecht,  WanZhen Liang,  C. Ochsenfeld,  V. A. Rassolov,  
 L. V. Slipchenko,  J. E. Subotnik,  T. Van Voorhis,  J. M. Herbert,  
 A. I. Krylov,  P. M. W. Gill,  M. Head-Gordon

 Contributors to earlier versions of Q-Chem not listed above: 
 R. D. Adamson,  B. Austin,  J. Baker,  G. J. O. Beran,  K. Brandhorst,  
 S. T. Brown,  E. F. C. Byrd,  A. K. Chakraborty,  C.-L. Cheng,  
 Siu Hung Chien,  D. M. Chipman,  D. L. Crittenden,  H. Dachsel,  
 R. J. Doerksen,  A. D. Dutoi,  L. Fusti-Molnar,  W. A. Goddard III,  
 A. Golubeva-Zadorozhnaya,  S. R. Gwaltney,  G. Hawkins,  A. Heyden,  
 S. Hirata,  G. Kedziora,  F. J. Keil,  C. Kelley,  Jihan Kim,  R. A. King,  
 R. Z. Khaliullin,  P. P. Korambath,  W. Kurlancheek,  A. M. Lee,  M. S. Lee,  
 S. V. Levchenko,  Ching Yeh Lin,  D. Liotard,  R. C. Lochan,  I. Lotan,  
 P. E. Maslen,  N. Nair,  D. P. O'Neill,  D. Neuhauser,  E. Neuscamman,  
 C. M. Oana,  R. Olson,  B. Peters,  R. Peverati,  P. A. Pieniazek,  
 Y. M. Rhee,  J. Ritchie,  M. A. Rohrdanz,  E. Rosta,  N. J. Russ,  
 H. F. Schaefer III,  N. E. Schultz,  N. Shenvi,  A. C. Simmonett,  A. Sodt,  
 D. Stuck,  K. S. Thanthiriwatte,  V. Vanovschi,  Tao Wang,  A. Warshel,  
 C. F. Williams,  Q. Wu,  X. Xu,  W. Zhang

 Please cite Q-Chem as follows:
 Y. Shao et al., Mol. Phys. 113, 184-215 (2015)
 DOI: 10.1080/00268976.2014.952696

 Q-Chem 5.1.2 for Intel X86 EM64T Linux

 Parts of Q-Chem use Armadillo 8.300.2 (Tropical Shenanigans).
 http://arma.sourceforge.net/

 Q-Chem begins on Sat Mar 30 21:38:36 2019  

Host: 
0

     Scratch files written to /scratch/taweetham/qchem3575//
Input Ideriv = 2
Curr. Ideriv = -1
Max.  Ideriv = 2

Checking the input file for inconsistencies... 	...done.

--------------------------------------------------------------
User input:
--------------------------------------------------------------
$molecule
0 1
  C   -0.7331629    0.3336407    0.5076940
  H   -0.5441004    0.0181383    1.5463205
  C   -0.3178933   -0.7839992   -0.4229050
  H   -0.4605675   -0.5105182   -1.4768716
  O   -1.2334564   -1.8289279   -0.1223182
  C    1.1373468   -1.1648193   -0.2169642
  H    1.2753483   -1.5625071    0.7957727
  H    1.4069819   -1.9787970   -0.9007662
  C    2.0260069    0.0702642   -0.4657978
  H    1.8959154    0.3698969   -1.5152186
  C    3.5119063   -0.2512376   -0.2743123
  H    3.8298740   -1.0506864   -0.9526835
  H    4.1197317    0.6312731   -0.4993713
  O    3.8025647   -0.6464685    1.0575544
  C    1.5789414    1.2622562    0.4131721
  H    2.1692229    2.1510586    0.1611950
  H    1.7775294    1.0387358    1.4692792
  C    0.0833758    1.5872494    0.2474617
  H   -0.2039568    2.3788586    0.9482652
  H   -0.0898140    1.9677444   -0.7654796
  C   -2.2446742    0.3176546    0.3194400
  H   -2.7384055    0.7283216    1.2093293
  C   -2.7518476    1.1049323   -0.8854897
  H   -3.8366574    0.9892817   -0.9831346
  H   -2.5468723    2.1734878   -0.7611779
  H   -2.2960161    0.7776309   -1.8240485
  C   -2.5028617   -1.2087583    0.1833870
  O   -3.0542381   -1.6257210    1.4264328
  H    3.4624965   -1.5491524    1.1798931
  H   -3.2162890   -1.4354308   -0.6161003
  O   -3.1787469   -3.0223618    3.2012306
  C   -2.8260233   -4.2436859    3.8497954
  H   -1.7337899   -4.3423688    3.8832235
  C   -2.7575149   -2.9518861    1.8328083
  H   -1.6725776   -3.1084233    1.8034757
  C   -3.3131722   -4.1381795    5.2869247
  O   -2.6105995   -4.0871253    6.2858386
  O   -4.6559508   -4.0289776    5.4031920
  H   -4.7909051   -3.8800737    6.3625570
  C   -3.4696354   -5.4462202    3.1577756
  H   -4.5543315   -5.4673867    3.3164117
  O   -2.9494611   -6.6745111    3.6800032
  H   -3.2043569   -7.3794711    3.0525297
  C   -3.1887609   -5.4009913    1.6522201
  H   -2.1363423   -5.6509275    1.4649414
  O   -3.9358400   -6.4378689    0.9862130
  H   -4.8859233   -6.2543113    1.1075304
  C   -3.5112730   -4.0363364    1.0311541
  H   -4.5913236   -3.8519069    1.0700169
  O   -3.1607008   -4.0773225   -0.3573437
  H   -3.3573512   -4.9804093   -0.6735191
$end

$rem
   job_type 	optimization
   basis 	6-311++g**
   method 	b3lyp
   scf_guess sad
$end

--------------------------------------------------------------
 ----------------------------------------------------------------
             Standard Nuclear Orientation (Angstroms)
    I     Atom           X                Y                Z
 ----------------------------------------------------------------
    1      C       2.7132839447    -0.5209877320    -1.0412366433
    2      H       2.1459674328     0.3728449432    -1.3465995815
    3      C       2.6436722567    -0.6498983401     0.4641266197
    4      H       3.2178182454    -1.5133090352     0.8258886047
    5      O       1.2693831136    -0.9118078702     0.7155564343
    6      C       3.1665120217     0.5985088284     1.1520782401
    7      H       2.5260826261     1.4532653687     0.9029247230
    8      H       3.0989823729     0.4770892222     2.2399867768
    9      C       4.6271149665     0.8416456661     0.7224392037
   10      H       5.2240143556    -0.0144444617     1.0671251203
   11      C       5.2140677780     2.0914458378     1.3868284412
   12      H       5.1825293066     2.0056077684     2.4786372513
   13      H       6.2629631234     2.2138487477     1.0974074881
   14      O       4.5215364056     3.2704092197     1.0060341150
   15      C       4.7503919990     0.8994717060    -0.8185862655
   16      H       5.8051982173     0.9900129032    -1.1033327278
   17      H       4.2417040153     1.7952336736    -1.1975424667
   18      C       4.1482856892    -0.3404637903    -1.5040240361
   19      H       4.1827358931    -0.2161548746    -2.5919997579
   20      H       4.7564322930    -1.2173930354    -1.2550781858
   21      C       1.8862197713    -1.7256929771    -1.4713664601
   22      H       1.4595855689    -1.5521174110    -2.4674466416
   23      C       2.6514266330    -3.0448149309    -1.5284834132
   24      H       1.9718939856    -3.8652301078    -1.7831914985
   25      H       3.4245340872    -3.0081741068    -2.3032359337
   26      H       3.1327064571    -3.2934745174    -0.5785679829
   27      C       0.7836612846    -1.7252452088    -0.3761623110
   28      O      -0.3853852169    -1.2042330793    -0.9965761460
   29      H       3.6656724869     3.2736911316     1.4674856761
   30      H       0.5707408425    -2.7340489404    -0.0066778136
   31      O      -2.1894137869     0.1587560859    -1.0578676678
   32      C      -3.0815762244     1.0704594162    -0.4179254690
   33      H      -2.5103271871     1.8916914680     0.0327207417
   34      C      -1.2704477063    -0.4771086053    -0.1600033960
   35      H      -0.7133622777     0.3070163197     0.3665487558
   36      C      -3.9545814021     1.6736843118    -1.5077731469
   37      O      -3.9548664393     2.8412722892    -1.8694112860
   38      O      -4.7362978661     0.7725476940    -2.1444596275
   39      H      -5.1536237316     1.2969912344    -2.8596968837
   40      C      -3.9474686578     0.3611630968     0.6243536234
   41      H      -4.6806978385    -0.3032265657     0.1519762242
   42      O      -4.6869944815     1.3085040312     1.4038715602
   43      H      -5.0209184015     0.8304036653     2.1884595537
   44      C      -3.0667329504    -0.4630679506     1.5691188302
   45      H      -2.5191920645     0.2080828856     2.2435681305
   46      O      -3.8965299759    -1.2588070637     2.4380514838
   47      H      -4.3970072455    -1.8893131334     1.8875479146
   48      C      -2.0741602926    -1.3606038767     0.8199534229
   49      H      -2.6141943591    -2.1398589671     0.2693550508
   50      O      -1.2620162280    -2.0403169913     1.7847948443
   51      H      -1.8335770663    -2.2306014089     2.5537643367
 ----------------------------------------------------------------
 Molecular Point Group                 C1    NOp =  1
 Largest Abelian Subgroup              C1    NOp =  1
 Nuclear Repulsion Energy =  2469.2970584361 hartrees
 There are       97 alpha and       97 beta electrons
 Requested basis set is 6-311++G(d,p)
 There are 280 shells and 732 basis functions

 Total QAlloc Memory Limit   2000 MB
 Mega-Array Size       188 MB
 MEM_STATIC part       192 MB
 A cutoff of  1.0D-11 yielded  27306 shell pairs
 There are    181696 function pairs (    192432 Cartesian)

 -------------------------------------------------------
 OpenMP Integral Computing Module                       
 Release: version 1.0, May 2013, Q-Chem Inc. Pittsburgh 
 -------------------------------------------------------
 Integral Job Info:
 Integral job number is                      11
 Integral operator is                         1
 short-range coefficients                     0
 long-range coefficients              100000000
 Omega coefficients                           0
 if combine SR and LR in K                    0
 Integral screening is                        0
 Integral computing path is                   2
 max size of driver memory is            800000
 size of driver memory is                593474
 size of scratch memory is              2361544
 max col of scratch BK array               1296
 max len of scratch array in speh3          155
 max len of scratch index in speh4           18
 max int batch size is                      520
 min int batch size is                       52
 fixed nKL is                                52
 max L of basis functions is                  2
 order of int derivative is                   0
 number of shells is                        280
 number of basis is                         757
 number of cartesian basis is               757
 number of contracted shell pairs         27306
 number of primitive shell pairs          58161
 maxK2 (contraction) of shell pair           36
 max number of K2 of shell pair               1
 max number of CS2 of shell pair           5447
 max number of PS2 of shell pair           8772
 mem total for path MDJ                  800092
 -------------------------------------------------------
 Smallest overlap matrix eigenvalue = 6.16E-07

 Q-Chem warning in module stvman/mkSTV.C, line 306:

 Overlap eigenvalue is smaller than square root of threshold
 Use THRESH >= 12 to get rid of this warning

 Linear dependence detected in AO basis
 Tighter screening thresholds may be required for diffuse basis sets
 Use S2THRESH > 14 and THRESH = 14 in case of SCF convergence issues
 Number of orthogonalized atomic orbitals = 731
 Maximum deviation from orthogonality = 3.591E-10

 Scale SEOQF with 1.000000e-02/1.000000e-01/1.000000e-01

 Standard Electronic Orientation quadrupole field applied
 Nucleus-field energy     =     0.0000000044 hartrees
 Guess from superposition of atomic densities
 Warning:  Energy on first SCF cycle will be non-variational
 SAD guess density has 194.000000 electrons

 -----------------------------------------------------------------------
  General SCF calculation program by
  Eric Jon Sundstrom, Paul Horn, Yuezhi Mao, Dmitri Zuev, Alec White,
  David Stuck, Shaama M.S., Shane Yost, Joonho Lee, David Small,
  Daniel Levine, Susi Lehtola, Hugh Burton, Evgeny Epifanovsky
 -----------------------------------------------------------------------
 Exchange:     0.2000 Hartree-Fock + 0.0800 Slater + 0.7200 B88
 Correlation:  0.1900 VWN1RPA + 0.8100 LYP
 Using SG-1 standard quadrature grid
 using 6 threads for integral computing
 -------------------------------------------------------
 OpenMP Integral computing Module                
 Release: version 2.0, May 2017, Q-Chem Inc. Pleasanton 
 -------------------------------------------------------
 -------------------------------------------------------
 OpenMP BLAS3 based DFT computing Module                
 Release: version 1.0, May 2013, Q-Chem Inc. Pittsburgh 
 -------------------------------------------------------
 A restricted SCF calculation will be
 performed using DIIS
 SCF converges when DIIS error is below 1.0e-08
 ---------------------------------------
  Cycle       Energy         DIIS error
 ---------------------------------------
    1   -1307.8343547317      2.32e-02  
    2   -1302.2126904955      3.05e-03  
    3   -1301.5973391702      4.67e-03  
    4   -1302.6780665450      9.30e-04  
    5   -1302.7168331111      3.62e-04  
    6   -1302.7224579906      1.11e-04  
    7   -1302.7230742514      2.98e-05  
    8   -1302.7231202095      7.67e-06  
    9   -1302.7231232603      2.10e-06  
   10   -1302.7231234727      6.73e-07  
   11   -1302.7231234927      2.29e-07  
   12   -1302.7231234951      6.02e-08  
   13   -1302.7231234955      1.89e-08  
   14   -1302.7231234956      6.97e-09  Convergence criterion met
 ---------------------------------------
 SCF time:   CPU 2464.24s  wall 435.00s 
 SCF   energy in the final basis set =    -1302.7231234956
 Total energy in the final basis set =    -1302.7231234956

 --------------------------------------------------------------

                    Orbital Energies (a.u.)
 --------------------------------------------------------------

 Alpha MOs
 -- Occupied --
-19.1873 -19.1689 -19.1608 -19.1461 -19.1459 -19.1377 -19.1330 -19.1313
-19.1277 -10.3257 -10.2961 -10.2764 -10.2680 -10.2554 -10.2552 -10.2470
-10.2226 -10.2209 -10.1839 -10.1800 -10.1761 -10.1736 -10.1723 -10.1693
-10.1674  -1.1294  -1.0990  -1.0751  -1.0636  -1.0443  -1.0317  -1.0302
 -1.0292  -1.0203  -0.8488  -0.8161  -0.8090  -0.7938  -0.7530  -0.7498
 -0.7042  -0.6880  -0.6827  -0.6579  -0.6338  -0.6262  -0.6225  -0.5931
 -0.5845  -0.5683  -0.5593  -0.5476  -0.5427  -0.5229  -0.5155  -0.5131
 -0.5100  -0.4988  -0.4971  -0.4896  -0.4839  -0.4809  -0.4716  -0.4662
 -0.4576  -0.4460  -0.4415  -0.4372  -0.4298  -0.4278  -0.4221  -0.4105
 -0.4035  -0.3989  -0.3940  -0.3851  -0.3820  -0.3746  -0.3700  -0.3652
 -0.3628  -0.3570  -0.3458  -0.3407  -0.3374  -0.3340  -0.3320  -0.3271
 -0.3205  -0.3121  -0.3084  -0.3026  -0.2960  -0.2845  -0.2823  -0.2779
 -0.2672
 -- Virtual --
 -0.0368  -0.0261  -0.0139  -0.0109  -0.0077  -0.0013   0.0017   0.0034
  0.0117   0.0198   0.0214   0.0233   0.0271   0.0311   0.0382   0.0422
  0.0450   0.0452   0.0487   0.0562   0.0569   0.0595   0.0631   0.0680
  0.0709   0.0727   0.0751   0.0764   0.0815   0.0831   0.0836   0.0894
  0.0919   0.0928   0.0978   0.0992   0.1012   0.1051   0.1053   0.1081
  0.1119   0.1143   0.1150   0.1168   0.1196   0.1202   0.1214   0.1268
  0.1273   0.1307   0.1324   0.1354   0.1378   0.1384   0.1396   0.1416
  0.1434   0.1457   0.1473   0.1508   0.1514   0.1534   0.1542   0.1550
  0.1581   0.1611   0.1638   0.1645   0.1657   0.1683   0.1694   0.1733
  0.1749   0.1793   0.1812   0.1844   0.1858   0.1889   0.1930   0.1969
  0.1983   0.1997   0.2015   0.2039   0.2087   0.2099   0.2120   0.2152
  0.2162   0.2181   0.2216   0.2245   0.2283   0.2311   0.2324   0.2352
  0.2373   0.2393   0.2409   0.2440   0.2475   0.2500   0.2512   0.2560
  0.2601   0.2622   0.2636   0.2664   0.2695   0.2733   0.2745   0.2764
  0.2796   0.2815   0.2852   0.2871   0.2882   0.2913   0.2940   0.2947
  0.2970   0.3034   0.3053   0.3066   0.3096   0.3143   0.3160   0.3181
  0.3203   0.3240   0.3267   0.3271   0.3292   0.3330   0.3349   0.3380
  0.3425   0.3448   0.3464   0.3488   0.3517   0.3550   0.3560   0.3606
  0.3611   0.3637   0.3648   0.3720   0.3738   0.3776   0.3805   0.3844
  0.3848   0.3901   0.3916   0.3948   0.4051   0.4065   0.4096   0.4138
  0.4158   0.4187   0.4190   0.4270   0.4301   0.4328   0.4434   0.4482
  0.4516   0.4597   0.4629   0.4738   0.4750   0.4804   0.4853   0.4893
  0.4961   0.5053   0.5086   0.5134   0.5199   0.5234   0.5270   0.5377
  0.5472   0.5519   0.5580   0.5620   0.5634   0.5743   0.5785   0.5824
  0.5859   0.5871   0.6004   0.6048   0.6099   0.6129   0.6179   0.6199
  0.6230   0.6325   0.6411   0.6423   0.6493   0.6572   0.6637   0.6673
  0.6701   0.6772   0.6791   0.6799   0.6875   0.6924   0.7009   0.7066
  0.7153   0.7166   0.7219   0.7294   0.7344   0.7369   0.7406   0.7451
  0.7502   0.7525   0.7580   0.7647   0.7690   0.7710   0.7745   0.7795
  0.7848   0.7866   0.7887   0.7905   0.7969   0.8009   0.8040   0.8079
  0.8153   0.8187   0.8248   0.8284   0.8358   0.8438   0.8580   0.8743
  0.8848   0.8963   0.9201   0.9319   0.9429   0.9467   0.9514   0.9657
  0.9875   0.9959   1.0095   1.0118   1.0289   1.0352   1.0357   1.0475
  1.0598   1.0710   1.0796   1.0842   1.0920   1.0956   1.1043   1.1115
  1.1288   1.1314   1.1437   1.1480   1.1599   1.1668   1.1705   1.1780
  1.1834   1.1846   1.1987   1.2006   1.2077   1.2156   1.2196   1.2240
  1.2319   1.2398   1.2491   1.2508   1.2606   1.2647   1.2753   1.2787
  1.2818   1.2928   1.3071   1.3087   1.3321   1.3366   1.3464   1.3490
  1.3610   1.3655   1.3854   1.3927   1.3949   1.4045   1.4208   1.4342
  1.4401   1.4572   1.4581   1.4698   1.4782   1.4807   1.4890   1.4912
  1.4988   1.5083   1.5175   1.5202   1.5233   1.5340   1.5462   1.5481
  1.5504   1.5591   1.5609   1.5698   1.5710   1.5811   1.5875   1.5896
  1.5957   1.6015   1.6072   1.6140   1.6156   1.6276   1.6307   1.6347
  1.6410   1.6429   1.6430   1.6459   1.6588   1.6656   1.6689   1.6750
  1.6780   1.6800   1.6913   1.6933   1.7015   1.7068   1.7107   1.7181
  1.7250   1.7399   1.7419   1.7529   1.7569   1.7707   1.7745   1.7781
  1.7842   1.7912   1.8004   1.8087   1.8124   1.8199   1.8281   1.8375
  1.8407   1.8473   1.8546   1.8596   1.8663   1.8795   1.8884   1.8916
  1.8944   1.9103   1.9149   1.9261   1.9363   1.9422   1.9569   1.9595
  1.9642   1.9843   1.9974   2.0040   2.0118   2.0243   2.0333   2.0357
  2.0413   2.0524   2.0578   2.0661   2.0761   2.0821   2.0986   2.1049
  2.1144   2.1183   2.1253   2.1395   2.1437   2.1464   2.1594   2.1615
  2.1754   2.1910   2.2007   2.2154   2.2187   2.2296   2.2374   2.2565
  2.2616   2.2665   2.2810   2.2885   2.2971   2.3090   2.3137   2.3311
  2.3482   2.3632   2.3734   2.3785   2.3970   2.4269   2.4307   2.4431
  2.4635   2.4808   2.5115   2.5143   2.5256   2.5290   2.5367   2.5466
  2.5543   2.5662   2.5703   2.5763   2.5900   2.5991   2.6054   2.6059
  2.6268   2.6393   2.6515   2.6557   2.6650   2.6731   2.6863   2.6905
  2.7004   2.7147   2.7278   2.7458   2.7525   2.7685   2.7737   2.7787
  2.7858   2.8038   2.8101   2.8168   2.8174   2.8277   2.8492   2.8554
  2.8651   2.8717   2.8825   2.8930   2.9004   2.9055   2.9113   2.9161
  2.9303   2.9383   2.9470   2.9596   2.9718   2.9786   2.9906   2.9936
  3.0020   3.0061   3.0134   3.0185   3.0259   3.0352   3.0604   3.0672
  3.0794   3.0827   3.0880   3.1105   3.1140   3.1215   3.1218   3.1333
  3.1396   3.1514   3.1610   3.1726   3.1798   3.1863   3.1883   3.2014
  3.2071   3.2189   3.2286   3.2354   3.2572   3.2835   3.2886   3.3013
  3.3043   3.3168   3.3182   3.3311   3.3504   3.3572   3.3658   3.3956
  3.4159   3.4323   3.4639   3.4792   3.5145   3.5472   3.5751   3.6073
  3.6592   3.7721   3.7765   3.8005   3.8032   3.8097   3.8215   3.8276
  3.8612   3.8858   3.8911   3.9074   3.9264   3.9309   3.9471   3.9813
  4.0010   4.0132   4.0329   4.0442   4.0517   4.0705   4.0908   4.1008
  4.1163   4.1525   4.1557   4.1747   4.1845   4.2232   4.2667   4.2750
  4.2947   4.2990   4.3054   4.3385   4.3546   4.4985   4.9820   5.0747
  5.0960   5.1098   5.1177   5.1223   5.1472   5.1803   5.1946   5.1999
  5.3378   5.3623   5.4052   5.4130   5.4223   5.4344   5.4907   5.5019
  5.5540   5.5934   5.6113   5.6340   5.6402   5.6590   5.7220   5.8180
  5.8400  23.7414  23.7465  23.7779  23.7963  23.8047  23.8101  23.8382
 23.8450  23.8552  23.8843  23.8994  23.9277  23.9514  23.9585  23.9832
 24.0046  49.8616  49.9008  49.9340  49.9436  49.9494  49.9639  49.9747
 50.0102  50.0482
 --------------------------------------------------------------

          Ground-State Mulliken Net Atomic Charges

     Atom                 Charge (a.u.)
  ----------------------------------------
      1 C                     0.397102
      2 H                     0.221346
      3 C                     0.190832
      4 H                     0.216712
      5 O                     0.070486
      6 C                    -0.930283
      7 H                     0.127737
      8 H                     0.183665
      9 C                     0.623445
     10 H                     0.167285
     11 C                    -0.751017
     12 H                     0.143855
     13 H                     0.184234
     14 O                    -0.205804
     15 C                    -0.458064
     16 H                     0.169400
     17 H                     0.196281
     18 C                    -0.434833
     19 H                     0.177211
     20 H                     0.149375
     21 C                    -0.357920
     22 H                     0.250174
     23 C                    -0.723687
     24 H                     0.158760
     25 H                     0.157956
     26 H                     0.161415
     27 C                    -0.851962
     28 O                     0.143028
     29 H                     0.240756
     30 H                     0.229226
     31 O                     0.060643
     32 C                    -0.113607
     33 H                     0.269446
     34 C                    -0.388863
     35 H                     0.333935
     36 C                    -0.059468
     37 O                    -0.217211
     38 O                    -0.112200
     39 H                     0.287219
     40 C                    -0.538787
     41 H                     0.264401
     42 O                    -0.156455
     43 H                     0.269968
     44 C                    -0.361465
     45 H                     0.305343
     46 O                    -0.234106
     47 H                     0.280340
     48 C                    -0.086239
     49 H                     0.235831
     50 O                    -0.143740
     51 H                     0.258304
  ----------------------------------------
  Sum of atomic charges =     0.000000

 -----------------------------------------------------------------
                    Cartesian Multipole Moments
 -----------------------------------------------------------------
    Charge (ESU x 10^10)
                 0.0000
    Dipole Moment (Debye)
         X       0.1402      Y      -4.1936      Z       1.5253
       Tot       4.4646
    Quadrupole Moments (Debye-Ang)
        XX    -137.1914     XY       5.6381     YY    -165.9239
        XZ      -0.8720     YZ       3.5619     ZZ    -148.9294
    Octopole Moments (Debye-Ang^2)
       XXX    -104.9615    XXY    -113.1401    XYY     -31.2886
       YYY     -80.1323    XXZ       0.1920    XYZ      12.3295
       YYZ      20.8303    XZZ     -24.1739    YZZ      11.7724
       ZZZ      -4.7038
    Hexadecapole Moments (Debye-Ang^3)
      XXXX  -10206.1741   XXXY      60.9691   XXYY   -2565.5679
      XYYY      21.1019   YYYY   -2700.5861   XXXZ     178.2595
      XXYZ     -79.8422   XYYZ     -71.5760   YYYZ      13.7257
      XXZZ   -1900.5297   XYZZ      -6.2532   YYZZ    -712.3055
      XZZZ     136.5285   YZZZ     -25.8549   ZZZZ   -1710.0616
 -----------------------------------------------------------------
 Calculating analytic gradient of the SCF energy
 Gradient of SCF Energy
            1           2           3           4           5           6
    1  -0.0061552  -0.0017130  -0.0016457  -0.0037040   0.0141978   0.0035065
    2   0.0004912   0.0005994  -0.0132006  -0.0000187   0.0078159   0.0018362
    3   0.0026090  -0.0050982  -0.0015140   0.0026282   0.0083038  -0.0090338
            7           8           9          10          11          12
    1  -0.0004849  -0.0017582  -0.0010100  -0.0003444   0.0018217  -0.0018610
    2   0.0011457   0.0000948   0.0002748   0.0000272   0.0039609   0.0042684
    3   0.0034464  -0.0005687   0.0041805  -0.0012244  -0.0018235  -0.0017773
           13          14          15          16          17          18
    1   0.0022330   0.0083219  -0.0000700   0.0004276  -0.0014534  -0.0035989
    2  -0.0023092  -0.0082891  -0.0003962  -0.0009891   0.0004361  -0.0016432
    3   0.0012205  -0.0027215   0.0013050  -0.0010229  -0.0027278   0.0031479
           19          20          21          22          23          24
    1  -0.0016164   0.0008550  -0.0011389   0.0050638  -0.0015707  -0.0007805
    2   0.0007669   0.0011153   0.0052800   0.0006607   0.0039649  -0.0001629
    3  -0.0000922   0.0009900   0.0072859  -0.0060897   0.0015068  -0.0007343
           25          26          27          28          29          30
    1   0.0004726  -0.0004632  -0.0085933   0.0140164  -0.0093299   0.0015523
    2   0.0009122   0.0009540   0.0021535  -0.0155727  -0.0014065  -0.0029798
    3  -0.0015045   0.0002533   0.0061417  -0.0133312   0.0058314  -0.0035863
           31          32          33          34          35          36
    1   0.0007156   0.0005645   0.0034904  -0.0019870  -0.0005060   0.0009941
    2   0.0093719  -0.0027408   0.0002012   0.0040389   0.0036558  -0.0269345
    3  -0.0011377   0.0013383  -0.0021903   0.0029210  -0.0038447   0.0261174
           37          38          39          40          41          42
    1  -0.0054119   0.0002638  -0.0009783   0.0049109  -0.0054107  -0.0005335
    2   0.0220398  -0.0047268   0.0082062   0.0039102   0.0020523   0.0008001
    3  -0.0168989   0.0008796  -0.0061680  -0.0223175   0.0070205  -0.0019199
           43          44          45          46          47          48
    1  -0.0035522   0.0027302   0.0012088   0.0023151  -0.0042491   0.0026667
    2  -0.0057308   0.0068088   0.0014488   0.0024289  -0.0056803   0.0014722
    3   0.0100489   0.0078741   0.0023084   0.0029255  -0.0052466  -0.0137424
           49          50          51
    1   0.0022598   0.0012857  -0.0059540
    2  -0.0046368  -0.0036864  -0.0020891
    3   0.0083897  -0.0017617   0.0094044
 Max gradient component =       2.693E-02
 RMS gradient           =       6.257E-03
 Gradient time:  CPU 523.74 s  wall 88.42 s
 Geometry Optimization Parameters
   NAtoms,    NIC,     NZ,  NCons,   NDum,   NFix, NCnnct, MaxDiis
       51     420       0       0       0       0       0       0


** GEOMETRY OPTIMIZATION IN DELOCALIZED INTERNAL COORDINATES **
   Searching for a Minimum

   Optimization Cycle:   1

                       Coordinates (Angstroms)
     ATOM                X               Y               Z
      1  C         2.7132839447   -0.5209877320   -1.0412366433
      2  H         2.1459674328    0.3728449432   -1.3465995815
      3  C         2.6436722567   -0.6498983401    0.4641266197
      4  H         3.2178182454   -1.5133090352    0.8258886047
      5  O         1.2693831136   -0.9118078702    0.7155564343
      6  C         3.1665120217    0.5985088284    1.1520782401
      7  H         2.5260826261    1.4532653687    0.9029247230
      8  H         3.0989823729    0.4770892222    2.2399867768
      9  C         4.6271149665    0.8416456661    0.7224392037
     10  H         5.2240143556   -0.0144444617    1.0671251203
     11  C         5.2140677780    2.0914458378    1.3868284412
     12  H         5.1825293066    2.0056077684    2.4786372513
     13  H         6.2629631234    2.2138487477    1.0974074881
     14  O         4.5215364056    3.2704092197    1.0060341150
     15  C         4.7503919990    0.8994717060   -0.8185862655
     16  H         5.8051982173    0.9900129032   -1.1033327278
     17  H         4.2417040153    1.7952336736   -1.1975424667
     18  C         4.1482856892   -0.3404637903   -1.5040240361
     19  H         4.1827358931   -0.2161548746   -2.5919997579
     20  H         4.7564322930   -1.2173930354   -1.2550781858
     21  C         1.8862197713   -1.7256929771   -1.4713664601
     22  H         1.4595855689   -1.5521174110   -2.4674466416
     23  C         2.6514266330   -3.0448149309   -1.5284834132
     24  H         1.9718939856   -3.8652301078   -1.7831914985
     25  H         3.4245340872   -3.0081741068   -2.3032359337
     26  H         3.1327064571   -3.2934745174   -0.5785679829
     27  C         0.7836612846   -1.7252452088   -0.3761623110
     28  O        -0.3853852169   -1.2042330793   -0.9965761460
     29  H         3.6656724869    3.2736911316    1.4674856761
     30  H         0.5707408425   -2.7340489404   -0.0066778136
     31  O        -2.1894137869    0.1587560859   -1.0578676678
     32  C        -3.0815762244    1.0704594162   -0.4179254690
     33  H        -2.5103271871    1.8916914680    0.0327207417
     34  C        -1.2704477063   -0.4771086053   -0.1600033960
     35  H        -0.7133622777    0.3070163197    0.3665487558
     36  C        -3.9545814021    1.6736843118   -1.5077731469
     37  O        -3.9548664393    2.8412722892   -1.8694112860
     38  O        -4.7362978661    0.7725476940   -2.1444596275
     39  H        -5.1536237316    1.2969912344   -2.8596968837
     40  C        -3.9474686578    0.3611630968    0.6243536234
     41  H        -4.6806978385   -0.3032265657    0.1519762242
     42  O        -4.6869944815    1.3085040312    1.4038715602
     43  H        -5.0209184015    0.8304036653    2.1884595537
     44  C        -3.0667329504   -0.4630679506    1.5691188302
     45  H        -2.5191920645    0.2080828856    2.2435681305
     46  O        -3.8965299759   -1.2588070637    2.4380514838
     47  H        -4.3970072455   -1.8893131334    1.8875479146
     48  C        -2.0741602926   -1.3606038767    0.8199534229
     49  H        -2.6141943591   -2.1398589671    0.2693550508
     50  O        -1.2620162280   -2.0403169913    1.7847948443
     51  H        -1.8335770663   -2.2306014089    2.5537643367
   Point Group: c1    Number of degrees of freedom:   147


   Energy is  -1302.723123496


 Attempting to Generate Delocalized Internal Coordinates

147 Hessian modes will be used to form the next step
  Hessian Eigenvalues:
     0.004907    0.005231    0.005730    0.005909    0.006386    0.007031
     0.007203    0.007220    0.009974    0.010207    0.010667    0.011325
     0.011349    0.012691    0.013086    0.013210    0.014098    0.019220
     0.020494    0.021966    0.030418    0.030896    0.030920    0.034002
     0.037567    0.040337    0.041477    0.043833    0.045852    0.046163
     0.047481    0.047882    0.048742    0.049062    0.049240    0.049793
     0.050096    0.050641    0.051270    0.053719    0.053777    0.054359
     0.054919    0.056524    0.057027    0.057780    0.057788    0.058485
     0.059455    0.062021    0.065488    0.067736    0.070494    0.071518
     0.074489    0.078531    0.079143    0.079222    0.082541    0.082927
     0.086759    0.088376    0.095774    0.110181    0.112293    0.115288
     0.116754    0.117218    0.136733    0.139384    0.143192    0.143407
     0.160000    0.160000    0.160000    0.160000    0.160000    0.160000
     0.160000    0.160000    0.160567    0.164054    0.167729    0.173072
     0.176490    0.182079    0.187594    0.193113    0.196411    0.200012
     0.220183    0.229503    0.249770    0.250000    0.250000    0.262576
     0.268336    0.272751    0.275878    0.282062    0.282296    0.284476
     0.286421    0.290543    0.292125    0.297894    0.298385    0.299877
     0.302596    0.334804    0.337835    0.338845    0.339285    0.339471
     0.339695    0.339946    0.340447    0.340454    0.340649    0.340790
     0.340864    0.340936    0.341486    0.341698    0.341739    0.342052
     0.342146    0.342280    0.342461    0.344082    0.369337    0.389278
     0.394331    0.397062    0.398521    0.406099    0.406349    0.421107
     0.425582    0.427000    0.513485    0.518576    0.520047    0.523229
     0.529010    0.545519    0.943667

 Minimum Search - Taking Simple RFO Step
 Searching for Lamda that Minimizes Along All modes
 Value Taken    Lamda =  -0.02354431
 Calculated Step too Large.  Step scaled by  0.542828
 Step Taken.  Stepsize is  0.300000

                             Maximum     Tolerance    Cnvgd?
         Gradient           0.017422      0.000300      NO
         Displacement       0.119993      0.001200      NO
         Energy change     *********      0.000001      NO


 New Cartesian Coordinates Obtained by Inverse Iteration

 Displacement from previous Coordinates is:  2.377850
 ----------------------------------------------------------------
             Standard Nuclear Orientation (Angstroms)
    I     Atom           X                Y                Z
 ----------------------------------------------------------------
    1      C       2.7397958986    -0.5387309767    -1.0344489377
    2      H       2.1682020080     0.3452566857    -1.3521855285
    3      C       2.6852130509    -0.6008923249     0.4780465286
    4      H       3.2781233205    -1.4456010655     0.8558787509
    5      O       1.3105614334    -0.8694642708     0.7582269751
    6      C       3.2077984648     0.6739523648     1.1163626723
    7      H       2.5578062496     1.5108097512     0.8346822875
    8      H       3.1605655353     0.5965470628     2.2097182689
    9      C       4.6616595688     0.9096683653     0.6525275487
   10      H       5.2674638637     0.0723336334     1.0278809852
   11      C       5.2562812652     2.1875950162     1.2588997843
   12      H       5.2455584766     2.1301818280     2.3545808039
   13      H       6.2993921752     2.2941893887     0.9477468791
   14      O       4.5871394723     3.3729704636     0.8381898404
   15      C       4.7710907432     0.9031283846    -0.8898472598
   16      H       5.8229261360     0.9927618423    -1.1839161796
   17      H       4.2559096959     1.7835322653    -1.2908544684
   18      C       4.1709954894    -0.3673206234    -1.5256468057
   19      H       4.1966912380    -0.2828032087    -2.6175714894
   20      H       4.7835312584    -1.2346628759    -1.2541882898
   21      C       1.8923446552    -1.7614072313    -1.4065405431
   22      H       1.4308679495    -1.6202494142    -2.3889181660
   23      C       2.6431712930    -3.0960347568    -1.4300370499
   24      H       1.9490651335    -3.9173733521    -1.6350053391
   25      H       3.3989490912    -3.1031901824    -2.2209525200
   26      H       3.1442879950    -3.3166841025    -0.4832679037
   27      C       0.8053249043    -1.7106289480    -0.2937026746
   28      O      -0.3791973100    -1.1789232010    -0.8826321639
   29      H       3.7387851977     3.4216234921     1.2989565599
   30      H       0.5858283021    -2.7011397976     0.1163436314
   31      O      -2.1319267829     0.2016432488    -0.9424987528
   32      C      -3.0435115872     1.0869149738    -0.2984951555
   33      H      -2.4990985900     1.8509878733     0.2687603117
   34      C      -1.2908129620    -0.5122341083    -0.0359439401
   35      H      -0.7553211010     0.2071273841     0.5944035574
   36      C      -3.7963910820     1.8120749668    -1.4040752292
   37      O      -3.7347609003     3.0040418791    -1.6290258411
   38      O      -4.5633160564     0.9878721365    -2.1525717886
   39      H      -4.9385850374     1.5592180932    -2.8481061086
   40      C      -4.0010232562     0.3186045927     0.6148867050
   41      H      -4.6931385037    -0.2869091524     0.0168652776
   42      O      -4.7717729114     1.2461734656     1.3838592495
   43      H      -5.1921099063     0.7390260335     2.0975056706
   44      C      -3.2106149655    -0.6033106496     1.5482575369
   45      H      -2.7016088857    -0.0011835601     2.3088141364
   46      O      -4.1108763260    -1.4385487041     2.3003942573
   47      H      -4.5859877779    -2.0121903759     1.6781002555
   48      C      -2.1768593101    -1.4523157145     0.8008588711
   49      H      -2.6873931981    -2.1532990292     0.1274261438
   50      O      -1.4212979035    -2.2217093765     1.7387483695
   51      H      -2.0339797381    -2.4781756558     2.4468681021
 ----------------------------------------------------------------
 Molecular Point Group                 C1    NOp =  1
 Largest Abelian Subgroup              C1    NOp =  1
 Nuclear Repulsion Energy =  2461.9936285658 hartrees
 There are       97 alpha and       97 beta electrons
 Applying Cartesian multipole field
    Component          Value
    ---------          -----
     (2,0,0)        1.00000E-12
     (0,2,0)        2.00000E-11
     (0,0,2)       -3.00000E-11
 Nucleus-field energy     =     0.0000000107 hartrees
 Requested basis set is 6-311++G(d,p)
 There are 280 shells and 732 basis functions
 A cutoff of  1.0D-11 yielded  27212 shell pairs
 There are    181093 function pairs (    191797 Cartesian)
 Smallest overlap matrix eigenvalue = 6.69E-07

 Q-Chem warning in module stvman/mkSTV.C, line 306:

 Overlap eigenvalue is smaller than square root of threshold
 Use THRESH >= 12 to get rid of this warning

 Linear dependence detected in AO basis
 Tighter screening thresholds may be required for diffuse basis sets
 Use S2THRESH > 14 and THRESH = 14 in case of SCF convergence issues
 Number of orthogonalized atomic orbitals = 731
 Maximum deviation from orthogonality = 4.122E-10
 Guess MOs from SCF MO coefficient file

 -----------------------------------------------------------------------
  General SCF calculation program by
  Eric Jon Sundstrom, Paul Horn, Yuezhi Mao, Dmitri Zuev, Alec White,
  David Stuck, Shaama M.S., Shane Yost, Joonho Lee, David Small,
  Daniel Levine, Susi Lehtola, Hugh Burton, Evgeny Epifanovsky
 -----------------------------------------------------------------------
 Exchange:     0.2000 Hartree-Fock + 0.0800 Slater + 0.7200 B88
 Correlation:  0.1900 VWN1RPA + 0.8100 LYP
 Using SG-1 standard quadrature grid
 using 6 threads for integral computing
 -------------------------------------------------------
 OpenMP Integral computing Module                
 Release: version 2.0, May 2017, Q-Chem Inc. Pleasanton 
 -------------------------------------------------------
 -------------------------------------------------------
 OpenMP BLAS3 based DFT computing Module                
 Release: version 1.0, May 2013, Q-Chem Inc. Pittsburgh 
 -------------------------------------------------------
 A restricted SCF calculation will be
 performed using DIIS
 SCF converges when DIIS error is below 1.0e-08
 ---------------------------------------
  Cycle       Energy         DIIS error
 ---------------------------------------
    1   -1302.6385053369      1.07e-03  
    2   -1302.7307183692      1.97e-04  
    3   -1302.7287858201      2.97e-04  
    4   -1302.7328196916      3.84e-05  
    5   -1302.7328597460      2.62e-05  
    6   -1302.7328910476      7.16e-06  
    7   -1302.7328934768      1.96e-06  
    8   -1302.7328936477      7.20e-07  
    9   -1302.7328936718      1.69e-07  
   10   -1302.7328936735      4.58e-08  
   11   -1302.7328936735      1.83e-08  
   12   -1302.7328936736      7.59e-09  Convergence criterion met
 ---------------------------------------
 SCF time:   CPU 2207.07s  wall 390.00s 
 SCF   energy in the final basis set =    -1302.7328936736
 Total energy in the final basis set =    -1302.7328936736

 --------------------------------------------------------------

                    Orbital Energies (a.u.)
 --------------------------------------------------------------

 Alpha MOs
 -- Occupied --
-19.1871 -19.1675 -19.1575 -19.1463 -19.1435 -19.1401 -19.1326 -19.1310
-19.1277 -10.3238 -10.2924 -10.2755 -10.2634 -10.2544 -10.2538 -10.2459
-10.2232 -10.2212 -10.1842 -10.1819 -10.1762 -10.1745 -10.1733 -10.1694
-10.1682  -1.1293  -1.0992  -1.0745  -1.0625  -1.0465  -1.0350  -1.0337
 -1.0290  -1.0176  -0.8477  -0.8144  -0.8083  -0.7933  -0.7533  -0.7496
 -0.7038  -0.6880  -0.6827  -0.6579  -0.6339  -0.6262  -0.6222  -0.5920
 -0.5844  -0.5688  -0.5597  -0.5494  -0.5436  -0.5221  -0.5144  -0.5124
 -0.5084  -0.4978  -0.4965  -0.4892  -0.4832  -0.4797  -0.4708  -0.4654
 -0.4563  -0.4458  -0.4396  -0.4365  -0.4288  -0.4265  -0.4208  -0.4105
 -0.4023  -0.3973  -0.3951  -0.3817  -0.3808  -0.3745  -0.3700  -0.3667
 -0.3654  -0.3571  -0.3454  -0.3413  -0.3381  -0.3338  -0.3313  -0.3273
 -0.3199  -0.3127  -0.3092  -0.3021  -0.2957  -0.2854  -0.2817  -0.2775
 -0.2684
 -- Virtual --
 -0.0337  -0.0247  -0.0131  -0.0102  -0.0075  -0.0008   0.0015   0.0038
  0.0116   0.0203   0.0215   0.0242   0.0277   0.0317   0.0381   0.0421
  0.0453   0.0458   0.0487   0.0570   0.0576   0.0608   0.0644   0.0679
  0.0701   0.0731   0.0761   0.0769   0.0813   0.0833   0.0843   0.0901
  0.0921   0.0937   0.0976   0.0999   0.1021   0.1048   0.1061   0.1094
  0.1118   0.1149   0.1155   0.1167   0.1195   0.1207   0.1224   0.1266
  0.1271   0.1317   0.1328   0.1349   0.1382   0.1403   0.1412   0.1415
  0.1436   0.1467   0.1475   0.1497   0.1512   0.1535   0.1555   0.1558
  0.1581   0.1622   0.1640   0.1647   0.1664   0.1675   0.1690   0.1732
  0.1757   0.1790   0.1818   0.1840   0.1865   0.1895   0.1910   0.1971
  0.1977   0.1984   0.2008   0.2040   0.2081   0.2122   0.2130   0.2156
  0.2177   0.2179   0.2219   0.2253   0.2290   0.2316   0.2321   0.2348
  0.2368   0.2389   0.2407   0.2441   0.2474   0.2501   0.2523   0.2554
  0.2591   0.2616   0.2654   0.2659   0.2688   0.2734   0.2744   0.2763
  0.2792   0.2800   0.2853   0.2872   0.2891   0.2905   0.2926   0.2941
  0.2970   0.3028   0.3055   0.3081   0.3091   0.3139   0.3166   0.3205
  0.3207   0.3241   0.3257   0.3280   0.3290   0.3324   0.3360   0.3390
  0.3426   0.3435   0.3482   0.3492   0.3526   0.3547   0.3557   0.3576
  0.3599   0.3643   0.3673   0.3690   0.3743   0.3785   0.3791   0.3821
  0.3832   0.3892   0.3924   0.3944   0.4029   0.4070   0.4097   0.4129
  0.4151   0.4191   0.4224   0.4283   0.4303   0.4337   0.4393   0.4492
  0.4517   0.4562   0.4587   0.4698   0.4747   0.4793   0.4861   0.4916
  0.4960   0.5076   0.5084   0.5139   0.5183   0.5224   0.5268   0.5380
  0.5476   0.5544   0.5590   0.5600   0.5659   0.5731   0.5766   0.5806
  0.5854   0.5868   0.5971   0.6048   0.6098   0.6133   0.6186   0.6203
  0.6241   0.6307   0.6414   0.6458   0.6478   0.6562   0.6632   0.6672
  0.6711   0.6778   0.6794   0.6813   0.6879   0.6925   0.7004   0.7074
  0.7102   0.7165   0.7211   0.7299   0.7366   0.7367   0.7417   0.7430
  0.7491   0.7539   0.7591   0.7647   0.7696   0.7719   0.7732   0.7794
  0.7865   0.7882   0.7899   0.7942   0.7963   0.8012   0.8055   0.8111
  0.8153   0.8189   0.8223   0.8267   0.8414   0.8431   0.8555   0.8659
  0.8829   0.8967   0.9211   0.9305   0.9372   0.9470   0.9508   0.9665
  0.9888   0.9950   1.0116   1.0151   1.0226   1.0342   1.0378   1.0480
  1.0594   1.0699   1.0752   1.0838   1.0911   1.0951   1.0991   1.1135
  1.1251   1.1341   1.1428   1.1492   1.1605   1.1657   1.1697   1.1770
  1.1813   1.1865   1.1958   1.1986   1.2044   1.2145   1.2160   1.2222
  1.2316   1.2398   1.2502   1.2548   1.2617   1.2658   1.2705   1.2761
  1.2877   1.2991   1.3064   1.3099   1.3343   1.3358   1.3404   1.3470
  1.3568   1.3636   1.3817   1.3958   1.3983   1.4044   1.4180   1.4311
  1.4428   1.4557   1.4638   1.4700   1.4757   1.4801   1.4892   1.4978
  1.5014   1.5087   1.5143   1.5222   1.5237   1.5363   1.5457   1.5480
  1.5524   1.5574   1.5617   1.5689   1.5737   1.5788   1.5838   1.5901
  1.5998   1.6007   1.6075   1.6115   1.6137   1.6260   1.6326   1.6345
  1.6381   1.6406   1.6435   1.6494   1.6548   1.6645   1.6669   1.6706
  1.6731   1.6795   1.6869   1.6915   1.7003   1.7029   1.7117   1.7188
  1.7236   1.7369   1.7433   1.7513   1.7579   1.7705   1.7747   1.7754
  1.7779   1.7949   1.8006   1.8062   1.8102   1.8154   1.8266   1.8364
  1.8404   1.8494   1.8525   1.8537   1.8619   1.8747   1.8852   1.8899
  1.8920   1.9119   1.9145   1.9205   1.9335   1.9410   1.9579   1.9634
  1.9682   1.9845   2.0001   2.0056   2.0129   2.0256   2.0287   2.0410
  2.0453   2.0501   2.0612   2.0692   2.0807   2.0836   2.0966   2.1029
  2.1119   2.1165   2.1281   2.1393   2.1468   2.1506   2.1599   2.1631
  2.1790   2.1928   2.1995   2.2150   2.2202   2.2263   2.2391   2.2482
  2.2589   2.2676   2.2775   2.2836   2.2977   2.3065   2.3125   2.3370
  2.3506   2.3621   2.3714   2.3784   2.3959   2.4253   2.4289   2.4420
  2.4623   2.4802   2.5102   2.5125   2.5258   2.5311   2.5347   2.5464
  2.5552   2.5654   2.5708   2.5742   2.5884   2.5948   2.6033   2.6058
  2.6279   2.6377   2.6410   2.6541   2.6624   2.6698   2.6848   2.6897
  2.6985   2.7150   2.7231   2.7416   2.7515   2.7694   2.7748   2.7767
  2.7831   2.8004   2.8068   2.8124   2.8180   2.8266   2.8479   2.8537
  2.8655   2.8738   2.8817   2.8921   2.8963   2.9049   2.9057   2.9152
  2.9297   2.9352   2.9464   2.9543   2.9712   2.9778   2.9869   2.9944
  3.0023   3.0053   3.0104   3.0182   3.0230   3.0359   3.0532   3.0678
  3.0768   3.0878   3.0908   3.1067   3.1108   3.1266   3.1284   3.1349
  3.1393   3.1541   3.1627   3.1711   3.1748   3.1830   3.1877   3.2010
  3.2076   3.2156   3.2316   3.2412   3.2607   3.2783   3.2904   3.3041
  3.3062   3.3128   3.3197   3.3357   3.3473   3.3628   3.3652   3.3965
  3.4163   3.4337   3.4658   3.4740   3.5069   3.5563   3.5750   3.6127
  3.6646   3.7764   3.7775   3.8021   3.8040   3.8081   3.8188   3.8286
  3.8586   3.8938   3.8944   3.9032   3.9263   3.9335   3.9537   3.9829
  3.9995   4.0056   4.0230   4.0414   4.0575   4.0631   4.0913   4.1004
  4.1189   4.1526   4.1579   4.1701   4.1870   4.2295   4.2611   4.2841
  4.2906   4.3012   4.3205   4.3320   4.3481   4.4856   4.9832   5.0751
  5.0923   5.1049   5.1115   5.1150   5.1513   5.1800   5.1958   5.2016
  5.3428   5.3670   5.4028   5.4137   5.4261   5.4369   5.4859   5.5080
  5.5734   5.6019   5.6253   5.6370   5.6459   5.6701   5.7353   5.8239
  5.8423  23.7459  23.7510  23.7812  23.8013  23.8080  23.8110  23.8348
 23.8436  23.8612  23.8776  23.8953  23.9189  23.9492  23.9557  23.9801
 23.9999  49.8654  49.9029  49.9353  49.9425  49.9495  49.9664  49.9828
 50.0121  50.0386
 --------------------------------------------------------------

          Ground-State Mulliken Net Atomic Charges

     Atom                 Charge (a.u.)
  ----------------------------------------
      1 C                     0.392369
      2 H                     0.223861
      3 C                     0.172651
      4 H                     0.217865
      5 O                     0.024744
      6 C                    -0.956871
      7 H                     0.145277
      8 H                     0.181276
      9 C                     0.605848
     10 H                     0.166044
     11 C                    -0.738402
     12 H                     0.143984
     13 H                     0.185233
     14 O                    -0.210453
     15 C                    -0.440511
     16 H                     0.168929
     17 H                     0.195354
     18 C                    -0.441129
     19 H                     0.177811
     20 H                     0.150167
     21 C                    -0.316025
     22 H                     0.250871
     23 C                    -0.726909
     24 H                     0.157667
     25 H                     0.158018
     26 H                     0.161775
     27 C                    -0.780169
     28 O                     0.128114
     29 H                     0.239711
     30 H                     0.240004
     31 O                     0.058651
     32 C                    -0.205849
     33 H                     0.271190
     34 C                    -0.377220
     35 H                     0.333265
     36 C                    -0.016858
     37 O                    -0.210565
     38 O                    -0.117854
     39 H                     0.288863
     40 C                    -0.499193
     41 H                     0.265607
     42 O                    -0.152595
     43 H                     0.268088
     44 C                    -0.419569
     45 H                     0.303021
     46 O                    -0.225970
     47 H                     0.277058
     48 C                    -0.074000
     49 H                     0.241118
     50 O                    -0.138008
     51 H                     0.253715
  ----------------------------------------
  Sum of atomic charges =     0.000000

 -----------------------------------------------------------------
                    Cartesian Multipole Moments
 -----------------------------------------------------------------
    Charge (ESU x 10^10)
                 0.0000
    Dipole Moment (Debye)
         X      -0.1245      Y      -4.2306      Z       1.1296
       Tot       4.3805
    Quadrupole Moments (Debye-Ang)
        XX    -135.1627     XY       4.9520     YY    -165.7380
        XZ       1.4236     YZ       3.5804     ZZ    -148.2853
    Octopole Moments (Debye-Ang^2)
       XXX    -120.1759    XXY    -111.0376    XYY     -36.9310
       YYY     -86.5525    XXZ      -6.0659    XYZ      19.1459
       YYZ      16.3824    XZZ     -26.8149    YZZ      16.9936
       ZZZ     -15.4488
    Hexadecapole Moments (Debye-Ang^3)
      XXXX  -10270.7083   XXXY     -39.4946   XXYY   -2589.8754
      XYYY     -44.3244   YYYY   -2898.0378   XXXZ     279.3512
      XXYZ     -69.3255   XYYZ      -1.0664   YYYZ      56.2897
      XXZZ   -1905.7444   XYZZ     -54.1973   YYZZ    -702.2971
      XZZZ     231.5713   YZZZ      -5.1381   ZZZZ   -1570.4142
 -----------------------------------------------------------------
 Calculating analytic gradient of the SCF energy
 Gradient of SCF Energy
            1           2           3           4           5           6
    1  -0.0027343  -0.0009239  -0.0013577  -0.0022235   0.0075517   0.0031623
    2   0.0010293   0.0000478  -0.0083720   0.0001320   0.0055060   0.0011765
    3   0.0022362  -0.0026186  -0.0012101   0.0013254   0.0046028  -0.0059362
            7           8           9          10          11          12
    1  -0.0005445  -0.0011550  -0.0001793  -0.0004484   0.0006000  -0.0006772
    2   0.0004267   0.0001963  -0.0005892  -0.0004470   0.0022493   0.0020742
    3   0.0024220   0.0001521   0.0033614  -0.0012858  -0.0012475  -0.0008034
           13          14          15          16          17          18
    1   0.0010745   0.0036407   0.0003748   0.0002448  -0.0006964  -0.0017986
    2  -0.0011796  -0.0031320   0.0007377  -0.0006881   0.0001174  -0.0012438
    3   0.0007793  -0.0014202   0.0006193  -0.0007073  -0.0012311   0.0013921
           19          20          21          22          23          24
    1  -0.0007467   0.0002725   0.0000445   0.0034211  -0.0003182  -0.0003565
    2   0.0006152   0.0006379   0.0031069   0.0000450   0.0015502  -0.0002059
    3  -0.0002510   0.0004956   0.0040681  -0.0035402   0.0004979  -0.0004618
           25          26          27          28          29          30
    1   0.0002298  -0.0002330  -0.0050341   0.0058106  -0.0041612   0.0013734
    2   0.0002864   0.0003644  -0.0000504  -0.0075956  -0.0005767  -0.0020935
    3  -0.0007599  -0.0000342   0.0032565  -0.0083861   0.0030228  -0.0026663
           31          32          33          34          35          36
    1   0.0014301  -0.0009154   0.0016703  -0.0035545  -0.0000653   0.0017626
    2   0.0042207  -0.0012959   0.0002104   0.0029836   0.0027743  -0.0195159
    3  -0.0007532   0.0024565  -0.0013675   0.0051599  -0.0030313   0.0107619
           37          38          39          40          41          42
    1  -0.0022955  -0.0010436  -0.0000544   0.0046529  -0.0036261  -0.0018345
    2   0.0162877  -0.0041499   0.0050808   0.0024120   0.0012981   0.0027101
    3  -0.0071157   0.0012002  -0.0030317  -0.0144067   0.0042577  -0.0001704
           43          44          45          46          47          48
    1  -0.0017160   0.0022702  -0.0001426   0.0005145  -0.0021241   0.0028705
    2  -0.0038602   0.0032486   0.0000145   0.0011049  -0.0025878   0.0034688
    3   0.0045502   0.0046439   0.0015740   0.0019525  -0.0032908  -0.0081704
           49          50          51
    1   0.0006431   0.0012263  -0.0038805
    2  -0.0035223  -0.0043551  -0.0006530
    3   0.0049782   0.0000747   0.0040563
 Max gradient component =       1.952E-02
 RMS gradient           =       3.757E-03
 Gradient time:  CPU 518.60 s  wall 87.40 s
 Geometry Optimization Parameters
   NAtoms,    NIC,     NZ,  NCons,   NDum,   NFix, NCnnct, MaxDiis
       51     420       0       0       0       0       0       0

 Cartesian Hessian Update
 Hessian Updated using BFGS Update


** GEOMETRY OPTIMIZATION IN DELOCALIZED INTERNAL COORDINATES **
   Searching for a Minimum

   Optimization Cycle:   2

                       Coordinates (Angstroms)
     ATOM                X               Y               Z
      1  C         2.7397958986   -0.5387309767   -1.0344489377
      2  H         2.1682020080    0.3452566857   -1.3521855285
      3  C         2.6852130509   -0.6008923249    0.4780465286
      4  H         3.2781233205   -1.4456010655    0.8558787509
      5  O         1.3105614334   -0.8694642708    0.7582269751
      6  C         3.2077984648    0.6739523648    1.1163626723
      7  H         2.5578062496    1.5108097512    0.8346822875
      8  H         3.1605655353    0.5965470628    2.2097182689
      9  C         4.6616595688    0.9096683653    0.6525275487
     10  H         5.2674638637    0.0723336334    1.0278809852
     11  C         5.2562812652    2.1875950162    1.2588997843
     12  H         5.2455584766    2.1301818280    2.3545808039
     13  H         6.2993921752    2.2941893887    0.9477468791
     14  O         4.5871394723    3.3729704636    0.8381898404
     15  C         4.7710907432    0.9031283846   -0.8898472598
     16  H         5.8229261360    0.9927618423   -1.1839161796
     17  H         4.2559096959    1.7835322653   -1.2908544684
     18  C         4.1709954894   -0.3673206234   -1.5256468057
     19  H         4.1966912380   -0.2828032087   -2.6175714894
     20  H         4.7835312584   -1.2346628759   -1.2541882898
     21  C         1.8923446552   -1.7614072313   -1.4065405431
     22  H         1.4308679495   -1.6202494142   -2.3889181660
     23  C         2.6431712930   -3.0960347568   -1.4300370499
     24  H         1.9490651335   -3.9173733521   -1.6350053391
     25  H         3.3989490912   -3.1031901824   -2.2209525200
     26  H         3.1442879950   -3.3166841025   -0.4832679037
     27  C         0.8053249043   -1.7106289480   -0.2937026746
     28  O        -0.3791973100   -1.1789232010   -0.8826321639
     29  H         3.7387851977    3.4216234921    1.2989565599
     30  H         0.5858283021   -2.7011397976    0.1163436314
     31  O        -2.1319267829    0.2016432488   -0.9424987528
     32  C        -3.0435115872    1.0869149738   -0.2984951555
     33  H        -2.4990985900    1.8509878733    0.2687603117
     34  C        -1.2908129620   -0.5122341083   -0.0359439401
     35  H        -0.7553211010    0.2071273841    0.5944035574
     36  C        -3.7963910820    1.8120749668   -1.4040752292
     37  O        -3.7347609003    3.0040418791   -1.6290258411
     38  O        -4.5633160564    0.9878721365   -2.1525717886
     39  H        -4.9385850374    1.5592180932   -2.8481061086
     40  C        -4.0010232562    0.3186045927    0.6148867050
     41  H        -4.6931385037   -0.2869091524    0.0168652776
     42  O        -4.7717729114    1.2461734656    1.3838592495
     43  H        -5.1921099063    0.7390260335    2.0975056706
     44  C        -3.2106149655   -0.6033106496    1.5482575369
     45  H        -2.7016088857   -0.0011835601    2.3088141364
     46  O        -4.1108763260   -1.4385487041    2.3003942573
     47  H        -4.5859877779   -2.0121903759    1.6781002555
     48  C        -2.1768593101   -1.4523157145    0.8008588711
     49  H        -2.6873931981   -2.1532990292    0.1274261438
     50  O        -1.4212979035   -2.2217093765    1.7387483695
     51  H        -2.0339797381   -2.4781756558    2.4468681021
   Point Group: c1    Number of degrees of freedom:   147


   Energy is  -1302.732893674

 Hessian Updated using BFGS Update

141 Hessian modes will be used to form the next step
  Hessian Eigenvalues:
     0.004907    0.005237    0.005730    0.005907    0.006386    0.007029
     0.007203    0.007213    0.010075    0.010207    0.010692    0.011318
     0.011347    0.012879    0.013083    0.014073    0.015673    0.019211
     0.020567    0.021992    0.030492    0.030916    0.031412    0.034002
     0.037554    0.040224    0.041431    0.043791    0.045896    0.046050
     0.047448    0.048068    0.048667    0.049086    0.049577    0.049772
     0.049967    0.050928    0.051271    0.052971    0.053937    0.054918
     0.055555    0.056545    0.057420    0.057774    0.058182    0.058768
     0.059670    0.062447    0.065259    0.067121    0.069292    0.071418
     0.074520    0.078520    0.079007    0.079229    0.082569    0.082896
     0.086683    0.088330    0.096253    0.109893    0.111012    0.113611
     0.115558    0.116758    0.136232    0.138814    0.142725    0.144576
     0.155384    0.160225    0.162033    0.164091    0.167664    0.172884
     0.176696    0.182036    0.189192    0.194601    0.196278    0.199075
     0.221032    0.229499    0.245528    0.249953    0.259653    0.266119
     0.267951    0.273443    0.276172    0.281142    0.283105    0.284872
     0.286532    0.291229    0.293305    0.298154    0.299093    0.300896
     0.305800    0.334790    0.337822    0.338727    0.339393    0.339498
     0.339594    0.340010    0.340452    0.340555    0.340678    0.340750
     0.340932    0.340975    0.341485    0.341687    0.341831    0.342037
     0.342144    0.342275    0.342492    0.344084    0.367884    0.389312
     0.393558    0.395011    0.398494    0.405331    0.406608    0.422023
     0.423045    0.429726    0.510505    0.516903    0.519604    0.522629
     0.528879    0.545714    0.920034

 Minimum Search - Taking Simple RFO Step
 Searching for Lamda that Minimizes Along All modes
 Value Taken    Lamda =  -0.01058546
 Calculated Step too Large.  Step scaled by  0.636526
 Step Taken.  Stepsize is  0.300000

                             Maximum     Tolerance    Cnvgd?
         Gradient           0.009295      0.000300      NO
         Displacement       0.124887      0.001200      NO
         Energy change     -0.009770      0.000001      NO


 New Cartesian Coordinates Obtained by Inverse Iteration

 Displacement from previous Coordinates is:  2.382540
 ----------------------------------------------------------------
             Standard Nuclear Orientation (Angstroms)
    I     Atom           X                Y                Z
 ----------------------------------------------------------------
    1      C       2.7581162632    -0.5739560356    -1.0268226452
    2      H       2.1937757056     0.2967106746    -1.3861235039
    3      C       2.6885379149    -0.5453817904     0.4895592108
    4      H       3.2902908670    -1.3643678938     0.9112190879
    5      O       1.3097043069    -0.8147465412     0.7745071255
    6      C       3.1931625244     0.7641397336     1.0644910444
    7      H       2.5451332027     1.5772933928     0.7164190983
    8      H       3.1387301187     0.7519325563     2.1596878125
    9      C       4.6519131138     0.9771887888     0.5992392407
   10      H       5.2564604641     0.1713204781     1.0410328564
   11      C       5.2381039079     2.2890155130     1.1360780389
   12      H       5.2112848248     2.2865197280     2.2340537510
   13      H       6.2844554679     2.3767020268     0.8328432017
   14      O       4.5927271687     3.4580518360     0.6309154913
   15      C       4.7854014374     0.8749869007    -0.9370801729
   16      H       5.8418305103     0.9549514121    -1.2151473645
   17      H       4.2767620510     1.7315507514    -1.3916074373
   18      C       4.1973191018    -0.4307536698    -1.5124443319
   19      H       4.2400451830    -0.4074145245    -2.6063517934
   20      H       4.8038493832    -1.2843547284    -1.1875991564
   21      C       1.8940597294    -1.8104753602    -1.3419023179
   22      H       1.4164674601    -1.7102781672    -2.3191880989
   23      C       2.6251256735    -3.1580183299    -1.2949375258
   24      H       1.9178723541    -3.9780819525    -1.4508552973
   25      H       3.3784835509    -3.2221265209    -2.0843441987
   26      H       3.1262150705    -3.3354200282    -0.3387056305
   27      C       0.8074500747    -1.6915978197    -0.2377989340
   28      O      -0.3678786344    -1.1488181699    -0.8335469607
   29      H       3.7355584679     3.5494522716     1.0591226084
   30      H       0.5623907186    -2.6534829440     0.2209501955
   31      O      -2.0882754087     0.2673244071    -0.8589850594
   32      C      -3.0067344295     1.1101715134    -0.1723205024
   33      H      -2.4794114240     1.7956646032     0.5011917258
   34      C      -1.3009999982    -0.5365514156     0.0148267970
   35      H      -0.7851126997     0.0994262642     0.7436097808
   36      C      -3.6744542332     1.9801950790    -1.2317078604
   37      O      -3.5355393366     3.1742523256    -1.3203783839
   38      O      -4.3971247585     1.2583513425    -2.1156119891
   39      H      -4.7226887759     1.8861323005    -2.7803448367
   40      C      -4.0186323195     0.2753682758     0.6239992351
   41      H      -4.6749949679    -0.2586279089    -0.0759962652
   42      O      -4.7995674873     1.1643196435     1.4190567869
   43      H      -5.2846073998     0.6309307603     2.0618452057
   44      C      -3.2855392184    -0.7415308547     1.4987359911
   45      H      -2.7933005656    -0.2137524694     2.3214995284
   46      O      -4.2172667405    -1.6210869036     2.1526910821
   47      H      -4.6791473187    -2.1360831849     1.4777317151
   48      C      -2.2336269829    -1.5297609410     0.7180215051
   49      H      -2.7190492051    -2.1413075636    -0.0559850852
   50      O      -1.4923878500    -2.3745747330     1.5926261424
   51      H      -2.1091410891    -2.7161495949     2.2531889184
 ----------------------------------------------------------------
 Molecular Point Group                 C1    NOp =  1
 Largest Abelian Subgroup              C1    NOp =  1
 Nuclear Repulsion Energy =  2462.9958815417 hartrees
 There are       97 alpha and       97 beta electrons
 Applying Cartesian multipole field
    Component          Value
    ---------          -----
     (2,0,0)        1.00000E-12
     (0,2,0)        2.00000E-11
     (0,0,2)       -3.00000E-11
 Nucleus-field energy     =     0.0000000178 hartrees
 Requested basis set is 6-311++G(d,p)
 There are 280 shells and 732 basis functions
 A cutoff of  1.0D-11 yielded  27195 shell pairs
 There are    181060 function pairs (    191765 Cartesian)
 Smallest overlap matrix eigenvalue = 7.07E-07

 Q-Chem warning in module stvman/mkSTV.C, line 306:

 Overlap eigenvalue is smaller than square root of threshold
 Use THRESH >= 12 to get rid of this warning

 Linear dependence detected in AO basis
 Tighter screening thresholds may be required for diffuse basis sets
 Use S2THRESH > 14 and THRESH = 14 in case of SCF convergence issues
 Number of orthogonalized atomic orbitals = 731
 Maximum deviation from orthogonality = 2.479E-10
 Guess MOs from SCF MO coefficient file

 -----------------------------------------------------------------------
  General SCF calculation program by
  Eric Jon Sundstrom, Paul Horn, Yuezhi Mao, Dmitri Zuev, Alec White,
  David Stuck, Shaama M.S., Shane Yost, Joonho Lee, David Small,
  Daniel Levine, Susi Lehtola, Hugh Burton, Evgeny Epifanovsky
 -----------------------------------------------------------------------
 Exchange:     0.2000 Hartree-Fock + 0.0800 Slater + 0.7200 B88
 Correlation:  0.1900 VWN1RPA + 0.8100 LYP
 Using SG-1 standard quadrature grid
 using 6 threads for integral computing
 -------------------------------------------------------
 OpenMP Integral computing Module                
 Release: version 2.0, May 2017, Q-Chem Inc. Pleasanton 
 -------------------------------------------------------
 -------------------------------------------------------
 OpenMP BLAS3 based DFT computing Module                
 Release: version 1.0, May 2013, Q-Chem Inc. Pittsburgh 
 -------------------------------------------------------
 A restricted SCF calculation will be
 performed using DIIS
 SCF converges when DIIS error is below 1.0e-08
 ---------------------------------------
  Cycle       Energy         DIIS error
 ---------------------------------------
    1   -1302.6414273225      1.09e-03  
    2   -1302.7354809567      2.07e-04  
    3   -1302.7331652248      3.16e-04  
    4   -1302.7377340989      4.32e-05  
    5   -1302.7377879165      2.81e-05  
    6   -1302.7378237840      6.99e-06  
    7   -1302.7378261204      2.03e-06  
    8   -1302.7378263045      7.11e-07  
    9   -1302.7378263283      1.65e-07  
   10   -1302.7378263301      4.77e-08  
   11   -1302.7378263304      1.77e-08  
   12   -1302.7378263301      7.78e-09  Convergence criterion met
 ---------------------------------------
 SCF time:   CPU 2205.38s  wall 390.00s 
 SCF   energy in the final basis set =    -1302.7378263301
 Total energy in the final basis set =    -1302.7378263301

 --------------------------------------------------------------

                    Orbital Energies (a.u.)
 --------------------------------------------------------------

 Alpha MOs
 -- Occupied --
-19.1859 -19.1655 -19.1549 -19.1464 -19.1416 -19.1412 -19.1312 -19.1304
-19.1269 -10.3220 -10.2882 -10.2729 -10.2601 -10.2527 -10.2524 -10.2437
-10.2232 -10.2209 -10.1839 -10.1825 -10.1760 -10.1749 -10.1738 -10.1693
-10.1683  -1.1295  -1.1001  -1.0740  -1.0620  -1.0488  -1.0378  -1.0376
 -1.0279  -1.0165  -0.8469  -0.8128  -0.8081  -0.7921  -0.7534  -0.7496
 -0.7034  -0.6879  -0.6824  -0.6579  -0.6339  -0.6264  -0.6215  -0.5909
 -0.5843  -0.5692  -0.5607  -0.5510  -0.5449  -0.5214  -0.5132  -0.5115
 -0.5074  -0.4970  -0.4958  -0.4888  -0.4829  -0.4784  -0.4699  -0.4649
 -0.4555  -0.4460  -0.4382  -0.4353  -0.4274  -0.4256  -0.4189  -0.4107
 -0.4009  -0.3962  -0.3950  -0.3803  -0.3790  -0.3743  -0.3697  -0.3684
 -0.3658  -0.3565  -0.3448  -0.3419  -0.3383  -0.3331  -0.3302  -0.3271
 -0.3188  -0.3134  -0.3096  -0.3016  -0.2952  -0.2856  -0.2808  -0.2754
 -0.2687
 -- Virtual --
 -0.0318  -0.0224  -0.0125  -0.0098  -0.0072  -0.0004   0.0015   0.0039
  0.0117   0.0207   0.0215   0.0253   0.0286   0.0327   0.0381   0.0418
  0.0456   0.0469   0.0488   0.0572   0.0585   0.0622   0.0657   0.0678
  0.0700   0.0738   0.0776   0.0778   0.0816   0.0832   0.0854   0.0905
  0.0926   0.0954   0.0979   0.1006   0.1035   0.1048   0.1067   0.1100
  0.1132   0.1152   0.1159   0.1175   0.1196   0.1211   0.1233   0.1265
  0.1278   0.1330   0.1336   0.1351   0.1381   0.1410   0.1420   0.1429
  0.1446   0.1478   0.1490   0.1493   0.1512   0.1530   0.1569   0.1577
  0.1587   0.1631   0.1644   0.1653   0.1676   0.1687   0.1697   0.1734
  0.1776   0.1797   0.1824   0.1839   0.1871   0.1907   0.1917   0.1970
  0.1976   0.1982   0.1998   0.2047   0.2077   0.2134   0.2145   0.2175
  0.2189   0.2194   0.2221   0.2259   0.2295   0.2321   0.2333   0.2341
  0.2378   0.2391   0.2398   0.2453   0.2499   0.2516   0.2535   0.2568
  0.2586   0.2615   0.2646   0.2672   0.2708   0.2725   0.2751   0.2763
  0.2799   0.2828   0.2857   0.2869   0.2895   0.2909   0.2922   0.2956
  0.2970   0.3020   0.3056   0.3087   0.3102   0.3152   0.3171   0.3192
  0.3227   0.3247   0.3270   0.3294   0.3305   0.3336   0.3361   0.3399
  0.3416   0.3443   0.3476   0.3507   0.3530   0.3551   0.3559   0.3597
  0.3607   0.3656   0.3685   0.3718   0.3760   0.3775   0.3798   0.3807
  0.3844   0.3882   0.3931   0.3955   0.4029   0.4080   0.4095   0.4135
  0.4149   0.4185   0.4252   0.4279   0.4337   0.4360   0.4408   0.4483
  0.4523   0.4554   0.4602   0.4692   0.4771   0.4775   0.4852   0.4932
  0.4982   0.5094   0.5101   0.5155   0.5186   0.5251   0.5276   0.5366
  0.5503   0.5560   0.5580   0.5618   0.5660   0.5731   0.5771   0.5797
  0.5861   0.5889   0.5964   0.6048   0.6111   0.6142   0.6194   0.6215
  0.6274   0.6317   0.6450   0.6478   0.6519   0.6552   0.6637   0.6692
  0.6724   0.6790   0.6822   0.6832   0.6897   0.6934   0.6989   0.7078
  0.7109   0.7192   0.7213   0.7276   0.7365   0.7391   0.7427   0.7479
  0.7511   0.7551   0.7592   0.7649   0.7711   0.7720   0.7745   0.7794
  0.7887   0.7897   0.7910   0.7944   0.7984   0.8026   0.8078   0.8133
  0.8148   0.8214   0.8244   0.8295   0.8431   0.8462   0.8575   0.8629
  0.8834   0.8954   0.9220   0.9296   0.9320   0.9483   0.9539   0.9669
  0.9917   0.9973   1.0130   1.0161   1.0215   1.0357   1.0442   1.0501
  1.0582   1.0694   1.0728   1.0836   1.0912   1.0944   1.1007   1.1143
  1.1247   1.1342   1.1427   1.1522   1.1612   1.1658   1.1682   1.1783
  1.1826   1.1899   1.1932   1.2008   1.2028   1.2136   1.2152   1.2222
  1.2338   1.2419   1.2486   1.2574   1.2655   1.2681   1.2720   1.2766
  1.2928   1.3012   1.3077   1.3178   1.3352   1.3384   1.3429   1.3494
  1.3564   1.3641   1.3829   1.3998   1.4006   1.4132   1.4206   1.4298
  1.4446   1.4568   1.4664   1.4716   1.4732   1.4822   1.4880   1.5015
  1.5043   1.5081   1.5142   1.5258   1.5264   1.5400   1.5465   1.5494
  1.5533   1.5543   1.5638   1.5687   1.5748   1.5768   1.5843   1.5933
  1.5998   1.6008   1.6070   1.6111   1.6137   1.6256   1.6310   1.6367
  1.6379   1.6392   1.6451   1.6510   1.6560   1.6636   1.6660   1.6696
  1.6714   1.6812   1.6861   1.6935   1.7000   1.7007   1.7119   1.7194
  1.7258   1.7354   1.7439   1.7521   1.7598   1.7688   1.7709   1.7747
  1.7774   1.7991   1.7999   1.8041   1.8065   1.8163   1.8294   1.8352
  1.8392   1.8471   1.8517   1.8579   1.8620   1.8722   1.8830   1.8884
  1.8935   1.9093   1.9160   1.9188   1.9326   1.9432   1.9563   1.9676
  1.9784   1.9864   2.0021   2.0100   2.0153   2.0257   2.0288   2.0428
  2.0504   2.0536   2.0661   2.0743   2.0823   2.0904   2.0957   2.1046
  2.1097   2.1204   2.1319   2.1430   2.1514   2.1556   2.1664   2.1708
  2.1841   2.1960   2.1999   2.2171   2.2188   2.2285   2.2387   2.2465
  2.2570   2.2736   2.2797   2.2851   2.3030   2.3087   2.3160   2.3431
  2.3535   2.3628   2.3708   2.3795   2.3950   2.4260   2.4285   2.4421
  2.4618   2.4810   2.5096   2.5118   2.5268   2.5325   2.5359   2.5485
  2.5569   2.5674   2.5731   2.5754   2.5891   2.5930   2.6020   2.6074
  2.6281   2.6345   2.6385   2.6546   2.6603   2.6686   2.6843   2.6899
  2.6993   2.7171   2.7207   2.7396   2.7524   2.7709   2.7770   2.7776
  2.7823   2.7988   2.8048   2.8125   2.8218   2.8294   2.8497   2.8544
  2.8702   2.8768   2.8799   2.8919   2.8963   2.9048   2.9121   2.9135
  2.9330   2.9349   2.9496   2.9545   2.9711   2.9801   2.9878   2.9981
  3.0029   3.0094   3.0109   3.0181   3.0279   3.0389   3.0516   3.0689
  3.0772   3.0911   3.0967   3.1057   3.1099   3.1301   3.1353   3.1387
  3.1422   3.1591   3.1672   3.1705   3.1767   3.1881   3.1918   3.2034
  3.2112   3.2157   3.2391   3.2505   3.2676   3.2747   3.2948   3.3041
  3.3120   3.3158   3.3219   3.3437   3.3527   3.3644   3.3765   3.3972
  3.4171   3.4416   3.4679   3.4761   3.5050   3.5668   3.5772   3.6209
  3.6746   3.7793   3.7812   3.8046   3.8066   3.8080   3.8188   3.8312
  3.8583   3.8991   3.9008   3.9041   3.9278   3.9383   3.9582   3.9843
  3.9982   4.0012   4.0189   4.0390   4.0591   4.0641   4.0930   4.1021
  4.1236   4.1523   4.1608   4.1706   4.1922   4.2341   4.2617   4.2850
  4.2946   4.3109   4.3272   4.3360   4.3476   4.4770   4.9852   5.0751
  5.0897   5.1033   5.1083   5.1098   5.1545   5.1821   5.1995   5.2060
  5.3512   5.3719   5.4013   5.4164   5.4309   5.4384   5.4861   5.5128
  5.5931   5.6124   5.6401   5.6468   5.6531   5.6799   5.7431   5.8332
  5.8505  23.7500  23.7589  23.7881  23.8014  23.8159  23.8195  23.8350
 23.8433  23.8713  23.8745  23.8932  23.9146  23.9498  23.9555  23.9792
 23.9993  49.8703  49.9054  49.9373  49.9425  49.9509  49.9697  49.9933
 50.0173  50.0371
 --------------------------------------------------------------

          Ground-State Mulliken Net Atomic Charges

     Atom                 Charge (a.u.)
  ----------------------------------------
      1 C                     0.407732
      2 H                     0.224671
      3 C                     0.139566
      4 H                     0.219713
      5 O                     0.005772
      6 C                    -0.980796
      7 H                     0.155375
      8 H                     0.179243
      9 C                     0.594149
     10 H                     0.164833
     11 C                    -0.733309
     12 H                     0.143721
     13 H                     0.185918
     14 O                    -0.213542
     15 C                    -0.423410
     16 H                     0.167658
     17 H                     0.195086
     18 C                    -0.457354
     19 H                     0.177654
     20 H                     0.150713
     21 C                    -0.264582
     22 H                     0.250945
     23 C                    -0.731081
     24 H                     0.155381
     25 H                     0.157783
     26 H                     0.161705
     27 C                    -0.747857
     28 O                     0.109653
     29 H                     0.239396
     30 H                     0.257686
     31 O                     0.053099
     32 C                    -0.274506
     33 H                     0.270725
     34 C                    -0.374937
     35 H                     0.341560
     36 C                     0.019579
     37 O                    -0.205923
     38 O                    -0.120549
     39 H                     0.290115
     40 C                    -0.446567
     41 H                     0.261370
     42 O                    -0.152592
     43 H                     0.267395
     44 C                    -0.458809
     45 H                     0.302130
     46 O                    -0.222021
     47 H                     0.273732
     48 C                    -0.075143
     49 H                     0.245786
     50 O                    -0.140392
     51 H                     0.253525
  ----------------------------------------
  Sum of atomic charges =     0.000000

 -----------------------------------------------------------------
                    Cartesian Multipole Moments
 -----------------------------------------------------------------
    Charge (ESU x 10^10)
                 0.0000
    Dipole Moment (Debye)
         X      -0.3780      Y      -4.2798      Z       0.8527
       Tot       4.3802
    Quadrupole Moments (Debye-Ang)
        XX    -134.0446     XY       4.0321     YY    -164.8606
        XZ       3.6689     YZ       2.7309     ZZ    -148.0083
    Octopole Moments (Debye-Ang^2)
       XXX    -132.9473    XXY    -105.8413    XYY     -43.7575
       YYY     -92.8600    XXZ      -9.6473    XYZ      26.7763
       YYZ      10.3948    XZZ     -28.0539    YZZ      20.2580
       ZZZ     -21.3389
    Hexadecapole Moments (Debye-Ang^3)
      XXXX  -10196.0714   XXXY    -117.3799   XXYY   -2581.0981
      XYYY     -88.9293   YYYY   -3107.9344   XXXZ     369.1609
      XXYZ     -59.2091   XYYZ      78.1818   YYYZ      69.7954
      XXZZ   -1891.2177   XYZZ     -92.8813   YYZZ    -688.4505
      XZZZ     302.2512   YZZZ       1.4985   ZZZZ   -1415.3432
 -----------------------------------------------------------------
 Calculating analytic gradient of the SCF energy
 Gradient of SCF Energy
            1           2           3           4           5           6
    1  -0.0005483  -0.0005330   0.0000238  -0.0010441   0.0001964   0.0019609
    2   0.0009476  -0.0003564  -0.0034358   0.0000126   0.0029752   0.0005755
    3   0.0015342  -0.0007280  -0.0005090   0.0003716   0.0009248  -0.0023397
            7           8           9          10          11          12
    1  -0.0005182  -0.0004625   0.0000205  -0.0002306   0.0004151  -0.0002048
    2   0.0001595   0.0001777  -0.0004036  -0.0002413   0.0005699   0.0004981
    3   0.0012075   0.0002917   0.0015691  -0.0005791  -0.0004729  -0.0001813
           13          14          15          16          17          18
    1   0.0002587   0.0001183   0.0000834  -0.0000228  -0.0002312  -0.0004402
    2  -0.0004003  -0.0007484   0.0008988  -0.0004056  -0.0001953  -0.0006562
    3   0.0003134  -0.0002375   0.0000874  -0.0002908  -0.0001114  -0.0000706
           19          20          21          22          23          24
    1  -0.0002641   0.0001275  -0.0002476   0.0016160   0.0000650  -0.0000995
    2   0.0003011   0.0001842   0.0015718  -0.0002069   0.0002381  -0.0000904
    3  -0.0000675   0.0000980   0.0008779  -0.0012440   0.0002348  -0.0002209
           25          26          27          28          29          30
    1  -0.0000024  -0.0000846  -0.0025698   0.0025458  -0.0006097   0.0007651
    2  -0.0000516  -0.0001688  -0.0000965  -0.0033139  -0.0001208  -0.0014699
    3  -0.0001855  -0.0000726   0.0007126  -0.0011212   0.0006688  -0.0011486
           31          32          33          34          35          36
    1   0.0008344  -0.0002328   0.0007196  -0.0020453   0.0001833  -0.0046895
    2   0.0005374   0.0004700   0.0005735   0.0011575   0.0010951  -0.0059690
    3   0.0004760  -0.0009364  -0.0007802   0.0027760  -0.0015398   0.0068678
           37          38          39          40          41          42
    1   0.0013437   0.0006996   0.0003885   0.0036574  -0.0018332  -0.0016897
    2   0.0041500  -0.0011772   0.0015464   0.0005758   0.0004912   0.0014606
    3  -0.0030067  -0.0017470  -0.0006454  -0.0053656   0.0020632   0.0010627
           43          44          45          46          47          48
    1   0.0001625   0.0012773  -0.0002101  -0.0008108  -0.0003406   0.0021373
    2  -0.0010924   0.0018441  -0.0004148  -0.0008230  -0.0005589   0.0025538
    3   0.0009753   0.0010663   0.0004341   0.0000347  -0.0004172  -0.0032686
           49          50          51
    1   0.0004067   0.0009251  -0.0009663
    2  -0.0011745  -0.0021105   0.0001165
    3   0.0017100   0.0000512   0.0008782
 Max gradient component =       6.868E-03
 RMS gradient           =       1.505E-03
 Gradient time:  CPU 518.77 s  wall 87.45 s
 Geometry Optimization Parameters
   NAtoms,    NIC,     NZ,  NCons,   NDum,   NFix, NCnnct, MaxDiis
       51     420       0       0       0       0       0       0

 Cartesian Hessian Update
 Hessian Updated using BFGS Update


** GEOMETRY OPTIMIZATION IN DELOCALIZED INTERNAL COORDINATES **
   Searching for a Minimum

   Optimization Cycle:   3

                       Coordinates (Angstroms)
     ATOM                X               Y               Z
      1  C         2.7581162632   -0.5739560356   -1.0268226452
      2  H         2.1937757056    0.2967106746   -1.3861235039
      3  C         2.6885379149   -0.5453817904    0.4895592108
      4  H         3.2902908670   -1.3643678938    0.9112190879
      5  O         1.3097043069   -0.8147465412    0.7745071255
      6  C         3.1931625244    0.7641397336    1.0644910444
      7  H         2.5451332027    1.5772933928    0.7164190983
      8  H         3.1387301187    0.7519325563    2.1596878125
      9  C         4.6519131138    0.9771887888    0.5992392407
     10  H         5.2564604641    0.1713204781    1.0410328564
     11  C         5.2381039079    2.2890155130    1.1360780389
     12  H         5.2112848248    2.2865197280    2.2340537510
     13  H         6.2844554679    2.3767020268    0.8328432017
     14  O         4.5927271687    3.4580518360    0.6309154913
     15  C         4.7854014374    0.8749869007   -0.9370801729
     16  H         5.8418305103    0.9549514121   -1.2151473645
     17  H         4.2767620510    1.7315507514   -1.3916074373
     18  C         4.1973191018   -0.4307536698   -1.5124443319
     19  H         4.2400451830   -0.4074145245   -2.6063517934
     20  H         4.8038493832   -1.2843547284   -1.1875991564
     21  C         1.8940597294   -1.8104753602   -1.3419023179
     22  H         1.4164674601   -1.7102781672   -2.3191880989
     23  C         2.6251256735   -3.1580183299   -1.2949375258
     24  H         1.9178723541   -3.9780819525   -1.4508552973
     25  H         3.3784835509   -3.2221265209   -2.0843441987
     26  H         3.1262150705   -3.3354200282   -0.3387056305
     27  C         0.8074500747   -1.6915978197   -0.2377989340
     28  O        -0.3678786344   -1.1488181699   -0.8335469607
     29  H         3.7355584679    3.5494522716    1.0591226084
     30  H         0.5623907186   -2.6534829440    0.2209501955
     31  O        -2.0882754087    0.2673244071   -0.8589850594
     32  C        -3.0067344295    1.1101715134   -0.1723205024
     33  H        -2.4794114240    1.7956646032    0.5011917258
     34  C        -1.3009999982   -0.5365514156    0.0148267970
     35  H        -0.7851126997    0.0994262642    0.7436097808
     36  C        -3.6744542332    1.9801950790   -1.2317078604
     37  O        -3.5355393366    3.1742523256   -1.3203783839
     38  O        -4.3971247585    1.2583513425   -2.1156119891
     39  H        -4.7226887759    1.8861323005   -2.7803448367
     40  C        -4.0186323195    0.2753682758    0.6239992351
     41  H        -4.6749949679   -0.2586279089   -0.0759962652
     42  O        -4.7995674873    1.1643196435    1.4190567869
     43  H        -5.2846073998    0.6309307603    2.0618452057
     44  C        -3.2855392184   -0.7415308547    1.4987359911
     45  H        -2.7933005656   -0.2137524694    2.3214995284
     46  O        -4.2172667405   -1.6210869036    2.1526910821
     47  H        -4.6791473187   -2.1360831849    1.4777317151
     48  C        -2.2336269829   -1.5297609410    0.7180215051
     49  H        -2.7190492051   -2.1413075636   -0.0559850852
     50  O        -1.4923878500   -2.3745747330    1.5926261424
     51  H        -2.1091410891   -2.7161495949    2.2531889184
   Point Group: c1    Number of degrees of freedom:   147


   Energy is  -1302.737826330

 Hessian Updated using BFGS Update

142 Hessian modes will be used to form the next step
  Hessian Eigenvalues:
     0.004905    0.005205    0.005729    0.005876    0.006372    0.006925
     0.007119    0.007204    0.009631    0.010207    0.011133    0.011330
     0.011623    0.012058    0.013082    0.013431    0.014217    0.019227
     0.020524    0.021975    0.030516    0.030899    0.031238    0.034000
     0.037542    0.040439    0.041506    0.044027    0.045896    0.046329
     0.047637    0.048261    0.048690    0.049314    0.049731    0.049792
     0.050490    0.051246    0.051448    0.053596    0.054613    0.054939
     0.055635    0.056636    0.057644    0.057763    0.058183    0.058708
     0.059553    0.062485    0.065482    0.068140    0.070320    0.071720
     0.074605    0.078522    0.079049    0.079371    0.082549    0.082972
     0.087324    0.088444    0.096205    0.110428    0.111781    0.115445
     0.116722    0.117407    0.136645    0.139116    0.143100    0.144541
     0.156690    0.160079    0.160525    0.162457    0.166267    0.168013
     0.176510    0.176779    0.183045    0.191360    0.193876    0.196274
     0.199469    0.221283    0.229126    0.247041    0.250750    0.258235
     0.266037    0.272805    0.274436    0.276745    0.281633    0.283431
     0.285938    0.286679    0.291843    0.293285    0.298159    0.299308
     0.301205    0.306172    0.334894    0.337811    0.338689    0.339392
     0.339539    0.339764    0.339979    0.340455    0.340551    0.340648
     0.340783    0.340941    0.341070    0.341491    0.341731    0.341891
     0.342023    0.342126    0.342335    0.342647    0.344084    0.369196
     0.388205    0.392963    0.396801    0.398594    0.404943    0.406691
     0.421948    0.426972    0.430882    0.512801    0.518951    0.520498
     0.523656    0.530709    0.545855    0.928643

 Minimum Search - Taking Simple RFO Step
 Searching for Lamda that Minimizes Along All modes
 Value Taken    Lamda =  -0.00729642
 Calculated Step too Large.  Step scaled by  0.468977
 Step Taken.  Stepsize is  0.300000

                             Maximum     Tolerance    Cnvgd?
         Gradient           0.005934      0.000300      NO
         Displacement       0.152156      0.001200      NO
         Energy change     -0.004933      0.000001      NO


 New Cartesian Coordinates Obtained by Inverse Iteration

 Displacement from previous Coordinates is:  2.895887
 ----------------------------------------------------------------
             Standard Nuclear Orientation (Angstroms)
    I     Atom           X                Y                Z
 ----------------------------------------------------------------
    1      C       2.7761519154    -0.6056824146    -0.9995195008
    2      H       2.2090318474     0.2444534807    -1.4000958479
    3      C       2.7213617930    -0.4879586868     0.5151186389
    4      H       3.3386644163    -1.2759130774     0.9739813437
    5      O       1.3477918783    -0.7576772449     0.8328931186
    6      C       3.2158944634     0.8572494097     1.0063191055
    7      H       2.5611588801     1.6409655854     0.6068494948
    8      H       3.1716038197     0.9135134901     2.0999232196
    9      C       4.6704275778     1.0510947219     0.5161874430
   10      H       5.2841040815     0.2831073044     1.0104889576
   11      C       5.2511750667     2.3975770552     0.9639092457
   12      H       5.2261596833     2.4638157956     2.0601664820
   13      H       6.2957624020     2.4715110293     0.6516775411
   14      O       4.6031890914     3.5302078476     0.3833926080
   15      C       4.7986430738     0.8495371156    -1.0103004611
   16      H       5.8540303919     0.9186524793    -1.2946695394
   17      H       4.2857322249     1.6745384021    -1.5154423139
   18      C       4.2127217395    -0.4904524619    -1.5022659269
   19      H       4.2506875485    -0.5345706438    -2.5954371357
   20      H       4.8218713039    -1.3227058018    -1.1297700447
   21      C       1.9041952702    -1.8562026067    -1.2367320443
   22      H       1.4071707675    -1.8050020489    -2.2073992675
   23      C       2.6311920617    -3.2014384628    -1.1224824050
   24      H       1.9196217461    -4.0264569519    -1.2194148730
   25      H       3.3738469223    -3.3137619906    -1.9162656206
   26      H       3.1449995678    -3.3231951541    -0.1640628861
   27      C       0.8312729400    -1.6738522317    -0.1318524946
   28      O      -0.3395830558    -1.1374181540    -0.7433267726
   29      H       3.7441242442     3.6485488348     0.7988466862
   30      H       0.5747990924    -2.6081607237     0.3734031204
   31      O      -2.0165841447     0.3301511237    -0.7386489540
   32      C      -2.9578360944     1.1203777323    -0.0231870125
   33      H      -2.4681683748     1.6982384524     0.7690688945
   34      C      -1.3117166995    -0.5837188947     0.0945522116
   35      H      -0.8360513005    -0.0452777976     0.9231698723
   36      C      -3.5094597029     2.1435548695    -1.0138744625
   37      O      -3.3461451249     3.3302081876    -0.9221494661
   38      O      -4.2258965846     1.5652280044    -2.0008728757
   39      H      -4.5144884849     2.2727923923    -2.5963585092
   40      C      -4.0504205648     0.2323838757     0.5929985470
   41      H      -4.6474060008    -0.2040414042    -0.2200849279
   42      O      -4.8721913496     1.0604878056     1.4059352572
   43      H      -5.4361404326     0.4909391843     1.9421072809
   44      C      -3.4075473016    -0.8870841412     1.4079156611
   45      H      -2.9656422696    -0.4546685347     2.3111227582
   46      O      -4.3975759841    -1.8020146228     1.9049117218
   47      H      -4.8207451677    -2.2346285861     1.1528463160
   48      C      -2.3151805572    -1.6156685656     0.6274659250
   49      H      -2.7517429279    -2.1283621358    -0.2428911914
   50      O      -1.6422812806    -2.5517230033     1.4585118756
   51      H      -2.2988366338    -2.9582453046     2.0366990322
 ----------------------------------------------------------------
 Molecular Point Group                 C1    NOp =  1
 Largest Abelian Subgroup              C1    NOp =  1
 Nuclear Repulsion Energy =  2460.5879054863 hartrees
 There are       97 alpha and       97 beta electrons
 Applying Cartesian multipole field
    Component          Value
    ---------          -----
     (2,0,0)        1.00000E-12
     (0,2,0)        2.00000E-11
     (0,0,2)       -3.00000E-11
 Nucleus-field energy     =     0.0000000262 hartrees
 Requested basis set is 6-311++G(d,p)
 There are 280 shells and 732 basis functions
 A cutoff of  1.0D-11 yielded  27140 shell pairs
 There are    180675 function pairs (    191336 Cartesian)
 Smallest overlap matrix eigenvalue = 7.38E-07

 Q-Chem warning in module stvman/mkSTV.C, line 306:

 Overlap eigenvalue is smaller than square root of threshold
 Use THRESH >= 12 to get rid of this warning

 Linear dependence detected in AO basis
 Tighter screening thresholds may be required for diffuse basis sets
 Use S2THRESH > 14 and THRESH = 14 in case of SCF convergence issues
 Number of orthogonalized atomic orbitals = 731
 Maximum deviation from orthogonality = 1.596E-10
 Guess MOs from SCF MO coefficient file

 -----------------------------------------------------------------------
  General SCF calculation program by
  Eric Jon Sundstrom, Paul Horn, Yuezhi Mao, Dmitri Zuev, Alec White,
  David Stuck, Shaama M.S., Shane Yost, Joonho Lee, David Small,
  Daniel Levine, Susi Lehtola, Hugh Burton, Evgeny Epifanovsky
 -----------------------------------------------------------------------
 Exchange:     0.2000 Hartree-Fock + 0.0800 Slater + 0.7200 B88
 Correlation:  0.1900 VWN1RPA + 0.8100 LYP
 Using SG-1 standard quadrature grid
 using 6 threads for integral computing
 -------------------------------------------------------
 OpenMP Integral computing Module                
 Release: version 2.0, May 2017, Q-Chem Inc. Pleasanton 
 -------------------------------------------------------
 -------------------------------------------------------
 OpenMP BLAS3 based DFT computing Module                
 Release: version 1.0, May 2013, Q-Chem Inc. Pittsburgh 
 -------------------------------------------------------
 A restricted SCF calculation will be
 performed using DIIS
 SCF converges when DIIS error is below 1.0e-08
 ---------------------------------------
  Cycle       Energy         DIIS error
 ---------------------------------------
    1   -1302.6030364831      1.30e-03  
    2   -1302.7370796839      2.50e-04  
    3   -1302.7338861038      3.77e-04  
    4   -1302.7403486833      4.27e-05  
    5   -1302.7404010403      2.82e-05  
    6   -1302.7404360935      8.31e-06  
    7   -1302.7404393223      2.46e-06  
    8   -1302.7404395864      8.22e-07  
    9   -1302.7404396172      1.75e-07  
   10   -1302.7404396189      4.49e-08  
   11   -1302.7404396190      1.68e-08  
   12   -1302.7404396194      5.92e-09  Convergence criterion met
 ---------------------------------------
 SCF time:   CPU 2200.12s  wall 390.00s 
 SCF   energy in the final basis set =    -1302.7404396194
 Total energy in the final basis set =    -1302.7404396194

 --------------------------------------------------------------

                    Orbital Energies (a.u.)
 --------------------------------------------------------------

 Alpha MOs
 -- Occupied --
-19.1855 -19.1650 -19.1540 -19.1462 -19.1429 -19.1407 -19.1306 -19.1302
-19.1261 -10.3212 -10.2872 -10.2720 -10.2586 -10.2520 -10.2517 -10.2435
-10.2230 -10.2204 -10.1834 -10.1825 -10.1753 -10.1748 -10.1737 -10.1690
-10.1683  -1.1297  -1.1004  -1.0742  -1.0617  -1.0500  -1.0396  -1.0391
 -1.0271  -1.0164  -0.8465  -0.8124  -0.8081  -0.7912  -0.7534  -0.7494
 -0.7035  -0.6878  -0.6820  -0.6578  -0.6339  -0.6267  -0.6212  -0.5911
 -0.5841  -0.5690  -0.5612  -0.5520  -0.5458  -0.5212  -0.5130  -0.5110
 -0.5067  -0.4973  -0.4958  -0.4888  -0.4830  -0.4778  -0.4692  -0.4646
 -0.4551  -0.4463  -0.4375  -0.4348  -0.4271  -0.4253  -0.4181  -0.4108
 -0.4004  -0.3956  -0.3949  -0.3799  -0.3776  -0.3741  -0.3697  -0.3682
 -0.3658  -0.3563  -0.3441  -0.3423  -0.3390  -0.3327  -0.3296  -0.3267
 -0.3179  -0.3140  -0.3091  -0.3018  -0.2951  -0.2858  -0.2801  -0.2735
 -0.2709
 -- Virtual --
 -0.0311  -0.0218  -0.0119  -0.0091  -0.0063  -0.0003   0.0009   0.0041
  0.0116   0.0208   0.0212   0.0261   0.0294   0.0336   0.0378   0.0410
  0.0464   0.0477   0.0489   0.0570   0.0591   0.0633   0.0652   0.0678
  0.0697   0.0750   0.0780   0.0785   0.0814   0.0832   0.0860   0.0897
  0.0933   0.0959   0.0972   0.1012   0.1036   0.1054   0.1077   0.1102
  0.1140   0.1150   0.1158   0.1184   0.1190   0.1217   0.1238   0.1261
  0.1279   0.1332   0.1338   0.1357   0.1381   0.1411   0.1418   0.1429
  0.1454   0.1479   0.1493   0.1495   0.1507   0.1524   0.1572   0.1586
  0.1596   0.1624   0.1643   0.1665   0.1680   0.1693   0.1702   0.1739
  0.1776   0.1809   0.1816   0.1835   0.1872   0.1909   0.1929   0.1957
  0.1968   0.1979   0.2019   0.2050   0.2073   0.2132   0.2156   0.2182
  0.2205   0.2211   0.2220   0.2256   0.2269   0.2314   0.2325   0.2346
  0.2378   0.2389   0.2409   0.2461   0.2510   0.2521   0.2531   0.2578
  0.2586   0.2612   0.2631   0.2669   0.2686   0.2726   0.2743   0.2763
  0.2798   0.2829   0.2855   0.2876   0.2891   0.2914   0.2924   0.2959
  0.2987   0.3020   0.3052   0.3077   0.3113   0.3144   0.3161   0.3188
  0.3215   0.3246   0.3278   0.3295   0.3328   0.3345   0.3369   0.3409
  0.3418   0.3434   0.3457   0.3514   0.3530   0.3550   0.3589   0.3612
  0.3634   0.3649   0.3702   0.3730   0.3760   0.3764   0.3784   0.3794
  0.3858   0.3889   0.3914   0.3980   0.4005   0.4037   0.4099   0.4129
  0.4158   0.4163   0.4245   0.4272   0.4336   0.4377   0.4426   0.4442
  0.4497   0.4595   0.4622   0.4680   0.4737   0.4799   0.4827   0.4930
  0.4958   0.5089   0.5107   0.5163   0.5187   0.5233   0.5281   0.5310
  0.5521   0.5529   0.5586   0.5615   0.5681   0.5730   0.5763   0.5799
  0.5846   0.5880   0.5954   0.6053   0.6095   0.6144   0.6197   0.6237
  0.6268   0.6323   0.6454   0.6496   0.6541   0.6566   0.6636   0.6708
  0.6712   0.6794   0.6806   0.6842   0.6894   0.6907   0.7003   0.7078
  0.7127   0.7169   0.7218   0.7267   0.7360   0.7403   0.7470   0.7493
  0.7525   0.7560   0.7605   0.7647   0.7690   0.7707   0.7752   0.7805
  0.7850   0.7910   0.7933   0.7953   0.8010   0.8045   0.8088   0.8131
  0.8157   0.8238   0.8266   0.8349   0.8429   0.8465   0.8567   0.8650
  0.8844   0.8920   0.9213   0.9267   0.9303   0.9494   0.9532   0.9699
  0.9965   1.0004   1.0081   1.0142   1.0223   1.0364   1.0486   1.0508
  1.0531   1.0649   1.0712   1.0863   1.0913   1.0935   1.1033   1.1172
  1.1198   1.1345   1.1412   1.1503   1.1600   1.1641   1.1670   1.1778
  1.1822   1.1889   1.1950   1.1993   1.2065   1.2095   1.2153   1.2192
  1.2317   1.2451   1.2487   1.2567   1.2609   1.2690   1.2733   1.2762
  1.2878   1.3036   1.3139   1.3224   1.3359   1.3403   1.3433   1.3534
  1.3575   1.3648   1.3778   1.3976   1.4002   1.4114   1.4196   1.4286
  1.4442   1.4547   1.4581   1.4701   1.4719   1.4842   1.4864   1.4965
  1.5067   1.5088   1.5167   1.5244   1.5287   1.5390   1.5458   1.5503
  1.5536   1.5554   1.5633   1.5669   1.5729   1.5749   1.5842   1.5928
  1.5990   1.6009   1.6078   1.6110   1.6156   1.6261   1.6304   1.6377
  1.6390   1.6408   1.6456   1.6500   1.6568   1.6611   1.6658   1.6693
  1.6714   1.6796   1.6846   1.6939   1.6991   1.7006   1.7121   1.7167
  1.7273   1.7341   1.7430   1.7506   1.7600   1.7662   1.7699   1.7741
  1.7774   1.7996   1.7998   1.8031   1.8043   1.8162   1.8302   1.8336
  1.8393   1.8454   1.8495   1.8572   1.8620   1.8726   1.8829   1.8884
  1.8947   1.9053   1.9166   1.9178   1.9318   1.9444   1.9547   1.9664
  1.9795   1.9859   2.0032   2.0099   2.0141   2.0245   2.0317   2.0436
  2.0540   2.0542   2.0669   2.0761   2.0830   2.0891   2.0955   2.1031
  2.1099   2.1225   2.1332   2.1422   2.1525   2.1571   2.1676   2.1744
  2.1860   2.1959   2.2009   2.2134   2.2185   2.2262   2.2362   2.2468
  2.2538   2.2767   2.2819   2.2861   2.3042   2.3123   2.3205   2.3445
  2.3535   2.3646   2.3693   2.3787   2.3946   2.4262   2.4293   2.4426
  2.4609   2.4819   2.5088   2.5124   2.5270   2.5319   2.5355   2.5492
  2.5577   2.5683   2.5724   2.5769   2.5881   2.5916   2.6039   2.6086
  2.6272   2.6328   2.6373   2.6551   2.6588   2.6687   2.6855   2.6919
  2.6996   2.7169   2.7199   2.7384   2.7533   2.7692   2.7765   2.7801
  2.7821   2.7981   2.8044   2.8128   2.8235   2.8322   2.8504   2.8554
  2.8711   2.8758   2.8811   2.8920   2.8953   2.9044   2.9124   2.9155
  2.9336   2.9367   2.9508   2.9561   2.9709   2.9797   2.9897   2.9987
  3.0050   3.0100   3.0116   3.0185   3.0288   3.0387   3.0500   3.0688
  3.0764   3.0910   3.0974   3.1048   3.1088   3.1296   3.1372   3.1406
  3.1463   3.1573   3.1679   3.1694   3.1782   3.1905   3.1933   3.2048
  3.2103   3.2169   3.2429   3.2547   3.2700   3.2748   3.2964   3.3036
  3.3122   3.3138   3.3240   3.3468   3.3577   3.3653   3.3803   3.3951
  3.4182   3.4415   3.4679   3.4766   3.5050   3.5701   3.5789   3.6229
  3.6795   3.7802   3.7824   3.8049   3.8076   3.8089   3.8196   3.8333
  3.8588   3.8990   3.9029   3.9046   3.9289   3.9379   3.9534   3.9848
  3.9984   3.9997   4.0165   4.0377   4.0547   4.0678   4.0924   4.1023
  4.1258   4.1524   4.1581   4.1716   4.1955   4.2369   4.2622   4.2851
  4.2957   4.3143   4.3250   4.3407   4.3488   4.4744   4.9858   5.0769
  5.0898   5.1033   5.1067   5.1083   5.1562   5.1851   5.1972   5.2090
  5.3527   5.3744   5.4005   5.4177   5.4293   5.4376   5.4790   5.5066
  5.6001   5.6170   5.6476   5.6533   5.6561   5.6777   5.7481   5.8394
  5.8502  23.7508  23.7609  23.7901  23.7995  23.8183  23.8232  23.8350
 23.8431  23.8722  23.8754  23.8922  23.9146  23.9506  23.9560  23.9799
 23.9998  49.8708  49.9056  49.9385  49.9415  49.9506  49.9716  49.9974
 50.0183  50.0340
 --------------------------------------------------------------

          Ground-State Mulliken Net Atomic Charges

     Atom                 Charge (a.u.)
  ----------------------------------------
      1 C                     0.429066
      2 H                     0.227375
      3 C                     0.085186
      4 H                     0.220454
      5 O                    -0.008496
      6 C                    -0.991981
      7 H                     0.159950
      8 H                     0.178920
      9 C                     0.585879
     10 H                     0.164121
     11 C                    -0.733494
     12 H                     0.143541
     13 H                     0.185785
     14 O                    -0.215256
     15 C                    -0.404085
     16 H                     0.166467
     17 H                     0.194881
     18 C                    -0.458888
     19 H                     0.177159
     20 H                     0.150586
     21 C                    -0.205734
     22 H                     0.249572
     23 C                    -0.730358
     24 H                     0.154152
     25 H                     0.157412
     26 H                     0.160926
     27 C                    -0.784473
     28 O                     0.101405
     29 H                     0.239694
     30 H                     0.270720
     31 O                     0.043597
     32 C                    -0.327109
     33 H                     0.269030
     34 C                    -0.259963
     35 H                     0.327177
     36 C                     0.037976
     37 O                    -0.205173
     38 O                    -0.121991
     39 H                     0.292077
     40 C                    -0.397631
     41 H                     0.262407
     42 O                    -0.149856
     43 H                     0.267126
     44 C                    -0.462562
     45 H                     0.302859
     46 O                    -0.221323
     47 H                     0.272031
     48 C                    -0.159935
     49 H                     0.246850
     50 O                    -0.140740
     51 H                     0.254667
  ----------------------------------------
  Sum of atomic charges =     0.000000

 -----------------------------------------------------------------
                    Cartesian Multipole Moments
 -----------------------------------------------------------------
    Charge (ESU x 10^10)
                 0.0000
    Dipole Moment (Debye)
         X      -0.5929      Y      -4.2431      Z       0.4208
       Tot       4.3049
    Quadrupole Moments (Debye-Ang)
        XX    -132.9734     XY       3.2827     YY    -164.0581
        XZ       6.2624     YZ       1.9149     ZZ    -148.3863
    Octopole Moments (Debye-Ang^2)
       XXX    -141.1858    XXY    -100.5756    XYY     -50.5490
       YYY     -94.0211    XXZ     -14.3729    XYZ      33.9946
       YYZ       0.0964    XZZ     -27.6651    YZZ      22.1002
       ZZZ     -25.5626
    Hexadecapole Moments (Debye-Ang^3)
      XXXX  -10215.5541   XXXY    -191.5850   XXYY   -2589.0741
      XYYY    -164.6782   YYYY   -3330.5310   XXXZ     483.9146
      XXYZ     -34.6176   XYYZ     174.8254   YYYZ      74.4782
      XXZZ   -1905.3292   XYZZ    -125.5961   YYZZ    -673.8507
      XZZZ     363.0973   YZZZ      16.7734   ZZZZ   -1234.8481
 -----------------------------------------------------------------
 Calculating analytic gradient of the SCF energy
 Gradient of SCF Energy
            1           2           3           4           5           6
    1   0.0004847  -0.0005149   0.0006808  -0.0005405  -0.0011300   0.0010141
    2   0.0005922  -0.0004219  -0.0014645  -0.0003097   0.0017559   0.0000954
    3   0.0005391  -0.0003259   0.0001849   0.0001852  -0.0009785  -0.0007291
            7           8           9          10          11          12
    1  -0.0002749  -0.0001145   0.0001016  -0.0002289   0.0005571  -0.0001725
    2   0.0001923  -0.0000127   0.0003749  -0.0000726  -0.0001965   0.0000782
    3   0.0003977   0.0000893   0.0005383  -0.0001052  -0.0000812  -0.0000465
           13          14          15          16          17          18
    1  -0.0000299  -0.0006091  -0.0002525  -0.0001327  -0.0001763   0.0001628
    2  -0.0000397  -0.0005849   0.0003283  -0.0003336  -0.0002801   0.0000841
    3   0.0001452   0.0001351   0.0001268  -0.0002141   0.0000117  -0.0001596
           19          20          21          22          23          24
    1  -0.0001693   0.0001715  -0.0003686   0.0006330   0.0001024  -0.0000755
    2   0.0001348   0.0000738   0.0011071   0.0000175   0.0002526   0.0000302
    3   0.0001054  -0.0000728   0.0005043  -0.0003682   0.0001227  -0.0001211
           25          26          27          28          29          30
    1  -0.0000796  -0.0000597  -0.0014065   0.0015562   0.0001816   0.0009550
    2  -0.0001754  -0.0003125  -0.0006360  -0.0008932   0.0000328  -0.0010625
    3  -0.0000488   0.0000086   0.0005290   0.0010813  -0.0000115  -0.0009047
           31          32          33          34          35          36
    1   0.0002643  -0.0014534  -0.0000473  -0.0010627  -0.0003505   0.0033191
    2  -0.0000713   0.0004282   0.0005548   0.0007963   0.0007133  -0.0001370
    3  -0.0002962   0.0008623  -0.0004969   0.0004779  -0.0008942  -0.0018500
           37          38          39          40          41          42
    1  -0.0015372  -0.0012014   0.0003611   0.0028763  -0.0013704  -0.0007847
    2  -0.0010297   0.0006759  -0.0000608  -0.0013669   0.0006553   0.0001939
    3   0.0003609   0.0002238   0.0001186  -0.0007683   0.0006107   0.0006159
           43          44          45          46          47          48
    1   0.0003207   0.0000355   0.0000945  -0.0007278   0.0003366   0.0009612
    2   0.0000318   0.0004420  -0.0001222  -0.0006999   0.0002586   0.0010933
    3   0.0003411   0.0000552  -0.0001587  -0.0004522   0.0003475  -0.0001781
           49          50          51
    1  -0.0000373  -0.0004878   0.0002263
    2  -0.0002755  -0.0007772   0.0003427
    3   0.0004571  -0.0000597   0.0001459
 Max gradient component =       3.319E-03
 RMS gradient           =       6.931E-04
 Gradient time:  CPU 517.33 s  wall 87.20 s
 Geometry Optimization Parameters
   NAtoms,    NIC,     NZ,  NCons,   NDum,   NFix, NCnnct, MaxDiis
       51     420       0       0       0       0       0       0

 Cartesian Hessian Update
 Hessian Updated using BFGS Update


** GEOMETRY OPTIMIZATION IN DELOCALIZED INTERNAL COORDINATES **
   Searching for a Minimum

   Optimization Cycle:   4

                       Coordinates (Angstroms)
     ATOM                X               Y               Z
      1  C         2.7761519154   -0.6056824146   -0.9995195008
      2  H         2.2090318474    0.2444534807   -1.4000958479
      3  C         2.7213617930   -0.4879586868    0.5151186389
      4  H         3.3386644163   -1.2759130774    0.9739813437
      5  O         1.3477918783   -0.7576772449    0.8328931186
      6  C         3.2158944634    0.8572494097    1.0063191055
      7  H         2.5611588801    1.6409655854    0.6068494948
      8  H         3.1716038197    0.9135134901    2.0999232196
      9  C         4.6704275778    1.0510947219    0.5161874430
     10  H         5.2841040815    0.2831073044    1.0104889576
     11  C         5.2511750667    2.3975770552    0.9639092457
     12  H         5.2261596833    2.4638157956    2.0601664820
     13  H         6.2957624020    2.4715110293    0.6516775411
     14  O         4.6031890914    3.5302078476    0.3833926080
     15  C         4.7986430738    0.8495371156   -1.0103004611
     16  H         5.8540303919    0.9186524793   -1.2946695394
     17  H         4.2857322249    1.6745384021   -1.5154423139
     18  C         4.2127217395   -0.4904524619   -1.5022659269
     19  H         4.2506875485   -0.5345706438   -2.5954371357
     20  H         4.8218713039   -1.3227058018   -1.1297700447
     21  C         1.9041952702   -1.8562026067   -1.2367320443
     22  H         1.4071707675   -1.8050020489   -2.2073992675
     23  C         2.6311920617   -3.2014384628   -1.1224824050
     24  H         1.9196217461   -4.0264569519   -1.2194148730
     25  H         3.3738469223   -3.3137619906   -1.9162656206
     26  H         3.1449995678   -3.3231951541   -0.1640628861
     27  C         0.8312729400   -1.6738522317   -0.1318524946
     28  O        -0.3395830558   -1.1374181540   -0.7433267726
     29  H         3.7441242442    3.6485488348    0.7988466862
     30  H         0.5747990924   -2.6081607237    0.3734031204
     31  O        -2.0165841447    0.3301511237   -0.7386489540
     32  C        -2.9578360944    1.1203777323   -0.0231870125
     33  H        -2.4681683748    1.6982384524    0.7690688945
     34  C        -1.3117166995   -0.5837188947    0.0945522116
     35  H        -0.8360513005   -0.0452777976    0.9231698723
     36  C        -3.5094597029    2.1435548695   -1.0138744625
     37  O        -3.3461451249    3.3302081876   -0.9221494661
     38  O        -4.2258965846    1.5652280044   -2.0008728757
     39  H        -4.5144884849    2.2727923923   -2.5963585092
     40  C        -4.0504205648    0.2323838757    0.5929985470
     41  H        -4.6474060008   -0.2040414042   -0.2200849279
     42  O        -4.8721913496    1.0604878056    1.4059352572
     43  H        -5.4361404326    0.4909391843    1.9421072809
     44  C        -3.4075473016   -0.8870841412    1.4079156611
     45  H        -2.9656422696   -0.4546685347    2.3111227582
     46  O        -4.3975759841   -1.8020146228    1.9049117218
     47  H        -4.8207451677   -2.2346285861    1.1528463160
     48  C        -2.3151805572   -1.6156685656    0.6274659250
     49  H        -2.7517429279   -2.1283621358   -0.2428911914
     50  O        -1.6422812806   -2.5517230033    1.4585118756
     51  H        -2.2988366338   -2.9582453046    2.0366990322
   Point Group: c1    Number of degrees of freedom:   147


   Energy is  -1302.740439619

 Hessian Updated using BFGS Update

143 Hessian modes will be used to form the next step
  Hessian Eigenvalues:
     0.004800    0.004914    0.005683    0.005739    0.006071    0.006407
     0.007191    0.007206    0.008308    0.010212    0.010871    0.011334
     0.011395    0.013004    0.013102    0.014164    0.019217    0.020498
     0.021965    0.026775    0.030493    0.030909    0.033142    0.034002
     0.037556    0.040459    0.041618    0.044177    0.045900    0.046426
     0.047579    0.048241    0.048768    0.049290    0.049719    0.049831
     0.050421    0.051238    0.051446    0.053657    0.054765    0.055118
     0.055642    0.056691    0.057594    0.057757    0.058144    0.058646
     0.059759    0.062453    0.065549    0.068123    0.071062    0.072416
     0.074593    0.078518    0.079086    0.079383    0.082741    0.082923
     0.087634    0.088471    0.096212    0.110423    0.111715    0.115517
     0.116712    0.117431    0.136911    0.139431    0.143031    0.144612
     0.158699    0.160079    0.160319    0.160843    0.163012    0.166339
     0.168019    0.176702    0.177136    0.183022    0.191380    0.196179
     0.198096    0.201130    0.220882    0.229669    0.247389    0.250953
     0.260653    0.267757    0.272753    0.276518    0.276834    0.282859
     0.283482    0.285706    0.287374    0.291784    0.293467    0.298129
     0.299459    0.301257    0.306141    0.334897    0.337805    0.338809
     0.339391    0.339533    0.339810    0.340062    0.340451    0.340538
     0.340731    0.340892    0.340946    0.341088    0.341491    0.341761
     0.341890    0.342032    0.342124    0.342335    0.342685    0.344086
     0.370025    0.389014    0.393165    0.397120    0.398671    0.405138
     0.406632    0.421780    0.427007    0.430758    0.513676    0.519004
     0.521027    0.524736    0.531950    0.545956    0.942624

 Minimum Search - Taking Simple RFO Step
 Searching for Lamda that Minimizes Along All modes
 Value Taken    Lamda =  -0.00478830
 Calculated Step too Large.  Step scaled by  0.448611
 Step Taken.  Stepsize is  0.300000

                             Maximum     Tolerance    Cnvgd?
         Gradient           0.004611      0.000300      NO
         Displacement       0.161204      0.001200      NO
         Energy change     -0.002613      0.000001      NO


 New Cartesian Coordinates Obtained by Inverse Iteration

 Displacement from previous Coordinates is:  3.022461
 ----------------------------------------------------------------
             Standard Nuclear Orientation (Angstroms)
    I     Atom           X                Y                Z
 ----------------------------------------------------------------
    1      C       2.7846679785    -0.6310524469    -0.9650700022
    2      H       2.2126418920     0.1968910256    -1.4028863011
    3      C       2.7549425864    -0.4267287003     0.5422345931
    4      H       3.3901080257    -1.1821995179     1.0312488408
    5      O       1.3903237208    -0.6928743972     0.9039796397
    6      C       3.2457578558     0.9481094740     0.9447341166
    7      H       2.5814223115     1.7012684811     0.5047433970
    8      H       3.2187977470     1.0713692285     2.0329738591
    9      C       4.6929450885     1.1188006476     0.4211417650
   10      H       5.3179732761     0.3879787306     0.9564602948
   11      C       5.2749428595     2.4928781679     0.7746171974
   12      H       5.2630525774     2.6274543728     1.8649271053
   13      H       6.3154533365     2.5480922962     0.4452461851
   14      O       4.6220030424     3.5878323460     0.1300638333
   15      C       4.8047850108     0.8215843588    -1.0905780253
   16      H       5.8573687923     0.8767990120    -1.3882598806
   17      H       4.2858501467     1.6141323643    -1.6398743071
   18      C       4.2146255352    -0.5463046302    -1.4930412876
   19      H       4.2401468341    -0.6573180265    -2.5818124475
   20      H       4.8276629821    -1.3554329360    -1.0781288182
   21      C       1.9077807731    -1.8917840034    -1.1185338446
   22      H       1.3917932221    -1.8920664676    -2.0803119690
   23      C       2.6354503252    -3.2288660863    -0.9380878659
   24      H       1.9232760797    -4.0581056305    -0.9731717800
   25      H       3.3656584397    -3.3871666008    -1.7354214610
   26      H       3.1653081864    -3.2915341992     0.0173681397
   27      C       0.8519627568    -1.6441386388    -0.0121801011
   28      O      -0.3163495313    -1.1155349892    -0.6375851772
   29      H       3.7661760809     3.7332408214     0.5430486078
   30      H       0.5845324177    -2.5487566418     0.5381330554
   31      O      -1.9530470768     0.3937467565    -0.5800516536
   32      C      -2.9338373831     1.1175444510     0.1512306407
   33      H      -2.5050883943     1.5751775843     1.0502951166
   34      C      -1.3269240493    -0.6255533308     0.1906940290
   35      H      -0.8990983842    -0.1955628340     1.1052857140
   36      C      -3.3792551495     2.2757931465    -0.7410710088
   37      O      -3.1742162199     3.4327145789    -0.4970582585
   38      O      -3.9938798210     1.8432744870    -1.8617730122
   39      H      -4.2056138696     2.6218269961    -2.3970011224
   40      C      -4.0911598929     0.1908090640     0.5567014112
   41      H      -4.6041651601    -0.1410826869    -0.3573215653
   42      O      -4.9761111426     0.9436201790     1.3722365196
   43      H      -5.6051163028     0.3376335381     1.7794695933
   44      C      -3.5340566394    -1.0217532841     1.2972720143
   45      H      -3.1676655081    -0.6955377977     2.2760301728
   46      O      -4.5710503242    -1.9640036169     1.6095075283
   47      H      -4.9353056528    -2.3057636650     0.7835919279
   48      C      -2.3868699570    -1.6836228413     0.5359291342
   49      H      -2.7558263594    -2.0914182502    -0.4179802841
   50      O      -1.7881653281    -2.7095960434     1.3132826895
   51      H      -2.4888619610    -3.1715613122     1.7881108769
 ----------------------------------------------------------------
 Molecular Point Group                 C1    NOp =  1
 Largest Abelian Subgroup              C1    NOp =  1
 Nuclear Repulsion Energy =  2457.8587737398 hartrees
 There are       97 alpha and       97 beta electrons
 Applying Cartesian multipole field
    Component          Value
    ---------          -----
     (2,0,0)        1.00000E-12
     (0,2,0)        2.00000E-11
     (0,0,2)       -3.00000E-11
 Nucleus-field energy     =     0.0000000338 hartrees
 Requested basis set is 6-311++G(d,p)
 There are 280 shells and 732 basis functions
 A cutoff of  1.0D-11 yielded  27088 shell pairs
 There are    180544 function pairs (    191213 Cartesian)
 Smallest overlap matrix eigenvalue = 7.78E-07

 Q-Chem warning in module stvman/mkSTV.C, line 306:

 Overlap eigenvalue is smaller than square root of threshold
 Use THRESH >= 12 to get rid of this warning

 Linear dependence detected in AO basis
 Tighter screening thresholds may be required for diffuse basis sets
 Use S2THRESH > 14 and THRESH = 14 in case of SCF convergence issues
 Number of orthogonalized atomic orbitals = 731
 Maximum deviation from orthogonality = 1.974E-10
 Guess MOs from SCF MO coefficient file

 -----------------------------------------------------------------------
  General SCF calculation program by
  Eric Jon Sundstrom, Paul Horn, Yuezhi Mao, Dmitri Zuev, Alec White,
  David Stuck, Shaama M.S., Shane Yost, Joonho Lee, David Small,
  Daniel Levine, Susi Lehtola, Hugh Burton, Evgeny Epifanovsky
 -----------------------------------------------------------------------
 Exchange:     0.2000 Hartree-Fock + 0.0800 Slater + 0.7200 B88
 Correlation:  0.1900 VWN1RPA + 0.8100 LYP
 Using SG-1 standard quadrature grid
 using 6 threads for integral computing
 -------------------------------------------------------
 OpenMP Integral computing Module                
 Release: version 2.0, May 2017, Q-Chem Inc. Pleasanton 
 -------------------------------------------------------
 -------------------------------------------------------
 OpenMP BLAS3 based DFT computing Module                
 Release: version 1.0, May 2013, Q-Chem Inc. Pittsburgh 
 -------------------------------------------------------
 A restricted SCF calculation will be
 performed using DIIS
 SCF converges when DIIS error is below 1.0e-08
 ---------------------------------------
  Cycle       Energy         DIIS error
 ---------------------------------------
    1   -1302.5931341231      1.34e-03  
    2   -1302.7381674767      2.70e-04  
    3   -1302.7339688149      4.19e-04  
    4   -1302.7419135353      5.48e-05  
    5   -1302.7419942602      3.75e-05  
    6   -1302.7420585468      7.33e-06  
    7   -1302.7420611303      2.53e-06  
    8   -1302.7420614150      8.44e-07  
    9   -1302.7420614494      1.86e-07  
   10   -1302.7420614517      5.92e-08  
   11   -1302.7420614519      1.98e-08  
   12   -1302.7420614520      8.71e-09  Convergence criterion met
 ---------------------------------------
 SCF time:   CPU 2194.40s  wall 388.00s 
 SCF   energy in the final basis set =    -1302.7420614520
 Total energy in the final basis set =    -1302.7420614520

 --------------------------------------------------------------

                    Orbital Energies (a.u.)
 --------------------------------------------------------------

 Alpha MOs
 -- Occupied --
-19.1852 -19.1647 -19.1536 -19.1466 -19.1438 -19.1407 -19.1300 -19.1300
-19.1256 -10.3208 -10.2877 -10.2721 -10.2579 -10.2517 -10.2512 -10.2438
-10.2226 -10.2199 -10.1829 -10.1827 -10.1747 -10.1746 -10.1736 -10.1687
-10.1684  -1.1295  -1.1006  -1.0744  -1.0613  -1.0509  -1.0401  -1.0399
 -1.0264  -1.0163  -0.8461  -0.8123  -0.8080  -0.7907  -0.7533  -0.7490
 -0.7037  -0.6877  -0.6814  -0.6578  -0.6337  -0.6269  -0.6209  -0.5914
 -0.5837  -0.5686  -0.5615  -0.5530  -0.5464  -0.5211  -0.5128  -0.5106
 -0.5060  -0.4982  -0.4952  -0.4889  -0.4833  -0.4772  -0.4685  -0.4643
 -0.4547  -0.4462  -0.4370  -0.4347  -0.4275  -0.4249  -0.4176  -0.4107
 -0.4004  -0.3956  -0.3946  -0.3798  -0.3764  -0.3737  -0.3701  -0.3673
 -0.3657  -0.3564  -0.3434  -0.3425  -0.3393  -0.3323  -0.3292  -0.3263
 -0.3171  -0.3146  -0.3084  -0.3024  -0.2953  -0.2863  -0.2795  -0.2740
 -0.2710
 -- Virtual --
 -0.0311  -0.0207  -0.0115  -0.0093  -0.0055  -0.0002   0.0004   0.0042
  0.0115   0.0203   0.0212   0.0266   0.0298   0.0342   0.0377   0.0399
  0.0469   0.0475   0.0497   0.0567   0.0597   0.0628   0.0646   0.0672
  0.0702   0.0757   0.0774   0.0785   0.0815   0.0841   0.0863   0.0889
  0.0938   0.0953   0.0974   0.1016   0.1034   0.1065   0.1087   0.1102
  0.1137   0.1142   0.1159   0.1180   0.1195   0.1225   0.1237   0.1260
  0.1279   0.1320   0.1341   0.1359   0.1377   0.1402   0.1414   0.1423
  0.1453   0.1467   0.1489   0.1492   0.1512   0.1530   0.1559   0.1599
  0.1600   0.1624   0.1646   0.1658   0.1682   0.1691   0.1708   0.1741
  0.1769   0.1794   0.1818   0.1844   0.1868   0.1903   0.1923   0.1956
  0.1964   0.1995   0.2042   0.2045   0.2074   0.2111   0.2134   0.2170
  0.2192   0.2208   0.2227   0.2251   0.2272   0.2293   0.2312   0.2359
  0.2388   0.2392   0.2433   0.2470   0.2499   0.2510   0.2526   0.2574
  0.2598   0.2608   0.2633   0.2662   0.2698   0.2724   0.2749   0.2767
  0.2801   0.2817   0.2854   0.2871   0.2891   0.2902   0.2934   0.2952
  0.2981   0.3020   0.3063   0.3076   0.3113   0.3134   0.3157   0.3202
  0.3216   0.3230   0.3278   0.3291   0.3328   0.3340   0.3363   0.3418
  0.3423   0.3445   0.3470   0.3502   0.3554   0.3558   0.3596   0.3609
  0.3627   0.3675   0.3685   0.3706   0.3752   0.3768   0.3783   0.3800
  0.3850   0.3893   0.3909   0.3950   0.4024   0.4033   0.4095   0.4129
  0.4148   0.4173   0.4237   0.4265   0.4331   0.4358   0.4421   0.4458
  0.4503   0.4600   0.4625   0.4685   0.4714   0.4789   0.4812   0.4927
  0.4960   0.5086   0.5092   0.5130   0.5182   0.5210   0.5265   0.5319
  0.5503   0.5527   0.5584   0.5612   0.5661   0.5722   0.5765   0.5808
  0.5855   0.5874   0.5927   0.6058   0.6073   0.6134   0.6182   0.6271
  0.6298   0.6316   0.6428   0.6484   0.6556   0.6568   0.6639   0.6697
  0.6748   0.6767   0.6804   0.6835   0.6899   0.6921   0.7000   0.7083
  0.7121   0.7163   0.7195   0.7295   0.7380   0.7420   0.7480   0.7502
  0.7531   0.7554   0.7611   0.7634   0.7691   0.7705   0.7760   0.7801
  0.7819   0.7917   0.7940   0.7958   0.7996   0.8050   0.8090   0.8132
  0.8168   0.8235   0.8264   0.8344   0.8455   0.8478   0.8575   0.8631
  0.8868   0.8894   0.9203   0.9237   0.9315   0.9519   0.9553   0.9723
  0.9911   1.0057   1.0122   1.0143   1.0277   1.0323   1.0475   1.0546
  1.0577   1.0607   1.0711   1.0894   1.0915   1.0943   1.1067   1.1169
  1.1205   1.1329   1.1416   1.1482   1.1579   1.1606   1.1657   1.1798
  1.1813   1.1867   1.1947   1.2007   1.2072   1.2094   1.2117   1.2248
  1.2305   1.2446   1.2501   1.2536   1.2600   1.2665   1.2756   1.2769
  1.2824   1.3027   1.3157   1.3225   1.3355   1.3407   1.3441   1.3505
  1.3589   1.3668   1.3766   1.3953   1.3997   1.4047   1.4178   1.4296
  1.4449   1.4475   1.4542   1.4678   1.4714   1.4832   1.4877   1.4935
  1.5068   1.5103   1.5181   1.5225   1.5303   1.5378   1.5452   1.5508
  1.5539   1.5575   1.5634   1.5678   1.5741   1.5754   1.5843   1.5920
  1.5975   1.6016   1.6086   1.6108   1.6164   1.6273   1.6298   1.6368
  1.6390   1.6431   1.6444   1.6489   1.6548   1.6593   1.6650   1.6685
  1.6715   1.6773   1.6828   1.6950   1.6965   1.7008   1.7109   1.7160
  1.7271   1.7319   1.7424   1.7485   1.7602   1.7661   1.7689   1.7746
  1.7782   1.7986   1.8000   1.8015   1.8043   1.8154   1.8282   1.8308
  1.8374   1.8463   1.8488   1.8565   1.8619   1.8726   1.8816   1.8907
  1.8949   1.9062   1.9151   1.9182   1.9333   1.9453   1.9538   1.9682
  1.9776   1.9856   2.0027   2.0090   2.0149   2.0230   2.0335   2.0443
  2.0532   2.0567   2.0656   2.0753   2.0829   2.0881   2.0971   2.1023
  2.1101   2.1228   2.1320   2.1415   2.1507   2.1599   2.1660   2.1766
  2.1859   2.1948   2.2017   2.2073   2.2193   2.2243   2.2352   2.2469
  2.2514   2.2784   2.2839   2.2908   2.3049   2.3137   2.3218   2.3464
  2.3532   2.3670   2.3676   2.3790   2.3940   2.4258   2.4294   2.4430
  2.4603   2.4823   2.5077   2.5135   2.5262   2.5318   2.5366   2.5503
  2.5565   2.5694   2.5725   2.5776   2.5865   2.5922   2.6047   2.6097
  2.6271   2.6331   2.6369   2.6551   2.6578   2.6693   2.6853   2.6874
  2.7006   2.7169   2.7185   2.7374   2.7520   2.7680   2.7734   2.7805
  2.7832   2.7972   2.8071   2.8141   2.8248   2.8345   2.8504   2.8560
  2.8671   2.8758   2.8843   2.8890   2.8922   2.9052   2.9106   2.9175
  2.9336   2.9404   2.9493   2.9561   2.9697   2.9789   2.9923   2.9995
  3.0062   3.0077   3.0114   3.0212   3.0322   3.0392   3.0481   3.0693
  3.0746   3.0890   3.0967   3.1046   3.1077   3.1269   3.1368   3.1403
  3.1482   3.1547   3.1668   3.1698   3.1783   3.1906   3.1941   3.2028
  3.2085   3.2202   3.2450   3.2559   3.2705   3.2759   3.2958   3.3018
  3.3117   3.3139   3.3258   3.3443   3.3554   3.3647   3.3802   3.3927
  3.4180   3.4415   3.4665   3.4732   3.5033   3.5692   3.5801   3.6235
  3.6831   3.7803   3.7828   3.8047   3.8079   3.8100   3.8201   3.8346
  3.8589   3.8997   3.9040   3.9060   3.9301   3.9364   3.9495   3.9843
  3.9978   3.9983   4.0132   4.0367   4.0517   4.0700   4.0908   4.0989
  4.1281   4.1519   4.1577   4.1721   4.1973   4.2388   4.2598   4.2831
  4.2947   4.3152   4.3223   4.3431   4.3508   4.4726   4.9863   5.0774
  5.0899   5.1015   5.1056   5.1082   5.1554   5.1870   5.1932   5.2131
  5.3531   5.3751   5.3993   5.4192   5.4250   5.4351   5.4719   5.5031
  5.6045   5.6190   5.6502   5.6569   5.6592   5.6707   5.7498   5.8409
  5.8525  23.7512  23.7630  23.7900  23.7982  23.8179  23.8263  23.8329
 23.8424  23.8705  23.8780  23.8913  23.9150  23.9510  23.9563  23.9808
 24.0008  49.8718  49.9047  49.9390  49.9409  49.9500  49.9715  49.9981
 50.0202  50.0329
 --------------------------------------------------------------

          Ground-State Mulliken Net Atomic Charges

     Atom                 Charge (a.u.)
  ----------------------------------------
      1 C                     0.415142
      2 H                     0.230022
      3 C                     0.030969
      4 H                     0.219088
      5 O                    -0.011664
      6 C                    -0.975155
      7 H                     0.159278
      8 H                     0.179066
      9 C                     0.565305
     10 H                     0.163765
     11 C                    -0.732472
     12 H                     0.143794
     13 H                     0.185451
     14 O                    -0.216830
     15 C                    -0.388166
     16 H                     0.165333
     17 H                     0.194901
     18 C                    -0.443502
     19 H                     0.176701
     20 H                     0.150848
     21 C                    -0.132694
     22 H                     0.247038
     23 C                    -0.731393
     24 H                     0.154668
     25 H                     0.157409
     26 H                     0.160578
     27 C                    -0.858952
     28 O                     0.101721
     29 H                     0.240390
     30 H                     0.274379
     31 O                     0.036007
     32 C                    -0.338417
     33 H                     0.268773
     34 C                    -0.130162
     35 H                     0.299316
     36 C                     0.048046
     37 O                    -0.203943
     38 O                    -0.121863
     39 H                     0.292877
     40 C                    -0.383635
     41 H                     0.261720
     42 O                    -0.150214
     43 H                     0.266885
     44 C                    -0.441733
     45 H                     0.302134
     46 O                    -0.220916
     47 H                     0.271011
     48 C                    -0.243860
     49 H                     0.249448
     50 O                    -0.142527
     51 H                     0.256037
  ----------------------------------------
  Sum of atomic charges =     0.000000

 -----------------------------------------------------------------
                    Cartesian Multipole Moments
 -----------------------------------------------------------------
    Charge (ESU x 10^10)
                 0.0000
    Dipole Moment (Debye)
         X      -0.7159      Y      -4.1689      Z      -0.0467
       Tot       4.2302
    Quadrupole Moments (Debye-Ang)
        XX    -132.9930     XY       2.7367     YY    -162.9534
        XZ       8.6729     YZ       1.2187     ZZ    -148.9838
    Octopole Moments (Debye-Ang^2)
       XXX    -140.7055    XXY     -97.4089    XYY     -55.4064
       YYY     -89.4281    XXZ     -18.7383    XYZ      38.8109
       YYZ     -11.5988    XZZ     -26.8724    YZZ      20.3997
       ZZZ     -30.3037
    Hexadecapole Moments (Debye-Ang^3)
      XXXX  -10305.4771   XXXY    -257.8359   XXYY   -2609.9973
      XYYY    -261.0135   YYYY   -3504.1778   XXXZ     595.0826
      XXYZ       3.1273   XYYZ     266.1754   YYYZ      62.3837
      XXZZ   -1931.5594   XYZZ    -146.2070   YYZZ    -667.1702
      XZZZ     418.9568   YZZZ      29.0819   ZZZZ   -1069.7667
 -----------------------------------------------------------------
 Calculating analytic gradient of the SCF energy
 Gradient of SCF Energy
            1           2           3           4           5           6
    1   0.0010057  -0.0003431   0.0006830  -0.0002864  -0.0010352   0.0000063
    2   0.0001085  -0.0002902  -0.0001596  -0.0006573   0.0012215  -0.0006360
    3  -0.0003739  -0.0001014   0.0007299   0.0000946  -0.0017128   0.0001284
            7           8           9          10          11          12
    1  -0.0001299   0.0000874   0.0002730  -0.0002190   0.0004806  -0.0001562
    2   0.0001356  -0.0001388   0.0008643  -0.0001457  -0.0004114  -0.0001787
    3  -0.0001232  -0.0000218   0.0003080  -0.0000308  -0.0001569   0.0000248
           13          14          15          16          17          18
    1  -0.0001792  -0.0005797  -0.0001693  -0.0001194  -0.0001513   0.0005991
    2   0.0001853  -0.0002958  -0.0001339  -0.0001655  -0.0001425   0.0006500
    3   0.0000250   0.0002335  -0.0000200  -0.0001298   0.0000213   0.0002027
           19          20          21          22          23          24
    1  -0.0001009   0.0000703  -0.0002989   0.0000261   0.0001151  -0.0000288
    2  -0.0000153  -0.0000227   0.0006027   0.0002919   0.0002398   0.0000342
    3   0.0001269  -0.0001992   0.0006510   0.0000607  -0.0001995  -0.0000554
           25          26          27          28          29          30
    1  -0.0001075   0.0000417  -0.0001181   0.0005564   0.0003883   0.0010212
    2  -0.0002178  -0.0001451  -0.0011753   0.0011242   0.0001029  -0.0005568
    3   0.0000106   0.0000927   0.0004887   0.0018747  -0.0002557  -0.0008245
           31          32          33          34          35          36
    1   0.0002370   0.0010795  -0.0003939  -0.0008766  -0.0003610  -0.0029556
    2  -0.0014746   0.0001232   0.0004948   0.0002332   0.0004571   0.0028602
    3  -0.0007938   0.0000185  -0.0002149  -0.0005374  -0.0005261   0.0016147
           37          38          39          40          41          42
    1   0.0007653   0.0010453   0.0001590   0.0012723  -0.0008229  -0.0002816
    2  -0.0030994   0.0008873  -0.0007460  -0.0006837   0.0002861  -0.0005563
    3  -0.0009401  -0.0009063   0.0001365   0.0004134   0.0001857   0.0002144
           43          44          45          46          47          48
    1   0.0004611  -0.0001384  -0.0003540  -0.0001617   0.0002082   0.0005836
    2   0.0006051  -0.0000922  -0.0003535   0.0002095   0.0002046   0.0000951
    3   0.0001517  -0.0005275   0.0003088  -0.0007184   0.0003836   0.0012883
           49          50          51
    1  -0.0001499  -0.0011416   0.0004946
    2   0.0001113  -0.0000716   0.0004369
    3  -0.0002067  -0.0003559   0.0001427
 Max gradient component =       3.099E-03
 RMS gradient           =       6.850E-04
 Gradient time:  CPU 516.67 s  wall 87.18 s
 Geometry Optimization Parameters
   NAtoms,    NIC,     NZ,  NCons,   NDum,   NFix, NCnnct, MaxDiis
       51     420       0       0       0       0       0       0

 Cartesian Hessian Update
 Hessian Updated using BFGS Update


** GEOMETRY OPTIMIZATION IN DELOCALIZED INTERNAL COORDINATES **
   Searching for a Minimum

   Optimization Cycle:   5

                       Coordinates (Angstroms)
     ATOM                X               Y               Z
      1  C         2.7846679785   -0.6310524469   -0.9650700022
      2  H         2.2126418920    0.1968910256   -1.4028863011
      3  C         2.7549425864   -0.4267287003    0.5422345931
      4  H         3.3901080257   -1.1821995179    1.0312488408
      5  O         1.3903237208   -0.6928743972    0.9039796397
      6  C         3.2457578558    0.9481094740    0.9447341166
      7  H         2.5814223115    1.7012684811    0.5047433970
      8  H         3.2187977470    1.0713692285    2.0329738591
      9  C         4.6929450885    1.1188006476    0.4211417650
     10  H         5.3179732761    0.3879787306    0.9564602948
     11  C         5.2749428595    2.4928781679    0.7746171974
     12  H         5.2630525774    2.6274543728    1.8649271053
     13  H         6.3154533365    2.5480922962    0.4452461851
     14  O         4.6220030424    3.5878323460    0.1300638333
     15  C         4.8047850108    0.8215843588   -1.0905780253
     16  H         5.8573687923    0.8767990120   -1.3882598806
     17  H         4.2858501467    1.6141323643   -1.6398743071
     18  C         4.2146255352   -0.5463046302   -1.4930412876
     19  H         4.2401468341   -0.6573180265   -2.5818124475
     20  H         4.8276629821   -1.3554329360   -1.0781288182
     21  C         1.9077807731   -1.8917840034   -1.1185338446
     22  H         1.3917932221   -1.8920664676   -2.0803119690
     23  C         2.6354503252   -3.2288660863   -0.9380878659
     24  H         1.9232760797   -4.0581056305   -0.9731717800
     25  H         3.3656584397   -3.3871666008   -1.7354214610
     26  H         3.1653081864   -3.2915341992    0.0173681397
     27  C         0.8519627568   -1.6441386388   -0.0121801011
     28  O        -0.3163495313   -1.1155349892   -0.6375851772
     29  H         3.7661760809    3.7332408214    0.5430486078
     30  H         0.5845324177   -2.5487566418    0.5381330554
     31  O        -1.9530470768    0.3937467565   -0.5800516536
     32  C        -2.9338373831    1.1175444510    0.1512306407
     33  H        -2.5050883943    1.5751775843    1.0502951166
     34  C        -1.3269240493   -0.6255533308    0.1906940290
     35  H        -0.8990983842   -0.1955628340    1.1052857140
     36  C        -3.3792551495    2.2757931465   -0.7410710088
     37  O        -3.1742162199    3.4327145789   -0.4970582585
     38  O        -3.9938798210    1.8432744870   -1.8617730122
     39  H        -4.2056138696    2.6218269961   -2.3970011224
     40  C        -4.0911598929    0.1908090640    0.5567014112
     41  H        -4.6041651601   -0.1410826869   -0.3573215653
     42  O        -4.9761111426    0.9436201790    1.3722365196
     43  H        -5.6051163028    0.3376335381    1.7794695933
     44  C        -3.5340566394   -1.0217532841    1.2972720143
     45  H        -3.1676655081   -0.6955377977    2.2760301728
     46  O        -4.5710503242   -1.9640036169    1.6095075283
     47  H        -4.9353056528   -2.3057636650    0.7835919279
     48  C        -2.3868699570   -1.6836228413    0.5359291342
     49  H        -2.7558263594   -2.0914182502   -0.4179802841
     50  O        -1.7881653281   -2.7095960434    1.3132826895
     51  H        -2.4888619610   -3.1715613122    1.7881108769
   Point Group: c1    Number of degrees of freedom:   147


   Energy is  -1302.742061452

 Hessian Updated using BFGS Update

144 Hessian modes will be used to form the next step
  Hessian Eigenvalues:
     0.004517    0.004912    0.005727    0.005871    0.006320    0.006600
     0.007200    0.007235    0.009544    0.010217    0.011086    0.011353
     0.011906    0.013023    0.013107    0.014432    0.019218    0.020481
     0.021973    0.030154    0.030902    0.031327    0.033977    0.037540
     0.039750    0.040476    0.041618    0.044168    0.045893    0.046477
     0.048037    0.048541    0.048796    0.049429    0.049720    0.049828
     0.050522    0.051275    0.051445    0.053659    0.054806    0.055113
     0.056177    0.056788    0.057737    0.057800    0.058205    0.059113
     0.059737    0.062429    0.065556    0.068117    0.071085    0.072397
     0.074582    0.078541    0.079101    0.079382    0.082796    0.082938
     0.087765    0.088490    0.096214    0.110418    0.111835    0.115545
     0.116691    0.117348    0.136945    0.139529    0.143002    0.144971
     0.159473    0.160026    0.160243    0.160348    0.160891    0.163279
     0.166247    0.168054    0.176828    0.177257    0.183196    0.192444
     0.196169    0.198176    0.201570    0.220751    0.229854    0.247108
     0.250996    0.262489    0.268991    0.272717    0.276645    0.282238
     0.283100    0.284725    0.287243    0.291372    0.292136    0.294185
     0.298152    0.300794    0.301345    0.306956    0.334914    0.337811
     0.338929    0.339404    0.339567    0.339808    0.340075    0.340438
     0.340526    0.340782    0.340939    0.340984    0.341087    0.341493
     0.341756    0.341894    0.342048    0.342299    0.342452    0.342703
     0.344095    0.369970    0.390172    0.393879    0.397113    0.399207
     0.405779    0.406538    0.422443    0.427083    0.433156    0.513804
     0.519165    0.521232    0.524632    0.532116    0.546008    0.944745

 Minimum Search - Taking Simple RFO Step
 Searching for Lamda that Minimizes Along All modes
 Value Taken    Lamda =  -0.00256952
 Calculated Step too Large.  Step scaled by  0.566202
 Step Taken.  Stepsize is  0.300000

                             Maximum     Tolerance    Cnvgd?
         Gradient           0.003957      0.000300      NO
         Displacement       0.145982      0.001200      NO
         Energy change     -0.001622      0.000001      NO


 New Cartesian Coordinates Obtained by Inverse Iteration

 Displacement from previous Coordinates is:  2.738051
 ----------------------------------------------------------------
             Standard Nuclear Orientation (Angstroms)
    I     Atom           X                Y                Z
 ----------------------------------------------------------------
    1      C       2.7856512442    -0.6695788557    -0.9305035475
    2      H       2.2072701364     0.1305518186    -1.4093335734
    3      C       2.7682736605    -0.3799653143     0.5636166498
    4      H       3.4235335071    -1.0956996827     1.0843048015
    5      O       1.4132660166    -0.6492160947     0.9610851176
    6      C       3.2449226138     1.0221743133     0.8807415034
    7      H       2.5699409559     1.7400736190     0.4007406150
    8      H       3.2253031628     1.2109201838     1.9595453443
    9      C       4.6878157613     1.1735573670     0.3372177897
   10      H       5.3237341632     0.4844379347     0.9138723222
   11      C       5.2616996760     2.5719324894     0.6016380185
   12      H       5.2567878838     2.7732058974     1.6817659299
   13      H       6.3000457586     2.6114023695     0.2625101871
   14      O       4.6011253096     3.6236014958    -0.1048395512
   15      C       4.7968016446     0.7847320711    -1.1534791463
   16      H       5.8488660676     0.8301585849    -1.4550667636
   17      H       4.2731562281     1.5409919036    -1.7477270175
   18      C       4.2119749618    -0.6086537879    -1.4711996740
   19      H       4.2347228642    -0.7847326171    -2.5515573690
   20      H       4.8299020763    -1.3888339380    -1.0103297948
   21      C       1.9165735301    -1.9424559863    -1.0077819803
   22      H       1.3982441918    -2.0025110326    -1.9662886280
   23      C       2.6501963944    -3.2619919093    -0.7438312289
   24      H       1.9439252716    -4.0967252049    -0.7267253922
   25      H       3.3833934090    -3.4633174178    -1.5285687860
   26      H       3.1792783623    -3.2591085518     0.2140076872
   27      C       0.8627636496    -1.6275233622     0.0811419821
   28      O      -0.2893482509    -1.0980196600    -0.5717052089
   29      H       3.7461224597     3.7892240242     0.3024822964
   30      H       0.5682262661    -2.4987018749     0.6703197237
   31      O      -1.8848165616     0.4590917230    -0.4363613071
   32      C      -2.9033565996     1.1151203005     0.3064146323
   33      H      -2.5332937030     1.4503599712     1.2825894768
   34      C      -1.3229797780    -0.6544421596     0.2503751159
   35      H      -0.9318192637    -0.3372030289     1.2265036767
   36      C      -3.2680087896     2.3825762790    -0.4668085166
   37      O      -3.0669531017     3.4975978626    -0.0700499060
   38      O      -3.8351988806     2.0989999769    -1.6576208897
   39      H      -4.0128873616     2.9395023996    -2.1046726131
   40      C      -4.0988928459     0.1714493635     0.5151395040
   41      H      -4.5274598032    -0.0605404492    -0.4703950944
   42      O      -5.0453634026     0.8510429011     1.3231719383
   43      H      -5.7168040978     0.2186252558     1.6023464928
   44      C      -3.6058435295    -1.1145003596     1.1734091947
   45      H      -3.3005478888    -0.8843113488     2.1993398858
   46      O      -4.6673423295    -2.0680450202     1.3297643844
   47      H      -4.9809757644    -2.3284773569     0.4546432692
   48      C      -2.4181119928    -1.7180498747     0.4262632931
   49      H      -2.7279738975    -2.0239560758    -0.5850793542
   50      O      -1.8742746759    -2.8221523760     1.1333838645
   51      H      -2.6055189354    -3.3293642323     1.5049484712
 ----------------------------------------------------------------
 Molecular Point Group                 C1    NOp =  1
 Largest Abelian Subgroup              C1    NOp =  1
 Nuclear Repulsion Energy =  2458.6870002096 hartrees
 There are       97 alpha and       97 beta electrons
 Applying Cartesian multipole field
    Component          Value
    ---------          -----
     (2,0,0)        1.00000E-12
     (0,2,0)        2.00000E-11
     (0,0,2)       -3.00000E-11
 Nucleus-field energy     =     0.0000000401 hartrees
 Requested basis set is 6-311++G(d,p)
 There are 280 shells and 732 basis functions
 A cutoff of  1.0D-11 yielded  27092 shell pairs
 There are    180547 function pairs (    191193 Cartesian)
 Smallest overlap matrix eigenvalue = 7.93E-07

 Q-Chem warning in module stvman/mkSTV.C, line 306:

 Overlap eigenvalue is smaller than square root of threshold
 Use THRESH >= 12 to get rid of this warning

 Linear dependence detected in AO basis
 Tighter screening thresholds may be required for diffuse basis sets
 Use S2THRESH > 14 and THRESH = 14 in case of SCF convergence issues
 Number of orthogonalized atomic orbitals = 731
 Maximum deviation from orthogonality = 2.699E-10
 Guess MOs from SCF MO coefficient file

 -----------------------------------------------------------------------
  General SCF calculation program by
  Eric Jon Sundstrom, Paul Horn, Yuezhi Mao, Dmitri Zuev, Alec White,
  David Stuck, Shaama M.S., Shane Yost, Joonho Lee, David Small,
  Daniel Levine, Susi Lehtola, Hugh Burton, Evgeny Epifanovsky
 -----------------------------------------------------------------------
 Exchange:     0.2000 Hartree-Fock + 0.0800 Slater + 0.7200 B88
 Correlation:  0.1900 VWN1RPA + 0.8100 LYP
 Using SG-1 standard quadrature grid
 using 6 threads for integral computing
 -------------------------------------------------------
 OpenMP Integral computing Module                
 Release: version 2.0, May 2017, Q-Chem Inc. Pleasanton 
 -------------------------------------------------------
 -------------------------------------------------------
 OpenMP BLAS3 based DFT computing Module                
 Release: version 1.0, May 2013, Q-Chem Inc. Pittsburgh 
 -------------------------------------------------------
 A restricted SCF calculation will be
 performed using DIIS
 SCF converges when DIIS error is below 1.0e-08
 ---------------------------------------
  Cycle       Energy         DIIS error
 ---------------------------------------
    1   -1302.6253229310      1.19e-03  
    2   -1302.7399919310      2.40e-04  
    3   -1302.7369881492      3.64e-04  
    4   -1302.7429391187      3.96e-05  
    5   -1302.7429763118      2.92e-05  
    6   -1302.7430145534      6.86e-06  
    7   -1302.7430167592      2.28e-06  
    8   -1302.7430169879      7.18e-07  
    9   -1302.7430170123      1.54e-07  
   10   -1302.7430170136      4.17e-08  
   11   -1302.7430170136      1.30e-08  
   12   -1302.7430170138      5.60e-09  Convergence criterion met
 ---------------------------------------
 SCF time:   CPU 2196.67s  wall 389.00s 
 SCF   energy in the final basis set =    -1302.7430170138
 Total energy in the final basis set =    -1302.7430170138

 --------------------------------------------------------------

                    Orbital Energies (a.u.)
 --------------------------------------------------------------

 Alpha MOs
 -- Occupied --
-19.1853 -19.1646 -19.1535 -19.1469 -19.1445 -19.1408 -19.1300 -19.1293
-19.1252 -10.3209 -10.2879 -10.2718 -10.2577 -10.2515 -10.2510 -10.2439
-10.2220 -10.2195 -10.1831 -10.1825 -10.1745 -10.1738 -10.1735 -10.1685
-10.1685  -1.1293  -1.1011  -1.0743  -1.0609  -1.0513  -1.0403  -1.0400
 -1.0258  -1.0166  -0.8458  -0.8123  -0.8084  -0.7903  -0.7530  -0.7485
 -0.7041  -0.6876  -0.6806  -0.6575  -0.6334  -0.6274  -0.6206  -0.5917
 -0.5835  -0.5683  -0.5615  -0.5536  -0.5467  -0.5214  -0.5129  -0.5102
 -0.5051  -0.4992  -0.4946  -0.4889  -0.4835  -0.4762  -0.4677  -0.4639
 -0.4545  -0.4462  -0.4367  -0.4346  -0.4280  -0.4243  -0.4176  -0.4106
 -0.4004  -0.3959  -0.3944  -0.3797  -0.3759  -0.3735  -0.3701  -0.3666
 -0.3656  -0.3565  -0.3430  -0.3425  -0.3398  -0.3321  -0.3293  -0.3260
 -0.3167  -0.3149  -0.3077  -0.3029  -0.2958  -0.2868  -0.2791  -0.2755
 -0.2696
 -- Virtual --
 -0.0316  -0.0209  -0.0112  -0.0091  -0.0046  -0.0005   0.0001   0.0045
  0.0116   0.0199   0.0213   0.0272   0.0300   0.0345   0.0378   0.0394
  0.0470   0.0479   0.0508   0.0564   0.0602   0.0615   0.0648   0.0660
  0.0717   0.0757   0.0777   0.0787   0.0813   0.0851   0.0865   0.0896
  0.0936   0.0951   0.0979   0.1021   0.1032   0.1074   0.1096   0.1105
  0.1128   0.1130   0.1162   0.1184   0.1203   0.1232   0.1241   0.1256
  0.1284   0.1316   0.1339   0.1364   0.1374   0.1398   0.1413   0.1420
  0.1446   0.1460   0.1484   0.1493   0.1523   0.1539   0.1547   0.1607
  0.1612   0.1619   0.1642   0.1650   0.1683   0.1698   0.1720   0.1741
  0.1765   0.1782   0.1821   0.1849   0.1871   0.1907   0.1924   0.1946
  0.1967   0.2016   0.2043   0.2053   0.2075   0.2097   0.2115   0.2148
  0.2195   0.2200   0.2238   0.2263   0.2279   0.2281   0.2314   0.2372
  0.2387   0.2397   0.2445   0.2474   0.2496   0.2504   0.2522   0.2566
  0.2603   0.2623   0.2634   0.2663   0.2679   0.2742   0.2750   0.2773
  0.2803   0.2823   0.2844   0.2869   0.2893   0.2911   0.2925   0.2954
  0.2981   0.3040   0.3060   0.3101   0.3119   0.3134   0.3153   0.3195
  0.3228   0.3234   0.3280   0.3283   0.3294   0.3333   0.3365   0.3423
  0.3437   0.3467   0.3474   0.3490   0.3556   0.3564   0.3575   0.3625
  0.3635   0.3658   0.3681   0.3695   0.3745   0.3762   0.3799   0.3814
  0.3841   0.3890   0.3901   0.3956   0.4041   0.4055   0.4069   0.4134
  0.4166   0.4195   0.4240   0.4274   0.4319   0.4327   0.4425   0.4444
  0.4536   0.4599   0.4657   0.4682   0.4710   0.4788   0.4820   0.4904
  0.4968   0.5036   0.5086   0.5128   0.5207   0.5223   0.5230   0.5329
  0.5487   0.5528   0.5601   0.5612   0.5641   0.5734   0.5753   0.5816
  0.5855   0.5868   0.5921   0.6060   0.6082   0.6124   0.6169   0.6281
  0.6288   0.6338   0.6417   0.6468   0.6560   0.6592   0.6646   0.6705
  0.6747   0.6795   0.6826   0.6835   0.6878   0.6932   0.7003   0.7057
  0.7151   0.7160   0.7190   0.7333   0.7395   0.7422   0.7467   0.7509
  0.7531   0.7558   0.7589   0.7639   0.7698   0.7724   0.7744   0.7805
  0.7830   0.7931   0.7940   0.7958   0.7986   0.8062   0.8102   0.8157
  0.8183   0.8194   0.8271   0.8322   0.8476   0.8505   0.8584   0.8619
  0.8856   0.8907   0.9182   0.9214   0.9319   0.9505   0.9586   0.9731
  0.9871   1.0091   1.0126   1.0137   1.0297   1.0337   1.0464   1.0542
  1.0605   1.0643   1.0733   1.0901   1.0919   1.0972   1.1083   1.1143
  1.1244   1.1348   1.1437   1.1474   1.1562   1.1598   1.1654   1.1782
  1.1820   1.1852   1.1934   1.1976   1.2065   1.2101   1.2135   1.2257
  1.2322   1.2453   1.2499   1.2529   1.2569   1.2657   1.2746   1.2777
  1.2809   1.3016   1.3179   1.3223   1.3343   1.3452   1.3465   1.3489
  1.3605   1.3674   1.3780   1.3912   1.3960   1.4051   1.4160   1.4291
  1.4431   1.4463   1.4559   1.4649   1.4724   1.4822   1.4877   1.4949
  1.5051   1.5093   1.5187   1.5211   1.5299   1.5341   1.5438   1.5517
  1.5558   1.5606   1.5637   1.5698   1.5752   1.5767   1.5844   1.5907
  1.5961   1.6024   1.6082   1.6121   1.6166   1.6282   1.6297   1.6347
  1.6385   1.6438   1.6453   1.6493   1.6538   1.6582   1.6633   1.6693
  1.6719   1.6764   1.6833   1.6938   1.6962   1.7018   1.7114   1.7156
  1.7271   1.7297   1.7402   1.7464   1.7621   1.7649   1.7679   1.7759
  1.7797   1.7958   1.7986   1.8008   1.8057   1.8168   1.8274   1.8290
  1.8347   1.8481   1.8509   1.8592   1.8640   1.8737   1.8824   1.8924
  1.8959   1.9094   1.9144   1.9205   1.9341   1.9432   1.9555   1.9661
  1.9776   1.9867   2.0025   2.0105   2.0153   2.0231   2.0337   2.0443
  2.0526   2.0579   2.0639   2.0735   2.0825   2.0851   2.0994   2.1034
  2.1110   2.1225   2.1313   2.1427   2.1488   2.1615   2.1628   2.1787
  2.1859   2.1959   2.1996   2.2067   2.2194   2.2247   2.2348   2.2452
  2.2503   2.2802   2.2828   2.2965   2.3047   2.3154   2.3215   2.3469
  2.3522   2.3659   2.3665   2.3804   2.3931   2.4245   2.4293   2.4431
  2.4609   2.4825   2.5073   2.5138   2.5262   2.5319   2.5380   2.5498
  2.5548   2.5698   2.5735   2.5774   2.5854   2.5932   2.6060   2.6115
  2.6274   2.6330   2.6376   2.6549   2.6599   2.6704   2.6836   2.6865
  2.7017   2.7167   2.7185   2.7367   2.7495   2.7683   2.7700   2.7800
  2.7844   2.7948   2.8101   2.8143   2.8243   2.8363   2.8482   2.8545
  2.8635   2.8784   2.8812   2.8862   2.8912   2.9062   2.9080   2.9210
  2.9325   2.9436   2.9501   2.9582   2.9694   2.9777   2.9929   2.9970
  3.0061   3.0099   3.0141   3.0235   3.0372   3.0415   3.0465   3.0723
  3.0738   3.0859   3.0961   3.1025   3.1082   3.1235   3.1366   3.1397
  3.1515   3.1529   3.1650   3.1701   3.1765   3.1886   3.1937   3.2008
  3.2073   3.2236   3.2505   3.2560   3.2707   3.2778   3.2935   3.3006
  3.3133   3.3149   3.3289   3.3388   3.3534   3.3643   3.3803   3.3900
  3.4180   3.4413   3.4679   3.4707   3.5013   3.5692   3.5800   3.6223
  3.6843   3.7800   3.7824   3.8044   3.8068   3.8107   3.8205   3.8349
  3.8586   3.9036   3.9050   3.9094   3.9292   3.9369   3.9504   3.9843
  3.9961   3.9976   4.0112   4.0364   4.0483   4.0729   4.0889   4.0980
  4.1321   4.1514   4.1598   4.1731   4.2002   4.2390   4.2588   4.2819
  4.2946   4.3140   4.3208   4.3410   4.3518   4.4712   4.9880   5.0775
  5.0909   5.0992   5.1057   5.1088   5.1537   5.1866   5.1958   5.2183
  5.3570   5.3755   5.3987   5.4203   5.4215   5.4337   5.4699   5.5033
  5.6043   5.6197   5.6511   5.6568   5.6619   5.6675   5.7519   5.8422
  5.8515  23.7521  23.7662  23.7905  23.7974  23.8181  23.8285  23.8312
 23.8418  23.8697  23.8797  23.8907  23.9159  23.9512  23.9569  23.9820
 24.0019  49.8711  49.9044  49.9392  49.9410  49.9488  49.9718  49.9999
 50.0195  50.0345
 --------------------------------------------------------------

          Ground-State Mulliken Net Atomic Charges

     Atom                 Charge (a.u.)
  ----------------------------------------
      1 C                     0.354120
      2 H                     0.230420
      3 C                    -0.005250
      4 H                     0.218166
      5 O                    -0.011037
      6 C                    -0.940375
      7 H                     0.158770
      8 H                     0.178978
      9 C                     0.545562
     10 H                     0.163606
     11 C                    -0.730920
     12 H                     0.144215
     13 H                     0.184899
     14 O                    -0.217849
     15 C                    -0.385330
     16 H                     0.164675
     17 H                     0.194932
     18 C                    -0.434989
     19 H                     0.176297
     20 H                     0.151214
     21 C                    -0.051088
     22 H                     0.245397
     23 C                    -0.736203
     24 H                     0.155506
     25 H                     0.157636
     26 H                     0.161050
     27 C                    -0.899318
     28 O                     0.110703
     29 H                     0.241094
     30 H                     0.275244
     31 O                     0.025816
     32 C                    -0.356486
     33 H                     0.266291
     34 C                    -0.051397
     35 H                     0.283372
     36 C                     0.051649
     37 O                    -0.204778
     38 O                    -0.121070
     39 H                     0.293412
     40 C                    -0.353242
     41 H                     0.264374
     42 O                    -0.148058
     43 H                     0.266082
     44 C                    -0.444188
     45 H                     0.300106
     46 O                    -0.223329
     47 H                     0.270502
     48 C                    -0.281487
     49 H                     0.251598
     50 O                    -0.144577
     51 H                     0.255284
  ----------------------------------------
  Sum of atomic charges =     0.000000

 -----------------------------------------------------------------
                    Cartesian Multipole Moments
 -----------------------------------------------------------------
    Charge (ESU x 10^10)
                 0.0000
    Dipole Moment (Debye)
         X      -0.7842      Y      -4.0825      Z      -0.4527
       Tot       4.1817
    Quadrupole Moments (Debye-Ang)
        XX    -133.3625     XY       2.2548     YY    -161.5111
        XZ      10.9075     YZ       0.5990     ZZ    -150.2387
    Octopole Moments (Debye-Ang^2)
       XXX    -138.9902    XXY     -93.0815    XYY     -58.9872
       YYY     -81.9660    XXZ     -24.3139    XYZ      42.2415
       YYZ     -21.7558    XZZ     -25.4974    YZZ      14.3742
       ZZZ     -32.4578
    Hexadecapole Moments (Debye-Ang^3)
      XXXX  -10302.9028   XXXY    -291.0473   XXYY   -2612.2233
      XYYY    -325.4830   YYYY   -3628.9557   XXXZ     694.9067
      XXYZ      30.4718   XYYZ     336.1304   YYYZ      28.7303
      XXZZ   -1943.2079   XYZZ    -144.3334   YYZZ    -676.4924
      XZZZ     456.7313   YZZZ      33.4741   ZZZZ    -939.1241
 -----------------------------------------------------------------
 Calculating analytic gradient of the SCF energy
 Gradient of SCF Energy
            1           2           3           4           5           6
    1   0.0005994  -0.0000988   0.0004289  -0.0000680  -0.0018339  -0.0008606
    2  -0.0003005  -0.0000545   0.0003566  -0.0005589   0.0014324  -0.0007245
    3  -0.0004755   0.0001723   0.0007635  -0.0002880  -0.0015022   0.0006981
            7           8           9          10          11          12
    1  -0.0000290   0.0002095   0.0002591   0.0000029   0.0001845  -0.0001004
    2  -0.0000727  -0.0000667   0.0003019  -0.0000575  -0.0002234  -0.0002519
    3  -0.0001485  -0.0000695  -0.0000459   0.0000042  -0.0001530   0.0001341
           13          14          15          16          17          18
    1  -0.0001161  -0.0002904   0.0001121  -0.0000153  -0.0000971   0.0004187
    2   0.0001576   0.0001521  -0.0001078   0.0002096   0.0000189   0.0003101
    3  -0.0001262   0.0001103  -0.0000826   0.0001094   0.0001827   0.0000187
           19          20          21          22          23          24
    1   0.0000007  -0.0001366  -0.0001652  -0.0001894  -0.0000604   0.0000221
    2  -0.0000886  -0.0001947  -0.0002995   0.0004760  -0.0002294  -0.0000917
    3   0.0000538  -0.0000376   0.0000261   0.0002246  -0.0004595   0.0000719
           25          26          27          28          29          30
    1  -0.0000578   0.0001976   0.0005226   0.0000416   0.0003615   0.0004089
    2  -0.0000168   0.0001753  -0.0009567   0.0013081   0.0001716  -0.0001668
    3   0.0000267   0.0001905   0.0000472   0.0022992  -0.0002289  -0.0001991
           31          32          33          34          35          36
    1  -0.0008760   0.0007442  -0.0004065   0.0003999   0.0002087   0.0000098
    2  -0.0007338   0.0000924   0.0002350  -0.0001837  -0.0000930   0.0028409
    3  -0.0007450  -0.0000402  -0.0000508  -0.0003516   0.0000792  -0.0001393
           37          38          39          40          41          42
    1  -0.0001853   0.0002676  -0.0000485  -0.0004174  -0.0002028   0.0001857
    2  -0.0021368   0.0003245  -0.0005550  -0.0013123   0.0003083  -0.0002908
    3  -0.0003003   0.0001054  -0.0000041   0.0012394  -0.0000900   0.0002024
           43          44          45          46          47          48
    1   0.0003067  -0.0002112  -0.0000476   0.0003073  -0.0000156   0.0005605
    2   0.0004220   0.0001447   0.0002481  -0.0001793   0.0000236  -0.0005745
    3  -0.0002706  -0.0013313   0.0000982  -0.0004103   0.0004011   0.0010625
           49          50          51
    1   0.0000937  -0.0007414   0.0004171
    2   0.0003406   0.0002977   0.0001737
    3  -0.0002846  -0.0006962   0.0002094
 Max gradient component =       2.841E-03
 RMS gradient           =       5.606E-04
 Gradient time:  CPU 515.89 s  wall 87.11 s
 Geometry Optimization Parameters
   NAtoms,    NIC,     NZ,  NCons,   NDum,   NFix, NCnnct, MaxDiis
       51     420       0       0       0       0       0       0

 Cartesian Hessian Update
 Hessian Updated using BFGS Update


** GEOMETRY OPTIMIZATION IN DELOCALIZED INTERNAL COORDINATES **
   Searching for a Minimum

   Optimization Cycle:   6

                       Coordinates (Angstroms)
     ATOM                X               Y               Z
      1  C         2.7856512442   -0.6695788557   -0.9305035475
      2  H         2.2072701364    0.1305518186   -1.4093335734
      3  C         2.7682736605   -0.3799653143    0.5636166498
      4  H         3.4235335071   -1.0956996827    1.0843048015
      5  O         1.4132660166   -0.6492160947    0.9610851176
      6  C         3.2449226138    1.0221743133    0.8807415034
      7  H         2.5699409559    1.7400736190    0.4007406150
      8  H         3.2253031628    1.2109201838    1.9595453443
      9  C         4.6878157613    1.1735573670    0.3372177897
     10  H         5.3237341632    0.4844379347    0.9138723222
     11  C         5.2616996760    2.5719324894    0.6016380185
     12  H         5.2567878838    2.7732058974    1.6817659299
     13  H         6.3000457586    2.6114023695    0.2625101871
     14  O         4.6011253096    3.6236014958   -0.1048395512
     15  C         4.7968016446    0.7847320711   -1.1534791463
     16  H         5.8488660676    0.8301585849   -1.4550667636
     17  H         4.2731562281    1.5409919036   -1.7477270175
     18  C         4.2119749618   -0.6086537879   -1.4711996740
     19  H         4.2347228642   -0.7847326171   -2.5515573690
     20  H         4.8299020763   -1.3888339380   -1.0103297948
     21  C         1.9165735301   -1.9424559863   -1.0077819803
     22  H         1.3982441918   -2.0025110326   -1.9662886280
     23  C         2.6501963944   -3.2619919093   -0.7438312289
     24  H         1.9439252716   -4.0967252049   -0.7267253922
     25  H         3.3833934090   -3.4633174178   -1.5285687860
     26  H         3.1792783623   -3.2591085518    0.2140076872
     27  C         0.8627636496   -1.6275233622    0.0811419821
     28  O        -0.2893482509   -1.0980196600   -0.5717052089
     29  H         3.7461224597    3.7892240242    0.3024822964
     30  H         0.5682262661   -2.4987018749    0.6703197237
     31  O        -1.8848165616    0.4590917230   -0.4363613071
     32  C        -2.9033565996    1.1151203005    0.3064146323
     33  H        -2.5332937030    1.4503599712    1.2825894768
     34  C        -1.3229797780   -0.6544421596    0.2503751159
     35  H        -0.9318192637   -0.3372030289    1.2265036767
     36  C        -3.2680087896    2.3825762790   -0.4668085166
     37  O        -3.0669531017    3.4975978626   -0.0700499060
     38  O        -3.8351988806    2.0989999769   -1.6576208897
     39  H        -4.0128873616    2.9395023996   -2.1046726131
     40  C        -4.0988928459    0.1714493635    0.5151395040
     41  H        -4.5274598032   -0.0605404492   -0.4703950944
     42  O        -5.0453634026    0.8510429011    1.3231719383
     43  H        -5.7168040978    0.2186252558    1.6023464928
     44  C        -3.6058435295   -1.1145003596    1.1734091947
     45  H        -3.3005478888   -0.8843113488    2.1993398858
     46  O        -4.6673423295   -2.0680450202    1.3297643844
     47  H        -4.9809757644   -2.3284773569    0.4546432692
     48  C        -2.4181119928   -1.7180498747    0.4262632931
     49  H        -2.7279738975   -2.0239560758   -0.5850793542
     50  O        -1.8742746759   -2.8221523760    1.1333838645
     51  H        -2.6055189354   -3.3293642323    1.5049484712
   Point Group: c1    Number of degrees of freedom:   147


   Energy is  -1302.743017014

 Hessian Updated using BFGS Update

145 Hessian modes will be used to form the next step
  Hessian Eigenvalues:
     0.004232    0.004913    0.005716    0.005869    0.006393    0.007102
     0.007218    0.007266    0.009512    0.010220    0.011183    0.011415
     0.012188    0.013102    0.014375    0.015834    0.019218    0.020503
     0.021997    0.030475    0.030922    0.031400    0.034165    0.037541
     0.040430    0.041610    0.042141    0.044163    0.046008    0.046492
     0.048020    0.048625    0.048797    0.049553    0.049716    0.049837
     0.050632    0.051273    0.051445    0.053906    0.054962    0.055157
     0.056215    0.056799    0.057746    0.057886    0.058199    0.059115
     0.059801    0.062451    0.065583    0.068271    0.071201    0.072776
     0.074613    0.078593    0.079118    0.079384    0.082835    0.083171
     0.087755    0.088490    0.096165    0.110365    0.112528    0.115596
     0.116717    0.117953    0.136937    0.139626    0.143780    0.145362
     0.159543    0.160022    0.160062    0.160211    0.160604    0.160800
     0.163652    0.166188    0.168305    0.176898    0.177377    0.183364
     0.194238    0.196210    0.198770    0.202353    0.222495    0.229804
     0.249009    0.250969    0.262069    0.268428    0.273508    0.276655
     0.282251    0.282981    0.284163    0.287181    0.291829    0.293030
     0.295653    0.298210    0.299985    0.301340    0.307558    0.334916
     0.337817    0.338888    0.339405    0.339567    0.339832    0.340077
     0.340450    0.340554    0.340817    0.340933    0.340969    0.341170
     0.341502    0.341756    0.341894    0.342066    0.342292    0.342466
     0.342701    0.344132    0.369726    0.390376    0.393809    0.397524
     0.399364    0.405681    0.406458    0.422425    0.427561    0.438242
     0.513661    0.519111    0.521136    0.524458    0.531755    0.546043
     0.940655

 Minimum Search - Taking Simple RFO Step
 Searching for Lamda that Minimizes Along All modes
 Value Taken    Lamda =  -0.00089160
 Calculated Step too Large.  Step scaled by  0.808176
 Step Taken.  Stepsize is  0.300000

                             Maximum     Tolerance    Cnvgd?
         Gradient           0.001468      0.000300      NO
         Displacement       0.153946      0.001200      NO
         Energy change     -0.000956      0.000001      NO


 New Cartesian Coordinates Obtained by Inverse Iteration

 Displacement from previous Coordinates is:  2.456262
 ----------------------------------------------------------------
             Standard Nuclear Orientation (Angstroms)
    I     Atom           X                Y                Z
 ----------------------------------------------------------------
    1      C       2.7706182960    -0.7248832947    -0.9026236909
    2      H       2.1585233382     0.0374704623    -1.4006880929
    3      C       2.7676649299    -0.3845107319     0.5803337177
    4      H       3.4671688293    -1.0482658181     1.1115433026
    5      O       1.4356192602    -0.7038525950     1.0195377922
    6      C       3.1892980190     1.0483994844     0.8368249450
    7      H       2.4792318131     1.7193529323     0.3401943650
    8      H       3.1760345853     1.2781870031     1.9078061789
    9      C       4.6172662346     1.2351302251     0.2670321166
   10      H       5.2884475968     0.5975682350     0.8627825282
   11      C       5.1346590030     2.6659136317     0.4691682492
   12      H       5.1374026641     2.9101395662     1.5403769742
   13      H       6.1656416348     2.7353367667     0.1124377972
   14      O       4.4180952329     3.6595214740    -0.2659346867
   15      C       4.7243356587     0.7912500680    -1.2090112972
   16      H       5.7712147092     0.8605395246    -1.5240355465
   17      H       4.1699236068     1.5052187101    -1.8272126993
   18      C       4.1858683825    -0.6333644801    -1.4666349316
   19      H       4.2017603486    -0.8482819212    -2.5401197430
   20      H       4.8386377995    -1.3719770348    -0.9857708438
   21      C       1.9457906141    -2.0286282297    -0.9225997855
   22      H       1.4308939579    -2.1497679498    -1.8772393303
   23      C       2.7172846466    -3.3117115587    -0.5960780448
   24      H       2.0365577341    -4.1660907150    -0.5499969806
   25      H       3.4642964665    -3.5225794533    -1.3651665111
   26      H       3.2358307142    -3.2529300530     0.3651732769
   27      C       0.8835219198    -1.6920580807     0.1497858064
   28      O      -0.2569059750    -1.1630237905    -0.5248806894
   29      H       3.5610406547     3.7984917932     0.1475540258
   30      H       0.5747965104    -2.5488050348     0.7529053040
   31      O      -1.7767908088     0.4653141585    -0.3249729075
   32      C      -2.8020058562     1.1046450441     0.4227714470
   33      H      -2.4676697053     1.3331800564     1.4420294083
   34      C      -1.2992939684    -0.7263976555     0.2900622416
   35      H      -0.9343025141    -0.4998795004     1.3010594330
   36      C      -3.0689613103     2.4508281855    -0.2491955422
   37      O      -2.8307234933     3.5164809173     0.2515640688
   38      O      -3.5951200982     2.3022947333    -1.4825839369
   39      H      -3.7106846456     3.1875574183    -1.8586467942
   40      C      -4.0460739062     0.2056316538     0.4863426026
   41      H      -4.4146579263     0.0601479381    -0.5391461309
   42      O      -5.0162709649     0.8668615706     1.2805700246
   43      H      -5.7264621789     0.2446074168     1.4749123273
   44      C      -3.6445068639    -1.1435008412     1.0791900115
   45      H      -3.3826907360    -0.9990737125     2.1321128936
   46      O      -4.7534332336    -2.0543064705     1.1151879584
   47      H      -5.0293552725    -2.2403994157     0.2086960849
   48      C      -2.4476755421    -1.7474402064     0.3460574412
   49      H      -2.7217846068    -1.9720528220    -0.6963142136
   50      O      -1.9792317206    -2.9176921611     1.0001113345
   51      H      -2.7470780602    -3.4253429095     1.2880865672
 ----------------------------------------------------------------
 Molecular Point Group                 C1    NOp =  1
 Largest Abelian Subgroup              C1    NOp =  1
 Nuclear Repulsion Energy =  2464.8451628707 hartrees
 There are       97 alpha and       97 beta electrons
 Applying Cartesian multipole field
    Component          Value
    ---------          -----
     (2,0,0)        1.00000E-12
     (0,2,0)        2.00000E-11
     (0,0,2)       -3.00000E-11
 Nucleus-field energy     =     0.0000000444 hartrees
 Requested basis set is 6-311++G(d,p)
 There are 280 shells and 732 basis functions
 A cutoff of  1.0D-11 yielded  27163 shell pairs
 There are    181132 function pairs (    191841 Cartesian)
 Smallest overlap matrix eigenvalue = 8.06E-07

 Q-Chem warning in module stvman/mkSTV.C, line 306:

 Overlap eigenvalue is smaller than square root of threshold
 Use THRESH >= 12 to get rid of this warning

 Linear dependence detected in AO basis
 Tighter screening thresholds may be required for diffuse basis sets
 Use S2THRESH > 14 and THRESH = 14 in case of SCF convergence issues
 Number of orthogonalized atomic orbitals = 731
 Maximum deviation from orthogonality = 1.812E-10
 Guess MOs from SCF MO coefficient file

 -----------------------------------------------------------------------
  General SCF calculation program by
  Eric Jon Sundstrom, Paul Horn, Yuezhi Mao, Dmitri Zuev, Alec White,
  David Stuck, Shaama M.S., Shane Yost, Joonho Lee, David Small,
  Daniel Levine, Susi Lehtola, Hugh Burton, Evgeny Epifanovsky
 -----------------------------------------------------------------------
 Exchange:     0.2000 Hartree-Fock + 0.0800 Slater + 0.7200 B88
 Correlation:  0.1900 VWN1RPA + 0.8100 LYP
 Using SG-1 standard quadrature grid
 using 6 threads for integral computing
 -------------------------------------------------------
 OpenMP Integral computing Module                
 Release: version 2.0, May 2017, Q-Chem Inc. Pleasanton 
 -------------------------------------------------------
 -------------------------------------------------------
 OpenMP BLAS3 based DFT computing Module                
 Release: version 1.0, May 2013, Q-Chem Inc. Pittsburgh 
 -------------------------------------------------------
 A restricted SCF calculation will be
 performed using DIIS
 SCF converges when DIIS error is below 1.0e-08
 ---------------------------------------
  Cycle       Energy         DIIS error
 ---------------------------------------
    1   -1302.6641321987      9.90e-04  
    2   -1302.7417303790      1.90e-04  
    3   -1302.7398901410      2.88e-04  
    4   -1302.7436398974      2.44e-05  
    5   -1302.7436561582      1.71e-05  
    6   -1302.7436690689      5.20e-06  
    7   -1302.7436702718      1.82e-06  
    8   -1302.7436704204      5.95e-07  
    9   -1302.7436704366      1.24e-07  
   10   -1302.7436704378      3.48e-08  
   11   -1302.7436704374      1.25e-08  
   12   -1302.7436704378      5.19e-09  Convergence criterion met
 ---------------------------------------
 SCF time:   CPU 2210.94s  wall 391.00s 
 SCF   energy in the final basis set =    -1302.7436704378
 Total energy in the final basis set =    -1302.7436704378

 --------------------------------------------------------------

                    Orbital Energies (a.u.)
 --------------------------------------------------------------

 Alpha MOs
 -- Occupied --
-19.1853 -19.1647 -19.1533 -19.1469 -19.1446 -19.1414 -19.1300 -19.1294
-19.1247 -10.3210 -10.2883 -10.2726 -10.2577 -10.2516 -10.2509 -10.2443
-10.2216 -10.2190 -10.1836 -10.1822 -10.1745 -10.1734 -10.1732 -10.1687
-10.1684  -1.1292  -1.1013  -1.0742  -1.0607  -1.0512  -1.0403  -1.0396
 -1.0254  -1.0165  -0.8457  -0.8125  -0.8086  -0.7901  -0.7530  -0.7482
 -0.7046  -0.6876  -0.6801  -0.6575  -0.6331  -0.6280  -0.6205  -0.5917
 -0.5832  -0.5681  -0.5614  -0.5540  -0.5469  -0.5216  -0.5130  -0.5098
 -0.5045  -0.5000  -0.4942  -0.4891  -0.4838  -0.4755  -0.4670  -0.4634
 -0.4546  -0.4462  -0.4368  -0.4346  -0.4284  -0.4239  -0.4177  -0.4105
 -0.4004  -0.3962  -0.3945  -0.3800  -0.3756  -0.3735  -0.3696  -0.3662
 -0.3655  -0.3567  -0.3430  -0.3422  -0.3400  -0.3319  -0.3295  -0.3258
 -0.3169  -0.3150  -0.3067  -0.3028  -0.2962  -0.2874  -0.2791  -0.2766
 -0.2695
 -- Virtual --
 -0.0319  -0.0209  -0.0110  -0.0093  -0.0038  -0.0006   0.0001   0.0048
  0.0115   0.0198   0.0213   0.0278   0.0299   0.0345   0.0378   0.0395
  0.0469   0.0486   0.0518   0.0559   0.0597   0.0608   0.0648   0.0654
  0.0726   0.0748   0.0783   0.0791   0.0806   0.0859   0.0870   0.0913
  0.0930   0.0955   0.0985   0.1023   0.1037   0.1073   0.1101   0.1112
  0.1121   0.1127   0.1163   0.1190   0.1203   0.1234   0.1249   0.1254
  0.1290   0.1324   0.1332   0.1368   0.1373   0.1395   0.1408   0.1415
  0.1441   0.1457   0.1483   0.1495   0.1527   0.1532   0.1551   0.1602
  0.1613   0.1619   0.1647   0.1649   0.1678   0.1696   0.1732   0.1739
  0.1757   0.1788   0.1832   0.1851   0.1889   0.1921   0.1928   0.1940
  0.1971   0.2030   0.2039   0.2056   0.2067   0.2087   0.2112   0.2141
  0.2187   0.2199   0.2233   0.2261   0.2276   0.2298   0.2325   0.2366
  0.2384   0.2405   0.2456   0.2468   0.2492   0.2516   0.2528   0.2555
  0.2603   0.2628   0.2642   0.2663   0.2677   0.2730   0.2751   0.2780
  0.2805   0.2830   0.2854   0.2856   0.2888   0.2924   0.2938   0.2952
  0.2991   0.3053   0.3066   0.3104   0.3108   0.3141   0.3154   0.3202
  0.3224   0.3246   0.3276   0.3283   0.3290   0.3332   0.3367   0.3418
  0.3439   0.3468   0.3482   0.3491   0.3540   0.3554   0.3587   0.3612
  0.3633   0.3640   0.3694   0.3702   0.3725   0.3765   0.3797   0.3823
  0.3859   0.3881   0.3912   0.3974   0.4034   0.4071   0.4093   0.4143
  0.4151   0.4230   0.4252   0.4298   0.4313   0.4324   0.4426   0.4445
  0.4518   0.4606   0.4661   0.4688   0.4732   0.4791   0.4825   0.4888
  0.4967   0.4993   0.5079   0.5138   0.5209   0.5233   0.5257   0.5319
  0.5486   0.5525   0.5595   0.5634   0.5676   0.5727   0.5740   0.5808
  0.5835   0.5861   0.5945   0.6040   0.6078   0.6121   0.6157   0.6268
  0.6289   0.6349   0.6423   0.6451   0.6554   0.6599   0.6651   0.6719
  0.6764   0.6796   0.6808   0.6840   0.6855   0.6945   0.7008   0.7073
  0.7116   0.7184   0.7210   0.7356   0.7402   0.7431   0.7442   0.7505
  0.7539   0.7553   0.7574   0.7641   0.7697   0.7720   0.7742   0.7800
  0.7853   0.7934   0.7941   0.7968   0.7973   0.8082   0.8095   0.8173
  0.8179   0.8205   0.8259   0.8316   0.8511   0.8522   0.8550   0.8667
  0.8833   0.8931   0.9158   0.9198   0.9329   0.9493   0.9599   0.9751
  0.9854   1.0064   1.0127   1.0171   1.0295   1.0361   1.0481   1.0553
  1.0620   1.0678   1.0756   1.0890   1.0923   1.0978   1.1061   1.1171
  1.1300   1.1362   1.1427   1.1492   1.1553   1.1590   1.1669   1.1779
  1.1822   1.1861   1.1925   1.1946   1.2057   1.2114   1.2156   1.2244
  1.2334   1.2417   1.2491   1.2538   1.2565   1.2644   1.2736   1.2798
  1.2840   1.2993   1.3164   1.3202   1.3358   1.3403   1.3486   1.3543
  1.3593   1.3674   1.3784   1.3914   1.3958   1.4076   1.4167   1.4296
  1.4420   1.4465   1.4613   1.4631   1.4735   1.4800   1.4873   1.4971
  1.5038   1.5080   1.5180   1.5216   1.5286   1.5321   1.5433   1.5515
  1.5576   1.5604   1.5653   1.5708   1.5759   1.5788   1.5863   1.5897
  1.5945   1.6030   1.6082   1.6117   1.6165   1.6291   1.6298   1.6322
  1.6384   1.6445   1.6461   1.6487   1.6540   1.6572   1.6620   1.6702
  1.6719   1.6771   1.6828   1.6918   1.6969   1.7028   1.7113   1.7161
  1.7261   1.7314   1.7376   1.7460   1.7635   1.7639   1.7672   1.7763
  1.7800   1.7941   1.7996   1.8019   1.8087   1.8182   1.8244   1.8279
  1.8323   1.8487   1.8535   1.8618   1.8663   1.8735   1.8868   1.8913
  1.8971   1.9075   1.9165   1.9205   1.9326   1.9430   1.9550   1.9697
  1.9770   1.9878   2.0013   2.0106   2.0153   2.0245   2.0347   2.0443
  2.0511   2.0571   2.0628   2.0719   2.0803   2.0857   2.1013   2.1042
  2.1130   2.1212   2.1315   2.1425   2.1474   2.1577   2.1639   2.1773
  2.1839   2.1972   2.2021   2.2094   2.2198   2.2255   2.2357   2.2449
  2.2499   2.2789   2.2851   2.2987   2.3042   2.3165   2.3216   2.3456
  2.3515   2.3654   2.3662   2.3812   2.3928   2.4217   2.4292   2.4424
  2.4623   2.4825   2.5070   2.5142   2.5278   2.5317   2.5397   2.5488
  2.5542   2.5707   2.5733   2.5763   2.5837   2.5944   2.6053   2.6138
  2.6306   2.6345   2.6395   2.6542   2.6603   2.6708   2.6817   2.6887
  2.7041   2.7162   2.7214   2.7368   2.7479   2.7663   2.7691   2.7798
  2.7854   2.7935   2.8122   2.8153   2.8247   2.8374   2.8449   2.8523
  2.8606   2.8739   2.8830   2.8851   2.8911   2.9054   2.9087   2.9212
  2.9316   2.9434   2.9538   2.9601   2.9693   2.9763   2.9902   2.9965
  3.0062   3.0126   3.0168   3.0240   3.0383   3.0424   3.0464   3.0731
  3.0759   3.0852   3.0964   3.1019   3.1081   3.1230   3.1369   3.1411
  3.1513   3.1556   3.1643   3.1715   3.1750   3.1855   3.1958   3.2010
  3.2076   3.2270   3.2536   3.2561   3.2712   3.2798   3.2973   3.2997
  3.3133   3.3168   3.3273   3.3372   3.3506   3.3644   3.3795   3.3901
  3.4183   3.4384   3.4694   3.4715   3.5011   3.5686   3.5796   3.6218
  3.6855   3.7794   3.7821   3.8036   3.8061   3.8113   3.8203   3.8349
  3.8588   3.9045   3.9074   3.9111   3.9286   3.9379   3.9510   3.9837
  3.9963   3.9979   4.0113   4.0373   4.0458   4.0738   4.0879   4.0973
  4.1350   4.1514   4.1617   4.1739   4.2003   4.2386   4.2578   4.2801
  4.2962   4.3136   4.3206   4.3371   4.3502   4.4695   4.9917   5.0776
  5.0910   5.0970   5.1071   5.1088   5.1534   5.1855   5.2033   5.2262
  5.3598   5.3768   5.3998   5.4167   5.4219   5.4327   5.4671   5.5032
  5.6036   5.6191   5.6507   5.6565   5.6624   5.6645   5.7534   5.8411
  5.8512  23.7534  23.7674  23.7910  23.7981  23.8170  23.8273  23.8302
 23.8415  23.8704  23.8808  23.8912  23.9161  23.9508  23.9572  23.9835
 24.0028  49.8711  49.9041  49.9396  49.9413  49.9479  49.9715  49.9995
 50.0192  50.0369
 --------------------------------------------------------------

          Ground-State Mulliken Net Atomic Charges

     Atom                 Charge (a.u.)
  ----------------------------------------
      1 C                     0.278192
      2 H                     0.230987
      3 C                    -0.043346
      4 H                     0.217292
      5 O                    -0.009595
      6 C                    -0.884854
      7 H                     0.154367
      8 H                     0.179760
      9 C                     0.534984
     10 H                     0.164144
     11 C                    -0.732656
     12 H                     0.144744
     13 H                     0.184038
     14 O                    -0.217997
     15 C                    -0.390703
     16 H                     0.164863
     17 H                     0.195570
     18 C                    -0.449230
     19 H                     0.176127
     20 H                     0.151365
     21 C                     0.025081
     22 H                     0.246809
     23 C                    -0.742644
     24 H                     0.154625
     25 H                     0.158190
     26 H                     0.162782
     27 C                    -0.869709
     28 O                     0.121059
     29 H                     0.242047
     30 H                     0.268420
     31 O                     0.020504
     32 C                    -0.342015
     33 H                     0.265925
     34 C                     0.001485
     35 H                     0.275719
     36 C                     0.025617
     37 O                    -0.202631
     38 O                    -0.118082
     39 H                     0.292045
     40 C                    -0.349672
     41 H                     0.268451
     42 O                    -0.146410
     43 H                     0.265350
     44 C                    -0.438329
     45 H                     0.298468
     46 O                    -0.223779
     47 H                     0.269651
     48 C                    -0.337331
     49 H                     0.250870
     50 O                    -0.143856
     51 H                     0.253312
  ----------------------------------------
  Sum of atomic charges =     0.000000

 -----------------------------------------------------------------
                    Cartesian Multipole Moments
 -----------------------------------------------------------------
    Charge (ESU x 10^10)
                 0.0000
    Dipole Moment (Debye)
         X      -0.8005      Y      -3.8892      Z      -0.7607
       Tot       4.0430
    Quadrupole Moments (Debye-Ang)
        XX    -132.9248     XY       1.4687     YY    -160.9437
        XZ      11.7845     YZ       0.2000     ZZ    -151.3082
    Octopole Moments (Debye-Ang^2)
       XXX    -133.4665    XXY     -82.6995    XYY     -61.9915
       YYY     -73.3873    XXZ     -28.1599    XYZ      42.2826
       YYZ     -28.7080    XZZ     -25.8953    YZZ       8.7579
       ZZZ     -34.9764
    Hexadecapole Moments (Debye-Ang^3)
      XXXX   -9977.6474   XXXY    -275.1669   XXYY   -2553.4683
      XYYY    -373.7780   YYYY   -3761.0847   XXXZ     740.6148
      XXYZ      51.4666   XYYZ     370.9573   YYYZ      -4.2468
      XXZZ   -1902.3859   XYZZ    -128.9256   YYZZ    -703.1597
      XZZZ     487.0974   YZZZ      29.8788   ZZZZ    -867.1555
 -----------------------------------------------------------------
 Calculating analytic gradient of the SCF energy
 Gradient of SCF Energy
            1           2           3           4           5           6
    1   0.0000630  -0.0000340  -0.0000513   0.0003467  -0.0011658  -0.0002397
    2  -0.0000259   0.0000936  -0.0001567  -0.0001789   0.0020915  -0.0000411
    3  -0.0002355   0.0001137   0.0004759  -0.0003670  -0.0011800   0.0007056
            7           8           9          10          11          12
    1   0.0001546   0.0001377  -0.0002158   0.0000956   0.0000067   0.0000364
    2  -0.0000322   0.0000037  -0.0005339   0.0001992  -0.0000616   0.0000124
    3  -0.0000776  -0.0000721  -0.0003435   0.0001335   0.0002195   0.0001023
           13          14          15          16          17          18
    1   0.0000023  -0.0002206  -0.0000056   0.0000096   0.0000091   0.0000765
    2   0.0000094   0.0001703  -0.0000982   0.0002449   0.0000169   0.0001058
    3  -0.0000332   0.0000043  -0.0000283   0.0000754   0.0000969  -0.0002455
           19          20          21          22          23          24
    1   0.0000773  -0.0000851   0.0007116  -0.0002039  -0.0000668   0.0000295
    2  -0.0000300  -0.0002314  -0.0007027   0.0004115  -0.0004884   0.0000197
    3   0.0000245   0.0001241  -0.0000969   0.0003054  -0.0003534   0.0001812
           25          26          27          28          29          30
    1  -0.0000349   0.0000849  -0.0008843   0.0008082   0.0002228   0.0001815
    2   0.0001054   0.0002672  -0.0017397   0.0019699   0.0000721  -0.0000302
    3   0.0000288  -0.0000268   0.0000063   0.0007175  -0.0000236   0.0000072
           31          32          33          34          35          36
    1  -0.0004135   0.0004485  -0.0001295   0.0002593   0.0002250  -0.0000350
    2  -0.0007828  -0.0003992   0.0000811  -0.0007367   0.0005694   0.0015497
    3  -0.0001446  -0.0002359   0.0001503  -0.0003992   0.0000759   0.0001578
           37          38          39          40          41          42
    1  -0.0001247   0.0002473  -0.0000606  -0.0003692   0.0000918   0.0002641
    2  -0.0009819   0.0001869  -0.0003278  -0.0003927  -0.0002295  -0.0001498
    3  -0.0002007   0.0000290  -0.0000639   0.0001905  -0.0001213   0.0001390
           43          44          45          46          47          48
    1   0.0000883  -0.0000101  -0.0001171   0.0002668  -0.0000911  -0.0005162
    2   0.0003613   0.0001629  -0.0000103  -0.0000633   0.0002194  -0.0009037
    3  -0.0001191  -0.0004404   0.0000618  -0.0000220   0.0001762   0.0010517
           49          50          51
    1   0.0002245  -0.0002867   0.0001920
    2   0.0003129  -0.0001062   0.0001977
    3  -0.0002806  -0.0004142   0.0001708
 Max gradient component =       2.092E-03
 RMS gradient           =       4.425E-04
 Gradient time:  CPU 520.30 s  wall 87.73 s
 Geometry Optimization Parameters
   NAtoms,    NIC,     NZ,  NCons,   NDum,   NFix, NCnnct, MaxDiis
       51     420       0       0       0       0       0       0

 Cartesian Hessian Update
 Hessian Updated using BFGS Update


** GEOMETRY OPTIMIZATION IN DELOCALIZED INTERNAL COORDINATES **
   Searching for a Minimum

   Optimization Cycle:   7

                       Coordinates (Angstroms)
     ATOM                X               Y               Z
      1  C         2.7706182960   -0.7248832947   -0.9026236909
      2  H         2.1585233382    0.0374704623   -1.4006880929
      3  C         2.7676649299   -0.3845107319    0.5803337177
      4  H         3.4671688293   -1.0482658181    1.1115433026
      5  O         1.4356192602   -0.7038525950    1.0195377922
      6  C         3.1892980190    1.0483994844    0.8368249450
      7  H         2.4792318131    1.7193529323    0.3401943650
      8  H         3.1760345853    1.2781870031    1.9078061789
      9  C         4.6172662346    1.2351302251    0.2670321166
     10  H         5.2884475968    0.5975682350    0.8627825282
     11  C         5.1346590030    2.6659136317    0.4691682492
     12  H         5.1374026641    2.9101395662    1.5403769742
     13  H         6.1656416348    2.7353367667    0.1124377972
     14  O         4.4180952329    3.6595214740   -0.2659346867
     15  C         4.7243356587    0.7912500680   -1.2090112972
     16  H         5.7712147092    0.8605395246   -1.5240355465
     17  H         4.1699236068    1.5052187101   -1.8272126993
     18  C         4.1858683825   -0.6333644801   -1.4666349316
     19  H         4.2017603486   -0.8482819212   -2.5401197430
     20  H         4.8386377995   -1.3719770348   -0.9857708438
     21  C         1.9457906141   -2.0286282297   -0.9225997855
     22  H         1.4308939579   -2.1497679498   -1.8772393303
     23  C         2.7172846466   -3.3117115587   -0.5960780448
     24  H         2.0365577341   -4.1660907150   -0.5499969806
     25  H         3.4642964665   -3.5225794533   -1.3651665111
     26  H         3.2358307142   -3.2529300530    0.3651732769
     27  C         0.8835219198   -1.6920580807    0.1497858064
     28  O        -0.2569059750   -1.1630237905   -0.5248806894
     29  H         3.5610406547    3.7984917932    0.1475540258
     30  H         0.5747965104   -2.5488050348    0.7529053040
     31  O        -1.7767908088    0.4653141585   -0.3249729075
     32  C        -2.8020058562    1.1046450441    0.4227714470
     33  H        -2.4676697053    1.3331800564    1.4420294083
     34  C        -1.2992939684   -0.7263976555    0.2900622416
     35  H        -0.9343025141   -0.4998795004    1.3010594330
     36  C        -3.0689613103    2.4508281855   -0.2491955422
     37  O        -2.8307234933    3.5164809173    0.2515640688
     38  O        -3.5951200982    2.3022947333   -1.4825839369
     39  H        -3.7106846456    3.1875574183   -1.8586467942
     40  C        -4.0460739062    0.2056316538    0.4863426026
     41  H        -4.4146579263    0.0601479381   -0.5391461309
     42  O        -5.0162709649    0.8668615706    1.2805700246
     43  H        -5.7264621789    0.2446074168    1.4749123273
     44  C        -3.6445068639   -1.1435008412    1.0791900115
     45  H        -3.3826907360   -0.9990737125    2.1321128936
     46  O        -4.7534332336   -2.0543064705    1.1151879584
     47  H        -5.0293552725   -2.2403994157    0.2086960849
     48  C        -2.4476755421   -1.7474402064    0.3460574412
     49  H        -2.7217846068   -1.9720528220   -0.6963142136
     50  O        -1.9792317206   -2.9176921611    1.0001113345
     51  H        -2.7470780602   -3.4253429095    1.2880865672
   Point Group: c1    Number of degrees of freedom:   147


   Energy is  -1302.743670438

 Hessian Updated using BFGS Update

146 Hessian modes will be used to form the next step
  Hessian Eigenvalues:
     0.001079    0.004946    0.005712    0.005845    0.006381    0.007126
     0.007222    0.007463    0.008874    0.010376    0.011158    0.011430
     0.011952    0.013105    0.014871    0.015827    0.019298    0.020617
     0.021997    0.030481    0.031025    0.031373    0.034037    0.037567
     0.040370    0.041825    0.042166    0.044159    0.046110    0.046612
     0.048061    0.048625    0.048797    0.049676    0.049735    0.049938
     0.050668    0.051311    0.051559    0.054067    0.054863    0.055173
     0.056286    0.056793    0.057807    0.057878    0.058486    0.059185
     0.060659    0.063203    0.065616    0.068687    0.071584    0.072681
     0.074696    0.078559    0.079107    0.079558    0.082847    0.083084
     0.088141    0.088783    0.096999    0.110090    0.112246    0.115520
     0.116718    0.118917    0.136999    0.140418    0.143795    0.147964
     0.158778    0.159987    0.160000    0.160166    0.160462    0.160575
     0.161393    0.163929    0.166027    0.168971    0.176833    0.178001
     0.183808    0.194521    0.196215    0.199948    0.211235    0.222386
     0.233197    0.248264    0.251000    0.264296    0.272544    0.276422
     0.280427    0.282529    0.283557    0.287109    0.291370    0.292153
     0.294889    0.296556    0.298213    0.301202    0.306523    0.312878
     0.335006    0.337815    0.338829    0.339392    0.339550    0.339926
     0.340267    0.340493    0.340694    0.340793    0.340945    0.340966
     0.341259    0.341655    0.341772    0.341895    0.342097    0.342297
     0.342571    0.343052    0.344717    0.374124    0.392779    0.395114
     0.399200    0.401304    0.406423    0.411383    0.426323    0.427846
     0.436975    0.513670    0.519133    0.521084    0.524470    0.531839
     0.546056    0.942573

 Minimum Search - Taking Simple RFO Step
 Searching for Lamda that Minimizes Along All modes
 Value Taken    Lamda =  -0.00154987
 Calculated Step too Large.  Step scaled by  0.406032
 Step Taken.  Stepsize is  0.300000

                             Maximum     Tolerance    Cnvgd?
         Gradient           0.001443      0.000300      NO
         Displacement       0.157409      0.001200      NO
         Energy change     -0.000653      0.000001      NO


 New Cartesian Coordinates Obtained by Inverse Iteration

 Displacement from previous Coordinates is:  2.543663
 ----------------------------------------------------------------
             Standard Nuclear Orientation (Angstroms)
    I     Atom           X                Y                Z
 ----------------------------------------------------------------
    1      C       2.7613840506    -0.7815094294    -0.8650531585
    2      H       2.1188010192    -0.0579884852    -1.3819707909
    3      C       2.7712750068    -0.3879548031     0.6039491324
    4      H       3.5108725622    -0.9972437220     1.1452118516
    5      O       1.4658876530    -0.7539059264     1.0883426219
    6      C       3.1346912864     1.0719671586     0.7935642290
    7      H       2.3883588199     1.6904479566     0.2822754657
    8      H       3.1271400337     1.3461597559     1.8542130317
    9      C       4.5450200722     1.2944125667     0.1927483146
   10      H       5.2516578719     0.7149405149     0.8066371000
   11      C       4.9991028559     2.7548492298     0.3212201922
   12      H       5.0030313448     3.0500431593     1.3794060533
   13      H       6.0218231615     2.8536649754    -0.0521612225
   14      O       4.2284549125     3.6778597203    -0.4500250099
   15      C       4.6529062020     0.7886469161    -1.2639358154
   16      H       5.6932911995     0.8803128172    -1.5944959658
   17      H       4.0673189888     1.4541120199    -1.9070846058
   18      C       4.1641406408    -0.6643768920    -1.4534940584
   19      H       4.1736599038    -0.9225842003    -2.5175189255
   20      H       4.8511212051    -1.3569555095    -0.9526183395
   21      C       1.9762783806    -2.1082197303    -0.8278519324
   22      H       1.4661614115    -2.2858825265    -1.7764624319
   23      C       2.7782173148    -3.3560205984    -0.4440037182
   24      H       2.1190270981    -4.2253011024    -0.3730221919
   25      H       3.5387307709    -3.5765388719    -1.1970830255
   26      H       3.2839616469    -3.2492161516     0.5195608220
   27      C       0.9084746996    -1.7486069595     0.2286029048
   28      O      -0.2210793350    -1.2204586875    -0.4672227933
   29      H       3.3683749981     3.7908695168    -0.0343927786
   30      H       0.5864020974    -2.5913684391     0.8444748452
   31      O      -1.6686589989     0.4709041239    -0.1956365209
   32      C      -2.7099507262     1.0886505414     0.5487883874
   33      H      -2.4257353947     1.2104987437     1.6011195750
   34      C      -1.2766662503    -0.7912068302     0.3347477471
   35      H      -0.9523256960    -0.6661579408     1.3765812434
   36      C      -2.8833228900     2.4982952829    -0.0125258418
   37      O      -2.6219680206     3.5050438278     0.5900910426
   38      O      -3.3556872882     2.4836129519    -1.2761572438
   39      H      -3.4128049654     3.4036886049    -1.5749696712
   40      C      -3.9903061277     0.2447609053     0.4613385839
   41      H      -4.2931705545     0.1961119419    -0.5942464051
   42      O      -4.9861827683     0.8815813563     1.2427530773
   43      H      -5.7272066383     0.2730521472     1.3454879496
   44      C      -3.6792672926    -1.1631561776     0.9679352941
   45      H      -3.4734171266    -1.1121710961     2.0414845738
   46      O      -4.8235915769    -2.0245015647     0.8685592527
   47      H      -5.0456925113    -2.1355640525    -0.0648588169
   48      C      -2.4673809400    -1.7595625312     0.2537649020
   49      H      -2.6932871078    -1.8948833864    -0.8150126286
   50      O      -2.0762050996    -2.9928580142     0.8403347201
   51      H      -2.8759141259    -3.4970405727     1.0319688043
 ----------------------------------------------------------------
 Molecular Point Group                 C1    NOp =  1
 Largest Abelian Subgroup              C1    NOp =  1
 Nuclear Repulsion Energy =  2471.3096168353 hartrees
 There are       97 alpha and       97 beta electrons
 Applying Cartesian multipole field
    Component          Value
    ---------          -----
     (2,0,0)        1.00000E-12
     (0,2,0)        2.00000E-11
     (0,0,2)       -3.00000E-11
 Nucleus-field energy     =     0.0000000478 hartrees
 Requested basis set is 6-311++G(d,p)
 There are 280 shells and 732 basis functions
 A cutoff of  1.0D-11 yielded  27244 shell pairs
 There are    181872 function pairs (    192631 Cartesian)
 Smallest overlap matrix eigenvalue = 8.16E-07

 Q-Chem warning in module stvman/mkSTV.C, line 306:

 Overlap eigenvalue is smaller than square root of threshold
 Use THRESH >= 12 to get rid of this warning

 Linear dependence detected in AO basis
 Tighter screening thresholds may be required for diffuse basis sets
 Use S2THRESH > 14 and THRESH = 14 in case of SCF convergence issues
 Number of orthogonalized atomic orbitals = 731
 Maximum deviation from orthogonality = 1.834E-10
 Guess MOs from SCF MO coefficient file

 -----------------------------------------------------------------------
  General SCF calculation program by
  Eric Jon Sundstrom, Paul Horn, Yuezhi Mao, Dmitri Zuev, Alec White,
  David Stuck, Shaama M.S., Shane Yost, Joonho Lee, David Small,
  Daniel Levine, Susi Lehtola, Hugh Burton, Evgeny Epifanovsky
 -----------------------------------------------------------------------
 Exchange:     0.2000 Hartree-Fock + 0.0800 Slater + 0.7200 B88
 Correlation:  0.1900 VWN1RPA + 0.8100 LYP
 Using SG-1 standard quadrature grid
 using 6 threads for integral computing
 -------------------------------------------------------
 OpenMP Integral computing Module                
 Release: version 2.0, May 2017, Q-Chem Inc. Pleasanton 
 -------------------------------------------------------
 -------------------------------------------------------
 OpenMP BLAS3 based DFT computing Module                
 Release: version 1.0, May 2013, Q-Chem Inc. Pittsburgh 
 -------------------------------------------------------
 A restricted SCF calculation will be
 performed using DIIS
 SCF converges when DIIS error is below 1.0e-08
 ---------------------------------------
  Cycle       Energy         DIIS error
 ---------------------------------------
    1   -1302.6588753167      1.02e-03  
    2   -1302.7419684713      2.02e-04  
    3   -1302.7399724877      3.03e-04  
    4   -1302.7440914128      2.34e-05  
    5   -1302.7441082523      1.55e-05  
    6   -1302.7441189948      4.95e-06  
    7   -1302.7441200479      1.81e-06  
    8   -1302.7441201972      6.09e-07  
    9   -1302.7441202146      1.36e-07  
   10   -1302.7441202155      3.69e-08  
   11   -1302.7441202155      1.25e-08  
   12   -1302.7441202153      5.32e-09  Convergence criterion met
 ---------------------------------------
 SCF time:   CPU 2226.23s  wall 394.00s 
 SCF   energy in the final basis set =    -1302.7441202153
 Total energy in the final basis set =    -1302.7441202153

 --------------------------------------------------------------

                    Orbital Energies (a.u.)
 --------------------------------------------------------------

 Alpha MOs
 -- Occupied --
-19.1855 -19.1647 -19.1534 -19.1469 -19.1447 -19.1419 -19.1302 -19.1294
-19.1243 -10.3213 -10.2889 -10.2734 -10.2578 -10.2516 -10.2507 -10.2447
-10.2211 -10.2186 -10.1838 -10.1819 -10.1743 -10.1733 -10.1726 -10.1688
-10.1682  -1.1293  -1.1013  -1.0741  -1.0604  -1.0512  -1.0402  -1.0395
 -1.0250  -1.0165  -0.8455  -0.8127  -0.8088  -0.7901  -0.7531  -0.7479
 -0.7054  -0.6876  -0.6794  -0.6576  -0.6329  -0.6284  -0.6205  -0.5918
 -0.5829  -0.5678  -0.5612  -0.5546  -0.5473  -0.5219  -0.5130  -0.5094
 -0.5042  -0.5007  -0.4938  -0.4892  -0.4840  -0.4751  -0.4663  -0.4629
 -0.4545  -0.4464  -0.4370  -0.4347  -0.4287  -0.4234  -0.4180  -0.4103
 -0.4003  -0.3963  -0.3945  -0.3803  -0.3754  -0.3735  -0.3690  -0.3659
 -0.3650  -0.3571  -0.3430  -0.3421  -0.3402  -0.3317  -0.3296  -0.3256
 -0.3170  -0.3150  -0.3055  -0.3030  -0.2969  -0.2882  -0.2799  -0.2769
 -0.2695
 -- Virtual --
 -0.0321  -0.0211  -0.0108  -0.0097  -0.0031  -0.0008   0.0003   0.0052
  0.0115   0.0196   0.0213   0.0282   0.0296   0.0345   0.0380   0.0397
  0.0467   0.0491   0.0527   0.0551   0.0582   0.0611   0.0643   0.0656
  0.0736   0.0741   0.0784   0.0794   0.0800   0.0865   0.0873   0.0921
  0.0930   0.0957   0.0989   0.1024   0.1045   0.1070   0.1099   0.1115
  0.1123   0.1127   0.1164   0.1191   0.1204   0.1239   0.1246   0.1268
  0.1295   0.1320   0.1333   0.1369   0.1375   0.1391   0.1405   0.1414
  0.1435   0.1453   0.1484   0.1495   0.1515   0.1534   0.1556   0.1590
  0.1611   0.1628   0.1649   0.1660   0.1672   0.1692   0.1729   0.1741
  0.1755   0.1793   0.1839   0.1854   0.1890   0.1926   0.1933   0.1951
  0.1975   0.2015   0.2049   0.2050   0.2058   0.2089   0.2118   0.2138
  0.2184   0.2202   0.2225   0.2262   0.2279   0.2318   0.2332   0.2354
  0.2388   0.2415   0.2448   0.2470   0.2487   0.2533   0.2535   0.2556
  0.2601   0.2623   0.2646   0.2667   0.2680   0.2710   0.2748   0.2784
  0.2805   0.2827   0.2852   0.2875   0.2881   0.2926   0.2943   0.2976
  0.3003   0.3063   0.3068   0.3090   0.3093   0.3153   0.3171   0.3205
  0.3226   0.3247   0.3274   0.3282   0.3292   0.3336   0.3380   0.3414
  0.3434   0.3463   0.3480   0.3483   0.3526   0.3565   0.3587   0.3603
  0.3619   0.3638   0.3698   0.3700   0.3722   0.3764   0.3789   0.3841
  0.3866   0.3881   0.3929   0.3992   0.4027   0.4075   0.4100   0.4120
  0.4155   0.4237   0.4250   0.4296   0.4329   0.4356   0.4444   0.4449
  0.4507   0.4587   0.4651   0.4690   0.4753   0.4797   0.4836   0.4899
  0.4960   0.4975   0.5057   0.5139   0.5210   0.5248   0.5299   0.5322
  0.5476   0.5534   0.5581   0.5649   0.5696   0.5727   0.5740   0.5798
  0.5824   0.5863   0.5960   0.6014   0.6081   0.6114   0.6154   0.6251
  0.6292   0.6352   0.6423   0.6438   0.6532   0.6602   0.6655   0.6728
  0.6763   0.6799   0.6811   0.6838   0.6850   0.6951   0.7009   0.7089
  0.7100   0.7186   0.7227   0.7361   0.7397   0.7428   0.7468   0.7499
  0.7537   0.7553   0.7588   0.7640   0.7693   0.7703   0.7754   0.7801
  0.7864   0.7928   0.7956   0.7977   0.7992   0.8071   0.8091   0.8145
  0.8183   0.8230   0.8265   0.8312   0.8467   0.8554   0.8578   0.8692
  0.8826   0.8961   0.9140   0.9185   0.9328   0.9498   0.9624   0.9763
  0.9842   1.0030   1.0133   1.0207   1.0293   1.0356   1.0491   1.0573
  1.0621   1.0712   1.0770   1.0885   1.0936   1.0967   1.1044   1.1211
  1.1322   1.1381   1.1429   1.1488   1.1558   1.1588   1.1691   1.1780
  1.1811   1.1878   1.1914   1.1953   1.2046   1.2118   1.2173   1.2244
  1.2331   1.2355   1.2499   1.2536   1.2584   1.2630   1.2726   1.2793
  1.2889   1.2962   1.3142   1.3188   1.3373   1.3392   1.3501   1.3590
  1.3602   1.3698   1.3788   1.3924   1.3966   1.4100   1.4173   1.4305
  1.4415   1.4455   1.4612   1.4658   1.4739   1.4769   1.4876   1.4964
  1.5034   1.5103   1.5160   1.5236   1.5281   1.5314   1.5429   1.5508
  1.5581   1.5622   1.5662   1.5716   1.5768   1.5800   1.5882   1.5912
  1.5939   1.6023   1.6088   1.6119   1.6177   1.6274   1.6291   1.6309
  1.6389   1.6451   1.6457   1.6475   1.6529   1.6590   1.6601   1.6706
  1.6719   1.6787   1.6816   1.6897   1.6968   1.7040   1.7110   1.7179
  1.7232   1.7320   1.7373   1.7468   1.7615   1.7650   1.7662   1.7767
  1.7800   1.7926   1.7999   1.8040   1.8112   1.8192   1.8223   1.8281
  1.8306   1.8490   1.8561   1.8641   1.8684   1.8737   1.8887   1.8910
  1.8973   1.9080   1.9188   1.9198   1.9315   1.9429   1.9541   1.9745
  1.9756   1.9863   1.9990   2.0078   2.0182   2.0256   2.0358   2.0451
  2.0501   2.0558   2.0608   2.0703   2.0794   2.0877   2.1022   2.1051
  2.1138   2.1229   2.1313   2.1425   2.1474   2.1545   2.1665   2.1760
  2.1829   2.1976   2.2079   2.2128   2.2194   2.2267   2.2367   2.2450
  2.2498   2.2759   2.2895   2.2996   2.3044   2.3174   2.3230   2.3445
  2.3512   2.3642   2.3675   2.3821   2.3930   2.4193   2.4298   2.4417
  2.4637   2.4831   2.5070   2.5151   2.5289   2.5315   2.5412   2.5483
  2.5530   2.5684   2.5740   2.5784   2.5826   2.5951   2.6049   2.6160
  2.6328   2.6361   2.6416   2.6540   2.6603   2.6709   2.6820   2.6918
  2.7056   2.7166   2.7248   2.7365   2.7475   2.7633   2.7701   2.7794
  2.7862   2.7924   2.8143   2.8167   2.8244   2.8374   2.8422   2.8505
  2.8589   2.8695   2.8832   2.8860   2.8916   2.9042   2.9102   2.9198
  2.9305   2.9427   2.9579   2.9611   2.9694   2.9749   2.9874   2.9964
  3.0073   3.0143   3.0192   3.0252   3.0380   3.0437   3.0480   3.0727
  3.0788   3.0863   3.0965   3.1020   3.1086   3.1228   3.1373   3.1415
  3.1511   3.1568   3.1638   3.1715   3.1733   3.1823   3.1965   3.2038
  3.2090   3.2300   3.2570   3.2588   3.2720   3.2810   3.2984   3.3026
  3.3141   3.3226   3.3251   3.3388   3.3497   3.3647   3.3798   3.3907
  3.4195   3.4343   3.4690   3.4746   3.5016   3.5687   3.5794   3.6214
  3.6860   3.7791   3.7821   3.8029   3.8058   3.8115   3.8197   3.8345
  3.8588   3.9052   3.9097   3.9130   3.9276   3.9384   3.9520   3.9843
  3.9973   3.9986   4.0117   4.0384   4.0433   4.0736   4.0877   4.0966
  4.1377   4.1515   4.1641   4.1742   4.2000   4.2379   4.2576   4.2790
  4.2979   4.3135   4.3205   4.3347   4.3489   4.4687   4.9954   5.0782
  5.0916   5.0955   5.1083   5.1092   5.1524   5.1840   5.2118   5.2337
  5.3621   5.3772   5.4009   5.4134   5.4226   5.4324   5.4655   5.5019
  5.6029   5.6183   5.6486   5.6571   5.6610   5.6630   5.7534   5.8416
  5.8513  23.7543  23.7691  23.7921  23.7989  23.8159  23.8254  23.8299
 23.8415  23.8714  23.8809  23.8917  23.9160  23.9504  23.9577  23.9855
 24.0037  49.8717  49.9037  49.9397  49.9415  49.9475  49.9703  49.9987
 50.0186  50.0398
 --------------------------------------------------------------

          Ground-State Mulliken Net Atomic Charges

     Atom                 Charge (a.u.)
  ----------------------------------------
      1 C                     0.214583
      2 H                     0.230451
      3 C                    -0.090053
      4 H                     0.216127
      5 O                    -0.004883
      6 C                    -0.823307
      7 H                     0.149429
      8 H                     0.180718
      9 C                     0.515838
     10 H                     0.164864
     11 C                    -0.733807
     12 H                     0.144942
     13 H                     0.183144
     14 O                    -0.217642
     15 C                    -0.395132
     16 H                     0.165844
     17 H                     0.196567
     18 C                    -0.460019
     19 H                     0.175852
     20 H                     0.151363
     21 C                     0.086638
     22 H                     0.248408
     23 C                    -0.747078
     24 H                     0.153244
     25 H                     0.158324
     26 H                     0.165953
     27 C                    -0.846193
     28 O                     0.136273
     29 H                     0.243000
     30 H                     0.259807
     31 O                     0.018555
     32 C                    -0.323902
     33 H                     0.267226
     34 C                     0.058380
     35 H                     0.269586
     36 C                    -0.016323
     37 O                    -0.199083
     38 O                    -0.111510
     39 H                     0.289484
     40 C                    -0.346402
     41 H                     0.272389
     42 O                    -0.146165
     43 H                     0.264841
     44 C                    -0.438423
     45 H                     0.296532
     46 O                    -0.223613
     47 H                     0.269285
     48 C                    -0.378680
     49 H                     0.248237
     50 O                    -0.145854
     51 H                     0.252186
  ----------------------------------------
  Sum of atomic charges =     0.000000

 -----------------------------------------------------------------
                    Cartesian Multipole Moments
 -----------------------------------------------------------------
    Charge (ESU x 10^10)
                 0.0000
    Dipole Moment (Debye)
         X      -0.7911      Y      -3.6643      Z      -1.0789
       Tot       3.9009
    Quadrupole Moments (Debye-Ang)
        XX    -132.9991     XY       0.7985     YY    -160.1107
        XZ      12.6515     YZ      -0.1253     ZZ    -152.5394
    Octopole Moments (Debye-Ang^2)
       XXX    -125.7973    XXY     -72.1945    XYY     -62.8693
       YYY     -62.1685    XXZ     -32.6992    XYZ      41.5324
       YYZ     -33.9489    XZZ     -27.7604    YZZ       0.7717
       ZZZ     -39.1401
    Hexadecapole Moments (Debye-Ang^3)
      XXXX   -9691.9626   XXXY    -257.6756   XXYY   -2498.4780
      XYYY    -407.0755   YYYY   -3850.2579   XXXZ     780.1288
      XXYZ      68.1031   XYYZ     393.4102   YYYZ     -33.7605
      XXZZ   -1858.3394   XYZZ    -108.9630   YYZZ    -738.5367
      XZZZ     515.1138   YZZZ      20.8909   ZZZZ    -812.8882
 -----------------------------------------------------------------
 Calculating analytic gradient of the SCF energy
 Gradient of SCF Energy
            1           2           3           4           5           6
    1  -0.0003728  -0.0000356  -0.0002565   0.0003574   0.0000199   0.0000357
    2   0.0005703  -0.0000381  -0.0005729   0.0000001   0.0023881   0.0001798
    3   0.0001823   0.0000058   0.0001034  -0.0003544  -0.0004783   0.0004992
            7           8           9          10          11          12
    1   0.0002607  -0.0000210  -0.0004521   0.0001789  -0.0001396   0.0001105
    2   0.0000544   0.0000226  -0.0007765   0.0001870  -0.0000695   0.0001745
    3  -0.0000640  -0.0000110  -0.0004752   0.0002461   0.0003841   0.0000429
           13          14          15          16          17          18
    1   0.0001202   0.0000122  -0.0000169   0.0000057   0.0000614  -0.0001568
    2  -0.0000434   0.0000420   0.0000624   0.0001926   0.0000809  -0.0003204
    3   0.0000134  -0.0001001   0.0001368  -0.0000292   0.0000015  -0.0003041
           19          20          21          22          23          24
    1   0.0001000   0.0000345   0.0011733  -0.0001633  -0.0000810   0.0000193
    2   0.0000123   0.0000008  -0.0006680   0.0003506  -0.0004934   0.0001512
    3   0.0000190   0.0001073   0.0002631   0.0001873  -0.0002199   0.0002076
           25          26          27          28          29          30
    1  -0.0000738  -0.0000422  -0.0018744   0.0011451   0.0000283   0.0002115
    2   0.0001734   0.0000127  -0.0023676   0.0019401   0.0000928   0.0000357
    3   0.0000131  -0.0002156  -0.0001254  -0.0008016   0.0001202   0.0001110
           31          32          33          34          35          36
    1  -0.0003531   0.0005720  -0.0001064   0.0002759   0.0000344  -0.0001658
    2  -0.0008860  -0.0003726  -0.0000369  -0.0004994   0.0007008   0.0001122
    3   0.0002111  -0.0003251   0.0000842   0.0003298   0.0000394   0.0000456
           37          38          39          40          41          42
    1  -0.0000203   0.0000392   0.0000052  -0.0002437   0.0005265   0.0004730
    2   0.0000325  -0.0000867   0.0000440   0.0005034  -0.0001795  -0.0001010
    3   0.0001031   0.0000687  -0.0000811  -0.0002420   0.0000182  -0.0001179
           43          44          45          46          47          48
    1  -0.0001963  -0.0002412   0.0000291   0.0000341  -0.0000843  -0.0010131
    2   0.0001738  -0.0002347  -0.0000495   0.0000871  -0.0000591  -0.0008036
    3   0.0000739   0.0003068  -0.0000513   0.0000361  -0.0000533   0.0003526
           49          50          51
    1   0.0001300   0.0002246  -0.0001081
    2   0.0003870  -0.0001992   0.0000930
    3  -0.0001138  -0.0002192   0.0000687
 Max gradient component =       2.388E-03
 RMS gradient           =       4.613E-04
 Gradient time:  CPU 524.65 s  wall 88.58 s
 Geometry Optimization Parameters
   NAtoms,    NIC,     NZ,  NCons,   NDum,   NFix, NCnnct, MaxDiis
       51     420       0       0       0       0       0       0

 Cartesian Hessian Update
 Hessian Updated using BFGS Update


** GEOMETRY OPTIMIZATION IN DELOCALIZED INTERNAL COORDINATES **
   Searching for a Minimum

   Optimization Cycle:   8

                       Coordinates (Angstroms)
     ATOM                X               Y               Z
      1  C         2.7613840506   -0.7815094294   -0.8650531585
      2  H         2.1188010192   -0.0579884852   -1.3819707909
      3  C         2.7712750068   -0.3879548031    0.6039491324
      4  H         3.5108725622   -0.9972437220    1.1452118516
      5  O         1.4658876530   -0.7539059264    1.0883426219
      6  C         3.1346912864    1.0719671586    0.7935642290
      7  H         2.3883588199    1.6904479566    0.2822754657
      8  H         3.1271400337    1.3461597559    1.8542130317
      9  C         4.5450200722    1.2944125667    0.1927483146
     10  H         5.2516578719    0.7149405149    0.8066371000
     11  C         4.9991028559    2.7548492298    0.3212201922
     12  H         5.0030313448    3.0500431593    1.3794060533
     13  H         6.0218231615    2.8536649754   -0.0521612225
     14  O         4.2284549125    3.6778597203   -0.4500250099
     15  C         4.6529062020    0.7886469161   -1.2639358154
     16  H         5.6932911995    0.8803128172   -1.5944959658
     17  H         4.0673189888    1.4541120199   -1.9070846058
     18  C         4.1641406408   -0.6643768920   -1.4534940584
     19  H         4.1736599038   -0.9225842003   -2.5175189255
     20  H         4.8511212051   -1.3569555095   -0.9526183395
     21  C         1.9762783806   -2.1082197303   -0.8278519324
     22  H         1.4661614115   -2.2858825265   -1.7764624319
     23  C         2.7782173148   -3.3560205984   -0.4440037182
     24  H         2.1190270981   -4.2253011024   -0.3730221919
     25  H         3.5387307709   -3.5765388719   -1.1970830255
     26  H         3.2839616469   -3.2492161516    0.5195608220
     27  C         0.9084746996   -1.7486069595    0.2286029048
     28  O        -0.2210793350   -1.2204586875   -0.4672227933
     29  H         3.3683749981    3.7908695168   -0.0343927786
     30  H         0.5864020974   -2.5913684391    0.8444748452
     31  O        -1.6686589989    0.4709041239   -0.1956365209
     32  C        -2.7099507262    1.0886505414    0.5487883874
     33  H        -2.4257353947    1.2104987437    1.6011195750
     34  C        -1.2766662503   -0.7912068302    0.3347477471
     35  H        -0.9523256960   -0.6661579408    1.3765812434
     36  C        -2.8833228900    2.4982952829   -0.0125258418
     37  O        -2.6219680206    3.5050438278    0.5900910426
     38  O        -3.3556872882    2.4836129519   -1.2761572438
     39  H        -3.4128049654    3.4036886049   -1.5749696712
     40  C        -3.9903061277    0.2447609053    0.4613385839
     41  H        -4.2931705545    0.1961119419   -0.5942464051
     42  O        -4.9861827683    0.8815813563    1.2427530773
     43  H        -5.7272066383    0.2730521472    1.3454879496
     44  C        -3.6792672926   -1.1631561776    0.9679352941
     45  H        -3.4734171266   -1.1121710961    2.0414845738
     46  O        -4.8235915769   -2.0245015647    0.8685592527
     47  H        -5.0456925113   -2.1355640525   -0.0648588169
     48  C        -2.4673809400   -1.7595625312    0.2537649020
     49  H        -2.6932871078   -1.8948833864   -0.8150126286
     50  O        -2.0762050996   -2.9928580142    0.8403347201
     51  H        -2.8759141259   -3.4970405727    1.0319688043
   Point Group: c1    Number of degrees of freedom:   147


   Energy is  -1302.744120215

 Hessian Updated using BFGS Update

147 Hessian modes will be used to form the next step
  Hessian Eigenvalues:
     0.002661    0.004947    0.005704    0.005835    0.006397    0.007091
     0.007223    0.007649    0.008751    0.010517    0.011206    0.011474
     0.011950    0.013110    0.014884    0.017243    0.019295    0.020553
     0.022000    0.030481    0.030979    0.031356    0.033867    0.037568
     0.040397    0.041821    0.042167    0.044174    0.046161    0.046609
     0.048092    0.048617    0.048786    0.049686    0.049762    0.049969
     0.050551    0.051358    0.051857    0.053720    0.054845    0.055172
     0.056364    0.056892    0.057782    0.057899    0.058537    0.059387
     0.060901    0.063232    0.065644    0.068699    0.071669    0.072417
     0.074690    0.078633    0.079092    0.079648    0.082839    0.083040
     0.088449    0.088821    0.097024    0.110287    0.112773    0.115490
     0.116824    0.119027    0.136969    0.140503    0.143708    0.147649
     0.158272    0.159974    0.160000    0.160049    0.160347    0.160436
     0.161143    0.161491    0.163966    0.165992    0.169048    0.176836
     0.178040    0.183469    0.194488    0.196265    0.200093    0.210343
     0.222204    0.232788    0.247406    0.250945    0.264283    0.272185
     0.276346    0.280203    0.282566    0.283910    0.287080    0.291523
     0.292012    0.294562    0.296540    0.298220    0.301249    0.306857
     0.313290    0.335004    0.337838    0.338821    0.339404    0.339534
     0.339922    0.340266    0.340494    0.340716    0.340776    0.340952
     0.341128    0.341243    0.341617    0.341773    0.341904    0.342114
     0.342334    0.342564    0.342999    0.344782    0.375929    0.391762
     0.395451    0.399201    0.401567    0.406543    0.412113    0.425728
     0.428405    0.438874    0.513878    0.519256    0.521247    0.524792
     0.532439    0.546055    0.945067

 Minimum Search - Taking Simple RFO Step
 Searching for Lamda that Minimizes Along All modes
 Value Taken    Lamda =  -0.00049768
 Calculated Step too Large.  Step scaled by  0.850537
 Step Taken.  Stepsize is  0.300000

                             Maximum     Tolerance    Cnvgd?
         Gradient           0.001153      0.000300      NO
         Displacement       0.139756      0.001200      NO
         Energy change     -0.000450      0.000001      NO


 New Cartesian Coordinates Obtained by Inverse Iteration

 Displacement from previous Coordinates is:  2.299989
 ----------------------------------------------------------------
             Standard Nuclear Orientation (Angstroms)
    I     Atom           X                Y                Z
 ----------------------------------------------------------------
    1      C       2.7524067061    -0.8407954477    -0.8348321369
    2      H       2.0794405676    -0.1514811303    -1.3596511571
    3      C       2.7677549660    -0.4142868816     0.6247370674
    4      H       3.5470561929    -0.9697026033     1.1675288164
    5      O       1.4945079317    -0.8398128806     1.1488702944
    6      C       3.0588996263     1.0675029208     0.7671018831
    7      H       2.2714403547     1.6304424257     0.2531476244
    8      H       3.0534411204     1.3712203730     1.8197700318
    9      C       4.4470734118     1.3466421978     0.1368633579
   10      H       5.1922941882     0.8291153390     0.7598825384
   11      C       4.8157268054     2.8345393388     0.2062551729
   12      H       4.8131297117     3.1666680440     1.2532989205
   13      H       5.8263340763     2.9806841687    -0.1837235139
   14      O       3.9810597393     3.6799648747    -0.5868077491
   15      C       4.5674485835     0.7952037322    -1.3033474464
   16      H       5.6005975328     0.9199880302    -1.6454803252
   17      H       3.9487995702     1.4116260503    -1.9640410533
   18      C       4.1421684333    -0.6831334217    -1.4421532616
   19      H       4.1509932349    -0.9718093099    -2.4984093826
   20      H       4.8639395564    -1.3303663308    -0.9299565881
   21      C       2.0118911285    -2.1903541589    -0.7615023596
   22      H       1.5113080143    -2.4150605948    -1.7055298790
   23      C       2.8504400576    -3.3995993787    -0.3351251843
   24      H       2.2197647585    -4.2889382331    -0.2525779528
   25      H       3.6289088340    -3.6141366712    -1.0717202523
   26      H       3.3379515232    -3.2526460042     0.6326783855
   27      C       0.9370592857    -1.8271601243     0.2836211323
   28      O      -0.1867435508    -1.2975558149    -0.4230852353
   29      H       3.1177031110     3.7467289097    -0.1679511868
   30      H       0.6045803497    -2.6661966688     0.8992817048
   31      O      -1.5544309217     0.4597386176    -0.0932707443
   32      C      -2.6042940047     1.0771719810     0.6416641359
   33      H      -2.3634998498     1.1172724346     1.7111029882
   34      C      -1.2447716508    -0.8537109409     0.3670128883
   35      H      -0.9540354670    -0.8136606128     1.4252007301
   36      C      -2.6866457707     2.5258845220     0.1674577141
   37      O      -2.4006483612     3.4784171535     0.8434511390
   38      O      -3.1087083265     2.6163110700    -1.1107392362
   39      H      -3.1111174703     3.5559298448    -1.3480042147
   40      C      -3.9149433204     0.3003334504     0.4419753552
   41      H      -4.1678958816     0.3257781844    -0.6278378027
   42      O      -4.9233045555     0.9325365893     1.2109441103
   43      H      -5.6884479810     0.3463919893     1.2427328430
   44      C      -3.6874166529    -1.1460731390     0.8797404036
   45      H      -3.5298499830    -1.1640878303     1.9622993507
   46      O      -4.8619285909    -1.9474107348     0.6810336650
   47      H      -5.0442183195    -1.9936389123    -0.2663775140
   48      C      -2.4715515495    -1.7574362527     0.1858777174
   49      H      -2.6564644971    -1.8322084929    -0.8965380337
   50      O      -2.1560213315    -3.0332451366     0.7259163864
   51      H      -2.9814355623    -3.5183320018     0.8425736782
 ----------------------------------------------------------------
 Molecular Point Group                 C1    NOp =  1
 Largest Abelian Subgroup              C1    NOp =  1
 Nuclear Repulsion Energy =  2480.3145207165 hartrees
 There are       97 alpha and       97 beta electrons
 Applying Cartesian multipole field
    Component          Value
    ---------          -----
     (2,0,0)        1.00000E-12
     (0,2,0)        2.00000E-11
     (0,0,2)       -3.00000E-11
 Nucleus-field energy     =     0.0000000497 hartrees
 Requested basis set is 6-311++G(d,p)
 There are 280 shells and 732 basis functions
 A cutoff of  1.0D-11 yielded  27379 shell pairs
 There are    182905 function pairs (    193696 Cartesian)
 Smallest overlap matrix eigenvalue = 8.23E-07

 Q-Chem warning in module stvman/mkSTV.C, line 306:

 Overlap eigenvalue is smaller than square root of threshold
 Use THRESH >= 12 to get rid of this warning

 Linear dependence detected in AO basis
 Tighter screening thresholds may be required for diffuse basis sets
 Use S2THRESH > 14 and THRESH = 14 in case of SCF convergence issues
 Number of orthogonalized atomic orbitals = 731
 Maximum deviation from orthogonality = 3.964E-10
 Guess MOs from SCF MO coefficient file

 -----------------------------------------------------------------------
  General SCF calculation program by
  Eric Jon Sundstrom, Paul Horn, Yuezhi Mao, Dmitri Zuev, Alec White,
  David Stuck, Shaama M.S., Shane Yost, Joonho Lee, David Small,
  Daniel Levine, Susi Lehtola, Hugh Burton, Evgeny Epifanovsky
 -----------------------------------------------------------------------
 Exchange:     0.2000 Hartree-Fock + 0.0800 Slater + 0.7200 B88
 Correlation:  0.1900 VWN1RPA + 0.8100 LYP
 Using SG-1 standard quadrature grid
 using 6 threads for integral computing
 -------------------------------------------------------
 OpenMP Integral computing Module                
 Release: version 2.0, May 2017, Q-Chem Inc. Pleasanton 
 -------------------------------------------------------
 -------------------------------------------------------
 OpenMP BLAS3 based DFT computing Module                
 Release: version 1.0, May 2013, Q-Chem Inc. Pittsburgh 
 -------------------------------------------------------
 A restricted SCF calculation will be
 performed using DIIS
 SCF converges when DIIS error is below 1.0e-08
 ---------------------------------------
  Cycle       Energy         DIIS error
 ---------------------------------------
    1   -1302.6832223470      8.61e-04  
    2   -1302.7430273990      1.67e-04  
    3   -1302.7416769432      2.51e-04  
    4   -1302.7445118328      1.71e-05  
    5   -1302.7445229493      9.10e-06  
    6   -1302.7445269233      3.25e-06  
    7   -1302.7445273583      1.21e-06  
    8   -1302.7445274244      4.01e-07  
    9   -1302.7445274321      1.38e-07  
   10   -1302.7445274328      3.46e-08  
   11   -1302.7445274330      1.09e-08  
   12   -1302.7445274329      4.69e-09  Convergence criterion met
 ---------------------------------------
 SCF time:   CPU 2247.77s  wall 398.00s 
 SCF   energy in the final basis set =    -1302.7445274329
 Total energy in the final basis set =    -1302.7445274329

 --------------------------------------------------------------

                    Orbital Energies (a.u.)
 --------------------------------------------------------------

 Alpha MOs
 -- Occupied --
-19.1859 -19.1646 -19.1535 -19.1469 -19.1443 -19.1422 -19.1306 -19.1299
-19.1240 -10.3217 -10.2893 -10.2740 -10.2581 -10.2515 -10.2509 -10.2447
-10.2209 -10.2183 -10.1842 -10.1817 -10.1742 -10.1731 -10.1722 -10.1690
-10.1680  -1.1297  -1.1011  -1.0742  -1.0602  -1.0512  -1.0401  -1.0397
 -1.0248  -1.0167  -0.8455  -0.8128  -0.8089  -0.7901  -0.7534  -0.7478
 -0.7063  -0.6877  -0.6790  -0.6576  -0.6329  -0.6288  -0.6203  -0.5919
 -0.5826  -0.5677  -0.5609  -0.5551  -0.5476  -0.5224  -0.5131  -0.5092
 -0.5037  -0.5012  -0.4937  -0.4893  -0.4842  -0.4749  -0.4656  -0.4623
 -0.4546  -0.4469  -0.4373  -0.4349  -0.4289  -0.4231  -0.4184  -0.4100
 -0.4003  -0.3962  -0.3945  -0.3804  -0.3754  -0.3733  -0.3685  -0.3657
 -0.3644  -0.3575  -0.3434  -0.3421  -0.3406  -0.3314  -0.3297  -0.3256
 -0.3172  -0.3150  -0.3046  -0.3028  -0.2977  -0.2886  -0.2809  -0.2768
 -0.2699
 -- Virtual --
 -0.0324  -0.0215  -0.0110  -0.0101  -0.0026  -0.0009   0.0008   0.0057
  0.0116   0.0195   0.0213   0.0282   0.0293   0.0345   0.0381   0.0401
  0.0466   0.0493   0.0532   0.0544   0.0574   0.0614   0.0641   0.0660
  0.0734   0.0750   0.0784   0.0789   0.0808   0.0863   0.0879   0.0916
  0.0938   0.0957   0.0995   0.1026   0.1052   0.1069   0.1096   0.1120
  0.1128   0.1130   0.1163   0.1186   0.1209   0.1241   0.1251   0.1276
  0.1304   0.1312   0.1334   0.1369   0.1375   0.1392   0.1405   0.1420
  0.1434   0.1452   0.1487   0.1493   0.1509   0.1534   0.1549   0.1592
  0.1608   0.1631   0.1647   0.1669   0.1673   0.1692   0.1726   0.1743
  0.1757   0.1794   0.1842   0.1856   0.1886   0.1927   0.1933   0.1949
  0.1973   0.2008   0.2043   0.2054   0.2061   0.2099   0.2127   0.2141
  0.2187   0.2203   0.2226   0.2260   0.2283   0.2331   0.2338   0.2357
  0.2409   0.2423   0.2438   0.2469   0.2492   0.2526   0.2549   0.2566
  0.2611   0.2622   0.2648   0.2677   0.2682   0.2706   0.2745   0.2794
  0.2808   0.2816   0.2859   0.2875   0.2893   0.2923   0.2950   0.2996
  0.3012   0.3064   0.3065   0.3082   0.3091   0.3170   0.3185   0.3210
  0.3236   0.3251   0.3267   0.3289   0.3306   0.3339   0.3398   0.3408
  0.3430   0.3451   0.3478   0.3484   0.3515   0.3566   0.3584   0.3610
  0.3616   0.3636   0.3684   0.3701   0.3716   0.3777   0.3803   0.3851
  0.3865   0.3885   0.3943   0.3998   0.4016   0.4067   0.4087   0.4113
  0.4153   0.4223   0.4250   0.4301   0.4342   0.4400   0.4445   0.4454
  0.4511   0.4597   0.4631   0.4695   0.4757   0.4800   0.4853   0.4918
  0.4960   0.4983   0.5031   0.5130   0.5226   0.5262   0.5289   0.5381
  0.5461   0.5533   0.5572   0.5646   0.5685   0.5743   0.5782   0.5797
  0.5835   0.5864   0.5959   0.6015   0.6081   0.6104   0.6153   0.6257
  0.6297   0.6352   0.6420   0.6449   0.6521   0.6604   0.6652   0.6724
  0.6763   0.6802   0.6819   0.6836   0.6851   0.6954   0.7011   0.7098
  0.7118   0.7179   0.7250   0.7346   0.7381   0.7442   0.7484   0.7495
  0.7545   0.7568   0.7609   0.7639   0.7683   0.7702   0.7762   0.7800
  0.7870   0.7914   0.7966   0.7995   0.8012   0.8065   0.8096   0.8111
  0.8191   0.8263   0.8279   0.8319   0.8440   0.8578   0.8630   0.8708
  0.8846   0.8992   0.9133   0.9174   0.9316   0.9534   0.9648   0.9774
  0.9837   1.0002   1.0141   1.0229   1.0305   1.0358   1.0501   1.0577
  1.0624   1.0714   1.0792   1.0880   1.0952   1.0959   1.1067   1.1232
  1.1329   1.1387   1.1436   1.1483   1.1574   1.1597   1.1715   1.1774
  1.1804   1.1888   1.1927   1.1983   1.2036   1.2112   1.2179   1.2252
  1.2311   1.2325   1.2502   1.2536   1.2589   1.2627   1.2713   1.2784
  1.2913   1.2940   1.3141   1.3170   1.3378   1.3409   1.3500   1.3605
  1.3650   1.3733   1.3785   1.3924   1.3963   1.4116   1.4193   1.4313
  1.4405   1.4441   1.4602   1.4650   1.4729   1.4766   1.4880   1.4945
  1.5044   1.5134   1.5151   1.5250   1.5287   1.5318   1.5430   1.5505
  1.5576   1.5638   1.5675   1.5718   1.5783   1.5826   1.5884   1.5920
  1.5952   1.6017   1.6080   1.6127   1.6198   1.6255   1.6266   1.6318
  1.6397   1.6443   1.6461   1.6479   1.6546   1.6581   1.6626   1.6711
  1.6735   1.6810   1.6816   1.6881   1.6971   1.7037   1.7113   1.7202
  1.7217   1.7305   1.7409   1.7474   1.7589   1.7643   1.7654   1.7776
  1.7802   1.7917   1.7996   1.8059   1.8128   1.8200   1.8216   1.8297
  1.8320   1.8497   1.8588   1.8649   1.8698   1.8754   1.8860   1.8921
  1.8975   1.9091   1.9193   1.9210   1.9296   1.9433   1.9539   1.9728
  1.9793   1.9847   1.9977   2.0067   2.0220   2.0251   2.0372   2.0459
  2.0478   2.0562   2.0606   2.0682   2.0817   2.0897   2.1019   2.1063
  2.1151   2.1266   2.1314   2.1439   2.1484   2.1537   2.1688   2.1758
  2.1829   2.1970   2.2115   2.2180   2.2189   2.2275   2.2369   2.2453
  2.2499   2.2734   2.2933   2.3002   2.3045   2.3174   2.3243   2.3430
  2.3520   2.3629   2.3677   2.3830   2.3940   2.4169   2.4310   2.4408
  2.4648   2.4844   2.5071   2.5149   2.5290   2.5316   2.5425   2.5486
  2.5516   2.5660   2.5761   2.5808   2.5821   2.5960   2.6059   2.6177
  2.6346   2.6382   2.6436   2.6547   2.6602   2.6704   2.6825   2.6951
  2.7059   2.7190   2.7277   2.7367   2.7484   2.7626   2.7714   2.7791
  2.7874   2.7920   2.8159   2.8188   2.8242   2.8363   2.8423   2.8498
  2.8591   2.8684   2.8826   2.8873   2.8931   2.9030   2.9114   2.9202
  2.9313   2.9426   2.9590   2.9620   2.9689   2.9747   2.9848   2.9971
  3.0098   3.0145   3.0215   3.0266   3.0368   3.0468   3.0492   3.0728
  3.0818   3.0870   3.0958   3.1032   3.1111   3.1223   3.1377   3.1415
  3.1518   3.1563   3.1632   3.1705   3.1742   3.1804   3.1965   3.2057
  3.2101   3.2314   3.2584   3.2630   3.2732   3.2818   3.2981   3.3072
  3.3150   3.3239   3.3301   3.3413   3.3514   3.3654   3.3815   3.3918
  3.4216   3.4315   3.4683   3.4773   3.5037   3.5690   3.5805   3.6209
  3.6863   3.7794   3.7819   3.8027   3.8054   3.8120   3.8179   3.8338
  3.8588   3.9062   3.9111   3.9158   3.9268   3.9387   3.9530   3.9852
  3.9995   3.9998   4.0130   4.0391   4.0426   4.0718   4.0897   4.0961
  4.1385   4.1510   4.1671   4.1741   4.1982   4.2385   4.2579   4.2783
  4.2990   4.3131   4.3212   4.3332   4.3476   4.4675   4.9979   5.0789
  5.0925   5.0949   5.1085   5.1105   5.1518   5.1828   5.2207   5.2403
  5.3635   5.3776   5.4029   5.4116   5.4233   5.4330   5.4643   5.5003
  5.6027   5.6177   5.6452   5.6581   5.6599   5.6627   5.7527   5.8437
  5.8520  23.7547  23.7705  23.7940  23.7991  23.8154  23.8243  23.8306
 23.8420  23.8730  23.8799  23.8924  23.9155  23.9495  23.9582  23.9879
 24.0049  49.8736  49.9035  49.9399  49.9419  49.9475  49.9690  49.9979
 50.0181  50.0415
 --------------------------------------------------------------

          Ground-State Mulliken Net Atomic Charges

     Atom                 Charge (a.u.)
  ----------------------------------------
      1 C                     0.154427
      2 H                     0.232067
      3 C                    -0.138332
      4 H                     0.213475
      5 O                     0.001996
      6 C                    -0.760986
      7 H                     0.141252
      8 H                     0.182119
      9 C                     0.500560
     10 H                     0.166405
     11 C                    -0.733687
     12 H                     0.145236
     13 H                     0.182082
     14 O                    -0.216368
     15 C                    -0.398926
     16 H                     0.167050
     17 H                     0.197231
     18 C                    -0.478925
     19 H                     0.175510
     20 H                     0.150893
     21 C                     0.132040
     22 H                     0.251137
     23 C                    -0.744815
     24 H                     0.151094
     25 H                     0.158523
     26 H                     0.170786
     27 C                    -0.805263
     28 O                     0.147373
     29 H                     0.243994
     30 H                     0.251630
     31 O                     0.019952
     32 C                    -0.287977
     33 H                     0.269767
     34 C                     0.094312
     35 H                     0.265522
     36 C                    -0.078813
     37 O                    -0.192136
     38 O                    -0.100275
     39 H                     0.286343
     40 C                    -0.352166
     41 H                     0.274197
     42 O                    -0.144694
     43 H                     0.263995
     44 C                    -0.441527
     45 H                     0.296653
     46 O                    -0.223600
     47 H                     0.268901
     48 C                    -0.407312
     49 H                     0.245119
     50 O                    -0.148406
     51 H                     0.252569
  ----------------------------------------
  Sum of atomic charges =     0.000000

 -----------------------------------------------------------------
                    Cartesian Multipole Moments
 -----------------------------------------------------------------
    Charge (ESU x 10^10)
                 0.0000
    Dipole Moment (Debye)
         X      -0.7598      Y      -3.4231      Z      -1.3325
       Tot       3.7511
    Quadrupole Moments (Debye-Ang)
        XX    -132.7944     XY       0.2539     YY    -159.6839
        XZ      12.8850     YZ      -0.3000     ZZ    -153.6005
    Octopole Moments (Debye-Ang^2)
       XXX    -119.5147    XXY     -61.0991    XYY     -62.0346
       YYY     -52.8758    XXZ     -36.7721    XYZ      39.6609
       YYZ     -36.5656    XZZ     -30.3511    YZZ      -5.6052
       ZZZ     -43.6178
    Hexadecapole Moments (Debye-Ang^3)
      XXXX   -9316.5031   XXXY    -212.3474   XXYY   -2423.4165
      XYYY    -404.5420   YYYY   -3920.2701   XXXZ     787.2974
      XXYZ      73.0426   XYYZ     392.8796   YYYZ     -52.6299
      XXZZ   -1795.7132   XYZZ     -86.1131   YYZZ    -773.5184
      XZZZ     531.7823   YZZZ      10.4132   ZZZZ    -792.7041
 -----------------------------------------------------------------
 Calculating analytic gradient of the SCF energy
 Gradient of SCF Energy
            1           2           3           4           5           6
    1  -0.0003819   0.0000629  -0.0004520   0.0000922   0.0005898   0.0002616
    2   0.0006714  -0.0000395  -0.0007479   0.0000330   0.0017681   0.0002267
    3   0.0003731  -0.0000562  -0.0002002  -0.0002283   0.0005552   0.0000322
            7           8           9          10          11          12
    1   0.0000721  -0.0001360  -0.0002008   0.0001265  -0.0000830   0.0000289
    2  -0.0000775  -0.0000074  -0.0000694  -0.0000379   0.0000352   0.0000369
    3  -0.0000130   0.0000491  -0.0000301   0.0001183   0.0001895   0.0000109
           13          14          15          16          17          18
    1   0.0001610  -0.0001451   0.0000120   0.0000067   0.0001299  -0.0003618
    2  -0.0000076  -0.0002157   0.0000444  -0.0000050   0.0001211  -0.0004324
    3   0.0001613  -0.0001800   0.0001123  -0.0001563  -0.0000874   0.0000241
           19          20          21          22          23          24
    1   0.0000504   0.0000083   0.0013384  -0.0000981  -0.0001399  -0.0000433
    2   0.0000180   0.0001948  -0.0005178   0.0000832  -0.0001430   0.0001300
    3  -0.0000077   0.0000025   0.0005847   0.0000061  -0.0002560   0.0000644
           25          26          27          28          29          30
    1  -0.0000330   0.0000450  -0.0016325   0.0011964   0.0000612   0.0001009
    2   0.0000437  -0.0002002  -0.0017107   0.0009292   0.0000789   0.0001200
    3  -0.0000352  -0.0000769  -0.0011839  -0.0006439   0.0001231   0.0001758
           31          32          33          34          35          36
    1   0.0000386   0.0000301   0.0002632  -0.0007843   0.0001994  -0.0001659
    2  -0.0002772   0.0004241  -0.0002537  -0.0003755   0.0002383  -0.0005228
    3   0.0003004  -0.0007207   0.0002157   0.0005258   0.0000003  -0.0000886
           37          38          39          40          41          42
    1   0.0000519   0.0000056   0.0000204  -0.0007377  -0.0000150   0.0001773
    2   0.0004617  -0.0000805   0.0000821   0.0000064  -0.0001468  -0.0001680
    3   0.0002983  -0.0000038   0.0000310  -0.0001428  -0.0001793  -0.0000506
           43          44          45          46          47          48
    1  -0.0000857   0.0002698   0.0000398   0.0000804   0.0001876  -0.0005085
    2   0.0001334  -0.0000650   0.0000923  -0.0000360   0.0000487   0.0000700
    3  -0.0002001   0.0005792  -0.0001821   0.0003283   0.0000010  -0.0000857
           49          50          51
    1   0.0001195   0.0002468  -0.0000695
    2   0.0001373  -0.0000954   0.0000042
    3  -0.0000315  -0.0000353   0.0000130
 Max gradient component =       1.768E-03
 RMS gradient           =       3.893E-04
 Gradient time:  CPU 530.27 s  wall 89.49 s
 Geometry Optimization Parameters
   NAtoms,    NIC,     NZ,  NCons,   NDum,   NFix, NCnnct, MaxDiis
       51     420       0       0       0       0       0       0

 Cartesian Hessian Update
 Hessian Updated using BFGS Update


** GEOMETRY OPTIMIZATION IN DELOCALIZED INTERNAL COORDINATES **
   Searching for a Minimum

   Optimization Cycle:   9

                       Coordinates (Angstroms)
     ATOM                X               Y               Z
      1  C         2.7524067061   -0.8407954477   -0.8348321369
      2  H         2.0794405676   -0.1514811303   -1.3596511571
      3  C         2.7677549660   -0.4142868816    0.6247370674
      4  H         3.5470561929   -0.9697026033    1.1675288164
      5  O         1.4945079317   -0.8398128806    1.1488702944
      6  C         3.0588996263    1.0675029208    0.7671018831
      7  H         2.2714403547    1.6304424257    0.2531476244
      8  H         3.0534411204    1.3712203730    1.8197700318
      9  C         4.4470734118    1.3466421978    0.1368633579
     10  H         5.1922941882    0.8291153390    0.7598825384
     11  C         4.8157268054    2.8345393388    0.2062551729
     12  H         4.8131297117    3.1666680440    1.2532989205
     13  H         5.8263340763    2.9806841687   -0.1837235139
     14  O         3.9810597393    3.6799648747   -0.5868077491
     15  C         4.5674485835    0.7952037322   -1.3033474464
     16  H         5.6005975328    0.9199880302   -1.6454803252
     17  H         3.9487995702    1.4116260503   -1.9640410533
     18  C         4.1421684333   -0.6831334217   -1.4421532616
     19  H         4.1509932349   -0.9718093099   -2.4984093826
     20  H         4.8639395564   -1.3303663308   -0.9299565881
     21  C         2.0118911285   -2.1903541589   -0.7615023596
     22  H         1.5113080143   -2.4150605948   -1.7055298790
     23  C         2.8504400576   -3.3995993787   -0.3351251843
     24  H         2.2197647585   -4.2889382331   -0.2525779528
     25  H         3.6289088340   -3.6141366712   -1.0717202523
     26  H         3.3379515232   -3.2526460042    0.6326783855
     27  C         0.9370592857   -1.8271601243    0.2836211323
     28  O        -0.1867435508   -1.2975558149   -0.4230852353
     29  H         3.1177031110    3.7467289097   -0.1679511868
     30  H         0.6045803497   -2.6661966688    0.8992817048
     31  O        -1.5544309217    0.4597386176   -0.0932707443
     32  C        -2.6042940047    1.0771719810    0.6416641359
     33  H        -2.3634998498    1.1172724346    1.7111029882
     34  C        -1.2447716508   -0.8537109409    0.3670128883
     35  H        -0.9540354670   -0.8136606128    1.4252007301
     36  C        -2.6866457707    2.5258845220    0.1674577141
     37  O        -2.4006483612    3.4784171535    0.8434511390
     38  O        -3.1087083265    2.6163110700   -1.1107392362
     39  H        -3.1111174703    3.5559298448   -1.3480042147
     40  C        -3.9149433204    0.3003334504    0.4419753552
     41  H        -4.1678958816    0.3257781844   -0.6278378027
     42  O        -4.9233045555    0.9325365893    1.2109441103
     43  H        -5.6884479810    0.3463919893    1.2427328430
     44  C        -3.6874166529   -1.1460731390    0.8797404036
     45  H        -3.5298499830   -1.1640878303    1.9622993507
     46  O        -4.8619285909   -1.9474107348    0.6810336650
     47  H        -5.0442183195   -1.9936389123   -0.2663775140
     48  C        -2.4715515495   -1.7574362527    0.1858777174
     49  H        -2.6564644971   -1.8322084929   -0.8965380337
     50  O        -2.1560213315   -3.0332451366    0.7259163864
     51  H        -2.9814355623   -3.5183320018    0.8425736782
   Point Group: c1    Number of degrees of freedom:   147


   Energy is  -1302.744527433

 Hessian Updated using BFGS Update

147 Hessian modes will be used to form the next step
  Hessian Eigenvalues:
     0.000019    0.004987    0.005743    0.005871    0.006395    0.007035
     0.007272    0.007732    0.008833    0.010517    0.011264    0.011510
     0.013051    0.013527    0.015627    0.018158    0.019298    0.021484
     0.022051    0.030634    0.031177    0.032195    0.034716    0.037572
     0.040576    0.041740    0.042174    0.044275    0.046445    0.046633
     0.048103    0.048623    0.048949    0.049713    0.049780    0.049995
     0.050809    0.051379    0.052716    0.054511    0.054993    0.055233
     0.056633    0.057338    0.057879    0.058022    0.058725    0.060252
     0.062188    0.065087    0.068335    0.069351    0.071596    0.074672
     0.077813    0.078740    0.079288    0.082100    0.082884    0.084822
     0.088738    0.093680    0.108177    0.111027    0.113798    0.116316
     0.117999    0.119446    0.137430    0.140474    0.143705    0.153402
     0.159252    0.159998    0.160007    0.160121    0.160275    0.160955
     0.161423    0.163951    0.165939    0.168051    0.176156    0.177705
     0.180577    0.183102    0.195926    0.196259    0.201406    0.218584
     0.230497    0.237131    0.250056    0.251210    0.264825    0.272997
     0.276391    0.282540    0.283905    0.284768    0.287051    0.291680
     0.292806    0.295409    0.298017    0.301159    0.305225    0.309585
     0.334720    0.335945    0.337787    0.339037    0.339481    0.339809
     0.339974    0.340404    0.340488    0.340699    0.340925    0.340981
     0.341193    0.341549    0.341772    0.341898    0.342085    0.342278
     0.342552    0.342910    0.344353    0.367334    0.373455    0.393867
     0.398941    0.399692    0.405460    0.407731    0.423669    0.427690
     0.438080    0.513833    0.518994    0.521220    0.524160    0.531946
     0.545931    0.865269    1.009537
**WARNING** Magnitude of eigenvalue   1 too small.  Replaced by     0.000100

 Minimum Search - Taking Simple RFO Step
 Searching for Lamda that Minimizes Along All modes
 Value Taken    Lamda =  -0.00138387
 Calculated Step too Large.  Step scaled by  0.320859
 Step Taken.  Stepsize is  0.300000

                             Maximum     Tolerance    Cnvgd?
         Gradient           0.001813      0.000300      NO
         Displacement       0.147468      0.001200      NO
         Energy change     -0.000407      0.000001      NO


 New Cartesian Coordinates Obtained by Inverse Iteration

 Displacement from previous Coordinates is:  2.420923
 ----------------------------------------------------------------
             Standard Nuclear Orientation (Angstroms)
    I     Atom           X                Y                Z
 ----------------------------------------------------------------
    1      C       2.7437464721    -0.9001230589    -0.8028069240
    2      H       2.0410443029    -0.2487531754    -1.3369585316
    3      C       2.7601664583    -0.4369042915     0.6454595321
    4      H       3.5759014719    -0.9337190841     1.1907728471
    5      O       1.5231788784    -0.9207294017     1.2088391624
    6      C       2.9740465292     1.0624161416     0.7376425524
    7      H       2.1477649349     1.5646176246     0.2214398231
    8      H       2.9674735581     1.3982077836     1.7805905806
    9      C       4.3365634308     1.3973535464     0.0770627713
   10      H       5.1171267322     0.9464996894     0.7078998379
   11      C       4.6146405275     2.9060397234     0.0849165871
   12      H       4.6026271007     3.2757249664     1.1190690771
   13      H       5.6095207415     3.0995333677    -0.3238453864
   14      O       3.7187359376     3.6662647230    -0.7271085627
   15      C       4.4745375363     0.7990125897    -1.3438775633
   16      H       5.4985534760     0.9590740306    -1.6984181765
   17      H       3.8228629350     1.3604595039    -2.0214350111
   18      C       4.1190305220    -0.7013963383    -1.4286514301
   19      H       4.1303397930    -1.0225608506    -2.4755517855
   20      H       4.8745419280    -1.2987010708    -0.9047789200
   21      C       2.0500358782    -2.2706842541    -0.6914563766
   22      H       1.5614997254    -2.5434474976    -1.6294646798
   23      C       2.9253117040    -3.4370374613    -0.2218438584
   24      H       2.3252599553    -4.3460789387    -0.1247310957
   25      H       3.7211563713    -3.6447558333    -0.9419994407
   26      H       3.3936145457    -3.2476616319     0.7482502894
   27      C       0.9679986711    -1.9045885699     0.3420059433
   28      O      -0.1521793209    -1.3797354426    -0.3768095189
   29      H       2.8554594389     3.6847182690    -0.3031338225
   30      H       0.6284136522    -2.7390173890     0.9603409601
   31      O      -1.4366024690     0.4377465847     0.0158117915
   32      C      -2.4951350474     1.0580768710     0.7382851065
   33      H      -2.3054593016     1.0166291339     1.8179601136
   34      C      -1.2129344243    -0.9192472742     0.3989431065
   35      H      -0.9657350813    -0.9648514664     1.4677183597
   36      C      -2.4838202052     2.5359463416     0.3582528754
   37      O      -2.1791977035     3.4271820739     1.1066262529
   38      O      -2.8455613062     2.7317401841    -0.9266337836
   39      H      -2.7922440358     3.6841558224    -1.0979534727
   40      C      -3.8286986229     0.3605172529     0.4249401427
   41      H      -4.0258628980     0.4623759268    -0.6523688896
   42      O      -4.8490654706     0.9901151682     1.1801847120
   43      H      -5.6347523754     0.4323148186     1.1393012494
   44      C      -3.6888085516    -1.1184879475     0.7836063899
   45      H      -3.5884877530    -1.2075393419     1.8693341962
   46      O      -4.8871533510    -1.8483139463     0.4793871669
   47      H      -5.0218993812    -1.8266914203    -0.4768519991
   48      C      -2.4690884812    -1.7480771368     0.1136950270
   49      H      -2.6058685050    -1.7616874188    -0.9782064548
   50      O      -2.2345336215    -3.0623107697     0.6010305646
   51      H      -3.0823195285    -3.5203685924     0.6388764907
 ----------------------------------------------------------------
 Molecular Point Group                 C1    NOp =  1
 Largest Abelian Subgroup              C1    NOp =  1
 Nuclear Repulsion Energy =  2490.8616334457 hartrees
 There are       97 alpha and       97 beta electrons
 Applying Cartesian multipole field
    Component          Value
    ---------          -----
     (2,0,0)        1.00000E-12
     (0,2,0)        2.00000E-11
     (0,0,2)       -3.00000E-11
 Nucleus-field energy     =     0.0000000508 hartrees
 Requested basis set is 6-311++G(d,p)
 There are 280 shells and 732 basis functions
 A cutoff of  1.0D-11 yielded  27540 shell pairs
 There are    184208 function pairs (    195115 Cartesian)
 Smallest overlap matrix eigenvalue = 8.25E-07

 Q-Chem warning in module stvman/mkSTV.C, line 306:

 Overlap eigenvalue is smaller than square root of threshold
 Use THRESH >= 12 to get rid of this warning

 Linear dependence detected in AO basis
 Tighter screening thresholds may be required for diffuse basis sets
 Use S2THRESH > 14 and THRESH = 14 in case of SCF convergence issues
 Number of orthogonalized atomic orbitals = 731
 Maximum deviation from orthogonality = 1.865E-10
 Guess MOs from SCF MO coefficient file

 -----------------------------------------------------------------------
  General SCF calculation program by
  Eric Jon Sundstrom, Paul Horn, Yuezhi Mao, Dmitri Zuev, Alec White,
  David Stuck, Shaama M.S., Shane Yost, Joonho Lee, David Small,
  Daniel Levine, Susi Lehtola, Hugh Burton, Evgeny Epifanovsky
 -----------------------------------------------------------------------
 Exchange:     0.2000 Hartree-Fock + 0.0800 Slater + 0.7200 B88
 Correlation:  0.1900 VWN1RPA + 0.8100 LYP
 Using SG-1 standard quadrature grid
 using 6 threads for integral computing
 -------------------------------------------------------
 OpenMP Integral computing Module                
 Release: version 2.0, May 2017, Q-Chem Inc. Pleasanton 
 -------------------------------------------------------
 -------------------------------------------------------
 OpenMP BLAS3 based DFT computing Module                
 Release: version 1.0, May 2013, Q-Chem Inc. Pittsburgh 
 -------------------------------------------------------
 A restricted SCF calculation will be
 performed using DIIS
 SCF converges when DIIS error is below 1.0e-08
 ---------------------------------------
  Cycle       Energy         DIIS error
 ---------------------------------------
    1   -1302.6782997293      8.98e-04  
    2   -1302.7432706334      1.73e-04  
    3   -1302.7418246544      2.60e-04  
    4   -1302.7448746588      1.82e-05  
    5   -1302.7448858524      1.10e-05  
    6   -1302.7448912712      4.54e-06  
    7   -1302.7448921702      1.39e-06  
    8   -1302.7448922625      4.16e-07  
    9   -1302.7448922705      1.34e-07  
   10   -1302.7448922713      3.66e-08  
   11   -1302.7448922714      1.14e-08  
   12   -1302.7448922714      5.01e-09  Convergence criterion met
 ---------------------------------------
 SCF time:   CPU 2272.03s  wall 401.00s 
 SCF   energy in the final basis set =    -1302.7448922714
 Total energy in the final basis set =    -1302.7448922714

 --------------------------------------------------------------

                    Orbital Energies (a.u.)
 --------------------------------------------------------------

 Alpha MOs
 -- Occupied --
-19.1865 -19.1646 -19.1537 -19.1470 -19.1440 -19.1427 -19.1311 -19.1304
-19.1237 -10.3223 -10.2897 -10.2746 -10.2586 -10.2515 -10.2512 -10.2448
-10.2206 -10.2179 -10.1844 -10.1815 -10.1739 -10.1730 -10.1717 -10.1690
-10.1679  -1.1302  -1.1010  -1.0744  -1.0600  -1.0512  -1.0401  -1.0399
 -1.0246  -1.0170  -0.8455  -0.8130  -0.8091  -0.7901  -0.7536  -0.7477
 -0.7073  -0.6877  -0.6786  -0.6577  -0.6330  -0.6290  -0.6202  -0.5920
 -0.5822  -0.5676  -0.5606  -0.5556  -0.5481  -0.5230  -0.5133  -0.5092
 -0.5035  -0.5015  -0.4937  -0.4894  -0.4844  -0.4748  -0.4649  -0.4617
 -0.4547  -0.4476  -0.4376  -0.4353  -0.4292  -0.4229  -0.4188  -0.4097
 -0.4002  -0.3961  -0.3945  -0.3806  -0.3755  -0.3731  -0.3681  -0.3656
 -0.3637  -0.3580  -0.3438  -0.3421  -0.3409  -0.3312  -0.3296  -0.3256
 -0.3173  -0.3151  -0.3039  -0.3025  -0.2988  -0.2892  -0.2821  -0.2767
 -0.2703
 -- Virtual --
 -0.0326  -0.0219  -0.0118  -0.0101  -0.0023  -0.0009   0.0017   0.0062
  0.0120   0.0194   0.0214   0.0277   0.0294   0.0346   0.0383   0.0404
  0.0464   0.0489   0.0528   0.0545   0.0569   0.0617   0.0641   0.0664
  0.0728   0.0768   0.0782   0.0787   0.0816   0.0860   0.0885   0.0911
  0.0940   0.0958   0.1000   0.1029   0.1057   0.1071   0.1097   0.1124
  0.1134   0.1137   0.1163   0.1178   0.1216   0.1240   0.1253   0.1274
  0.1299   0.1314   0.1341   0.1366   0.1372   0.1397   0.1407   0.1430
  0.1443   0.1456   0.1485   0.1492   0.1510   0.1531   0.1547   0.1597
  0.1608   0.1630   0.1642   0.1674   0.1684   0.1694   0.1723   0.1742
  0.1767   0.1798   0.1839   0.1860   0.1881   0.1919   0.1926   0.1942
  0.1955   0.2010   0.2036   0.2064   0.2073   0.2103   0.2131   0.2150
  0.2197   0.2209   0.2225   0.2257   0.2282   0.2329   0.2349   0.2360
  0.2417   0.2438   0.2456   0.2473   0.2498   0.2510   0.2558   0.2573
  0.2597   0.2632   0.2652   0.2684   0.2705   0.2711   0.2749   0.2788
  0.2816   0.2832   0.2867   0.2877   0.2889   0.2925   0.2954   0.2996
  0.3028   0.3059   0.3063   0.3085   0.3105   0.3184   0.3199   0.3215
  0.3227   0.3246   0.3284   0.3304   0.3326   0.3346   0.3403   0.3417
  0.3421   0.3451   0.3476   0.3486   0.3503   0.3560   0.3577   0.3604
  0.3620   0.3641   0.3669   0.3694   0.3714   0.3792   0.3819   0.3853
  0.3865   0.3897   0.3948   0.3989   0.4015   0.4053   0.4067   0.4107
  0.4136   0.4196   0.4248   0.4314   0.4336   0.4393   0.4445   0.4488
  0.4517   0.4610   0.4626   0.4707   0.4748   0.4816   0.4853   0.4919
  0.4980   0.5010   0.5033   0.5124   0.5228   0.5273   0.5287   0.5425
  0.5464   0.5514   0.5581   0.5632   0.5696   0.5781   0.5801   0.5818
  0.5847   0.5886   0.5952   0.6042   0.6080   0.6104   0.6148   0.6265
  0.6308   0.6346   0.6432   0.6461   0.6524   0.6604   0.6647   0.6715
  0.6752   0.6791   0.6814   0.6844   0.6896   0.6958   0.7014   0.7110
  0.7134   0.7179   0.7262   0.7340   0.7358   0.7449   0.7480   0.7501
  0.7554   0.7579   0.7629   0.7654   0.7676   0.7707   0.7782   0.7798
  0.7860   0.7896   0.7980   0.7994   0.8019   0.8066   0.8086   0.8117
  0.8209   0.8283   0.8290   0.8363   0.8429   0.8586   0.8675   0.8717
  0.8874   0.9023   0.9144   0.9171   0.9302   0.9588   0.9674   0.9770
  0.9843   0.9989   1.0133   1.0233   1.0338   1.0368   1.0523   1.0564
  1.0632   1.0694   1.0828   1.0866   1.0951   1.0991   1.1105   1.1233
  1.1325   1.1394   1.1433   1.1502   1.1583   1.1614   1.1745   1.1751
  1.1825   1.1890   1.1942   1.2021   1.2033   1.2113   1.2190   1.2258
  1.2302   1.2308   1.2494   1.2545   1.2595   1.2624   1.2706   1.2781
  1.2909   1.2943   1.3151   1.3171   1.3354   1.3428   1.3487   1.3631
  1.3696   1.3744   1.3787   1.3925   1.3962   1.4113   1.4212   1.4291
  1.4395   1.4429   1.4600   1.4637   1.4720   1.4762   1.4863   1.4957
  1.5062   1.5119   1.5164   1.5257   1.5290   1.5327   1.5437   1.5514
  1.5568   1.5638   1.5700   1.5722   1.5800   1.5849   1.5888   1.5923
  1.5973   1.6020   1.6066   1.6134   1.6206   1.6248   1.6257   1.6323
  1.6415   1.6440   1.6458   1.6499   1.6574   1.6581   1.6642   1.6723
  1.6756   1.6812   1.6836   1.6861   1.6974   1.7025   1.7120   1.7192
  1.7222   1.7293   1.7443   1.7486   1.7559   1.7633   1.7663   1.7793
  1.7805   1.7912   1.7998   1.8075   1.8129   1.8197   1.8216   1.8315
  1.8379   1.8511   1.8610   1.8643   1.8715   1.8780   1.8833   1.8935
  1.8974   1.9089   1.9190   1.9235   1.9279   1.9431   1.9545   1.9697
  1.9809   1.9853   1.9985   2.0064   2.0229   2.0275   2.0393   2.0456
  2.0473   2.0565   2.0618   2.0664   2.0837   2.0914   2.1019   2.1076
  2.1173   2.1279   2.1331   2.1454   2.1497   2.1542   2.1698   2.1766
  2.1835   2.1961   2.2133   2.2189   2.2238   2.2290   2.2368   2.2463
  2.2504   2.2703   2.2960   2.3015   2.3048   2.3181   2.3254   2.3422
  2.3535   2.3614   2.3673   2.3839   2.3951   2.4148   2.4325   2.4400
  2.4658   2.4860   2.5076   2.5141   2.5284   2.5319   2.5446   2.5485
  2.5511   2.5652   2.5783   2.5807   2.5834   2.5981   2.6084   2.6189
  2.6352   2.6409   2.6446   2.6556   2.6604   2.6698   2.6825   2.6986
  2.7056   2.7225   2.7301   2.7378   2.7497   2.7624   2.7726   2.7803
  2.7891   2.7915   2.8170   2.8205   2.8245   2.8347   2.8423   2.8501
  2.8604   2.8676   2.8822   2.8880   2.8957   2.9024   2.9124   2.9213
  2.9325   2.9428   2.9595   2.9618   2.9686   2.9752   2.9834   2.9974
  3.0121   3.0155   3.0235   3.0278   3.0359   3.0472   3.0531   3.0738
  3.0839   3.0871   3.0956   3.1050   3.1141   3.1216   3.1359   3.1424
  3.1524   3.1554   3.1620   3.1710   3.1742   3.1788   3.1962   3.2075
  3.2109   3.2328   3.2587   3.2681   3.2745   3.2833   3.2981   3.3102
  3.3169   3.3243   3.3338   3.3458   3.3560   3.3662   3.3847   3.3930
  3.4245   3.4291   3.4678   3.4803   3.5060   3.5687   3.5822   3.6202
  3.6868   3.7801   3.7817   3.8028   3.8052   3.8121   3.8163   3.8331
  3.8590   3.9077   3.9115   3.9172   3.9264   3.9388   3.9539   3.9857
  4.0004   4.0025   4.0146   4.0381   4.0439   4.0695   4.0920   4.0961
  4.1389   4.1501   4.1702   4.1734   4.1961   4.2404   4.2582   4.2778
  4.2998   4.3130   4.3219   4.3324   4.3468   4.4667   4.9983   5.0801
  5.0928   5.0953   5.1083   5.1121   5.1513   5.1816   5.2302   5.2456
  5.3646   5.3772   5.4052   5.4104   5.4244   5.4345   5.4634   5.4992
  5.6021   5.6167   5.6413   5.6579   5.6595   5.6630   5.7520   5.8457
  5.8535  23.7548  23.7719  23.7964  23.7995  23.8147  23.8229  23.8322
 23.8428  23.8742  23.8795  23.8933  23.9152  23.9492  23.9588  23.9900
 24.0065  49.8764  49.9032  49.9397  49.9424  49.9477  49.9675  49.9967
 50.0174  50.0428
 --------------------------------------------------------------

          Ground-State Mulliken Net Atomic Charges

     Atom                 Charge (a.u.)
  ----------------------------------------
      1 C                     0.104465
      2 H                     0.235267
      3 C                    -0.187420
      4 H                     0.210079
      5 O                     0.011379
      6 C                    -0.702755
      7 H                     0.133580
      8 H                     0.183773
      9 C                     0.487255
     10 H                     0.168222
     11 C                    -0.729798
     12 H                     0.145781
     13 H                     0.180901
     14 O                    -0.214280
     15 C                    -0.398778
     16 H                     0.168324
     17 H                     0.197411
     18 C                    -0.503946
     19 H                     0.175074
     20 H                     0.150512
     21 C                     0.164426
     22 H                     0.253374
     23 C                    -0.739312
     24 H                     0.149219
     25 H                     0.158543
     26 H                     0.176441
     27 C                    -0.770440
     28 O                     0.161699
     29 H                     0.244530
     30 H                     0.240661
     31 O                     0.023836
     32 C                    -0.247805
     33 H                     0.272363
     34 C                     0.116104
     35 H                     0.263437
     36 C                    -0.161723
     37 O                    -0.181319
     38 O                    -0.086695
     39 H                     0.284836
     40 C                    -0.348551
     41 H                     0.275291
     42 O                    -0.143834
     43 H                     0.263586
     44 C                    -0.451568
     45 H                     0.296379
     46 O                    -0.222636
     47 H                     0.268926
     48 C                    -0.417836
     49 H                     0.241326
     50 O                    -0.151682
     51 H                     0.253377
  ----------------------------------------
  Sum of atomic charges =     0.000000

 -----------------------------------------------------------------
                    Cartesian Multipole Moments
 -----------------------------------------------------------------
    Charge (ESU x 10^10)
                 0.0000
    Dipole Moment (Debye)
         X      -0.7108      Y      -3.1514      Z      -1.5722
       Tot       3.5928
    Quadrupole Moments (Debye-Ang)
        XX    -132.8714     XY      -0.2116     YY    -159.1518
        XZ      12.9462     YZ      -0.4697     ZZ    -154.7236
    Octopole Moments (Debye-Ang^2)
       XXX    -113.6416    XXY     -49.8256    XYY     -59.6549
       YYY     -41.9808    XXZ     -40.8433    XYZ      37.4038
       YYZ     -37.5578    XZZ     -33.8119    YZZ     -12.5739
       ZZZ     -49.3905
    Hexadecapole Moments (Debye-Ang^3)
      XXXX   -8943.6440   XXXY    -169.0864   XXYY   -2343.4931
      XYYY    -386.1211   YYYY   -3961.8594   XXXZ     782.6477
      XXYZ      71.1914   XYYZ     382.1440   YYYZ     -65.3327
      XXZZ   -1726.6407   XYZZ     -62.8443   YYZZ    -810.7917
      XZZZ     544.4666   YZZZ      -3.8175   ZZZZ    -790.0245
 -----------------------------------------------------------------
 Calculating analytic gradient of the SCF energy
 Gradient of SCF Energy
            1           2           3           4           5           6
    1  -0.0003889   0.0001078  -0.0005012  -0.0002194   0.0011409   0.0003825
    2   0.0007185   0.0000141  -0.0008944   0.0000491   0.0009026   0.0000517
    3   0.0005537  -0.0001568  -0.0006350   0.0000469   0.0014021  -0.0004265
            7           8           9          10          11          12
    1  -0.0000110  -0.0001940   0.0002484  -0.0000447  -0.0000261  -0.0000829
    2  -0.0001827   0.0000228   0.0009726  -0.0002314   0.0002247  -0.0002244
    3   0.0000674   0.0000996   0.0004907  -0.0001182   0.0000023  -0.0000151
           13          14          15          16          17          18
    1   0.0001296  -0.0003756   0.0000723   0.0000317   0.0001264  -0.0005587
    2   0.0000083  -0.0004143  -0.0000390  -0.0002457   0.0000766  -0.0004056
    3   0.0003078  -0.0002511   0.0000049  -0.0002524  -0.0001562   0.0005192
           19          20          21          22          23          24
    1  -0.0000134  -0.0001193   0.0012577   0.0000050  -0.0003754  -0.0000693
    2   0.0000404   0.0002686  -0.0001607  -0.0001851   0.0002356   0.0000595
    3  -0.0000415  -0.0001097   0.0009975  -0.0002083  -0.0002874  -0.0000969
           25          26          27          28          29          30
    1   0.0000528   0.0001726  -0.0011528   0.0011444   0.0001461  -0.0000509
    2  -0.0001830  -0.0003537  -0.0010379  -0.0001469   0.0000610   0.0002223
    3  -0.0000783   0.0001170  -0.0021646  -0.0006420   0.0000673   0.0002098
           31          32          33          34          35          36
    1   0.0004230  -0.0006011   0.0005447  -0.0017088   0.0003134   0.0000194
    2   0.0001570   0.0007949  -0.0003352  -0.0001574  -0.0000636  -0.0010502
    3   0.0004479  -0.0007343   0.0001379   0.0006098  -0.0001695  -0.0002461
           37          38          39          40          41          42
    1   0.0001387  -0.0001419   0.0000961  -0.0012265  -0.0004821  -0.0001974
    2   0.0008791  -0.0001041   0.0000737   0.0000671  -0.0000923  -0.0001480
    3   0.0005811  -0.0001821   0.0001577   0.0001246  -0.0003684  -0.0000667
           43          44          45          46          47          48
    1   0.0001999   0.0008478  -0.0003125   0.0001240   0.0003273   0.0002142
    2  -0.0000084   0.0003026  -0.0001388  -0.0002425   0.0002588   0.0008819
    3  -0.0003852   0.0007656  -0.0001873   0.0004607  -0.0001243  -0.0001708
           49          50          51
    1   0.0001712   0.0003818   0.0000341
    2  -0.0001839  -0.0002425   0.0001281
    3   0.0000187   0.0001542  -0.0000702
 Max gradient component =       2.165E-03
 RMS gradient           =       4.828E-04
 Gradient time:  CPU 537.62 s  wall 90.68 s
 Geometry Optimization Parameters
   NAtoms,    NIC,     NZ,  NCons,   NDum,   NFix, NCnnct, MaxDiis
       51     420       0       0       0       0       0       0

 Cartesian Hessian Update
 Hessian Updated using BFGS Update


** GEOMETRY OPTIMIZATION IN DELOCALIZED INTERNAL COORDINATES **
   Searching for a Minimum

   Optimization Cycle:  10

                       Coordinates (Angstroms)
     ATOM                X               Y               Z
      1  C         2.7437464721   -0.9001230589   -0.8028069240
      2  H         2.0410443029   -0.2487531754   -1.3369585316
      3  C         2.7601664583   -0.4369042915    0.6454595321
      4  H         3.5759014719   -0.9337190841    1.1907728471
      5  O         1.5231788784   -0.9207294017    1.2088391624
      6  C         2.9740465292    1.0624161416    0.7376425524
      7  H         2.1477649349    1.5646176246    0.2214398231
      8  H         2.9674735581    1.3982077836    1.7805905806
      9  C         4.3365634308    1.3973535464    0.0770627713
     10  H         5.1171267322    0.9464996894    0.7078998379
     11  C         4.6146405275    2.9060397234    0.0849165871
     12  H         4.6026271007    3.2757249664    1.1190690771
     13  H         5.6095207415    3.0995333677   -0.3238453864
     14  O         3.7187359376    3.6662647230   -0.7271085627
     15  C         4.4745375363    0.7990125897   -1.3438775633
     16  H         5.4985534760    0.9590740306   -1.6984181765
     17  H         3.8228629350    1.3604595039   -2.0214350111
     18  C         4.1190305220   -0.7013963383   -1.4286514301
     19  H         4.1303397930   -1.0225608506   -2.4755517855
     20  H         4.8745419280   -1.2987010708   -0.9047789200
     21  C         2.0500358782   -2.2706842541   -0.6914563766
     22  H         1.5614997254   -2.5434474976   -1.6294646798
     23  C         2.9253117040   -3.4370374613   -0.2218438584
     24  H         2.3252599553   -4.3460789387   -0.1247310957
     25  H         3.7211563713   -3.6447558333   -0.9419994407
     26  H         3.3936145457   -3.2476616319    0.7482502894
     27  C         0.9679986711   -1.9045885699    0.3420059433
     28  O        -0.1521793209   -1.3797354426   -0.3768095189
     29  H         2.8554594389    3.6847182690   -0.3031338225
     30  H         0.6284136522   -2.7390173890    0.9603409601
     31  O        -1.4366024690    0.4377465847    0.0158117915
     32  C        -2.4951350474    1.0580768710    0.7382851065
     33  H        -2.3054593016    1.0166291339    1.8179601136
     34  C        -1.2129344243   -0.9192472742    0.3989431065
     35  H        -0.9657350813   -0.9648514664    1.4677183597
     36  C        -2.4838202052    2.5359463416    0.3582528754
     37  O        -2.1791977035    3.4271820739    1.1066262529
     38  O        -2.8455613062    2.7317401841   -0.9266337836
     39  H        -2.7922440358    3.6841558224   -1.0979534727
     40  C        -3.8286986229    0.3605172529    0.4249401427
     41  H        -4.0258628980    0.4623759268   -0.6523688896
     42  O        -4.8490654706    0.9901151682    1.1801847120
     43  H        -5.6347523754    0.4323148186    1.1393012494
     44  C        -3.6888085516   -1.1184879475    0.7836063899
     45  H        -3.5884877530   -1.2075393419    1.8693341962
     46  O        -4.8871533510   -1.8483139463    0.4793871669
     47  H        -5.0218993812   -1.8266914203   -0.4768519991
     48  C        -2.4690884812   -1.7480771368    0.1136950270
     49  H        -2.6058685050   -1.7616874188   -0.9782064548
     50  O        -2.2345336215   -3.0623107697    0.6010305646
     51  H        -3.0823195285   -3.5203685924    0.6388764907
   Point Group: c1    Number of degrees of freedom:   147


   Energy is  -1302.744892271

 Hessian Updated using BFGS Update

147 Hessian modes will be used to form the next step
  Hessian Eigenvalues:
     0.001632    0.003446    0.005062    0.005753    0.005969    0.006423
     0.007244    0.007423    0.008293    0.010576    0.010916    0.011325
     0.011543    0.013113    0.015041    0.018745    0.019301    0.021657
     0.022151    0.029884    0.031184    0.032009    0.034794    0.037599
     0.040477    0.041484    0.042129    0.044009    0.046035    0.046633
     0.047990    0.048678    0.048944    0.049329    0.049787    0.049858
     0.051041    0.051217    0.052803    0.054422    0.055209    0.055362
     0.056526    0.057338    0.057913    0.057962    0.058676    0.060381
     0.061793    0.065001    0.068340    0.069151    0.071134    0.074757
     0.077632    0.078560    0.079133    0.082152    0.082897    0.084870
     0.088645    0.093230    0.108382    0.110314    0.112733    0.116298
     0.118002    0.119126    0.137626    0.140258    0.143397    0.153466
     0.156116    0.159856    0.160001    0.160066    0.160170    0.160696
     0.161531    0.164241    0.166637    0.167850    0.175402    0.176933
     0.178913    0.182055    0.195192    0.196343    0.201463    0.218840
     0.222620    0.233915    0.249897    0.251151    0.263229    0.272294
     0.276032    0.281377    0.283471    0.283959    0.285280    0.289036
     0.291802    0.292899    0.298018    0.301185    0.301824    0.306317
     0.334830    0.336030    0.337647    0.339042    0.339403    0.339807
     0.339888    0.340277    0.340480    0.340558    0.340902    0.340968
     0.341087    0.341511    0.341769    0.341896    0.342014    0.342255
     0.342509    0.342713    0.343993    0.359491    0.369754    0.393853
     0.395928    0.399120    0.405414    0.406832    0.419972    0.427380
     0.437330    0.513740    0.518991    0.521341    0.524312    0.531819
     0.546000    0.879929    1.018430

 Minimum Search - Taking Simple RFO Step
 Searching for Lamda that Minimizes Along All modes
 Value Taken    Lamda =  -0.00045695
 Calculated Step too Large.  Step scaled by  0.937936
 Step Taken.  Stepsize is  0.300000

                             Maximum     Tolerance    Cnvgd?
         Gradient           0.002199      0.000300      NO
         Displacement       0.137530      0.001200      NO
         Energy change     -0.000365      0.000001      NO


 New Cartesian Coordinates Obtained by Inverse Iteration

 Displacement from previous Coordinates is:  2.169273
 ----------------------------------------------------------------
             Standard Nuclear Orientation (Angstroms)
    I     Atom           X                Y                Z
 ----------------------------------------------------------------
    1      C       2.7337853099    -0.9473113830    -0.7756643697
    2      H       2.0031772493    -0.3322380645    -1.3153200535
    3      C       2.7412899625    -0.4561449996     0.6658539240
    4      H       3.5822603351    -0.8993488263     1.2181859213
    5      O       1.5396668949    -0.9994008078     1.2555519464
    6      C       2.8779352446     1.0545205468     0.7200683310
    7      H       2.0165477741     1.4988933513     0.2069601531
    8      H       2.8681375970     1.4137285200     1.7551665046
    9      C       4.2151054167     1.4432651473     0.0354026369
   10      H       5.0225701548     1.0414233082     0.6642825010
   11      C       4.4165698366     2.9634338750     0.0042908215
   12      H       4.4077947256     3.3526553307     1.0310979963
   13      H       5.3892420632     3.2002797369    -0.4329264718
   14      O       3.4626775168     3.6583661772    -0.7990927562
   15      C       4.3690732218     0.8191700093    -1.3720002589
   16      H       5.3784936984     1.0261571214    -1.7429965811
   17      H       3.6763921445     1.3250427745    -2.0521906158
   18      C       4.0937240481    -0.6983912848    -1.4176446458
   19      H       4.1078732184    -1.0391341079    -2.4584024960
   20      H       4.8828378993    -1.2490576100    -0.8917402337
   21      C       2.0832142941    -2.3360581960    -0.6442332557
   22      H       1.6042081305    -2.6399635310    -1.5780001532
   23      C       3.0028465720    -3.4595706334    -0.1553335528
   24      H       2.4401505722    -4.3914197219    -0.0455998973
   25      H       3.8088077319    -3.6489046486    -0.8697629017
   26      H       3.4598057947    -3.2332880170     0.8127107375
   27      C       1.0043471853    -1.9918607712     0.3975984437
   28      O      -0.1375102756    -1.5118208892    -0.3237661446
   29      H       2.6067457978     3.6255930365    -0.3607142312
   30      H       0.6923443532    -2.8291893761     1.0272283663
   31      O      -1.3193494881     0.3800054956     0.0944273480
   32      C      -2.3713996113     1.0350491105     0.7995112684
   33      H      -2.2237407249     0.9495240825     1.8828681575
   34      C      -1.1918401252    -1.0061683046     0.4282072295
   35      H      -0.9951158239    -1.1133903295     1.5026707919
   36      C      -2.2619276244     2.5198694427     0.4671548717
   37      O      -1.9274281650     3.3686467571     1.2516918481
   38      O      -2.5698304693     2.7788054200    -0.8206102840
   39      H      -2.4584675794     3.7323501712    -0.9543726662
   40      C      -3.7291133616     0.4238629309     0.4146549453
   41      H      -3.8914724612     0.5854958567    -0.6611816814
   42      O      -4.7433724223     1.0698641265     1.1667860988
   43      H      -5.5473171937     0.5430194623     1.0833781485
   44      C      -3.6827950302    -1.0741425884     0.7114214868
   45      H      -3.6223765599    -1.2074947250     1.7957452261
   46      O      -4.9096857634    -1.7221883504     0.3395575922
   47      H      -5.0093296123    -1.6590001092    -0.6190303305
   48      C      -2.4764973544    -1.7479346035     0.0619852303
   49      H      -2.5761101376    -1.7198999905    -1.0334284816
   50      O      -2.3382860704    -3.0890025006     0.5123494386
   51      H      -3.2089131158    -3.5034448875     0.4905619225
 ----------------------------------------------------------------
 Molecular Point Group                 C1    NOp =  1
 Largest Abelian Subgroup              C1    NOp =  1
 Nuclear Repulsion Energy =  2502.4689490569 hartrees
 There are       97 alpha and       97 beta electrons
 Applying Cartesian multipole field
    Component          Value
    ---------          -----
     (2,0,0)        1.00000E-12
     (0,2,0)        2.00000E-11
     (0,0,2)       -3.00000E-11
 Nucleus-field energy     =     0.0000000512 hartrees
 Requested basis set is 6-311++G(d,p)
 There are 280 shells and 732 basis functions
 A cutoff of  1.0D-11 yielded  27704 shell pairs
 There are    185388 function pairs (    196371 Cartesian)
 Smallest overlap matrix eigenvalue = 8.36E-07

 Q-Chem warning in module stvman/mkSTV.C, line 306:

 Overlap eigenvalue is smaller than square root of threshold
 Use THRESH >= 12 to get rid of this warning

 Linear dependence detected in AO basis
 Tighter screening thresholds may be required for diffuse basis sets
 Use S2THRESH > 14 and THRESH = 14 in case of SCF convergence issues
 Number of orthogonalized atomic orbitals = 731
 Maximum deviation from orthogonality = 2.733E-10
 Guess MOs from SCF MO coefficient file

 -----------------------------------------------------------------------
  General SCF calculation program by
  Eric Jon Sundstrom, Paul Horn, Yuezhi Mao, Dmitri Zuev, Alec White,
  David Stuck, Shaama M.S., Shane Yost, Joonho Lee, David Small,
  Daniel Levine, Susi Lehtola, Hugh Burton, Evgeny Epifanovsky
 -----------------------------------------------------------------------
 Exchange:     0.2000 Hartree-Fock + 0.0800 Slater + 0.7200 B88
 Correlation:  0.1900 VWN1RPA + 0.8100 LYP
 Using SG-1 standard quadrature grid
 using 6 threads for integral computing
 -------------------------------------------------------
 OpenMP Integral computing Module                
 Release: version 2.0, May 2017, Q-Chem Inc. Pleasanton 
 -------------------------------------------------------
 -------------------------------------------------------
 OpenMP BLAS3 based DFT computing Module                
 Release: version 1.0, May 2013, Q-Chem Inc. Pittsburgh 
 -------------------------------------------------------
 A restricted SCF calculation will be
 performed using DIIS
 SCF converges when DIIS error is below 1.0e-08
 ---------------------------------------
  Cycle       Energy         DIIS error
 ---------------------------------------
    1   -1302.6940142305      7.78e-04  
    2   -1302.7437787349      1.45e-04  
    3   -1302.7427709181      2.19e-04  
    4   -1302.7449266584      1.70e-05  
    5   -1302.7449323677      1.36e-05  
    6   -1302.7449407493      4.17e-06  
    7   -1302.7449415586      1.12e-06  
    8   -1302.7449416237      3.27e-07  
    9   -1302.7449416288      1.23e-07  
   10   -1302.7449416296      3.47e-08  
   11   -1302.7449416296      1.11e-08  
   12   -1302.7449416297      4.75e-09  Convergence criterion met
 ---------------------------------------
 SCF time:   CPU 2300.66s  wall 406.00s 
 SCF   energy in the final basis set =    -1302.7449416297
 Total energy in the final basis set =    -1302.7449416297

 --------------------------------------------------------------

                    Orbital Energies (a.u.)
 --------------------------------------------------------------

 Alpha MOs
 -- Occupied --
-19.1871 -19.1648 -19.1537 -19.1465 -19.1429 -19.1428 -19.1317 -19.1317
-19.1236 -10.3229 -10.2900 -10.2752 -10.2590 -10.2514 -10.2511 -10.2447
-10.2213 -10.2178 -10.1844 -10.1816 -10.1742 -10.1733 -10.1719 -10.1688
-10.1679  -1.1308  -1.1006  -1.0743  -1.0600  -1.0506  -1.0404  -1.0392
 -1.0247  -1.0178  -0.8460  -0.8133  -0.8091  -0.7904  -0.7540  -0.7483
 -0.7084  -0.6873  -0.6785  -0.6574  -0.6330  -0.6294  -0.6201  -0.5924
 -0.5821  -0.5679  -0.5599  -0.5559  -0.5484  -0.5237  -0.5133  -0.5092
 -0.5036  -0.5017  -0.4937  -0.4897  -0.4844  -0.4754  -0.4646  -0.4612
 -0.4548  -0.4485  -0.4379  -0.4351  -0.4299  -0.4230  -0.4195  -0.4095
 -0.4003  -0.3956  -0.3944  -0.3804  -0.3757  -0.3723  -0.3676  -0.3656
 -0.3628  -0.3586  -0.3446  -0.3425  -0.3411  -0.3310  -0.3298  -0.3258
 -0.3178  -0.3146  -0.3037  -0.3019  -0.2994  -0.2895  -0.2832  -0.2767
 -0.2713
 -- Virtual --
 -0.0328  -0.0225  -0.0129  -0.0100  -0.0023  -0.0007   0.0027   0.0067
  0.0130   0.0193   0.0216   0.0269   0.0294   0.0348   0.0385   0.0407
  0.0462   0.0483   0.0523   0.0544   0.0569   0.0620   0.0641   0.0668
  0.0722   0.0777   0.0787   0.0790   0.0820   0.0860   0.0890   0.0909
  0.0938   0.0960   0.1006   0.1030   0.1061   0.1072   0.1101   0.1124
  0.1142   0.1144   0.1162   0.1172   0.1222   0.1239   0.1249   0.1273
  0.1294   0.1309   0.1349   0.1360   0.1376   0.1399   0.1411   0.1441
  0.1455   0.1462   0.1480   0.1493   0.1511   0.1524   0.1559   0.1595
  0.1611   0.1624   0.1639   0.1681   0.1689   0.1701   0.1725   0.1743
  0.1782   0.1811   0.1834   0.1863   0.1877   0.1898   0.1917   0.1943
  0.1950   0.2013   0.2032   0.2074   0.2086   0.2105   0.2128   0.2159
  0.2202   0.2210   0.2218   0.2257   0.2288   0.2324   0.2354   0.2368
  0.2411   0.2440   0.2457   0.2471   0.2501   0.2525   0.2549   0.2581
  0.2595   0.2641   0.2655   0.2692   0.2713   0.2737   0.2759   0.2776
  0.2832   0.2843   0.2872   0.2877   0.2892   0.2926   0.2956   0.2996
  0.3038   0.3063   0.3072   0.3096   0.3116   0.3187   0.3200   0.3218
  0.3226   0.3253   0.3275   0.3316   0.3343   0.3369   0.3395   0.3409
  0.3437   0.3475   0.3475   0.3497   0.3499   0.3543   0.3577   0.3595
  0.3616   0.3649   0.3655   0.3693   0.3727   0.3795   0.3818   0.3839
  0.3871   0.3945   0.3952   0.3974   0.4033   0.4050   0.4065   0.4102
  0.4135   0.4184   0.4243   0.4302   0.4350   0.4390   0.4448   0.4494
  0.4533   0.4597   0.4639   0.4698   0.4755   0.4834   0.4855   0.4907
  0.4991   0.5015   0.5067   0.5125   0.5216   0.5257   0.5315   0.5411
  0.5485   0.5529   0.5582   0.5622   0.5707   0.5776   0.5797   0.5818
  0.5886   0.5930   0.5957   0.6054   0.6074   0.6118   0.6156   0.6269
  0.6327   0.6370   0.6438   0.6476   0.6562   0.6604   0.6651   0.6691
  0.6752   0.6773   0.6842   0.6866   0.6931   0.6985   0.7023   0.7129
  0.7146   0.7185   0.7257   0.7332   0.7369   0.7442   0.7476   0.7511
  0.7565   0.7579   0.7642   0.7657   0.7679   0.7709   0.7789   0.7807
  0.7835   0.7882   0.7967   0.7994   0.8017   0.8064   0.8090   0.8144
  0.8222   0.8296   0.8313   0.8396   0.8430   0.8592   0.8681   0.8724
  0.8876   0.9048   0.9163   0.9191   0.9313   0.9610   0.9692   0.9746
  0.9874   1.0005   1.0112   1.0242   1.0374   1.0399   1.0521   1.0554
  1.0640   1.0693   1.0825   1.0901   1.0967   1.1025   1.1116   1.1216
  1.1308   1.1419   1.1443   1.1524   1.1579   1.1625   1.1758   1.1777
  1.1860   1.1897   1.1944   1.2027   1.2047   1.2136   1.2217   1.2245
  1.2307   1.2309   1.2483   1.2559   1.2599   1.2626   1.2705   1.2782
  1.2891   1.2975   1.3133   1.3229   1.3312   1.3429   1.3477   1.3664
  1.3709   1.3725   1.3806   1.3927   1.3978   1.4064   1.4219   1.4259
  1.4389   1.4444   1.4611   1.4648   1.4731   1.4760   1.4845   1.4962
  1.5086   1.5108   1.5160   1.5249   1.5296   1.5329   1.5458   1.5548
  1.5554   1.5643   1.5710   1.5758   1.5822   1.5855   1.5884   1.5935
  1.5998   1.6033   1.6073   1.6142   1.6207   1.6247   1.6263   1.6325
  1.6421   1.6440   1.6478   1.6515   1.6586   1.6599   1.6652   1.6719
  1.6753   1.6804   1.6850   1.6855   1.6971   1.7005   1.7119   1.7186
  1.7246   1.7300   1.7444   1.7495   1.7529   1.7629   1.7685   1.7788
  1.7817   1.7913   1.7996   1.8084   1.8123   1.8186   1.8243   1.8326
  1.8441   1.8522   1.8604   1.8644   1.8719   1.8778   1.8842   1.8935
  1.8969   1.9088   1.9183   1.9242   1.9286   1.9414   1.9571   1.9654
  1.9818   1.9853   2.0025   2.0092   2.0215   2.0298   2.0380   2.0439
  2.0497   2.0563   2.0623   2.0664   2.0838   2.0935   2.1014   2.1079
  2.1192   2.1281   2.1342   2.1461   2.1516   2.1572   2.1697   2.1768
  2.1852   2.1950   2.2150   2.2181   2.2270   2.2312   2.2369   2.2445
  2.2523   2.2667   2.2961   2.3036   2.3051   2.3192   2.3250   2.3410
  2.3538   2.3602   2.3661   2.3829   2.3939   2.4128   2.4346   2.4389
  2.4664   2.4873   2.5074   2.5123   2.5265   2.5324   2.5462   2.5490
  2.5513   2.5661   2.5792   2.5799   2.5838   2.6008   2.6110   2.6189
  2.6342   2.6431   2.6457   2.6557   2.6608   2.6697   2.6824   2.7010
  2.7074   2.7240   2.7311   2.7394   2.7499   2.7629   2.7735   2.7826
  2.7905   2.7933   2.8173   2.8205   2.8248   2.8338   2.8435   2.8517
  2.8631   2.8674   2.8819   2.8907   2.8956   2.9023   2.9130   2.9207
  2.9344   2.9434   2.9580   2.9601   2.9684   2.9761   2.9825   2.9969
  3.0127   3.0168   3.0243   3.0284   3.0370   3.0457   3.0575   3.0752
  3.0811   3.0892   3.0959   3.1087   3.1154   3.1182   3.1343   3.1437
  3.1530   3.1557   3.1599   3.1702   3.1731   3.1775   3.1958   3.2090
  3.2119   3.2330   3.2593   3.2722   3.2754   3.2846   3.2985   3.3110
  3.3201   3.3259   3.3350   3.3501   3.3577   3.3685   3.3875   3.3940
  3.4261   3.4277   3.4695   3.4805   3.5083   3.5683   3.5814   3.6205
  3.6857   3.7818   3.7821   3.8040   3.8054   3.8112   3.8166   3.8315
  3.8605   3.9096   3.9116   3.9151   3.9283   3.9384   3.9535   3.9864
  4.0005   4.0050   4.0161   4.0361   4.0456   4.0663   4.0964   4.0998
  4.1354   4.1504   4.1695   4.1757   4.1954   4.2448   4.2573   4.2809
  4.2997   4.3127   4.3228   4.3292   4.3488   4.4635   4.9983   5.0814
  5.0930   5.0962   5.1080   5.1145   5.1515   5.1807   5.2364   5.2502
  5.3633   5.3752   5.4069   5.4086   5.4254   5.4366   5.4615   5.4976
  5.6003   5.6163   5.6370   5.6560   5.6589   5.6643   5.7521   5.8485
  5.8600  23.7535  23.7724  23.7980  23.8011  23.8154  23.8230  23.8323
 23.8433  23.8733  23.8802  23.8946  23.9160  23.9504  23.9579  23.9909
 24.0077  49.8798  49.9031  49.9393  49.9429  49.9485  49.9669  49.9932
 50.0172  50.0421
 --------------------------------------------------------------

          Ground-State Mulliken Net Atomic Charges

     Atom                 Charge (a.u.)
  ----------------------------------------
      1 C                     0.074864
      2 H                     0.238825
      3 C                    -0.218892
      4 H                     0.209448
      5 O                     0.021693
      6 C                    -0.654517
      7 H                     0.125156
      8 H                     0.185337
      9 C                     0.477945
     10 H                     0.169899
     11 C                    -0.712024
     12 H                     0.146815
     13 H                     0.179336
     14 O                    -0.212371
     15 C                    -0.380002
     16 H                     0.169071
     17 H                     0.195861
     18 C                    -0.550029
     19 H                     0.175149
     20 H                     0.150938
     21 C                     0.174485
     22 H                     0.256931
     23 C                    -0.735144
     24 H                     0.148702
     25 H                     0.157872
     26 H                     0.180188
     27 C                    -0.734736
     28 O                     0.170646
     29 H                     0.245268
     30 H                     0.223113
     31 O                     0.034501
     32 C                    -0.212881
     33 H                     0.276543
     34 C                     0.132760
     35 H                     0.260228
     36 C                    -0.250299
     37 O                    -0.169795
     38 O                    -0.073492
     39 H                     0.285893
     40 C                    -0.345113
     41 H                     0.274459
     42 O                    -0.143517
     43 H                     0.263332
     44 C                    -0.452785
     45 H                     0.296635
     46 O                    -0.223690
     47 H                     0.268889
     48 C                    -0.439607
     49 H                     0.237207
     50 O                    -0.152306
     51 H                     0.253211
  ----------------------------------------
  Sum of atomic charges =     0.000000

 -----------------------------------------------------------------
                    Cartesian Multipole Moments
 -----------------------------------------------------------------
    Charge (ESU x 10^10)
                 0.0000
    Dipole Moment (Debye)
         X      -0.5955      Y      -2.8770      Z      -1.7350
       Tot       3.4121
    Quadrupole Moments (Debye-Ang)
        XX    -132.7442     XY      -0.5144     YY    -159.4363
        XZ      12.5891     YZ      -0.6180     ZZ    -155.2109
    Octopole Moments (Debye-Ang^2)
       XXX    -110.7202    XXY     -40.4422    XYY     -56.8356
       YYY     -33.1390    XXZ     -43.9804    XYZ      34.1067
       YYZ     -37.0477    XZZ     -37.2488    YZZ     -15.8325
       ZZZ     -53.9600
    Hexadecapole Moments (Debye-Ang^3)
      XXXX   -8565.3655   XXXY    -134.7058   XXYY   -2260.4037
      XYYY    -364.4924   YYYY   -4010.0135   XXXZ     754.0285
      XXYZ      66.2619   XYYZ     359.6883   YYYZ     -64.6826
      XXZZ   -1650.9221   XYZZ     -50.4717   YYZZ    -835.2187
      XZZZ     538.8904   YZZZ     -11.2096   ZZZZ    -797.6968
 -----------------------------------------------------------------
 Calculating analytic gradient of the SCF energy
 Gradient of SCF Energy
            1           2           3           4           5           6
    1   0.0009761   0.0000238  -0.0007052  -0.0007849   0.0013010   0.0007171
    2  -0.0002549  -0.0004041  -0.0000747  -0.0001540  -0.0020241  -0.0001644
    3   0.0001777  -0.0002748  -0.0002396   0.0008769   0.0016291  -0.0011523
            7           8           9          10          11          12
    1  -0.0007020  -0.0001231   0.0007246  -0.0004272   0.0004057  -0.0002569
    2  -0.0002341   0.0000116   0.0018664  -0.0006810   0.0004819  -0.0004766
    3   0.0001404   0.0000255   0.0011714  -0.0007410  -0.0008526  -0.0001240
           13          14          15          16          17          18
    1  -0.0001232  -0.0000322   0.0001916   0.0000484  -0.0002027  -0.0000118
    2   0.0001197  -0.0004794  -0.0001327  -0.0004215  -0.0002479   0.0005675
    3   0.0002925   0.0000323  -0.0002243  -0.0000494   0.0001914   0.0012851
           19          20          21          22          23          24
    1  -0.0001730  -0.0000674  -0.0019513   0.0003766  -0.0007218  -0.0001210
    2   0.0002784  -0.0002574   0.0011499  -0.0003821   0.0012961  -0.0002561
    3  -0.0001063  -0.0002138  -0.0002022  -0.0009422   0.0000960  -0.0003746
           25          26          27          28          29          30
    1   0.0001854   0.0003397   0.0013679   0.0006211  -0.0000592   0.0004804
    2  -0.0005294  -0.0000963   0.0005391  -0.0021193  -0.0000464   0.0006046
    3  -0.0001540   0.0004190  -0.0015757  -0.0000022   0.0001145   0.0008006
           31          32          33          34          35          36
    1   0.0010335  -0.0008420   0.0006752  -0.0029524  -0.0001072  -0.0002989
    2   0.0010682   0.0010199  -0.0003777   0.0010673  -0.0008189  -0.0016913
    3   0.0001028   0.0002013  -0.0000239   0.0005863  -0.0006613  -0.0006038
           37          38          39          40          41          42
    1   0.0001824   0.0000327   0.0001070  -0.0002029  -0.0010457  -0.0006269
    2   0.0010420   0.0000376   0.0002078   0.0005593   0.0002296   0.0000102
    3   0.0004357  -0.0001442   0.0002745   0.0004484  -0.0002400  -0.0000017
           43          44          45          46          47          48
    1   0.0002588   0.0005048   0.0001940  -0.0005795   0.0003021   0.0025070
    2  -0.0004993  -0.0003261   0.0004347  -0.0005649   0.0001040   0.0019547
    3  -0.0005142   0.0002518  -0.0000628  -0.0001550  -0.0000612  -0.0001984
           49          50          51
    1  -0.0003966  -0.0000509   0.0000090
    2  -0.0005380  -0.0000952  -0.0003027
    3   0.0001782   0.0002749  -0.0001112
 Max gradient component =       2.952E-03
 RMS gradient           =       7.277E-04
 Gradient time:  CPU 542.99 s  wall 91.59 s
 Geometry Optimization Parameters
   NAtoms,    NIC,     NZ,  NCons,   NDum,   NFix, NCnnct, MaxDiis
       51     420       0       0       0       0       0       0

 Cartesian Hessian Update
 Hessian Updated using BFGS Update


** GEOMETRY OPTIMIZATION IN DELOCALIZED INTERNAL COORDINATES **
   Searching for a Minimum

   Optimization Cycle:  11

                       Coordinates (Angstroms)
     ATOM                X               Y               Z
      1  C         2.7337853099   -0.9473113830   -0.7756643697
      2  H         2.0031772493   -0.3322380645   -1.3153200535
      3  C         2.7412899625   -0.4561449996    0.6658539240
      4  H         3.5822603351   -0.8993488263    1.2181859213
      5  O         1.5396668949   -0.9994008078    1.2555519464
      6  C         2.8779352446    1.0545205468    0.7200683310
      7  H         2.0165477741    1.4988933513    0.2069601531
      8  H         2.8681375970    1.4137285200    1.7551665046
      9  C         4.2151054167    1.4432651473    0.0354026369
     10  H         5.0225701548    1.0414233082    0.6642825010
     11  C         4.4165698366    2.9634338750    0.0042908215
     12  H         4.4077947256    3.3526553307    1.0310979963
     13  H         5.3892420632    3.2002797369   -0.4329264718
     14  O         3.4626775168    3.6583661772   -0.7990927562
     15  C         4.3690732218    0.8191700093   -1.3720002589
     16  H         5.3784936984    1.0261571214   -1.7429965811
     17  H         3.6763921445    1.3250427745   -2.0521906158
     18  C         4.0937240481   -0.6983912848   -1.4176446458
     19  H         4.1078732184   -1.0391341079   -2.4584024960
     20  H         4.8828378993   -1.2490576100   -0.8917402337
     21  C         2.0832142941   -2.3360581960   -0.6442332557
     22  H         1.6042081305   -2.6399635310   -1.5780001532
     23  C         3.0028465720   -3.4595706334   -0.1553335528
     24  H         2.4401505722   -4.3914197219   -0.0455998973
     25  H         3.8088077319   -3.6489046486   -0.8697629017
     26  H         3.4598057947   -3.2332880170    0.8127107375
     27  C         1.0043471853   -1.9918607712    0.3975984437
     28  O        -0.1375102756   -1.5118208892   -0.3237661446
     29  H         2.6067457978    3.6255930365   -0.3607142312
     30  H         0.6923443532   -2.8291893761    1.0272283663
     31  O        -1.3193494881    0.3800054956    0.0944273480
     32  C        -2.3713996113    1.0350491105    0.7995112684
     33  H        -2.2237407249    0.9495240825    1.8828681575
     34  C        -1.1918401252   -1.0061683046    0.4282072295
     35  H        -0.9951158239   -1.1133903295    1.5026707919
     36  C        -2.2619276244    2.5198694427    0.4671548717
     37  O        -1.9274281650    3.3686467571    1.2516918481
     38  O        -2.5698304693    2.7788054200   -0.8206102840
     39  H        -2.4584675794    3.7323501712   -0.9543726662
     40  C        -3.7291133616    0.4238629309    0.4146549453
     41  H        -3.8914724612    0.5854958567   -0.6611816814
     42  O        -4.7433724223    1.0698641265    1.1667860988
     43  H        -5.5473171937    0.5430194623    1.0833781485
     44  C        -3.6827950302   -1.0741425884    0.7114214868
     45  H        -3.6223765599   -1.2074947250    1.7957452261
     46  O        -4.9096857634   -1.7221883504    0.3395575922
     47  H        -5.0093296123   -1.6590001092   -0.6190303305
     48  C        -2.4764973544   -1.7479346035    0.0619852303
     49  H        -2.5761101376   -1.7198999905   -1.0334284816
     50  O        -2.3382860704   -3.0890025006    0.5123494386
     51  H        -3.2089131158   -3.5034448875    0.4905619225
   Point Group: c1    Number of degrees of freedom:   147


   Energy is  -1302.744941630

 Hessian Updated using BFGS Update

147 Hessian modes will be used to form the next step
  Hessian Eigenvalues:
     0.001589    0.004981    0.005462    0.005764    0.006033    0.006692
     0.007238    0.007404    0.008299    0.010531    0.010587    0.011326
     0.011568    0.013110    0.015017    0.019273    0.020208    0.021793
     0.022266    0.030323    0.031307    0.032126    0.034744    0.037592
     0.040580    0.042067    0.042132    0.044363    0.046633    0.046945
     0.047983    0.048756    0.048913    0.049760    0.049808    0.049909
     0.050923    0.051524    0.052894    0.054922    0.055241    0.055357
     0.056528    0.057355    0.057907    0.057948    0.059097    0.060351
     0.061902    0.065786    0.068517    0.069149    0.072350    0.074713
     0.078109    0.078763    0.079484    0.082141    0.082895    0.084834
     0.088709    0.093260    0.108349    0.112121    0.113253    0.116300
     0.118214    0.119163    0.137333    0.140312    0.143770    0.153467
     0.158365    0.159781    0.160008    0.160124    0.160171    0.160733
     0.161464    0.164044    0.166238    0.167824    0.176535    0.178668
     0.178925    0.182503    0.195173    0.196299    0.201409    0.218483
     0.232020    0.233256    0.250608    0.251730    0.264628    0.272975
     0.276855    0.280790    0.282812    0.284488    0.287848    0.289980
     0.291962    0.293059    0.298255    0.301250    0.301417    0.306255
     0.334766    0.336054    0.337952    0.339047    0.339508    0.339802
     0.340129    0.340239    0.340532    0.340857    0.340947    0.340971
     0.341290    0.341599    0.341770    0.341943    0.342057    0.342271
     0.342676    0.342880    0.344121    0.356971    0.370334    0.394338
     0.396904    0.399098    0.405536    0.406656    0.419238    0.427408
     0.437548    0.513732    0.519014    0.521368    0.524169    0.531947
     0.545990    0.874662    0.995331

 Minimum Search - Taking Simple RFO Step
 Searching for Lamda that Minimizes Along All modes
 Value Taken    Lamda =  -0.00031251
 Step Taken.  Stepsize is  0.107826

                             Maximum     Tolerance    Cnvgd?
         Gradient           0.002878      0.000300      NO
         Displacement       0.032010      0.001200      NO
         Energy change     -0.000049      0.000001      NO


 New Cartesian Coordinates Obtained by Inverse Iteration

 Displacement from previous Coordinates is:  0.596043
 ----------------------------------------------------------------
             Standard Nuclear Orientation (Angstroms)
    I     Atom           X                Y                Z
 ----------------------------------------------------------------
    1      C       2.7202695586    -0.9460238417    -0.7876911446
    2      H       1.9818478142    -0.3301191574    -1.3156456874
    3      C       2.7317350180    -0.4725067486     0.6592782259
    4      H       3.5784923955    -0.9217362100     1.1979865996
    5      O       1.5311735240    -1.0236094917     1.2442378879
    6      C       2.8655387994     1.0365063551     0.7378194720
    7      H       2.0045789515     1.4896672112     0.2325394444
    8      H       2.8582856964     1.3783786285     1.7787590026
    9      C       4.2004246201     1.4355216669     0.0554052055
   10      H       5.0102945398     1.0262671969     0.6776394151
   11      C       4.4047973858     2.9557101462     0.0505023873
   12      H       4.3993076451     3.3289443452     1.0835458208
   13      H       5.3781503461     3.1959836330    -0.3839632949
   14      O       3.4543255048     3.6684339756    -0.7416841051
   15      C       4.3507219768     0.8357315025    -1.3634105967
   16      H       5.3600343078     1.0491594529    -1.7312411977
   17      H       3.6598030317     1.3556553322    -2.0350507806
   18      C       4.0761044055    -0.6819249224    -1.4336730853
   19      H       4.0892345624    -1.0101692044    -2.4784188670
   20      H       4.8692992457    -1.2349788578    -0.9168581130
   21      C       2.0870331766    -2.3440135259    -0.6603912251
   22      H       1.6111085756    -2.6524057318    -1.5935527718
   23      C       3.0192747620    -3.4580478409    -0.1722810843
   24      H       2.4691460567    -4.3978821182    -0.0697059463
   25      H       3.8314458938    -3.6301688171    -0.8835464883
   26      H       3.4676702354    -3.2308825693     0.7991747321
   27      C       0.9983735616    -2.0099583948     0.3755503803
   28      O      -0.1382240397    -1.5185835671    -0.3452891628
   29      H       2.5981678921     3.6346372182    -0.3041429331
   30      H       0.6782410422    -2.8549473968     0.9906434935
   31      O      -1.3142442236     0.3718127668     0.0573473081
   32      C      -2.3537464792     1.0436980163     0.7632614654
   33      H      -2.1942987343     0.9796094619     1.8465514382
   34      C      -1.1830272092    -1.0073666262     0.4146300671
   35      H      -0.9684461449    -1.0956856666     1.4879894594
   36      C      -2.2465519388     2.5222651446     0.4011667569
   37      O      -1.8933728898     3.3832326796     1.1630601389
   38      O      -2.5782915892     2.7558304352    -0.8854723673
   39      H      -2.4677851291     3.7056328505    -1.0430456449
   40      C      -3.7170856374     0.4278286720     0.4086901914
   41      H      -3.8888974143     0.5650085732    -0.6689681061
   42      O      -4.7165172193     1.0987646326     1.1583052303
   43      H      -5.5288202203     0.5822975492     1.0964364662
   44      C      -3.6691911155    -1.0619838291     0.7404615378
   45      H      -3.5875144187    -1.1707962453     1.8261323326
   46      O      -4.9040584818    -1.7157780231     0.4105229563
   47      H      -5.0232399325    -1.6788215162    -0.5470504282
   48      C      -2.4774379152    -1.7524423469     0.0817560686
   49      H      -2.5934393723    -1.7410796211    -1.0125702374
   50      O      -2.3362145495    -3.0852693302     0.5530495361
   51      H      -3.2087300972    -3.4961433122     0.5545680733
 ----------------------------------------------------------------
 Molecular Point Group                 C1    NOp =  1
 Largest Abelian Subgroup              C1    NOp =  1
 Nuclear Repulsion Energy =  2504.6097805266 hartrees
 There are       97 alpha and       97 beta electrons
 Applying Cartesian multipole field
    Component          Value
    ---------          -----
     (2,0,0)        1.00000E-12
     (0,2,0)        2.00000E-11
     (0,0,2)       -3.00000E-11
 Nucleus-field energy     =     0.0000000513 hartrees
 Requested basis set is 6-311++G(d,p)
 There are 280 shells and 732 basis functions
 A cutoff of  1.0D-11 yielded  27731 shell pairs
 There are    185575 function pairs (    196571 Cartesian)
 Smallest overlap matrix eigenvalue = 8.46E-07

 Q-Chem warning in module stvman/mkSTV.C, line 306:

 Overlap eigenvalue is smaller than square root of threshold
 Use THRESH >= 12 to get rid of this warning

 Linear dependence detected in AO basis
 Tighter screening thresholds may be required for diffuse basis sets
 Use S2THRESH > 14 and THRESH = 14 in case of SCF convergence issues
 Number of orthogonalized atomic orbitals = 731
 Maximum deviation from orthogonality = 3.736E-10
 Guess MOs from SCF MO coefficient file

 -----------------------------------------------------------------------
  General SCF calculation program by
  Eric Jon Sundstrom, Paul Horn, Yuezhi Mao, Dmitri Zuev, Alec White,
  David Stuck, Shaama M.S., Shane Yost, Joonho Lee, David Small,
  Daniel Levine, Susi Lehtola, Hugh Burton, Evgeny Epifanovsky
 -----------------------------------------------------------------------
 Exchange:     0.2000 Hartree-Fock + 0.0800 Slater + 0.7200 B88
 Correlation:  0.1900 VWN1RPA + 0.8100 LYP
 Using SG-1 standard quadrature grid
 using 6 threads for integral computing
 -------------------------------------------------------
 OpenMP Integral computing Module                
 Release: version 2.0, May 2017, Q-Chem Inc. Pleasanton 
 -------------------------------------------------------
 -------------------------------------------------------
 OpenMP BLAS3 based DFT computing Module                
 Release: version 1.0, May 2013, Q-Chem Inc. Pittsburgh 
 -------------------------------------------------------
 A restricted SCF calculation will be
 performed using DIIS
 SCF converges when DIIS error is below 1.0e-08
 ---------------------------------------
  Cycle       Energy         DIIS error
 ---------------------------------------
    1   -1302.7394907780      2.59e-04  
    2   -1302.7449559082      5.87e-05  
    3   -1302.7447738001      8.93e-05  
    4   -1302.7451314480      7.51e-06  
    5   -1302.7451333923      4.60e-06  
    6   -1302.7451343388      1.37e-06  
    7   -1302.7451344199      5.31e-07  
    8   -1302.7451344324      1.83e-07  
    9   -1302.7451344339      4.06e-08  
   10   -1302.7451344342      1.09e-08  
   11   -1302.7451344341      3.08e-09  Convergence criterion met
 ---------------------------------------
 SCF time:   CPU 2114.35s  wall 374.00s 
 SCF   energy in the final basis set =    -1302.7451344341
 Total energy in the final basis set =    -1302.7451344341

 --------------------------------------------------------------

                    Orbital Energies (a.u.)
 --------------------------------------------------------------

 Alpha MOs
 -- Occupied --
-19.1870 -19.1646 -19.1534 -19.1465 -19.1430 -19.1427 -19.1317 -19.1317
-19.1233 -10.3228 -10.2898 -10.2751 -10.2585 -10.2511 -10.2508 -10.2447
-10.2210 -10.2176 -10.1845 -10.1815 -10.1741 -10.1732 -10.1716 -10.1689
-10.1679  -1.1308  -1.1011  -1.0744  -1.0600  -1.0507  -1.0407  -1.0393
 -1.0243  -1.0177  -0.8457  -0.8131  -0.8091  -0.7901  -0.7537  -0.7481
 -0.7082  -0.6874  -0.6784  -0.6573  -0.6331  -0.6292  -0.6201  -0.5920
 -0.5821  -0.5677  -0.5601  -0.5557  -0.5483  -0.5236  -0.5133  -0.5090
 -0.5033  -0.5017  -0.4937  -0.4897  -0.4843  -0.4750  -0.4647  -0.4610
 -0.4549  -0.4484  -0.4380  -0.4350  -0.4295  -0.4228  -0.4193  -0.4096
 -0.4002  -0.3956  -0.3942  -0.3802  -0.3758  -0.3725  -0.3674  -0.3655
 -0.3628  -0.3584  -0.3444  -0.3425  -0.3411  -0.3309  -0.3298  -0.3256
 -0.3176  -0.3146  -0.3038  -0.3018  -0.2991  -0.2894  -0.2829  -0.2765
 -0.2713
 -- Virtual --
 -0.0328  -0.0223  -0.0127  -0.0100  -0.0022  -0.0006   0.0027   0.0068
  0.0129   0.0195   0.0216   0.0272   0.0295   0.0350   0.0384   0.0409
  0.0463   0.0484   0.0525   0.0548   0.0572   0.0622   0.0643   0.0667
  0.0721   0.0778   0.0790   0.0793   0.0819   0.0861   0.0892   0.0909
  0.0940   0.0961   0.1009   0.1034   0.1062   0.1073   0.1103   0.1128
  0.1141   0.1148   0.1161   0.1173   0.1225   0.1240   0.1256   0.1277
  0.1296   0.1313   0.1349   0.1364   0.1376   0.1401   0.1412   0.1443
  0.1457   0.1465   0.1484   0.1497   0.1514   0.1528   0.1558   0.1594
  0.1611   0.1622   0.1637   0.1685   0.1690   0.1706   0.1726   0.1745
  0.1783   0.1812   0.1837   0.1869   0.1877   0.1899   0.1920   0.1943
  0.1954   0.2017   0.2034   0.2076   0.2087   0.2102   0.2130   0.2164
  0.2201   0.2209   0.2225   0.2257   0.2293   0.2325   0.2364   0.2373
  0.2412   0.2442   0.2458   0.2477   0.2502   0.2522   0.2552   0.2587
  0.2595   0.2644   0.2660   0.2693   0.2720   0.2738   0.2760   0.2788
  0.2829   0.2848   0.2869   0.2882   0.2888   0.2928   0.2960   0.2994
  0.3037   0.3066   0.3071   0.3094   0.3118   0.3183   0.3208   0.3225
  0.3229   0.3258   0.3276   0.3319   0.3341   0.3371   0.3393   0.3412
  0.3435   0.3473   0.3482   0.3496   0.3499   0.3543   0.3581   0.3592
  0.3615   0.3642   0.3657   0.3693   0.3727   0.3794   0.3822   0.3842
  0.3883   0.3937   0.3964   0.3973   0.4038   0.4054   0.4070   0.4118
  0.4153   0.4183   0.4251   0.4310   0.4346   0.4402   0.4449   0.4501
  0.4531   0.4606   0.4644   0.4696   0.4767   0.4831   0.4851   0.4902
  0.4990   0.5021   0.5070   0.5134   0.5215   0.5265   0.5323   0.5414
  0.5486   0.5528   0.5588   0.5625   0.5708   0.5780   0.5806   0.5815
  0.5896   0.5910   0.5965   0.6050   0.6078   0.6129   0.6148   0.6275
  0.6332   0.6378   0.6439   0.6483   0.6574   0.6601   0.6656   0.6697
  0.6754   0.6770   0.6842   0.6874   0.6932   0.6982   0.7026   0.7130
  0.7150   0.7181   0.7263   0.7346   0.7366   0.7445   0.7479   0.7517
  0.7566   0.7584   0.7644   0.7661   0.7686   0.7707   0.7788   0.7810
  0.7833   0.7885   0.7970   0.7995   0.8026   0.8058   0.8091   0.8149
  0.8225   0.8300   0.8326   0.8396   0.8442   0.8597   0.8709   0.8733
  0.8874   0.9039   0.9173   0.9189   0.9325   0.9626   0.9688   0.9760
  0.9879   1.0003   1.0126   1.0252   1.0386   1.0405   1.0534   1.0564
  1.0642   1.0693   1.0839   1.0911   1.0962   1.1031   1.1112   1.1214
  1.1309   1.1419   1.1435   1.1530   1.1587   1.1629   1.1757   1.1771
  1.1858   1.1905   1.1935   1.2027   1.2042   1.2139   1.2212   1.2250
  1.2302   1.2313   1.2484   1.2554   1.2596   1.2622   1.2711   1.2788
  1.2893   1.2966   1.3151   1.3230   1.3322   1.3444   1.3474   1.3651
  1.3720   1.3735   1.3815   1.3943   1.3982   1.4075   1.4220   1.4281
  1.4383   1.4443   1.4618   1.4645   1.4728   1.4760   1.4850   1.4965
  1.5081   1.5114   1.5161   1.5260   1.5297   1.5338   1.5458   1.5546
  1.5570   1.5647   1.5705   1.5764   1.5821   1.5860   1.5881   1.5931
  1.5990   1.6033   1.6075   1.6138   1.6208   1.6247   1.6268   1.6326
  1.6424   1.6433   1.6476   1.6521   1.6585   1.6607   1.6654   1.6719
  1.6766   1.6805   1.6856   1.6866   1.6979   1.7007   1.7118   1.7179
  1.7249   1.7301   1.7456   1.7497   1.7527   1.7639   1.7685   1.7792
  1.7819   1.7917   1.8007   1.8087   1.8118   1.8184   1.8239   1.8331
  1.8429   1.8523   1.8618   1.8653   1.8717   1.8784   1.8839   1.8934
  1.8971   1.9078   1.9180   1.9245   1.9280   1.9425   1.9573   1.9669
  1.9835   1.9870   2.0025   2.0087   2.0231   2.0305   2.0382   2.0443
  2.0497   2.0566   2.0630   2.0665   2.0844   2.0944   2.1017   2.1082
  2.1200   2.1281   2.1337   2.1464   2.1520   2.1566   2.1701   2.1777
  2.1850   2.1953   2.2150   2.2192   2.2279   2.2310   2.2366   2.2457
  2.2528   2.2677   2.2959   2.3040   2.3060   2.3193   2.3250   2.3414
  2.3546   2.3607   2.3661   2.3839   2.3951   2.4123   2.4337   2.4395
  2.4666   2.4873   2.5077   2.5127   2.5265   2.5328   2.5463   2.5488
  2.5512   2.5664   2.5791   2.5814   2.5844   2.6006   2.6113   2.6188
  2.6347   2.6428   2.6458   2.6562   2.6607   2.6702   2.6823   2.7023
  2.7078   2.7247   2.7310   2.7401   2.7506   2.7630   2.7745   2.7830
  2.7909   2.7935   2.8171   2.8216   2.8254   2.8340   2.8433   2.8510
  2.8642   2.8662   2.8829   2.8904   2.8963   2.9031   2.9137   2.9210
  2.9352   2.9433   2.9587   2.9607   2.9684   2.9762   2.9829   2.9968
  3.0128   3.0166   3.0258   3.0297   3.0366   3.0475   3.0568   3.0754
  3.0823   3.0900   3.0960   3.1087   3.1169   3.1186   3.1345   3.1438
  3.1536   3.1563   3.1622   3.1707   3.1733   3.1794   3.1971   3.2090
  3.2129   3.2349   3.2590   3.2715   3.2768   3.2850   3.2994   3.3114
  3.3184   3.3253   3.3348   3.3486   3.3571   3.3683   3.3869   3.3940
  3.4260   3.4291   3.4695   3.4809   3.5078   3.5686   3.5827   3.6208
  3.6869   3.7809   3.7822   3.8037   3.8057   3.8115   3.8162   3.8332
  3.8601   3.9105   3.9126   3.9159   3.9282   3.9395   3.9545   3.9871
  3.9998   4.0043   4.0160   4.0374   4.0453   4.0675   4.0964   4.0986
  4.1366   4.1504   4.1707   4.1754   4.1954   4.2446   4.2570   4.2780
  4.3010   4.3140   4.3218   4.3305   4.3463   4.4630   5.0003   5.0804
  5.0930   5.0953   5.1080   5.1151   5.1520   5.1807   5.2373   5.2524
  5.3639   5.3767   5.4066   5.4095   5.4251   5.4357   5.4608   5.4995
  5.6017   5.6181   5.6396   5.6582   5.6597   5.6643   5.7533   5.8480
  5.8574  23.7542  23.7722  23.7986  23.8008  23.8159  23.8241  23.8327
 23.8435  23.8741  23.8808  23.8945  23.9155  23.9500  23.9587  23.9905
 24.0083  49.8800  49.9036  49.9401  49.9434  49.9484  49.9678  49.9941
 50.0173  50.0430
 --------------------------------------------------------------

          Ground-State Mulliken Net Atomic Charges

     Atom                 Charge (a.u.)
  ----------------------------------------
      1 C                     0.062939
      2 H                     0.239290
      3 C                    -0.212554
      4 H                     0.206572
      5 O                     0.021644
      6 C                    -0.660556
      7 H                     0.122901
      8 H                     0.185402
      9 C                     0.473537
     10 H                     0.169792
     11 C                    -0.712607
     12 H                     0.146780
     13 H                     0.179393
     14 O                    -0.212822
     15 C                    -0.377335
     16 H                     0.168048
     17 H                     0.196163
     18 C                    -0.558700
     19 H                     0.175494
     20 H                     0.150258
     21 C                     0.192199
     22 H                     0.256891
     23 C                    -0.731630
     24 H                     0.148342
     25 H                     0.158199
     26 H                     0.180933
     27 C                    -0.713975
     28 O                     0.166671
     29 H                     0.246054
     30 H                     0.228578
     31 O                     0.033536
     32 C                    -0.204447
     33 H                     0.276960
     34 C                     0.131398
     35 H                     0.260101
     36 C                    -0.255150
     37 O                    -0.170476
     38 O                    -0.073567
     39 H                     0.285374
     40 C                    -0.352667
     41 H                     0.275824
     42 O                    -0.143087
     43 H                     0.262922
     44 C                    -0.443030
     45 H                     0.296630
     46 O                    -0.224511
     47 H                     0.268095
     48 C                    -0.460521
     49 H                     0.238430
     50 O                    -0.150372
     51 H                     0.252661
  ----------------------------------------
  Sum of atomic charges =     0.000000

 -----------------------------------------------------------------
                    Cartesian Multipole Moments
 -----------------------------------------------------------------
    Charge (ESU x 10^10)
                 0.0000
    Dipole Moment (Debye)
         X      -0.6764      Y      -2.9188      Z      -1.6897
       Tot       3.4397
    Quadrupole Moments (Debye-Ang)
        XX    -132.2625     XY      -0.6340     YY    -159.7219
        XZ      12.3017     YZ      -0.5347     ZZ    -154.8751
    Octopole Moments (Debye-Ang^2)
       XXX    -115.6729    XXY     -41.0038    XYY     -58.2865
       YYY     -36.6248    XXZ     -42.9792    XYZ      33.2448
       YYZ     -37.1668    XZZ     -36.8001    YZZ     -12.5230
       ZZZ     -51.5404
    Hexadecapole Moments (Debye-Ang^3)
      XXXX   -8493.3792   XXXY    -131.3062   XXYY   -2248.7851
      XYYY    -360.3294   YYYY   -4027.6281   XXXZ     740.7082
      XXYZ      70.3468   XYYZ     354.1044   YYYZ     -62.1758
      XXZZ   -1641.0625   XYZZ     -52.5893   YYZZ    -826.6603
      XZZZ     525.0609   YZZZ      -4.4407   ZZZZ    -790.9165
 -----------------------------------------------------------------
 Calculating analytic gradient of the SCF energy
 Gradient of SCF Energy
            1           2           3           4           5           6
    1   0.0001137   0.0000531  -0.0004729  -0.0002614   0.0010960   0.0003072
    2  -0.0000192   0.0001298  -0.0002618  -0.0000593  -0.0010022  -0.0001694
    3   0.0002260  -0.0001020  -0.0000871   0.0002597   0.0011091  -0.0006603
            7           8           9          10          11          12
    1  -0.0003687  -0.0001250   0.0003516  -0.0001546   0.0000782  -0.0000717
    2  -0.0002092  -0.0001029   0.0011867  -0.0003759   0.0000866  -0.0002266
    3   0.0000788   0.0000860   0.0006114  -0.0002199  -0.0003492   0.0000016
           13          14          15          16          17          18
    1  -0.0000573  -0.0001125   0.0002047   0.0000187   0.0000391  -0.0002867
    2   0.0000998  -0.0003136   0.0000682  -0.0002703  -0.0000774   0.0000152
    3   0.0001887  -0.0000303  -0.0001384  -0.0000224  -0.0000758   0.0004499
           19          20          21          22          23          24
    1  -0.0000111  -0.0001405  -0.0000868   0.0001899  -0.0003361  -0.0000262
    2   0.0000170   0.0000719   0.0003059  -0.0002703   0.0006803  -0.0001597
    3  -0.0001060  -0.0001548   0.0005522  -0.0002004  -0.0001134  -0.0002359
           25          26          27          28          29          30
    1   0.0002189   0.0002362  -0.0002525   0.0004425   0.0000898  -0.0001110
    2  -0.0003522  -0.0001169   0.0008520  -0.0009307  -0.0000116   0.0002072
    3  -0.0000370   0.0003083  -0.0017927   0.0003279  -0.0000169   0.0001011
           31          32          33          34          35          36
    1   0.0007068  -0.0005038   0.0003965  -0.0016841   0.0001954  -0.0002756
    2   0.0002307   0.0010022  -0.0002504   0.0005474  -0.0007679  -0.0005184
    3  -0.0000793  -0.0000743   0.0000692   0.0004309  -0.0001487   0.0000159
           37          38          39          40          41          42
    1   0.0000459   0.0000746   0.0000130  -0.0003937  -0.0006127  -0.0004298
    2   0.0002765  -0.0000290   0.0000172  -0.0001083   0.0002662  -0.0000327
    3   0.0001619  -0.0001724   0.0001786   0.0003471  -0.0002680  -0.0000653
           43          44          45          46          47          48
    1   0.0001453   0.0007386  -0.0000129  -0.0001386   0.0002388   0.0012356
    2  -0.0001699  -0.0002171   0.0002615  -0.0002433   0.0000284   0.0013305
    3  -0.0003575  -0.0000110  -0.0001080   0.0001690   0.0001108  -0.0003786
           49          50          51
    1  -0.0001957  -0.0001473   0.0000390
    2  -0.0003745   0.0001758  -0.0002158
    3   0.0000325   0.0003580  -0.0001689
 Max gradient component =       1.793E-03
 RMS gradient           =       4.198E-04
 Gradient time:  CPU 545.16 s  wall 91.92 s
 Geometry Optimization Parameters
   NAtoms,    NIC,     NZ,  NCons,   NDum,   NFix, NCnnct, MaxDiis
       51     420       0       0       0       0       0       0

 Cartesian Hessian Update
 Hessian Updated using BFGS Update


** GEOMETRY OPTIMIZATION IN DELOCALIZED INTERNAL COORDINATES **
   Searching for a Minimum

   Optimization Cycle:  12

                       Coordinates (Angstroms)
     ATOM                X               Y               Z
      1  C         2.7202695586   -0.9460238417   -0.7876911446
      2  H         1.9818478142   -0.3301191574   -1.3156456874
      3  C         2.7317350180   -0.4725067486    0.6592782259
      4  H         3.5784923955   -0.9217362100    1.1979865996
      5  O         1.5311735240   -1.0236094917    1.2442378879
      6  C         2.8655387994    1.0365063551    0.7378194720
      7  H         2.0045789515    1.4896672112    0.2325394444
      8  H         2.8582856964    1.3783786285    1.7787590026
      9  C         4.2004246201    1.4355216669    0.0554052055
     10  H         5.0102945398    1.0262671969    0.6776394151
     11  C         4.4047973858    2.9557101462    0.0505023873
     12  H         4.3993076451    3.3289443452    1.0835458208
     13  H         5.3781503461    3.1959836330   -0.3839632949
     14  O         3.4543255048    3.6684339756   -0.7416841051
     15  C         4.3507219768    0.8357315025   -1.3634105967
     16  H         5.3600343078    1.0491594529   -1.7312411977
     17  H         3.6598030317    1.3556553322   -2.0350507806
     18  C         4.0761044055   -0.6819249224   -1.4336730853
     19  H         4.0892345624   -1.0101692044   -2.4784188670
     20  H         4.8692992457   -1.2349788578   -0.9168581130
     21  C         2.0870331766   -2.3440135259   -0.6603912251
     22  H         1.6111085756   -2.6524057318   -1.5935527718
     23  C         3.0192747620   -3.4580478409   -0.1722810843
     24  H         2.4691460567   -4.3978821182   -0.0697059463
     25  H         3.8314458938   -3.6301688171   -0.8835464883
     26  H         3.4676702354   -3.2308825693    0.7991747321
     27  C         0.9983735616   -2.0099583948    0.3755503803
     28  O        -0.1382240397   -1.5185835671   -0.3452891628
     29  H         2.5981678921    3.6346372182   -0.3041429331
     30  H         0.6782410422   -2.8549473968    0.9906434935
     31  O        -1.3142442236    0.3718127668    0.0573473081
     32  C        -2.3537464792    1.0436980163    0.7632614654
     33  H        -2.1942987343    0.9796094619    1.8465514382
     34  C        -1.1830272092   -1.0073666262    0.4146300671
     35  H        -0.9684461449   -1.0956856666    1.4879894594
     36  C        -2.2465519388    2.5222651446    0.4011667569
     37  O        -1.8933728898    3.3832326796    1.1630601389
     38  O        -2.5782915892    2.7558304352   -0.8854723673
     39  H        -2.4677851291    3.7056328505   -1.0430456449
     40  C        -3.7170856374    0.4278286720    0.4086901914
     41  H        -3.8888974143    0.5650085732   -0.6689681061
     42  O        -4.7165172193    1.0987646326    1.1583052303
     43  H        -5.5288202203    0.5822975492    1.0964364662
     44  C        -3.6691911155   -1.0619838291    0.7404615378
     45  H        -3.5875144187   -1.1707962453    1.8261323326
     46  O        -4.9040584818   -1.7157780231    0.4105229563
     47  H        -5.0232399325   -1.6788215162   -0.5470504282
     48  C        -2.4774379152   -1.7524423469    0.0817560686
     49  H        -2.5934393723   -1.7410796211   -1.0125702374
     50  O        -2.3362145495   -3.0852693302    0.5530495361
     51  H        -3.2087300972   -3.4961433122    0.5545680733
   Point Group: c1    Number of degrees of freedom:   147


   Energy is  -1302.745134434

 Hessian Updated using BFGS Update

147 Hessian modes will be used to form the next step
  Hessian Eigenvalues:
     0.001835    0.005023    0.005578    0.005765    0.006165    0.007019
     0.007280    0.007642    0.008312    0.009585    0.010587    0.011325
     0.011539    0.013069    0.014355    0.017470    0.019444    0.021392
     0.022095    0.030090    0.031160    0.032023    0.034895    0.037560
     0.040577    0.042087    0.042124    0.044353    0.046050    0.046634
     0.047989    0.048775    0.048917    0.049619    0.049817    0.050114
     0.050715    0.051639    0.052877    0.054782    0.055226    0.055420
     0.056565    0.057344    0.057898    0.057952    0.058892    0.060545
     0.062003    0.066004    0.068363    0.069172    0.072083    0.074780
     0.078270    0.078628    0.080182    0.082193    0.082895    0.084980
     0.088637    0.093370    0.108376    0.112302    0.112994    0.116305
     0.118012    0.119258    0.136947    0.140311    0.144926    0.153466
     0.157408    0.159764    0.159973    0.160037    0.160530    0.160692
     0.161519    0.163292    0.166762    0.168236    0.176839    0.176966
     0.178678    0.182005    0.195345    0.196407    0.201603    0.216574
     0.230625    0.235491    0.250767    0.251732    0.264614    0.273087
     0.276402    0.280619    0.283056    0.283696    0.285627    0.290066
     0.291988    0.292729    0.298320    0.301225    0.301550    0.306436
     0.334342    0.335573    0.337830    0.339041    0.339498    0.339791
     0.340114    0.340327    0.340492    0.340808    0.340920    0.340983
     0.341312    0.341663    0.341822    0.342000    0.342186    0.342356
     0.342673    0.343038    0.343995    0.354975    0.369251    0.392588
     0.396477    0.399960    0.405581    0.406454    0.418005    0.427493
     0.439472    0.513761    0.518834    0.521336    0.523850    0.531846
     0.546028    0.773026    0.959421

 Minimum Search - Taking Simple RFO Step
 Searching for Lamda that Minimizes Along All modes
 Value Taken    Lamda =  -0.00033667
 Step Taken.  Stepsize is  0.280908

                             Maximum     Tolerance    Cnvgd?
         Gradient           0.001685      0.000300      NO
         Displacement       0.100442      0.001200      NO
         Energy change     -0.000193      0.000001      NO


 New Cartesian Coordinates Obtained by Inverse Iteration

 Displacement from previous Coordinates is:  2.036428
 ----------------------------------------------------------------
             Standard Nuclear Orientation (Angstroms)
    I     Atom           X                Y                Z
 ----------------------------------------------------------------
    1      C       2.7117053077    -0.9117488189    -0.8137139842
    2      H       1.9797453156    -0.2751604896    -1.3257807268
    3      C       2.7141726203    -0.4825592760     0.6481658967
    4      H       3.5436801847    -0.9688789053     1.1814838652
    5      O       1.4923356906    -1.0248074852     1.1943985890
    6      C       2.8753201697     1.0188519943     0.7859758198
    7      H       2.0306810534     1.5098648735     0.2895382708
    8      H       2.8664696352     1.3216797571     1.8389300369
    9      C       4.2236255760     1.4139874482     0.1303757400
   10      H       5.0192154068     0.9568927877     0.7383813922
   11      C       4.4704689462     2.9262463522     0.1976517686
   12      H       4.4727537993     3.2506081766     1.2473002517
   13      H       5.4520064333     3.1570912363    -0.2236662801
   14      O       3.5455714053     3.7048225114    -0.5624883055
   15      C       4.3649134598     0.8751495676    -1.3122694578
   16      H       5.3759697003     1.0944893858    -1.6719212950
   17      H       3.6789082706     1.4313794733    -1.9596849922
   18      C       4.0742155284    -0.6356466381    -1.4435417699
   19      H       4.0892218174    -0.9260570138    -2.4992138279
   20      H       4.8596389808    -1.2144871822    -0.9434268643
   21      C       2.0707301063    -2.3116690533    -0.7336605464
   22      H       1.5847351871    -2.5793691924    -1.6736976322
   23      C       3.0051388434    -3.4472341843    -0.3006601608
   24      H       2.4535037078    -4.3884315528    -0.2228471994
   25      H       3.8051677472    -3.5932773896    -1.0305771167
   26      H       3.4684402924    -3.2559553590     0.6711300773
   27      C       0.9862335486    -2.0202978736     0.3225160157
   28      O      -0.1722730564    -1.5571812807    -0.3825519346
   29      H       2.6871270043     3.6803938980    -0.1289059939
   30      H       0.6978580637    -2.8833255020     0.9286667895
   31      O      -1.3548292577     0.3360338112    -0.0732456537
   32      C      -2.3541173142     1.0600608347     0.6367122936
   33      H      -2.1324146428     1.0881783887     1.7101932606
   34      C      -1.1916626661    -1.0101618885     0.3835158131
   35      H      -0.9293731555    -1.0110888580     1.4500668318
   36      C      -2.2763263141     2.5042084685     0.1467123920
   37      O      -1.8750532558     3.4237602376     0.8090653309
   38      O      -2.6969373844     2.6303495255    -1.1289990252
   39      H      -2.5997717244     3.5625221380    -1.3749690396
   40      C      -3.7315891497     0.4145832948     0.4159673592
   41      H      -3.9736363657     0.4799455782    -0.6545344435
   42      O      -4.6810144081     1.1361848206     1.1847760513
   43      H      -5.4955790767     0.6208149589     1.2142279254
   44      C      -3.6552849106    -1.0496342299     0.8399426380
   45      H      -3.5164205961    -1.0904102996     1.9248659770
   46      O      -4.9020121982    -1.7248916465     0.6184832216
   47      H      -5.0742522274    -1.7484664602    -0.3314747528
   48      C      -2.4963729921    -1.7817133814     0.1653573977
   49      H      -2.6670459089    -1.8378040623    -0.9205001753
   50      O      -2.3276699804    -3.0820691006     0.7102088513
   51      H      -3.2001714432    -3.4825198620     0.8010791465
 ----------------------------------------------------------------
 Molecular Point Group                 C1    NOp =  1
 Largest Abelian Subgroup              C1    NOp =  1
 Nuclear Repulsion Energy =  2502.3637194672 hartrees
 There are       97 alpha and       97 beta electrons
 Applying Cartesian multipole field
    Component          Value
    ---------          -----
     (2,0,0)        1.00000E-12
     (0,2,0)        2.00000E-11
     (0,0,2)       -3.00000E-11
 Nucleus-field energy     =     0.0000000510 hartrees
 Requested basis set is 6-311++G(d,p)
 There are 280 shells and 732 basis functions
 A cutoff of  1.0D-11 yielded  27706 shell pairs
 There are    185332 function pairs (    196304 Cartesian)
 Smallest overlap matrix eigenvalue = 8.70E-07

 Q-Chem warning in module stvman/mkSTV.C, line 306:

 Overlap eigenvalue is smaller than square root of threshold
 Use THRESH >= 12 to get rid of this warning

 Linear dependence detected in AO basis
 Tighter screening thresholds may be required for diffuse basis sets
 Use S2THRESH > 14 and THRESH = 14 in case of SCF convergence issues
 Number of orthogonalized atomic orbitals = 731
 Maximum deviation from orthogonality = 1.830E-10
 Guess MOs from SCF MO coefficient file

 -----------------------------------------------------------------------
  General SCF calculation program by
  Eric Jon Sundstrom, Paul Horn, Yuezhi Mao, Dmitri Zuev, Alec White,
  David Stuck, Shaama M.S., Shane Yost, Joonho Lee, David Small,
  Daniel Levine, Susi Lehtola, Hugh Burton, Evgeny Epifanovsky
 -----------------------------------------------------------------------
 Exchange:     0.2000 Hartree-Fock + 0.0800 Slater + 0.7200 B88
 Correlation:  0.1900 VWN1RPA + 0.8100 LYP
 Using SG-1 standard quadrature grid
 using 6 threads for integral computing
 -------------------------------------------------------
 OpenMP Integral computing Module                
 Release: version 2.0, May 2017, Q-Chem Inc. Pleasanton 
 -------------------------------------------------------
 -------------------------------------------------------
 OpenMP BLAS3 based DFT computing Module                
 Release: version 1.0, May 2013, Q-Chem Inc. Pittsburgh 
 -------------------------------------------------------
 A restricted SCF calculation will be
 performed using DIIS
 SCF converges when DIIS error is below 1.0e-08
 ---------------------------------------
  Cycle       Energy         DIIS error
 ---------------------------------------
    1   -1302.6842108101      8.60e-04  
    2   -1302.7430758427      2.01e-04  
    3   -1302.7411690322      2.97e-04  
    4   -1302.7450972718      2.52e-05  
    5   -1302.7451162899      1.74e-05  
    6   -1302.7451292436      6.00e-06  
    7   -1302.7451309651      1.53e-06  
    8   -1302.7451310762      5.22e-07  
    9   -1302.7451310880      1.44e-07  
   10   -1302.7451310893      3.96e-08  
   11   -1302.7451310894      1.09e-08  
   12   -1302.7451310895      4.85e-09  Convergence criterion met
 ---------------------------------------
 SCF time:   CPU 2301.36s  wall 405.00s 
 SCF   energy in the final basis set =    -1302.7451310895
 Total energy in the final basis set =    -1302.7451310895

 --------------------------------------------------------------

                    Orbital Energies (a.u.)
 --------------------------------------------------------------

 Alpha MOs
 -- Occupied --
-19.1866 -19.1640 -19.1523 -19.1461 -19.1425 -19.1419 -19.1322 -19.1314
-19.1232 -10.3224 -10.2884 -10.2751 -10.2576 -10.2508 -10.2502 -10.2439
-10.2219 -10.2177 -10.1845 -10.1817 -10.1747 -10.1736 -10.1723 -10.1690
-10.1682  -1.1304  -1.1010  -1.0741  -1.0600  -1.0502  -1.0406  -1.0389
 -1.0240  -1.0176  -0.8460  -0.8130  -0.8082  -0.7898  -0.7538  -0.7486
 -0.7073  -0.6872  -0.6788  -0.6570  -0.6330  -0.6293  -0.6196  -0.5917
 -0.5827  -0.5680  -0.5598  -0.5550  -0.5477  -0.5229  -0.5130  -0.5088
 -0.5031  -0.5013  -0.4937  -0.4894  -0.4837  -0.4751  -0.4655  -0.4616
 -0.4548  -0.4478  -0.4377  -0.4345  -0.4295  -0.4230  -0.4191  -0.4102
 -0.4006  -0.3952  -0.3938  -0.3795  -0.3759  -0.3723  -0.3677  -0.3657
 -0.3631  -0.3575  -0.3442  -0.3424  -0.3407  -0.3307  -0.3302  -0.3260
 -0.3178  -0.3140  -0.3050  -0.3011  -0.2973  -0.2885  -0.2819  -0.2765
 -0.2720
 -- Virtual --
 -0.0321  -0.0218  -0.0119  -0.0101  -0.0022  -0.0002   0.0027   0.0064
  0.0122   0.0201   0.0216   0.0278   0.0294   0.0350   0.0380   0.0412
  0.0465   0.0491   0.0528   0.0547   0.0574   0.0621   0.0642   0.0669
  0.0723   0.0768   0.0791   0.0801   0.0814   0.0864   0.0891   0.0912
  0.0941   0.0965   0.1010   0.1034   0.1060   0.1076   0.1102   0.1130
  0.1134   0.1150   0.1161   0.1176   0.1224   0.1238   0.1269   0.1281
  0.1303   0.1321   0.1342   0.1366   0.1372   0.1400   0.1413   0.1442
  0.1450   0.1459   0.1482   0.1504   0.1521   0.1536   0.1549   0.1585
  0.1613   0.1618   0.1628   0.1684   0.1688   0.1710   0.1736   0.1746
  0.1779   0.1808   0.1841   0.1874   0.1883   0.1910   0.1926   0.1943
  0.1971   0.2015   0.2036   0.2075   0.2082   0.2096   0.2133   0.2151
  0.2193   0.2204   0.2237   0.2261   0.2302   0.2321   0.2372   0.2384
  0.2421   0.2439   0.2452   0.2481   0.2494   0.2506   0.2570   0.2594
  0.2605   0.2647   0.2669   0.2684   0.2711   0.2732   0.2759   0.2797
  0.2825   0.2829   0.2858   0.2888   0.2898   0.2922   0.2968   0.2986
  0.3033   0.3064   0.3078   0.3096   0.3116   0.3164   0.3214   0.3229
  0.3241   0.3262   0.3285   0.3313   0.3339   0.3372   0.3386   0.3417
  0.3436   0.3464   0.3483   0.3502   0.3511   0.3555   0.3579   0.3589
  0.3605   0.3641   0.3657   0.3682   0.3732   0.3796   0.3817   0.3872
  0.3903   0.3921   0.3981   0.4000   0.4021   0.4055   0.4089   0.4144
  0.4161   0.4189   0.4259   0.4318   0.4336   0.4436   0.4440   0.4487
  0.4531   0.4613   0.4636   0.4693   0.4789   0.4831   0.4842   0.4903
  0.4995   0.5019   0.5026   0.5134   0.5224   0.5268   0.5333   0.5433
  0.5478   0.5515   0.5583   0.5639   0.5702   0.5787   0.5801   0.5814
  0.5838   0.5899   0.5973   0.6041   0.6068   0.6106   0.6133   0.6271
  0.6337   0.6388   0.6416   0.6508   0.6553   0.6603   0.6665   0.6704
  0.6757   0.6766   0.6830   0.6852   0.6911   0.6982   0.7025   0.7125
  0.7151   0.7176   0.7268   0.7344   0.7394   0.7427   0.7476   0.7532
  0.7562   0.7591   0.7622   0.7643   0.7694   0.7706   0.7778   0.7794
  0.7841   0.7896   0.7979   0.7991   0.8031   0.8070   0.8086   0.8162
  0.8193   0.8283   0.8315   0.8347   0.8475   0.8587   0.8702   0.8762
  0.8880   0.9012   0.9182   0.9201   0.9338   0.9607   0.9661   0.9790
  0.9870   1.0010   1.0130   1.0251   1.0365   1.0403   1.0530   1.0583
  1.0625   1.0702   1.0831   1.0939   1.0960   1.1013   1.1088   1.1188
  1.1328   1.1429   1.1449   1.1542   1.1576   1.1635   1.1730   1.1790
  1.1847   1.1913   1.1928   1.2019   1.2043   1.2132   1.2191   1.2270
  1.2295   1.2316   1.2500   1.2558   1.2569   1.2615   1.2715   1.2776
  1.2885   1.2956   1.3135   1.3209   1.3357   1.3463   1.3471   1.3660
  1.3699   1.3725   1.3808   1.3957   1.3987   1.4099   1.4222   1.4316
  1.4381   1.4453   1.4634   1.4662   1.4722   1.4776   1.4871   1.4951
  1.5085   1.5132   1.5174   1.5270   1.5316   1.5357   1.5462   1.5535
  1.5593   1.5651   1.5703   1.5766   1.5815   1.5862   1.5882   1.5924
  1.5988   1.6039   1.6070   1.6145   1.6214   1.6245   1.6267   1.6327
  1.6408   1.6441   1.6481   1.6519   1.6584   1.6613   1.6641   1.6695
  1.6757   1.6805   1.6855   1.6877   1.6980   1.6997   1.7112   1.7214
  1.7251   1.7312   1.7429   1.7501   1.7521   1.7653   1.7671   1.7795
  1.7804   1.7920   1.7996   1.8083   1.8123   1.8176   1.8246   1.8323
  1.8373   1.8510   1.8620   1.8653   1.8702   1.8745   1.8852   1.8917
  1.8968   1.9093   1.9169   1.9240   1.9287   1.9427   1.9601   1.9650
  1.9863   1.9873   2.0006   2.0098   2.0221   2.0288   2.0355   2.0433
  2.0488   2.0563   2.0626   2.0669   2.0846   2.0944   2.1017   2.1080
  2.1194   2.1278   2.1336   2.1450   2.1526   2.1552   2.1705   2.1766
  2.1844   2.1950   2.2174   2.2190   2.2244   2.2282   2.2356   2.2439
  2.2538   2.2697   2.2947   2.3036   2.3053   2.3165   2.3238   2.3405
  2.3538   2.3636   2.3664   2.3834   2.3939   2.4138   2.4326   2.4406
  2.4663   2.4870   2.5069   2.5123   2.5270   2.5331   2.5455   2.5498
  2.5516   2.5661   2.5778   2.5819   2.5847   2.5983   2.6096   2.6172
  2.6358   2.6421   2.6444   2.6558   2.6601   2.6709   2.6832   2.7003
  2.7057   2.7239   2.7287   2.7408   2.7485   2.7637   2.7736   2.7813
  2.7898   2.7940   2.8165   2.8214   2.8263   2.8344   2.8455   2.8504
  2.8630   2.8684   2.8826   2.8913   2.8926   2.9028   2.9147   2.9185
  2.9364   2.9428   2.9563   2.9611   2.9682   2.9766   2.9827   2.9976
  3.0123   3.0147   3.0260   3.0301   3.0385   3.0465   3.0538   3.0751
  3.0821   3.0874   3.0965   3.1082   3.1149   3.1192   3.1369   3.1436
  3.1544   3.1559   3.1647   3.1711   3.1733   3.1814   3.1985   3.2069
  3.2129   3.2333   3.2571   3.2672   3.2759   3.2837   3.3005   3.3131
  3.3165   3.3248   3.3310   3.3469   3.3508   3.3689   3.3848   3.3945
  3.4231   3.4307   3.4715   3.4780   3.5065   3.5703   3.5805   3.6214
  3.6865   3.7811   3.7826   3.8037   3.8073   3.8120   3.8178   3.8342
  3.8597   3.9108   3.9132   3.9173   3.9290   3.9391   3.9517   3.9881
  3.9999   4.0026   4.0166   4.0385   4.0452   4.0691   4.0975   4.1001
  4.1339   4.1521   4.1710   4.1736   4.1962   4.2444   4.2553   4.2796
  4.3018   4.3154   4.3212   4.3296   4.3473   4.4612   5.0039   5.0792
  5.0933   5.0951   5.1075   5.1148   5.1540   5.1807   5.2311   5.2544
  5.3626   5.3772   5.4055   5.4105   5.4256   5.4341   5.4615   5.5005
  5.6011   5.6197   5.6430   5.6596   5.6610   5.6658   5.7566   5.8481
  5.8569  23.7546  23.7704  23.7980  23.8010  23.8159  23.8260  23.8306
 23.8429  23.8737  23.8790  23.8936  23.9154  23.9507  23.9579  23.9886
 24.0063  49.8782  49.9042  49.9408  49.9434  49.9489  49.9700  49.9934
 50.0180  50.0419
 --------------------------------------------------------------

          Ground-State Mulliken Net Atomic Charges

     Atom                 Charge (a.u.)
  ----------------------------------------
      1 C                     0.083370
      2 H                     0.237055
      3 C                    -0.156591
      4 H                     0.209558
      5 O                     0.016755
      6 C                    -0.704010
      7 H                     0.123664
      8 H                     0.184570
      9 C                     0.476712
     10 H                     0.168251
     11 C                    -0.714888
     12 H                     0.146579
     13 H                     0.179728
     14 O                    -0.213437
     15 C                    -0.365699
     16 H                     0.167150
     17 H                     0.196102
     18 C                    -0.563258
     19 H                     0.176399
     20 H                     0.151061
     21 C                     0.181001
     22 H                     0.258622
     23 C                    -0.736251
     24 H                     0.149546
     25 H                     0.158135
     26 H                     0.176615
     27 C                    -0.697107
     28 O                     0.151047
     29 H                     0.247466
     30 H                     0.231475
     31 O                     0.030124
     32 C                    -0.199233
     33 H                     0.277695
     34 C                     0.148312
     35 H                     0.257085
     36 C                    -0.211825
     37 O                    -0.180001
     38 O                    -0.081105
     39 H                     0.283394
     40 C                    -0.397084
     41 H                     0.276320
     42 O                    -0.141138
     43 H                     0.262272
     44 C                    -0.411528
     45 H                     0.298603
     46 O                    -0.223737
     47 H                     0.267147
     48 C                    -0.520745
     49 H                     0.240921
     50 O                    -0.147208
     51 H                     0.252115
  ----------------------------------------
  Sum of atomic charges =     0.000000

 -----------------------------------------------------------------
                    Cartesian Multipole Moments
 -----------------------------------------------------------------
    Charge (ESU x 10^10)
                 0.0000
    Dipole Moment (Debye)
         X      -0.7189      Y      -3.0330      Z      -1.4195
       Tot       3.4250
    Quadrupole Moments (Debye-Ang)
        XX    -131.2403     XY      -0.8968     YY    -161.3171
        XZ      11.4155     YZ      -0.4280     ZZ    -153.2181
    Octopole Moments (Debye-Ang^2)
       XXX    -124.2047    XXY     -45.2652    XYY     -61.6033
       YYY     -46.7888    XXZ     -37.2913    XYZ      32.9511
       YYZ     -35.4866    XZZ     -35.0796    YZZ      -2.1769
       ZZZ     -44.2527
    Hexadecapole Moments (Debye-Ang^3)
      XXXX   -8515.3519   XXXY    -153.2488   XXYY   -2261.0114
      XYYY    -382.2985   YYYY   -4071.1289   XXXZ     703.5640
      XXYZ      75.9150   XYYZ     342.7351   YYYZ     -44.7435
      XXZZ   -1647.1895   XYZZ     -73.9630   YYZZ    -790.2051
      XZZZ     493.5038   YZZZ      16.3647   ZZZZ    -785.1294
 -----------------------------------------------------------------
 Calculating analytic gradient of the SCF energy
 Gradient of SCF Energy
            1           2           3           4           5           6
    1   0.0007059   0.0001024   0.0002116  -0.0004346  -0.0000167  -0.0000896
    2  -0.0005691  -0.0000165   0.0009610  -0.0001356  -0.0009573   0.0000350
    3  -0.0002826   0.0000437   0.0008162   0.0000710  -0.0002515  -0.0003618
            7           8           9          10          11          12
    1  -0.0000377   0.0000197   0.0001403  -0.0000965   0.0000977  -0.0000221
    2  -0.0001802  -0.0000421   0.0006667  -0.0003108  -0.0003263  -0.0001533
    3   0.0000935   0.0000586   0.0002132   0.0000996  -0.0001519   0.0000871
           13          14          15          16          17          18
    1  -0.0000533  -0.0001958   0.0001812   0.0000038   0.0000590  -0.0000416
    2   0.0000507   0.0000539   0.0000613  -0.0000176  -0.0000008  -0.0000246
    3   0.0000192   0.0000147  -0.0001717   0.0000935  -0.0000767   0.0000973
           19          20          21          22          23          24
    1  -0.0000359  -0.0001274  -0.0009267   0.0001368   0.0000023   0.0000052
    2  -0.0000425   0.0003362   0.0004237  -0.0000814   0.0001102  -0.0001365
    3  -0.0000294  -0.0000888  -0.0007163  -0.0000718   0.0001600  -0.0001190
           25          26          27          28          29          30
    1   0.0000326  -0.0000501  -0.0001628   0.0004009   0.0002103  -0.0000517
    2  -0.0001343  -0.0000791   0.0007202   0.0001056  -0.0000610   0.0000554
    3  -0.0000266  -0.0000036   0.0002405   0.0006791  -0.0000497   0.0000439
           31          32          33          34          35          36
    1   0.0002878  -0.0005014   0.0000663  -0.0005499   0.0003136   0.0005975
    2  -0.0004685   0.0009339   0.0000819  -0.0005320  -0.0004335   0.0004352
    3  -0.0004646  -0.0001059  -0.0000207  -0.0003414   0.0003343   0.0002374
           37          38          39          40          41          42
    1  -0.0003553   0.0001035  -0.0001626  -0.0007143  -0.0004123  -0.0004074
    2  -0.0004101   0.0001026  -0.0001152  -0.0013633   0.0002924   0.0002394
    3  -0.0001448  -0.0001267   0.0000923   0.0001889  -0.0001952   0.0001614
           43          44          45          46          47          48
    1   0.0001307   0.0006303  -0.0000067   0.0006144   0.0000890   0.0004785
    2   0.0000483   0.0002784   0.0001197   0.0001768  -0.0000199   0.0004390
    3  -0.0001401  -0.0001252  -0.0000515   0.0001323   0.0001261   0.0000196
           49          50          51
    1  -0.0000221  -0.0002600   0.0001134
    2  -0.0002527   0.0000968   0.0000398
    3   0.0000035  -0.0000504   0.0000408
 Max gradient component =       1.363E-03
 RMS gradient           =       3.262E-04
 Gradient time:  CPU 543.29 s  wall 91.80 s
 Geometry Optimization Parameters
   NAtoms,    NIC,     NZ,  NCons,   NDum,   NFix, NCnnct, MaxDiis
       51     420       0       0       0       0       0       0

 Cartesian Hessian Update
 Hessian Updated using BFGS Update


** GEOMETRY OPTIMIZATION IN DELOCALIZED INTERNAL COORDINATES **
   Searching for a Minimum

   Optimization Cycle:  13

                       Coordinates (Angstroms)
     ATOM                X               Y               Z
      1  C         2.7117053077   -0.9117488189   -0.8137139842
      2  H         1.9797453156   -0.2751604896   -1.3257807268
      3  C         2.7141726203   -0.4825592760    0.6481658967
      4  H         3.5436801847   -0.9688789053    1.1814838652
      5  O         1.4923356906   -1.0248074852    1.1943985890
      6  C         2.8753201697    1.0188519943    0.7859758198
      7  H         2.0306810534    1.5098648735    0.2895382708
      8  H         2.8664696352    1.3216797571    1.8389300369
      9  C         4.2236255760    1.4139874482    0.1303757400
     10  H         5.0192154068    0.9568927877    0.7383813922
     11  C         4.4704689462    2.9262463522    0.1976517686
     12  H         4.4727537993    3.2506081766    1.2473002517
     13  H         5.4520064333    3.1570912363   -0.2236662801
     14  O         3.5455714053    3.7048225114   -0.5624883055
     15  C         4.3649134598    0.8751495676   -1.3122694578
     16  H         5.3759697003    1.0944893858   -1.6719212950
     17  H         3.6789082706    1.4313794733   -1.9596849922
     18  C         4.0742155284   -0.6356466381   -1.4435417699
     19  H         4.0892218174   -0.9260570138   -2.4992138279
     20  H         4.8596389808   -1.2144871822   -0.9434268643
     21  C         2.0707301063   -2.3116690533   -0.7336605464
     22  H         1.5847351871   -2.5793691924   -1.6736976322
     23  C         3.0051388434   -3.4472341843   -0.3006601608
     24  H         2.4535037078   -4.3884315528   -0.2228471994
     25  H         3.8051677472   -3.5932773896   -1.0305771167
     26  H         3.4684402924   -3.2559553590    0.6711300773
     27  C         0.9862335486   -2.0202978736    0.3225160157
     28  O        -0.1722730564   -1.5571812807   -0.3825519346
     29  H         2.6871270043    3.6803938980   -0.1289059939
     30  H         0.6978580637   -2.8833255020    0.9286667895
     31  O        -1.3548292577    0.3360338112   -0.0732456537
     32  C        -2.3541173142    1.0600608347    0.6367122936
     33  H        -2.1324146428    1.0881783887    1.7101932606
     34  C        -1.1916626661   -1.0101618885    0.3835158131
     35  H        -0.9293731555   -1.0110888580    1.4500668318
     36  C        -2.2763263141    2.5042084685    0.1467123920
     37  O        -1.8750532558    3.4237602376    0.8090653309
     38  O        -2.6969373844    2.6303495255   -1.1289990252
     39  H        -2.5997717244    3.5625221380   -1.3749690396
     40  C        -3.7315891497    0.4145832948    0.4159673592
     41  H        -3.9736363657    0.4799455782   -0.6545344435
     42  O        -4.6810144081    1.1361848206    1.1847760513
     43  H        -5.4955790767    0.6208149589    1.2142279254
     44  C        -3.6552849106   -1.0496342299    0.8399426380
     45  H        -3.5164205961   -1.0904102996    1.9248659770
     46  O        -4.9020121982   -1.7248916465    0.6184832216
     47  H        -5.0742522274   -1.7484664602   -0.3314747528
     48  C        -2.4963729921   -1.7817133814    0.1653573977
     49  H        -2.6670459089   -1.8378040623   -0.9205001753
     50  O        -2.3276699804   -3.0820691006    0.7102088513
     51  H        -3.2001714432   -3.4825198620    0.8010791465
   Point Group: c1    Number of degrees of freedom:   147


   Energy is  -1302.745131089

 Hessian Updated using BFGS Update

147 Hessian modes will be used to form the next step
  Hessian Eigenvalues:
     0.003897    0.004797    0.005366    0.005961    0.006216    0.006823
     0.007284    0.007588    0.008295    0.009699    0.010586    0.011313
     0.011565    0.012991    0.014141    0.018144    0.019568    0.021821
     0.023084    0.030002    0.031093    0.032207    0.034904    0.037583
     0.040604    0.042070    0.042460    0.044342    0.046200    0.046734
     0.048047    0.048775    0.048946    0.049632    0.049836    0.050117
     0.051007    0.052209    0.052946    0.054811    0.055238    0.055428
     0.056986    0.057350    0.057925    0.057955    0.058930    0.060447
     0.062103    0.065997    0.068314    0.069355    0.072140    0.074758
     0.078327    0.078673    0.080180    0.082240    0.082912    0.084867
     0.088503    0.093342    0.108871    0.112733    0.113920    0.116303
     0.118622    0.119430    0.136734    0.140362    0.144747    0.153656
     0.156408    0.159820    0.159915    0.160036    0.160568    0.160703
     0.161523    0.163655    0.167240    0.168375    0.176833    0.176905
     0.178686    0.182532    0.195315    0.197383    0.202041    0.215350
     0.230210    0.235759    0.250768    0.251741    0.264597    0.273131
     0.276251    0.281230    0.283189    0.283911    0.285389    0.290064
     0.292019    0.292726    0.298319    0.301201    0.301598    0.306418
     0.333611    0.335486    0.337834    0.339087    0.339494    0.339807
     0.340079    0.340341    0.340485    0.340800    0.340916    0.340983
     0.341360    0.341716    0.341826    0.341975    0.342226    0.342328
     0.342686    0.343208    0.344045    0.354113    0.368732    0.392548
     0.396397    0.399968    0.406309    0.406437    0.417424    0.427533
     0.440360    0.513779    0.518740    0.521332    0.523749    0.531910
     0.546008    0.718195    0.956844

 Minimum Search - Taking Simple RFO Step
 Searching for Lamda that Minimizes Along All modes
 Value Taken    Lamda =  -0.00036789
 Step Taken.  Stepsize is  0.217658

                             Maximum     Tolerance    Cnvgd?
         Gradient           0.002880      0.000300      NO
         Displacement       0.100107      0.001200      NO
         Energy change      0.000003      0.000001      NO


 New Cartesian Coordinates Obtained by Inverse Iteration

 Displacement from previous Coordinates is:  1.860316
 ----------------------------------------------------------------
             Standard Nuclear Orientation (Angstroms)
    I     Atom           X                Y                Z
 ----------------------------------------------------------------
    1      C       2.6836135284    -0.9524880471    -0.8027501171
    2      H       1.9196260406    -0.3496139143    -1.3084578397
    3      C       2.6886844138    -0.5154079750     0.6564236631
    4      H       3.5478613838    -0.9605497612     1.1782917925
    5      O       1.5011858316    -1.1104290233     1.2257920079
    6      C       2.7839439447     0.9924184623     0.7852446162
    7      H       1.9108074878     1.4422348496     0.2993822520
    8      H       2.7772435828     1.3001283375     1.8368178622
    9      C       4.1032039045     1.4439423921     0.1069248975
   10      H       4.9284911852     1.0302971846     0.7068613758
   11      C       4.2796668745     2.9666637545     0.1596137127
   12      H       4.2823611967     3.2992546436     1.2067383177
   13      H       5.2431729599     3.2393985578    -0.2782184179
   14      O       3.3082070982     3.6948138984    -0.5922830504
   15      C       4.2493402441     0.9009552509    -1.3340614427
   16      H       5.2450410317     1.1621757056    -1.7084860104
   17      H       3.5317644785     1.4227753508    -1.9759868991
   18      C       4.0250464716    -0.6224124102    -1.4517141044
   19      H       4.0398366411    -0.9206716686    -2.5051146017
   20      H       4.8421102525    -1.1610782209    -0.9572725499
   21      C       2.1014319237    -2.3767220959    -0.7036289219
   22      H       1.6245645280    -2.6775674868    -1.6382554676
   23      C       3.0810659068    -3.4676231091    -0.2559410025
   24      H       2.5693715528    -4.4304814744    -0.1720375685
   25      H       3.8893780463    -3.5846424056    -0.9816540670
   26      H       3.5312008335    -3.2485096369     0.7159776050
   27      C       1.0089519461    -2.1069883698     0.3491827038
   28      O      -0.1540332575    -1.6554737729    -0.3596559664
   29      H       2.4570131886     3.6296628673    -0.1484787146
   30      H       0.7272548041    -2.9759149490     0.9504317761
   31      O      -1.2474744294     0.2902954887    -0.0319174945
   32      C      -2.2295162935     1.0461555891     0.6680918859
   33      H      -2.0329094044     1.0417316984     1.7470647312
   34      C      -1.1594256416    -1.0735399516     0.3971285246
   35      H      -0.9211817097    -1.1092900955     1.4684972344
   36      C      -2.0709762161     2.4940897846     0.2096182155
   37      O      -1.6232488003     3.3760551028     0.8933012086
   38      O      -2.4717777554     2.6690361672    -1.0665926867
   39      H      -2.3211963239     3.5991243327    -1.2928803473
   40      C      -3.6294123551     0.4688530922     0.4020813891
   41      H      -3.8408571948     0.5613576109    -0.6728767164
   42      O      -4.5628674397     1.2226349768     1.1593079915
   43      H      -5.4016815240     0.7469738432     1.1597036839
   44      C      -3.6294542156    -1.0026746347     0.8056889065
   45      H      -3.5094334190    -1.0647991509     1.8917727656
   46      O      -4.9022209053    -1.6159458962     0.5549742407
   47      H      -5.0573314312    -1.6209144780    -0.3981241090
   48      C      -2.4941520541    -1.7774968011     0.1384720429
   49      H      -2.6457840329    -1.8060200492    -0.9512843952
   50      O      -2.3951149697    -3.0928752516     0.6633086726
   51      H      -3.2856461355    -3.4576457787     0.7243362411
 ----------------------------------------------------------------
 Molecular Point Group                 C1    NOp =  1
 Largest Abelian Subgroup              C1    NOp =  1
 Nuclear Repulsion Energy =  2516.4580174235 hartrees
 There are       97 alpha and       97 beta electrons
 Applying Cartesian multipole field
    Component          Value
    ---------          -----
     (2,0,0)        1.00000E-12
     (0,2,0)        2.00000E-11
     (0,0,2)       -3.00000E-11
 Nucleus-field energy     =     0.0000000515 hartrees
 Requested basis set is 6-311++G(d,p)
 There are 280 shells and 732 basis functions
 A cutoff of  1.0D-11 yielded  27895 shell pairs
 There are    186783 function pairs (    197842 Cartesian)
 Smallest overlap matrix eigenvalue = 8.84E-07

 Q-Chem warning in module stvman/mkSTV.C, line 306:

 Overlap eigenvalue is smaller than square root of threshold
 Use THRESH >= 12 to get rid of this warning

 Linear dependence detected in AO basis
 Tighter screening thresholds may be required for diffuse basis sets
 Use S2THRESH > 14 and THRESH = 14 in case of SCF convergence issues
 Number of orthogonalized atomic orbitals = 731
 Maximum deviation from orthogonality = 2.821E-10
 Guess MOs from SCF MO coefficient file

 -----------------------------------------------------------------------
  General SCF calculation program by
  Eric Jon Sundstrom, Paul Horn, Yuezhi Mao, Dmitri Zuev, Alec White,
  David Stuck, Shaama M.S., Shane Yost, Joonho Lee, David Small,
  Daniel Levine, Susi Lehtola, Hugh Burton, Evgeny Epifanovsky
 -----------------------------------------------------------------------
 Exchange:     0.2000 Hartree-Fock + 0.0800 Slater + 0.7200 B88
 Correlation:  0.1900 VWN1RPA + 0.8100 LYP
 Using SG-1 standard quadrature grid
 using 6 threads for integral computing
 -------------------------------------------------------
 OpenMP Integral computing Module                
 Release: version 2.0, May 2017, Q-Chem Inc. Pleasanton 
 -------------------------------------------------------
 -------------------------------------------------------
 OpenMP BLAS3 based DFT computing Module                
 Release: version 1.0, May 2013, Q-Chem Inc. Pittsburgh 
 -------------------------------------------------------
 A restricted SCF calculation will be
 performed using DIIS
 SCF converges when DIIS error is below 1.0e-08
 ---------------------------------------
  Cycle       Energy         DIIS error
 ---------------------------------------
    1   -1302.7130697852      6.17e-04  
    2   -1302.7448470661      1.02e-04  
    3   -1302.7443578144      1.55e-04  
    4   -1302.7454462608      1.64e-05  
    5   -1302.7454491516      1.46e-05  
    6   -1302.7454591095      2.63e-06  
    7   -1302.7454594276      8.76e-07  
    8   -1302.7454594694      2.08e-07  
    9   -1302.7454594710      9.36e-08  
   10   -1302.7454594714      2.55e-08  
   11   -1302.7454594720      7.84e-09  Convergence criterion met
 ---------------------------------------
 SCF time:   CPU 2139.50s  wall 378.00s 
 SCF   energy in the final basis set =    -1302.7454594720
 Total energy in the final basis set =    -1302.7454594720

 --------------------------------------------------------------

                    Orbital Energies (a.u.)
 --------------------------------------------------------------

 Alpha MOs
 -- Occupied --
-19.1874 -19.1641 -19.1523 -19.1462 -19.1423 -19.1421 -19.1326 -19.1323
-19.1225 -10.3232 -10.2885 -10.2754 -10.2578 -10.2508 -10.2502 -10.2441
-10.2215 -10.2171 -10.1845 -10.1812 -10.1743 -10.1734 -10.1715 -10.1690
-10.1679  -1.1311  -1.1012  -1.0742  -1.0600  -1.0503  -1.0414  -1.0388
 -1.0233  -1.0176  -0.8456  -0.8129  -0.8084  -0.7897  -0.7536  -0.7482
 -0.7080  -0.6872  -0.6784  -0.6569  -0.6333  -0.6292  -0.6197  -0.5914
 -0.5823  -0.5676  -0.5598  -0.5551  -0.5479  -0.5234  -0.5134  -0.5085
 -0.5030  -0.5014  -0.4938  -0.4897  -0.4836  -0.4747  -0.4650  -0.4608
 -0.4547  -0.4485  -0.4379  -0.4345  -0.4292  -0.4228  -0.4195  -0.4099
 -0.4004  -0.3952  -0.3936  -0.3797  -0.3759  -0.3722  -0.3672  -0.3654
 -0.3624  -0.3577  -0.3444  -0.3428  -0.3408  -0.3305  -0.3299  -0.3260
 -0.3176  -0.3141  -0.3047  -0.3014  -0.2969  -0.2889  -0.2826  -0.2761
 -0.2722
 -- Virtual --
 -0.0326  -0.0222  -0.0125  -0.0100  -0.0021  -0.0001   0.0034   0.0070
  0.0133   0.0203   0.0218   0.0275   0.0297   0.0355   0.0381   0.0415
  0.0464   0.0487   0.0528   0.0553   0.0578   0.0625   0.0645   0.0671
  0.0717   0.0779   0.0800   0.0805   0.0819   0.0863   0.0899   0.0907
  0.0947   0.0968   0.1016   0.1041   0.1060   0.1080   0.1107   0.1134
  0.1137   0.1156   0.1164   0.1176   0.1230   0.1241   0.1268   0.1290
  0.1305   0.1323   0.1349   0.1369   0.1379   0.1406   0.1416   0.1449
  0.1463   0.1468   0.1485   0.1509   0.1527   0.1539   0.1561   0.1584
  0.1614   0.1620   0.1624   0.1690   0.1699   0.1720   0.1742   0.1751
  0.1793   0.1823   0.1844   0.1870   0.1891   0.1906   0.1925   0.1943
  0.1968   0.2019   0.2034   0.2075   0.2090   0.2103   0.2135   0.2175
  0.2194   0.2204   0.2245   0.2264   0.2301   0.2320   0.2381   0.2394
  0.2421   0.2443   0.2450   0.2483   0.2507   0.2533   0.2558   0.2598
  0.2610   0.2653   0.2678   0.2695   0.2733   0.2746   0.2779   0.2802
  0.2841   0.2849   0.2865   0.2894   0.2902   0.2939   0.2970   0.2995
  0.3043   0.3070   0.3078   0.3104   0.3127   0.3161   0.3221   0.3235
  0.3243   0.3274   0.3283   0.3320   0.3341   0.3373   0.3387   0.3415
  0.3451   0.3473   0.3493   0.3502   0.3513   0.3531   0.3575   0.3598
  0.3605   0.3636   0.3665   0.3690   0.3740   0.3791   0.3832   0.3861
  0.3911   0.3922   0.3973   0.4016   0.4043   0.4053   0.4093   0.4142
  0.4187   0.4230   0.4276   0.4322   0.4357   0.4439   0.4458   0.4508
  0.4540   0.4628   0.4642   0.4692   0.4798   0.4826   0.4843   0.4895
  0.5003   0.5048   0.5082   0.5152   0.5206   0.5298   0.5369   0.5415
  0.5504   0.5532   0.5602   0.5625   0.5716   0.5782   0.5814   0.5848
  0.5862   0.5907   0.5987   0.6044   0.6075   0.6126   0.6151   0.6263
  0.6360   0.6421   0.6428   0.6514   0.6590   0.6617   0.6674   0.6691
  0.6758   0.6771   0.6851   0.6899   0.6952   0.6999   0.7033   0.7132
  0.7186   0.7203   0.7275   0.7373   0.7395   0.7427   0.7482   0.7555
  0.7585   0.7602   0.7631   0.7654   0.7708   0.7716   0.7793   0.7807
  0.7835   0.7901   0.7955   0.7999   0.8034   0.8078   0.8094   0.8170
  0.8213   0.8305   0.8351   0.8368   0.8481   0.8612   0.8718   0.8789
  0.8868   0.9024   0.9189   0.9207   0.9380   0.9639   0.9646   0.9786
  0.9895   1.0031   1.0144   1.0284   1.0401   1.0445   1.0562   1.0577
  1.0636   1.0720   1.0847   1.0945   1.1024   1.1055   1.1137   1.1178
  1.1319   1.1431   1.1470   1.1572   1.1592   1.1667   1.1749   1.1780
  1.1901   1.1917   1.1946   1.2030   1.2042   1.2135   1.2225   1.2267
  1.2303   1.2326   1.2493   1.2567   1.2595   1.2618   1.2735   1.2777
  1.2884   1.2972   1.3133   1.3235   1.3325   1.3454   1.3489   1.3674
  1.3728   1.3734   1.3841   1.3962   1.4003   1.4060   1.4233   1.4309
  1.4382   1.4461   1.4648   1.4654   1.4718   1.4791   1.4860   1.4968
  1.5081   1.5127   1.5159   1.5276   1.5329   1.5367   1.5476   1.5549
  1.5603   1.5666   1.5702   1.5791   1.5830   1.5871   1.5900   1.5929
  1.6001   1.6038   1.6106   1.6156   1.6223   1.6246   1.6280   1.6323
  1.6424   1.6439   1.6489   1.6527   1.6599   1.6627   1.6655   1.6704
  1.6752   1.6814   1.6870   1.6885   1.6994   1.7005   1.7108   1.7196
  1.7283   1.7323   1.7443   1.7480   1.7526   1.7658   1.7687   1.7803
  1.7824   1.7930   1.7999   1.8094   1.8104   1.8183   1.8256   1.8339
  1.8410   1.8531   1.8623   1.8667   1.8709   1.8764   1.8844   1.8917
  1.8972   1.9079   1.9160   1.9255   1.9300   1.9424   1.9607   1.9642
  1.9865   1.9895   2.0042   2.0106   2.0246   2.0317   2.0348   2.0444
  2.0514   2.0571   2.0644   2.0667   2.0847   2.0965   2.1018   2.1098
  2.1233   2.1302   2.1355   2.1450   2.1549   2.1588   2.1708   2.1785
  2.1860   2.1943   2.2176   2.2204   2.2277   2.2324   2.2368   2.2441
  2.2551   2.2689   2.2958   2.3048   2.3077   2.3176   2.3247   2.3412
  2.3561   2.3632   2.3663   2.3841   2.3954   2.4118   2.4335   2.4413
  2.4673   2.4889   2.5079   2.5126   2.5256   2.5357   2.5474   2.5502
  2.5532   2.5676   2.5792   2.5826   2.5857   2.6002   2.6120   2.6174
  2.6359   2.6444   2.6483   2.6564   2.6611   2.6721   2.6844   2.7028
  2.7102   2.7252   2.7313   2.7436   2.7499   2.7646   2.7754   2.7844
  2.7905   2.7962   2.8169   2.8222   2.8269   2.8344   2.8465   2.8511
  2.8637   2.8694   2.8836   2.8924   2.8937   2.9046   2.9153   2.9181
  2.9387   2.9437   2.9558   2.9599   2.9697   2.9772   2.9844   2.9984
  3.0136   3.0161   3.0268   3.0319   3.0391   3.0480   3.0561   3.0762
  3.0814   3.0905   3.0965   3.1101   3.1151   3.1199   3.1349   3.1448
  3.1544   3.1580   3.1654   3.1722   3.1731   3.1820   3.2003   3.2078
  3.2148   3.2363   3.2584   3.2708   3.2780   3.2856   3.3016   3.3137
  3.3175   3.3249   3.3341   3.3470   3.3522   3.3711   3.3861   3.3954
  3.4246   3.4308   3.4726   3.4794   3.5076   3.5699   3.5824   3.6209
  3.6879   3.7821   3.7828   3.8054   3.8078   3.8116   3.8180   3.8357
  3.8594   3.9120   3.9137   3.9166   3.9297   3.9400   3.9532   3.9891
  3.9998   4.0047   4.0184   4.0387   4.0470   4.0679   4.0976   4.1024
  4.1339   4.1522   4.1695   4.1762   4.1958   4.2472   4.2544   4.2782
  4.3034   4.3159   4.3209   4.3297   4.3463   4.4605   5.0063   5.0818
  5.0935   5.0957   5.1074   5.1186   5.1545   5.1807   5.2365   5.2622
  5.3636   5.3779   5.4065   5.4115   5.4256   5.4349   5.4604   5.5009
  5.5997   5.6199   5.6421   5.6605   5.6617   5.6664   5.7567   5.8474
  5.8575  23.7546  23.7707  23.7995  23.8011  23.8165  23.8266  23.8326
 23.8443  23.8754  23.8806  23.8951  23.9162  23.9516  23.9600  23.9897
 24.0076  49.8808  49.9044  49.9412  49.9446  49.9486  49.9701  49.9924
 50.0172  50.0439
 --------------------------------------------------------------

          Ground-State Mulliken Net Atomic Charges

     Atom                 Charge (a.u.)
  ----------------------------------------
      1 C                     0.039401
      2 H                     0.241959
      3 C                    -0.173094
      4 H                     0.204564
      5 O                     0.024119
      6 C                    -0.666125
      7 H                     0.113240
      8 H                     0.186632
      9 C                     0.455264
     10 H                     0.170369
     11 C                    -0.696527
     12 H                     0.147289
     13 H                     0.178672
     14 O                    -0.212803
     15 C                    -0.346147
     16 H                     0.167524
     17 H                     0.195377
     18 C                    -0.614819
     19 H                     0.176291
     20 H                     0.150566
     21 C                     0.212304
     22 H                     0.259308
     23 C                    -0.729929
     24 H                     0.148730
     25 H                     0.158047
     26 H                     0.180709
     27 C                    -0.633474
     28 O                     0.152642
     29 H                     0.248983
     30 H                     0.227302
     31 O                     0.039529
     32 C                    -0.147946
     33 H                     0.279782
     34 C                     0.140428
     35 H                     0.255486
     36 C                    -0.296753
     37 O                    -0.172223
     38 O                    -0.070061
     39 H                     0.284207
     40 C                    -0.401927
     41 H                     0.277533
     42 O                    -0.140194
     43 H                     0.261391
     44 C                    -0.409025
     45 H                     0.297911
     46 O                    -0.223675
     47 H                     0.266574
     48 C                    -0.551347
     49 H                     0.239023
     50 O                    -0.146423
     51 H                     0.251337
  ----------------------------------------
  Sum of atomic charges =     0.000000

 -----------------------------------------------------------------
                    Cartesian Multipole Moments
 -----------------------------------------------------------------
    Charge (ESU x 10^10)
                 0.0000
    Dipole Moment (Debye)
         X      -0.7582      Y      -2.8325      Z      -1.5279
       Tot       3.3064
    Quadrupole Moments (Debye-Ang)
        XX    -130.9731     XY      -1.3421     YY    -161.3599
        XZ      10.8854     YZ      -0.5031     ZZ    -153.5603
    Octopole Moments (Debye-Ang^2)
       XXX    -126.8785    XXY     -37.0372    XYY     -60.2913
       YYY     -40.7265    XXZ     -39.2024    XYZ      29.5102
       YYZ     -35.4579    XZZ     -37.5717    YZZ      -3.0304
       ZZZ     -46.4325
    Hexadecapole Moments (Debye-Ang^3)
      XXXX   -8123.5511   XXXY    -120.2462   XXYY   -2174.7567
      XYYY    -355.7557   YYYY   -4111.2662   XXXZ     680.8700
      XXYZ      75.3987   XYYZ     321.3090   YYYZ     -47.1634
      XXZZ   -1575.2887   XYZZ     -61.0368   YYZZ    -805.8280
      XZZZ     484.3911   YZZZ      13.8714   ZZZZ    -782.9231
 -----------------------------------------------------------------
 Calculating analytic gradient of the SCF energy
 Gradient of SCF Energy
            1           2           3           4           5           6
    1   0.0000692   0.0000463   0.0000585  -0.0001855   0.0000878  -0.0001572
    2  -0.0004295   0.0001971   0.0003750  -0.0000279  -0.0004603  -0.0001184
    3  -0.0001215   0.0000737   0.0003068  -0.0000661  -0.0000033  -0.0000929
            7           8           9          10          11          12
    1  -0.0001007  -0.0000031   0.0000116   0.0000663   0.0000352   0.0000475
    2  -0.0001050  -0.0000185   0.0007182  -0.0001827  -0.0002971  -0.0001129
    3   0.0000241   0.0001214   0.0001182   0.0001727   0.0000194   0.0001127
           13          14          15          16          17          18
    1  -0.0000127  -0.0001079  -0.0000172  -0.0000079   0.0001389   0.0000096
    2  -0.0000580   0.0000034  -0.0000729  -0.0000370   0.0001290  -0.0000998
    3  -0.0000103   0.0000383  -0.0001716   0.0000574  -0.0001279   0.0000091
           19          20          21          22          23          24
    1  -0.0000156   0.0000226  -0.0000721   0.0000726   0.0001521   0.0000208
    2  -0.0001041   0.0001890   0.0001114  -0.0001448  -0.0000179  -0.0000333
    3   0.0000118  -0.0001275  -0.0002838   0.0001227   0.0000271  -0.0000883
           25          26          27          28          29          30
    1   0.0000483  -0.0000594  -0.0006485   0.0006772   0.0001399  -0.0001625
    2  -0.0000130  -0.0001041   0.0008479   0.0001805  -0.0000840  -0.0001683
    3   0.0000588   0.0000369  -0.0002938   0.0005507  -0.0002014  -0.0001075
           31          32          33          34          35          36
    1   0.0002298   0.0000525   0.0001384  -0.0008552   0.0002070   0.0003373
    2  -0.0003356   0.0009628  -0.0000357  -0.0003097  -0.0004573   0.0005477
    3   0.0000872  -0.0003273   0.0000359  -0.0004266   0.0002218   0.0005885
           37          38          39          40          41          42
    1  -0.0004255   0.0000633  -0.0001142  -0.0007083  -0.0002467  -0.0003593
    2  -0.0004283   0.0000654  -0.0001559  -0.0012299   0.0002765   0.0001903
    3  -0.0001783  -0.0003331   0.0001371   0.0000320  -0.0001845   0.0001011
           43          44          45          46          47          48
    1   0.0001874   0.0003044   0.0000096   0.0004769   0.0001641   0.0001263
    2   0.0000673   0.0001015   0.0000961   0.0001802   0.0000041   0.0004430
    3  -0.0001406  -0.0001789  -0.0000207   0.0002629   0.0001441  -0.0000238
           49          50          51
    1   0.0000896   0.0000132   0.0001553
    2  -0.0001701   0.0001580  -0.0000322
    3  -0.0000100   0.0000834  -0.0000358
 Max gradient component =       1.230E-03
 RMS gradient           =       2.706E-04
 Gradient time:  CPU 551.38 s  wall 92.99 s
 Geometry Optimization Parameters
   NAtoms,    NIC,     NZ,  NCons,   NDum,   NFix, NCnnct, MaxDiis
       51     420       0       0       0       0       0       0

 Cartesian Hessian Update
 Hessian Updated using BFGS Update


** GEOMETRY OPTIMIZATION IN DELOCALIZED INTERNAL COORDINATES **
   Searching for a Minimum

   Optimization Cycle:  14

                       Coordinates (Angstroms)
     ATOM                X               Y               Z
      1  C         2.6836135284   -0.9524880471   -0.8027501171
      2  H         1.9196260406   -0.3496139143   -1.3084578397
      3  C         2.6886844138   -0.5154079750    0.6564236631
      4  H         3.5478613838   -0.9605497612    1.1782917925
      5  O         1.5011858316   -1.1104290233    1.2257920079
      6  C         2.7839439447    0.9924184623    0.7852446162
      7  H         1.9108074878    1.4422348496    0.2993822520
      8  H         2.7772435828    1.3001283375    1.8368178622
      9  C         4.1032039045    1.4439423921    0.1069248975
     10  H         4.9284911852    1.0302971846    0.7068613758
     11  C         4.2796668745    2.9666637545    0.1596137127
     12  H         4.2823611967    3.2992546436    1.2067383177
     13  H         5.2431729599    3.2393985578   -0.2782184179
     14  O         3.3082070982    3.6948138984   -0.5922830504
     15  C         4.2493402441    0.9009552509   -1.3340614427
     16  H         5.2450410317    1.1621757056   -1.7084860104
     17  H         3.5317644785    1.4227753508   -1.9759868991
     18  C         4.0250464716   -0.6224124102   -1.4517141044
     19  H         4.0398366411   -0.9206716686   -2.5051146017
     20  H         4.8421102525   -1.1610782209   -0.9572725499
     21  C         2.1014319237   -2.3767220959   -0.7036289219
     22  H         1.6245645280   -2.6775674868   -1.6382554676
     23  C         3.0810659068   -3.4676231091   -0.2559410025
     24  H         2.5693715528   -4.4304814744   -0.1720375685
     25  H         3.8893780463   -3.5846424056   -0.9816540670
     26  H         3.5312008335   -3.2485096369    0.7159776050
     27  C         1.0089519461   -2.1069883698    0.3491827038
     28  O        -0.1540332575   -1.6554737729   -0.3596559664
     29  H         2.4570131886    3.6296628673   -0.1484787146
     30  H         0.7272548041   -2.9759149490    0.9504317761
     31  O        -1.2474744294    0.2902954887   -0.0319174945
     32  C        -2.2295162935    1.0461555891    0.6680918859
     33  H        -2.0329094044    1.0417316984    1.7470647312
     34  C        -1.1594256416   -1.0735399516    0.3971285246
     35  H        -0.9211817097   -1.1092900955    1.4684972344
     36  C        -2.0709762161    2.4940897846    0.2096182155
     37  O        -1.6232488003    3.3760551028    0.8933012086
     38  O        -2.4717777554    2.6690361672   -1.0665926867
     39  H        -2.3211963239    3.5991243327   -1.2928803473
     40  C        -3.6294123551    0.4688530922    0.4020813891
     41  H        -3.8408571948    0.5613576109   -0.6728767164
     42  O        -4.5628674397    1.2226349768    1.1593079915
     43  H        -5.4016815240    0.7469738432    1.1597036839
     44  C        -3.6294542156   -1.0026746347    0.8056889065
     45  H        -3.5094334190   -1.0647991509    1.8917727656
     46  O        -4.9022209053   -1.6159458962    0.5549742407
     47  H        -5.0573314312   -1.6209144780   -0.3981241090
     48  C        -2.4941520541   -1.7774968011    0.1384720429
     49  H        -2.6457840329   -1.8060200492   -0.9512843952
     50  O        -2.3951149697   -3.0928752516    0.6633086726
     51  H        -3.2856461355   -3.4576457787    0.7243362411
   Point Group: c1    Number of degrees of freedom:   147


   Energy is  -1302.745459472

 Hessian Updated using BFGS Update

147 Hessian modes will be used to form the next step
  Hessian Eigenvalues:
     0.000649    0.004928    0.005728    0.005961    0.006657    0.007211
     0.007289    0.007882    0.008548    0.010179    0.010606    0.011347
     0.011573    0.013211    0.014569    0.018229    0.019537    0.021919
     0.023590    0.030036    0.031402    0.032002    0.035568    0.037576
     0.040514    0.042017    0.042298    0.044354    0.046100    0.046586
     0.047969    0.048790    0.048884    0.049667    0.049904    0.050286
     0.050633    0.051573    0.052910    0.054715    0.055175    0.055914
     0.057293    0.057427    0.057906    0.058205    0.059240    0.060631
     0.062074    0.065997    0.068456    0.069991    0.072151    0.074731
     0.078228    0.078626    0.080694    0.082015    0.083046    0.085019
     0.089094    0.093326    0.108489    0.112739    0.112855    0.116279
     0.118217    0.120870    0.136850    0.140266    0.145528    0.154506
     0.156530    0.159803    0.159915    0.160055    0.160620    0.161179
     0.161511    0.164321    0.167508    0.172152    0.176850    0.177848
     0.179067    0.183899    0.195309    0.195859    0.206323    0.216621
     0.230883    0.239372    0.250967    0.253042    0.264984    0.273220
     0.276316    0.281493    0.283100    0.283992    0.285171    0.291749
     0.292380    0.294995    0.298319    0.301237    0.301875    0.306408
     0.333832    0.335468    0.338065    0.339013    0.339510    0.339934
     0.340038    0.340378    0.340690    0.340870    0.340922    0.341033
     0.341290    0.341703    0.341841    0.342046    0.342194    0.342635
     0.342726    0.343424    0.344229    0.354097    0.367884    0.392467
     0.396447    0.398777    0.405245    0.406502    0.418291    0.427374
     0.437074    0.513776    0.518754    0.521332    0.523775    0.531849
     0.546189    0.698258    0.956996

 Minimum Search - Taking Simple RFO Step
 Searching for Lamda that Minimizes Along All modes
 Value Taken    Lamda =  -0.00110242
 Calculated Step too Large.  Step scaled by  0.394763
 Step Taken.  Stepsize is  0.300000

                             Maximum     Tolerance    Cnvgd?
         Gradient           0.002620      0.000300      NO
         Displacement       0.130210      0.001200      NO
         Energy change     -0.000328      0.000001      NO


 New Cartesian Coordinates Obtained by Inverse Iteration

 Displacement from previous Coordinates is:  2.782738
 ----------------------------------------------------------------
             Standard Nuclear Orientation (Angstroms)
    I     Atom           X                Y                Z
 ----------------------------------------------------------------
    1      C       2.6333093389    -1.0030347819    -0.7891916129
    2      H       1.8227973686    -0.4484892666    -1.2769020817
    3      C       2.6439759170    -0.5686012525     0.6703741205
    4      H       3.5418675254    -0.9587673781     1.1701906437
    5      O       1.5101862468    -1.2413483274     1.2655999599
    6      C       2.6434501205     0.9416472050     0.8041898815
    7      H       1.7311202290     1.3342765552     0.3419367403
    8      H       2.6427650499     1.2452847991     1.8569248424
    9      C       3.9123077891     1.4810848028     0.0947022247
   10      H       4.7792777984     1.1251951673     0.6730003971
   11      C       3.9849717717     3.0125952350     0.1470637158
   12      H       3.9960790838     3.3432924351     1.1947960042
   13      H       4.9140592337     3.3514864821    -0.3183744964
   14      O       2.9433959442     3.6732949858    -0.5723777432
   15      C       4.0589149975     0.9498810020    -1.3506952109
   16      H       5.0249968752     1.2784197492    -1.7492588238
   17      H       3.2920961400     1.4231402405    -1.9731552828
   18      C       3.9362811222    -0.5854964759    -1.4659989652
   19      H       3.9487206100    -0.8838671484    -2.5192907476
   20      H       4.7984106416    -1.0662166053    -0.9886948116
   21      C       2.1408416694    -2.4604938927    -0.6774973245
   22      H       1.6728613099    -2.7948665012    -1.6051257339
   23      C       3.1879747402    -3.4886366701    -0.2337014068
   24      H       2.7365494066    -4.4806341170    -0.1445020818
   25      H       3.9959683799    -3.5560148633    -0.9656497856
   26      H       3.6303133568    -3.2402904002     0.7345714542
   27      C       1.0442925068    -2.2406002977     0.3818226968
   28      O      -0.1355237496    -1.8175624863    -0.3229885583
   29      H       2.1118117247     3.5466094877    -0.1048651512
   30      H       0.7876121776    -3.1232965038     0.9746994430
   31      O      -1.0891076807     0.2027011570    -0.0055841380
   32      C      -2.0293537464     1.0253857590     0.6747312868
   33      H      -1.8570644466     1.0036825499     1.7578845726
   34      C      -1.1094318145    -1.1687994933     0.4162251433
   35      H      -0.8994264562    -1.2254342447     1.4922366026
   36      C      -1.7509189378     2.4575432259     0.2231201892
   37      O      -1.2209353907     3.2926093792     0.9074523498
   38      O      -2.1390341207     2.6730173791    -1.0505442486
   39      H      -1.9074187784     3.5869068235    -1.2747990186
   40      C      -3.4607881537     0.5495511154     0.3765954461
   41      H      -3.6422258398     0.6586077677    -0.7021820704
   42      O      -4.3528433954     1.3677299634     1.1169153299
   43      H      -5.2245663180     0.9560413129     1.0970279334
   44      C      -3.5728192869    -0.9179382658     0.7772113287
   45      H      -3.4724103192    -0.9892128657     1.8646637894
   46      O      -4.8824312943    -1.4383924738     0.5072387502
   47      H      -5.0213799011    -1.4351977809    -0.4482703162
   48      C      -2.4856706176    -1.7723845283     0.1260660621
   49      H      -2.6183738548    -1.7849569939    -0.9664872039
   50      O      -2.4922970593    -3.0923517325     0.6471000417
   51      H      -3.4074421405    -3.3938466988     0.6851536893
 ----------------------------------------------------------------
 Molecular Point Group                 C1    NOp =  1
 Largest Abelian Subgroup              C1    NOp =  1
 Nuclear Repulsion Energy =  2541.6359634426 hartrees
 There are       97 alpha and       97 beta electrons
 Applying Cartesian multipole field
    Component          Value
    ---------          -----
     (2,0,0)        1.00000E-12
     (0,2,0)        2.00000E-11
     (0,0,2)       -3.00000E-11
 Nucleus-field energy     =     0.0000000518 hartrees
 Requested basis set is 6-311++G(d,p)
 There are 280 shells and 732 basis functions
 A cutoff of  1.0D-11 yielded  28151 shell pairs
 There are    188894 function pairs (    200116 Cartesian)
 Smallest overlap matrix eigenvalue = 8.99E-07

 Q-Chem warning in module stvman/mkSTV.C, line 306:

 Overlap eigenvalue is smaller than square root of threshold
 Use THRESH >= 12 to get rid of this warning

 Linear dependence detected in AO basis
 Tighter screening thresholds may be required for diffuse basis sets
 Use S2THRESH > 14 and THRESH = 14 in case of SCF convergence issues
 Number of orthogonalized atomic orbitals = 731
 Maximum deviation from orthogonality = 2.085E-10
 Guess MOs from SCF MO coefficient file

 -----------------------------------------------------------------------
  General SCF calculation program by
  Eric Jon Sundstrom, Paul Horn, Yuezhi Mao, Dmitri Zuev, Alec White,
  David Stuck, Shaama M.S., Shane Yost, Joonho Lee, David Small,
  Daniel Levine, Susi Lehtola, Hugh Burton, Evgeny Epifanovsky
 -----------------------------------------------------------------------
 Exchange:     0.2000 Hartree-Fock + 0.0800 Slater + 0.7200 B88
 Correlation:  0.1900 VWN1RPA + 0.8100 LYP
 Using SG-1 standard quadrature grid
 using 6 threads for integral computing
 -------------------------------------------------------
 OpenMP Integral computing Module                
 Release: version 2.0, May 2017, Q-Chem Inc. Pleasanton 
 -------------------------------------------------------
 -------------------------------------------------------
 OpenMP BLAS3 based DFT computing Module                
 Release: version 1.0, May 2013, Q-Chem Inc. Pittsburgh 
 -------------------------------------------------------
 A restricted SCF calculation will be
 performed using DIIS
 SCF converges when DIIS error is below 1.0e-08
 ---------------------------------------
  Cycle       Energy         DIIS error
 ---------------------------------------
    1   -1302.6760283364      8.95e-04  
    2   -1302.7445583752      1.43e-04  
    3   -1302.7434668974      2.23e-04  
    4   -1302.7457687046      3.30e-05  
    5   -1302.7457932064      2.42e-05  
    6   -1302.7458206370      4.02e-06  
    7   -1302.7458213662      1.56e-06  
    8   -1302.7458214911      4.26e-07  
    9   -1302.7458214990      1.41e-07  
   10   -1302.7458214999      3.72e-08  
   11   -1302.7458215001      1.36e-08  
   12   -1302.7458215002      4.01e-09  Convergence criterion met
 ---------------------------------------
 SCF time:   CPU 2387.59s  wall 420.00s 
 SCF   energy in the final basis set =    -1302.7458215002
 Total energy in the final basis set =    -1302.7458215002

 --------------------------------------------------------------

                    Orbital Energies (a.u.)
 --------------------------------------------------------------

 Alpha MOs
 -- Occupied --
-19.1890 -19.1643 -19.1524 -19.1465 -19.1422 -19.1419 -19.1342 -19.1333
-19.1208 -10.3251 -10.2886 -10.2758 -10.2584 -10.2509 -10.2504 -10.2446
-10.2208 -10.2159 -10.1844 -10.1802 -10.1735 -10.1728 -10.1699 -10.1688
-10.1672  -1.1328  -1.1018  -1.0745  -1.0601  -1.0504  -1.0432  -1.0388
 -1.0216  -1.0178  -0.8449  -0.8127  -0.8087  -0.7897  -0.7531  -0.7475
 -0.7089  -0.6871  -0.6776  -0.6568  -0.6341  -0.6287  -0.6199  -0.5908
 -0.5816  -0.5669  -0.5599  -0.5555  -0.5480  -0.5243  -0.5144  -0.5080
 -0.5030  -0.5014  -0.4941  -0.4904  -0.4835  -0.4740  -0.4646  -0.4594
 -0.4542  -0.4500  -0.4383  -0.4348  -0.4287  -0.4232  -0.4199  -0.4094
 -0.3999  -0.3952  -0.3931  -0.3800  -0.3758  -0.3718  -0.3664  -0.3649
 -0.3614  -0.3579  -0.3456  -0.3433  -0.3406  -0.3301  -0.3293  -0.3258
 -0.3169  -0.3143  -0.3046  -0.3025  -0.2954  -0.2896  -0.2837  -0.2750
 -0.2724
 -- Virtual --
 -0.0337  -0.0231  -0.0128  -0.0096  -0.0021   0.0004   0.0043   0.0078
  0.0156   0.0207   0.0231   0.0272   0.0303   0.0366   0.0383   0.0421
  0.0461   0.0487   0.0530   0.0561   0.0585   0.0634   0.0654   0.0676
  0.0708   0.0790   0.0809   0.0818   0.0830   0.0865   0.0899   0.0912
  0.0956   0.0976   0.1025   0.1053   0.1058   0.1083   0.1117   0.1132
  0.1144   0.1157   0.1179   0.1181   0.1232   0.1248   0.1275   0.1295
  0.1312   0.1348   0.1352   0.1373   0.1400   0.1418   0.1424   0.1455
  0.1468   0.1473   0.1496   0.1517   0.1532   0.1542   0.1577   0.1591
  0.1612   0.1622   0.1642   0.1697   0.1714   0.1729   0.1762   0.1769
  0.1808   0.1826   0.1849   0.1875   0.1889   0.1934   0.1943   0.1970
  0.1978   0.2026   0.2035   0.2073   0.2096   0.2118   0.2149   0.2184
  0.2200   0.2221   0.2241   0.2276   0.2306   0.2328   0.2369   0.2410
  0.2419   0.2449   0.2463   0.2483   0.2507   0.2542   0.2580   0.2620
  0.2625   0.2663   0.2692   0.2710   0.2746   0.2765   0.2799   0.2822
  0.2848   0.2867   0.2894   0.2916   0.2922   0.2962   0.2982   0.3015
  0.3059   0.3088   0.3118   0.3137   0.3141   0.3164   0.3220   0.3233
  0.3260   0.3288   0.3308   0.3340   0.3354   0.3379   0.3393   0.3405
  0.3465   0.3478   0.3499   0.3508   0.3535   0.3555   0.3597   0.3604
  0.3618   0.3641   0.3701   0.3736   0.3765   0.3814   0.3852   0.3856
  0.3913   0.3945   0.3973   0.4034   0.4060   0.4070   0.4123   0.4159
  0.4202   0.4280   0.4303   0.4362   0.4392   0.4447   0.4481   0.4512
  0.4571   0.4643   0.4670   0.4736   0.4775   0.4828   0.4861   0.4903
  0.4996   0.5112   0.5139   0.5189   0.5201   0.5326   0.5351   0.5467
  0.5536   0.5553   0.5600   0.5676   0.5716   0.5783   0.5819   0.5849
  0.5910   0.5942   0.6003   0.6085   0.6105   0.6178   0.6215   0.6284
  0.6393   0.6423   0.6459   0.6544   0.6612   0.6637   0.6701   0.6733
  0.6746   0.6795   0.6887   0.6955   0.6970   0.7030   0.7067   0.7150
  0.7236   0.7273   0.7317   0.7387   0.7423   0.7463   0.7506   0.7595
  0.7604   0.7630   0.7652   0.7680   0.7736   0.7748   0.7812   0.7835
  0.7875   0.7931   0.7975   0.8021   0.8049   0.8069   0.8151   0.8180
  0.8220   0.8337   0.8365   0.8446   0.8495   0.8667   0.8760   0.8777
  0.8835   0.9058   0.9178   0.9241   0.9466   0.9591   0.9653   0.9785
  0.9928   1.0059   1.0140   1.0326   1.0441   1.0514   1.0565   1.0627
  1.0666   1.0789   1.0864   1.0959   1.1066   1.1079   1.1190   1.1215
  1.1313   1.1406   1.1505   1.1611   1.1652   1.1708   1.1786   1.1821
  1.1922   1.1987   1.2010   1.2037   1.2085   1.2101   1.2250   1.2293
  1.2342   1.2392   1.2536   1.2565   1.2647   1.2654   1.2755   1.2803
  1.2948   1.3005   1.3124   1.3250   1.3289   1.3480   1.3540   1.3670
  1.3737   1.3834   1.3890   1.3939   1.4008   1.4053   1.4250   1.4327
  1.4384   1.4482   1.4631   1.4677   1.4719   1.4813   1.4891   1.4960
  1.5058   1.5145   1.5152   1.5288   1.5383   1.5401   1.5490   1.5571
  1.5608   1.5675   1.5715   1.5806   1.5841   1.5883   1.5931   1.5940
  1.6040   1.6050   1.6130   1.6190   1.6210   1.6272   1.6320   1.6353
  1.6432   1.6441   1.6491   1.6549   1.6613   1.6635   1.6695   1.6723
  1.6751   1.6811   1.6889   1.6920   1.6997   1.7061   1.7116   1.7194
  1.7320   1.7392   1.7429   1.7470   1.7562   1.7645   1.7718   1.7811
  1.7854   1.7952   1.7994   1.8058   1.8135   1.8216   1.8266   1.8369
  1.8450   1.8567   1.8612   1.8706   1.8740   1.8800   1.8829   1.8915
  1.8944   1.9114   1.9191   1.9267   1.9347   1.9419   1.9580   1.9663
  1.9859   1.9929   2.0077   2.0125   2.0285   2.0315   2.0381   2.0459
  2.0543   2.0614   2.0663   2.0678   2.0840   2.0977   2.1012   2.1135
  2.1286   2.1334   2.1402   2.1448   2.1581   2.1663   2.1730   2.1826
  2.1899   2.1946   2.2147   2.2225   2.2288   2.2393   2.2440   2.2454
  2.2572   2.2700   2.2990   2.3076   2.3114   2.3173   2.3258   2.3434
  2.3587   2.3649   2.3683   2.3849   2.3984   2.4101   2.4353   2.4447
  2.4701   2.4928   2.5097   2.5146   2.5231   2.5414   2.5475   2.5525
  2.5564   2.5699   2.5810   2.5836   2.5886   2.6047   2.6147   2.6191
  2.6364   2.6467   2.6544   2.6595   2.6642   2.6753   2.6914   2.7078
  2.7168   2.7251   2.7361   2.7489   2.7552   2.7686   2.7798   2.7878
  2.7942   2.8005   2.8180   2.8222   2.8247   2.8356   2.8497   2.8523
  2.8662   2.8761   2.8831   2.8925   2.8968   2.9099   2.9142   2.9188
  2.9420   2.9442   2.9540   2.9591   2.9737   2.9772   2.9876   3.0007
  3.0147   3.0184   3.0289   3.0327   3.0421   3.0504   3.0594   3.0771
  3.0803   3.0934   3.0965   3.1127   3.1139   3.1231   3.1341   3.1457
  3.1553   3.1628   3.1664   3.1726   3.1760   3.1831   3.2036   3.2093
  3.2159   3.2391   3.2606   3.2736   3.2811   3.2906   3.3029   3.3137
  3.3181   3.3258   3.3372   3.3438   3.3544   3.3758   3.3880   3.3976
  3.4263   3.4324   3.4750   3.4798   3.5092   3.5694   3.5844   3.6196
  3.6903   3.7831   3.7841   3.8083   3.8099   3.8114   3.8187   3.8387
  3.8600   3.9106   3.9149   3.9193   3.9310   3.9408   3.9541   3.9911
  4.0011   4.0086   4.0207   4.0399   4.0516   4.0665   4.0979   4.1077
  4.1332   4.1528   4.1668   4.1789   4.1967   4.2507   4.2526   4.2777
  4.3059   4.3171   4.3214   4.3305   4.3468   4.4598   5.0100   5.0847
  5.0936   5.1022   5.1081   5.1231   5.1582   5.1835   5.2409   5.2743
  5.3648   5.3789   5.4083   5.4161   5.4261   5.4361   5.4610   5.5007
  5.5971   5.6202   5.6418   5.6616   5.6655   5.6678   5.7572   5.8480
  5.8598  23.7541  23.7713  23.8005  23.8012  23.8182  23.8279  23.8361
 23.8474  23.8787  23.8836  23.8980  23.9189  23.9546  23.9643  23.9911
 24.0090  49.8839  49.9048  49.9420  49.9472  49.9485  49.9702  49.9905
 50.0171  50.0473
 --------------------------------------------------------------

          Ground-State Mulliken Net Atomic Charges

     Atom                 Charge (a.u.)
  ----------------------------------------
      1 C                    -0.000081
      2 H                     0.249885
      3 C                    -0.180188
      4 H                     0.196791
      5 O                     0.033524
      6 C                    -0.622194
      7 H                     0.093111
      8 H                     0.190801
      9 C                     0.417472
     10 H                     0.174600
     11 C                    -0.649806
     12 H                     0.149542
     13 H                     0.177317
     14 O                    -0.215436
     15 C                    -0.294426
     16 H                     0.168367
     17 H                     0.193475
     18 C                    -0.719266
     19 H                     0.175845
     20 H                     0.150241
     21 C                     0.245242
     22 H                     0.258903
     23 C                    -0.721960
     24 H                     0.148438
     25 H                     0.157766
     26 H                     0.185177
     27 C                    -0.525450
     28 O                     0.145952
     29 H                     0.253505
     30 H                     0.222752
     31 O                     0.055853
     32 C                    -0.083922
     33 H                     0.280270
     34 C                     0.105024
     35 H                     0.255119
     36 C                    -0.415739
     37 O                    -0.160970
     38 O                    -0.055104
     39 H                     0.286849
     40 C                    -0.401752
     41 H                     0.278776
     42 O                    -0.138522
     43 H                     0.260177
     44 C                    -0.404592
     45 H                     0.297497
     46 O                    -0.223417
     47 H                     0.266034
     48 C                    -0.604090
     49 H                     0.236496
     50 O                    -0.143860
     51 H                     0.249977
  ----------------------------------------
  Sum of atomic charges =    -0.000000

 -----------------------------------------------------------------
                    Cartesian Multipole Moments
 -----------------------------------------------------------------
    Charge (ESU x 10^10)
                -0.0000
    Dipole Moment (Debye)
         X      -0.8433      Y      -2.5369      Z      -1.6156
       Tot       3.1236
    Quadrupole Moments (Debye-Ang)
        XX    -130.6820     XY      -1.9553     YY    -161.8699
        XZ       9.7124     YZ      -0.5151     ZZ    -153.4696
    Octopole Moments (Debye-Ang^2)
       XXX    -134.1796    XXY     -25.7861    XYY     -57.9503
       YYY     -33.1309    XXZ     -40.7786    XYZ      23.7694
       YYZ     -34.5453    XZZ     -41.5112    YZZ      -0.7889
       ZZZ     -48.0888
    Hexadecapole Moments (Debye-Ang^3)
      XXXX   -7534.8349   XXXY     -75.6552   XXYY   -2040.9386
      XYYY    -309.1732   YYYY   -4164.7034   XXXZ     631.4436
      XXYZ      72.1977   XYYZ     279.7974   YYYZ     -41.4559
      XXZZ   -1463.9314   XYZZ     -45.8557   YYZZ    -814.8420
      XZZZ     453.8399   YZZZ      17.3050   ZZZZ    -781.1719
 -----------------------------------------------------------------
 Calculating analytic gradient of the SCF energy
 Gradient of SCF Energy
            1           2           3           4           5           6
    1  -0.0006962  -0.0000881  -0.0003509   0.0000893   0.0003639  -0.0001788
    2  -0.0008226   0.0003151  -0.0001740   0.0001117   0.0000605  -0.0002151
    3   0.0001208   0.0002117  -0.0002259  -0.0002293   0.0000335   0.0003209
            7           8           9          10          11          12
    1  -0.0001493  -0.0000676  -0.0001241   0.0003314   0.0001048   0.0000710
    2  -0.0000846  -0.0000262   0.0007382  -0.0001196  -0.0003312  -0.0000189
    3   0.0000378   0.0001647  -0.0001601   0.0002531   0.0001816   0.0001258
           13          14          15          16          17          18
    1   0.0000231   0.0001121  -0.0002804  -0.0000212   0.0000983   0.0002425
    2  -0.0001783   0.0001132  -0.0003840   0.0000629   0.0003777  -0.0000102
    3  -0.0001169   0.0001809  -0.0001463   0.0000459  -0.0001165  -0.0001373
           19          20          21          22          23          24
    1   0.0000026   0.0002403   0.0004783   0.0000166   0.0006140  -0.0000235
    2  -0.0001829   0.0002942   0.0000115  -0.0001030  -0.0003849   0.0000775
    3   0.0000752  -0.0002224   0.0001641   0.0003468  -0.0001423   0.0000082
           25          26          27          28          29          30
    1  -0.0001706  -0.0000773  -0.0013327   0.0013076   0.0000066  -0.0002599
    2   0.0003069  -0.0001005   0.0008511   0.0005842  -0.0002488  -0.0003676
    3   0.0001461   0.0001046  -0.0007115   0.0003094  -0.0005532  -0.0001118
           31          32          33          34          35          36
    1   0.0010637   0.0008767   0.0001816  -0.0017366  -0.0000727   0.0003210
    2  -0.0000936   0.0014285  -0.0001735  -0.0006274  -0.0006451   0.0010464
    3   0.0003936  -0.0006100   0.0001564  -0.0003246   0.0001698   0.0013094
           37          38          39          40          41          42
    1  -0.0006748  -0.0000348  -0.0000557  -0.0014615   0.0000063  -0.0002730
    2  -0.0006795  -0.0000410  -0.0001433  -0.0025592   0.0002513   0.0001942
    3  -0.0003296  -0.0007489   0.0002178  -0.0001253  -0.0001193   0.0001233
           43          44          45          46          47          48
    1   0.0001764   0.0004680   0.0003643   0.0001332   0.0002500  -0.0003195
    2   0.0001148   0.0006717   0.0002233   0.0001063  -0.0000731   0.0007431
    3  -0.0001289  -0.0004617  -0.0000684   0.0003844   0.0001926  -0.0001295
           49          50          51
    1   0.0001125   0.0002579   0.0001350
    2   0.0000047   0.0001978  -0.0000983
    3   0.0000169   0.0001829  -0.0000587
 Max gradient component =       2.559E-03
 RMS gradient           =       4.776E-04
 Gradient time:  CPU 565.20 s  wall 95.38 s
 Geometry Optimization Parameters
   NAtoms,    NIC,     NZ,  NCons,   NDum,   NFix, NCnnct, MaxDiis
       51     420       0       0       0       0       0       0

 Cartesian Hessian Update
 Hessian Updated using BFGS Update


** GEOMETRY OPTIMIZATION IN DELOCALIZED INTERNAL COORDINATES **
   Searching for a Minimum

   Optimization Cycle:  15

                       Coordinates (Angstroms)
     ATOM                X               Y               Z
      1  C         2.6333093389   -1.0030347819   -0.7891916129
      2  H         1.8227973686   -0.4484892666   -1.2769020817
      3  C         2.6439759170   -0.5686012525    0.6703741205
      4  H         3.5418675254   -0.9587673781    1.1701906437
      5  O         1.5101862468   -1.2413483274    1.2655999599
      6  C         2.6434501205    0.9416472050    0.8041898815
      7  H         1.7311202290    1.3342765552    0.3419367403
      8  H         2.6427650499    1.2452847991    1.8569248424
      9  C         3.9123077891    1.4810848028    0.0947022247
     10  H         4.7792777984    1.1251951673    0.6730003971
     11  C         3.9849717717    3.0125952350    0.1470637158
     12  H         3.9960790838    3.3432924351    1.1947960042
     13  H         4.9140592337    3.3514864821   -0.3183744964
     14  O         2.9433959442    3.6732949858   -0.5723777432
     15  C         4.0589149975    0.9498810020   -1.3506952109
     16  H         5.0249968752    1.2784197492   -1.7492588238
     17  H         3.2920961400    1.4231402405   -1.9731552828
     18  C         3.9362811222   -0.5854964759   -1.4659989652
     19  H         3.9487206100   -0.8838671484   -2.5192907476
     20  H         4.7984106416   -1.0662166053   -0.9886948116
     21  C         2.1408416694   -2.4604938927   -0.6774973245
     22  H         1.6728613099   -2.7948665012   -1.6051257339
     23  C         3.1879747402   -3.4886366701   -0.2337014068
     24  H         2.7365494066   -4.4806341170   -0.1445020818
     25  H         3.9959683799   -3.5560148633   -0.9656497856
     26  H         3.6303133568   -3.2402904002    0.7345714542
     27  C         1.0442925068   -2.2406002977    0.3818226968
     28  O        -0.1355237496   -1.8175624863   -0.3229885583
     29  H         2.1118117247    3.5466094877   -0.1048651512
     30  H         0.7876121776   -3.1232965038    0.9746994430
     31  O        -1.0891076807    0.2027011570   -0.0055841380
     32  C        -2.0293537464    1.0253857590    0.6747312868
     33  H        -1.8570644466    1.0036825499    1.7578845726
     34  C        -1.1094318145   -1.1687994933    0.4162251433
     35  H        -0.8994264562   -1.2254342447    1.4922366026
     36  C        -1.7509189378    2.4575432259    0.2231201892
     37  O        -1.2209353907    3.2926093792    0.9074523498
     38  O        -2.1390341207    2.6730173791   -1.0505442486
     39  H        -1.9074187784    3.5869068235   -1.2747990186
     40  C        -3.4607881537    0.5495511154    0.3765954461
     41  H        -3.6422258398    0.6586077677   -0.7021820704
     42  O        -4.3528433954    1.3677299634    1.1169153299
     43  H        -5.2245663180    0.9560413129    1.0970279334
     44  C        -3.5728192869   -0.9179382658    0.7772113287
     45  H        -3.4724103192   -0.9892128657    1.8646637894
     46  O        -4.8824312943   -1.4383924738    0.5072387502
     47  H        -5.0213799011   -1.4351977809   -0.4482703162
     48  C        -2.4856706176   -1.7723845283    0.1260660621
     49  H        -2.6183738548   -1.7849569939   -0.9664872039
     50  O        -2.4922970593   -3.0923517325    0.6471000417
     51  H        -3.4074421405   -3.3938466988    0.6851536893
   Point Group: c1    Number of degrees of freedom:   147


   Energy is  -1302.745821500

 Hessian Updated using BFGS Update

147 Hessian modes will be used to form the next step
  Hessian Eigenvalues:
     0.000814    0.004980    0.005652    0.005977    0.006674    0.007179
     0.007289    0.007926    0.009207    0.010326    0.010649    0.011355
     0.011590    0.013390    0.015462    0.018638    0.019658    0.021924
     0.025529    0.030253    0.031732    0.032070    0.035553    0.037530
     0.040614    0.041804    0.042767    0.044351    0.046007    0.046647
     0.047926    0.048737    0.048935    0.049672    0.049936    0.050004
     0.050382    0.052079    0.053092    0.054616    0.055142    0.056013
     0.057326    0.057721    0.057907    0.058661    0.059862    0.061225
     0.064659    0.066265    0.068248    0.070640    0.072116    0.074728
     0.078180    0.078679    0.081523    0.082141    0.083207    0.085012
     0.089121    0.094018    0.109213    0.112200    0.112879    0.116270
[truncated: 956,505 more chars]
